# Supplementary material for: Relationships between putative G-quadruplex-forming sequences, RecQ helicases, and transcription
Source: BMC Med Genet. 2015 Oct 8;16:91. doi: 10.1186/s12881-015-0236-4 (PMC4599794; doi:10.1186/s12881-015-0236-4)
Supplement: Additional file 1: — Genomic coordinates and motif features for all PQS. Reference coordinates from GRCh37 calculated using the Quadparser algorithm, and analysis of individual PQS sequence features including total length, loop lengths, number of G stacks, and base fractions of adenine, thymine, and cytosine. (ZIP 13239 kb) [file 12881_2015_236_MOESM1_ESM.zip]

Archive with 1 entries (1 files):
- all_PQS_genomic_coordinates_and_sequence_features.csv
