# Supplementary material for: Relationships between putative G-quadruplex-forming sequences, RecQ helicases, and transcription
Source: BMC Med Genet. 2015 Oct 8;16:91. doi: 10.1186/s12881-015-0236-4 (PMC4599794; doi:10.1186/s12881-015-0236-4)
Supplement: Additional file 1: — Genomic coordinates and motif features for all PQS. Reference coordinates from GRCh37 calculated using the Quadparser algorithm, and analysis of individual PQS sequence features including total length, loop lengths, number of G stacks, and base fractions of adenine, thymine, and cytosine. (ZIP 13239 kb) [file 12881_2015_236_MOESM1_ESM.zip › all_PQS_genomic_coordinates_and_sequence_features.csv]

row_number	chr	start	end	length	strand	matched_sequence	reverse_complement	oriented	GC	number_of_stacks	Fa	Fc	Ft	Ng	length2	loop1	loop2	loop3	match_count	pattern_number	pattern_seq
1	1	10003	10174	171	-	CCCTAACCCTAACCCTAACCCTAACCCTAACCCTAACCCTAACCCTAACCCTAACCCTAACCCTAACCCTAACCCTAACCCTAACCCTAACCCTAACCCTAACCCAACCCTAACCCTAACCCTAACCCTAACCCTAACCCTAACCCCTAACCCTAACCCTAACCCTAACCC	GGGTTAGGGTTAGGGTTAGGGTTAGGGGTTAGGGTTAGGGTTAGGGTTAGGGTTAGGGTTAGGGTTGGGTTAGGGTTAGGGTTAGGGTTAGGGTTAGGGTTAGGGTTAGGGTTAGGGTTAGGGTTAGGGTTAGGGTTAGGGTTAGGGTTAGGGTTAGGGTTAGGGTTAGGG	GGGTTAGGGTTAGGGTTAGGGTTAGGGGTTAGGGTTAGGGTTAGGGTTAGGGTTAGGGTTAGGGTTGGGTTAGGGTTAGGGTTAGGGTTAGGGTTAGGGTTAGGGTTAGGGTTAGGGTTAGGGTTAGGGTTAGGGTTAGGGTTAGGGTTAGGGTTAGGGTTAGGGTTAGGG	0.33966034	29	0.157894736842105	0	0.327485380116959	NA	171	NA	NA	NA	NA	NA	NA
2	1	10182	10467	285	-	CCCTAACCCTAACCCTAACCCTAACCCTAACCCTAACCCTAACCCTAACCCCTAACCCTAACCCTAAACCCTAAACCCTAACCCTAACCCTAACCCTAACCCTAACCCCAACCCCAACCCCAACCCCAACCCCAACCCCAACCCTAACCCCTAACCCTAACCCTAACCCTACCCTAACCCTAACCCTAACCCTAACCCTAACCCTAACCCCTAACCCCTAACCCTAACCCTAACCCTAACCCTAACCCTAACCCTAACCCCTAACCCTAACCCTAACCCTAACCC	GGGTTAGGGTTAGGGTTAGGGTTAGGGGTTAGGGTTAGGGTTAGGGTTAGGGTTAGGGTTAGGGTTAGGGGTTAGGGGTTAGGGTTAGGGTTAGGGTTAGGGTTAGGGTTAGGGTAGGGTTAGGGTTAGGGTTAGGGGTTAGGGTTGGGGTTGGGGTTGGGGTTGGGGTTGGGGTTGGGGTTAGGGTTAGGGTTAGGGTTAGGGTTAGGGTTTAGGGTTTAGGGTTAGGGTTAGGGGTTAGGGTTAGGGTTAGGGTTAGGGTTAGGGTTAGGGTTAGGGTTAGGG	GGGTTAGGGTTAGGGTTAGGGTTAGGGGTTAGGGTTAGGGTTAGGGTTAGGGTTAGGGTTAGGGTTAGGGGTTAGGGGTTAGGGTTAGGGTTAGGGTTAGGGTTAGGGTTAGGGTAGGGTTAGGGTTAGGGTTAGGGGTTAGGGTTGGGGTTGGGGTTGGGGTTGGGGTTGGGGTTGGGGTTAGGGTTAGGGTTAGGGTTAGGGTTAGGGTTTAGGGTTTAGGGTTAGGGTTAGGGGTTAGGGTTAGGGTTAGGGTTAGGGTTAGGGTTAGGGTTAGGGTTAGGG	0.404095904	47	0.140350877192982	0	0.326315789473684	NA	285	NA	NA	NA	NA	NA	NA
3	1	11008	11026	18	+	GGGCGGGGGTTGGGGGGG		GGGCGGGGGTTGGGGGGG	0.591908092	3	0	0.0555555555555556	0.111111111111111	NA	18	NA	NA	NA	NA	NA	NA
4	1	11058	11078	20	+	GGGCTGGGGCGGGGGGAGGG		GGGCTGGGGCGGGGGGAGGG	0.594405594	4	0.05	0.1	0.05	NA	20	NA	NA	NA	0	NA	NA
5	1	16818	16846	28	-	CCCCGGCCCAGCTCCCATCCCAGAACCC	GGGTTCTGGGATGGGAGCTGGGCCGGGG	GGGTTCTGGGATGGGAGCTGGGCCGGGG	0.587912088	5	0.0714285714285714	0.142857142857143	0.178571428571429	NA	28	NA	NA	NA	NA	NA	NA
6	1	17568	17594	26	-	CCCGCCCACACCCCTCGGCCCTGCCC	GGGCAGGGCCGAGGGGTGTGGGCGGG	GGGCAGGGCCGAGGGGTGTGGGCGGG	0.616383616	5	0.0769230769230769	0.153846153846154	0.0769230769230769	NA	26	NA	NA	NA	NA	NA	NA
7	1	23515	23534	19	+	GGGAAGGGACAGGGCAGGG		GGGAAGGGACAGGGCAGGG	0.507992008	4	0.263157894736842	0.105263157894737	0	3	19	2	3	2	1	59	GGGHHGGGHNHGGGHHGGG
8	1	25098	25125	27	+	GGGAAAGGGCAGGGCCCGGGACTGGGG		GGGAAAGGGCAGGGCCCGGGACTGGGG	0.520979021	5	0.185185185185185	0.185185185185185	0.037037037037037	NA	27	NA	NA	NA	NA	NA	NA
9	1	26072	26093	21	-	CCCCAGCCCTCCCTTCTGCCC	GGGCAGAAGGGAGGGCTGGGG	GGGCAGAAGGGAGGGCTGGGG	0.49000999	4	0.19047619047619	0.0952380952380952	0.0476190476190476	3	21	5	1	2	1	78	GGGHNNNHGGGHGGGHHGGG
10	1	28998	29026	28	-	CCCCGCAGAGCCCGGGTCCCTGCGCCCC	GGGGCGCAGGGACCCGGGCTCTGCGGGG	GGGGCGCAGGGACCCGGGCTCTGCGGGG	0.568431568	4	0.0714285714285714	0.285714285714286	0.0714285714285714	3	28	4	4	6	1	270	GGGHNNHGGGHNNHGGGHNNNNHGGG
11	1	29048	29073	25	+	GGGCCGGGCAAGGCCGGGTGCAGGG		GGGCCGGGCAAGGCCGGGTGCAGGG	0.574925075	4	0.12	0.24	0.04	3	25	2	7	4	1	161	GGGHHGGGHNNNNNHGGGHNNHGGG
12	1	29218	29306	88	-	CCCGGGCCTCCCGCCCGCCTCCCTCCAGCCCCTCCGGGTCCCCTACTTCGCCCCGCCAGGCCCCCACGACCCTACTTCCCGCGGCCCC	GGGGCCGCGGGAAGTAGGGTCGTGGGGGCCTGGCGGGGCGAAGTAGGGGACCCGGAGGGGCTGGAGGGAGGCGGGCGGGAGGCCCGGG	GGGGCCGCGGGAAGTAGGGTCGTGGGGGCCTGGCGGGGCGAAGTAGGGGACCCGGAGGGGCTGGAGGGAGGCGGGCGGGAGGCCCGGG	0.561438561	11	0.125	0.193181818181818	0.0681818181818182	NA	88	NA	NA	NA	NA	NA	NA
13	1	29745	29786	41	-	CCCCCAGCCCACGCCCAGGGCCCGCCCCTGCCCTCCAGCCC	GGGCTGGAGGGCAGGGGCGGGCCCTGGGCGTGGGCTGGGGG	GGGCTGGAGGGCAGGGGCGGGCCCTGGGCGTGGGCTGGGGG	0.586413586	7	0.0487804878048781	0.195121951219512	0.0975609756097561	NA	41	NA	NA	NA	NA	NA	NA
14	1	33269	33294	25	+	GGGGCTAAGGGGAGGGGAGAATGGG		GGGGCTAAGGGGAGGGGAGAATGGG	0.431568432	4	0.24	0.04	0.08	NA	25	NA	NA	NA	0	NA	NA
15	1	33666	33687	21	-	CCCTCCCCCAGCCCCCCACCC	GGGTGGGGGGCTGGGGGAGGG	GGGTGGGGGGCTGGGGGAGGG	0.433066933	4	0.0476190476190476	0.0476190476190476	0.0952380952380952	NA	21	NA	NA	NA	0	NA	NA
16	1	34369	34388	19	+	GGGGAGGGTGGGCAAAGGG		GGGGAGGGTGGGCAAAGGG	0.455044955	4	0.210526315789474	0.0526315789473684	0.0526315789473684	3	19	1	1	4	1	148	GGGHGGGHGGGHNNHGGG
17	1	64507	64529	22	+	GGGGTGGGGGGAAGGGGGAGGG		GGGGTGGGGGGAAGGGGGAGGG	0.340659341	4	0.136363636363636	0	0.0454545454545455	NA	22	NA	NA	NA	0	NA	NA
18	1	73985	74007	22	-	CCCTCCCCCCTCCCCCCACCCC	GGGGTGGGGGGAGGGGGGAGGG	GGGGTGGGGGGAGGGGGGAGGG	0.391608392	4	0.0909090909090909	0	0.0454545454545455	NA	22	NA	NA	NA	0	NA	NA
19	1	79256	79284	28	-	CCCCCTCCCCTGGGAACCCCCACCACCC	GGGTGGTGGGGGTTCCCAGGGGAGGGGG	GGGTGGTGGGGGTTCCCAGGGGAGGGGG	0.448551449	4	0.0714285714285714	0.107142857142857	0.142857142857143	NA	28	NA	NA	NA	0	NA	NA
20	1	79540	79569	29	-	CCCAGTGAGCCCTAAACCCCCTGATCCCC	GGGGATCAGGGGGTTTAGGGCTCACTGGG	GGGGATCAGGGGGTTTAGGGCTCACTGGG	0.447552448	4	0.137931034482759	0.137931034482759	0.206896551724138	NA	29	NA	NA	NA	0	NA	NA
21	1	131383	131410	27	-	CCCTGAAAGCCCAGGGCCCGCAACCCC	GGGGTTGCGGGCCCTGGGCTTTCAGGG	GGGGTTGCGGGCCCTGGGCTTTCAGGG	0.545454545	4	0.037037037037037	0.222222222222222	0.222222222222222	3	27	4	4	6	1	270	GGGHNNHGGGHNNHGGGHNNNNHGGG
22	1	132967	132992	25	+	GGGCTTTCGGGGTCGGGGCAGAGGG		GGGCTTTCGGGGTCGGGGCAGAGGG	0.612887113	4	0.08	0.16	0.16	NA	25	NA	NA	NA	0	NA	NA
23	1	133326	133348	22	-	CCCCTGCCCTGACTCCCAGCCC	GGGCTGGGAGTCAGGGCAGGGG	GGGCTGGGAGTCAGGGCAGGGG	0.592407592	4	0.136363636363636	0.136363636363636	0.0909090909090909	3	22	2	5	2	1	61	GGGHHGGGHNNNHGGGHHGGG
24	1	133743	133776	33	-	CCCCTGCCCTGACTCCCAGCCCTGCCTGACCCC	GGGGTCAGGCAGGGCTGGGAGTCAGGGCAGGGG	GGGGTCAGGCAGGGCTGGGAGTCAGGGCAGGGG	0.589410589	5	0.151515151515152	0.151515151515152	0.0909090909090909	NA	33	NA	NA	NA	NA	NA	NA
25	1	135697	135735	38	+	GGGAAGTTGTGGGCCTACCAGGGCCGCTGGGAGCTGGG		GGGAAGTTGTGGGCCTACCAGGGCCGCTGGGAGCTGGG	0.624875125	5	0.131578947368421	0.210526315789474	0.157894736842105	NA	38	NA	NA	NA	NA	NA	NA
26	1	142744	142791	47	-	CCCATCCCGGCCCATTCCCCATCCCTCCACCTCCCCCTTCCCTCCCC	GGGGAGGGAAGGGGGAGGTGGAGGGATGGGGAATGGGCCGGGATGGG	GGGGAGGGAAGGGGGAGGTGGAGGGATGGGGAATGGGCCGGGATGGG	0.420579421	8	0.191489361702128	0.0425531914893617	0.0851063829787234	NA	47	NA	NA	NA	NA	NA	NA
27	1	155566	155613	47	-	CCCATCCCAGCCCAATCCCCATCCCTCCACCTCCCCCTTCCCTCCCC	GGGGAGGGAAGGGGGAGGTGGAGGGATGGGGATTGGGCTGGGATGGG	GGGGAGGGAAGGGGGAGGTGGAGGGATGGGGATTGGGCTGGGATGGG	0.414085914	8	0.170212765957447	0.0212765957446809	0.127659574468085	NA	47	NA	NA	NA	NA	NA	NA
28	1	162202	162236	34	+	GGGAGGAGGGAAGGAGGGAAAAAGGGAAGGAGGG		GGGAGGAGGGAAGGAGGGAAAAAGGGAAGGAGGG	0.422077922	5	0.382352941176471	0	0	NA	34	NA	NA	NA	NA	NA	NA
29	1	162301	162324	23	+	GGGAGGGAAGGAGGGAGGGAGGG		GGGAGGGAAGGAGGGAGGGAGGG	0.422077922	5	0.260869565217391	0	0	NA	23	NA	NA	NA	NA	NA	NA
30	1	162333	162370	37	+	GGGAGGGAGGGGAAGGGAAGAAAAGGGAAGAGAAGGG		GGGAGGGAGGGGAAGGGAAGAAAAGGGAAGAGAAGGG	0.41958042	6	0.405405405405405	0	0	NA	37	NA	NA	NA	NA	NA	NA
31	1	168573	168606	33	-	CCCCCCTCCCTAGCCCCACCCCCACCCCGTCCC	GGGACGGGGTGGGGGTGGGGCTAGGGAGGGGGG	GGGACGGGGTGGGGGTGGGGCTAGGGAGGGGGG	0.468031968	6	0.0909090909090909	0.0606060606060606	0.0909090909090909	NA	33	NA	NA	NA	NA	NA	NA
32	1	172887	172922	35	-	CCCTGCCCTAGCCCCTGGACCACCCTTGCAGGCCC	GGGCCTGCAAGGGTGGTCCAGGGGCTAGGGCAGGG	GGGCCTGCAAGGGTGGTCCAGGGGCTAGGGCAGGG	0.481518482	5	0.142857142857143	0.2	0.114285714285714	NA	35	NA	NA	NA	NA	NA	NA
33	1	317936	317983	47	+	GGGGAGGGAAGGGGGAGGTGGAGGGATGGGGAATGGGCCGGGATGGG		GGGGAGGGAAGGGGGAGGTGGAGGGATGGGGAATGGGCCGGGATGGG	0.261238761	8	0.191489361702128	0.0425531914893617	0.0851063829787234	NA	47	NA	NA	NA	NA	NA	NA
34	1	327618	327656	38	-	CCCAGCTCCCAGCGGCCCTGGTAGGCCCACAACTTCCC	GGGAAGTTGTGGGCCTACCAGGGCCGCTGGGAGCTGGG	GGGAAGTTGTGGGCCTACCAGGGCCGCTGGGAGCTGGG	0.621878122	5	0.131578947368421	0.210526315789474	0.157894736842105	NA	38	NA	NA	NA	NA	NA	NA
35	1	329573	329606	33	+	GGGGTCAGGCAGGGCTGGGAGTCAGGGCAGGGG		GGGGTCAGGCAGGGCTGGGAGTCAGGGCAGGGG	0.593406593	5	0.151515151515152	0.151515151515152	0.0909090909090909	NA	33	NA	NA	NA	NA	NA	NA
36	1	330001	330023	22	+	GGGCTGGGAGTCAGGGCAGGGG		GGGCTGGGAGTCAGGGCAGGGG	0.595404595	4	0.136363636363636	0.136363636363636	0.0909090909090909	3	22	2	5	2	1	61	GGGHHGGGHNNNHGGGHHGGG
37	1	330357	330382	25	-	CCCTCTGCCCCGACCCCGAAAGCCC	GGGCTTTCGGGGTCGGGGCAGAGGG	GGGCTTTCGGGGTCGGGGCAGAGGG	0.614885115	4	0.08	0.16	0.16	NA	25	NA	NA	NA	0	NA	NA
38	1	331939	331966	27	+	GGGGTTGCGGGCCCTGGGCTTTCAGGG		GGGGTTGCGGGCCCTGGGCTTTCAGGG	0.546953047	4	0.037037037037037	0.222222222222222	0.222222222222222	3	27	4	4	6	1	270	GGGHNNHGGGHNNHGGGHNNNNHGGG
39	1	372121	372150	29	-	CCCCCAGCCCCTACCCCCAGACAGGCCCC	GGGGCCTGTCTGGGGGTAGGGGCTGGGGG	GGGGCCTGTCTGGGGGTAGGGGCTGGGGG	0.382617383	4	0.0344827586206897	0.137931034482759	0.172413793103448	NA	29	NA	NA	NA	0	NA	NA
40	1	380814	380836	22	-	CCCTCCCCCCTCCCCCCACCCC	GGGGTGGGGGGAGGGGGGAGGG	GGGGTGGGGGGAGGGGGGAGGG	0.338161838	4	0.0909090909090909	0	0.0454545454545455	NA	22	NA	NA	NA	0	NA	NA
41	1	391836	391864	28	-	CCCCCACCTCTCCCAACCCCCACTACCC	GGGTAGTGGGGGTTGGGAGAGGTGGGGG	GGGTAGTGGGGGTTGGGAGAGGTGGGGG	0.312687313	4	0.107142857142857	0	0.178571428571429	NA	28	NA	NA	NA	0	NA	NA
42	1	395698	395720	22	+	GGGGTGGGGGGAGAGGGGAGGG		GGGGTGGGGGGAGAGGGGAGGG	0.35964036	4	0.136363636363636	0	0.0454545454545455	NA	22	NA	NA	NA	0	NA	NA
43	1	424691	424718	27	-	CCCTCCCTCCCTCCCTCCCTCCCTCCC	GGGAGGGAGGGAGGGAGGGAGGGAGGG	GGGAGGGAGGGAGGGAGGGAGGGAGGG	0.424575425	7	0.222222222222222	0	0	NA	27	NA	NA	NA	NA	NA	NA
44	1	432732	432757	25	+	GGGGAGAAGGGATGTGGGGGGAGGG		GGGGAGAAGGGATGTGGGGGGAGGG	0.483516484	4	0.2	0	0.08	NA	25	NA	NA	NA	0	NA	NA
45	1	437529	437550	21	-	CCCTTCACCCTGAGCCCACCC	GGGTGGGCTCAGGGTGAAGGG	GGGTGGGCTCAGGGTGAAGGG	0.641358641	4	0.142857142857143	0.0952380952380952	0.142857142857143	3	21	1	4	4	1	151	GGGHGGGHNNHGGGHNNHGGG
46	1	438180	438202	22	-	CCCCGGGCCCTAGTTCCCCCCC	GGGGGGGAACTAGGGCCCGGGG	GGGGGGGAACTAGGGCCCGGGG	0.653846154	3	0.136363636363636	0.181818181818182	0.0454545454545455	NA	22	NA	NA	NA	NA	NA	NA
47	1	439572	439600	28	+	GGGGTGGGGAGAGGGGGTGGGAGACGGG		GGGGTGGGGAGAGGGGGTGGGAGACGGG	0.534465534	5	0.142857142857143	0.0357142857142857	0.0714285714285714	NA	28	NA	NA	NA	NA	NA	NA
48	1	443451	443486	35	+	GGGACATGGAGGGAGAAAAGGGGGTCAGTTAGGGG		GGGACATGGAGGGAGAAAAGGGGGTCAGTTAGGGG	0.504995005	4	0.285714285714286	0.0571428571428571	0.114285714285714	NA	35	NA	NA	NA	0	NA	NA
49	1	445761	445782	21	-	CCCTGTGTGCCCACCCCCCCC	GGGGGGGGTGGGCACACAGGG	GGGGGGGGTGGGCACACAGGG	0.496503497	3	0.142857142857143	0.142857142857143	0.0476190476190476	NA	21	NA	NA	NA	NA	NA	NA
50	1	454076	454102	26	+	GGGCACAGGTGGGCGCCAGGGAGGGG		GGGCACAGGTGGGCGCCAGGGAGGGG	0.472027972	4	0.153846153846154	0.192307692307692	0.0384615384615385	3	26	7	5	1	1	47	GGGHNNNNNHGGGHNNNHGGGHGGG
51	1	460004	460029	25	+	GGGAGGGGTCGGGGGAGGAGTGGGG		GGGAGGGGTCGGGGGAGGAGTGGGG	0.5004995	4	0.12	0.04	0.08	NA	25	NA	NA	NA	0	NA	NA
52	1	529678	529704	26	-	CCCCTCCCTGGCGCCCACCTGTGCCC	GGGCACAGGTGGGCGCCAGGGAGGGG	GGGCACAGGTGGGCGCCAGGGAGGGG	0.472027972	4	0.153846153846154	0.192307692307692	0.0384615384615385	3	26	7	5	1	1	47	GGGHNNNNNHGGGHNNNHGGGHGGG
53	1	539430	539465	35	-	CCCCTAACTGACCCCCTTTTCTCCCTCCATGTCCC	GGGACATGGAGGGAGAAAAGGGGGTCAGTTAGGGG	GGGACATGGAGGGAGAAAAGGGGGTCAGTTAGGGG	0.500999001	4	0.285714285714286	0.0571428571428571	0.114285714285714	NA	35	NA	NA	NA	0	NA	NA
54	1	543302	543330	28	-	CCCGTCTCCCACCCCCTCTCCCCACCCC	GGGGTGGGGAGAGGGGGTGGGAGACGGG	GGGGTGGGGAGAGGGGGTGGGAGACGGG	0.533966034	5	0.142857142857143	0.0357142857142857	0.0714285714285714	NA	28	NA	NA	NA	NA	NA	NA
55	1	544700	544722	22	+	GGGGGGGAACTAGGGCCCGGGG		GGGGGGGAACTAGGGCCCGGGG	0.662337662	3	0.136363636363636	0.181818181818182	0.0454545454545455	NA	22	NA	NA	NA	NA	NA	NA
56	1	546228	546249	21	+	GGGTGGGCTCAGGGTGAGGGG		GGGTGGGCTCAGGGTGAGGGG	0.670829171	4	0.0952380952380952	0.0952380952380952	0.142857142857143	3	21	1	4	3	1	102	GGGHGGGHNNHGGGHNHGGG
57	1	551848	551873	25	-	CCCTCCCCCCACATCCCTTCTCCCC	GGGGAGAAGGGATGTGGGGGGAGGG	GGGGAGAAGGGATGTGGGGGGAGGG	0.484015984	4	0.2	0	0.08	NA	25	NA	NA	NA	0	NA	NA
58	1	559890	559913	23	+	GGGAGGGAGGGAGGGAGGGAGGG		GGGAGGGAGGGAGGGAGGGAGGG	0.425574426	6	0.217391304347826	0	0	NA	23	NA	NA	NA	NA	NA	NA
59	1	568800	568844	44	-	CCCGTATTTACCCTATAGCACCCCCTCTACCCCCTCTAGAGCCC	GGGCTCTAGAGGGGGTAGAGGGGGTGCTATAGGGTAAATACGGG	GGGCTCTAGAGGGGGTAGAGGGGGTGCTATAGGGTAAATACGGG	0.428071928	5	0.227272727272727	0.0909090909090909	0.181818181818182	NA	44	NA	NA	NA	NA	NA	NA
60	1	594737	594759	22	-	CCCTCCCCTCTCCCCCCACCCC	GGGGTGGGGGGAGAGGGGAGGG	GGGGTGGGGGGAGAGGGGAGGG	0.35964036	4	0.136363636363636	0	0.0454545454545455	NA	22	NA	NA	NA	0	NA	NA
61	1	598593	598621	28	+	GGGTAGTGGGGGTTGGGAGAGGTGGGGG		GGGTAGTGGGGGTTGGGAGAGGTGGGGG	0.312187812	4	0.107142857142857	0	0.178571428571429	NA	28	NA	NA	NA	0	NA	NA
62	1	608859	608881	22	+	GGGGTGGGGGGAGGGGGGAGGG		GGGGTGGGGGGAGGGGGGAGGG	0.338161838	4	0.0909090909090909	0	0.0454545454545455	NA	22	NA	NA	NA	0	NA	NA
63	1	617542	617571	29	+	GGGGCCTGTCTGGGGGTAGGGGCTGGGGG		GGGGCCTGTCTGGGGGTAGGGGCTGGGGG	0.384115884	4	0.0344827586206897	0.137931034482759	0.172413793103448	NA	29	NA	NA	NA	0	NA	NA
64	1	657747	657774	27	-	CCCTGAAAGCCCAGGGCCCGCAACCCC	GGGGTTGCGGGCCCTGGGCTTTCAGGG	GGGGTTGCGGGCCCTGGGCTTTCAGGG	0.544955045	4	0.037037037037037	0.222222222222222	0.222222222222222	3	27	4	4	6	1	270	GGGHNNHGGGHNNHGGGHNNNNHGGG
65	1	659331	659356	25	+	GGGCTTTCGGGGTCGGGGCAGAGGG		GGGCTTTCGGGGTCGGGGCAGAGGG	0.613386613	4	0.08	0.16	0.16	NA	25	NA	NA	NA	0	NA	NA
66	1	659690	659712	22	-	CCCCTGCCCTGACTCCCAGCCC	GGGCTGGGAGTCAGGGCAGGGG	GGGCTGGGAGTCAGGGCAGGGG	0.594405594	4	0.136363636363636	0.136363636363636	0.0909090909090909	3	22	2	5	2	1	61	GGGHHGGGHNNNHGGGHHGGG
67	1	660107	660140	33	-	CCCCTGCCCTGACTCCCAGCCCTGCCTGACCCC	GGGGTCAGGCAGGGCTGGGAGTCAGGGCAGGGG	GGGGTCAGGCAGGGCTGGGAGTCAGGGCAGGGG	0.590909091	5	0.151515151515152	0.151515151515152	0.0909090909090909	NA	33	NA	NA	NA	NA	NA	NA
68	1	662063	662101	38	+	GGGAAGTTGTGGGCCTACCAGGGCCGCTGGGAGCTGGG		GGGAAGTTGTGGGCCTACCAGGGCCGCTGGGAGCTGGG	0.616383616	5	0.131578947368421	0.210526315789474	0.157894736842105	NA	38	NA	NA	NA	NA	NA	NA
69	1	678463	678510	47	-	CCCATCCCGGCCCATTCCCCATCCCTCCACCTCCCCCTTCCCTCCCC	GGGGAGGGAAGGGGGAGGTGGAGGGATGGGGAATGGGCCGGGATGGG	GGGGAGGGAAGGGGGAGGTGGAGGGATGGGGAATGGGCCGGGATGGG	0.42007992	8	0.191489361702128	0.0425531914893617	0.0851063829787234	NA	47	NA	NA	NA	NA	NA	NA
70	1	691256	691303	47	-	CCCATCCCAGCCCAATCCCCATCCCTCCACCTCCCCCTTCCCTCCCC	GGGGAGGGAAGGGGGAGGTGGAGGGATGGGGATTGGGCTGGGATGGG	GGGGAGGGAAGGGGGAGGTGGAGGGATGGGGATTGGGCTGGGATGGG	0.413586414	8	0.170212765957447	0.0212765957446809	0.127659574468085	NA	47	NA	NA	NA	NA	NA	NA
71	1	698053	698080	27	+	GGGAAGGAGGGAAAAAGGGAAGGAGGG		GGGAAGGAGGGAAAAAGGGAAGGAGGG	0.423576424	4	0.407407407407407	0	0	3	27	5	5	5	1	229	GGGHNNNHGGGHNNNHGGGHNNNHGGG
72	1	698145	698210	65	+	GGGAGGGAAGGAGGGAGGGAGGGAGAGAGGGAGGGAGGGGAAGGGAAGAAAAGGGAAGAGAAGGG		GGGAGGGAAGGAGGGAGGGAGGGAGAGAGGGAGGGAGGGGAAGGGAAGAAAAGGGAAGAGAAGGG	0.417082917	11	0.369230769230769	0	0	NA	65	NA	NA	NA	NA	NA	NA
73	1	704401	704434	33	-	CCCCCCTCCCCAGCCCCACCCCCACCCCGTCCC	GGGACGGGGTGGGGGTGGGGCTGGGGAGGGGGG	GGGACGGGGTGGGGGTGGGGCTGGGGAGGGGGG	0.468531469	6	0.0606060606060606	0.0606060606060606	0.0909090909090909	NA	33	NA	NA	NA	NA	NA	NA
74	1	708686	708721	35	-	CCCTGCCCTAGCCCCTGGACCACCCTTGCAGGCCC	GGGCCTGCAAGGGTGGTCCAGGGGCTAGGGCAGGG	GGGCCTGCAAGGGTGGTCCAGGGGCTAGGGCAGGG	0.483016983	5	0.142857142857143	0.2	0.114285714285714	NA	35	NA	NA	NA	NA	NA	NA
75	1	720954	720976	22	+	GGGGTAGGGGGAGGGGGGAGGG		GGGGTAGGGGGAGGGGGGAGGG	0.364635365	4	0.136363636363636	0	0.0454545454545455	NA	22	NA	NA	NA	0	NA	NA
76	1	725440	725498	58	+	GGGATGGGATGGGATGGGATGCGATGGGATGGGATGGGATGGGATGGGATGGGATGGG		GGGATGGGATGGGATGGGATGCGATGGGATGGGATGGGATGGGATGGGATGGGATGGG	0.410589411	11	0.189655172413793	0.0172413793103448	0.189655172413793	NA	58	NA	NA	NA	NA	NA	NA
77	1	726437	726477	40	+	GGGAATGGGAATGGGAATGGAAGGGATGGGATGGGATGGG		GGGAATGGGAATGGGAATGGAAGGGATGGGATGGGATGGG	0.41008991	7	0.275	0	0.15	NA	40	NA	NA	NA	NA	NA	NA
78	1	736119	736148	29	+	GGGCCTGTCGGGGGGTGGGGGGCTAGGGG		GGGCCTGTCGGGGGGTGGGGGGCTAGGGG	0.405094905	4	0.0344827586206897	0.137931034482759	0.137931034482759	NA	29	NA	NA	NA	0	NA	NA
79	1	736766	736793	27	-	CCCTCCCTGCCTCACCCTCGAGTCCCC	GGGGACTCGAGGGTGAGGCAGGGAGGG	GGGGACTCGAGGGTGAGGCAGGGAGGG	0.429070929	4	0.185185185185185	0.111111111111111	0.0740740740740741	3	27	6	7	1	1	42	GGGHNNNNHGGGHNNNNNHGGGHGGG
80	1	739172	739198	26	+	GGGCACTGGGCATGGGCCAGGGAGGG		GGGCACTGGGCATGGGCCAGGGAGGG	0.418081918	5	0.153846153846154	0.192307692307692	0.0769230769230769	NA	26	NA	NA	NA	NA	NA	NA
81	1	748464	748483	19	+	GGGATGGGGTGGGGGCGGG		GGGATGGGGTGGGGGCGGG	0.376123876	4	0.0526315789473684	0.0526315789473684	0.105263157894737	NA	19	NA	NA	NA	0	NA	NA
82	1	762525	762550	25	+	GGGGCCAAGAGGGGCGAGGGTGGGG		GGGGCCAAGAGGGGCGAGGGTGGGG	0.567932068	4	0.16	0.12	0.04	NA	25	NA	NA	NA	0	NA	NA
83	1	762966	763009	43	+	GGGGCCGGGCCGGGCCGGGGCGGGGTCTCGGGCAGGGGCGGGG		GGGGCCGGGCCGGGCCGGGGCGGGGTCTCGGGCAGGGGCGGGG	0.552947053	8	0.0232558139534884	0.255813953488372	0.0465116279069767	NA	43	NA	NA	NA	NA	NA	NA
84	1	763366	763407	41	+	GGGGTCGGGCCCAGGGCTGGAGGGGCCGGGACCGGGCGGGG		GGGGTCGGGCCCAGGGCTGGAGGGGCCGGGACCGGGCGGGG	0.526973027	7	0.0731707317073171	0.24390243902439	0.0487804878048781	NA	41	NA	NA	NA	NA	NA	NA
85	1	769471	769499	28	+	GGGGTTTGGGGGCTGGGGCCTGGGAGGG		GGGGTTTGGGGGCTGGGGCCTGGGAGGG	0.482017982	5	0.0357142857142857	0.107142857142857	0.178571428571429	NA	28	NA	NA	NA	NA	NA	NA
86	1	770341	770368	27	-	CCCATCCACCCACCTACCCACTCACCC	GGGTGAGTGGGTAGGTGGGTGGATGGG	GGGTGAGTGGGTAGGTGGGTGGATGGG	0.504995005	4	0.111111111111111	0	0.222222222222222	3	27	5	5	5	1	229	GGGHNNNHGGGHNNNHGGGHNNNHGGG
87	1	770426	770449	23	-	CCCTCTCCCTTGCCTCCCTCCCC	GGGGAGGGAGGCAAGGGAGAGGG	GGGGAGGGAGGCAAGGGAGAGGG	0.5004995	4	0.260869565217391	0.0434782608695652	0	3	23	1	6	3	1	104	GGGHGGGHNNNNHGGGHNHGGG
88	1	770495	770531	36	-	CCCTCCCCCATCCCTCCACCCCCTGTTCACCCACCC	GGGTGGGTGAACAGGGGGTGGAGGGATGGGGGAGGG	GGGTGGGTGAACAGGGGGTGGAGGGATGGGGGAGGG	0.488011988	6	0.166666666666667	0.0277777777777778	0.111111111111111	NA	36	NA	NA	NA	NA	NA	NA
89	1	779987	780011	24	+	GGGTCTGCGGGGAGTAGGGTGGGG		GGGTCTGCGGGGAGTAGGGTGGGG	0.478521479	4	0.0833333333333333	0.0833333333333333	0.166666666666667	NA	24	NA	NA	NA	0	NA	NA
90	1	786166	786188	22	-	CCCTCCCCCCTCCCCCCACCCC	GGGGTGGGGGGAGGGGGGAGGG	GGGGTGGGGGGAGGGGGGAGGG	0.480519481	4	0.0909090909090909	0	0.0454545454545455	NA	22	NA	NA	NA	0	NA	NA
91	1	793867	793923	56	+	GGGGGAAGGGTGCTCCGGGTGGGGGACGGGAATGGTGGGACTGGGGATGCCACGGG		GGGGGAAGGGTGCTCCGGGTGGGGGACGGGAATGGTGGGACTGGGGATGCCACGGG	0.421578422	8	0.142857142857143	0.142857142857143	0.125	NA	56	NA	NA	NA	NA	NA	NA
92	1	795981	796007	26	-	CCCTCCCTCCATCCCTCCCAGCTCCC	GGGAGCTGGGAGGGATGGAGGGAGGG	GGGAGCTGGGAGGGATGGAGGGAGGG	0.453046953	5	0.192307692307692	0.0384615384615385	0.0769230769230769	NA	26	NA	NA	NA	NA	NA	NA
93	1	805396	805422	26	-	CCCCGACGCCCAGCCGGACCCTGCCC	GGGCAGGGTCCGGCTGGGCGTCGGGG	GGGCAGGGTCCGGCTGGGCGTCGGGG	0.453046953	4	0.0384615384615385	0.230769230769231	0.115384615384615	3	26	2	7	4	1	161	GGGHHGGGHNNNNNHGGGHNNHGGG
94	1	808810	808837	27	+	GGGTTGGGGGACTGGGTCTGGGATGGG		GGGTTGGGGGACTGGGTCTGGGATGGG	0.525974026	5	0.0740740740740741	0.0740740740740741	0.222222222222222	NA	27	NA	NA	NA	NA	NA	NA
95	1	811209	811293	84	-	CCCCAAACTCCCCCATACTCCCCCATACTCCCCCACATTCCCTCACACTCCCCCACGCTCCCCCACGCTCGCCCACGCTCGCCC	GGGCGAGCGTGGGCGAGCGTGGGGGAGCGTGGGGGAGTGTGAGGGAATGTGGGGGAGTATGGGGGAGTATGGGGGAGTTTGGGG	GGGCGAGCGTGGGCGAGCGTGGGGGAGCGTGGGGGAGTGTGAGGGAATGTGGGGGAGTATGGGGGAGTATGGGGGAGTTTGGGG	0.598901099	9	0.142857142857143	0.0595238095238095	0.166666666666667	NA	84	NA	NA	NA	NA	NA	NA
96	1	811301	811346	45	-	CCCCCACACTCTCCCACACTCCCCCACACTCCCCCACACTCCCCC	GGGGGAGTGTGGGGGAGTGTGGGGGAGTGTGGGAGAGTGTGGGGG	GGGGGAGTGTGGGGGAGTGTGGGGGAGTGTGGGAGAGTGTGGGGG	0.601898102	5	0.111111111111111	0	0.177777777777778	NA	45	NA	NA	NA	NA	NA	NA
97	1	811354	811661	307	-	CCCCCACACTCTCCCACACTCCCCCACACTCCCCCACACTCCCCCATACTCCCCCATACTCCCCCATACTCCCCCACACTCCCCCACACTCCCCCACACTCCCCCATACTCGCCCACACTCCCCCACACCCCACACTCGCCCACACTCGCCCACACTCCCCCACACTCGCCCATACTCGCCCACACTCCCCCACACCCCACACTCGCCCACACTCGCCCACACTCGCCCACACTCGCCCACACTCCCCCACACTCGCCCACACTCCCCCACACTCGCCCACACTCGCCCACACTCCCCCACACTCCC	GGGAGTGTGGGGGAGTGTGGGCGAGTGTGGGCGAGTGTGGGGGAGTGTGGGCGAGTGTGGGGGAGTGTGGGCGAGTGTGGGCGAGTGTGGGCGAGTGTGGGCGAGTGTGGGGTGTGGGGGAGTGTGGGCGAGTATGGGCGAGTGTGGGGGAGTGTGGGCGAGTGTGGGCGAGTGTGGGGTGTGGGGGAGTGTGGGCGAGTATGGGGGAGTGTGGGGGAGTGTGGGGGAGTGTGGGGGAGTATGGGGGAGTATGGGGGAGTATGGGGGAGTGTGGGGGAGTGTGGGGGAGTGTGGGAGAGTGTGGGGG	GGGAGTGTGGGGGAGTGTGGGCGAGTGTGGGCGAGTGTGGGGGAGTGTGGGCGAGTGTGGGGGAGTGTGGGCGAGTGTGGGCGAGTGTGGGCGAGTGTGGGCGAGTGTGGGGTGTGGGGGAGTGTGGGCGAGTATGGGCGAGTGTGGGGGAGTGTGGGCGAGTGTGGGCGAGTGTGGGGTGTGGGGGAGTGTGGGCGAGTATGGGGGAGTGTGGGGGAGTGTGGGGGAGTGTGGGGGAGTATGGGGGAGTATGGGGGAGTATGGGGGAGTGTGGGGGAGTGTGGGGGAGTGTGGGAGAGTGTGGGGG	0.585414585	32	0.11400651465798	0.0390879478827362	0.201954397394137	NA	307	NA	NA	NA	NA	NA	NA
98	1	811670	811813	143	-	CCCACACTCCCCCACACTCCCCCACACTCCCCCACACTCGCCCACACTCCCCCACGCTCCCCCATACTCGCCCACGCTCCCCCATACTCGCCCACGCTCCCCCACGCTCCCCCATACTCCCCCACACTCCCCCATACTCCCCC	GGGGGAGTATGGGGGAGTGTGGGGGAGTATGGGGGAGCGTGGGGGAGCGTGGGCGAGTATGGGGGAGCGTGGGCGAGTATGGGGGAGCGTGGGGGAGTGTGGGCGAGTGTGGGGGAGTGTGGGGGAGTGTGGGGGAGTGTGGG	GGGGGAGTATGGGGGAGTGTGGGGGAGTATGGGGGAGCGTGGGGGAGCGTGGGCGAGTATGGGGGAGCGTGGGCGAGTATGGGGGAGCGTGGGGGAGTGTGGGCGAGTGTGGGGGAGTGTGGGGGAGTGTGGGGGAGTGTGGG	0.594905095	15	0.125874125874126	0.048951048951049	0.167832167832168	NA	143	NA	NA	NA	NA	NA	NA
99	1	824033	824056	23	+	GGGAGGGAGAGAGGGAGGGAGGG		GGGAGGGAGAGAGGGAGGGAGGG	0.42007992	5	0.260869565217391	0	0	NA	23	NA	NA	NA	NA	NA	NA
100	1	835299	835325	26	+	GGGATGCAGGGATGGGGTGGGATGGG		GGGATGCAGGGATGGGGTGGGATGGG	0.518481518	5	0.153846153846154	0.0384615384615385	0.153846153846154	NA	26	NA	NA	NA	NA	NA	NA
101	1	838279	838305	26	+	GGGGACGAGGGGGCCCGGGATGCGGG		GGGGACGAGGGGGCCCGGGATGCGGG	0.547452547	4	0.115384615384615	0.192307692307692	0.0384615384615385	NA	26	NA	NA	NA	0	NA	NA
102	1	839402	839435	33	-	CCCCTGCAGACCCTGTGCCCAGCCCAGCATCCC	GGGATGCTGGGCTGGGCACAGGGTCTGCAGGGG	GGGATGCTGGGCTGGGCACAGGGTCTGCAGGGG	0.64985015	5	0.121212121212121	0.181818181818182	0.151515151515152	NA	33	NA	NA	NA	NA	NA	NA
103	1	839494	839520	26	+	GGGAGGCCTGGGGCGGAGGGCCGGGG		GGGAGGCCTGGGGCGGAGGGCCGGGG	0.655344655	4	0.0769230769230769	0.192307692307692	0.0384615384615385	NA	26	NA	NA	NA	0	NA	NA
104	1	839676	839705	29	+	GGGTGGGGGGGTGGGGGGCGGCATCGGGG		GGGTGGGGGGGTGGGGGGCGGCATCGGGG	0.662837163	4	0.0344827586206897	0.103448275862069	0.103448275862069	NA	29	NA	NA	NA	0	NA	NA
105	1	840331	840386	55	+	GGGGAGGCGGGTGAGGGGAGGGGGCCGGAGGGTCGGGGGTGCCGGGGGGTGCGGG		GGGGAGGCGGGTGAGGGGAGGGGGCCGGAGGGTCGGGGGTGCCGGGGGGTGCGGG	0.668331668	8	0.0727272727272727	0.127272727272727	0.0727272727272727	NA	55	NA	NA	NA	NA	NA	NA
106	1	840495	840529	34	-	CCCCTCCCCGCCCCACCGCGTCCCAGGGAACCCC	GGGGTTCCCTGGGACGCGGTGGGGCGGGGAGGGG	GGGGTTCCCTGGGACGCGGTGGGGCGGGGAGGGG	0.671828172	5	0.0588235294117647	0.176470588235294	0.117647058823529	NA	34	NA	NA	NA	NA	NA	NA
107	1	840790	840827	37	-	CCCACAGGCCCGGAAGTTCCCCTCCCGGGCGCTCCCC	GGGGAGCGCCCGGGAGGGGAACTTCCGGGCCTGTGGG	GGGGAGCGCCCGGGAGGGGAACTTCCGGGCCTGTGGG	0.656843157	5	0.108108108108108	0.243243243243243	0.108108108108108	NA	37	NA	NA	NA	NA	NA	NA
108	1	841339	841357	18	-	CCCACCCTCCCATCTCCC	GGGAGATGGGAGGGTGGG	GGGAGATGGGAGGGTGGG	0.616883117	4	0.166666666666667	0	0.111111111111111	3	18	4	1	1	1	22	GGGHNNHGGGHGGGHGGG
109	1	841373	841424	51	-	CCCCTCTGGCCCCCAGCCCTGCCCTTGACCCGGCCCACCAAGCCCCCACCC	GGGTGGGGGCTTGGTGGGCCGGGTCAAGGGCAGGGCTGGGGGCCAGAGGGG	GGGTGGGGGCTTGGTGGGCCGGGTCAAGGGCAGGGCTGGGGGCCAGAGGGG	0.611888112	8	0.0980392156862745	0.156862745098039	0.117647058823529	NA	51	NA	NA	NA	NA	NA	NA
110	1	843908	844013	105	+	GGGAGGGGAGGGGGAGGAGGGGCGGGGGAGAGGAGGGAAAAGGGGGAGGCGATGGGACGGGGGAGGGAATGGGGGAACAGGTGGGAGGGGAGGAGGGGGTGGGGG		GGGAGGGGAGGGGGAGGAGGGGCGGGGGAGAGGAGGGAAAAGGGGGAGGCGATGGGACGGGGGAGGGAATGGGGGAACAGGTGGGAGGGGAGGAGGGGGTGGGGG	0.633866134	15	0.219047619047619	0.0380952380952381	0.0380952380952381	NA	105	NA	NA	NA	NA	NA	NA
111	1	844023	844232	209	+	GGGGAGAGGGGAGTAGGGGGAGGGGATGAGGGGAAGGTGGGAGGGGAGAGGGGAGGGGATGGGGGAGGGAATGAGGGGACAGGTGGGAGGGGAGAGGGGACAAGTGGGAGGGGAAGGGATGGGGGAGGGATGAGGGGACAGGTGGGAGGGGAGGGAATGAGGGGCAGGGGGGAAGGGAGGGATGAGGGGCAGGGGGGAAGGGAGGGGGG		GGGGAGAGGGGAGTAGGGGGAGGGGATGAGGGGAAGGTGGGAGGGGAGAGGGGAGGGGATGGGGGAGGGAATGAGGGGACAGGTGGGAGGGGAGAGGGGACAAGTGGGAGGGGAAGGGATGGGGGAGGGATGAGGGGACAGGTGGGAGGGGAGGGAATGAGGGGCAGGGGGGAAGGGAGGGATGAGGGGCAGGGGGGAAGGGAGGGGGG	0.652847153	32	0.239234449760766	0.0239234449760766	0.0574162679425837	NA	209	NA	NA	NA	NA	NA	NA
112	1	845341	845363	22	+	GGGTGGGGGTCCTGGGCAGGGG		GGGTGGGGGTCCTGGGCAGGGG	0.708291708	4	0.0454545454545455	0.136363636363636	0.136363636363636	NA	22	NA	NA	NA	0	NA	NA
113	1	845474	845518	44	+	GGGAAGGGTTACGGCGGGGATGGGGGTGGGGGGGTTGGCGGGGG		GGGAAGGGTTACGGCGGGGATGGGGGTGGGGGGGTTGGCGGGGG	0.703796204	6	0.0909090909090909	0.0681818181818182	0.136363636363636	NA	44	NA	NA	NA	NA	NA	NA
114	1	845701	845724	23	-	CCCGGGGGGCCCCTCCCGGCCCC	GGGGCCGGGAGGGGCCCCCCGGG	GGGGCCGGGAGGGGCCCCCCGGG	0.68981019	4	0.0434782608695652	0.347826086956522	0	NA	23	NA	NA	NA	0	NA	NA
115	1	845938	845965	27	-	CCCCTCAGGCTCCCTCCCGGCAGGCCC	GGGCCTGCCGGGAGGGAGCCTGAGGGG	GGGCCTGCCGGGAGGGAGCCTGAGGGG	0.679320679	4	0.111111111111111	0.222222222222222	0.0740740740740741	3	27	6	1	7	1	330	GGGHNNNNHGGGHGGGHNNNNNHGGG
116	1	847065	847093	28	+	GGGGTGCAGGGAAGATGGGGTGTCTGGG		GGGGTGCAGGGAAGATGGGGTGTCTGGG	0.564935065	4	0.142857142857143	0.0714285714285714	0.178571428571429	NA	28	NA	NA	NA	0	NA	NA
117	1	851695	851720	25	+	GGGTCTGGGCAAGGGTCCCTCTGGG		GGGTCTGGGCAAGGGTCCCTCTGGG	0.614885115	4	0.08	0.24	0.2	3	25	3	3	7	1	311	GGGHNHGGGHNHGGGHNNNNNHGGG
118	1	851966	851994	28	+	GGGGGGCCAGGGTGGGGGTGACAAAGGG		GGGGGGCCAGGGTGGGGGTGACAAAGGG	0.6003996	4	0.178571428571429	0.107142857142857	0.0714285714285714	NA	28	NA	NA	NA	0	NA	NA
119	1	852365	852384	19	-	CCCGTCCCTCACCCTGCCC	GGGCAGGGTGAGGGACGGG	GGGCAGGGTGAGGGACGGG	0.613886114	4	0.157894736842105	0.105263157894737	0.0526315789473684	3	19	2	3	2	1	59	GGGHHGGGHNHGGGHHGGG
120	1	852539	852575	36	+	GGGGCACCCAGGGCTTGGGAGCTGAAGGGGGGTGGG		GGGGCACCCAGGGCTTGGGAGCTGAAGGGGGGTGGG	0.608391608	5	0.138888888888889	0.166666666666667	0.111111111111111	NA	36	NA	NA	NA	NA	NA	NA
121	1	853173	853198	25	-	CCCTGCTGCCCAGCCTCGCCCACCC	GGGTGGGCGAGGCTGGGCAGCAGGG	GGGTGGGCGAGGCTGGGCAGCAGGG	0.601898102	4	0.12	0.16	0.08	3	25	1	7	5	1	203	GGGHGGGHNNNNNHGGGHNNNHGGG
122	1	855544	855570	26	+	GGGACGGCAGGGAAGGGTCCCTCGGG		GGGACGGCAGGGAAGGGTCCCTCGGG	0.631368631	4	0.153846153846154	0.230769230769231	0.0769230769230769	3	26	6	2	6	1	282	GGGHNNNNHGGGHHGGGHNNNNHGGG
123	1	858456	858485	29	+	GGGCACGCAGGGAGGTGGGGGGTGATGGG		GGGCACGCAGGGAGGTGGGGGGTGATGGG	0.648351648	4	0.137931034482759	0.103448275862069	0.103448275862069	NA	29	NA	NA	NA	0	NA	NA
124	1	858612	858635	23	-	CCCGCTATCCCCCACCCTCACCC	GGGTGAGGGTGGGGGATAGCGGG	GGGTGAGGGTGGGGGATAGCGGG	0.657842158	4	0.130434782608696	0.0434782608695652	0.130434782608696	NA	23	NA	NA	NA	0	NA	NA
125	1	859099	859118	19	-	CCCAGCCCATCCCAGTCCC	GGGACTGGGATGGGCTGGG	GGGACTGGGATGGGCTGGG	0.706793207	4	0.105263157894737	0.105263157894737	0.157894736842105	3	19	3	2	2	1	65	GGGHNHGGGHHGGGHHGGG
126	1	859375	859398	23	+	GGGCGGCGGGGCGGGGGCTTGGG		GGGCGGCGGGGCGGGGGCTTGGG	0.717282717	4	0	0.173913043478261	0.0869565217391304	NA	23	NA	NA	NA	0	NA	NA
127	1	860358	860387	29	-	CCCGCGGGCCCCGACCCCACCCCCTACCC	GGGTAGGGGGTGGGGTCGGGGCCCGCGGG	GGGTAGGGGGTGGGGTCGGGGCCCGCGGG	0.758241758	5	0.0344827586206897	0.172413793103448	0.103448275862069	NA	29	NA	NA	NA	NA	NA	NA
128	1	861039	861062	23	+	GGGAGGAGGGGCGCCGGGTGGGG		GGGAGGAGGGGCGCCGGGTGGGG	0.7002997	4	0.0869565217391304	0.130434782608696	0.0434782608695652	NA	23	NA	NA	NA	0	NA	NA
129	1	861143	861199	56	+	GGGTGGGACGGGAAGCGGGCTGGGAAGTCGGGCCGAGGTGGGTGTGGGGTTCGGGG		GGGTGGGACGGGAAGCGGGCTGGGAAGTCGGGCCGAGGTGGGTGTGGGGTTCGGGG	0.687812188	9	0.107142857142857	0.125	0.142857142857143	NA	56	NA	NA	NA	NA	NA	NA
130	1	863199	863219	20	+	GGGCAGGGTGGGTGGCAGGG		GGGCAGGGTGGGTGGCAGGG	0.631868132	4	0.1	0.1	0.1	3	20	2	1	5	1	204	GGGHHGGGHGGGHNNNHGGG
131	1	863999	864025	26	+	GGGGGCAGCCCAGGGTCAGGGCAGGG		GGGGGCAGCCCAGGGTCAGGGCAGGG	0.617382617	4	0.153846153846154	0.230769230769231	0.0384615384615385	3	26	7	3	2	1	94	GGGHNNNNNHGGGHNHGGGHHGGG
132	1	864038	864060	22	-	CCCCAGGCCCCACCCCTTGCCC	GGGCAAGGGGTGGGGCCTGGGG	GGGCAAGGGGTGGGGCCTGGGG	0.61988012	4	0.0909090909090909	0.136363636363636	0.0909090909090909	NA	22	NA	NA	NA	0	NA	NA
133	1	865220	865239	19	+	GGGGTGGGGCAGGGGAGGG		GGGGTGGGGCAGGGGAGGG	0.64035964	4	0.105263157894737	0.0526315789473684	0.0526315789473684	NA	19	NA	NA	NA	0	NA	NA
134	1	866510	866531	21	-	CCCCTCCCTCCCTCCCACCCC	GGGGTGGGAGGGAGGGAGGGG	GGGGTGGGAGGGAGGGAGGGG	0.607892108	5	0.142857142857143	0	0.0476190476190476	NA	21	NA	NA	NA	NA	NA	NA
135	1	870799	870829	30	-	CCCGGGCGCCCGGTGGGCCCCTCGACCCCC	GGGGGTCGAGGGGCCCACCGGGCGCCCGGG	GGGGGTCGAGGGGCCCACCGGGCGCCCGGG	0.685314685	4	0.0666666666666667	0.333333333333333	0.0333333333333333	NA	30	NA	NA	NA	0	NA	NA
136	1	871288	871320	32	+	GGGGGCCTGAGGGCGGGGTCGGGGCTGTGGGG		GGGGGCCTGAGGGCGGGGTCGGGGCTGTGGGG	0.663336663	5	0.03125	0.15625	0.125	NA	32	NA	NA	NA	NA	NA	NA
137	1	871827	871864	37	+	GGGCTCCGGGAAGGATGGGGTTCTCGGGAGGGAAGGG		GGGCTCCGGGAAGGATGGGGTTCTCGGGAGGGAAGGG	0.668331668	6	0.162162162162162	0.135135135135135	0.135135135135135	NA	37	NA	NA	NA	NA	NA	NA
138	1	872607	872625	18	-	CCCAGCCCGGGCCCTCCC	GGGAGGGCCCGGGCTGGG	GGGAGGGCCCGGGCTGGG	0.658841159	4	0.0555555555555556	0.222222222222222	0.0555555555555556	3	18	1	3	2	1	52	GGGHGGGHNHGGGHHGGG
139	1	872776	872791	15	-	CCCCCCCCCCCACCC	GGGTGGGGGGGGGGG	GGGTGGGGGGGGGGG	0.653846154	2	0	0	0.0666666666666667	NA	15	NA	NA	NA	NA	NA	NA
140	1	872970	872988	18	-	CCCACCCCCTCCCAGCCC	GGGCTGGGAGGGGGTGGG	GGGCTGGGAGGGGGTGGG	0.65034965	4	0.0555555555555556	0.0555555555555556	0.111111111111111	NA	18	NA	NA	NA	0	NA	NA
141	1	873076	873106	30	-	CCCCCCGCCGCCCGCCGGGCCCAGCCACCC	GGGTGGCTGGGCCCGGCGGGCGGCGGGGGG	GGGTGGCTGGGCCCGGCGGGCGGCGGGGGG	0.640859141	4	0	0.233333333333333	0.0666666666666667	3	30	5	6	4	1	181	GGGHNNNHGGGHNNNNHGGGHNNHGGG
142	1	873325	873350	25	+	GGGCTTGTGGGGGGACGGGCTTGGG		GGGCTTGTGGGGGGACGGGCTTGGG	0.648851149	4	0.04	0.12	0.2	NA	25	NA	NA	NA	0	NA	NA
143	1	873860	873884	24	+	GGGCCTTCTGGGGGCAGGGATGGG		GGGCCTTCTGGGGGCAGGGATGGG	0.64985015	4	0.0833333333333333	0.166666666666667	0.166666666666667	NA	24	NA	NA	NA	0	NA	NA
144	1	875298	875335	37	-	CCCCTTCCCCCGGGTCGGCCCTGACCCTGTCCACCCC	GGGGTGGACAGGGTCAGGGCCGACCCGGGGGAAGGGG	GGGGTGGACAGGGTCAGGGCCGACCCGGGGGAAGGGG	0.674825175	5	0.162162162162162	0.189189189189189	0.0540540540540541	NA	37	NA	NA	NA	NA	NA	NA
145	1	875676	875693	17	-	CCCCCCCCCCCCGCCCC	GGGGCGGGGGGGGGGGG	GGGGCGGGGGGGGGGGG	0.683316683	2	0	0.0588235294117647	0	NA	17	NA	NA	NA	NA	NA	NA
146	1	875894	875931	37	+	GGGGGCTGCGGGGACTCGGGAGGCCCGGGCGGGAGGG		GGGGGCTGCGGGGACTCGGGAGGCCCGGGCGGGAGGG	0.683816184	6	0.0810810810810811	0.216216216216216	0.0540540540540541	NA	37	NA	NA	NA	NA	NA	NA
147	1	877239	877268	29	+	GGGTCCGCAGGGGAGGGGAGCAGGCGGGG		GGGTCCGCAGGGGAGGGGAGCAGGCGGGG	0.736263736	4	0.137931034482759	0.172413793103448	0.0344827586206897	NA	29	NA	NA	NA	0	NA	NA
148	1	877443	877487	44	+	GGGGGAGGGGCGCCGGGGCCTTTACGGGAACGGGGGCGGGGGGG		GGGGGAGGGGCGCCGGGGCCTTTACGGGAACGGGGGCGGGGGGG	0.731268731	6	0.0909090909090909	0.181818181818182	0.0681818181818182	NA	44	NA	NA	NA	NA	NA	NA
149	1	877755	877784	29	-	CCCCCCGACCCCGCGTTGTCCCCCTCCCC	GGGGAGGGGGACAACGCGGGGTCGGGGGG	GGGGAGGGGGACAACGCGGGGTCGGGGGG	0.724275724	4	0.137931034482759	0.137931034482759	0.0344827586206897	NA	29	NA	NA	NA	0	NA	NA
150	1	878099	878121	22	-	CCCTGCCCCCCCAGGGGCCCCC	GGGGGCCCCTGGGGGGGCAGGG	GGGGGCCCCTGGGGGGGCAGGG	0.706793207	3	0.0454545454545455	0.227272727272727	0.0454545454545455	NA	22	NA	NA	NA	NA	NA	NA
151	1	878844	878866	22	-	CCCCAACGCCCTCTCCCTCCCC	GGGGAGGGAGAGGGCGTTGGGG	GGGGAGGGAGAGGGCGTTGGGG	0.655344655	4	0.136363636363636	0.0454545454545455	0.0909090909090909	3	22	1	3	4	1	150	GGGHGGGHNHGGGHNNHGGG
152	1	879054	879071	17	-	CCCTCCCTCCCTCCCCC	GGGGGAGGGAGGGAGGG	GGGGGAGGGAGGGAGGG	0.636363636	4	0.176470588235294	0	0	3	17	1	1	1	1	1	GGGHGGGHGGGHGGG
153	1	880346	880370	24	-	CCCAGAGCCCCACGCCCCCCGCCC	GGGCGGGGGGCGTGGGGCTCTGGG	GGGCGGGGGGCGTGGGGCTCTGGG	0.607892108	4	0	0.166666666666667	0.125	NA	24	NA	NA	NA	0	NA	NA
154	1	880852	880874	22	-	CCCTCCAGGCCCACCCTTCCCC	GGGGAAGGGTGGGCCTGGAGGG	GGGGAAGGGTGGGCCTGGAGGG	0.615384615	4	0.136363636363636	0.0909090909090909	0.0909090909090909	3	22	2	1	6	1	253	GGGHHGGGHGGGHNNNNHGGG
155	1	882583	882612	29	-	CCCCTACCCCAGACCCCGACCCTGGGCCC	GGGCCCAGGGTCGGGGTCTGGGGTAGGGG	GGGCCCAGGGTCGGGGTCTGGGGTAGGGG	0.605894106	5	0.0689655172413793	0.172413793103448	0.137931034482759	NA	29	NA	NA	NA	NA	NA	NA
156	1	884051	884078	27	-	CCCTGGTCCCCCTGGTCCCTTTGGCCC	GGGCCAAAGGGACCAGGGGGACCAGGG	GGGCCAAAGGGACCAGGGGGACCAGGG	0.626373626	4	0.259259259259259	0.222222222222222	0	NA	27	NA	NA	NA	0	NA	NA
157	1	886316	886350	34	-	CCCCAGTGGTCCCACGTTCCCCAACACTGCCCCC	GGGGGCAGTGTTGGGGAACGTGGGACCACTGGGG	GGGGGCAGTGTTGGGGAACGTGGGACCACTGGGG	0.57042957	4	0.147058823529412	0.147058823529412	0.147058823529412	NA	34	NA	NA	NA	0	NA	NA
158	1	887344	887370	26	-	CCCTCCCGCACAACCCTGCCCACCCC	GGGGTGGGCAGGGTTGTGCGGGAGGG	GGGGTGGGCAGGGTTGTGCGGGAGGG	0.631368631	5	0.0769230769230769	0.0769230769230769	0.153846153846154	NA	26	NA	NA	NA	NA	NA	NA
159	1	891125	891165	40	-	CCCCAAGTGCCCAGCCTCTCCCAACGGTCCCTCGTGCCCC	GGGGCACGAGGGACCGTTGGGAGAGGCTGGGCACTTGGGG	GGGGCACGAGGGACCGTTGGGAGAGGCTGGGCACTTGGGG	0.57042957	5	0.15	0.175	0.125	NA	40	NA	NA	NA	NA	NA	NA
160	1	891271	891296	25	-	CCCTACCCCCCTTCACCCCCTCCCC	GGGGAGGGGGTGAAGGGGGGTAGGG	GGGGAGGGGGTGAAGGGGGGTAGGG	0.589410589	4	0.16	0	0.08	NA	25	NA	NA	NA	0	NA	NA
161	1	894488	894515	27	-	CCCGCACGCCCAGCTCGCCCCAGCCCC	GGGGCTGGGGCGAGCTGGGCGTGCGGG	GGGGCTGGGGCGAGCTGGGCGTGCGGG	0.64985015	4	0.037037037037037	0.185185185185185	0.111111111111111	NA	27	NA	NA	NA	0	NA	NA
162	1	894687	894714	27	-	CCCAGGCCCCGCCCCTTTCCCCGCCCC	GGGGCGGGGAAAGGGGCGGGGCCTGGG	GGGGCGGGGAAAGGGGCGGGGCCTGGG	0.664335664	5	0.111111111111111	0.148148148148148	0.037037037037037	NA	27	NA	NA	NA	NA	NA	NA
163	1	894901	894924	23	-	CCCGCCGCGCCCGCAGCCCACCC	GGGTGGGCTGCGGGCGCGGCGGG	GGGTGGGCTGCGGGCGCGGCGGG	0.682317682	4	0	0.217391304347826	0.0869565217391304	3	23	1	4	6	1	249	GGGHGGGHNNHGGGHNNNNHGGG
164	1	896186	896220	34	+	GGGCGGGGGTCGGGGCGCGGGGGGCGGCCTCGGG		GGGCGGGGGTCGGGGCGCGGGGGGCGGCCTCGGG	0.741758242	5	0	0.235294117647059	0.0588235294117647	NA	34	NA	NA	NA	NA	NA	NA
165	1	896331	896354	23	-	CCCCACCCGCGCCCCGCGCGCCC	GGGCGCGCGGGGCGCGGGTGGGG	GGGCGCGCGGGGCGCGGGTGGGG	0.732267732	4	0	0.217391304347826	0.0434782608695652	NA	23	NA	NA	NA	0	NA	NA
166	1	896575	896603	28	+	GGGGCTGGGTCCCCGCGGGCTGCCCGGG		GGGGCTGGGTCCCCGCGGGCTGCCCGGG	0.71978022	4	0	0.357142857142857	0.107142857142857	3	28	2	7	6	1	259	GGGHHGGGHNNNNNHGGGHNNNNHGGG
167	1	896946	896979	33	+	GGGCGGCGCTGGGGGCTCCGTGGGTCCCTCGGG		GGGCGGCGCTGGGGGCTCCGTGGGTCCCTCGGG	0.71028971	4	0	0.303030303030303	0.151515151515152	NA	33	NA	NA	NA	0	NA	NA
168	1	897139	897180	41	-	CCCTCACCCGGATCCCGGTGTCCCCCGACCCTGTGCCTCCC	GGGAGGCACAGGGTCGGGGGACACCGGGATCCGGGTGAGGG	GGGAGGCACAGGGTCGGGGGACACCGGGATCCGGGTGAGGG	0.698801199	6	0.170731707317073	0.195121951219512	0.0731707317073171	NA	41	NA	NA	NA	NA	NA	NA
169	1	897442	897474	32	-	CCCAGCCCTCGCCCCCCACCCCACCCCACCCC	GGGGTGGGGTGGGGTGGGGGGCGAGGGCTGGG	GGGGTGGGGTGGGGTGGGGGGCGAGGGCTGGG	0.676323676	6	0.03125	0.0625	0.125	NA	32	NA	NA	NA	NA	NA	NA
170	1	898025	898054	29	-	CCCTGACGCCCAGTGTGCCCGAGGGTCCC	GGGACCCTCGGGCACACTGGGCGTCAGGG	GGGACCCTCGGGCACACTGGGCGTCAGGG	0.65034965	4	0.137931034482759	0.310344827586207	0.103448275862069	3	29	6	6	5	1	237	GGGHNNNNHGGGHNNNNHGGGHNNNHGGG
171	1	898303	898328	25	-	CCCCCCGCCCGTTTCCCTCTTGCCC	GGGCAAGAGGGAAACGGGCGGGGGG	GGGCAAGAGGGAAACGGGCGGGGGG	0.64985015	4	0.24	0.12	0	3	25	5	4	1	1	32	GGGHNNNHGGGHNNHGGGHGGG
172	1	899919	899944	25	+	GGGGCTGCGGGGAGGGGGGCGCGGG		GGGGCTGCGGGGAGGGGGGCGCGGG	0.657842158	4	0.04	0.16	0.04	NA	25	NA	NA	NA	0	NA	NA
173	1	900945	900966	21	+	GGGGTCCCGGGAAGGGTGGGG		GGGGTCCCGGGAAGGGTGGGG	0.663836164	4	0.0952380952380952	0.142857142857143	0.0952380952380952	3	21	4	2	1	1	23	GGGHNNHGGGHHGGGHGGG
174	1	901154	901182	28	+	GGGGTCCAGGGTGAGGGGTGTGGGGGGG		GGGGTCCAGGGTGAGGGGTGTGGGGGGG	0.657842158	4	0.0714285714285714	0.0714285714285714	0.142857142857143	NA	28	NA	NA	NA	0	NA	NA
175	1	901332	901355	23	+	GGGCTCTGGGGTTAGGGCTGGGG		GGGCTCTGGGGTTAGGGCTGGGG	0.65984016	4	0.0434782608695652	0.130434782608696	0.217391304347826	NA	23	NA	NA	NA	0	NA	NA
176	1	902408	902441	33	+	GGGCGGGGCGGGCCGCGGGCGGGGCCTCCCGGG		GGGCGGGGCGGGCCGCGGGCGGGGCCTCCCGGG	0.672827173	6	0	0.333333333333333	0.0303030303030303	NA	33	NA	NA	NA	NA	NA	NA
177	1	902744	902772	28	-	CCCCCATGCCCACCCCCCCCCCAGCCCC	GGGGCTGGGGGGGGGGTGGGCATGGGGG	GGGGCTGGGGGGGGGGTGGGCATGGGGG	0.667832168	4	0.0357142857142857	0.0714285714285714	0.107142857142857	NA	28	NA	NA	NA	0	NA	NA
178	1	903129	903167	38	+	GGGCAGGGAGAGGGAGCCGGGCTGGGTTAGGGGTGGGG		GGGCAGGGAGAGGGAGCCGGGCTGGGTTAGGGGTGGGG	0.630869131	7	0.131578947368421	0.105263157894737	0.105263157894737	NA	38	NA	NA	NA	NA	NA	NA
179	1	906237	906276	39	-	CCCTCTCTGCCCTGCCCGCAGGCCCACTGCCCGCACCCC	GGGGTGCGGGCAGTGGGCCTGCGGGCAGGGCAGAGAGGG	GGGGTGCGGGCAGTGGGCCTGCGGGCAGGGCAGAGAGGG	0.644355644	6	0.128205128205128	0.179487179487179	0.0769230769230769	NA	39	NA	NA	NA	NA	NA	NA
180	1	906400	906420	20	-	CCCCACCCCCCTCCCCACCC	GGGTGGGGAGGGGGGTGGGG	GGGTGGGGAGGGGGGTGGGG	0.661838162	4	0.05	0	0.1	NA	20	NA	NA	NA	0	NA	NA
181	1	906605	906629	24	+	GGGGCTGTAGGGGGATGGGAGGGG		GGGGCTGTAGGGGGATGGGAGGGG	0.672827173	4	0.125	0.0416666666666667	0.125	NA	24	NA	NA	NA	0	NA	NA
182	1	906683	906701	18	-	CCCCACCCCCACCCACCC	GGGTGGGTGGGGGTGGGG	GGGTGGGTGGGGGTGGGG	0.671328671	4	0	0	0.166666666666667	NA	18	NA	NA	NA	0	NA	NA
183	1	906898	906915	17	-	CCCTGCCCACCCAGCCC	GGGCTGGGTGGGCAGGG	GGGCTGGGTGGGCAGGG	0.673826174	4	0.0588235294117647	0.117647058823529	0.117647058823529	3	17	2	1	2	1	57	GGGHHGGGHGGGHHGGG
184	1	907107	907128	21	+	GGGCGGGCTCCGGGAAGGGGG		GGGCGGGCTCCGGGAAGGGGG	0.664335664	4	0.0952380952380952	0.19047619047619	0.0476190476190476	3	21	1	4	2	1	53	GGGHGGGHNNHGGGHHGGG
185	1	908184	908203	19	+	GGGGCGGGTGGGGAGGGGG		GGGGCGGGTGGGGAGGGGG	0.651848152	4	0.0526315789473684	0.0526315789473684	0.0526315789473684	NA	19	NA	NA	NA	0	NA	NA
186	1	908701	908733	32	-	CCCAGGTGGGCCCAGCACACCCACACAGCCCC	GGGGCTGTGTGGGTGTGCTGGGCCCACCTGGG	GGGGCTGTGTGGGTGTGCTGGGCCCACCTGGG	0.656843157	4	0.03125	0.21875	0.21875	3	32	6	6	7	1	335	GGGHNNNNHGGGHNNNNHGGGHNNNNNHGGG
187	1	909182	909207	25	-	CCCAGGCCCCAGCCCTGGCTCTCCC	GGGAGAGCCAGGGCTGGGGCCTGGG	GGGAGAGCCAGGGCTGGGGCCTGGG	0.664835165	4	0.12	0.2	0.08	NA	25	NA	NA	NA	0	NA	NA
188	1	909242	909266	24	-	CCCACGCCCTCGAGCCCACTCCCC	GGGGAGTGGGCTCGAGGGCGTGGG	GGGGAGTGGGCTCGAGGGCGTGGG	0.664335664	4	0.0833333333333333	0.125	0.125	3	24	3	5	3	1	117	GGGHNHGGGHNNNHGGGHNHGGG
189	1	909491	909525	34	+	GGGGCCTCTTGGGACTCTGAGGGAGCAGGGAGGG		GGGGCCTCTTGGGACTCTGAGGGAGCAGGGAGGG	0.657342657	5	0.147058823529412	0.176470588235294	0.147058823529412	NA	34	NA	NA	NA	NA	NA	NA
190	1	909555	909617	62	+	GGGGGGCCAGTAGGGAGTTGGGGAGATGGGACTGGGGAGGGAGAGCAGGGGGACATGGGGGG		GGGGGGCCAGTAGGGAGTTGGGGAGATGGGACTGGGGAGGGAGAGCAGGGGGACATGGGGGG	0.643856144	8	0.193548387096774	0.0806451612903226	0.0967741935483871	NA	62	NA	NA	NA	NA	NA	NA
191	1	910128	910151	23	+	GGGGCAGGGAAGGGTGGGAGGGG		GGGGCAGGGAAGGGTGGGAGGGG	0.644355644	5	0.173913043478261	0.0434782608695652	0.0434782608695652	NA	23	NA	NA	NA	NA	NA	NA
192	1	910266	910288	22	+	GGGAGTGGGAGGGCAGCACGGG		GGGAGTGGGAGGGCAGCACGGG	0.63036963	4	0.181818181818182	0.136363636363636	0.0454545454545455	3	22	3	1	6	1	260	GGGHNHGGGHGGGHNNNNHGGG
193	1	910757	910806	49	-	CCCCAGCTGCCCCACAGGAGCCCCCGGGACAACCCCAGGAGCCCAGCCC	GGGCTGGGCTCCTGGGGTTGTCCCGGGGGCTCCTGTGGGGCAGCTGGGG	GGGCTGGGCTCCTGGGGTTGTCCCGGGGGCTCCTGTGGGGCAGCTGGGG	0.633866134	6	0.0204081632653061	0.244897959183673	0.204081632653061	NA	49	NA	NA	NA	NA	NA	NA
194	1	911455	911479	24	+	GGGGTCAGAGGGCCCGGGCGAGGG		GGGGTCAGAGGGCCCGGGCGAGGG	0.65984016	4	0.125	0.208333333333333	0.0416666666666667	3	24	5	3	3	1	129	GGGHNNNHGGGHNHGGGHNHGGG
195	1	913392	913411	19	-	CCCAACCCCCCCCAACCCC	GGGGTTGGGGGGGGTTGGG	GGGGTTGGGGGGGGTTGGG	0.724275724	3	0	0	0.210526315789474	NA	19	NA	NA	NA	NA	NA	NA
196	1	913422	913441	19	-	CCCAACCCCCCCCAACCCC	GGGGTTGGGGGGGGTTGGG	GGGGTTGGGGGGGGTTGGG	0.72027972	3	0	0	0.210526315789474	NA	19	NA	NA	NA	NA	NA	NA
197	1	914156	914190	34	-	CCCAAGCCCGGCCTGCCCGGCCCCTGCGGCCCCC	GGGGGCCGCAGGGGCCGGGCAGGCCGGGCTTGGG	GGGGGCCGCAGGGGCCGGGCAGGCCGGGCTTGGG	0.680819181	5	0.0588235294117647	0.264705882352941	0.0588235294117647	NA	34	NA	NA	NA	NA	NA	NA
198	1	915882	915913	31	+	GGGGCTCCAGGGCTATCGGGGGGCCTCTGGG		GGGGCTCCAGGGCTATCGGGGGGCCTCTGGG	0.630869131	4	0.0645161290322581	0.258064516129032	0.161290322580645	NA	31	NA	NA	NA	0	NA	NA
199	1	915930	915978	48	+	GGGGACTTGGGACTCCCAGGGGGCTCACCAGGGGGCCGTGGGGCAGGG		GGGGACTTGGGACTCCCAGGGGGCTCACCAGGGGGCCGTGGGGCAGGG	0.632867133	6	0.125	0.25	0.104166666666667	NA	48	NA	NA	NA	NA	NA	NA
200	1	916634	916670	36	-	CCCCAGCTCCCATGACCCTAGTTCCCAACGCACCCC	GGGGTGCGTTGGGAACTAGGGTCATGGGAGCTGGGG	GGGGTGCGTTGGGAACTAGGGTCATGGGAGCTGGGG	0.649350649	5	0.138888888888889	0.111111111111111	0.194444444444444	NA	36	NA	NA	NA	NA	NA	NA
201	1	919617	919679	62	+	GGGCCTGGGGGGCAAGTCGGGGGGCGGGGGGAGGTCGGGCAGGGTCCCCTGGGAGGATGGGG		GGGCCTGGGGGGCAAGTCGGGGGGCGGGGGGAGGTCGGGCAGGGTCCCCTGGGAGGATGGGG	0.557442557	8	0.0967741935483871	0.17741935483871	0.0967741935483871	NA	62	NA	NA	NA	NA	NA	NA
202	1	919781	919817	36	+	GGGGAGGGCGGGGGGCGAGAAGGGCGATTCTGGGGG		GGGGAGGGCGGGGGGCGAGAAGGGCGATTCTGGGGG	0.553946054	5	0.138888888888889	0.111111111111111	0.0833333333333333	NA	36	NA	NA	NA	NA	NA	NA
203	1	930272	930305	33	-	CCCTACCCCCAGGGTCCCCCACACCCGTTGCCC	GGGCAACGGGTGTGGGGGACCCTGGGGGTAGGG	GGGCAACGGGTGTGGGGGACCCTGGGGGTAGGG	0.545954046	5	0.121212121212121	0.151515151515152	0.121212121212121	NA	33	NA	NA	NA	NA	NA	NA
204	1	931199	931220	21	-	CCCCAACCCCACCCCCATCCC	GGGATGGGGGTGGGGTTGGGG	GGGATGGGGGTGGGGTTGGGG	0.601398601	4	0.0476190476190476	0	0.19047619047619	NA	21	NA	NA	NA	0	NA	NA
205	1	931542	931569	27	+	GGGGAGGGGCAGGGATGGGGGACCGGG		GGGGAGGGGCAGGGATGGGGGACCGGG	0.615384615	5	0.148148148148148	0.111111111111111	0.037037037037037	NA	27	NA	NA	NA	NA	NA	NA
206	1	932351	932392	41	-	CCCAGGACAGCCCCTATGCTGCCCCCGTCCAGCCCGGCCCC	GGGGCCGGGCTGGACGGGGGCAGCATAGGGGCTGTCCTGGG	GGGGCCGGGCTGGACGGGGGCAGCATAGGGGCTGTCCTGGG	0.658341658	5	0.0975609756097561	0.219512195121951	0.121951219512195	NA	41	NA	NA	NA	NA	NA	NA
207	1	933177	933202	25	-	CCCCCAGCCCAATGCTACCCCGCCC	GGGCGGGGTAGCATTGGGCTGGGGG	GGGCGGGGTAGCATTGGGCTGGGGG	0.688311688	4	0.08	0.12	0.16	NA	25	NA	NA	NA	0	NA	NA
208	1	933231	933262	31	+	GGGAGGGGGCAGGGCAGCCAGGGGCCAGGGG		GGGAGGGGGCAGGGCAGCCAGGGGCCAGGGG	0.689310689	5	0.161290322580645	0.193548387096774	0	NA	31	NA	NA	NA	NA	NA	NA
209	1	933655	933680	25	+	GGGGCAGGGGAGGCTGCGGGCAGGG		GGGGCAGGGGAGGCTGCGGGCAGGG	0.705794206	4	0.12	0.16	0.04	NA	25	NA	NA	NA	0	NA	NA
210	1	933912	933936	24	+	GGGGACTGGGAGTCGGGAAAGGGG		GGGGACTGGGAGTCGGGAAAGGGG	0.725774226	4	0.208333333333333	0.0833333333333333	0.0833333333333333	3	24	3	4	3	1	116	GGGHNHGGGHNNHGGGHNHGGG
211	1	934109	934136	27	+	GGGGCTGCAGGGATGCGGAGGGGAGGG		GGGGCTGCAGGGATGCGGAGGGGAGGG	0.722277722	4	0.148148148148148	0.111111111111111	0.0740740740740741	NA	27	NA	NA	NA	0	NA	NA
212	1	934183	934224	41	-	CCCGCCCCCAGCCCGCCCCCCCGGGCCCGCCCGACGCCCCC	GGGGGCGTCGGGCGGGCCCGGGGGGGCGGGCTGGGGGCGGG	GGGGGCGTCGGGCGGGCCCGGGGGGGCGGGCTGGGGGCGGG	0.722277722	7	0	0.219512195121951	0.0487804878048781	NA	41	NA	NA	NA	NA	NA	NA
213	1	934462	934488	26	-	CCCACCCGGGCCCTGCGGCCCCGCCC	GGGCGGGGCCGCAGGGCCCGGGTGGG	GGGCGGGGCCGCAGGGCCCGGGTGGG	0.736763237	5	0.0384615384615385	0.269230769230769	0.0384615384615385	NA	26	NA	NA	NA	NA	NA	NA
214	1	934594	934626	32	+	GGGCGCTGGGGCCTCTGCGGGGGCAGCCGGGG		GGGCGCTGGGGCCTCTGCGGGGGCAGCCGGGG	0.735764236	4	0.03125	0.28125	0.09375	NA	32	NA	NA	NA	0	NA	NA
215	1	934850	934875	25	-	CCCGGGGGTCCCGCGCCCTCCCCCC	GGGGGGAGGGCGCGGGACCCCCGGG	GGGGGGAGGGCGCGGGACCCCCGGG	0.745754246	4	0.08	0.28	0	3	25	1	3	6	1	248	GGGHGGGHNHGGGHNNNNHGGG
216	1	934986	935014	28	+	GGGAGCTCTGGGGGCGGGGATAGGCGGG		GGGAGCTCTGGGGGCGGGGATAGGCGGG	0.746253746	4	0.107142857142857	0.142857142857143	0.107142857142857	NA	28	NA	NA	NA	0	NA	NA
217	1	935191	935231	40	-	CCCGCGTCCCTCCCGCCCCCCGGTCGCCCCCCTCACGCCC	GGGCGTGAGGGGGGCGACCGGGGGGCGGGAGGGACGCGGG	GGGCGTGAGGGGGGCGACCGGGGGGCGGGAGGGACGCGGG	0.746753247	6	0.1	0.175	0.025	NA	40	NA	NA	NA	NA	NA	NA
218	1	935742	935790	48	+	GGGAGGGGCCGCTGGGGGCGAACGGGGCCCGGGACCCCCGGGGCTGGG		GGGAGGGGCCGCTGGGGGCGAACGGGGCCCGGGACCCCCGGGGCTGGG	0.715284715	7	0.0833333333333333	0.291666666666667	0.0416666666666667	NA	48	NA	NA	NA	NA	NA	NA
219	1	936772	936821	49	+	GGGTGCGAAGGGGGCGCAGGGACGAGGGAGGTGGGGAGGGGGAGCTGGG		GGGTGCGAAGGGGGCGCAGGGACGAGGGAGGTGGGGAGGGGGAGCTGGG	0.676323676	7	0.163265306122449	0.102040816326531	0.0612244897959184	NA	49	NA	NA	NA	NA	NA	NA
220	1	937325	937346	21	-	CCCCGTCCCGCGTCCCTCCCC	GGGGAGGGACGCGGGACGGGG	GGGGAGGGACGCGGGACGGGG	0.616383616	4	0.142857142857143	0.142857142857143	0	3	21	1	4	2	1	53	GGGHGGGHNNHGGGHHGGG
221	1	938659	938689	30	+	GGGGCCTCAGGGTTCCTGAGGGCCTTGGGG		GGGGCCTCAGGGTTCCTGAGGGCCTTGGGG	0.583916084	4	0.0666666666666667	0.233333333333333	0.2	3	30	5	7	4	1	182	GGGHNNNHGGGHNNNNNHGGGHNNHGGG
222	1	939185	939210	25	-	CCCTTCCCTCCTCACCCCTGCTCCC	GGGAGCAGGGGTGAGGAGGGAAGGG	GGGAGCAGGGGTGAGGAGGGAAGGG	0.614385614	4	0.24	0.04	0.04	NA	25	NA	NA	NA	0	NA	NA
223	1	939260	939277	17	-	CCCCACCCCTCCCCCCC	GGGGGGGAGGGGTGGGG	GGGGGGGAGGGGTGGGG	0.62037962	3	0.0588235294117647	0	0.0588235294117647	NA	17	NA	NA	NA	NA	NA	NA
224	1	940703	940723	20	+	GGGTGGGAAGGGCCCAAGGG		GGGTGGGAAGGGCCCAAGGG	0.637862138	4	0.2	0.15	0.05	3	20	1	2	5	1	198	GGGHGGGHHGGGHNNNHGGG
225	1	946950	946976	26	-	CCCCCCACTCCCCCTCCCTGGCCCCC	GGGGGCCAGGGAGGGGGAGTGGGGGG	GGGGGCCAGGGAGGGGGAGTGGGGGG	0.464535465	4	0.115384615384615	0.0769230769230769	0.0384615384615385	NA	26	NA	NA	NA	0	NA	NA
226	1	948645	948666	21	+	GGGTGTTGGGTGGGGGTGGGG		GGGTGTTGGGTGGGGGTGGGG	0.537462537	4	0	0	0.238095238095238	NA	21	NA	NA	NA	0	NA	NA
227	1	950403	950422	19	+	GGGCTGGGCTAGGGAGGGG		GGGCTGGGCTAGGGAGGGG	0.618881119	4	0.105263157894737	0.105263157894737	0.105263157894737	3	19	2	3	1	1	10	GGGHHGGGHNHGGGHGGG
228	1	950629	950652	23	-	CCCCTTCCCCCACCCATGCACCC	GGGTGCATGGGTGGGGGAAGGGG	GGGTGCATGGGTGGGGGAAGGGG	0.603896104	4	0.130434782608696	0.0434782608695652	0.130434782608696	NA	23	NA	NA	NA	0	NA	NA
229	1	951045	951065	20	+	GGGGGCAGGGCAGGGCAGGG		GGGGGCAGGGCAGGGCAGGG	0.578921079	4	0.15	0.15	0	3	20	2	2	2	1	58	GGGHHGGGHHGGGHHGGG
230	1	954852	954886	34	+	GGGGCCTGGGGGGGCGGGGCCGGGAGGGGCGGGG		GGGGCCTGGGGGGGCGGGGCCGGGAGGGGCGGGG	0.726773227	6	0.0294117647058824	0.176470588235294	0.0294117647058824	NA	34	NA	NA	NA	NA	NA	NA
231	1	955018	955040	22	+	GGGATCGGGGCCGGGTCTGGGG		GGGATCGGGGCCGGGTCTGGGG	0.734265734	4	0.0454545454545455	0.181818181818182	0.136363636363636	NA	22	NA	NA	NA	0	NA	NA
232	1	955155	955188	33	+	GGGGGGCCGCGGCGGGGGAGGGGCGCCTGCGGG		GGGGGGCCGCGGCGGGGGAGGGGCGCCTGCGGG	0.731768232	4	0.0303030303030303	0.242424242424242	0.0303030303030303	NA	33	NA	NA	NA	0	NA	NA
233	1	955215	955250	35	-	CCCCGCCCCCTCCCGGGCCGCCCCTTTCCCGCCCC	GGGGCGGGAAAGGGGCGGCCCGGGAGGGGGCGGGG	GGGGCGGGAAAGGGGCGGCCCGGGAGGGGGCGGGG	0.737262737	6	0.114285714285714	0.171428571428571	0	NA	35	NA	NA	NA	NA	NA	NA
234	1	955312	955353	41	+	GGGCGGGCCGGGGGAGGGAGGAGGGAGGGGGCGGGAGGGGG		GGGCGGGCCGGGGGAGGGAGGAGGGAGGGGGCGGGAGGGGG	0.745254745	8	0.121951219512195	0.0975609756097561	0	NA	41	NA	NA	NA	NA	NA	NA
235	1	955365	955406	41	+	GGGGGAGGAGGAGGGCGCGGGGAGGGGGTAGGGGGGCGGGG		GGGGGAGGAGGAGGGCGCGGGGAGGGGGTAGGGGGGCGGGG	0.745754246	6	0.121951219512195	0.0731707317073171	0.024390243902439	NA	41	NA	NA	NA	NA	NA	NA
236	1	955429	955461	32	-	CCCTGGCCCCGCCCCCCCCCGCCCGCCCGCCC	GGGCGGGCGGGCGGGGGGGGGCGGGGCCAGGG	GGGCGGGCGGGCGGGGGGGGGCGGGGCCAGGG	0.751748252	6	0.03125	0.1875	0	NA	32	NA	NA	NA	NA	NA	NA
237	1	955758	955781	23	-	CCCACCCGGACCCCGGCCTCCCC	GGGGAGGCCGGGGTCCGGGTGGG	GGGGAGGCCGGGGTCCGGGTGGG	0.765234765	4	0.0434782608695652	0.173913043478261	0.0869565217391304	NA	23	NA	NA	NA	0	NA	NA
238	1	955886	955912	26	+	GGGAGGGGGGGTCGCCGGGTCCCGGG		GGGAGGGGGGGTCGCCGGGTCCCGGG	0.756743257	4	0.0384615384615385	0.230769230769231	0.0769230769230769	NA	26	NA	NA	NA	0	NA	NA
239	1	956049	956068	19	+	GGGGCCTGGGGAGGGGGGG		GGGGCCTGGGGAGGGGGGG	0.741758242	3	0.0526315789473684	0.105263157894737	0.0526315789473684	NA	19	NA	NA	NA	NA	NA	NA
240	1	956077	956104	27	+	GGGCGGGGAGCGGGGGCTGGGCCTGGG		GGGCGGGGAGCGGGGGCTGGGCCTGGG	0.736763237	5	0.037037037037037	0.185185185185185	0.0740740740740741	NA	27	NA	NA	NA	NA	NA	NA
241	1	957159	957185	26	-	CCCCTTACCCCAACGCCCCATCCCCC	GGGGGATGGGGCGTTGGGGTAAGGGG	GGGGGATGGGGCGTTGGGGTAAGGGG	0.648351648	4	0.115384615384615	0.0384615384615385	0.153846153846154	NA	26	NA	NA	NA	0	NA	NA
242	1	957851	957885	34	+	GGGGGGCTCGTGTGGGGGCCTGTGGGGGTCAGGG		GGGGGGCTCGTGTGGGGGCCTGTGGGGGTCAGGG	0.628371628	4	0.0294117647058824	0.147058823529412	0.176470588235294	NA	34	NA	NA	NA	0	NA	NA
243	1	959376	959410	34	+	GGGGTGGGGCTGGCCAGGGGAGGGTTAGCCAGGG		GGGGTGGGGCTGGCCAGGGGAGGGTTAGCCAGGG	0.642357642	5	0.117647058823529	0.147058823529412	0.117647058823529	NA	34	NA	NA	NA	NA	NA	NA
244	1	960394	960412	18	-	CCCATGCCCTCCCAGCCC	GGGCTGGGAGGGCATGGG	GGGCTGGGAGGGCATGGG	0.66983017	4	0.111111111111111	0.111111111111111	0.111111111111111	3	18	2	1	3	1	106	GGGHHGGGHGGGHNHGGG
245	1	960486	960505	19	-	CCCGGGGCCCATCCCTCCC	GGGAGGGATGGGCCCCGGG	GGGAGGGATGGGCCCCGGG	0.664835165	4	0.105263157894737	0.210526315789474	0.0526315789473684	3	19	1	2	4	1	149	GGGHGGGHHGGGHNNHGGG
246	1	960564	960586	22	+	GGGACAGGGCAGGGGGCCAGGG		GGGACAGGGCAGGGGGCCAGGG	0.663336663	4	0.181818181818182	0.181818181818182	0	NA	22	NA	NA	NA	0	NA	NA
247	1	960607	960625	18	-	CCCAGCCCGGCCCTGCCC	GGGCAGGGCCGGGCTGGG	GGGCAGGGCCGGGCTGGG	0.663336663	4	0.0555555555555556	0.222222222222222	0.0555555555555556	3	18	2	2	2	1	58	GGGHHGGGHHGGGHHGGG
248	1	960991	961042	51	-	CCCCCTGGTTCCCCCACCCCCACCCCATGAGCCCCTCTCTGGCCCTCCCCC	GGGGGAGGGCCAGAGAGGGGCTCATGGGGTGGGGGTGGGGGAACCAGGGGG	GGGGGAGGGCCAGAGAGGGGCTCATGGGGTGGGGGTGGGGGAACCAGGGGG	0.667332667	7	0.156862745098039	0.117647058823529	0.0784313725490196	NA	51	NA	NA	NA	NA	NA	NA
249	1	961090	961123	33	+	GGGAGGGGGTCTGCCGGGTGGGAGGGCGGAGGG		GGGAGGGGGTCTGCCGGGTGGGAGGGCGGAGGG	0.672327672	6	0.0909090909090909	0.121212121212121	0.0909090909090909	NA	33	NA	NA	NA	NA	NA	NA
250	1	961216	961242	26	+	GGGAGGGGGGTCTGCCGGGTGAAGGG		GGGAGGGGGGTCTGCCGGGTGAAGGG	0.674325674	4	0.115384615384615	0.115384615384615	0.115384615384615	NA	26	NA	NA	NA	0	NA	NA
251	1	961407	961428	21	+	GGGAGGGGTAGGGGAATCGGG		GGGAGGGGTAGGGGAATCGGG	0.668331668	4	0.19047619047619	0.0476190476190476	0.0952380952380952	NA	21	NA	NA	NA	0	NA	NA
252	1	961505	961533	28	-	CCCCACCCCACTCCCTCACTCCCCACCC	GGGTGGGGAGTGAGGGAGTGGGGTGGGG	GGGTGGGGAGTGAGGGAGTGGGGTGGGG	0.666333666	5	0.107142857142857	0	0.142857142857143	NA	28	NA	NA	NA	NA	NA	NA
253	1	963700	963720	20	-	CCCCCCCCCCCCCCCCGCCC	GGGCGGGGGGGGGGGGGGGG	GGGCGGGGGGGGGGGGGGGG	0.671828172	2	0	0.05	0	NA	20	NA	NA	NA	NA	NA	NA
254	1	964413	964437	24	-	CCCACACCCACGCCACCCTCTCCC	GGGAGAGGGTGGCGTGGGTGTGGG	GGGAGAGGGTGGCGTGGGTGTGGG	0.636363636	4	0.0833333333333333	0.0416666666666667	0.166666666666667	3	24	3	6	3	1	118	GGGHNHGGGHNNNNHGGGHNHGGG
255	1	966933	966963	30	-	CCCCTTCCCCTGGCCCAGCCCAAGGGGCCC	GGGCCCCTTGGGCTGGGCCAGGGGAAGGGG	GGGCCCCTTGGGCTGGGCCAGGGGAAGGGG	0.588411588	5	0.1	0.233333333333333	0.1	NA	30	NA	NA	NA	NA	NA	NA
256	1	968150	968175	25	+	GGGCAGGGTAATGGGTGCGCAGGGG		GGGCAGGGTAATGGGTGCGCAGGGG	0.695304695	4	0.16	0.12	0.12	3	25	2	4	6	1	256	GGGHHGGGHNNHGGGHNNNNHGGG
257	1	968308	968333	25	-	CCCCTCCCTTACCCCCGGATCCCCC	GGGGGATCCGGGGGTAAGGGAGGGG	GGGGGATCCGGGGGTAAGGGAGGGG	0.704295704	4	0.16	0.08	0.08	NA	25	NA	NA	NA	0	NA	NA
258	1	968406	968439	33	-	CCCAGATGGGCCCAGACCCCCATTCCCCGCCCC	GGGGCGGGGAATGGGGGTCTGGGCCCATCTGGG	GGGGCGGGGAATGGGGGTCTGGGCCCATCTGGG	0.713786214	5	0.0909090909090909	0.181818181818182	0.151515151515152	NA	33	NA	NA	NA	NA	NA	NA
259	1	968921	968965	44	-	CCCGGCGCGACCCCTGCTCCCCCGGCCCAGCCCCACCGCTGCCC	GGGCAGCGGTGGGGCTGGGCCGGGGGAGCAGGGGTCGCGCCGGG	GGGCAGCGGTGGGGCTGGGCCGGGGGAGCAGGGGTCGCGCCGGG	0.740759241	6	0.0681818181818182	0.227272727272727	0.0681818181818182	NA	44	NA	NA	NA	NA	NA	NA
260	1	969001	969048	47	-	CCCACCCCCGGCCCAGCCCCAGCGCCCCCAGTCCCACCCCCGGCCCC	GGGGCCGGGGGTGGGACTGGGGGCGCTGGGGCTGGGCCGGGGGTGGG	GGGGCCGGGGGTGGGACTGGGGGCGCTGGGGCTGGGCCGGGGGTGGG	0.741758242	8	0.0212765957446809	0.170212765957447	0.106382978723404	NA	47	NA	NA	NA	NA	NA	NA
261	1	969064	969099	35	-	CCCCCAGGCCCAGCCCCAGTCCCACCCCCAGTCCC	GGGACTGGGGGTGGGACTGGGGCTGGGCCTGGGGG	GGGACTGGGGGTGGGACTGGGGCTGGGCCTGGGGG	0.744255744	6	0.0571428571428571	0.142857142857143	0.142857142857143	NA	35	NA	NA	NA	NA	NA	NA
262	1	969137	969209	72	-	CCCCAGCCCCAGTCCCGGCCCAGCCCCAGCCCCAGCGCTCCCGGCCCCGGGCCCAGCCCCAGCCCCAGCCCC	GGGGCTGGGGCTGGGGCTGGGCCCGGGGCCGGGAGCGCTGGGGCTGGGGCTGGGCCGGGACTGGGGCTGGGG	GGGGCTGGGGCTGGGGCTGGGCCCGGGGCCGGGAGCGCTGGGGCTGGGGCTGGGCCGGGACTGGGGCTGGGG	0.744255744	12	0.0277777777777778	0.222222222222222	0.111111111111111	NA	72	NA	NA	NA	NA	NA	NA
263	1	969218	969246	28	-	CCCCCGGCCCCGCCTGCCCGGCGTTCCC	GGGAACGCCGGGCAGGCGGGGCCGGGGG	GGGAACGCCGGGCAGGCGGGGCCGGGGG	0.747752248	4	0.107142857142857	0.25	0	NA	28	NA	NA	NA	0	NA	NA
264	1	969392	969422	30	+	GGGGACGAGGGGAGCTGGAGGGAGCCCGGG		GGGGACGAGGGGAGCTGGAGGGAGCCCGGG	0.743756244	4	0.166666666666667	0.166666666666667	0.0333333333333333	NA	30	NA	NA	NA	0	NA	NA
265	1	969634	969667	33	+	GGGGAGGCTGTGGGCAGCAGGGGTGGCTGCGGG		GGGGAGGCTGTGGGCAGCAGGGGTGGCTGCGGG	0.734265734	4	0.0909090909090909	0.151515151515152	0.121212121212121	NA	33	NA	NA	NA	0	NA	NA
266	1	970294	970314	20	+	GGGAGCTGGGGAGGGAGGGG		GGGAGCTGGGGAGGGAGGGG	0.69030969	4	0.15	0.05	0.05	NA	20	NA	NA	NA	0	NA	NA
267	1	970549	970572	23	+	GGGGGGGGGGGGGTGGGCAGGGG		GGGGGGGGGGGGGTGGGCAGGGG	0.669330669	3	0.0434782608695652	0.0434782608695652	0.0434782608695652	NA	23	NA	NA	NA	NA	NA	NA
268	1	970588	970609	21	+	GGGCAAAGGGATGGGACAGGG		GGGCAAAGGGATGGGACAGGG	0.667332667	4	0.285714285714286	0.0952380952380952	0.0476190476190476	3	21	4	2	3	1	121	GGGHNNHGGGHHGGGHNHGGG
269	1	972061	972104	43	-	CCCCCAGCCCCTGATGGCCCTCCAACACCCGCCCCCCAACCCC	GGGGTTGGGGGGCGGGTGTTGGAGGGCCATCAGGGGCTGGGGG	GGGGTTGGGGGGCGGGTGTTGGAGGGCCATCAGGGGCTGGGGG	0.627872128	6	0.0697674418604651	0.116279069767442	0.162790697674419	NA	43	NA	NA	NA	NA	NA	NA
270	1	972537	972557	20	+	GGGGCCGGGCAGGGCCAGGG		GGGGCCGGGCAGGGCCAGGG	0.622377622	4	0.1	0.25	0	3	20	2	2	3	1	107	GGGHHGGGHHGGGHNHGGG
271	1	974945	974970	25	+	GGGTGGGCCATGCTGGGGGTGGGGG		GGGTGGGCCATGCTGGGGGTGGGGG	0.633366633	4	0.04	0.12	0.16	NA	25	NA	NA	NA	0	NA	NA
272	1	975178	975246	68	+	GGGGGGCCGGGGGATGCCCAGGGAGGAGGGGGCGTGTGGGTGCCCCAGGGATCCCAGGGAGCGATGGG		GGGGGGCCGGGGGATGCCCAGGGAGGAGGGGGCGTGTGGGTGCCCCAGGGATCCCAGGGAGCGATGGG	0.640859141	8	0.132352941176471	0.205882352941176	0.0882352941176471	NA	68	NA	NA	NA	NA	NA	NA
273	1	975341	975370	29	+	GGGAAGCTGGGGAAGAGTTGGGGAGAGGG		GGGAAGCTGGGGAAGAGTTGGGGAGAGGG	0.660839161	4	0.241379310344828	0.0344827586206897	0.103448275862069	NA	29	NA	NA	NA	0	NA	NA
274	1	975855	975879	24	+	GGGCGGGGTCTGCGAGGGGCAGGG		GGGCGGGGTCTGCGAGGGGCAGGG	0.706793207	4	0.0833333333333333	0.166666666666667	0.0833333333333333	NA	24	NA	NA	NA	0	NA	NA
275	1	976284	976303	19	+	GGGGCGGGGAGGGGCGGGG		GGGGCGGGGAGGGGCGGGG	0.738261738	4	0.0526315789473684	0.105263157894737	0	NA	19	NA	NA	NA	0	NA	NA
276	1	976324	976519	195	+	GGGAGGGGCTTCGGGGCCAGTGGGGCGGGGGCAGGGGCGGGGCCCGGCGGGGAGGAGCGGGGCTGGGAGGGGCCTGGGGGGCGGAGCGGGGCGGGAGCGGGGGCGGGGCCTGCGGGGCCCGGCGGGGAGGAGCGGGGCTGGGAGGGGCCTGGGGGGCGGAGCGGGGCGGGAGCGGGGCGGGAGCGGGGGCGGGGG		GGGAGGGGCTTCGGGGCCAGTGGGGCGGGGGCAGGGGCGGGGCCCGGCGGGGAGGAGCGGGGCTGGGAGGGGCCTGGGGGGCGGAGCGGGGCGGGAGCGGGGGCGGGGCCTGCGGGGCCCGGCGGGGAGGAGCGGGGCTGGGAGGGGCCTGGGGGGCGGAGCGGGGCGGGAGCGGGGCGGGAGCGGGGGCGGGGG	0.724275724	28	0.0717948717948718	0.194871794871795	0.041025641025641	NA	195	NA	NA	NA	NA	NA	NA
277	1	978846	978873	27	+	GGGTGAGGGGTCTGGTGGGGGTCGGGG		GGGTGAGGGGTCTGGTGGGGGTCGGGG	0.673826174	4	0.037037037037037	0.0740740740740741	0.185185185185185	NA	27	NA	NA	NA	0	NA	NA
278	1	979126	979145	19	+	GGGGCCGGGCGGGCCAGGG		GGGGCCGGGCGGGCCAGGG	0.667832168	4	0.0526315789473684	0.263157894736842	0	3	19	2	1	3	1	106	GGGHHGGGHGGGHNHGGG
279	1	980411	980437	26	+	GGGCTCCTCTGGGAGCTGGGATCGGG		GGGCTCCTCTGGGAGCTGGGATCGGG	0.645354645	4	0.0769230769230769	0.230769230769231	0.192307692307692	3	26	7	4	3	1	144	GGGHNNNNNHGGGHNNHGGGHNHGGG
280	1	981280	981304	24	+	GGGGCTTCATGGGGTGGGGTGGGG		GGGGCTTCATGGGGTGGGGTGGGG	0.663336663	4	0.0416666666666667	0.0833333333333333	0.208333333333333	NA	24	NA	NA	NA	0	NA	NA
281	1	981472	981500	28	+	GGGGTGTGGGATGTGAAGGGGAGTGGGG		GGGGTGTGGGATGTGAAGGGGAGTGGGG	0.674825175	4	0.142857142857143	0	0.178571428571429	NA	28	NA	NA	NA	0	NA	NA
282	1	981860	981889	29	-	CCCCCCCCGGCGCCCTCCCCCTGGCTCCC	GGGAGCCAGGGGGAGGGCGCCGGGGGGGG	GGGAGCCAGGGGGAGGGCGCCGGGGGGGG	0.662837163	4	0.103448275862069	0.172413793103448	0	NA	29	NA	NA	NA	0	NA	NA
283	1	981988	982015	27	-	CCCCCCACGGCACCCTCCCCTGCACCC	GGGTGCAGGGGAGGGTGCCGTGGGGGG	GGGTGCAGGGGAGGGTGCCGTGGGGGG	0.665334665	4	0.0740740740740741	0.111111111111111	0.111111111111111	NA	27	NA	NA	NA	0	NA	NA
284	1	983094	983123	29	+	GGGAGGCAATGGGTGGGGGATGCCTGGGG		GGGAGGCAATGGGTGGGGGATGCCTGGGG	0.664835165	4	0.137931034482759	0.103448275862069	0.137931034482759	NA	29	NA	NA	NA	0	NA	NA
285	1	983308	983369	61	-	CCCCCTCCTCTGCCCATGCCCCTGCCCCTCACCCCTTCCTGGCCCTGCTCCCAGGAAACCC	GGGTTTCCTGGGAGCAGGGCCAGGAAGGGGTGAGGGGCAGGGGCATGGGCAGAGGAGGGGG	GGGTTTCCTGGGAGCAGGGCCAGGAAGGGGTGAGGGGCAGGGGCATGGGCAGAGGAGGGGG	0.653346653	8	0.180327868852459	0.131147540983607	0.0983606557377049	NA	61	NA	NA	NA	NA	NA	NA
286	1	984441	984466	25	+	GGGCGGGGAGGGGACGGGGCCGGGG		GGGCGGGGAGGGGACGGGGCCGGGG	0.688311688	5	0.08	0.16	0	NA	25	NA	NA	NA	NA	NA	NA
287	1	984476	984514	38	+	GGGCGGGGAGGGGACGGGCGGGGGAGGGGGGGCCGGGG		GGGCGGGGAGGGGACGGGCGGGGGAGGGGGGGCCGGGG	0.682817183	7	0.0789473684210526	0.131578947368421	0	NA	38	NA	NA	NA	NA	NA	NA
288	1	984524	984549	25	+	GGGTGGGGTGGGGACGGGGGCGGGG		GGGTGGGGTGGGGACGGGGGCGGGG	0.681318681	5	0.04	0.08	0.08	NA	25	NA	NA	NA	NA	NA	NA
289	1	984563	984583	20	+	GGGGTGGGGACGGGGCCGGG		GGGGTGGGGACGGGGCCGGG	0.682317682	4	0.05	0.15	0.05	NA	20	NA	NA	NA	0	NA	NA
290	1	984908	984933	25	-	CCCCTGAGCCCTGACCCGGTGTCCC	GGGACACCGGGTCAGGGCTCAGGGG	GGGACACCGGGTCAGGGCTCAGGGG	0.681818182	4	0.16	0.24	0.08	3	25	5	3	4	1	178	GGGHNNNHGGGHNHGGGHNNHGGG
291	1	985179	985224	45	+	GGGTGGGGCCGGGGCGGGTGGGAGTGGGACCCCGGGGCCTGTGGG		GGGTGGGGCCGGGGCGGGTGGGAGTGGGACCCCGGGGCCTGTGGG	0.701798202	8	0.0444444444444444	0.2	0.111111111111111	NA	45	NA	NA	NA	NA	NA	NA
292	1	985420	985458	38	+	GGGGGCGTGGGGCTCTCGGGGCAGGGGGGGGGGGGGGG		GGGGGCGTGGGGCTCTCGGGGCAGGGGGGGGGGGGGGG	0.703296703	4	0.0263157894736842	0.131578947368421	0.0789473684210526	NA	38	NA	NA	NA	0	NA	NA
293	1	985973	986006	33	+	GGGCCGGCAAGGGTGGCTCTGGGAGGCCTGGGG		GGGCCGGCAAGGGTGGCTCTGGGAGGCCTGGGG	0.693306693	4	0.0909090909090909	0.212121212121212	0.121212121212121	3	33	7	7	6	1	294	GGGHNNNNNHGGGHNNNNNHGGGHNNNNHGGG
294	1	986541	986557	16	+	GGGCGGGTGGGGCGGG		GGGCGGGTGGGGCGGG	0.682317682	4	0	0.125	0.0625	NA	16	NA	NA	NA	0	NA	NA
295	1	986775	986796	21	+	GGGCCTCCGGGGCGGGCGGGG		GGGCCTCCGGGGCGGGCGGGG	0.664835165	4	0	0.285714285714286	0.0476190476190476	NA	21	NA	NA	NA	0	NA	NA
296	1	987064	987088	24	-	CCCGGAGCCCACGAGGCCCCACCC	GGGTGGGGCCTCGTGGGCTCCGGG	GGGTGGGGCCTCGTGGGCTCCGGG	0.636863137	4	0	0.25	0.166666666666667	NA	24	NA	NA	NA	0	NA	NA
297	1	988792	988822	30	-	CCCCGCCTGTCCCCTGCTCACCCGCCTCCC	GGGAGGCGGGTGAGCAGGGGACAGGCGGGG	GGGAGGCGGGTGAGCAGGGGACAGGCGGGG	0.592907093	4	0.166666666666667	0.133333333333333	0.0333333333333333	NA	30	NA	NA	NA	0	NA	NA
298	1	989056	989082	26	-	CCCTTGTCCTCCCGCCTCCCCCACCC	GGGTGGGGGAGGCGGGAGGACAAGGG	GGGTGGGGGAGGCGGGAGGACAAGGG	0.611388611	4	0.192307692307692	0.0769230769230769	0.0384615384615385	NA	26	NA	NA	NA	0	NA	NA
299	1	991331	991379	48	-	CCCGTCCCTTCCCCACCCCCATCCCATCCCCACCCCCAGCCCCAGCCC	GGGCTGGGGCTGGGGGTGGGGATGGGATGGGGGTGGGGAAGGGACGGG	GGGCTGGGGCTGGGGGTGGGGATGGGATGGGGGTGGGGAAGGGACGGG	0.620879121	9	0.104166666666667	0.0625	0.125	NA	48	NA	NA	NA	NA	NA	NA
300	1	991800	991835	35	+	GGGTGCGGGTACGTGTGGGTGCGGGTACGTGTGGG		GGGTGCGGGTACGTGTGGGTGCGGGTACGTGTGGG	0.6003996	5	0.0571428571428571	0.114285714285714	0.228571428571429	NA	35	NA	NA	NA	NA	NA	NA
301	1	992210	992247	37	+	GGGTCTGGGGGGAGCCAGGGTGCGTGGGGCTGTTGGG		GGGTCTGGGGGGAGCCAGGGTGCGTGGGGCTGTTGGG	0.574925075	5	0.0540540540540541	0.135135135135135	0.189189189189189	NA	37	NA	NA	NA	NA	NA	NA
302	1	992727	992756	29	+	GGGGAGAAGCAGGGGAAGAAGGGGTAGGG		GGGGAGAAGCAGGGGAAGAAGGGGTAGGG	0.566433566	4	0.310344827586207	0.0344827586206897	0.0344827586206897	NA	29	NA	NA	NA	0	NA	NA
303	1	994086	994135	49	+	GGGGGAGCAGAGGGAGGGATTTGGGGGAGAATGGGCGGGTCGAGGGGGG		GGGGGAGCAGAGGGAGGGATTTGGGGGAGAATGGGCGGGTCGAGGGGGG	0.654345654	7	0.183673469387755	0.0612244897959184	0.102040816326531	NA	49	NA	NA	NA	NA	NA	NA
304	1	994214	994241	27	+	GGGATGGCTGGGCTGGGGAAGCTGGGG		GGGATGGCTGGGCTGGGGAAGCTGGGG	0.672827173	4	0.111111111111111	0.111111111111111	0.148148148148148	NA	27	NA	NA	NA	0	NA	NA
305	1	994697	994722	25	+	GGGCCTGGGGCTGGGACCTACAGGG		GGGCCTGGGGCTGGGACCTACAGGG	0.677822178	4	0.12	0.24	0.12	NA	25	NA	NA	NA	0	NA	NA
306	1	994753	994777	24	-	CCCGCGGGCCCCGCCCCGCCCCCC	GGGGGGCGGGGCGGGGCCCGCGGG	GGGGGGCGGGGCGGGGCCCGCGGG	0.676823177	4	0	0.25	0	NA	24	NA	NA	NA	0	NA	NA
307	1	994877	994913	36	-	CCCGCGACCCGCGACCCGGCTGCCCGCGGGACCCCC	GGGGGTCCCGCGGGCAGCCGGGTCGCGGGTCGCGGG	GGGGGTCCCGCGGGCAGCCGGGTCGCGGGTCGCGGG	0.677322677	5	0.0277777777777778	0.305555555555556	0.0833333333333333	NA	36	NA	NA	NA	NA	NA	NA
308	1	997429	997491	62	-	CCCTCCCTCCCTCCCTTGTCCCCGTTCCCTCCGTCCCTCTCCCCCTTCCTTCCCTCCCTCCC	GGGAGGGAGGGAAGGAAGGGGGAGAGGGACGGAGGGAACGGGGACAAGGGAGGGAGGGAGGG	GGGAGGGAGGGAAGGAAGGGGGAGAGGGACGGAGGGAACGGGGACAAGGGAGGGAGGGAGGG	0.621878122	11	0.290322580645161	0.0483870967741935	0	NA	62	NA	NA	NA	NA	NA	NA
309	1	997502	997531	29	-	CCCTCCCTCCCACATCCCCTTCCCTCCCC	GGGGAGGGAAGGGGATGTGGGAGGGAGGG	GGGGAGGGAAGGGGATGTGGGAGGGAGGG	0.621878122	6	0.206896551724138	0	0.0689655172413793	NA	29	NA	NA	NA	NA	NA	NA
310	1	997539	997582	43	-	CCCTCCCTCTCACACCCCTTCCCTCCCTCCCTCCCTCCCTCCC	GGGAGGGAGGGAGGGAGGGAGGGAAGGGGTGTGAGAGGGAGGG	GGGAGGGAGGGAGGGAGGGAGGGAAGGGGTGTGAGAGGGAGGG	0.627872128	9	0.232558139534884	0	0.0465116279069767	NA	43	NA	NA	NA	NA	NA	NA
311	1	997970	997997	27	-	CCCCCTCCTCCCCCCGACCCCCATCCC	GGGATGGGGGTCGGGGGGAGGAGGGGG	GGGATGGGGGTCGGGGGGAGGAGGGGG	0.647352647	4	0.111111111111111	0.037037037037037	0.0740740740740741	NA	27	NA	NA	NA	0	NA	NA
312	1	998292	998323	31	-	CCCCTCTGTGTCCCTGGGACCCCACAGCCCC	GGGGCTGTGGGGTCCCAGGGACACAGAGGGG	GGGGCTGTGGGGTCCCAGGGACACAGAGGGG	0.64985015	4	0.161290322580645	0.193548387096774	0.0967741935483871	NA	31	NA	NA	NA	0	NA	NA
313	1	999198	999219	21	-	CCCCTGGCCCCATCCCTGCCC	GGGCAGGGATGGGGCCAGGGG	GGGCAGGGATGGGGCCAGGGG	0.670829171	4	0.142857142857143	0.142857142857143	0.0476190476190476	NA	21	NA	NA	NA	0	NA	NA
314	1	1000158	1000180	22	+	GGGTGCGGGGCCCGGGGCAGGG		GGGTGCGGGGCCCGGGGCAGGG	0.684815185	4	0.0454545454545455	0.227272727272727	0.0454545454545455	NA	22	NA	NA	NA	0	NA	NA
315	1	1000247	1000292	45	+	GGGGCCCTGGGGGGGTGTGGTGGGGTCTGCGGGGCCCTGGGGGGG		GGGGCCCTGGGGGGGTGTGGTGGGGTCTGCGGGGCCCTGGGGGGG	0.671328671	5	0	0.177777777777778	0.155555555555556	NA	45	NA	NA	NA	NA	NA	NA
316	1	1000307	1000412	105	+	GGGGCCCTGGGGGGGTGTGGTGGGGTCTGCGGGGCCCTGGGGGGGTGTGGTGGGGTCTGCGGGGCCCTGGGGGGGTGTGGTGGGGTCTGCGGGGCCCTGGGGGGG		GGGGCCCTGGGGGGGTGTGGTGGGGTCTGCGGGGCCCTGGGGGGGTGTGGTGGGGTCTGCGGGGCCCTGGGGGGGTGTGGTGGGGTCTGCGGGGCCCTGGGGGGG	0.659340659	11	0	0.171428571428571	0.180952380952381	NA	105	NA	NA	NA	NA	NA	NA
317	1	1000427	1000472	45	+	GGGGCCCTGGGGGGGTGTGGTGGGGTCTGCGGGGCCCTGGGGGGG		GGGGCCCTGGGGGGGTGTGGTGGGGTCTGCGGGGCCCTGGGGGGG	0.654845155	5	0	0.177777777777778	0.155555555555556	NA	45	NA	NA	NA	NA	NA	NA
318	1	1000487	1000586	99	+	GGGGCCCTGGGGGGGTGTGGTGGGGTCTGCGGGGCCCTGGGGGGGTGTGGTGGGGTCTGCGGGGCCCTGGGGGGGGTGGGGTCTGCGGGGCCCTGGGGG		GGGGCCCTGGGGGGGTGTGGTGGGGTCTGCGGGGCCCTGGGGGGGTGTGGTGGGGTCTGCGGGGCCCTGGGGGGGGTGGGGTCTGCGGGGCCCTGGGGG	0.646353646	11	0	0.181818181818182	0.171717171717172	NA	99	NA	NA	NA	NA	NA	NA
319	1	1000595	1000629	34	+	GGGGTCTGCGGGGCCCTGGGGGGGTGTGGTGGGG		GGGGTCTGCGGGGCCCTGGGGGGGTGTGGTGGGG	0.649350649	4	0	0.147058823529412	0.176470588235294	NA	34	NA	NA	NA	0	NA	NA
320	1	1000643	1000698	55	+	GGGGGGTGTGGTGGGGTCTGCGGGGCCCTGGGGGGGTGTGGTGGGGTCTGGGGGG		GGGGGGTGTGGTGGGGTCTGCGGGGCCCTGGGGGGGTGTGGTGGGGTCTGGGGGG	0.63986014	6	0	0.109090909090909	0.2	NA	55	NA	NA	NA	NA	NA	NA
321	1	1000904	1000931	27	+	GGGAGCGCAGGGTCTGGGACTGTAGGG		GGGAGCGCAGGGTCTGGGACTGTAGGG	0.61038961	4	0.148148148148148	0.148148148148148	0.148148148148148	3	27	6	3	6	1	283	GGGHNNNNHGGGHNHGGGHNNNNHGGG
322	1	1001900	1001922	22	+	GGGCTCTGGGAAGGGGCCGGGG		GGGCTCTGGGAAGGGGCCGGGG	0.572927073	4	0.0909090909090909	0.181818181818182	0.0909090909090909	NA	22	NA	NA	NA	0	NA	NA
323	1	1002314	1002345	31	+	GGGTGGGTGTGTGCGGGAGGCGGGGCCTGGG		GGGTGGGTGTGTGCGGGAGGCGGGGCCTGGG	0.61038961	5	0.032258064516129	0.129032258064516	0.161290322580645	NA	31	NA	NA	NA	NA	NA	NA
324	1	1002377	1002399	22	+	GGGTCCCCAAGGGAGGGGTGGG		GGGTCCCCAAGGGAGGGGTGGG	0.619380619	4	0.136363636363636	0.181818181818182	0.0909090909090909	NA	22	NA	NA	NA	0	NA	NA
325	1	1002877	1002902	25	+	GGGGCAGGGCCTCGCGGGCGCAGGG		GGGGCAGGGCCTCGCGGGCGCAGGG	0.658341658	4	0.08	0.28	0.04	3	25	2	6	4	1	160	GGGHHGGGHNNNNHGGGHNNHGGG
326	1	1003051	1003071	20	-	CCCAGTGCCCATCCCACCCC	GGGGTGGGATGGGCACTGGG	GGGGTGGGATGGGCACTGGG	0.667832168	4	0.1	0.1	0.15	3	20	1	2	4	1	149	GGGHGGGHHGGGHNNHGGG
327	1	1003756	1003785	29	-	CCCGCCCCCAGCTCCCTCTTCCCTTCCCC	GGGGAAGGGAAGAGGGAGCTGGGGGCGGG	GGGGAAGGGAAGAGGGAGCTGGGGGCGGG	0.695804196	5	0.206896551724138	0.0689655172413793	0.0344827586206897	NA	29	NA	NA	NA	NA	NA	NA
328	1	1004196	1004224	28	+	GGGGCGGGGCCACGCGGGACGACGAGGG		GGGGCGGGGCCACGCGGGACGACGAGGG	0.705294705	4	0.142857142857143	0.25	0	NA	28	NA	NA	NA	0	NA	NA
329	1	1004934	1004964	30	+	GGGAGGGACTGGGACGTGCGGGGTGCAGGG		GGGAGGGACTGGGACGTGCGGGGTGCAGGG	0.702297702	5	0.133333333333333	0.133333333333333	0.1	NA	30	NA	NA	NA	NA	NA	NA
330	1	1005555	1005576	21	+	GGGACCTGGGGCAAGGGTGGG		GGGACCTGGGGCAAGGGTGGG	0.662837163	4	0.142857142857143	0.142857142857143	0.0952380952380952	NA	21	NA	NA	NA	0	NA	NA
331	1	1005615	1005633	18	-	CCCGAGCCCTCCCCACCC	GGGTGGGGAGGGCTCGGG	GGGTGGGGAGGGCTCGGG	0.66033966	4	0.0555555555555556	0.111111111111111	0.111111111111111	NA	18	NA	NA	NA	0	NA	NA
332	1	1005671	1005693	22	+	GGGCTCTGGGGTCAGGGATGGG		GGGCTCTGGGGTCAGGGATGGG	0.656343656	4	0.0909090909090909	0.136363636363636	0.181818181818182	NA	22	NA	NA	NA	0	NA	NA
333	1	1006588	1006607	19	+	GGGTGTGTGGGTGGGGGGG		GGGTGTGTGGGTGGGGGGG	0.637862138	3	0	0	0.210526315789474	NA	19	NA	NA	NA	NA	NA	NA
334	1	1007245	1007265	20	+	GGGGGCCGGGGGGGCAGGGG		GGGGGCCGGGGGGGCAGGGG	0.642357642	3	0.05	0.15	0	NA	20	NA	NA	NA	NA	NA	NA
335	1	1007408	1007436	28	+	GGGGGGCAGGGTCCCGGGCGGGCGCGGG		GGGGGGCAGGGTCCCGGGCGGGCGCGGG	0.648851149	5	0.0357142857142857	0.25	0.0357142857142857	NA	28	NA	NA	NA	NA	NA	NA
336	1	1008018	1008046	28	-	CCCTCCCCTCTCTCGCCCCAGAGATCCC	GGGATCTCTGGGGCGAGAGAGGGGAGGG	GGGATCTCTGGGGCGAGAGAGGGGAGGG	0.674825175	4	0.178571428571429	0.107142857142857	0.107142857142857	NA	28	NA	NA	NA	0	NA	NA
337	1	1008582	1008619	37	+	GGGTGGGGTGTGGGGGTCTCTGGGTCTGGGGACCGGG		GGGTGGGGTGTGGGGGTCTCTGGGTCTGGGGACCGGG	0.666833167	6	0.027027027027027	0.135135135135135	0.216216216216216	NA	37	NA	NA	NA	NA	NA	NA
338	1	1008628	1008653	25	+	GGGGGCTTTGGGACGACAGGGAGGG		GGGGGCTTTGGGACGACAGGGAGGG	0.665334665	4	0.16	0.12	0.12	3	25	4	6	1	1	27	GGGHNNHGGGHNNNNHGGGHGGG
339	1	1008989	1009009	20	-	CCCGCCCCTCCCCTGCACCC	GGGTGCAGGGGAGGGGCGGG	GGGTGCAGGGGAGGGGCGGG	0.661838162	4	0.1	0.1	0.05	NA	20	NA	NA	NA	0	NA	NA
340	1	1009797	1009820	23	+	GGGCAGGGAGGGAGGGGTGAGGG		GGGCAGGGAGGGAGGGGTGAGGG	0.664335664	5	0.173913043478261	0.0434782608695652	0.0434782608695652	NA	23	NA	NA	NA	NA	NA	NA
341	1	1010090	1010108	18	-	CCCTGCCCACACCCACCC	GGGTGGGTGTGGGCAGGG	GGGTGGGTGTGGGCAGGG	0.664335664	4	0.0555555555555556	0.0555555555555556	0.166666666666667	3	18	1	3	2	1	52	GGGHGGGHNHGGGHHGGG
342	1	1010723	1010744	21	+	GGGTGGGGCTGGGAGTGAGGG		GGGTGGGGCTGGGAGTGAGGG	0.668331668	4	0.0952380952380952	0.0476190476190476	0.142857142857143	NA	21	NA	NA	NA	0	NA	NA
343	1	1011154	1011175	21	+	GGGGCGCGGGCTGGGGCTGGG		GGGGCGCGGGCTGGGGCTGGG	0.677822178	4	0	0.19047619047619	0.0952380952380952	NA	21	NA	NA	NA	0	NA	NA
344	1	1015426	1015457	31	-	CCCCCGGCCTCGCCCCACCCCGCCCCGCCCC	GGGGCGGGGCGGGGTGGGGCGAGGCCGGGGG	GGGGCGGGGCGGGGTGGGGCGAGGCCGGGGG	0.678821179	5	0.032258064516129	0.161290322580645	0.032258064516129	NA	31	NA	NA	NA	NA	NA	NA
345	1	1017231	1017266	35	-	CCCAGTGCCCCCACGTTCCCGCTGGCCCAGGTCCC	GGGACCTGGGCCAGCGGGAACGTGGGGGCACTGGG	GGGACCTGGGCCAGCGGGAACGTGGGGGCACTGGG	0.672327672	5	0.142857142857143	0.228571428571429	0.0857142857142857	NA	35	NA	NA	NA	NA	NA	NA
346	1	1018507	1018536	29	-	CCCAGATGCCCCCTGCCCCTAAGGCGCCC	GGGCGCCTTAGGGGCAGGGGGCATCTGGG	GGGCGCCTTAGGGGCAGGGGGCATCTGGG	0.648351648	4	0.103448275862069	0.206896551724138	0.137931034482759	NA	29	NA	NA	NA	0	NA	NA
347	1	1019050	1019081	31	+	GGGGCACTCGGGCACCGTGGGGTCTGCTGGG		GGGGCACTCGGGCACCGTGGGGTCTGCTGGG	0.654345654	4	0.0645161290322581	0.258064516129032	0.161290322580645	NA	31	NA	NA	NA	0	NA	NA
348	1	1019496	1019523	27	+	GGGGATTAAAGGGGGGCGGGCAGGGGG		GGGGATTAAAGGGGGGCGGGCAGGGGG	0.658341658	4	0.185185185185185	0.0740740740740741	0.0740740740740741	NA	27	NA	NA	NA	0	NA	NA
349	1	1019592	1019622	30	+	GGGTGGGTCTCCTGGGGACCCGGGCAGGGG		GGGTGGGTCTCCTGGGGACCCGGGCAGGGG	0.656343656	5	0.0666666666666667	0.233333333333333	0.133333333333333	NA	30	NA	NA	NA	NA	NA	NA
350	1	1020142	1020167	25	-	CCCCGCTCCCTGGACCCACCTTCCC	GGGAAGGTGGGTCCAGGGAGCGGGG	GGGAAGGTGGGTCCAGGGAGCGGGG	0.676323676	4	0.16	0.12	0.08	3	25	5	4	3	1	130	GGGHNNNHGGGHNNHGGGHNHGGG
351	1	1020240	1020255	15	-	CCCTCCCACCCTCCC	GGGAGGGTGGGAGGG	GGGAGGGTGGGAGGG	0.678321678	4	0.133333333333333	0	0.0666666666666667	3	15	1	1	1	1	1	GGGHGGGHGGGHGGG
352	1	1022324	1022353	29	-	CCCCCCATGACGCCCCACATCCCCCACCC	GGGTGGGGGATGTGGGGCGTCATGGGGGG	GGGTGGGGGATGTGGGGCGTCATGGGGGG	0.648851149	4	0.0689655172413793	0.0689655172413793	0.172413793103448	NA	29	NA	NA	NA	0	NA	NA
353	1	1023327	1023351	24	-	CCCCGGCCCTGAGCACCCCGACCC	GGGTCGGGGTGCTCAGGGCCGGGG	GGGTCGGGGTGCTCAGGGCCGGGG	0.656843157	4	0.0416666666666667	0.208333333333333	0.125	NA	24	NA	NA	NA	0	NA	NA
354	1	1023515	1023542	27	-	CCCCAGGCCTCCCCCAAGACCCCCCCC	GGGGGGGGTCTTGGGGGAGGCCTGGGG	GGGGGGGGTCTTGGGGGAGGCCTGGGG	0.657342657	3	0.037037037037037	0.111111111111111	0.148148148148148	NA	27	NA	NA	NA	NA	NA	NA
355	1	1023571	1023611	40	-	CCCCCAGGACCCCCCCCCCATGGCCTCCCACAGGACCCCC	GGGGGTCCTGTGGGAGGCCATGGGGGGGGGGTCCTGGGGG	GGGGGTCCTGTGGGAGGCCATGGGGGGGGGGTCCTGGGGG	0.659340659	4	0.05	0.15	0.15	NA	40	NA	NA	NA	0	NA	NA
356	1	1023619	1023739	120	-	CCCCCAGGGTCCCCCACGCCTCCCCGGGACCTCCCCACGCCTCCCTGGGACCCTCCCACGCCTCCCCAGGACCCCCCCACGGCCTCCCCCAGGACCCCCCACGCCTCCCCCAAGACCCCC	GGGGGTCTTGGGGGAGGCGTGGGGGGTCCTGGGGGAGGCCGTGGGGGGGTCCTGGGGAGGCGTGGGAGGGTCCCAGGGAGGCGTGGGGAGGTCCCGGGGAGGCGTGGGGGACCCTGGGGG	GGGGGTCTTGGGGGAGGCGTGGGGGGTCCTGGGGGAGGCCGTGGGGGGGTCCTGGGGAGGCGTGGGAGGGTCCCAGGGAGGCGTGGGGAGGTCCCGGGGAGGCGTGGGGGACCCTGGGGG	0.656343656	13	0.075	0.166666666666667	0.125	NA	120	NA	NA	NA	NA	NA	NA
357	1	1025594	1025625	31	-	CCCTCACTGCCCCATCCACTCCCCAGGTCCC	GGGACCTGGGGAGTGGATGGGGCAGTGAGGG	GGGACCTGGGGAGTGGATGGGGCAGTGAGGG	0.656343656	4	0.161290322580645	0.0967741935483871	0.129032258064516	NA	31	NA	NA	NA	0	NA	NA
358	1	1042407	1042461	54	-	CCCGAGGCCCCCCGCACCCCCGCCCGTGGGCTCCCACACAGCCCGAGCCTCCCC	GGGGAGGCTCGGGCTGTGTGGGAGCCCACGGGCGGGGGTGCGGGGGGCCTCGGG	GGGGAGGCTCGGGCTGTGTGGGAGCCCACGGGCGGGGGTGCGGGGGGCCTCGGG	0.501998002	7	0.0555555555555556	0.222222222222222	0.111111111111111	NA	54	NA	NA	NA	NA	NA	NA
359	1	1044742	1044769	27	+	GGGGCTGGGGGGCAGGGAGGAATGGGG		GGGGCTGGGGGGCAGGGAGGAATGGGG	0.519480519	4	0.148148148148148	0.0740740740740741	0.0740740740740741	NA	27	NA	NA	NA	0	NA	NA
360	1	1050235	1050264	29	+	GGGGACTCGGAGGGAAGGGTGGGAGGGGG		GGGGACTCGGAGGGAAGGGTGGGAGGGGG	0.587912088	5	0.172413793103448	0.0689655172413793	0.0689655172413793	NA	29	NA	NA	NA	NA	NA	NA
361	1	1050830	1051049	219	-	CCCCCTTTCTTCCCCCGGGCGCCCGTCCCATCCCCTCCCCAGGGACCCCCTCCCTGCCCCGAGAACCCCCTCCCCTCCCCAGGTGCCCCCTCTCCCCCAGAGACCCCCTCCCCTCCCCAGGGACCCCCTTCCCTGCCCCGGGAACCCTTCCCCTCCCCAGGGACCCCCCTCCCTCCCCAGGGACCCCCTCCCCTCCCCAGGGACCCCCTTCCCTGCCCC	GGGGCAGGGAAGGGGGTCCCTGGGGAGGGGAGGGGGTCCCTGGGGAGGGAGGGGGGTCCCTGGGGAGGGGAAGGGTTCCCGGGGCAGGGAAGGGGGTCCCTGGGGAGGGGAGGGGGTCTCTGGGGGAGAGGGGGCACCTGGGGAGGGGAGGGGGTTCTCGGGGCAGGGAGGGGGTCCCTGGGGAGGGGATGGGACGGGCGCCCGGGGGAAGAAAGGGGG	GGGGCAGGGAAGGGGGTCCCTGGGGAGGGGAGGGGGTCCCTGGGGAGGGAGGGGGGTCCCTGGGGAGGGGAAGGGTTCCCGGGGCAGGGAAGGGGGTCCCTGGGGAGGGGAGGGGGTCTCTGGGGGAGAGGGGGCACCTGGGGAGGGGAGGGGGTTCTCGGGGCAGGGAGGGGGTCCCTGGGGAGGGGATGGGACGGGCGCCCGGGGGAAGAAAGGGGG	0.642357642	32	0.136986301369863	0.150684931506849	0.091324200913242	NA	219	NA	NA	NA	NA	NA	NA
362	1	1051059	1051085	26	-	CCCCTCCCCAGGGACCCCCCCTCCCC	GGGGAGGGGGGGTCCCTGGGGAGGGG	GGGGAGGGGGGGTCCCTGGGGAGGGG	0.668331668	4	0.0769230769230769	0.115384615384615	0.0769230769230769	NA	26	NA	NA	NA	0	NA	NA
363	1	1051115	1051150	35	-	CCCCCTCCCCACCCCTCCCCGGGGTCCCCCTGCCC	GGGCAGGGGGACCCCGGGGAGGGGTGGGGAGGGGG	GGGCAGGGGGACCCCGGGGAGGGGTGGGGAGGGGG	0.674325674	6	0.114285714285714	0.142857142857143	0.0285714285714286	NA	35	NA	NA	NA	NA	NA	NA
364	1	1051160	1051193	33	-	CCCCTTCCCCTCCCCAGGCGTCCCGCTCAGCCC	GGGCTGAGCGGGACGCCTGGGGAGGGGAAGGGG	GGGCTGAGCGGGACGCCTGGGGAGGGGAAGGGG	0.677822178	5	0.151515151515152	0.151515151515152	0.0606060606060606	NA	33	NA	NA	NA	NA	NA	NA
365	1	1051369	1051411	42	-	CCCGGCCGCCCAGACGGACCCCAGCGCCCCAACCCGCTACCC	GGGTAGCGGGTTGGGGCGCTGGGGTCCGTCTGGGCGGCCGGG	GGGTAGCGGGTTGGGGCGCTGGGGTCCGTCTGGGCGGCCGGG	0.690809191	6	0.0238095238095238	0.214285714285714	0.166666666666667	NA	42	NA	NA	NA	NA	NA	NA
366	1	1051420	1051449	29	-	CCCCCAGCCCCTCACTCACCCCGGCGCCC	GGGCGCCGGGGTGAGTGAGGGGCTGGGGG	GGGCGCCGGGGTGAGTGAGGGGCTGGGGG	0.701798202	4	0.0689655172413793	0.137931034482759	0.103448275862069	NA	29	NA	NA	NA	0	NA	NA
367	1	1051628	1051649	21	+	GGGTGGGGCGCCGGGGCGGGG		GGGTGGGGCGCCGGGGCGGGG	0.724275724	4	0	0.19047619047619	0.0476190476190476	NA	21	NA	NA	NA	0	NA	NA
368	1	1051763	1051799	36	+	GGGAGACGGGGCGGGGCGTCGTCGGGGTCTCCCGGG		GGGAGACGGGGCGGGGCGTCGTCGGGGTCTCCCGGG	0.716283716	5	0.0555555555555556	0.25	0.111111111111111	NA	36	NA	NA	NA	NA	NA	NA
369	1	1052466	1052616	150	-	CCCTTCCAACCCCTCAGACCCCCCAAAACCCCCAGATCCCCCAACCCCCCATATACCCCCAACCCCTCAGACCCCCCAACCCCCCAGACCCCCCAACCTCCCAGGCCCCCAGACCCCCCAGCTCCCTTGCTCCCGGGAGCTCCCAGGCCC	GGGCCTGGGAGCTCCCGGGAGCAAGGGAGCTGGGGGGTCTGGGGGCCTGGGAGGTTGGGGGGTCTGGGGGGTTGGGGGGTCTGAGGGGTTGGGGGTATATGGGGGGTTGGGGGATCTGGGGGTTTTGGGGGGTCTGAGGGGTTGGAAGGG	GGGCCTGGGAGCTCCCGGGAGCAAGGGAGCTGGGGGGTCTGGGGGCCTGGGAGGTTGGGGGGTCTGGGGGGTTGGGGGGTCTGAGGGGTTGGGGGTATATGGGGGGTTGGGGGATCTGGGGGTTTTGGGGGGTCTGAGGGGTTGGAAGGG	0.654345654	18	0.0866666666666667	0.1	0.206666666666667	NA	150	NA	NA	NA	NA	NA	NA
370	1	1055727	1055757	30	+	GGGGTGGGGCGGGCACCCCAGGGGTGCGGG		GGGGTGGGGCGGGCACCCCAGGGGTGCGGG	0.565434565	5	0.0666666666666667	0.233333333333333	0.0666666666666667	NA	30	NA	NA	NA	NA	NA	NA
371	1	1055829	1055856	27	+	GGGGGAAGCAGGGGTGGGGGGTGGGGG		GGGGGAAGCAGGGGTGGGGGGTGGGGG	0.573926074	4	0.111111111111111	0.037037037037037	0.0740740740740741	NA	27	NA	NA	NA	0	NA	NA
372	1	1056988	1057036	48	-	CCCCCAGCCCCTCCCGGTGCCCACGCTGCCCCTCCCCCCATTGCCCCC	GGGGGCAATGGGGGGAGGGGCAGCGTGGGCACCGGGAGGGGCTGGGGG	GGGGGCAATGGGGGGAGGGGCAGCGTGGGCACCGGGAGGGGCTGGGGG	0.65034965	7	0.125	0.145833333333333	0.0625	NA	48	NA	NA	NA	NA	NA	NA
373	1	1057044	1057067	23	-	CCCCCCCTCCCCCACCCCACCCC	GGGGTGGGGTGGGGGAGGGGGGG	GGGGTGGGGTGGGGGAGGGGGGG	0.651348651	4	0.0434782608695652	0	0.0869565217391304	NA	23	NA	NA	NA	0	NA	NA
374	1	1057268	1057293	25	+	GGGGACCAGCGGGCTGGGCTGTGGG		GGGGACCAGCGGGCTGGGCTGTGGG	0.665334665	4	0.08	0.2	0.12	3	25	6	2	4	1	184	GGGHNNNNHGGGHHGGGHNNHGGG
375	1	1057497	1057525	28	-	CCCCGGGACCCCACCCTCCGCCCTCCCC	GGGGAGGGCGGAGGGTGGGGTCCCGGGG	GGGGAGGGCGGAGGGTGGGGTCCCGGGG	0.656343656	5	0.0714285714285714	0.142857142857143	0.0714285714285714	NA	28	NA	NA	NA	NA	NA	NA
376	1	1057564	1057587	23	+	GGGTTGGGTCGTGGGGCCCTGGG		GGGTTGGGTCGTGGGGCCCTGGG	0.654845155	4	0	0.173913043478261	0.217391304347826	NA	23	NA	NA	NA	0	NA	NA
377	1	1060017	1060042	25	-	CCCTTCGCCACCCACTGCCCCACCC	GGGTGGGGCAGTGGGTGGCGAAGGG	GGGTGGGGCAGTGGGTGGCGAAGGG	0.611888112	4	0.12	0.08	0.12	NA	25	NA	NA	NA	0	NA	NA
378	1	1061496	1061526	30	+	GGGCAGGGGCCGCGGGGTGGGGGCCGAGGG		GGGCAGGGGCCGCGGGGTGGGGGCCGAGGG	0.596403596	5	0.0666666666666667	0.2	0.0333333333333333	NA	30	NA	NA	NA	NA	NA	NA
379	1	1064107	1064130	23	-	CCCACACCGCCCTCCGCCCTCCC	GGGAGGGCGGAGGGCGGTGTGGG	GGGAGGGCGGAGGGCGGTGTGGG	0.640859141	4	0.0869565217391304	0.0869565217391304	0.0869565217391304	3	23	1	4	6	1	249	GGGHGGGHNNHGGGHNNNNHGGG
380	1	1064457	1064491	34	+	GGGGGGTGGTGAGGGTCAGCTGGGGCCTGCAGGG		GGGGGGTGGTGAGGGTCAGCTGGGGCCTGCAGGG	0.602397602	4	0.0882352941176471	0.147058823529412	0.147058823529412	NA	34	NA	NA	NA	0	NA	NA
381	1	1067563	1067608	45	+	GGGTGTGCTGGGGGTGGGGTTGTGGGGCCTCTCAGGGGCAAGGGG		GGGTGTGCTGGGGGTGGGGTTGTGGGGCCTCTCAGGGGCAAGGGG	0.581418581	6	0.0666666666666667	0.133333333333333	0.2	NA	45	NA	NA	NA	NA	NA	NA
382	1	1068810	1068832	22	-	CCCCTCGCCCTGCGCCCTGCCC	GGGCAGGGCGCAGGGCGAGGGG	GGGCAGGGCGCAGGGCGAGGGG	0.61038961	4	0.136363636363636	0.181818181818182	0	3	22	2	4	3	1	109	GGGHHGGGHNNHGGGHNHGGG
383	1	1069539	1069566	27	-	CCCTCACGCCCCCCTCCCCACATGCCC	GGGCATGTGGGGAGGGGGGCGTGAGGG	GGGCATGTGGGGAGGGGGGCGTGAGGG	0.636863137	4	0.111111111111111	0.0740740740740741	0.111111111111111	NA	27	NA	NA	NA	0	NA	NA
384	1	1070379	1070404	25	-	CCCCACCCGTGATCCCACCTCCCCC	GGGGGAGGTGGGATCACGGGTGGGG	GGGGGAGGTGGGATCACGGGTGGGG	0.6003996	4	0.12	0.08	0.12	3	25	4	5	1	1	26	GGGHNNHGGGHNNNHGGGHGGG
385	1	1071716	1071741	25	+	GGGTGCCTGGGGGCTGGGCTGGGGG		GGGTGCCTGGGGGCTGGGCTGGGGG	0.626373626	4	0	0.16	0.16	NA	25	NA	NA	NA	0	NA	NA
386	1	1071773	1071793	20	+	GGGAAGGGGAAGGGACAGGG		GGGAAGGGGAAGGGACAGGG	0.638361638	4	0.3	0.05	0	NA	20	NA	NA	NA	0	NA	NA
387	1	1071812	1071843	31	+	GGGGGTGAGGGTGGGGACTGGGGACGGTGGG		GGGGGTGAGGGTGGGGACTGGGGACGGTGGG	0.642857143	5	0.0967741935483871	0.0645161290322581	0.129032258064516	NA	31	NA	NA	NA	NA	NA	NA
388	1	1072301	1072336	35	+	GGGCTGGGATGGTCGGGCCCTGGGCGGGGCAGGGG		GGGCTGGGATGGTCGGGCCCTGGGCGGGGCAGGGG	0.659340659	6	0.0571428571428571	0.2	0.114285714285714	NA	35	NA	NA	NA	NA	NA	NA
389	1	1072423	1072446	23	+	GGGGGAGCCCAGGGCGGGGAGGG		GGGGGAGCCCAGGGCGGGGAGGG	0.65984016	4	0.130434782608696	0.173913043478261	0	NA	23	NA	NA	NA	0	NA	NA
390	1	1072514	1072534	20	+	GGGAGGGCGGGTCCTGGGGG		GGGAGGGCGGGTCCTGGGGG	0.662337662	4	0.05	0.15	0.1	3	20	1	1	4	1	148	GGGHGGGHGGGHNNHGGG
391	1	1072631	1072661	30	+	GGGGTGGGGGCGCCAGGGGGGCGGGCGGGG		GGGGTGGGGGCGCCAGGGGGGCGGGCGGGG	0.663336663	5	0.0333333333333333	0.166666666666667	0.0333333333333333	NA	30	NA	NA	NA	NA	NA	NA
392	1	1072732	1072755	23	+	GGGCCGGGTTTTGGGGGCCCGGG		GGGCCGGGTTTTGGGGGCCCGGG	0.662837163	4	0	0.217391304347826	0.173913043478261	NA	23	NA	NA	NA	0	NA	NA
393	1	1072818	1072846	28	-	CCCCCCACGCGGCCCCTCCCCGGAACCC	GGGTTCCGGGGAGGGGCCGCGTGGGGGG	GGGTTCCGGGGAGGGGCCGCGTGGGGGG	0.655844156	4	0.0357142857142857	0.178571428571429	0.107142857142857	NA	28	NA	NA	NA	0	NA	NA
394	1	1073153	1073194	41	-	CCCTCCCCGCCTCCCTCCCCCTCTCCCTCCCAGCCCAGCCC	GGGCTGGGCTGGGAGGGAGAGGGGGAGGGAGGCGGGGAGGG	GGGCTGGGCTGGGAGGGAGAGGGGGAGGGAGGCGGGGAGGG	0.642857143	8	0.146341463414634	0.0731707317073171	0.0487804878048781	NA	41	NA	NA	NA	NA	NA	NA
395	1	1073200	1073223	23	+	GGGTCCTGGGGCGGGGCCCGGGG		GGGTCCTGGGGCGGGGCCCGGGG	0.641858142	4	0	0.260869565217391	0.0869565217391304	NA	23	NA	NA	NA	0	NA	NA
396	1	1073555	1073579	24	+	GGGGGCGGGCGGGGGGTCTCAGGG		GGGGGCGGGCGGGGGGTCTCAGGG	0.624375624	4	0.0416666666666667	0.166666666666667	0.0833333333333333	NA	24	NA	NA	NA	0	NA	NA
397	1	1076474	1076557	83	-	CCCCAAATCCCGTCCCCAACCCCATCCCCACCCCCATCCCCACCCCCGTCCCCGCCCCCAGCCCCATCCCTGCCCCCATCCCC	GGGGATGGGGGCAGGGATGGGGCTGGGGGCGGGGACGGGGGTGGGGATGGGGGTGGGGATGGGGTTGGGGACGGGATTTGGGG	GGGGATGGGGGCAGGGATGGGGCTGGGGGCGGGGACGGGGGTGGGGATGGGGGTGGGGATGGGGTTGGGGACGGGATTTGGGG	0.676323676	14	0.0963855421686747	0.0602409638554217	0.144578313253012	NA	83	NA	NA	NA	NA	NA	NA
398	1	1076576	1076767	191	-	CCCCCGATCCCCATCCCTGTCCCCACCCCCGCCCCACCCCCATTCCCCCATCCCCACCCCCGTCCCCATCCCATCCCTGTCCCCATCCCCTACCCCTTCTTCACCCCATCCCCCCGCCCTCACCCCCACCCCATCCCCACCCCCATATCCACCCCCGTCCCTGCCCCCATCCTTACCCCCATCCCCGCCCC	GGGGCGGGGATGGGGGTAAGGATGGGGGCAGGGACGGGGGTGGATATGGGGGTGGGGATGGGGTGGGGGTGAGGGCGGGGGGATGGGGTGAAGAAGGGGTAGGGGATGGGGACAGGGATGGGATGGGGACGGGGGTGGGGATGGGGGAATGGGGGTGGGGCGGGGGTGGGGACAGGGATGGGGATCGGGGG	GGGGCGGGGATGGGGGTAAGGATGGGGGCAGGGACGGGGGTGGATATGGGGGTGGGGATGGGGTGGGGGTGAGGGCGGGGGGATGGGGTGAAGAAGGGGTAGGGGATGGGGACAGGGATGGGATGGGGACGGGGGTGGGGATGGGGGAATGGGGGTGGGGCGGGGGTGGGGACAGGGATGGGGATCGGGGG	0.662337662	29	0.151832460732984	0.0471204188481675	0.120418848167539	NA	191	NA	NA	NA	NA	NA	NA
399	1	1076834	1076944	110	-	CCCCATCCTTCCCCCGCCTCCACCCCCCGCCCCCACCACATCCCCACCCCTGTCCCCACCCCTGTCCCCACCCTCATCCCCACCCCTGTCCCCCCCATCCCTGCTTCCCC	GGGGAAGCAGGGATGGGGGGGACAGGGGTGGGGATGAGGGTGGGGACAGGGGTGGGGACAGGGGTGGGGATGTGGTGGGGGCGGGGGGTGGAGGCGGGGGAAGGATGGGG	GGGGAAGCAGGGATGGGGGGGACAGGGGTGGGGATGAGGGTGGGGACAGGGGTGGGGACAGGGGTGGGGATGTGGTGGGGGCGGGGGGTGGAGGCGGGGGAAGGATGGGG	0.654845155	15	0.154545454545455	0.0545454545454545	0.1	NA	110	NA	NA	NA	NA	NA	NA
400	1	1079947	1079972	25	-	CCCAGGGCCCCAGCGCTCCCCTCCC	GGGAGGGGAGCGCTGGGGCCCTGGG	GGGAGGGGAGCGCTGGGGCCCTGGG	0.66033966	4	0.08	0.2	0.08	NA	25	NA	NA	NA	0	NA	NA
401	1	1080313	1080332	19	-	CCCCTCCCTTCCCACCCCC	GGGGGTGGGAAGGGAGGGG	GGGGGTGGGAAGGGAGGGG	0.665334665	4	0.157894736842105	0	0.0526315789473684	3	19	1	2	1	1	2	GGGHGGGHHGGGHGGG
402	1	1080478	1080511	33	-	CCCCACAGCCCCCCGCTCCTCCCCTCCACACCC	GGGTGTGGAGGGGAGGAGCGGGGGGCTGTGGGG	GGGTGTGGAGGGGAGGAGCGGGGGGCTGTGGGG	0.677322677	4	0.0909090909090909	0.0606060606060606	0.121212121212121	NA	33	NA	NA	NA	0	NA	NA
403	1	1081219	1081241	22	+	GGGAGTGCAGGGGCTGGGAGGG		GGGAGTGCAGGGGCTGGGAGGG	0.665334665	4	0.136363636363636	0.0909090909090909	0.0909090909090909	NA	22	NA	NA	NA	0	NA	NA
404	1	1081328	1081362	34	+	GGGGTCTGGGGGCCGGTGGGCAGCCCTGGGAGGG		GGGGTCTGGGGGCCGGTGGGCAGCCCTGGGAGGG	0.658841159	5	0.0588235294117647	0.205882352941176	0.117647058823529	NA	34	NA	NA	NA	NA	NA	NA
405	1	1082027	1082068	41	+	GGGCAGAGGGCGGGAAGCGGGTGCAGGGAGTGGGGACTGGG		GGGCAGAGGGCGGGAAGCGGGTGCAGGGAGTGGGGACTGGG	0.655844156	7	0.170731707317073	0.121951219512195	0.0731707317073171	NA	41	NA	NA	NA	NA	NA	NA
406	1	1083022	1083045	23	+	GGGAGGGTTGGGGGGCACAAGGG		GGGAGGGTTGGGGGGCACAAGGG	0.612387612	4	0.173913043478261	0.0869565217391304	0.0869565217391304	NA	23	NA	NA	NA	0	NA	NA
407	1	1084742	1084766	24	+	GGGTGCGAGAGGGAGGGGCTGGGG		GGGTGCGAGAGGGAGGGGCTGGGG	0.639360639	4	0.125	0.0833333333333333	0.0833333333333333	NA	24	NA	NA	NA	0	NA	NA
408	1	1085019	1085043	24	+	GGGAAGGGGCGTGGTGGGAAGGGG		GGGAAGGGGCGTGGTGGGAAGGGG	0.655844156	4	0.166666666666667	0.0416666666666667	0.0833333333333333	NA	24	NA	NA	NA	0	NA	NA
409	1	1085054	1085088	34	+	GGGAAGGGGCGTGGTGGGAAGGGGCAGAGGAGGG		GGGAAGGGGCGTGGTGGGAAGGGGCAGAGGAGGG	0.654345654	5	0.205882352941176	0.0588235294117647	0.0588235294117647	NA	34	NA	NA	NA	NA	NA	NA
410	1	1092262	1092292	30	+	GGGGGGCGGGGGGAGGTCCCGGGCACTGGG		GGGGGGCGGGGGGAGGTCCCGGGCACTGGG	0.650849151	4	0.0666666666666667	0.2	0.0666666666666667	NA	30	NA	NA	NA	0	NA	NA
411	1	1092433	1092473	40	+	GGGGTCTTGGGTCAGGTGGGAGGAGCCGGGACAAAGTGGG		GGGGTCTTGGGTCAGGTGGGAGGAGCCGGGACAAAGTGGG	0.668331668	5	0.175	0.125	0.15	NA	40	NA	NA	NA	NA	NA	NA
412	1	1092664	1092877	213	-	CCCCGCCCCCAGCCCACCCATCCCGCCCCCAGCCCACCCATCCCATCCCCGCCCACCCATCCCATCCCCGCCATCCCCGCCATCCCCGCCATCCCCGCCATCCCCGCCATCCCCGCCATCCCCGCCATCCCCGCCATCCCCGCCCCCAGCTCCGCCCCAGCCCAGCCCCTCCATCCCCGCCCCGCCCGCAGCCCCGCCCCAGCCCTGCCTCCC	GGGAGGCAGGGCTGGGGCGGGGCTGCGGGCGGGGCGGGGATGGAGGGGCTGGGCTGGGGCGGAGCTGGGGGCGGGGATGGCGGGGATGGCGGGGATGGCGGGGATGGCGGGGATGGCGGGGATGGCGGGGATGGCGGGGATGGCGGGGATGGGATGGGTGGGCGGGGATGGGATGGGTGGGCTGGGGGCGGGATGGGTGGGCTGGGGGCGGGG	GGGAGGCAGGGCTGGGGCGGGGCTGCGGGCGGGGCGGGGATGGAGGGGCTGGGCTGGGGCGGAGCTGGGGGCGGGGATGGCGGGGATGGCGGGGATGGCGGGGATGGCGGGGATGGCGGGGATGGCGGGGATGGCGGGGATGGCGGGGATGGGATGGGTGGGCGGGGATGGGATGGGTGGGCTGGGGGCGGGATGGGTGGGCTGGGGGCGGGG	0.671328671	33	0.0845070422535211	0.117370892018779	0.112676056338028	NA	213	NA	NA	NA	NA	NA	NA
413	1	1093733	1093755	22	+	GGGCTGGGGGCTGGGGGCTGGG		GGGCTGGGGGCTGGGGGCTGGG	0.678321678	4	0	0.136363636363636	0.136363636363636	NA	22	NA	NA	NA	0	NA	NA
414	1	1094104	1094126	22	-	CCCTGCCCCTGCCCTTGCCCCC	GGGGGCAAGGGCAGGGGCAGGG	GGGGGCAAGGGCAGGGGCAGGG	0.66033966	4	0.181818181818182	0.136363636363636	0	NA	22	NA	NA	NA	0	NA	NA
415	1	1094303	1094325	22	+	GGGCCCTGGGGCCTGGGTAGGG		GGGCCCTGGGGCCTGGGTAGGG	0.64985015	4	0.0454545454545455	0.227272727272727	0.136363636363636	NA	22	NA	NA	NA	0	NA	NA
416	1	1095610	1095648	38	+	GGGACGGTCGGGGGGGATGCGCAGGGAGGAGGGAAGGG		GGGACGGTCGGGGGGGATGCGCAGGGAGGAGGGAAGGG	0.632867133	5	0.184210526315789	0.105263157894737	0.0526315789473684	NA	38	NA	NA	NA	NA	NA	NA
417	1	1095713	1095744	31	+	GGGCCTGATTGGGTCGGAGGGCACGCGGGGG		GGGCCTGATTGGGTCGGAGGGCACGCGGGGG	0.638861139	4	0.0967741935483871	0.193548387096774	0.129032258064516	3	31	7	5	5	1	243	GGGHNNNNNHGGGHNNNHGGGHNNNHGGG
418	1	1096433	1096472	39	-	CCCTTTGCCCCTCCTGCCCCCCGGCTCTCCCTACTGCCC	GGGCAGTAGGGAGAGCCGGGGGGCAGGAGGGGCAAAGGG	GGGCAGTAGGGAGAGCCGGGGGGCAGGAGGGGCAAAGGG	0.65984016	5	0.230769230769231	0.128205128205128	0.0256410256410256	NA	39	NA	NA	NA	NA	NA	NA
419	1	1096625	1096647	22	-	CCCAGACGTCCCGTCCCATCCC	GGGATGGGACGGGACGTCTGGG	GGGATGGGACGGGACGTCTGGG	0.662837163	4	0.136363636363636	0.136363636363636	0.136363636363636	3	22	2	2	6	1	254	GGGHHGGGHHGGGHNNNNHGGG
420	1	1097110	1097142	32	+	GGGGGAGGGACTGTTGGGGCAAGGGCAGTGGG		GGGGGAGGGACTGTTGGGGCAAGGGCAGTGGG	0.670829171	5	0.15625	0.09375	0.125	NA	32	NA	NA	NA	NA	NA	NA
421	1	1097397	1097432	35	-	CCCTGCCCTCCCCACCCCCAGACCCCTGGTCCCCC	GGGGGACCAGGGGTCTGGGGGTGGGGAGGGCAGGG	GGGGGACCAGGGGTCTGGGGGTGGGGAGGGCAGGG	0.672327672	6	0.114285714285714	0.114285714285714	0.0857142857142857	NA	35	NA	NA	NA	NA	NA	NA
422	1	1097572	1097596	24	-	CCCACACCCCTCCCTCATTCCCCC	GGGGGAATGAGGGAGGGGTGTGGG	GGGGGAATGAGGGAGGGGTGTGGG	0.675824176	4	0.166666666666667	0	0.125	NA	24	NA	NA	NA	0	NA	NA
423	1	1097956	1097990	34	-	CCCGCGGCTGCCCCTACCCCTGCCCATGTCGCCC	GGGCGACATGGGCAGGGGTAGGGGCAGCCGCGGG	GGGCGACATGGGCAGGGGTAGGGGCAGCCGCGGG	0.687812188	5	0.147058823529412	0.205882352941176	0.0588235294117647	NA	34	NA	NA	NA	NA	NA	NA
424	1	1098631	1098657	26	+	GGGGCAGGTAAGGGCGGGCAGCGGGG		GGGGCAGGTAAGGGCGGGCAGCGGGG	0.675824176	4	0.153846153846154	0.153846153846154	0.0384615384615385	3	26	7	1	4	1	190	GGGHNNNNNHGGGHGGGHNNHGGG
425	1	1098951	1098972	21	+	GGGCAGGGCCTGGGCAGAGGG		GGGCAGGGCCTGGGCAGAGGG	0.645354645	4	0.142857142857143	0.19047619047619	0.0476190476190476	3	21	2	3	4	1	157	GGGHHGGGHNHGGGHNNHGGG
426	1	1101888	1101945	57	-	CCCCGCCCGCACCCCCACCCACACCCCCACCCCCACCCCCGCCTGCACCCCCTGCCC	GGGCAGGGGGTGCAGGCGGGGGTGGGGGTGGGGGTGTGGGTGGGGGTGCGGGCGGGG	GGGCAGGGGGTGCAGGCGGGGGTGGGGGTGGGGGTGTGGGTGGGGGTGCGGGCGGGG	0.678321678	9	0.0350877192982456	0.087719298245614	0.12280701754386	NA	57	NA	NA	NA	NA	NA	NA
427	1	1102203	1102241	38	+	GGGGTGGGGGCAGAGGGCCGAGCGGGGCGGGCAGAGGG		GGGGTGGGGGCAGAGGGCCGAGCGGGGCGGGCAGAGGG	0.695304695	6	0.131578947368421	0.157894736842105	0.0263157894736842	NA	38	NA	NA	NA	NA	NA	NA
428	1	1102296	1102322	26	-	CCCCCCAGGTGCCCACCCCAGGACCC	GGGTCCTGGGGTGGGCACCTGGGGGG	GGGTCCTGGGGTGGGCACCTGGGGGG	0.691308691	4	0.0384615384615385	0.192307692307692	0.153846153846154	NA	26	NA	NA	NA	0	NA	NA
429	1	1102348	1102374	26	+	GGGCTGGCGGGTGGGGCTCACCCGGG		GGGCTGGCGGGTGGGGCTCACCCGGG	0.692307692	4	0.0384615384615385	0.269230769230769	0.115384615384615	NA	26	NA	NA	NA	0	NA	NA
430	1	1102592	1102650	58	-	CCCCGTCCCGGCCCCCAGGGCCTCCCGCCGAGCCCCACACTCCCCTCCCACACAGCCC	GGGCTGTGTGGGAGGGGAGTGTGGGGCTCGGCGGGAGGCCCTGGGGGCCGGGACGGGG	GGGCTGTGTGGGAGGGGAGTGTGGGGCTCGGCGGGAGGCCCTGGGGGCCGGGACGGGG	0.704795205	8	0.0689655172413793	0.172413793103448	0.120689655172414	NA	58	NA	NA	NA	NA	NA	NA
431	1	1103229	1103251	22	-	CCCCACGTCCCTCCCGGGCCCC	GGGGCCCGGGAGGGACGTGGGG	GGGGCCCGGGAGGGACGTGGGG	0.692307692	4	0.0909090909090909	0.181818181818182	0.0454545454545455	3	22	3	1	4	1	162	GGGHNHGGGHGGGHNNHGGG
432	1	1103378	1103409	31	+	GGGATGGGCTGGGGCGGAGGGCCGAGCGGGG		GGGATGGGCTGGGGCGGAGGGCCGAGCGGGG	0.69030969	5	0.0967741935483871	0.161290322580645	0.0645161290322581	NA	31	NA	NA	NA	NA	NA	NA
433	1	1103418	1103444	26	+	GGGTGAGGGCGGAGGGCCGAGCGGGG		GGGTGAGGGCGGAGGGCCGAGCGGGG	0.686813187	4	0.115384615384615	0.153846153846154	0.0384615384615385	3	26	3	4	6	1	263	GGGHNHGGGHNNHGGGHNNNNHGGG
434	1	1103453	1103479	26	+	GGGTGAGGGCGGAGGGCCGAGCGGGG		GGGTGAGGGCGGAGGGCCGAGCGGGG	0.684315684	4	0.115384615384615	0.153846153846154	0.0384615384615385	3	26	3	4	6	1	263	GGGHNHGGGHNNHGGGHNNNNHGGG
435	1	1103488	1103523	35	+	GGGTGAGGGCGGAGGGCTGAGCGGGCGGCAGAGGG		GGGTGAGGGCGGAGGGCTGAGCGGGCGGCAGAGGG	0.681318681	5	0.142857142857143	0.142857142857143	0.0571428571428571	NA	35	NA	NA	NA	NA	NA	NA
436	1	1103748	1103775	27	+	GGGCTGGGATGCCAGGGCTGGAGAGGG		GGGCTGGGATGCCAGGGCTGGAGAGGG	0.682317682	4	0.148148148148148	0.148148148148148	0.111111111111111	3	27	2	6	7	1	307	GGGHHGGGHNNNNHGGGHNNNNNHGGG
437	1	1104734	1104765	31	-	CCCGGAGCCCCACCCCACAGCCCCAGCCCCC	GGGGGCTGGGGCTGTGGGGTGGGGCTCCGGG	GGGGGCTGGGGCTGTGGGGTGGGGCTCCGGG	0.65034965	5	0	0.161290322580645	0.161290322580645	NA	31	NA	NA	NA	NA	NA	NA
438	1	1105849	1105865	16	-	CCCTCCCTCCCTTCCC	GGGAAGGGAGGGAGGG	GGGAAGGGAGGGAGGG	0.655844156	4	0.25	0	0	3	16	2	1	1	1	8	GGGHHGGGHGGGHGGG
439	1	1106531	1106563	32	+	GGGGAGCCTGGGGGCTTCTGAGGGCGGTGGGG		GGGGAGCCTGGGGGCTTCTGAGGGCGGTGGGG	0.658841159	4	0.0625	0.15625	0.15625	NA	32	NA	NA	NA	0	NA	NA
440	1	1109029	1109049	20	+	GGGAGGGCCGGGCGGAGGGG		GGGAGGGCCGGGCGGAGGGG	0.57992008	4	0.1	0.15	0	3	20	1	2	4	1	149	GGGHGGGHHGGGHNNHGGG
441	1	1109135	1109164	29	-	CCCTCAGCCCGGCTTCCCGGGCTGGCCCC	GGGGCCAGCCCGGGAAGCCGGGCTGAGGG	GGGGCCAGCCCGGGAAGCCGGGCTGAGGG	0.588911089	4	0.137931034482759	0.275862068965517	0.0344827586206897	3	29	7	5	4	1	194	GGGHNNNNNHGGGHNNNHGGGHNNHGGG
442	1	1109430	1109449	19	+	GGGATCGGGTAGGGTGGGG		GGGATCGGGTAGGGTGGGG	0.622877123	4	0.105263157894737	0.0526315789473684	0.157894736842105	3	19	3	2	1	1	16	GGGHNHGGGHHGGGHGGG
443	1	1109544	1109571	27	+	GGGGTGGGAGGGCTGGGCAGCCCTGGG		GGGGTGGGAGGGCTGGGCAGCCCTGGG	0.606393606	5	0.0740740740740741	0.185185185185185	0.111111111111111	NA	27	NA	NA	NA	NA	NA	NA
444	1	1110695	1110710	15	+	GGGTGGGGGGGTGGG		GGGTGGGGGGGTGGG	0.578421578	3	0	0	0.133333333333333	NA	15	NA	NA	NA	NA	NA	NA
445	1	1112157	1112183	26	-	CCCACAGTCCCATCCCCAGGGTTCCC	GGGAACCCTGGGGATGGGACTGTGGG	GGGAACCCTGGGGATGGGACTGTGGG	0.59040959	4	0.153846153846154	0.153846153846154	0.153846153846154	NA	26	NA	NA	NA	0	NA	NA
446	1	1113227	1113248	21	+	GGGTGGGGAGGGGTCTCAGGG		GGGTGGGGAGGGGTCTCAGGG	0.567932068	4	0.0952380952380952	0.0952380952380952	0.142857142857143	NA	21	NA	NA	NA	0	NA	NA
447	1	1114560	1114590	30	-	CCCTTCAGGGCCCTCGCCCGGGCACCCCCC	GGGGGGTGCCCGGGCGAGGGCCCTGAAGGG	GGGGGGTGCCCGGGCGAGGGCCCTGAAGGG	0.655344655	4	0.1	0.233333333333333	0.0666666666666667	3	30	5	3	7	1	325	GGGHNNNHGGGHNHGGGHNNNNNHGGG
448	1	1115375	1115405	30	-	CCCGTAGCCACCCCGGTGGGACCCCACCCC	GGGGTGGGGTCCCACCGGGGTGGCTACGGG	GGGGTGGGGTCCCACCGGGGTGGCTACGGG	0.703796204	4	0.0666666666666667	0.233333333333333	0.133333333333333	NA	30	NA	NA	NA	0	NA	NA
449	1	1115829	1115856	27	-	CCCCCAGGTCACCCCCGCCCCCACCCC	GGGGTGGGGGCGGGGGTGACCTGGGGG	GGGGTGGGGGCGGGGGTGACCTGGGGG	0.684315684	4	0.037037037037037	0.111111111111111	0.111111111111111	NA	27	NA	NA	NA	0	NA	NA
450	1	1116249	1116283	34	-	CCCCTGCCCCTGCCCCCGTCCCTGCGCCCGCCCC	GGGGCGGGCGCAGGGACGGGGGCAGGGGCAGGGG	GGGGCGGGCGCAGGGACGGGGGCAGGGGCAGGGG	0.671828172	6	0.117647058823529	0.176470588235294	0	NA	34	NA	NA	NA	NA	NA	NA
451	1	1116291	1116377	86	-	CCCCTGCCCCTGCCCCTGCACCCGCCCCACCCCTGCCCCTGCGCCCGCCCCTGCCCTTGCCCCTGCCCCTGGCCACCCAGGCTCCC	GGGAGCCTGGGTGGCCAGGGGCAGGGGCAAGGGCAGGGGCGGGCGCAGGGGCAGGGGTGGGGCGGGTGCAGGGGCAGGGGCAGGGG	GGGAGCCTGGGTGGCCAGGGGCAGGGGCAAGGGCAGGGGCGGGCGCAGGGGCAGGGGTGGGGCGGGTGCAGGGGCAGGGGCAGGGG	0.665334665	14	0.127906976744186	0.174418604651163	0.0465116279069767	NA	86	NA	NA	NA	NA	NA	NA
452	1	1116390	1116418	28	-	CCCCTGCCCCTGCCCTTGCCCCTGCCCC	GGGGCAGGGGCAAGGGCAGGGGCAGGGG	GGGGCAGGGGCAAGGGCAGGGGCAGGGG	0.672827173	5	0.178571428571429	0.142857142857143	0	NA	28	NA	NA	NA	NA	NA	NA
453	1	1116432	1116457	25	-	CCCAGGCTGGCCCCAGCCCCCACCC	GGGTGGGGGCTGGGGCCAGCCTGGG	GGGTGGGGGCTGGGGCCAGCCTGGG	0.669330669	4	0.04	0.2	0.12	NA	25	NA	NA	NA	0	NA	NA
454	1	1116502	1116524	22	-	CCCCTGTCCCATAAACCCACCC	GGGTGGGTTTATGGGACAGGGG	GGGTGGGTTTATGGGACAGGGG	0.673326673	4	0.136363636363636	0.0454545454545455	0.227272727272727	3	22	1	5	3	1	103	GGGHGGGHNNNHGGGHNHGGG
455	1	1116774	1116794	20	-	CCCAGCCCTGCCCACTGCCC	GGGCAGTGGGCAGGGCTGGG	GGGCAGTGGGCAGGGCTGGG	0.667332667	4	0.1	0.15	0.1	3	20	4	2	2	1	72	GGGHNNHGGGHHGGGHHGGG
456	1	1117035	1117063	28	-	CCCATGCCCCATCCCCCAGTCCCCACCC	GGGTGGGGACTGGGGGATGGGGCATGGG	GGGTGGGGACTGGGGGATGGGGCATGGG	0.661838162	5	0.107142857142857	0.0714285714285714	0.142857142857143	NA	28	NA	NA	NA	NA	NA	NA
457	1	1117506	1117526	20	+	GGGAGGGGCCCGGGTGGGGG		GGGAGGGGCCCGGGTGGGGG	0.655344655	4	0.05	0.15	0.05	NA	20	NA	NA	NA	0	NA	NA
458	1	1117891	1117941	50	+	GGGGGCTGATGAGGGCAGGGCTGGGTCTGGAGGGGCTGCGTGGGGCTGGG		GGGGGCTGATGAGGGCAGGGCTGGGTCTGGAGGGGCTGCGTGGGGCTGGG	0.668331668	7	0.08	0.14	0.16	NA	50	NA	NA	NA	NA	NA	NA
459	1	1118036	1118062	26	+	GGGGTATGAGGGCACTGGGGCCAGGG		GGGGTATGAGGGCACTGGGGCCAGGG	0.674325674	4	0.153846153846154	0.153846153846154	0.115384615384615	NA	26	NA	NA	NA	0	NA	NA
460	1	1127347	1127376	29	-	CCCTCATTCCCGTCAACCCACAACCTCCC	GGGAGGTTGTGGGTTGACGGGAATGAGGG	GGGAGGTTGTGGGTTGACGGGAATGAGGG	0.421078921	4	0.172413793103448	0.0344827586206897	0.206896551724138	3	29	7	5	5	1	243	GGGHNNNNNHGGGHNNNHGGGHNNNHGGG
461	1	1132738	1132774	36	-	CCCACCCCTCACACCCTCCCCACCCCCTCCAGCCCC	GGGGCTGGAGGGGGTGGGGAGGGTGTGAGGGGTGGG	GGGGCTGGAGGGGGTGGGGAGGGTGTGAGGGGTGGG	0.663836164	6	0.0833333333333333	0.0277777777777778	0.138888888888889	NA	36	NA	NA	NA	NA	NA	NA
462	1	1132782	1132810	28	-	CCCCCCACTCACCCTCTCTCCCCCACCC	GGGTGGGGGAGAGAGGGTGAGTGGGGGG	GGGTGGGGGAGAGAGGGTGAGTGGGGGG	0.668831169	4	0.142857142857143	0	0.107142857142857	NA	28	NA	NA	NA	0	NA	NA
463	1	1133236	1133267	31	-	CCCGCGCCCAGCGCCCCGCGCCCCGCGCCCC	GGGGCGCGGGGCGCGGGGCGCTGGGCGCGGG	GGGGCGCGGGGCGCGGGGCGCTGGGCGCGGG	0.677322677	5	0	0.258064516129032	0.032258064516129	NA	31	NA	NA	NA	NA	NA	NA
464	1	1133591	1133613	22	-	CCCGCCCACCACCCTGTGCCCC	GGGGCACAGGGTGGTGGGCGGG	GGGGCACAGGGTGGTGGGCGGG	0.68981019	4	0.0909090909090909	0.136363636363636	0.0909090909090909	3	22	4	4	1	1	25	GGGHNNHGGGHNNHGGGHGGG
465	1	1134172	1134203	31	-	CCCCGCCCCCAGGCCCACCCCCCACATGCCC	GGGCATGTGGGGGGTGGGCCTGGGGGCGGGG	GGGCATGTGGGGGGTGGGCCTGGGGGCGGGG	0.671328671	5	0.032258064516129	0.129032258064516	0.129032258064516	NA	31	NA	NA	NA	NA	NA	NA
466	1	1134875	1134903	28	-	CCCTGATGCCCCTGGGGCCCCTGTGCCC	GGGCACAGGGGCCCCAGGGGCATCAGGG	GGGCACAGGGGCCCCAGGGGCATCAGGG	0.651348651	4	0.178571428571429	0.285714285714286	0.0357142857142857	NA	28	NA	NA	NA	0	NA	NA
467	1	1135188	1135215	27	-	CCCCACCCCCTGCAACCCAGGGCCCCC	GGGGGCCCTGGGTTGCAGGGGGTGGGG	GGGGGCCCTGGGTTGCAGGGGGTGGGG	0.647352647	4	0.037037037037037	0.148148148148148	0.148148148148148	NA	27	NA	NA	NA	0	NA	NA
468	1	1135328	1135354	26	-	CCCCGCCGCCCAGCCCGTAAGCACCC	GGGTGCTTACGGGCTGGGCGGCGGGG	GGGTGCTTACGGGCTGGGCGGCGGGG	0.646853147	4	0.0384615384615385	0.192307692307692	0.153846153846154	3	26	7	2	4	1	191	GGGHNNNNNHGGGHHGGGHNNHGGG
469	1	1135586	1135608	22	-	CCCCCCCACCTCCCTCTCCCCC	GGGGGAGAGGGAGGTGGGGGGG	GGGGGAGAGGGAGGTGGGGGGG	0.654845155	3	0.136363636363636	0	0.0454545454545455	NA	22	NA	NA	NA	NA	NA	NA
470	1	1135871	1135907	36	-	CCCCCTGTGCCCCCGCCCCCTCCAGCCCGTCTCCCC	GGGGAGACGGGCTGGAGGGGGCGGGGGCACAGGGGG	GGGGAGACGGGCTGGAGGGGGCGGGGGCACAGGGGG	0.679320679	5	0.138888888888889	0.138888888888889	0.0277777777777778	NA	36	NA	NA	NA	NA	NA	NA
471	1	1136326	1136354	28	+	GGGTGGGGAGGGGGCTGGCTGGGAGGGG		GGGTGGGGAGGGGGCTGGCTGGGAGGGG	0.704795205	5	0.0714285714285714	0.0714285714285714	0.107142857142857	NA	28	NA	NA	NA	NA	NA	NA
472	1	1136601	1136642	41	-	CCCGGCCCCGCCCGACCCTCCGCGCCCTTGGGACCCCCCCC	GGGGGGGGTCCCAAGGGCGCGGAGGGTCGGGCGGGGCCGGG	GGGGGGGGTCCCAAGGGCGCGGAGGGTCGGGCGGGGCCGGG	0.714285714	6	0.0731707317073171	0.219512195121951	0.0487804878048781	NA	41	NA	NA	NA	NA	NA	NA
473	1	1137038	1137083	45	+	GGGGGGCGCGTGGGGAGAGCCGGGGCCAGGCGGGGAGGATCCGGG		GGGGGGCGCGTGGGGAGAGCCGGGGCCAGGCGGGGAGGATCCGGG	0.73026973	5	0.111111111111111	0.2	0.0444444444444444	NA	45	NA	NA	NA	NA	NA	NA
474	1	1137164	1137186	22	-	CCCAGCCCCGAGCCCAGTACCC	GGGTACTGGGCTCGGGGCTGGG	GGGTACTGGGCTCGGGGCTGGG	0.734765235	4	0.0454545454545455	0.181818181818182	0.181818181818182	NA	22	NA	NA	NA	0	NA	NA
475	1	1137195	1137224	29	-	CCCAGTACCCAGCCCCGAGCCCAGTACCC	GGGTACTGGGCTCGGGGCTGGGTACTGGG	GGGTACTGGGCTCGGGGCTGGGTACTGGG	0.733766234	5	0.0689655172413793	0.172413793103448	0.206896551724138	NA	29	NA	NA	NA	NA	NA	NA
476	1	1137233	1137262	29	-	CCCAGTACCCAGCCCCGAGCCCAGTACCC	GGGTACTGGGCTCGGGGCTGGGTACTGGG	GGGTACTGGGCTCGGGGCTGGGTACTGGG	0.735264735	5	0.0689655172413793	0.172413793103448	0.206896551724138	NA	29	NA	NA	NA	NA	NA	NA
477	1	1137271	1137300	29	-	CCCAGTACCCAGCCCCGAGCCCAGTACCC	GGGTACTGGGCTCGGGGCTGGGTACTGGG	GGGTACTGGGCTCGGGGCTGGGTACTGGG	0.735264735	5	0.0689655172413793	0.172413793103448	0.206896551724138	NA	29	NA	NA	NA	NA	NA	NA
478	1	1137309	1137338	29	-	CCCAGTACCCAGCCCCGAGCCCAGTACCC	GGGTACTGGGCTCGGGGCTGGGTACTGGG	GGGTACTGGGCTCGGGGCTGGGTACTGGG	0.734765235	5	0.0689655172413793	0.172413793103448	0.206896551724138	NA	29	NA	NA	NA	NA	NA	NA
479	1	1137347	1137376	29	-	CCCAGTACCCAGCCCCGAGCCCAGTACCC	GGGTACTGGGCTCGGGGCTGGGTACTGGG	GGGTACTGGGCTCGGGGCTGGGTACTGGG	0.736263736	5	0.0689655172413793	0.172413793103448	0.206896551724138	NA	29	NA	NA	NA	NA	NA	NA
480	1	1137385	1137414	29	-	CCCAGTACCCAGCCCCGAGCCCAGTACCC	GGGTACTGGGCTCGGGGCTGGGTACTGGG	GGGTACTGGGCTCGGGGCTGGGTACTGGG	0.735264735	5	0.0689655172413793	0.172413793103448	0.206896551724138	NA	29	NA	NA	NA	NA	NA	NA
481	1	1137423	1137452	29	-	CCCAGTACCCAGCCCCGAGCCCAGTACCC	GGGTACTGGGCTCGGGGCTGGGTACTGGG	GGGTACTGGGCTCGGGGCTGGGTACTGGG	0.737762238	5	0.0689655172413793	0.172413793103448	0.206896551724138	NA	29	NA	NA	NA	NA	NA	NA
482	1	1137461	1137490	29	-	CCCAGTACCCAGCCCCGAGCCCAGTACCC	GGGTACTGGGCTCGGGGCTGGGTACTGGG	GGGTACTGGGCTCGGGGCTGGGTACTGGG	0.735764236	5	0.0689655172413793	0.172413793103448	0.206896551724138	NA	29	NA	NA	NA	NA	NA	NA
483	1	1137499	1137528	29	-	CCCAGTACCCAGCCCCGAGCCCAGTACCC	GGGTACTGGGCTCGGGGCTGGGTACTGGG	GGGTACTGGGCTCGGGGCTGGGTACTGGG	0.736763237	5	0.0689655172413793	0.172413793103448	0.206896551724138	NA	29	NA	NA	NA	NA	NA	NA
484	1	1137537	1137566	29	-	CCCAGTACCCAGCCCCGAGCCCAGTACCC	GGGTACTGGGCTCGGGGCTGGGTACTGGG	GGGTACTGGGCTCGGGGCTGGGTACTGGG	0.735764236	5	0.0689655172413793	0.172413793103448	0.206896551724138	NA	29	NA	NA	NA	NA	NA	NA
485	1	1137575	1137604	29	-	CCCAGTACCCAGCCCCGAGCCCAGTACCC	GGGTACTGGGCTCGGGGCTGGGTACTGGG	GGGTACTGGGCTCGGGGCTGGGTACTGGG	0.734265734	5	0.0689655172413793	0.172413793103448	0.206896551724138	NA	29	NA	NA	NA	NA	NA	NA
486	1	1137613	1137642	29	-	CCCAGTACCCAGCCCCGAGCCCAGTACCC	GGGTACTGGGCTCGGGGCTGGGTACTGGG	GGGTACTGGGCTCGGGGCTGGGTACTGGG	0.73026973	5	0.0689655172413793	0.172413793103448	0.206896551724138	NA	29	NA	NA	NA	NA	NA	NA
487	1	1137651	1137718	67	-	CCCAGTACCCAGCCCCCAGCCCAGTACCCAGCCCCGAGCCCAGTACCCAGCCCCCAGCCCAGTACCC	GGGTACTGGGCTGGGGGCTGGGTACTGGGCTCGGGGCTGGGTACTGGGCTGGGGGCTGGGTACTGGG	GGGTACTGGGCTGGGGGCTGGGTACTGGGCTCGGGGCTGGGTACTGGGCTGGGGGCTGGGTACTGGG	0.726273726	11	0.0597014925373134	0.164179104477612	0.208955223880597	NA	67	NA	NA	NA	NA	NA	NA
488	1	1137727	1137756	29	-	CCCAGTACCCAGCCCCGAGCCCAGTACCC	GGGTACTGGGCTCGGGGCTGGGTACTGGG	GGGTACTGGGCTCGGGGCTGGGTACTGGG	0.724275724	5	0.0689655172413793	0.172413793103448	0.206896551724138	NA	29	NA	NA	NA	NA	NA	NA
489	1	1137765	1137813	48	-	CCCAGTACCCAGCCCCGAGCCCAGTACCCAGCCCCCAGCCCAGTACCC	GGGTACTGGGCTGGGGGCTGGGTACTGGGCTCGGGGCTGGGTACTGGG	GGGTACTGGGCTGGGGGCTGGGTACTGGGCTCGGGGCTGGGTACTGGG	0.721278721	8	0.0625	0.166666666666667	0.208333333333333	NA	48	NA	NA	NA	NA	NA	NA
490	1	1137841	1137946	105	-	CCCAGTACCCAGCCCCGAGCCCAGTACCCAGCCCCCAGCCCAGTACCCAGCCCCGAGCCCAGTACCCAGCCCCGAGCCCAGTACCCAGCCCCGAGCCCAGCACCC	GGGTGCTGGGCTCGGGGCTGGGTACTGGGCTCGGGGCTGGGTACTGGGCTCGGGGCTGGGTACTGGGCTGGGGGCTGGGTACTGGGCTCGGGGCTGGGTACTGGG	GGGTGCTGGGCTCGGGGCTGGGTACTGGGCTCGGGGCTGGGTACTGGGCTCGGGGCTGGGTACTGGGCTGGGGGCTGGGTACTGGGCTCGGGGCTGGGTACTGGG	0.713286713	17	0.0476190476190476	0.19047619047619	0.20952380952381	NA	105	NA	NA	NA	NA	NA	NA
491	1	1137955	1137984	29	-	CCCAGTACCCATCCCCGAGCCCAGTACCC	GGGTACTGGGCTCGGGGATGGGTACTGGG	GGGTACTGGGCTCGGGGATGGGTACTGGG	0.709290709	5	0.103448275862069	0.137931034482759	0.206896551724138	NA	29	NA	NA	NA	NA	NA	NA
492	1	1137993	1138022	29	-	CCCAGTACCCATCCCCGAGCCCAGTACCC	GGGTACTGGGCTCGGGGATGGGTACTGGG	GGGTACTGGGCTCGGGGATGGGTACTGGG	0.707292707	5	0.103448275862069	0.137931034482759	0.206896551724138	NA	29	NA	NA	NA	NA	NA	NA
493	1	1138031	1138060	29	-	CCCAGTACCCATCCCCGAGCCCAGTACCC	GGGTACTGGGCTCGGGGATGGGTACTGGG	GGGTACTGGGCTCGGGGATGGGTACTGGG	0.707292707	5	0.103448275862069	0.137931034482759	0.206896551724138	NA	29	NA	NA	NA	NA	NA	NA
494	1	1138069	1138098	29	-	CCCAGTACCCAGCCCCGAGCCCAGTACCC	GGGTACTGGGCTCGGGGCTGGGTACTGGG	GGGTACTGGGCTCGGGGCTGGGTACTGGG	0.702797203	5	0.0689655172413793	0.172413793103448	0.206896551724138	NA	29	NA	NA	NA	NA	NA	NA
495	1	1138126	1138155	29	-	CCCAGTACCCATCCCCGAGCCCAGTACCC	GGGTACTGGGCTCGGGGATGGGTACTGGG	GGGTACTGGGCTCGGGGATGGGTACTGGG	0.700799201	5	0.103448275862069	0.137931034482759	0.206896551724138	NA	29	NA	NA	NA	NA	NA	NA
496	1	1138164	1138205	41	-	CCCAGTACCCATCCCCAAGCCCAGTACCCAGCCCCGAGCCC	GGGCTCGGGGCTGGGTACTGGGCTTGGGGATGGGTACTGGG	GGGCTCGGGGCTGGGTACTGGGCTTGGGGATGGGTACTGGG	0.701798202	7	0.0731707317073171	0.146341463414634	0.219512195121951	NA	41	NA	NA	NA	NA	NA	NA
497	1	1138503	1138529	26	+	GGGAGGCTGGGCGGGCCGAGGGTGGG		GGGAGGCTGGGCGGGCCGAGGGTGGG	0.696803197	5	0.0769230769230769	0.153846153846154	0.0769230769230769	NA	26	NA	NA	NA	NA	NA	NA
498	1	1138826	1138869	43	-	CCCCAAAGCCCAGCCCCGGGTGCCCCGTCCTCCCCCAGCACCC	GGGTGCTGGGGGAGGACGGGGCACCCGGGGCTGGGCTTTGGGG	GGGTGCTGGGGGAGGACGGGGCACCCGGGGCTGGGCTTTGGGG	0.685814186	6	0.0697674418604651	0.186046511627907	0.13953488372093	NA	43	NA	NA	NA	NA	NA	NA
499	1	1139873	1139898	25	+	GGGGTGTGGGGGGAGGGAGGGAGGG		GGGGTGTGGGGGGAGGGAGGGAGGG	0.661838162	5	0.12	0	0.08	NA	25	NA	NA	NA	NA	NA	NA
500	1	1140231	1140256	25	-	CCCAGTTGACCCCAGACCCTGCCCC	GGGGCAGGGTCTGGGGTCAACTGGG	GGGGCAGGGTCTGGGGTCAACTGGG	0.661338661	4	0.12	0.16	0.16	NA	25	NA	NA	NA	0	NA	NA
501	1	1140914	1140944	30	-	CCCCCTCCTCCCCAGGCCTCCCCTCGGCCC	GGGCCGAGGGGAGGCCTGGGGAGGAGGGGG	GGGCCGAGGGGAGGCCTGGGGAGGAGGGGG	0.671828172	4	0.133333333333333	0.133333333333333	0.0333333333333333	NA	30	NA	NA	NA	0	NA	NA
502	1	1141074	1141105	31	-	CCCCCTTTGCGCCCCACAGCTGCCCCTGCCC	GGGCAGGGGCAGCTGTGGGGCGCAAAGGGGG	GGGCAGGGGCAGCTGTGGGGCGCAAAGGGGG	0.673326673	4	0.161290322580645	0.161290322580645	0.0645161290322581	NA	31	NA	NA	NA	0	NA	NA
503	1	1141272	1141293	21	-	CCCTTCCCAACCCACAGGCCC	GGGCCTGTGGGTTGGGAAGGG	GGGCCTGTGGGTTGGGAAGGG	0.674825175	4	0.0952380952380952	0.0952380952380952	0.19047619047619	3	21	5	2	2	1	79	GGGHNNNHGGGHHGGGHHGGG
504	1	1141987	1142016	29	-	CCCCGTCCCCGTCCTCACCCGCCCTGCCC	GGGCAGGGCGGGTGAGGACGGGGACGGGG	GGGCAGGGCGGGTGAGGACGGGGACGGGG	0.666833167	5	0.137931034482759	0.137931034482759	0.0344827586206897	NA	29	NA	NA	NA	NA	NA	NA
505	1	1143113	1143139	26	+	GGGGTGGGGCCAGCTGGGCCTGGGGG		GGGGTGGGGCCAGCTGGGCCTGGGGG	0.632867133	4	0.0384615384615385	0.192307692307692	0.115384615384615	NA	26	NA	NA	NA	0	NA	NA
506	1	1143613	1143630	17	-	CCCCTCCCCCCCGCCCC	GGGGCGGGGGGGAGGGG	GGGGCGGGGGGGAGGGG	0.636863137	3	0.0588235294117647	0.0588235294117647	0	NA	17	NA	NA	NA	NA	NA	NA
507	1	1144251	1144270	19	-	CCCCTTCCCCCACCCACCC	GGGTGGGTGGGGGAAGGGG	GGGTGGGTGGGGGAAGGGG	0.63036963	4	0.105263157894737	0	0.105263157894737	NA	19	NA	NA	NA	0	NA	NA
508	1	1146089	1146120	31	+	GGGACTCCTCGGGGTGCTCAGGGGCCCTGGG		GGGACTCCTCGGGGTGCTCAGGGGCCCTGGG	0.636363636	4	0.0645161290322581	0.290322580645161	0.161290322580645	NA	31	NA	NA	NA	0	NA	NA
509	1	1147282	1147307	25	+	GGGTTGGGGGCCCCGCTGGGCTGGG		GGGTTGGGGGCCCCGCTGGGCTGGG	0.68981019	4	0	0.24	0.16	NA	25	NA	NA	NA	0	NA	NA
510	1	1147397	1147430	33	+	GGGCCTGGCCGGGGGGCCCTGGGTCTCCTGGGG		GGGCCTGGCCGGGGGGCCCTGGGTCTCCTGGGG	0.691308691	4	0	0.303030303030303	0.151515151515152	NA	33	NA	NA	NA	0	NA	NA
511	1	1147890	1147948	58	-	CCCCTTCCCCCAAAACTGCCCCCACCCCACCTGCCCCCCCAGCCCCTCCCAGCTCCCC	GGGGAGCTGGGAGGGGCTGGGGGGGCAGGTGGGGTGGGGGCAGTTTTGGGGGAAGGGG	GGGGAGCTGGGAGGGGCTGGGGGGGCAGGTGGGGTGGGGGCAGTTTTGGGGGAAGGGG	0.700799201	8	0.103448275862069	0.0689655172413793	0.137931034482759	NA	58	NA	NA	NA	NA	NA	NA
512	1	1147970	1148001	31	-	CCCCAACCCCCCCCCAGCCCCTCCCAGCCCC	GGGGCTGGGAGGGGCTGGGGGGGGGTTGGGG	GGGGCTGGGAGGGGCTGGGGGGGGGTTGGGG	0.6998002	5	0.032258064516129	0.0645161290322581	0.129032258064516	NA	31	NA	NA	NA	NA	NA	NA
513	1	1148206	1148243	37	-	CCCTCCCTGCCCACATCCCACCCGTGGGCCCTGACCC	GGGTCAGGGCCCACGGGTGGGATGTGGGCAGGGAGGG	GGGTCAGGGCCCACGGGTGGGATGTGGGCAGGGAGGG	0.702297702	7	0.135135135135135	0.162162162162162	0.108108108108108	NA	37	NA	NA	NA	NA	NA	NA
514	1	1148685	1148708	23	-	CCCCAGCCACCCTTCCCTACCCC	GGGGTAGGGAAGGGTGGCTGGGG	GGGGTAGGGAAGGGTGGCTGGGG	0.704295704	4	0.130434782608696	0.0434782608695652	0.130434782608696	3	23	2	2	5	1	205	GGGHHGGGHHGGGHNNNHGGG
515	1	1149010	1149035	25	+	GGGTGGGGCTGTGGGGCCAGGTGGG		GGGTGGGGCTGTGGGGCCAGGTGGG	0.685314685	4	0.04	0.12	0.16	NA	25	NA	NA	NA	0	NA	NA
516	1	1149255	1149276	21	-	CCCCTCACCCGCCCCCTCCCC	GGGGAGGGGGCGGGTGAGGGG	GGGGAGGGGGCGGGTGAGGGG	0.667332667	4	0.0952380952380952	0.0476190476190476	0.0476190476190476	NA	21	NA	NA	NA	0	NA	NA
517	1	1149296	1149333	37	-	CCCATCCCTGCCCCAGCCCCCAGTCCCTGGAGTGCCC	GGGCACTCCAGGGACTGGGGGCTGGGGCAGGGATGGG	GGGCACTCCAGGGACTGGGGGCTGGGGCAGGGATGGG	0.664335664	6	0.135135135135135	0.189189189189189	0.108108108108108	NA	37	NA	NA	NA	NA	NA	NA
518	1	1149574	1149597	23	+	GGGGAGGGGAGAGGGGAGGAGGG		GGGGAGGGGAGAGGGGAGGAGGG	0.649350649	4	0.217391304347826	0	0	NA	23	NA	NA	NA	0	NA	NA
519	1	1151756	1151784	28	-	CCCGCCCTCTCGGCCCCACAGGGGCCCC	GGGGCCCCTGTGGGGCCGAGAGGGCGGG	GGGGCCCCTGTGGGGCCGAGAGGGCGGG	0.617882118	4	0.0714285714285714	0.25	0.0714285714285714	NA	28	NA	NA	NA	0	NA	NA
520	1	1151776	1151803	27	+	GGGGCCCCTGGGCAGGTGGGCTCAGGG		GGGGCCCCTGGGCAGGTGGGCTCAGGG	0.618381618	4	0.0740740740740741	0.259259259259259	0.111111111111111	3	27	5	5	4	1	180	GGGHNNNHGGGHNNNHGGGHNNHGGG
521	1	1152786	1152814	28	+	GGGCGGCAGGGAAGAGGTGGGGTCCGGG		GGGCGGCAGGGAAGAGGTGGGGTCCGGG	0.62987013	4	0.142857142857143	0.142857142857143	0.0714285714285714	NA	28	NA	NA	NA	0	NA	NA
522	1	1153262	1153292	30	+	GGGGCCAGCAGGGGTAACGGGGCACAGGGG		GGGGCCAGCAGGGGTAACGGGGCACAGGGG	0.632367632	4	0.2	0.2	0.0333333333333333	NA	30	NA	NA	NA	0	NA	NA
523	1	1154068	1154096	28	-	CCCCGACCTCCCGACGATGCCCGGCCCC	GGGGCCGGGCATCGTCGGGAGGTCGGGG	GGGGCCGGGCATCGTCGGGAGGTCGGGG	0.644355644	4	0.0714285714285714	0.214285714285714	0.107142857142857	3	28	2	7	5	1	210	GGGHHGGGHNNNNNHGGGHNNNHGGG
524	1	1154583	1154605	22	-	CCCCCCCCTGCCCCAGACCCCC	GGGGGTCTGGGGCAGGGGGGGG	GGGGGTCTGGGGCAGGGGGGGG	0.65034965	3	0.0454545454545455	0.0909090909090909	0.0909090909090909	NA	22	NA	NA	NA	NA	NA	NA
525	1	1154782	1154810	28	-	CCCCACCCCCCACACCCGCGCCTGCCCC	GGGGCAGGCGCGGGTGTGGGGGGTGGGG	GGGGCAGGCGCGGGTGTGGGGGGTGGGG	0.651348651	4	0.0357142857142857	0.107142857142857	0.107142857142857	NA	28	NA	NA	NA	0	NA	NA
526	1	1155029	1155093	64	-	CCCACCCGGCCCCAACGGGCCCTCACCCCGAGGTCCCCACACATCCCAAGGACCCAAGCCACCC	GGGTGGCTTGGGTCCTTGGGATGTGTGGGGACCTCGGGGTGAGGGCCCGTTGGGGCCGGGTGGG	GGGTGGCTTGGGTCCTTGGGATGTGTGGGGACCTCGGGGTGAGGGCCCGTTGGGGCCGGGTGGG	0.648851149	9	0.046875	0.171875	0.21875	NA	64	NA	NA	NA	NA	NA	NA
527	1	1157756	1157774	18	-	CCCCACCCGGCCCCACCC	GGGTGGGGCCGGGTGGGG	GGGTGGGGCCGGGTGGGG	0.581918082	4	0	0.111111111111111	0.111111111111111	NA	18	NA	NA	NA	0	NA	NA
528	1	1159154	1159200	46	-	CCCATGGCCCTGCCCGCCCCGCCCACCGCCCCACCCACCCCGGCCC	GGGCCGGGGTGGGTGGGGCGGTGGGCGGGGCGGGCAGGGCCATGGG	GGGCCGGGGTGGGTGGGGCGGTGGGCGGGGCGGGCAGGGCCATGGG	0.581918082	9	0.0434782608695652	0.173913043478261	0.0869565217391304	NA	46	NA	NA	NA	NA	NA	NA
529	1	1159496	1159523	27	+	GGGACGTGGGGCTTGTGGGGTGCCGGG		GGGACGTGGGGCTTGTGGGGTGCCGGG	0.581918082	4	0.037037037037037	0.148148148148148	0.185185185185185	NA	27	NA	NA	NA	0	NA	NA
530	1	1162510	1162533	23	-	CCCTCCCGCCTGGCCCTCAGCCC	GGGCTGAGGGCCAGGCGGGAGGG	GGGCTGAGGGCCAGGCGGGAGGG	0.65984016	4	0.130434782608696	0.173913043478261	0.0434782608695652	3	23	4	6	1	1	27	GGGHNNHGGGHNNNNHGGGHGGG
531	1	1162587	1162616	29	-	CCCCAGGACCCCAGCCCTGCCCAATCCCC	GGGGATTGGGCAGGGCTGGGGTCCTGGGG	GGGGATTGGGCAGGGCTGGGGTCCTGGGG	0.661338661	5	0.0689655172413793	0.137931034482759	0.172413793103448	NA	29	NA	NA	NA	NA	NA	NA
532	1	1163605	1163638	33	-	CCCACTCTGGCCCTCTGAGCCCCCGGCGGACCC	GGGTCCGCCGGGGGCTCAGAGGGCCAGAGTGGG	GGGTCCGCCGGGGGCTCAGAGGGCCAGAGTGGG	0.656343656	4	0.121212121212121	0.242424242424242	0.0909090909090909	NA	33	NA	NA	NA	0	NA	NA
533	1	1164173	1164195	22	+	GGGGCGGGCTGCAGGGTGTGGG		GGGGCGGGCTGCAGGGTGTGGG	0.616383616	4	0.0454545454545455	0.136363636363636	0.136363636363636	3	22	1	5	3	1	103	GGGHGGGHNNNHGGGHNHGGG
534	1	1164204	1164224	20	+	GGGAGGGGCAGGGGCAGGGG		GGGAGGGGCAGGGGCAGGGG	0.614385614	4	0.15	0.1	0	NA	20	NA	NA	NA	0	NA	NA
535	1	1167084	1167112	28	-	CCCTGCCCCCGGGAACCCCGGGAGCCCC	GGGGCTCCCGGGGTTCCCGGGGGCAGGG	GGGGCTCCCGGGGTTCCCGGGGGCAGGG	0.658841159	4	0.0357142857142857	0.285714285714286	0.107142857142857	NA	28	NA	NA	NA	0	NA	NA
536	1	1168726	1168750	24	-	CCCGGGCCCCAAGGCCCCCGTCCC	GGGACGGGGGCCTTGGGGCCCGGG	GGGACGGGGGCCTTGGGGCCCGGG	0.656843157	4	0.0416666666666667	0.25	0.0833333333333333	NA	24	NA	NA	NA	0	NA	NA
537	1	1170492	1170513	21	+	GGGCCTCGGGAGGGCTGGGGG		GGGCCTCGGGAGGGCTGGGGG	0.6003996	4	0.0476190476190476	0.19047619047619	0.0952380952380952	3	21	4	1	2	1	71	GGGHNNHGGGHGGGHHGGG
538	1	1172447	1172468	21	-	CCCTGCCCTCCGCACCCTCCC	GGGAGGGTGCGGAGGGCAGGG	GGGAGGGTGCGGAGGGCAGGG	0.672327672	4	0.142857142857143	0.0952380952380952	0.0476190476190476	3	21	1	6	2	1	55	GGGHGGGHNNNNHGGGHHGGG
539	1	1172597	1172618	21	-	CCCACCCCCTCCTCCCTCCCC	GGGGAGGGAGGAGGGGGTGGG	GGGGAGGGAGGAGGGGGTGGG	0.671828172	4	0.142857142857143	0	0.0476190476190476	NA	21	NA	NA	NA	0	NA	NA
540	1	1173109	1173129	20	-	CCCAAGCCCCAGGCCCTCCC	GGGAGGGCCTGGGGCTTGGG	GGGAGGGCCTGGGGCTTGGG	0.671828172	4	0.05	0.15	0.15	NA	20	NA	NA	NA	0	NA	NA
541	1	1173156	1173195	39	-	CCCCAGCCTCCCCCAGGGGCCCCGCACCCGCCACCGCCC	GGGCGGTGGCGGGTGCGGGGCCCCTGGGGGAGGCTGGGG	GGGCGGTGGCGGGTGCGGGGCCCCTGGGGGAGGCTGGGG	0.672327672	5	0.0256410256410256	0.205128205128205	0.102564102564103	NA	39	NA	NA	NA	NA	NA	NA
542	1	1173419	1173446	27	+	GGGCGTGCGGGCTGGGGGCCCAAGGGG		GGGCGTGCGGGCTGGGGGCCCAAGGGG	0.673326673	4	0.0740740740740741	0.222222222222222	0.0740740740740741	NA	27	NA	NA	NA	0	NA	NA
543	1	1173520	1173545	25	+	GGGCCGTGGGCGCGGGCGGGGTGGG		GGGCCGTGGGCGCGGGCGGGGTGGG	0.668831169	5	0	0.2	0.08	NA	25	NA	NA	NA	NA	NA	NA
544	1	1175326	1175362	36	+	GGGCATGGGGTCAAGGGTCAGGGGTCAGGGGTCGGG		GGGCATGGGGTCAAGGGTCAGGGGTCAGGGGTCGGG	0.672327672	6	0.138888888888889	0.138888888888889	0.138888888888889	NA	36	NA	NA	NA	NA	NA	NA
545	1	1175493	1175531	38	-	CCCTGGGCTCCCCAGGTCCCCCAGCCAGCCCAGACCCC	GGGGTCTGGGCTGGCTGGGGGACCTGGGGAGCCCAGGG	GGGGTCTGGGCTGGCTGGGGGACCTGGGGAGCCCAGGG	0.677822178	5	0.0789473684210526	0.210526315789474	0.131578947368421	NA	38	NA	NA	NA	NA	NA	NA
546	1	1175930	1176024	94	-	CCCCACGCCCCCCATTCACCCTGGCCCCAGCCCCCCCCATTCACCCTGGCCCCCATGCCAGCCCCCAGCCACCCCCGACCAGCCCCCATCCCCC	GGGGGATGGGGGCTGGTCGGGGGTGGCTGGGGGCTGGCATGGGGGCCAGGGTGAATGGGGGGGGCTGGGGCCAGGGTGAATGGGGGGCGTGGGG	GGGGGATGGGGGCTGGTCGGGGGTGGCTGGGGGCTGGCATGGGGGCCAGGGTGAATGGGGGGGGCTGGGGCCAGGGTGAATGGGGGGCGTGGGG	0.673826174	11	0.0851063829787234	0.117021276595745	0.138297872340426	NA	94	NA	NA	NA	NA	NA	NA
547	1	1176047	1176094	47	-	CCCTGCCCCAGCCCCCGCCGCCCCCATTCACCCGGGCCCTGGCCCCC	GGGGGCCAGGGCCCGGGTGAATGGGGGCGGCGGGGGCTGGGGCAGGG	GGGGGCCAGGGCCCGGGTGAATGGGGGCGGCGGGGGCTGGGGCAGGG	0.671828172	7	0.0851063829787234	0.191489361702128	0.0638297872340425	NA	47	NA	NA	NA	NA	NA	NA
548	1	1176220	1176240	20	+	GGGACTGGGTAGGGTGGGGG		GGGACTGGGTAGGGTGGGGG	0.670829171	4	0.1	0.05	0.15	3	20	3	2	1	1	16	GGGHNHGGGHHGGGHGGG
549	1	1177743	1177767	24	-	CCCTTCTGCCCCCACCCATCTCCC	GGGAGATGGGTGGGGGCAGAAGGG	GGGAGATGGGTGGGGGCAGAAGGG	0.686813187	4	0.208333333333333	0.0416666666666667	0.0833333333333333	NA	24	NA	NA	NA	0	NA	NA
550	1	1178158	1178206	48	-	CCCGGCCCAGCCCGAGTGCACCCGAGCCCTCCCGCTCACACCCGGCCC	GGGCCGGGTGTGAGCGGGAGGGCTCGGGTGCACTCGGGCTGGGCCGGG	GGGCCGGGTGTGAGCGGGAGGGCTCGGGTGCACTCGGGCTGGGCCGGG	0.68981019	8	0.0625	0.229166666666667	0.125	NA	48	NA	NA	NA	NA	NA	NA
551	1	1178564	1178603	39	+	GGGGGGCGGGGTGGGGGCTGGTGGGGAGGGGCTTCAGGG		GGGGGGCGGGGTGGGGGCTGGTGGGGAGGGGCTTCAGGG	0.692307692	6	0.0512820512820513	0.102564102564103	0.128205128205128	NA	39	NA	NA	NA	NA	NA	NA
552	1	1179166	1179237	71	-	CCCCCAGGGCCTCCCAACCCTGACCCGAGGCAGCCCCTCGCCCTCCGAGCCCCGCCCCCAGCCCCCAACCC	GGGTTGGGGGCTGGGGGCGGGGCTCGGAGGGCGAGGGGCTGCCTCGGGTCAGGGTTGGGAGGCCCTGGGGG	GGGTTGGGGGCTGGGGGCGGGGCTCGGAGGGCGAGGGGCTGCCTCGGGTCAGGGTTGGGAGGCCCTGGGGG	0.68981019	10	0.0563380281690141	0.183098591549296	0.140845070422535	NA	71	NA	NA	NA	NA	NA	NA
553	1	1180259	1180290	31	-	CCCTCCTCTCCCCTCCTTTCCCACCTCCCCC	GGGGGAGGTGGGAAAGGAGGGGAGAGGAGGG	GGGGGAGGTGGGAAAGGAGGGGAGAGGAGGG	0.684815185	4	0.258064516129032	0	0.032258064516129	NA	31	NA	NA	NA	0	NA	NA
554	1	1180390	1180423	33	-	CCCTCCTCTCCCACTCCTCCCCCTCCTCCCCCC	GGGGGGAGGAGGGGGAGGAGTGGGAGAGGAGGG	GGGGGGAGGAGGGGGAGGAGTGGGAGAGGAGGG	0.681318681	4	0.212121212121212	0	0.0303030303030303	NA	33	NA	NA	NA	0	NA	NA
555	1	1180432	1180464	32	-	CCCCCTCCTCCCCCACTCCCCCCTCCTCCCCC	GGGGGAGGAGGGGGGAGTGGGGGAGGAGGGGG	GGGGGAGGAGGGGGGAGTGGGGGAGGAGGGGG	0.677822178	4	0.15625	0	0.03125	NA	32	NA	NA	NA	0	NA	NA
556	1	1180522	1180551	29	-	CCCTCCTCCCCCACTCCCCCTCCTCCCCC	GGGGGAGGAGGGGGAGTGGGGGAGGAGGG	GGGGGAGGAGGGGGAGTGGGGGAGGAGGG	0.675824176	4	0.172413793103448	0	0.0344827586206897	NA	29	NA	NA	NA	0	NA	NA
557	1	1180559	1180591	32	-	CCCTCCTCCCCCCACTCTTCCCCCTCCTCCCC	GGGGAGGAGGGGGAAGAGTGGGGGGAGGAGGG	GGGGAGGAGGGGGAAGAGTGGGGGGAGGAGGG	0.671328671	4	0.21875	0	0.03125	NA	32	NA	NA	NA	0	NA	NA
558	1	1180622	1180668	46	-	CCCCTCCTCCCCCCACCCTACCCTCTCCTCCCCCCATTCCTCCCCC	GGGGGAGGAATGGGGGGAGGAGAGGGTAGGGTGGGGGGAGGAGGGG	GGGGGAGGAATGGGGGGAGGAGAGGGTAGGGTGGGGGGAGGAGGGG	0.674825175	6	0.195652173913043	0	0.0652173913043478	NA	46	NA	NA	NA	NA	NA	NA
559	1	1180980	1181000	20	-	CCCCCCCACTGCCCCGCCCC	GGGGCGGGGCAGTGGGGGGG	GGGGCGGGGCAGTGGGGGGG	0.685314685	3	0.05	0.1	0.05	NA	20	NA	NA	NA	NA	NA	NA
560	1	1181096	1181134	38	+	GGGAAACGGGACCTCGGGCTCCAGCGGGGCCGCGTGGG		GGGAAACGGGACCTCGGGCTCCAGCGGGGCCGCGTGGG	0.692307692	5	0.131578947368421	0.289473684210526	0.0789473684210526	NA	38	NA	NA	NA	NA	NA	NA
561	1	1181648	1181669	21	-	CCCCCTTCACCCACCCACCCC	GGGGTGGGTGGGTGAAGGGGG	GGGGTGGGTGGGTGAAGGGGG	0.708791209	4	0.0952380952380952	0	0.142857142857143	3	21	1	1	4	1	148	GGGHGGGHGGGHNNHGGG
562	1	1182242	1182281	39	-	CCCCCCGGGGTCCCGCTCCAGCCCCCGCTCCCAGCCCCC	GGGGGCTGGGAGCGGGGGCTGGAGCGGGACCCCGGGGGG	GGGGGCTGGGAGCGGGGGCTGGAGCGGGACCCCGGGGGG	0.706293706	5	0.0769230769230769	0.205128205128205	0.0512820512820513	NA	39	NA	NA	NA	NA	NA	NA
563	1	1182466	1182504	38	-	CCCGTCCCCAGACCCCACCCTGCCCCCATTGCTTCCCC	GGGGAAGCAATGGGGGCAGGGTGGGGTCTGGGGACGGG	GGGGAAGCAATGGGGGCAGGGTGGGGTCTGGGGACGGG	0.704795205	6	0.157894736842105	0.105263157894737	0.105263157894737	NA	38	NA	NA	NA	NA	NA	NA
564	1	1182668	1182694	26	-	CCCAGGCTCCCCCGGGTGCCCCGCCC	GGGCGGGGCACCCGGGGGAGCCTGGG	GGGCGGGGCACCCGGGGGAGCCTGGG	0.707292707	4	0.0769230769230769	0.269230769230769	0.0384615384615385	NA	26	NA	NA	NA	0	NA	NA
565	1	1183293	1183313	20	+	GGGGCAAAGGGAGGGGTGGG		GGGGCAAAGGGAGGGGTGGG	0.681318681	4	0.2	0.05	0.05	NA	20	NA	NA	NA	0	NA	NA
566	1	1190153	1190178	25	-	CCCCTGGGCCCCGAGGTTCCCACCC	GGGTGGGAACCTCGGGGCCCAGGGG	GGGTGGGAACCTCGGGGCCCAGGGG	0.606893107	4	0.12	0.24	0.08	NA	25	NA	NA	NA	0	NA	NA
567	1	1190355	1190381	26	-	CCCACCCACACCAGCCCCAGCGGCCC	GGGCCGCTGGGGCTGGTGTGGGTGGG	GGGCCGCTGGGGCTGGTGTGGGTGGG	0.618881119	4	0	0.153846153846154	0.192307692307692	NA	26	NA	NA	NA	0	NA	NA
568	1	1192755	1192788	33	-	CCCCATCCCCCCACGCCACCCCCCCCCCCCCCC	GGGGGGGGGGGGGGGTGGCGTGGGGGGATGGGG	GGGGGGGGGGGGGGGTGGCGTGGGGGGATGGGG	0.583416583	3	0.0303030303030303	0.0303030303030303	0.0909090909090909	NA	33	NA	NA	NA	NA	NA	NA
569	1	1192892	1192962	70	-	CCCAGACCCAATGCCCCTCCCCACCCCACCTGTACCCACCACCCGACTGGACCCAGACCCCCACTGCCCC	GGGGCAGTGGGGGTCTGGGTCCAGTCGGGTGGTGGGTACAGGTGGGGTGGGGAGGGGCATTGGGTCTGGG	GGGGCAGTGGGGGTCTGGGTCCAGTCGGGTGGTGGGTACAGGTGGGGTGGGGAGGGGCATTGGGTCTGGG	0.585414585	10	0.0857142857142857	0.114285714285714	0.2	NA	70	NA	NA	NA	NA	NA	NA
570	1	1193961	1193985	24	-	CCCCCACCCTGCACCCACGGGCCC	GGGCCCGTGGGTGCAGGGTGGGGG	GGGCCCGTGGGTGCAGGGTGGGGG	0.590909091	4	0.0416666666666667	0.166666666666667	0.125	3	24	5	4	1	1	32	GGGHNNNHGGGHNNHGGGHGGG
571	1	1194180	1194203	23	-	CCCCTGGCCCTGCTCCCAGGCCC	GGGCCTGGGAGCAGGGCCAGGGG	GGGCCTGGGAGCAGGGCCAGGGG	0.59040959	4	0.130434782608696	0.217391304347826	0.0434782608695652	3	23	3	4	3	1	116	GGGHNHGGGHNNHGGGHNHGGG
572	1	1194225	1194246	21	-	CCCCGCCCCAGCCCGAGGCCC	GGGCCTCGGGCTGGGGCGGGG	GGGCCTCGGGCTGGGGCGGGG	0.589410589	4	0	0.238095238095238	0.0952380952380952	NA	21	NA	NA	NA	0	NA	NA
573	1	1195090	1195120	30	-	CCCCCCATGTCCCCACGGACCCCACGCCCC	GGGGCGTGGGGTCCGTGGGGACATGGGGGG	GGGGCGTGGGGTCCGTGGGGACATGGGGGG	0.590909091	4	0.0666666666666667	0.133333333333333	0.133333333333333	NA	30	NA	NA	NA	0	NA	NA
574	1	1197848	1197866	18	-	CCCACCCACAACCCTCCC	GGGAGGGTTGTGGGTGGG	GGGAGGGTTGTGGGTGGG	0.517982018	4	0.0555555555555556	0	0.222222222222222	3	18	1	4	1	1	4	GGGHGGGHNNHGGGHGGG
575	1	1203523	1203546	23	-	CCCGCCCAGACACCCAGAGGCCC	GGGCCTCTGGGTGTCTGGGCGGG	GGGCCTCTGGGTGTCTGGGCGGG	0.587912088	4	0	0.217391304347826	0.217391304347826	3	23	5	5	1	1	33	GGGHNNNHGGGHNNNHGGGHGGG
576	1	1206256	1206290	34	-	CCCAACTCCCAAGACCCAGCACGGCCCAGGTCCC	GGGACCTGGGCCGTGCTGGGTCTTGGGAGTTGGG	GGGACCTGGGCCGTGCTGGGTCTTGGGAGTTGGG	0.541458541	5	0.0588235294117647	0.176470588235294	0.235294117647059	NA	34	NA	NA	NA	NA	NA	NA
577	1	1207772	1207794	22	-	CCCAGCGTCCCTCACCCGTCCC	GGGACGGGTGAGGGACGCTGGG	GGGACGGGTGAGGGACGCTGGG	0.559440559	4	0.136363636363636	0.136363636363636	0.0909090909090909	3	22	2	3	5	1	206	GGGHHGGGHNHGGGHNNNHGGG
578	1	1208902	1208927	25	+	GGGCCGGGGCCCCGCGGGCGGCGGG		GGGCCGGGGCCCCGCGGGCGGCGGG	0.697802198	4	0	0.36	0	NA	25	NA	NA	NA	0	NA	NA
579	1	1209349	1209377	28	+	GGGGTGGGGGATGGGGCGGGGGGCGGGG		GGGGTGGGGGATGGGGCGGGGGGCGGGG	0.698301698	5	0.0357142857142857	0.0714285714285714	0.0714285714285714	NA	28	NA	NA	NA	NA	NA	NA
580	1	1209519	1209546	27	-	CCCCGACCCTCCCGCCTCCCGGCTCCC	GGGAGCCGGGAGGCGGGAGGGTCGGGG	GGGAGCCGGGAGGCGGGAGGGTCGGGG	0.704795205	5	0.111111111111111	0.148148148148148	0.037037037037037	NA	27	NA	NA	NA	NA	NA	NA
581	1	1209561	1209580	19	-	CCCACGCCCCACCCGGCCC	GGGCCGGGTGGGGCGTGGG	GGGCCGGGTGGGGCGTGGG	0.704295704	4	0	0.157894736842105	0.105263157894737	NA	19	NA	NA	NA	0	NA	NA
582	1	1209755	1209784	29	-	CCCAGCCCCGGGATGCCCCTGACCTCCCC	GGGGAGGTCAGGGGCATCCCGGGGCTGGG	GGGGAGGTCAGGGGCATCCCGGGGCTGGG	0.700799201	4	0.103448275862069	0.206896551724138	0.103448275862069	NA	29	NA	NA	NA	0	NA	NA
583	1	1209870	1209896	26	+	GGGGCGCTGGGGTGGGACGCTGGGGG		GGGGCGCTGGGGTGGGACGCTGGGGG	0.695804196	4	0.0384615384615385	0.153846153846154	0.115384615384615	NA	26	NA	NA	NA	0	NA	NA
584	1	1210642	1210662	20	-	CCCCACCACCCCACCCACCC	GGGTGGGTGGGGTGGTGGGG	GGGTGGGTGGGGTGGTGGGG	0.591908092	4	0	0	0.2	NA	20	NA	NA	NA	0	NA	NA
585	1	1216247	1216267	20	-	CCCACCCTCAGCACCCACCC	GGGTGGGTGCTGAGGGTGGG	GGGTGGGTGCTGAGGGTGGG	0.591908092	4	0.05	0.05	0.2	3	20	1	6	1	1	6	GGGHGGGHNNNNHGGGHGGG
586	1	1216398	1216439	41	-	CCCCAGAGGGACCCCAGGCCACCCCTGGCCTGCCCATGCCC	GGGCATGGGCAGGCCAGGGGTGGCCTGGGGTCCCTCTGGGG	GGGCATGGGCAGGCCAGGGGTGGCCTGGGGTCCCTCTGGGG	0.606893107	5	0.0731707317073171	0.24390243902439	0.146341463414634	NA	41	NA	NA	NA	NA	NA	NA
587	1	1217023	1217051	28	+	GGGAGGAGGGGAGGGGGGTGGAGCCGGG		GGGAGGAGGGGAGGGGGGTGGAGCCGGG	0.637362637	4	0.142857142857143	0.0714285714285714	0.0357142857142857	NA	28	NA	NA	NA	0	NA	NA
588	1	1217899	1217926	27	+	GGGATGGGGTGGTCCTGGGGGACAGGG		GGGATGGGGTGGTCCTGGGGGACAGGG	0.611388611	4	0.111111111111111	0.111111111111111	0.148148148148148	NA	27	NA	NA	NA	0	NA	NA
589	1	1218716	1218737	21	+	GGGAAGGGAGGGAGTGCTGGG		GGGAAGGGAGGGAGTGCTGGG	0.609390609	4	0.19047619047619	0.0476190476190476	0.0952380952380952	3	21	2	1	6	1	253	GGGHHGGGHGGGHNNNNHGGG
590	1	1219477	1219534	57	+	GGGGGGGGGTGAGGGGGGTGGGGGGGTTGGGTGAGGGGGGTGGGGTCGGGGGGGGGG		GGGGGGGGGTGAGGGGGGTGGGGGGGTTGGGTGAGGGGGGTGGGGTCGGGGGGGGGG	0.635364635	7	0.0350877192982456	0.0175438596491228	0.12280701754386	NA	57	NA	NA	NA	NA	NA	NA
591	1	1219542	1219587	45	+	GGGGGGTGGGGGGGTTGGGGGGGTTGGGTGAGGGGGTTGGGGGGG		GGGGGGTGGGGGGGTTGGGGGGGTTGGGTGAGGGGGTTGGGGGGG	0.641358641	6	0.0222222222222222	0	0.177777777777778	NA	45	NA	NA	NA	NA	NA	NA
592	1	1219674	1219725	51	+	GGGGGGATTGGGGTGGGGGGTAGGGGTGGGGGGGTGGGGCTGGCGGGGGGG		GGGGGGATTGGGGTGGGGGGTAGGGGTGGGGGGGTGGGGCTGGCGGGGGGG	0.644855145	7	0.0392156862745098	0.0392156862745098	0.137254901960784	NA	51	NA	NA	NA	NA	NA	NA
593	1	1220253	1220285	32	-	CCCTGGGGACCCTGACTGGCCCTCCAGACCCC	GGGGTCTGGAGGGCCAGTCAGGGTCCCCAGGG	GGGGTCTGGAGGGCCAGTCAGGGTCCCCAGGG	0.66983017	4	0.125	0.25	0.125	3	32	6	7	6	1	287	GGGHNNNNHGGGHNNNNNHGGGHNNNNHGGG
594	1	1221132	1221158	26	+	GGGACGGGTGTATCCGGGGAGAAGGG		GGGACGGGTGTATCCGGGGAGAAGGG	0.681318681	4	0.192307692307692	0.115384615384615	0.115384615384615	NA	26	NA	NA	NA	0	NA	NA
595	1	1221875	1221903	28	+	GGGACACCAGGGCCCTCGGGAGCCTGGG		GGGACACCAGGGCCCTCGGGAGCCTGGG	0.676823177	4	0.142857142857143	0.321428571428571	0.0714285714285714	3	28	6	5	5	1	236	GGGHNNNNHGGGHNNNHGGGHNNNHGGG
596	1	1222468	1222486	18	-	CCCTCCCTCCCCTCTCCC	GGGAGAGGGGAGGGAGGG	GGGAGAGGGGAGGGAGGG	0.688311688	4	0.222222222222222	0	0	NA	18	NA	NA	NA	0	NA	NA
597	1	1223266	1223290	24	+	GGGCTTTGGGGGGTGAGGGCAGGG		GGGCTTTGGGGGGTGAGGGCAGGG	0.68981019	4	0.0833333333333333	0.0833333333333333	0.166666666666667	NA	24	NA	NA	NA	0	NA	NA
598	1	1223458	1223505	47	+	GGGCTGGCCAGGGGGTGTGGGCGGGTGGAACGGGGGAGGGGTCTGGG		GGGCTGGCCAGGGGGTGTGGGCGGGTGGAACGGGGGAGGGGTCTGGG	0.687312687	7	0.0851063829787234	0.127659574468085	0.127659574468085	NA	47	NA	NA	NA	NA	NA	NA
599	1	1224661	1224682	21	-	CCCGTGTCCCTGCCCCGTCCC	GGGACGGGGCAGGGACACGGG	GGGACGGGGCAGGGACACGGG	0.694805195	4	0.19047619047619	0.19047619047619	0	NA	21	NA	NA	NA	0	NA	NA
600	1	1225618	1225648	30	-	CCCATGTCCCTGCTCATCCCCCCTGTCCCC	GGGGACAGGGGGGATGAGCAGGGACATGGG	GGGGACAGGGGGGATGAGCAGGGACATGGG	0.684315684	4	0.233333333333333	0.1	0.0666666666666667	NA	30	NA	NA	NA	0	NA	NA
601	1	1225892	1225930	38	-	CCCACCGGCTCCCCTGTACCTCCCGCTGCCCCAGGCCC	GGGCCTGGGGCAGCGGGAGGTACAGGGGAGCCGGTGGG	GGGCCTGGGGCAGCGGGAGGTACAGGGGAGCCGGTGGG	0.680819181	5	0.131578947368421	0.184210526315789	0.0789473684210526	NA	38	NA	NA	NA	NA	NA	NA
602	1	1226120	1226146	26	-	CCCCACAGGTCCCACAGAGCCCACCC	GGGTGGGCTCTGTGGGACCTGTGGGG	GGGTGGGCTCTGTGGGACCTGTGGGG	0.682317682	4	0.0384615384615385	0.153846153846154	0.230769230769231	3	26	1	6	6	1	251	GGGHGGGHNNNNHGGGHNNNNHGGG
603	1	1226369	1226397	28	-	CCCCTCTCCCCTCAAAGCCCCCCTCCCC	GGGGAGGGGGGCTTTGAGGGGAGAGGGG	GGGGAGGGGGGCTTTGAGGGGAGAGGGG	0.671828172	4	0.142857142857143	0.0357142857142857	0.107142857142857	NA	28	NA	NA	NA	0	NA	NA
604	1	1226602	1226629	27	-	CCCGCCCCTCACACCCGCACCCCACCC	GGGTGGGGTGCGGGTGTGAGGGGCGGG	GGGTGGGGTGCGGGTGTGAGGGGCGGG	0.665834166	5	0.037037037037037	0.0740740740740741	0.148148148148148	NA	27	NA	NA	NA	NA	NA	NA
605	1	1228420	1228439	19	-	CCCCTCCCGCCCAGCACCC	GGGTGCTGGGCGGGAGGGG	GGGTGCTGGGCGGGAGGGG	0.678321678	4	0.0526315789473684	0.105263157894737	0.105263157894737	3	19	4	1	1	1	22	GGGHNNHGGGHGGGHGGG
606	1	1228868	1228918	50	+	GGGTGGGCGCCAGGGACTTCGGGGCATGCGGGGCGTCGGGCCGGGCGGGG		GGGTGGGCGCCAGGGACTTCGGGGCATGCGGGGCGTCGGGCCGGGCGGGG	0.693306693	8	0.06	0.24	0.1	NA	50	NA	NA	NA	NA	NA	NA
607	1	1229113	1229190	77	-	CCCCTGCCCTGGAGGCCCCGCCCCTGCCCTGGAGGCCCCGCCCCTGCCCTGGAGGCCCCGCCCAGCCCCGAGGGCCC	GGGCCCTCGGGGCTGGGCGGGGCCTCCAGGGCAGGGGCGGGGCCTCCAGGGCAGGGGCGGGGCCTCCAGGGCAGGGG	GGGCCCTCGGGGCTGGGCGGGGCCTCCAGGGCAGGGGCGGGGCCTCCAGGGCAGGGGCGGGGCCTCCAGGGCAGGGG	0.7002997	12	0.0779220779220779	0.298701298701299	0.0649350649350649	NA	77	NA	NA	NA	NA	NA	NA
608	1	1229331	1229360	29	+	GGGGCGTGTCGGGGCGGGGCGGGGCGGGG		GGGGCGTGTCGGGGCGGGGCGGGGCGGGG	0.713786214	5	0	0.172413793103448	0.0689655172413793	NA	29	NA	NA	NA	NA	NA	NA
609	1	1229434	1229456	22	+	GGGGCACAGGGCGGGGCGTGGG		GGGGCACAGGGCGGGGCGTGGG	0.707792208	4	0.0909090909090909	0.181818181818182	0.0454545454545455	NA	22	NA	NA	NA	0	NA	NA
610	1	1230043	1230082	39	+	GGGGCTGCCCAGGGGCTGGGCAGGGGCCTCGGGCGAGGG		GGGGCTGCCCAGGGGCTGGGCAGGGGCCTCGGGCGAGGG	0.707792208	6	0.0769230769230769	0.256410256410256	0.0769230769230769	NA	39	NA	NA	NA	NA	NA	NA
611	1	1230209	1230232	23	+	GGGAAGGGGGTCCTGAGGGTGGG		GGGAAGGGGGTCCTGAGGGTGGG	0.705294705	4	0.130434782608696	0.0869565217391304	0.130434782608696	NA	23	NA	NA	NA	0	NA	NA
612	1	1230577	1230608	31	-	CCCTCTGCTTCCCCAGCACCCCGGGCCACCC	GGGTGGCCCGGGGTGCTGGGGAAGCAGAGGG	GGGTGGCCCGGGGTGCTGGGGAAGCAGAGGG	0.687312687	4	0.129032258064516	0.161290322580645	0.0967741935483871	NA	31	NA	NA	NA	0	NA	NA
613	1	1231713	1231749	36	-	CCCAACCCCCACCCCCGGCCTGGCCCTCAGGGGCCC	GGGCCCCTGAGGGCCAGGCCGGGGGTGGGGGTTGGG	GGGCCCCTGAGGGCCAGGCCGGGGGTGGGGGTTGGG	0.677822178	5	0.0555555555555556	0.222222222222222	0.111111111111111	NA	36	NA	NA	NA	NA	NA	NA
614	1	1231766	1231802	36	-	CCCAACCCCCACCCCCAGCCTGGCCCTCAGGGGCCC	GGGCCCCTGAGGGCCAGGCTGGGGGTGGGGGTTGGG	GGGCCCCTGAGGGCCAGGCTGGGGGTGGGGGTTGGG	0.68031968	5	0.0555555555555556	0.194444444444444	0.138888888888889	NA	36	NA	NA	NA	NA	NA	NA
615	1	1233170	1233195	25	+	GGGCTTGGGGCAGGGGCACCAAGGG		GGGCTTGGGGCAGGGGCACCAAGGG	0.688811189	4	0.16	0.2	0.08	NA	25	NA	NA	NA	0	NA	NA
616	1	1234073	1234112	39	-	CCCGCCCCCTCAGTGCCCACCCCAGGGGCCCTGCTACCC	GGGTAGCAGGGCCCCTGGGGTGGGCACTGAGGGGGCGGG	GGGTAGCAGGGCCCCTGGGGTGGGCACTGAGGGGGCGGG	0.674825175	6	0.102564102564103	0.205128205128205	0.102564102564103	NA	39	NA	NA	NA	NA	NA	NA
617	1	1234684	1234712	28	-	CCCCCGACCCACAGCCCGCCCAGGGCCC	GGGCCCTGGGCGGGCTGTGGGTCGGGGG	GGGCCCTGGGCGGGCTGTGGGTCGGGGG	0.663336663	5	0	0.214285714285714	0.142857142857143	NA	28	NA	NA	NA	NA	NA	NA
618	1	1235084	1235106	22	+	GGGTGTGGGCAGGGCAGGTGGG		GGGTGTGGGCAGGGCAGGTGGG	0.656843157	4	0.0909090909090909	0.0909090909090909	0.136363636363636	3	22	3	2	5	1	212	GGGHNHGGGHHGGGHNNNHGGG
619	1	1235122	1235151	29	+	GGGGCGGGGAGGGTGTGCCGGGCATGGGG		GGGGCGGGGAGGGTGTGCCGGGCATGGGG	0.653346653	5	0.0689655172413793	0.137931034482759	0.103448275862069	NA	29	NA	NA	NA	NA	NA	NA
620	1	1235324	1235342	18	-	CCCAGCCCCACCCCTCCC	GGGAGGGGTGGGGCTGGG	GGGAGGGGTGGGGCTGGG	0.636863137	4	0.0555555555555556	0.0555555555555556	0.111111111111111	NA	18	NA	NA	NA	0	NA	NA
621	1	1237003	1237033	30	-	CCCAGGCCTGCCCGCACCCCTGCTGACCCC	GGGGTCAGCAGGGGTGCGGGCAGGCCTGGG	GGGGTCAGCAGGGGTGCGGGCAGGCCTGGG	0.605894106	4	0.1	0.2	0.1	NA	30	NA	NA	NA	0	NA	NA
622	1	1237622	1237649	27	-	CCCCTGCCCCTCTGTCCCACCTGGCCC	GGGCCAGGTGGGACAGAGGGGCAGGGG	GGGCCAGGTGGGACAGAGGGGCAGGGG	0.640859141	4	0.185185185185185	0.148148148148148	0.037037037037037	NA	27	NA	NA	NA	0	NA	NA
623	1	1238399	1238431	32	-	CCCAGGTCACCCAGCCACGCCCTCTGAGCCCC	GGGGCTCAGAGGGCGTGGCTGGGTGACCTGGG	GGGGCTCAGAGGGCGTGGCTGGGTGACCTGGG	0.667832168	4	0.09375	0.1875	0.15625	3	32	6	7	6	1	287	GGGHNNNNHGGGHNNNNNHGGGHNNNNHGGG
624	1	1238846	1238863	17	+	GGGAGGGGAGGGTGGGG		GGGAGGGGAGGGTGGGG	0.666333666	4	0.117647058823529	0	0.0588235294117647	NA	17	NA	NA	NA	0	NA	NA
625	1	1239699	1239719	20	-	CCCCCCGCCCCCCCAACCCC	GGGGTTGGGGGGGCGGGGGG	GGGGTTGGGGGGGCGGGGGG	0.662337662	3	0	0.05	0.1	NA	20	NA	NA	NA	NA	NA	NA
626	1	1239965	1239988	23	+	GGGACAGGGTGGGGGCAGTAGGG		GGGACAGGGTGGGGGCAGTAGGG	0.661338661	4	0.173913043478261	0.0869565217391304	0.0869565217391304	NA	23	NA	NA	NA	0	NA	NA
627	1	1240345	1240377	32	+	GGGGATTGGGCACCACAGGGCCCGGGCTGGGG		GGGGATTGGGCACCACAGGGCCCGGGCTGGGG	0.664335664	5	0.125	0.25	0.09375	NA	32	NA	NA	NA	NA	NA	NA
628	1	1241320	1241344	24	-	CCCGCCCACCCTGCCTGGCCCCCC	GGGGGGCCAGGCAGGGTGGGCGGG	GGGGGGCCAGGCAGGGTGGGCGGG	0.633366633	4	0.0833333333333333	0.166666666666667	0.0416666666666667	3	24	7	1	1	1	43	GGGHNNNNNHGGGHGGGHGGG
629	1	1243557	1243589	32	+	GGGGCGCGGGGAGGGCGCGGGGAGGGCGCGGG		GGGGCGCGGGGAGGGCGCGGGGAGGGCGCGGG	0.747252747	6	0.0625	0.1875	0	NA	32	NA	NA	NA	NA	NA	NA
630	1	1243920	1243945	25	+	GGGGCCGGGGGGGAGGGGGGGGGGG		GGGGCCGGGGGGGAGGGGGGGGGGG	0.752247752	3	0.04	0.08	0	NA	25	NA	NA	NA	NA	NA	NA
631	1	1244134	1244171	37	+	GGGCCCGGGCGGAGGCGGGAAGGAGGGCGCGGGCGGG		GGGCCCGGGCGGAGGCGGGAAGGAGGGCGCGGGCGGG	0.738261738	6	0.108108108108108	0.216216216216216	0	NA	37	NA	NA	NA	NA	NA	NA
632	1	1246095	1246116	21	+	GGGGGTGGGGCTGAGGGTGGG		GGGGGTGGGGCTGAGGGTGGG	0.634865135	4	0.0476190476190476	0.0476190476190476	0.142857142857143	NA	21	NA	NA	NA	0	NA	NA
633	1	1246876	1246907	31	-	CCCTGCCCGGGTCCCAGCACCCTGGATGCCC	GGGCATCCAGGGTGCTGGGACCCGGGCAGGG	GGGCATCCAGGGTGCTGGGACCCGGGCAGGG	0.639360639	5	0.129032258064516	0.258064516129032	0.0967741935483871	NA	31	NA	NA	NA	NA	NA	NA
634	1	1247564	1247598	34	+	GGGCCCAAGGGAGTGGGGGGGGGGCGGGGCCGGG		GGGCCCAAGGGAGTGGGGGGGGGGCGGGGCCGGG	0.655344655	5	0.0882352941176471	0.176470588235294	0.0294117647058824	NA	34	NA	NA	NA	NA	NA	NA
635	1	1247934	1247974	40	-	CCCCGAGCACCCTGCCCTGCCCTGCCCAGCCCGCATACCC	GGGTATGCGGGCTGGGCAGGGCAGGGCAGGGTGCTCGGGG	GGGTATGCGGGCTGGGCAGGGCAGGGCAGGGTGCTCGGGG	0.643356643	7	0.1	0.175	0.125	NA	40	NA	NA	NA	NA	NA	NA
636	1	1250099	1250123	24	-	CCCCCCACCCTGAGACCCTGACCC	GGGTCAGGGTCTCAGGGTGGGGGG	GGGTCAGGGTCTCAGGGTGGGGGG	0.627372627	4	0.0833333333333333	0.125	0.166666666666667	3	24	3	5	1	1	19	GGGHNHGGGHNNNHGGGHGGG
637	1	1250855	1250876	21	-	CCCACCCCAGCAGCCCCTCCC	GGGAGGGGCTGCTGGGGTGGG	GGGAGGGGCTGCTGGGGTGGG	0.596903097	4	0.0476190476190476	0.0952380952380952	0.142857142857143	NA	21	NA	NA	NA	0	NA	NA
638	1	1251042	1251243	201	+	GGGGCGGGGAGTGAGGGAGGCGGGGGACGGGAAGCGCGGGAGGCGGGGGTGGGGAGCGTGGGGGAAGGGGAGCGAGGGGGCGGGGGCGGGAGCGAGGGAGGTGGGGGCGGGGAGGGAGGGAGGGAGGCGGGCAGCGAGGGAGGCAGGGGCAGGGAGTGAGGGGGGCGGGGGCAGGGAGGGAGGCGGGGCGGGGAGCGAGGG		GGGGCGGGGAGTGAGGGAGGCGGGGGACGGGAAGCGCGGGAGGCGGGGGTGGGGAGCGTGGGGGAAGGGGAGCGAGGGGGCGGGGGCGGGAGCGAGGGAGGTGGGGGCGGGGAGGGAGGGAGGGAGGCGGGCAGCGAGGGAGGCAGGGGCAGGGAGTGAGGGGGGCGGGGGCAGGGAGGGAGGCGGGGCGGGGAGCGAGGG	0.557942058	30	0.154228855721393	0.109452736318408	0.0248756218905473	NA	201	NA	NA	NA	NA	NA	NA
639	1	1254290	1254334	44	-	CCCATCTCCCCTCCAGCCCCTGCCTCCCTGCCCGGCAACACCCC	GGGGTGTTGCCGGGCAGGGAGGCAGGGGCTGGAGGGGAGATGGG	GGGGTGTTGCCGGGCAGGGAGGCAGGGGCTGGAGGGGAGATGGG	0.545954046	6	0.136363636363636	0.113636363636364	0.113636363636364	NA	44	NA	NA	NA	NA	NA	NA
640	1	1255403	1255433	30	+	GGGGAGGACAGGGCAGGGAAGGGCAGGGGG		GGGGAGGACAGGGCAGGGAAGGGCAGGGGG	0.627372627	5	0.233333333333333	0.1	0	NA	30	NA	NA	NA	NA	NA	NA
641	1	1256228	1256248	20	-	CCCACCCATCCCTGCTCCCC	GGGGAGCAGGGATGGGTGGG	GGGGAGCAGGGATGGGTGGG	0.641858142	4	0.15	0.05	0.1	3	20	4	2	1	1	23	GGGHNNHGGGHHGGGHGGG
642	1	1257268	1257294	26	-	CCCCTTGAATCCCACCCACCTCCCCC	GGGGGAGGTGGGTGGGATTCAAGGGG	GGGGGAGGTGGGTGGGATTCAAGGGG	0.637862138	4	0.153846153846154	0.0384615384615385	0.153846153846154	3	26	4	1	6	1	267	GGGHNNHGGGHGGGHNNNNHGGG
643	1	1257916	1257967	51	+	GGGGAGGGGAGGGGTAGGGTGGGGGAGGGGGAGGGACGGGGTGGGGAAGGG		GGGGAGGGGAGGGGTAGGGTGGGGGAGGGGGAGGGACGGGGTGGGGAAGGG	0.605394605	10	0.156862745098039	0.0196078431372549	0.0588235294117647	NA	51	NA	NA	NA	NA	NA	NA
644	1	1258019	1258085	66	+	GGGAGGGACAGGCAGGGGGGAGGGAAGGGACCAGCAGGGGGAGGGACGGGCAGGGTGGGTGGGGGG		GGGAGGGACAGGCAGGGGGGAGGGAAGGGACCAGCAGGGGGAGGGACGGGCAGGGTGGGTGGGGGG	0.601398601	11	0.196969696969697	0.106060606060606	0.0303030303030303	NA	66	NA	NA	NA	NA	NA	NA
645	1	1258094	1258123	29	+	GGGGAGGGATGGGCAGGGTGGGTAGGGGG		GGGGAGGGATGGGCAGGGTGGGTAGGGGG	0.5999001	6	0.137931034482759	0.0344827586206897	0.103448275862069	NA	29	NA	NA	NA	NA	NA	NA
646	1	1259246	1259410	164	+	GGGGCTGGGGGGCTGAGGGGCTTGCGGGGTTAAGGGGCTTGGGGGCTGGGGGACTGGGGGGCTGAGGGGCTGGGGGGCTGAGGGTCTGGGGGTCTGCTGGGCTGAGGGGCTGGGGGACTGAGGGGCTGGGGGACTGAGGGTCTGCTGGGCTGAGGGTCTGGGGG		GGGGCTGGGGGGCTGAGGGGCTTGCGGGGTTAAGGGGCTTGGGGGCTGGGGGACTGGGGGGCTGAGGGGCTGGGGGGCTGAGGGTCTGGGGGTCTGCTGGGCTGAGGGGCTGGGGGACTGAGGGGCTGGGGGACTGAGGGTCTGCTGGGCTGAGGGTCTGGGGG	0.647352647	21	0.0731707317073171	0.134146341463415	0.176829268292683	NA	164	NA	NA	NA	NA	NA	NA
647	1	1259421	1259464	43	+	GGGGGGCTGGGGGGCTGAGGGACTGAGGGGCTGAGGGGCTGGG		GGGGGGCTGGGGGGCTGAGGGACTGAGGGGCTGAGGGGCTGGG	0.665834166	6	0.0930232558139535	0.116279069767442	0.116279069767442	NA	43	NA	NA	NA	NA	NA	NA
648	1	1259477	1259560	83	+	GGGGAGCTGGGGGGCTGAGGGTCTGCGGGGCTGAGGGGCTGGGGGGCTGGGGGGCTGAGGGGCTGGGGGGCTGAGGGGCTGGG		GGGGAGCTGGGGGGCTGAGGGTCTGCGGGGCTGAGGGGCTGGGGGGCTGGGGGGCTGAGGGGCTGGGGGGCTGAGGGGCTGGG	0.665834166	11	0.0602409638554217	0.132530120481928	0.132530120481928	NA	83	NA	NA	NA	NA	NA	NA
649	1	1259573	1259636	63	+	GGGGAGCTGGGGGGCTGAGGGTCTGCGGGGCTGAGGGGCTAAGGGACTGAAGGGCTGGTAGGG		GGGGAGCTGGGGGGCTGAGGGTCTGCGGGGCTGAGGGGCTAAGGGACTGAAGGGCTGGTAGGG	0.672327672	8	0.142857142857143	0.126984126984127	0.142857142857143	NA	63	NA	NA	NA	NA	NA	NA
650	1	1259925	1259962	37	-	CCCACCCCACAGCCCTCCCGGCGGCTCCCACTCACCC	GGGTGAGTGGGAGCCGCCGGGAGGGCTGTGGGGTGGG	GGGTGAGTGGGAGCCGCCGGGAGGGCTGTGGGGTGGG	0.684815185	6	0.0810810810810811	0.135135135135135	0.135135135135135	NA	37	NA	NA	NA	NA	NA	NA
651	1	1260135	1260185	50	+	GGGCGGCGGGCGAGGGCGGGGCGAGGGCGGGGCGGTGGGCGGGGACGGGG		GGGCGGCGGGCGAGGGCGGGGCGAGGGCGGGGCGGTGGGCGGGGACGGGG	0.698801199	9	0.06	0.18	0.02	NA	50	NA	NA	NA	NA	NA	NA
652	1	1260273	1260293	20	+	GGGGCCGGGAGCGGGAGGGG		GGGGCCGGGAGCGGGAGGGG	0.714285714	4	0.1	0.15	0	3	20	2	3	1	1	10	GGGHHGGGHNHGGGHGGG
653	1	1261083	1261103	20	+	GGGCCACGGGCTGGGCAGGG		GGGCCACGGGCTGGGCAGGG	0.643856144	4	0.1	0.25	0.05	3	20	4	2	2	1	72	GGGHNNHGGGHHGGGHHGGG
654	1	1261347	1261382	35	+	GGGCCCGTGGGGCACCCGGGGAGACAGGGCAAGGG		GGGCCCGTGGGGCACCCGGGGAGACAGGGCAAGGG	0.61038961	5	0.171428571428571	0.257142857142857	0.0285714285714286	NA	35	NA	NA	NA	NA	NA	NA
655	1	1263908	1263930	22	-	CCCAGCCCAGCCCAAGGCCCCC	GGGGGCCTTGGGCTGGGCTGGG	GGGGGCCTTGGGCTGGGCTGGG	0.652347652	4	0	0.181818181818182	0.181818181818182	3	22	4	2	2	1	72	GGGHNNHGGGHHGGGHHGGG
656	1	1263969	1264004	35	-	CCCTTCTCCCCCGTGCCCCTTGATGCCCCCTCCCC	GGGGAGGGGGCATCAAGGGGCACGGGGGAGAAGGG	GGGGAGGGGGCATCAAGGGGCACGGGGGAGAAGGG	0.644855145	5	0.228571428571429	0.114285714285714	0.0285714285714286	NA	35	NA	NA	NA	NA	NA	NA
657	1	1264803	1264829	26	+	GGGTCTGCGTGGGCCCCAGGGCAGGG		GGGTCTGCGTGGGCCCCAGGGCAGGG	0.604895105	4	0.0769230769230769	0.269230769230769	0.115384615384615	3	26	7	5	2	1	96	GGGHNNNNNHGGGHNNNHGGGHHGGG
658	1	1266926	1266951	25	+	GGGACGGCCTGGGTCGGGGTCAGGG		GGGACGGCCTGGGTCGGGGTCAGGG	0.666833167	4	0.08	0.2	0.12	NA	25	NA	NA	NA	0	NA	NA
659	1	1267325	1267372	47	-	CCCCCCACCATCACCCACCCCCACCCAGCCCTGCCCGTGGGAGCCCC	GGGGCTCCCACGGGCAGGGCTGGGTGGGGGTGGGTGATGGTGGGGGG	GGGGCTCCCACGGGCAGGGCTGGGTGGGGGTGGGTGATGGTGGGGGG	0.668331668	7	0.0638297872340425	0.148936170212766	0.148936170212766	NA	47	NA	NA	NA	NA	NA	NA
660	1	1269156	1269179	23	-	CCCTGGCCAGCCCAGCCCTGCCC	GGGCAGGGCTGGGCTGGCCAGGG	GGGCAGGGCTGGGCTGGCCAGGG	0.668831169	4	0.0869565217391304	0.217391304347826	0.0869565217391304	3	23	2	2	7	1	303	GGGHHGGGHHGGGHNNNNNHGGG
661	1	1269188	1269213	25	-	CCCAGCAGCCCTTGTCCCACCTCCC	GGGAGGTGGGACAAGGGCTGCTGGG	GGGAGGTGGGACAAGGGCTGCTGGG	0.667832168	4	0.16	0.12	0.12	3	25	4	4	5	1	221	GGGHNNHGGGHNNHGGGHNNNHGGG
662	1	1270850	1270875	25	-	CCCATCTCCCCAAGACCTCCCTCCC	GGGAGGGAGGTCTTGGGGAGATGGG	GGGAGGGAGGTCTTGGGGAGATGGG	0.657842158	4	0.16	0.04	0.16	NA	25	NA	NA	NA	0	NA	NA
663	1	1271408	1271438	30	-	CCCCCCACCCTGCCTCCCGTCCTGGCCCCC	GGGGGCCAGGACGGGAGGCAGGGTGGGGGG	GGGGGCCAGGACGGGAGGCAGGGTGGGGGG	0.671328671	4	0.133333333333333	0.133333333333333	0.0333333333333333	3	30	7	5	1	1	47	GGGHNNNNNHGGGHNNNHGGGHGGG
664	1	1271671	1271697	26	+	GGGGTGGGGCGGGGGGAGCCCCGGGG		GGGGTGGGGCGGGGGGAGCCCCGGGG	0.673826174	4	0.0384615384615385	0.192307692307692	0.0384615384615385	NA	26	NA	NA	NA	0	NA	NA
665	1	1272243	1272282	39	-	CCCCACCCAAGGCCCCACTGTCCCCCCGGCCCAGGACCC	GGGTCCTGGGCCGGGGGGACAGTGGGGCCTTGGGTGGGG	GGGTCCTGGGCCGGGGGGACAGTGGGGCCTTGGGTGGGG	0.688811189	6	0.0512820512820513	0.179487179487179	0.153846153846154	NA	39	NA	NA	NA	NA	NA	NA
666	1	1272529	1272552	23	+	GGGCTGGGCGGGGCTGAAGTGGG		GGGCTGGGCGGGGCTGAAGTGGG	0.691308691	4	0.0869565217391304	0.130434782608696	0.130434782608696	NA	23	NA	NA	NA	0	NA	NA
667	1	1273035	1273056	21	-	CCCCTCATCCCAATCCCACCC	GGGTGGGATTGGGATGAGGGG	GGGTGGGATTGGGATGAGGGG	0.682317682	4	0.142857142857143	0	0.19047619047619	3	21	1	3	4	1	150	GGGHGGGHNHGGGHNNHGGG
668	1	1273302	1273344	42	+	GGGGCGGAGCTGGGGGCGGAGCCGGGGAAGGGCAGGTAGGGG		GGGGCGGAGCTGGGGGCGGAGCCGGGGAAGGGCAGGTAGGGG	0.669330669	5	0.142857142857143	0.142857142857143	0.0476190476190476	NA	42	NA	NA	NA	NA	NA	NA
669	1	1273421	1273445	24	+	GGGAAGCAGGGTGGGGGTCCCGGG		GGGAAGCAGGGTGGGGGTCCCGGG	0.667332667	4	0.125	0.166666666666667	0.0833333333333333	NA	24	NA	NA	NA	0	NA	NA
670	1	1273477	1273503	26	+	GGGGGCAGCCGGGTGGGGCAGCGGGG		GGGGGCAGCCGGGTGGGGCAGCGGGG	0.668331668	4	0.0769230769230769	0.192307692307692	0.0384615384615385	NA	26	NA	NA	NA	0	NA	NA
671	1	1273568	1273598	30	+	GGGGGAGGGTAGGTGAGGGCCGCGGAGGGG		GGGGGAGGGTAGGTGAGGGCCGCGGAGGGG	0.664335664	4	0.133333333333333	0.1	0.0666666666666667	3	30	1	7	7	1	301	GGGHGGGHNNNNNHGGGHNNNNNHGGG
672	1	1273609	1273642	33	-	CCCCTCCCCCCCGCCCTGAAGCCCGAAGCCCCC	GGGGGCTTCGGGCTTCAGGGCGGGGGGGAGGGG	GGGGGCTTCGGGCTTCAGGGCGGGGGGGAGGGG	0.664335664	5	0.0606060606060606	0.151515151515152	0.121212121212121	NA	33	NA	NA	NA	NA	NA	NA
673	1	1274325	1274353	28	-	CCCCTTCCCCTCCCCGCATGCCCCACCC	GGGTGGGGCATGCGGGGAGGGGAAGGGG	GGGTGGGGCATGCGGGGAGGGGAAGGGG	0.671328671	5	0.142857142857143	0.0714285714285714	0.0714285714285714	NA	28	NA	NA	NA	NA	NA	NA
674	1	1274793	1274824	31	+	GGGGTCGATGGGCCGCACCGGGTCAGCTGGG		GGGGTCGATGGGCCGCACCGGGTCAGCTGGG	0.667332667	4	0.0967741935483871	0.258064516129032	0.129032258064516	3	31	5	7	6	1	280	GGGHNNNHGGGHNNNNNHGGGHNNNNHGGG
675	1	1274862	1274885	23	+	GGGTGGGAGGGCAGGGTGCAGGG		GGGTGGGAGGGCAGGGTGCAGGG	0.663336663	5	0.130434782608696	0.0869565217391304	0.0869565217391304	NA	23	NA	NA	NA	NA	NA	NA
676	1	1274919	1274948	29	-	CCCCCTCCCCATCCCGCCCCGTGTGCCCC	GGGGCACACGGGGCGGGATGGGGAGGGGG	GGGGCACACGGGGCGGGATGGGGAGGGGG	0.65984016	5	0.137931034482759	0.137931034482759	0.0344827586206897	NA	29	NA	NA	NA	NA	NA	NA
677	1	1275057	1275092	35	-	CCCCCATGGTCCCACCTCCCTGCCTGGCCCCTCCC	GGGAGGGGCCAGGCAGGGAGGTGGGACCATGGGGG	GGGAGGGGCCAGGCAGGGAGGTGGGACCATGGGGG	0.656343656	5	0.171428571428571	0.142857142857143	0.0571428571428571	NA	35	NA	NA	NA	NA	NA	NA
678	1	1275275	1275302	27	-	CCCCCAGCAGCCCCCGCAGACCCACCC	GGGTGGGTCTGCGGGGGCTGCTGGGGG	GGGTGGGTCTGCGGGGGCTGCTGGGGG	0.64985015	4	0	0.148148148148148	0.185185185185185	NA	27	NA	NA	NA	0	NA	NA
679	1	1275314	1275341	27	-	CCCCCAGCAGCCCCTACAGACCCACCC	GGGTGGGTCTGTAGGGGCTGCTGGGGG	GGGTGGGTCTGTAGGGGCTGCTGGGGG	0.651348651	4	0.037037037037037	0.111111111111111	0.222222222222222	NA	27	NA	NA	NA	0	NA	NA
680	1	1275355	1275380	25	-	CCCCAAAGTCCCCACGGACCCACCC	GGGTGGGTCCGTGGGGACTTTGGGG	GGGTGGGTCCGTGGGGACTTTGGGG	0.647352647	4	0.04	0.12	0.24	NA	25	NA	NA	NA	0	NA	NA
681	1	1275587	1275616	29	-	CCCCTGCCCCTGCCCCCAACCCTCGCCCC	GGGGCGAGGGTTGGGGGCAGGGGCAGGGG	GGGGCGAGGGTTGGGGGCAGGGGCAGGGG	0.644355644	5	0.103448275862069	0.103448275862069	0.0689655172413793	NA	29	NA	NA	NA	NA	NA	NA
682	1	1275755	1275779	24	-	CCCCAGCCCCGCCCTGCTCCACCC	GGGTGGAGCAGGGCGGGGCTGGGG	GGGTGGAGCAGGGCGGGGCTGGGG	0.62987013	4	0.0833333333333333	0.125	0.0833333333333333	NA	24	NA	NA	NA	0	NA	NA
683	1	1278637	1278661	24	-	CCCCCCCCCCCCAGGGCTTCCCCC	GGGGGAAGCCCTGGGGGGGGGGGG	GGGGGAAGCCCTGGGGGGGGGGGG	0.672327672	2	0.0833333333333333	0.125	0.0416666666666667	NA	24	NA	NA	NA	NA	NA	NA
684	1	1279820	1279839	19	-	CCCAAGCCCTGGCCCACCC	GGGTGGGCCAGGGCTTGGG	GGGTGGGCCAGGGCTTGGG	0.670829171	4	0.0526315789473684	0.157894736842105	0.157894736842105	3	19	1	3	3	1	101	GGGHGGGHNHGGGHNHGGG
685	1	1280300	1280327	27	-	CCCCTGCCACACCCAACCCCAGCACCC	GGGTGCTGGGGTTGGGTGTGGCAGGGG	GGGTGCTGGGGTTGGGTGTGGCAGGGG	0.678321678	4	0.037037037037037	0.0740740740740741	0.222222222222222	NA	27	NA	NA	NA	0	NA	NA
686	1	1280506	1280528	22	-	CCCAAGCCCGCATGGCCCACCC	GGGTGGGCCATGCGGGCTTGGG	GGGTGGGCCATGCGGGCTTGGG	0.672827173	4	0.0454545454545455	0.181818181818182	0.181818181818182	3	22	1	6	3	1	104	GGGHGGGHNNNNHGGGHNHGGG
687	1	1280737	1280769	32	+	GGGAAGGGTGGGGTCTGCCTGGGGCTCCAGGG		GGGAAGGGTGGGGTCTGCCTGGGGCTCCAGGG	0.671828172	5	0.09375	0.1875	0.15625	NA	32	NA	NA	NA	NA	NA	NA
688	1	1281879	1281909	30	-	CCCTCCCCAATTCTGCCCTCCTCCCAGCCC	GGGCTGGGAGGAGGGCAGAATTGGGGAGGG	GGGCTGGGAGGAGGGCAGAATTGGGGAGGG	0.648351648	5	0.2	0.0666666666666667	0.1	NA	30	NA	NA	NA	NA	NA	NA
689	1	1282560	1282587	27	-	CCCCCACAGCCCAGCCCAGCCCAGCCC	GGGCTGGGCTGGGCTGGGCTGTGGGGG	GGGCTGGGCTGGGCTGGGCTGTGGGGG	0.625374625	5	0	0.148148148148148	0.185185185185185	NA	27	NA	NA	NA	NA	NA	NA
690	1	1282700	1282738	38	-	CCCAGACCTGCCCACCCTGTTCCCAGGCCCGGGCACCC	GGGTGCCCGGGCCTGGGAACAGGGTGGGCAGGTCTGGG	GGGTGCCCGGGCCTGGGAACAGGGTGGGCAGGTCTGGG	0.624375624	6	0.105263157894737	0.210526315789474	0.131578947368421	NA	38	NA	NA	NA	NA	NA	NA
691	1	1284032	1284064	32	+	GGGGCCGGGAAGCTGGGGCCAGGGACGCCGGG		GGGGCCGGGAAGCTGGGGCCAGGGACGCCGGG	0.726773227	5	0.125	0.25	0.03125	NA	32	NA	NA	NA	NA	NA	NA
692	1	1284510	1284541	31	-	CCCGCCCGCCCGCCTGCGCCCCGCCCGGCCC	GGGCCGGGCGGGGCGCAGGCGGGCGGGCGGG	GGGCCGGGCGGGGCGCAGGCGGGCGGGCGGG	0.752747253	6	0.032258064516129	0.258064516129032	0	NA	31	NA	NA	NA	NA	NA	NA
693	1	1284570	1284604	34	-	CCCCCGGGCGCCCCCGCCCGACCGCCCAGGCCCC	GGGGCCTGGGCGGTCGGGCGGGGGCGCCCGGGGG	GGGGCCTGGGCGGTCGGGCGGGGGCGCCCGGGGG	0.754245754	5	0	0.264705882352941	0.0588235294117647	NA	34	NA	NA	NA	NA	NA	NA
694	1	1284643	1284679	36	-	CCCCGCGGCCCGCGGCCGCCCATCCGCCCCCGGCCC	GGGCCGGGGGCGGATGGGCGGCCGCGGGCCGCGGGG	GGGCCGGGGGCGGATGGGCGGCCGCGGGCCGCGGGG	0.757242757	5	0.0277777777777778	0.277777777777778	0.0277777777777778	NA	36	NA	NA	NA	NA	NA	NA
695	1	1284719	1284745	26	-	CCCCGCCGCCCTCCCGCCTGCGCCCC	GGGGCGCAGGCGGGAGGGCGGCGGGG	GGGGCGCAGGCGGGAGGGCGGCGGGG	0.762737263	4	0.0769230769230769	0.192307692307692	0	3	26	7	1	4	1	190	GGGHNNNNNHGGGHGGGHNNHGGG
696	1	1284888	1284914	26	-	CCCCGCCCCGCCCCGGCCCCGCCCCC	GGGGGCGGGGCCGGGGCGGGGCGGGG	GGGGGCGGGGCCGGGGCGGGGCGGGG	0.778721279	5	0	0.192307692307692	0	NA	26	NA	NA	NA	NA	NA	NA
697	1	1284971	1285027	56	+	GGGCCCGTGGGCGCCGGGGCGCTCGGGTCGGGCGGAGGGACCCCGGGGACGCCGGG		GGGCCCGTGGGCGCCGGGGCGCTCGGGTCGGGCGGAGGGACCCCGGGGACGCCGGG	0.781718282	8	0.0535714285714286	0.321428571428571	0.0535714285714286	NA	56	NA	NA	NA	NA	NA	NA
698	1	1288708	1288738	30	+	GGGTCTGAGGGCATGATGGGCATCAGTGGG		GGGTCTGAGGGCATGATGGGCATCAGTGGG	0.634365634	4	0.166666666666667	0.133333333333333	0.2	3	30	5	6	7	1	328	GGGHNNNHGGGHNNNNHGGGHNNNNNHGGG
699	1	1289884	1289912	28	+	GGGGTCTGCGGGGAACGCGGGGTCGGGG		GGGGTCTGCGGGGAACGCGGGGTCGGGG	0.704795205	4	0.0714285714285714	0.178571428571429	0.107142857142857	NA	28	NA	NA	NA	0	NA	NA
700	1	1289965	1289998	33	+	GGGATCCGCGGGCCTCGGGCAAGGGACAGCGGG		GGGATCCGCGGGCCTCGGGCAAGGGACAGCGGG	0.709290709	5	0.151515151515152	0.272727272727273	0.0606060606060606	NA	33	NA	NA	NA	NA	NA	NA
701	1	1290580	1290613	33	+	GGGTCGAGGGGCGGGAGCTGGGGGGCGGGGGGG		GGGTCGAGGGGCGGGAGCTGGGGGGCGGGGGGG	0.729270729	5	0.0606060606060606	0.121212121212121	0.0606060606060606	NA	33	NA	NA	NA	NA	NA	NA
702	1	1290765	1290825	60	-	CCCCCGACCCCGCGGCCCCGGACCCCTGCCCCGACCCCGCGGCCCCGGTCCCCGGTCCCC	GGGGACCGGGGACCGGGGCCGCGGGGTCGGGGCAGGGGTCCGGGGCCGCGGGGTCGGGGG	GGGGACCGGGGACCGGGGCCGCGGGGTCGGGGCAGGGGTCCGGGGCCGCGGGGTCGGGGG	0.727772228	9	0.05	0.25	0.05	NA	60	NA	NA	NA	NA	NA	NA
703	1	1291137	1291179	42	+	GGGGGAGGGGAGTCGGTGGGGGAAGGGGTGGGCCCCCTAGGG		GGGGGAGGGGAGTCGGTGGGGGAAGGGGTGGGCCCCCTAGGG	0.722277722	6	0.119047619047619	0.142857142857143	0.0952380952380952	NA	42	NA	NA	NA	NA	NA	NA
704	1	1291187	1291230	43	+	GGGGGAGTCAGTGGGGGAGGGGCAGGGCCCTGGTGGGGGAGGG		GGGGGAGTCAGTGGGGGAGGGGCAGGGCCCTGGTGGGGGAGGG	0.720779221	6	0.116279069767442	0.116279069767442	0.0930232558139535	NA	43	NA	NA	NA	NA	NA	NA
705	1	1291317	1291344	27	+	GGGGAGGGGGAGTCACTGGGGGAGGGG		GGGGAGGGGGAGTCACTGGGGGAGGGG	0.721778222	4	0.148148148148148	0.0740740740740741	0.0740740740740741	NA	27	NA	NA	NA	0	NA	NA
706	1	1291460	1291491	31	+	GGGGTTGGGGGCATCTTTGGGGGGGTGTGGG		GGGGTTGGGGGCATCTTTGGGGGGGTGTGGG	0.717782218	4	0.032258064516129	0.0645161290322581	0.258064516129032	NA	31	NA	NA	NA	0	NA	NA
707	1	1291546	1291579	33	+	GGGCCCATGTGGGGGAAGGGGAATCATTGGGGG		GGGCCCATGTGGGGGAAGGGGAATCATTGGGGG	0.713286713	4	0.181818181818182	0.121212121212121	0.151515151515152	NA	33	NA	NA	NA	0	NA	NA
708	1	1291606	1291632	26	+	GGGGAGGGGGAGTCCATGGGGGAGGG		GGGGAGGGGGAGTCCATGGGGGAGGG	0.705794206	4	0.153846153846154	0.0769230769230769	0.0769230769230769	NA	26	NA	NA	NA	0	NA	NA
709	1	1291671	1291729	58	+	GGGGGATGGGGAGTCCATGGGGGAGTGGTGGGCCCCGAGGGCCCTGGTGGGGAAGGGG		GGGGGATGGGGAGTCCATGGGGGAGTGGTGGGCCCCGAGGGCCCTGGTGGGGAAGGGG	0.6998002	7	0.120689655172414	0.155172413793103	0.120689655172414	NA	58	NA	NA	NA	NA	NA	NA
710	1	1291767	1291854	87	+	GGGGAAGGGGAGTCAGTGGGGGCATCTGTGGGGGAGGGGTGGGCCCCCGAGGGCCCTGGTGGGTGTGCGGGAGTCTGTGGGGGAGGG		GGGGAAGGGGAGTCAGTGGGGGCATCTGTGGGGGAGGGGTGGGCCCCCGAGGGCCCTGGTGGGTGTGCGGGAGTCTGTGGGGGAGGG	0.6998002	11	0.103448275862069	0.149425287356322	0.149425287356322	NA	87	NA	NA	NA	NA	NA	NA
711	1	1291947	1291974	27	+	GGGGGAATCAGTGGGGGAGGGGCAGGG		GGGGGAATCAGTGGGGGAGGGGCAGGG	0.689310689	4	0.185185185185185	0.0740740740740741	0.0740740740740741	NA	27	NA	NA	NA	0	NA	NA
712	1	1292012	1292052	40	+	GGGGCTGAGGGGGAGTGGGGGTGGGCAGCTGGGGCTGGGG		GGGGCTGAGGGGGAGTGGGGGTGGGCAGCTGGGGCTGGGG	0.672827173	6	0.075	0.1	0.125	NA	40	NA	NA	NA	NA	NA	NA
713	1	1292115	1292165	50	-	CCCACAGCCCCACCCAGCCCCGAGACCCCCCACTTGGCCCCCAGAGTCCC	GGGACTCTGGGGGCCAAGTGGGGGGTCTCGGGGCTGGGTGGGGCTGTGGG	GGGACTCTGGGGGCCAAGTGGGGGGTCTCGGGGCTGGGTGGGGCTGTGGG	0.664835165	7	0.06	0.16	0.18	NA	50	NA	NA	NA	NA	NA	NA
714	1	1292287	1292318	31	+	GGGGAAGCCAGGGCATGGGCGTGGGCCAGGG		GGGGAAGCCAGGGCATGGGCGTGGGCCAGGG	0.653846154	5	0.161290322580645	0.193548387096774	0.0645161290322581	NA	31	NA	NA	NA	NA	NA	NA
715	1	1292776	1292806	30	-	CCCCCTGTGTCCCCACAGACCCCACGCCCC	GGGGCGTGGGGTCTGTGGGGACACAGGGGG	GGGGCGTGGGGTCTGTGGGGACACAGGGGG	0.636363636	4	0.1	0.133333333333333	0.133333333333333	NA	30	NA	NA	NA	0	NA	NA
716	1	1293802	1293827	25	-	CCCCCCACCCGCCTCCCAGGGCCCC	GGGGCCCTGGGAGGCGGGTGGGGGG	GGGGCCCTGGGAGGCGGGTGGGGGG	0.618881119	4	0.04	0.16	0.08	3	25	4	4	1	1	25	GGGHNNHGGGHNNHGGGHGGG
717	1	1295094	1295123	29	-	CCCCACCCCACCCCAGCCCGGTCAGACCC	GGGTCTGACCGGGCTGGGGTGGGGTGGGG	GGGTCTGACCGGGCTGGGGTGGGGTGGGG	0.633866134	5	0.0344827586206897	0.137931034482759	0.172413793103448	NA	29	NA	NA	NA	NA	NA	NA
718	1	1295188	1295210	22	-	CCCGCCACCCCCACTCCCTCCC	GGGAGGGAGTGGGGGTGGCGGG	GGGAGGGAGTGGGGGTGGCGGG	0.629370629	4	0.0909090909090909	0.0454545454545455	0.0909090909090909	NA	22	NA	NA	NA	0	NA	NA
719	1	1295725	1295754	29	-	CCCCTTCCCTGACCCTCCCTGTCCGGCCC	GGGCCGGACAGGGAGGGTCAGGGAAGGGG	GGGCCGGACAGGGAGGGTCAGGGAAGGGG	0.591408591	5	0.206896551724138	0.137931034482759	0.0344827586206897	NA	29	NA	NA	NA	NA	NA	NA
720	1	1306031	1306053	22	-	CCCCCCTCCCAGTGCCCTTCCC	GGGAAGGGCACTGGGAGGGGGG	GGGAAGGGCACTGGGAGGGGGG	0.576923077	4	0.181818181818182	0.0909090909090909	0.0454545454545455	3	22	2	4	1	1	11	GGGHHGGGHNNHGGGHGGG
721	1	1306260	1306296	36	+	GGGCCCTGGGTGGGCACCGGGGGTGGGAGCTGAGGG		GGGCCCTGGGTGGGCACCGGGGGTGGGAGCTGAGGG	0.595404595	6	0.0833333333333333	0.194444444444444	0.111111111111111	NA	36	NA	NA	NA	NA	NA	NA
722	1	1306620	1306640	20	-	CCCCCAGCCCAGCCCACCCC	GGGGTGGGCTGGGCTGGGGG	GGGGTGGGCTGGGCTGGGGG	0.624375624	4	0	0.1	0.15	3	20	1	2	2	1	51	GGGHGGGHHGGGHHGGG
723	1	1307576	1307600	24	-	CCCCAGCCCTGGACCCAGGAGCCC	GGGCTCCTGGGTCCAGGGCTGGGG	GGGCTCCTGGGTCCAGGGCTGGGG	0.625874126	4	0.0416666666666667	0.25	0.166666666666667	3	24	5	4	2	1	81	GGGHNNNHGGGHNNHGGGHHGGG
724	1	1308018	1308046	28	-	CCCAGTGCCCACCCATGCCCTGCTACCC	GGGTAGCAGGGCATGGGTGGGCACTGGG	GGGTAGCAGGGCATGGGTGGGCACTGGG	0.622877123	5	0.142857142857143	0.142857142857143	0.142857142857143	NA	28	NA	NA	NA	NA	NA	NA
725	1	1308715	1308738	23	-	CCCAATGAGGCCCTCCCCGACCC	GGGTCGGGGAGGGCCTCATTGGG	GGGTCGGGGAGGGCCTCATTGGG	0.604895105	4	0.0869565217391304	0.173913043478261	0.173913043478261	NA	23	NA	NA	NA	0	NA	NA
726	1	1310221	1310240	19	+	GGGCGGGCCGGGACTGGGG		GGGCGGGCCGGGACTGGGG	0.652347652	4	0.0526315789473684	0.210526315789474	0.0526315789473684	3	19	1	2	3	1	100	GGGHGGGHHGGGHNHGGG
727	1	1310248	1310293	45	-	CCCGCCGCGACCCTCGCTTCCCTTCTCCCTCCGCCACCCCAACCC	GGGTTGGGGTGGCGGAGGGAGAAGGGAAGCGAGGGTCGCGGCGGG	GGGTTGGGGTGGCGGAGGGAGAAGGGAAGCGAGGGTCGCGGCGGG	0.650849151	6	0.155555555555556	0.111111111111111	0.0888888888888889	NA	45	NA	NA	NA	NA	NA	NA
728	1	1310508	1310530	22	-	CCCGCTGACCCTTCCCAAGCCC	GGGCTTGGGAAGGGTCAGCGGG	GGGCTTGGGAAGGGTCAGCGGG	0.641858142	4	0.136363636363636	0.136363636363636	0.136363636363636	3	22	3	2	5	1	212	GGGHNHGGGHHGGGHNNNHGGG
729	1	1331079	1331100	21	-	CCCTTCCCAACGATCCCTCCC	GGGAGGGATCGTTGGGAAGGG	GGGAGGGATCGTTGGGAAGGG	0.486513487	4	0.19047619047619	0.0476190476190476	0.142857142857143	3	21	1	6	2	1	55	GGGHGGGHNNNNHGGGHHGGG
730	1	1334218	1334259	41	+	GGGCGGGGAGGCCCCGGGTCAGGGGCATGGGCTGGCTAGGG		GGGCGGGGAGGCCCCGGGTCAGGGGCATGGGCTGGCTAGGG	0.621878122	6	0.0975609756097561	0.219512195121951	0.0975609756097561	NA	41	NA	NA	NA	NA	NA	NA
731	1	1334274	1334323	49	+	GGGGTCGGGGCAGGGGCTGGGGTCGGGGTCTAGGCGGGGGCGGTGCGGG		GGGGTCGGGGCAGGGGCTGGGGTCGGGGTCTAGGCGGGGGCGGTGCGGG	0.624375624	7	0.0408163265306122	0.163265306122449	0.122448979591837	NA	49	NA	NA	NA	NA	NA	NA
732	1	1337177	1337198	21	+	GGGGAGCCAGGGTGGGTGGGG		GGGGAGCCAGGGTGGGTGGGG	0.554945055	4	0.0952380952380952	0.0952380952380952	0.0952380952380952	3	21	5	1	1	1	29	GGGHNNNHGGGHGGGHGGG
733	1	1342080	1342112	32	+	GGGGGTGACAGTGGGGGTGGCGGCGGGGCGGG		GGGGGTGACAGTGGGGGTGGCGGCGGGGCGGG	0.602897103	4	0.0625	0.125	0.09375	NA	32	NA	NA	NA	0	NA	NA
734	1	1346240	1346273	33	+	GGGGATTCTGTGGGAAAGGCAGGGAGGGCGGGG		GGGGATTCTGTGGGAAAGGCAGGGAGGGCGGGG	0.52047952	5	0.181818181818182	0.0909090909090909	0.121212121212121	NA	33	NA	NA	NA	NA	NA	NA
735	1	1354280	1354310	30	+	GGGTCAGTGGGCCCTCCTGGGAGCTGGGGG		GGGTCAGTGGGCCCTCCTGGGAGCTGGGGG	0.591408591	4	0.0666666666666667	0.233333333333333	0.166666666666667	3	30	5	7	4	1	182	GGGHNNNHGGGHNNNNNHGGGHNNHGGG
736	1	1356021	1356040	19	-	CCCCGCCCTGCCCCACCCC	GGGGTGGGGCAGGGCGGGG	GGGGTGGGGCAGGGCGGGG	0.708291708	4	0.0526315789473684	0.105263157894737	0.0526315789473684	NA	19	NA	NA	NA	0	NA	NA
737	1	1357251	1357295	44	+	GGGCAGGTGGGGGCGGGGGTCGGGGGGCAGGCGGGAGAGTGGGG		GGGCAGGTGGGGGCGGGGGTCGGGGGGCAGGCGGGAGAGTGGGG	0.616883117	6	0.0909090909090909	0.113636363636364	0.0681818181818182	NA	44	NA	NA	NA	NA	NA	NA
738	1	1357353	1357395	42	+	GGGGCAGCGGGATCCTGGGGGCCTGGGGCAGGATGGGTGGGG		GGGGCAGCGGGATCCTGGGGGCCTGGGGCAGGATGGGTGGGG	0.609390609	6	0.0952380952380952	0.166666666666667	0.119047619047619	NA	42	NA	NA	NA	NA	NA	NA
739	1	1357523	1357544	21	-	CCCATTCCCACCCCAGCCCCC	GGGGGCTGGGGTGGGAATGGG	GGGGGCTGGGGTGGGAATGGG	0.603396603	4	0.0952380952380952	0.0476190476190476	0.142857142857143	NA	21	NA	NA	NA	0	NA	NA
740	1	1357999	1358023	24	-	CCCCTCCCAAGACTCCCGTCTCCC	GGGAGACGGGAGTCTTGGGAGGGG	GGGAGACGGGAGTCTTGGGAGGGG	0.56993007	4	0.166666666666667	0.0833333333333333	0.125	3	24	4	6	1	1	27	GGGHNNHGGGHNNNNHGGGHGGG
741	1	1361068	1361107	39	+	GGGAGCAGCGGGGCTGGGGCTGGGACAGGGGGTGGGGGG		GGGAGCAGCGGGGCTGGGGCTGGGACAGGGGGTGGGGGG	0.607392607	6	0.102564102564103	0.128205128205128	0.0769230769230769	NA	39	NA	NA	NA	NA	NA	NA
742	1	1361782	1361816	34	+	GGGCGGGGGACTAGCTGGGGTCCTGGGGAGTGGG		GGGCGGGGGACTAGCTGGGGTCCTGGGGAGTGGG	0.67032967	5	0.0882352941176471	0.147058823529412	0.147058823529412	NA	34	NA	NA	NA	NA	NA	NA
743	1	1361883	1361918	35	-	CCCCTCCCTGGCAGCCCCTTCTCCCAAGCACCCCC	GGGGGTGCTTGGGAGAAGGGGCTGCCAGGGAGGGG	GGGGGTGCTTGGGAGAAGGGGCTGCCAGGGAGGGG	0.684315684	5	0.142857142857143	0.114285714285714	0.114285714285714	NA	35	NA	NA	NA	NA	NA	NA
744	1	1362026	1362051	25	+	GGGTGGGGGTGGGGAGAGAACGGGG		GGGTGGGGGTGGGGAGAGAACGGGG	0.692307692	4	0.16	0.04	0.08	NA	25	NA	NA	NA	0	NA	NA
745	1	1362093	1362116	23	-	CCCACAGCCCCCAGCCCCTCCCC	GGGGAGGGGCTGGGGGCTGTGGG	GGGGAGGGGCTGGGGGCTGTGGG	0.697802198	4	0.0434782608695652	0.0869565217391304	0.130434782608696	NA	23	NA	NA	NA	0	NA	NA
746	1	1362377	1362412	35	-	CCCACAGCGGCCCGCCCCCTCCCCTCTCCCCGCCC	GGGCGGGGAGAGGGGAGGGGGCGGGCCGCTGTGGG	GGGCGGGGAGAGGGGAGGGGGCGGGCCGCTGTGGG	0.710789211	6	0.0857142857142857	0.142857142857143	0.0571428571428571	NA	35	NA	NA	NA	NA	NA	NA
747	1	1362445	1362513	68	-	CCCTCCATCTCCCCCCTCCCTCTTCCCGCCCTGCTCAGCCCGCCACGGCCCCTCTACCGCCCCGCCCC	GGGGCGGGGCGGTAGAGGGGCCGTGGCGGGCTGAGCAGGGCGGGAAGAGGGAGGGGGGAGATGGAGGG	GGGGCGGGGCGGTAGAGGGGCCGTGGCGGGCTGAGCAGGGCGGGAAGAGGGAGGGGGGAGATGGAGGG	0.713286713	9	0.161764705882353	0.117647058823529	0.0588235294117647	NA	68	NA	NA	NA	NA	NA	NA
748	1	1362544	1362569	25	-	CCCGCCCTGCACCCCTCCGTCTCCC	GGGAGACGGAGGGGTGCAGGGCGGG	GGGAGACGGAGGGGTGCAGGGCGGG	0.713786214	4	0.16	0.12	0.04	NA	25	NA	NA	NA	0	NA	NA
749	1	1362611	1362649	38	-	CCCCTCCCCGCTCCACCCTGCTCCCGCCCATCCATCCC	GGGATGGATGGGCGGGAGCAGGGTGGAGCGGGGAGGGG	GGGATGGATGGGCGGGAGCAGGGTGGAGCGGGGAGGGG	0.715284715	6	0.157894736842105	0.0789473684210526	0.0789473684210526	NA	38	NA	NA	NA	NA	NA	NA
750	1	1362660	1362699	39	-	CCCTCACCGCCCCTTCATCACCCTGACCCACCCACACCC	GGGTGTGGGTGGGTCAGGGTGATGAAGGGGCGGTGAGGG	GGGTGTGGGTGGGTCAGGGTGATGAAGGGGCGGTGAGGG	0.715784216	6	0.128205128205128	0.0512820512820513	0.179487179487179	NA	39	NA	NA	NA	NA	NA	NA
751	1	1362713	1362789	76	-	CCCCTTCCCCTCCATCACCCTGCCCTGCCCCTTCCCCTCCATCACCCTGCCCTGCTCCCCTCTTCTCCCCCTTCCC	GGGAAGGGGGAGAAGAGGGGAGCAGGGCAGGGTGATGGAGGGGAAGGGGCAGGGCAGGGTGATGGAGGGGAAGGGG	GGGAAGGGGGAGAAGAGGGGAGCAGGGCAGGGTGATGGAGGGGAAGGGGCAGGGCAGGGTGATGGAGGGGAAGGGG	0.714285714	11	0.25	0.0526315789473684	0.0526315789473684	NA	76	NA	NA	NA	NA	NA	NA
752	1	1362797	1362909	112	-	CCCGCCCGCTCCCCTCTCCACCCCTCCCCTTCCCCTCCATCACCCTGCCCAGCCCCCTCCCCTCCATCACCCTGCCCTGCCCCCAGCCCTCCATTACCCCGCCCCGCCCCCC	GGGGGGCGGGGCGGGGTAATGGAGGGCTGGGGGCAGGGCAGGGTGATGGAGGGGAGGGGGCTGGGCAGGGTGATGGAGGGGAAGGGGAGGGGTGGAGAGGGGAGCGGGCGGG	GGGGGGCGGGGCGGGGTAATGGAGGGCTGGGGGCAGGGCAGGGTGATGGAGGGGAGGGGGCTGGGCAGGGTGATGGAGGGGAAGGGGAGGGGTGGAGAGGGGAGCGGGCGGG	0.703296703	17	0.151785714285714	0.0803571428571429	0.0803571428571429	NA	112	NA	NA	NA	NA	NA	NA
753	1	1362917	1362942	25	-	CCCGCCCGGCCCCCAGGTCCACCCC	GGGGTGGACCTGGGGGCCGGGCGGG	GGGGTGGACCTGGGGGCCGGGCGGG	0.704295704	4	0.04	0.2	0.08	NA	25	NA	NA	NA	0	NA	NA
754	1	1363092	1363134	42	-	CCCGCTGGGACCCCCGGACCCCGCCGCCCCCCGGGGCGCCCC	GGGGCGCCCCGGGGGGCGGCGGGGTCCGGGGGTCCCAGCGGG	GGGGCGCCCCGGGGGGCGGCGGGGTCCGGGGGTCCCAGCGGG	0.686313686	5	0.0238095238095238	0.30952380952381	0.0476190476190476	NA	42	NA	NA	NA	NA	NA	NA
755	1	1363300	1363332	32	-	CCCCGGCCTCCCCCGCCCGCAGCCCCGCCCCC	GGGGGCGGGGCTGCGGGCGGGGGAGGCCGGGG	GGGGGCGGGGCTGCGGGCGGGGGAGGCCGGGG	0.672827173	5	0.03125	0.1875	0.03125	NA	32	NA	NA	NA	NA	NA	NA
756	1	1363340	1363520	180	+	GGGCAGGGGAGGGGAAGAGAGGGGAGGGGAGGGGAAGAGAGGGGAGGGGAGGGGGAGAGAGGGGAGGGGAGGGGAGGGGAAGAGGGGAGGGGAGGGGAAGAGAGGGGAGGGGAGGGGAAGAGAGGGGAGGGGAGGGGAAGAGAGGGGAGGGGAGGGGAAGAGGGGAGGGGAGGGGAGGGG		GGGCAGGGGAGGGGAAGAGAGGGGAGGGGAGGGGAAGAGAGGGGAGGGGAGGGGGAGAGAGGGGAGGGGAGGGGAGGGGAAGAGGGGAGGGGAGGGGAAGAGAGGGGAGGGGAGGGGAAGAGAGGGGAGGGGAGGGGAAGAGAGGGGAGGGGAGGGGAAGAGGGGAGGGGAGGGGAGGGG	0.658341658	29	0.272222222222222	0.00555555555555556	0	NA	180	NA	NA	NA	NA	NA	NA
757	1	1363556	1363594	38	+	GGGGAGGGGAAGAGAGGGGAGGGAAGGGCAGGGCAGGG		GGGGAGGGGAAGAGAGGGGAGGGAAGGGCAGGGCAGGG	0.647352647	7	0.263157894736842	0.0526315789473684	0	NA	38	NA	NA	NA	NA	NA	NA
758	1	1363632	1363668	36	-	CCCCAGCCCAAGGCCTCCCGCGCCTGCCCAGGTCCC	GGGACCTGGGCAGGCGCGGGAGGCCTTGGGCTGGGG	GGGACCTGGGCAGGCGCGGGAGGCCTTGGGCTGGGG	0.64035964	5	0.0833333333333333	0.222222222222222	0.111111111111111	NA	36	NA	NA	NA	NA	NA	NA
759	1	1365074	1365106	32	-	CCCTCGGCCCCCTCAGTGACCCTTGAGACCCC	GGGGTCTCAAGGGTCACTGAGGGGGCCGAGGG	GGGGTCTCAAGGGTCACTGAGGGGGCCGAGGG	0.512487512	4	0.15625	0.1875	0.125	NA	32	NA	NA	NA	0	NA	NA
760	1	1366151	1366173	22	-	CCCAGGCCCACCCTGAGGCCCC	GGGGCCTCAGGGTGGGCCTGGG	GGGGCCTCAGGGTGGGCCTGGG	0.621878122	4	0.0454545454545455	0.227272727272727	0.136363636363636	3	22	5	1	3	1	127	GGGHNNNHGGGHGGGHNHGGG
761	1	1366210	1366233	23	-	CCCGGCCCCGGCCCCGGCCGCCC	GGGCGGCCGGGGCCGGGGCCGGG	GGGCGGCCGGGGCCGGGGCCGGG	0.617382617	4	0	0.304347826086957	0	NA	23	NA	NA	NA	0	NA	NA
762	1	1366403	1366437	34	-	CCCCACCCCCTCACCCCCTCACCCCCTCACCCCC	GGGGGTGAGGGGGTGAGGGGGTGAGGGGGTGGGG	GGGGGTGAGGGGGTGAGGGGGTGAGGGGGTGGGG	0.631368631	5	0.0882352941176471	0	0.117647058823529	NA	34	NA	NA	NA	NA	NA	NA
763	1	1366830	1366858	28	-	CCCTGGGTCCCCAGGCCCGCCCCCACCC	GGGTGGGGGCGGGCCTGGGGACCCAGGG	GGGTGGGGGCGGGCCTGGGGACCCAGGG	0.667332667	5	0.0714285714285714	0.214285714285714	0.0714285714285714	NA	28	NA	NA	NA	NA	NA	NA
764	1	1366874	1366900	26	-	CCCCTTCCCCCAGAGCCCCTTCCCCC	GGGGGAAGGGGCTCTGGGGGAAGGGG	GGGGGAAGGGGCTCTGGGGGAAGGGG	0.668331668	4	0.153846153846154	0.0769230769230769	0.0769230769230769	NA	26	NA	NA	NA	0	NA	NA
765	1	1367403	1367429	26	-	CCCCTGCTCCCAGCTCCGCCCCACCC	GGGTGGGGCGGAGCTGGGAGCAGGGG	GGGTGGGGCGGAGCTGGGAGCAGGGG	0.662337662	4	0.115384615384615	0.115384615384615	0.0769230769230769	NA	26	NA	NA	NA	0	NA	NA
766	1	1367765	1367798	33	-	CCCTCCACCCGGCCACCCCTCCCGAAGGCCCCC	GGGGGCCTTCGGGAGGGGTGGCCGGGTGGAGGG	GGGGGCCTTCGGGAGGGGTGGCCGGGTGGAGGG	0.654845155	5	0.0606060606060606	0.151515151515152	0.121212121212121	NA	33	NA	NA	NA	NA	NA	NA
767	1	1367830	1367851	21	-	CCCCTCCTGCCCACCCCACCC	GGGTGGGGTGGGCAGGAGGGG	GGGTGGGGTGGGCAGGAGGGG	0.66033966	4	0.0952380952380952	0.0476190476190476	0.0952380952380952	NA	21	NA	NA	NA	0	NA	NA
768	1	1368193	1368224	31	+	GGGGCCAGAGGGGCAGGCCTGGGCTCCTGGG		GGGGCCAGAGGGGCAGGCCTGGGCTCCTGGG	0.657342657	4	0.0967741935483871	0.258064516129032	0.0967741935483871	NA	31	NA	NA	NA	0	NA	NA
769	1	1369473	1369497	24	+	GGGCGAGGGTGGGGGACAAGCGGG		GGGCGAGGGTGGGGGACAAGCGGG	0.66033966	4	0.166666666666667	0.125	0.0416666666666667	NA	24	NA	NA	NA	0	NA	NA
770	1	1369827	1369852	25	+	GGGGGGGTGGGGGGCGCCGGCGGGG		GGGGGGGTGGGGGGCGCCGGCGGGG	0.660839161	3	0	0.16	0.04	NA	25	NA	NA	NA	NA	NA	NA
771	1	1370060	1370083	23	-	CCCCCCCACGTCCCCCACCTCCC	GGGAGGTGGGGGACGTGGGGGGG	GGGAGGTGGGGGACGTGGGGGGG	0.675324675	3	0.0869565217391304	0.0434782608695652	0.0869565217391304	NA	23	NA	NA	NA	NA	NA	NA
772	1	1370129	1370147	18	+	GGGAGGGCCGGGGTAGGG		GGGAGGGCCGGGGTAGGG	0.678821179	4	0.111111111111111	0.111111111111111	0.0555555555555556	NA	18	NA	NA	NA	0	NA	NA
773	1	1371013	1371038	25	+	GGGGAGGGGCCTCCCGGGGGCGGGG		GGGGAGGGGCCTCCCGGGGGCGGGG	0.687312687	4	0.04	0.24	0.04	NA	25	NA	NA	NA	0	NA	NA
774	1	1371212	1371235	23	+	GGGCGGCCGGGCCGGGGCTGGGG		GGGCGGCCGGGCCGGGGCTGGGG	0.675824176	4	0	0.260869565217391	0.0434782608695652	NA	23	NA	NA	NA	0	NA	NA
775	1	1371296	1371341	45	+	GGGCGGGCGGGCTGGGAGGCTGCGGGAGCCGGGCGGGGGCGCGGG		GGGCGGGCGGGCTGGGAGGCTGCGGGAGCCGGGCGGGGGCGCGGG	0.675824176	8	0.0444444444444444	0.222222222222222	0.0444444444444444	NA	45	NA	NA	NA	NA	NA	NA
776	1	1373787	1373809	22	+	GGGTCTGAGGGTGGGGGATGGG		GGGTCTGAGGGTGGGGGATGGG	0.654345654	4	0.0909090909090909	0.0454545454545455	0.181818181818182	NA	22	NA	NA	NA	0	NA	NA
777	1	1374199	1374225	26	+	GGGTTTGGGGCTAAGGGAGGCAGGGG		GGGTTTGGGGCTAAGGGAGGCAGGGG	0.68981019	4	0.153846153846154	0.0769230769230769	0.153846153846154	NA	26	NA	NA	NA	0	NA	NA
778	1	1375092	1375142	50	-	CCCGACGGCCCGCGCCCGCGCCCACGCCCCGTGCCCCGCGCCCCGACCCC	GGGGTCGGGGCGCGGGGCACGGGGCGTGGGCGCGGGCGCGGGCCGTCGGG	GGGGTCGGGGCGCGGGGCACGGGGCGTGGGCGCGGGCGCGGGCCGTCGGG	0.697302697	8	0.02	0.26	0.06	NA	50	NA	NA	NA	NA	NA	NA
779	1	1375375	1375406	31	-	CCCCGCAGCAGCCCCGGCCCCATCCCCGCCC	GGGCGGGGATGGGGCCGGGGCTGCTGCGGGG	GGGCGGGGATGGGGCCGGGGCTGCTGCGGGG	0.698301698	5	0.032258064516129	0.193548387096774	0.0967741935483871	NA	31	NA	NA	NA	NA	NA	NA
780	1	1375521	1375548	27	+	GGGCTGGCCTGGGGCGGGCAGCTTGGG		GGGCTGGCCTGGGGCGGGCAGCTTGGG	0.6998002	4	0.037037037037037	0.222222222222222	0.148148148148148	NA	27	NA	NA	NA	0	NA	NA
781	1	1380036	1380064	28	+	GGGTGCCCTGGGGCTGGGTCACTGGGGG		GGGTGCCCTGGGGCTGGGTCACTGGGGG	0.570929071	4	0.0357142857142857	0.214285714285714	0.178571428571429	NA	28	NA	NA	NA	0	NA	NA
782	1	1380387	1380420	33	+	GGGGGCAGGGTGGGGTGCAGGGGTGGTCGGGGG		GGGGGCAGGGTGGGGTGCAGGGGTGGTCGGGGG	0.576423576	5	0.0606060606060606	0.0909090909090909	0.121212121212121	NA	33	NA	NA	NA	NA	NA	NA
783	1	1382032	1382072	40	+	GGGGTGGGGATGGGGTCGGTGGGTGGGGGTACAGCTGGGG		GGGGTGGGGATGGGGTCGGTGGGTGGGGGTACAGCTGGGG	0.518981019	6	0.075	0.075	0.175	NA	40	NA	NA	NA	NA	NA	NA
784	1	1386144	1386189	45	+	GGGGCCGGTGTGGGCGGGGAGGCCGGGGCACACATGGGGTTCGGG		GGGGCCGGTGTGGGCGGGGAGGCCGGGGCACACATGGGGTTCGGG	0.545954046	6	0.0888888888888889	0.2	0.111111111111111	NA	45	NA	NA	NA	NA	NA	NA
785	1	1389566	1389601	35	+	GGGATTCGGGGCTGGGAATTCGGGTTCCTGTGGGG		GGGATTCGGGGCTGGGAATTCGGGTTCCTGTGGGG	0.575424575	5	0.0857142857142857	0.142857142857143	0.257142857142857	NA	35	NA	NA	NA	NA	NA	NA
786	1	1390915	1390940	25	+	GGGACCGGGGAGGCGCAGGGAGGGG		GGGACCGGGGAGGCGCAGGGAGGGG	0.623376623	4	0.16	0.16	0	NA	25	NA	NA	NA	0	NA	NA
787	1	1391959	1391997	38	+	GGGCAGAAGGGAGGTGGGTGGGTGCAGGGGGAGAGGGG		GGGCAGAAGGGAGGTGGGTGGGTGCAGGGGGAGAGGGG	0.61988012	6	0.184210526315789	0.0526315789473684	0.0789473684210526	NA	38	NA	NA	NA	NA	NA	NA
788	1	1394626	1394649	23	+	GGGTCCTGGGCCCCCGGGCAGGG		GGGTCCTGGGCCCCCGGGCAGGG	0.587912088	4	0.0434782608695652	0.347826086956522	0.0869565217391304	3	23	4	5	2	1	75	GGGHNNHGGGHNNNHGGGHHGGG
789	1	1395181	1395203	22	-	CCCTAGTCCCTCCCAAGTCCCC	GGGGACTTGGGAGGGACTAGGG	GGGGACTTGGGAGGGACTAGGG	0.616883117	4	0.181818181818182	0.0909090909090909	0.136363636363636	3	22	4	1	4	1	169	GGGHNNHGGGHGGGHNNHGGG
790	1	1395925	1395954	29	+	GGGCAGGGGGACAGCTGGGCGTGGTGGGG		GGGCAGGGGGACAGCTGGGCGTGGTGGGG	0.604395604	4	0.103448275862069	0.137931034482759	0.103448275862069	NA	29	NA	NA	NA	0	NA	NA
791	1	1397578	1397615	37	-	CCCTATGCCCTCCCCTTCCCTGGGCTCCCCGACACCC	GGGTGTCGGGGAGCCCAGGGAAGGGGAGGGCATAGGG	GGGTGTCGGGGAGCCCAGGGAAGGGGAGGGCATAGGG	0.617882118	6	0.189189189189189	0.135135135135135	0.0810810810810811	NA	37	NA	NA	NA	NA	NA	NA
792	1	1403096	1403118	22	-	CCCCACACCCTCACCCTGACCC	GGGTCAGGGTGAGGGTGTGGGG	GGGTCAGGGTGAGGGTGTGGGG	0.606893107	4	0.0909090909090909	0.0454545454545455	0.181818181818182	3	22	3	3	3	1	115	GGGHNHGGGHNHGGGHNHGGG
793	1	1404860	1404883	23	+	GGGGTGGGGGTGGGGGTCAGGGG		GGGGTGGGGGTGGGGGTCAGGGG	0.534965035	4	0.0434782608695652	0.0434782608695652	0.130434782608696	NA	23	NA	NA	NA	0	NA	NA
794	1	1406988	1407029	41	-	CCCCCCGCCCTCCGCCCGCTCACCCCGGTTCCCGCCGCCCC	GGGGCGGCGGGAACCGGGGTGAGCGGGCGGAGGGCGGGGGG	GGGGCGGCGGGAACCGGGGTGAGCGGGCGGAGGGCGGGGGG	0.600899101	6	0.0975609756097561	0.170731707317073	0.024390243902439	NA	41	NA	NA	NA	NA	NA	NA
795	1	1407480	1407528	48	+	GGGGCGGGGCGGGGCGGGCGGGCGGGCGGGACGGGCCGGGGAAGCGGG		GGGGCGGGGCGGGGCGGGCGGGCGGGCGGGACGGGCCGGGGAAGCGGG	0.597902098	10	0.0625	0.208333333333333	0	NA	48	NA	NA	NA	NA	NA	NA
796	1	1410725	1410758	33	-	CCCCCTTTCCCCGGGTGCCCCCTGCCCTGCCCC	GGGGCAGGGCAGGGGGCACCCGGGGAAAGGGGG	GGGGCAGGGCAGGGGGCACCCGGGGAAAGGGGG	0.588911089	5	0.181818181818182	0.181818181818182	0	NA	33	NA	NA	NA	NA	NA	NA
797	1	1415563	1415597	34	-	CCCCCACCCCCCACCCCCACACACCCCCGCACCC	GGGTGCGGGGGTGTGTGGGGGTGGGGGGTGGGGG	GGGTGCGGGGGTGTGTGGGGGTGGGGGGTGGGGG	0.614885115	5	0	0.0294117647058824	0.176470588235294	NA	34	NA	NA	NA	NA	NA	NA
798	1	1420237	1420272	35	+	GGGATTCGGGGCTGGGAATTCGGGTTCCTGTGGGG		GGGATTCGGGGCTGGGAATTCGGGTTCCTGTGGGG	0.599400599	5	0.0857142857142857	0.142857142857143	0.257142857142857	NA	35	NA	NA	NA	NA	NA	NA
799	1	1420620	1420654	34	-	CCCACGCACACCCTCCCGTCCCTTCCCTTTCCCC	GGGGAAAGGGAAGGGACGGGAGGGTGTGCGTGGG	GGGGAAAGGGAAGGGACGGGAGGGTGTGCGTGGG	0.617882118	6	0.205882352941176	0.0588235294117647	0.0882352941176471	NA	34	NA	NA	NA	NA	NA	NA
800	1	1421234	1421259	25	+	GGGACCGGGGAGGTGCAGGGAGGGG		GGGACCGGGGAGGTGCAGGGAGGGG	0.654345654	4	0.16	0.12	0.04	NA	25	NA	NA	NA	0	NA	NA
801	1	1421462	1421492	30	-	CCCCCAAACCCCCGTCTTCCCCGGCAGCCC	GGGCTGCCGGGGAAGACGGGGGTTTGGGGG	GGGCTGCCGGGGAAGACGGGGGTTTGGGGG	0.648351648	4	0.1	0.133333333333333	0.133333333333333	NA	30	NA	NA	NA	0	NA	NA
802	1	1422278	1422316	38	+	GGGCAGAAGGGAGGTGGGTGGGTGCAGGGGGAGAGGGG		GGGCAGAAGGGAGGTGGGTGGGTGCAGGGGGAGAGGGG	0.624875125	6	0.184210526315789	0.0526315789473684	0.0789473684210526	NA	38	NA	NA	NA	NA	NA	NA
803	1	1425012	1425033	21	-	CCCTCTTCCCTCCCAAATCCC	GGGATTTGGGAGGGAAGAGGG	GGGATTTGGGAGGGAAGAGGG	0.602397602	4	0.238095238095238	0	0.142857142857143	3	21	4	1	4	1	169	GGGHNNHGGGHGGGHNNHGGG
804	1	1425433	1425461	28	+	GGGCGGGGGGCAGCTGGGCGTGGTGGGG		GGGCGGGGGGCAGCTGGGCGTGGTGGGG	0.633866134	4	0.0357142857142857	0.142857142857143	0.107142857142857	NA	28	NA	NA	NA	0	NA	NA
805	1	1430206	1430228	22	-	CCCCACACCCTCACCCTGACCC	GGGTCAGGGTGAGGGTGTGGGG	GGGTCAGGGTGAGGGTGTGGGG	0.621878122	4	0.0909090909090909	0.0454545454545455	0.181818181818182	3	22	3	3	3	1	115	GGGHNHGGGHNHGGGHNHGGG
806	1	1431954	1431982	28	+	GGGTGCCCTGGGGCTGGGTCACTGGGGG		GGGTGCCCTGGGGCTGGGTCACTGGGGG	0.607392607	4	0.0357142857142857	0.214285714285714	0.178571428571429	NA	28	NA	NA	NA	0	NA	NA
807	1	1432305	1432338	33	+	GGGGGCAGGGTGGGGTGCAGGGGTGGTTGGGGG		GGGGGCAGGGTGGGGTGCAGGGGTGGTTGGGGG	0.584415584	5	0.0606060606060606	0.0606060606060606	0.151515151515152	NA	33	NA	NA	NA	NA	NA	NA
808	1	1433894	1433934	40	+	GGGGTGGGGATGGGGTCGGTGGGTGGGGGTACAGCTGGGG		GGGGTGGGGATGGGGTCGGTGGGTGGGGGTACAGCTGGGG	0.516483516	6	0.075	0.075	0.175	NA	40	NA	NA	NA	NA	NA	NA
809	1	1439047	1439092	45	+	GGGGCCGGTGTGGGTGGGGAGGCCGGGGCGCACATGGGGTTCGGG		GGGGCCGGTGTGGGTGGGGAGGCCGGGGCGCACATGGGGTTCGGG	0.528471528	6	0.0666666666666667	0.177777777777778	0.133333333333333	NA	45	NA	NA	NA	NA	NA	NA
810	1	1443917	1443939	22	-	CCCCACACCCTGACCCTGACCC	GGGTCAGGGTCAGGGTGTGGGG	GGGTCAGGGTCAGGGTGTGGGG	0.610889111	4	0.0909090909090909	0.0909090909090909	0.181818181818182	3	22	3	3	3	1	115	GGGHNHGGGHNHGGGHNHGGG
811	1	1446919	1446948	29	-	CCCGGGCACCCCGGCCCCGTCCACGCCCC	GGGGCGTGGACGGGGCCGGGGTGCCCGGG	GGGGCGTGGACGGGGCCGGGGTGCCCGGG	0.621378621	4	0.0344827586206897	0.241379310344828	0.0689655172413793	NA	29	NA	NA	NA	0	NA	NA
812	1	1446977	1447021	44	+	GGGAAGGGGTCGCCCCGGGGTCTTGGGCGGGAGGGCCGTGCGGG		GGGAAGGGGTCGCCCCGGGGTCTTGGGCGGGAGGGCCGTGCGGG	0.626873127	7	0.0681818181818182	0.227272727272727	0.113636363636364	NA	44	NA	NA	NA	NA	NA	NA
813	1	1447729	1447761	32	+	GGGGCCGAGGGCGGCGGGGACCGCGGGTTGGG		GGGGCCGAGGGCGGCGGGGACCGCGGGTTGGG	0.653346653	5	0.0625	0.21875	0.0625	NA	32	NA	NA	NA	NA	NA	NA
814	1	1447864	1447912	48	+	GGGGCGGGGCGGCGCGGGCGGGCGGGCGGGACGGGCCGGGGAAGCGGG		GGGGCGGGGCGGCGCGGGCGGGCGGGCGGGACGGGCCGGGGAAGCGGG	0.671328671	9	0.0625	0.229166666666667	0	NA	48	NA	NA	NA	NA	NA	NA
815	1	1449075	1449108	33	-	CCCCCTTTCCCCGGGTGCCCCCTGCCCTGCCCC	GGGGCAGGGCAGGGGGCACCCGGGGAAAGGGGG	GGGGCAGGGCAGGGGGCACCCGGGGAAAGGGGG	0.597902098	5	0.181818181818182	0.181818181818182	0	NA	33	NA	NA	NA	NA	NA	NA
816	1	1451474	1451519	45	+	GGGGCCGGTGTGGGTGGGGAGGCCGGGGCGCACATGGGGTTCGGG		GGGGCCGGTGTGGGTGGGGAGGCCGGGGCGCACATGGGGTTCGGG	0.537462537	6	0.0666666666666667	0.177777777777778	0.133333333333333	NA	45	NA	NA	NA	NA	NA	NA
817	1	1458348	1458382	34	-	CCCACGCACACCCTCCCGTCCCTTCCCTTTCCCC	GGGGAAAGGGAAGGGACGGGAGGGTGTGCGTGGG	GGGGAAAGGGAAGGGACGGGAGGGTGTGCGTGGG	0.616883117	6	0.205882352941176	0.0588235294117647	0.0882352941176471	NA	34	NA	NA	NA	NA	NA	NA
818	1	1458963	1458988	25	+	GGGACCGGGGAGGCGCAGGGAGGGG		GGGACCGGGGAGGCGCAGGGAGGGG	0.659340659	4	0.16	0.16	0	NA	25	NA	NA	NA	0	NA	NA
819	1	1459137	1459164	27	-	CCCAGGCATTCCCGCAGCCCCTTCCCC	GGGGAAGGGGCTGCGGGAATGCCTGGG	GGGGAAGGGGCTGCGGGAATGCCTGGG	0.652347652	4	0.148148148148148	0.148148148148148	0.111111111111111	NA	27	NA	NA	NA	0	NA	NA
820	1	1460007	1460038	31	+	GGGCAGAAGGGAGGTGGGTGGGTGCAGGGGG		GGGCAGAAGGGAGGTGGGTGGGTGCAGGGGG	0.626373626	5	0.161290322580645	0.0645161290322581	0.0967741935483871	NA	31	NA	NA	NA	NA	NA	NA
821	1	1461926	1461949	23	+	GGGTCCTGGGCCCCCGGGCAGGG		GGGTCCTGGGCCCCCGGGCAGGG	0.605394605	4	0.0434782608695652	0.347826086956522	0.0869565217391304	3	23	4	5	2	1	75	GGGHNNHGGGHNNNHGGGHHGGG
822	1	1462481	1462503	22	-	CCCTAGTCCCTCCCAAGTCCCC	GGGGACTTGGGAGGGACTAGGG	GGGGACTTGGGAGGGACTAGGG	0.624375624	4	0.181818181818182	0.0909090909090909	0.136363636363636	3	22	4	1	4	1	169	GGGHNNHGGGHGGGHNNHGGG
823	1	1464197	1464234	37	-	CCCTATGCCCTCCCCTTCCCTGGGCTCCCCCACCCCC	GGGGGTGGGGGAGCCCAGGGAAGGGGAGGGCATAGGG	GGGGGTGGGGGAGCCCAGGGAAGGGGAGGGCATAGGG	0.613886114	6	0.189189189189189	0.108108108108108	0.0540540540540541	NA	37	NA	NA	NA	NA	NA	NA
824	1	1468629	1468657	28	-	CCCCACACCCTGACCCTGACCCTGACCC	GGGTCAGGGTCAGGGTCAGGGTGTGGGG	GGGTCAGGGTCAGGGTCAGGGTGTGGGG	0.629370629	5	0.107142857142857	0.107142857142857	0.178571428571429	NA	28	NA	NA	NA	NA	NA	NA
825	1	1470295	1470320	25	-	CCCCTCGCCCCCCTCCCCTCCGCCC	GGGCGGAGGGGAGGGGGGCGAGGGG	GGGCGGAGGGGAGGGGGGCGAGGGG	0.682817183	4	0.12	0.08	0	NA	25	NA	NA	NA	0	NA	NA
826	1	1470409	1470469	60	-	CCCCTGCCCCCACCTGCCCCCCAGGACCCTCCCTGCCCCCCAGGACCCTCCCTGCCCCCC	GGGGGGCAGGGAGGGTCCTGGGGGGCAGGGAGGGTCCTGGGGGGCAGGTGGGGGCAGGGG	GGGGGGCAGGGAGGGTCCTGGGGGGCAGGGAGGGTCCTGGGGGGCAGGTGGGGGCAGGGG	0.684315684	9	0.1	0.133333333333333	0.0833333333333333	NA	60	NA	NA	NA	NA	NA	NA
827	1	1470523	1470564	41	-	CCCCTAACCCAACCCCCACCCTAGCCCACACCCCAACCCCC	GGGGGTTGGGGTGTGGGCTAGGGTGGGGGTTGGGTTAGGGG	GGGGGTTGGGGTGTGGGCTAGGGTGGGGGTTGGGTTAGGGG	0.686813187	7	0.0487804878048781	0.024390243902439	0.24390243902439	NA	41	NA	NA	NA	NA	NA	NA
828	1	1471305	1471328	23	+	GGGCGGGCGGGTCGGGAAGGGGG		GGGCGGGCGGGTCGGGAAGGGGG	0.692307692	5	0.0869565217391304	0.130434782608696	0.0434782608695652	NA	23	NA	NA	NA	NA	NA	NA
829	1	1472540	1472568	28	-	CCCCTGCCCCACGCTCCCCTTGAAGCCC	GGGCTTCAAGGGGAGCGTGGGGCAGGGG	GGGCTTCAAGGGGAGCGTGGGGCAGGGG	0.625374625	4	0.142857142857143	0.142857142857143	0.107142857142857	NA	28	NA	NA	NA	0	NA	NA
830	1	1474588	1474613	25	-	CCCCGCTGCCCCCCCAGCCCATCCC	GGGATGGGCTGGGGGGGCAGCGGGG	GGGATGGGCTGGGGGGGCAGCGGGG	0.662837163	4	0.08	0.12	0.08	NA	25	NA	NA	NA	0	NA	NA
831	1	1475205	1475235	30	+	GGGCGGGACGAAGCGGGGCTGGGGGTGGGG		GGGCGGGACGAAGCGGGGCTGGGGGTGGGG	0.718781219	5	0.1	0.133333333333333	0.0666666666666667	NA	30	NA	NA	NA	NA	NA	NA
832	1	1475386	1475414	28	+	GGGAGGGGACCGCGGGCCGGGGAGGGGG		GGGAGGGGACCGCGGGCCGGGGAGGGGG	0.733766234	5	0.107142857142857	0.178571428571429	0	NA	28	NA	NA	NA	NA	NA	NA
833	1	1475626	1475653	27	+	GGGCGGGGAGCAGGGGGCGCGCGCGGG		GGGCGGGGAGCAGGGGGCGCGCGCGGG	0.745254745	4	0.0740740740740741	0.222222222222222	0	NA	27	NA	NA	NA	0	NA	NA
834	1	1475727	1475745	18	+	GGGCGGGGCCGGGCCGGG		GGGCGGGGCCGGGCCGGG	0.745254745	4	0	0.277777777777778	0	NA	18	NA	NA	NA	0	NA	NA
835	1	1475756	1475790	34	-	CCCCCCGGCCCCGGCGCCCCCCCGGCCCCGGCCC	GGGCCGGGGCCGGGGGGGCGCCGGGGCCGGGGGG	GGGCCGGGGCCGGGGGGGCGCCGGGGCCGGGGGG	0.743756244	5	0	0.264705882352941	0	NA	34	NA	NA	NA	NA	NA	NA
836	1	1475888	1475930	42	+	GGGGGGGGGGGCGCCGGGGAGGGACGCGGGGCCTTTCTGGGG		GGGGGGGGGGGCGCCGGGGAGGGACGCGGGGCCTTTCTGGGG	0.748251748	5	0.0476190476190476	0.19047619047619	0.0952380952380952	NA	42	NA	NA	NA	NA	NA	NA
837	1	1476042	1476064	22	-	CCCTCCTCCCCCCTCCCTCCCC	GGGGAGGGAGGGGGGAGGAGGG	GGGGAGGGAGGGGGGAGGAGGG	0.742757243	4	0.181818181818182	0	0	NA	22	NA	NA	NA	0	NA	NA
838	1	1477724	1477754	30	-	CCCGGGCAGCCCCCACCTCCCCACCGACCC	GGGTCGGTGGGGAGGTGGGGGCTGCCCGGG	GGGTCGGTGGGGAGGTGGGGGCTGCCCGGG	0.614885115	4	0.0333333333333333	0.166666666666667	0.133333333333333	NA	30	NA	NA	NA	0	NA	NA
839	1	1480457	1480477	20	-	CCCAGCCCCTTCCCTGCCCC	GGGGCAGGGAAGGGGCTGGG	GGGGCAGGGAAGGGGCTGGG	0.58041958	4	0.15	0.1	0.05	NA	20	NA	NA	NA	0	NA	NA
840	1	1484007	1484038	31	+	GGGGTGGGGTGCTGGGGGTGGGTGCAGTGGG		GGGGTGGGGTGCTGGGGGTGGGTGCAGTGGG	0.56993007	5	0.032258064516129	0.0645161290322581	0.193548387096774	NA	31	NA	NA	NA	NA	NA	NA
841	1	1499310	1499337	27	+	GGGCGGGGATGTCGGGAGAGGGCGGGG		GGGCGGGGATGTCGGGAGAGGGCGGGG	0.517982018	5	0.111111111111111	0.111111111111111	0.0740740740740741	NA	27	NA	NA	NA	NA	NA	NA
842	1	1509780	1509810	30	+	GGGCCAGGGGGAACCGGGGAGGAGGGAGGG		GGGCCAGGGGGAACCGGGGAGGAGGGAGGG	0.591408591	5	0.2	0.133333333333333	0	NA	30	NA	NA	NA	NA	NA	NA
843	1	1517963	1517986	23	-	CCCACCCAGTAAAACCCCATCCC	GGGATGGGGTTTTACTGGGTGGG	GGGATGGGGTTTTACTGGGTGGG	0.483516484	4	0.0869565217391304	0.0434782608695652	0.304347826086957	NA	23	NA	NA	NA	0	NA	NA
844	1	1519228	1519262	34	-	CCCGGGGCTGCCCCAGCCCACATCCACCCTGCCC	GGGCAGGGTGGATGTGGGCTGGGGCAGCCCCGGG	GGGCAGGGTGGATGTGGGCTGGGGCAGCCCCGGG	0.534965035	5	0.0882352941176471	0.205882352941176	0.117647058823529	NA	34	NA	NA	NA	NA	NA	NA
845	1	1524099	1524122	23	-	CCCTTCTTCCCTTCCCTTCCCCC	GGGGGAAGGGAAGGGAAGAAGGG	GGGGGAAGGGAAGGGAAGAAGGG	0.513486513	4	0.347826086956522	0	0	3	23	2	2	5	1	205	GGGHHGGGHHGGGHNNNHGGG
846	1	1525350	1525380	30	+	GGGGCTTCCTTGGGTGACAGGGATCGGGGG		GGGGCTTCCTTGGGTGACAGGGATCGGGGG	0.518981019	4	0.1	0.166666666666667	0.2	3	30	7	5	3	1	145	GGGHNNNNNHGGGHNNNHGGGHNHGGG
847	1	1532839	1532868	29	-	CCCCCTCCCCCTCCGCCCCCCCCCCCCCC	GGGGGGGGGGGGGGCGGAGGGGGAGGGGG	GGGGGGGGGGGGGGCGGAGGGGGAGGGGG	0.61038961	3	0.0689655172413793	0.0344827586206897	0	NA	29	NA	NA	NA	NA	NA	NA
848	1	1533311	1533339	28	+	GGGTCCCAGGGGATGTGGGGAGAAGGGG		GGGTCCCAGGGGATGTGGGGAGAAGGGG	0.64035964	4	0.178571428571429	0.107142857142857	0.107142857142857	NA	28	NA	NA	NA	0	NA	NA
849	1	1533512	1533541	29	+	GGGCCCGGGGTGGCTGGGGTGAGGATGGG		GGGCCCGGGGTGGCTGGGGTGAGGATGGG	0.641358641	4	0.0689655172413793	0.137931034482759	0.137931034482759	NA	29	NA	NA	NA	0	NA	NA
850	1	1535451	1535478	27	-	CCCCGCTGCCCGCTCCCCGCGATCCCC	GGGGATCGCGGGGAGCGGGCAGCGGGG	GGGGATCGCGGGGAGCGGGCAGCGGGG	0.742257742	4	0.111111111111111	0.185185185185185	0.037037037037037	NA	27	NA	NA	NA	0	NA	NA
851	1	1535502	1535528	26	-	CCCGCTCCGACCCGCCCCCGCGCCCC	GGGGCGCGGGGGCGGGTCGGAGCGGG	GGGGCGCGGGGGCGGGTCGGAGCGGG	0.739260739	4	0.0384615384615385	0.192307692307692	0.0384615384615385	NA	26	NA	NA	NA	0	NA	NA
852	1	1535568	1535593	25	-	CCCCTCGCCCCGCCCCCCTTAACCC	GGGTTAAGGGGGGCGGGGCGAGGGG	GGGTTAAGGGGGGCGGGGCGAGGGG	0.738261738	4	0.12	0.08	0.08	NA	25	NA	NA	NA	0	NA	NA
853	1	1535612	1535648	36	+	GGGTGCGGGGGATCGGGGGTGGGGGGGAGGAGGGGG		GGGTGCGGGGGATCGGGGGTGGGGGGGAGGAGGGGG	0.736263736	5	0.0833333333333333	0.0555555555555556	0.0833333333333333	NA	36	NA	NA	NA	NA	NA	NA
854	1	1535675	1535715	40	+	GGGGCTGGGGTGCGGGCAGGGGCGCGGGGTGCGGGCAGGG		GGGGCTGGGGTGCGGGCAGGGGCGCGGGGTGCGGGCAGGG	0.731268731	7	0.05	0.175	0.075	NA	40	NA	NA	NA	NA	NA	NA
855	1	1536294	1536325	31	-	CCCCAAGACCCCTGCCCCTCATTCCCGTCCC	GGGACGGGAATGAGGGGCAGGGGTCTTGGGG	GGGACGGGAATGAGGGGCAGGGGTCTTGGGG	0.702797203	5	0.161290322580645	0.0967741935483871	0.129032258064516	NA	31	NA	NA	NA	NA	NA	NA
856	1	1536912	1536936	24	-	CCCTGCCCCCTGCCCCCAGCTCCC	GGGAGCTGGGGGCAGGGGGCAGGG	GGGAGCTGGGGGCAGGGGGCAGGG	0.637862138	4	0.125	0.125	0.0416666666666667	NA	24	NA	NA	NA	0	NA	NA
857	1	1537132	1537154	22	+	GGGCATGGGCAGTGGGGCAGGG		GGGCATGGGCAGTGGGGCAGGG	0.625374625	4	0.136363636363636	0.136363636363636	0.0909090909090909	NA	22	NA	NA	NA	0	NA	NA
858	1	1537958	1537978	20	+	GGGAAGGGGACAGGGAGGGG		GGGAAGGGGACAGGGAGGGG	0.600899101	4	0.25	0.05	0	NA	20	NA	NA	NA	0	NA	NA
859	1	1538858	1538885	27	-	CCCTCACGACCCGCAGCCCCTTTACCC	GGGTAAAGGGGCTGCGGGTCGTGAGGG	GGGTAAAGGGGCTGCGGGTCGTGAGGG	0.588911089	4	0.148148148148148	0.111111111111111	0.148148148148148	NA	27	NA	NA	NA	0	NA	NA
860	1	1550867	1550893	26	-	CCCTGGGCTCCCGCCCTTCGGGTCCC	GGGACCCGAAGGGCGGGAGCCCAGGG	GGGACCCGAAGGGCGGGAGCCCAGGG	0.688311688	4	0.192307692307692	0.269230769230769	0	3	26	7	1	6	1	288	GGGHNNNNNHGGGHGGGHNNNNHGGG
861	1	1551102	1551128	26	-	CCCGCTCCCGCTGGCCCAGCAGCCCC	GGGGCTGCTGGGCCAGCGGGAGCGGG	GGGGCTGCTGGGCCAGCGGGAGCGGG	0.696303696	4	0.0769230769230769	0.230769230769231	0.0769230769230769	3	26	5	5	3	1	131	GGGHNNNHGGGHNNNHGGGHNHGGG
862	1	1551145	1551169	24	+	GGGTCCGCACGGGATGGGCTGGGG		GGGTCCGCACGGGATGGGCTGGGG	0.697302697	4	0.0833333333333333	0.208333333333333	0.125	3	24	7	2	2	1	93	GGGHNNNNNHGGGHHGGGHHGGG
863	1	1551584	1551618	34	-	CCCGCCGTGCCCGCCCCTGGCCCGCCCGTTCCCC	GGGGAACGGGCGGGCCAGGGGCGGGCACGGCGGG	GGGGAACGGGCGGGCCAGGGGCGGGCACGGCGGG	0.717782218	6	0.117647058823529	0.235294117647059	0	NA	34	NA	NA	NA	NA	NA	NA
864	1	1555052	1555075	23	+	GGGGAGAGGTGGGAGTGGGTGGG		GGGGAGAGGTGGGAGTGGGTGGG	0.632367632	4	0.130434782608696	0	0.130434782608696	3	23	6	3	1	1	38	GGGHNNNNHGGGHNHGGGHGGG
865	1	1555238	1555265	27	+	GGGAGGGTGGGGGTTTGTGGGCCAGGG		GGGAGGGTGGGGGTTTGTGGGCCAGGG	0.636363636	5	0.0740740740740741	0.0740740740740741	0.185185185185185	NA	27	NA	NA	NA	NA	NA	NA
866	1	1556399	1556423	24	+	GGGCGGGTCCTCGGGACACAGGGG		GGGCGGGTCCTCGGGACACAGGGG	0.641858142	4	0.125	0.25	0.0833333333333333	3	24	1	5	5	1	201	GGGHGGGHNNNHGGGHNNNHGGG
867	1	1556589	1556635	46	+	GGGGCCCATGGGGAGGGCCTGTGGGTCACCCTGGGTGGTGGGTGGG		GGGGCCCATGGGGAGGGCCTGTGGGTCACCCTGGGTGGTGGGTGGG	0.644855145	7	0.0652173913043478	0.195652173913043	0.173913043478261	NA	46	NA	NA	NA	NA	NA	NA
868	1	1558552	1558588	36	-	CCCTGATCCCTGGGCCCAGACCACCCTGCAGTTCCC	GGGAACTGCAGGGTGGTCTGGGCCCAGGGATCAGGG	GGGAACTGCAGGGTGGTCTGGGCCCAGGGATCAGGG	0.648851149	5	0.166666666666667	0.194444444444444	0.138888888888889	NA	36	NA	NA	NA	NA	NA	NA
869	1	1558754	1558787	33	-	CCCTCTGCCCACAGGTCCCGAGCAGCCCGGCCC	GGGCCGGGCTGCTCGGGACCTGTGGGCAGAGGG	GGGCCGGGCTGCTCGGGACCTGTGGGCAGAGGG	0.656343656	5	0.0909090909090909	0.242424242424242	0.121212121212121	NA	33	NA	NA	NA	NA	NA	NA
870	1	1558795	1558829	34	-	CCCCTCTGCCCACAGGTCCCGAGCAGCCCCGCCC	GGGCGGGGCTGCTCGGGACCTGTGGGCAGAGGGG	GGGCGGGGCTGCTCGGGACCTGTGGGCAGAGGGG	0.655344655	5	0.0882352941176471	0.205882352941176	0.117647058823529	NA	34	NA	NA	NA	NA	NA	NA
871	1	1559127	1559151	24	-	CCCCTCTGACCCCACCCCACCCCC	GGGGGTGGGGTGGGGTCAGAGGGG	GGGGGTGGGGTGGGGTCAGAGGGG	0.661338661	4	0.0833333333333333	0.0416666666666667	0.125	NA	24	NA	NA	NA	0	NA	NA
872	1	1560296	1560316	20	+	GGGGCGGGGTCAGGGCTGGG		GGGGCGGGGTCAGGGCTGGG	0.659340659	4	0.05	0.15	0.1	NA	20	NA	NA	NA	0	NA	NA
873	1	1560829	1560881	52	-	CCCTGTGTGCCCTGCCCTCCCAGCCCTCCGCCCCCTCAGCCCCTTCCTCCCC	GGGGAGGAAGGGGCTGAGGGGGCGGAGGGCTGGGAGGGCAGGGCACACAGGG	GGGGAGGAAGGGGCTGAGGGGGCGGAGGGCTGGGAGGGCAGGGCACACAGGG	0.658841159	8	0.192307692307692	0.134615384615385	0.0384615384615385	NA	52	NA	NA	NA	NA	NA	NA
874	1	1561162	1561194	32	+	GGGGAGGGACTGGTGGGTGGAGGTGGGTGGGG		GGGGAGGGACTGGTGGGTGGAGGTGGGTGGGG	0.668831169	5	0.09375	0.03125	0.15625	NA	32	NA	NA	NA	NA	NA	NA
875	1	1561896	1561918	22	+	GGGGTCGGGGTCGGGGCCGGGG		GGGGTCGGGGTCGGGGCCGGGG	0.676823177	4	0	0.181818181818182	0.0909090909090909	NA	22	NA	NA	NA	0	NA	NA
876	1	1562197	1562220	23	-	CCCCCTCCCCTCCCCGCAGGCCC	GGGCCTGCGGGGAGGGGAGGGGG	GGGCCTGCGGGGAGGGGAGGGGG	0.684815185	4	0.0869565217391304	0.130434782608696	0.0434782608695652	NA	23	NA	NA	NA	0	NA	NA
877	1	1563015	1563035	20	-	CCCGGCGCCCTCCCTCTCCC	GGGAGAGGGAGGGCGCCGGG	GGGAGAGGGAGGGCGCCGGG	0.693306693	4	0.15	0.15	0	3	20	3	1	4	1	162	GGGHNHGGGHGGGHNNHGGG
878	1	1563847	1563866	19	-	CCCGTCCCCACCCCTCCCC	GGGGAGGGGTGGGGACGGG	GGGGAGGGGTGGGGACGGG	0.708791209	4	0.105263157894737	0.0526315789473684	0.0526315789473684	NA	19	NA	NA	NA	0	NA	NA
879	1	1564060	1564081	21	+	GGGGCCGGGGGGGACCCAGGG		GGGGCCGGGGGGGACCCAGGG	0.699300699	3	0.0952380952380952	0.238095238095238	0	NA	21	NA	NA	NA	NA	NA	NA
880	1	1564944	1564971	27	+	GGGTGAGTGGGGGGCCCCGGGGTGGGG		GGGTGAGTGGGGGGCCCCGGGGTGGGG	0.713286713	4	0.037037037037037	0.148148148148148	0.111111111111111	NA	27	NA	NA	NA	0	NA	NA
881	1	1565131	1565165	34	-	CCCGCGGGTCCCCGTCCCCCACCCCTTCCCTCCC	GGGAGGGAAGGGGTGGGGGACGGGGACCCGCGGG	GGGAGGGAAGGGGTGGGGGACGGGGACCCGCGGG	0.717782218	6	0.147058823529412	0.147058823529412	0.0294117647058824	NA	34	NA	NA	NA	NA	NA	NA
882	1	1565220	1565251	31	-	CCCGGCCCCCCAGCCCCCAGCCCCCAGCCCC	GGGGCTGGGGGCTGGGGGCTGGGGGGCCGGG	GGGGCTGGGGGCTGGGGGCTGGGGGGCCGGG	0.720779221	5	0	0.161290322580645	0.0967741935483871	NA	31	NA	NA	NA	NA	NA	NA
883	1	1565298	1565326	28	-	CCCTCCTCCCCCATCACACCCCAGCCCC	GGGGCTGGGGTGTGATGGGGGAGGAGGG	GGGGCTGGGGTGTGATGGGGGAGGAGGG	0.72977023	4	0.107142857142857	0.0357142857142857	0.142857142857143	NA	28	NA	NA	NA	0	NA	NA
884	1	1565402	1565424	22	-	CCCCCCCATCACACCCCGGCCC	GGGCCGGGGTGTGATGGGGGGG	GGGCCGGGGTGTGATGGGGGGG	0.735764236	3	0.0454545454545455	0.0909090909090909	0.136363636363636	NA	22	NA	NA	NA	NA	NA	NA
885	1	1565581	1565644	63	-	CCCCGCCCCCAGCCTCGCCCCCCCGCAGCTCCCTGCTCCCCGCATTCCCCCACCCGGCCTCCC	GGGAGGCCGGGTGGGGGAATGCGGGGAGCAGGGAGCTGCGGGGGGGCGAGGCTGGGGGCGGGG	GGGAGGCCGGGTGGGGGAATGCGGGGAGCAGGGAGCTGCGGGGGGGCGAGGCTGGGGGCGGGG	0.732267732	8	0.111111111111111	0.142857142857143	0.0634920634920635	NA	63	NA	NA	NA	NA	NA	NA
886	1	1566038	1566075	37	+	GGGACACGCGGGCGAGCCTGGGGGCGAGGAGGGGGGG		GGGACACGCGGGCGAGCCTGGGGGCGAGGAGGGGGGG	0.728271728	4	0.135135135135135	0.189189189189189	0.027027027027027	NA	37	NA	NA	NA	0	NA	NA
887	1	1566608	1566630	22	-	CCCAATCCCCCACCCCCGCCCC	GGGGCGGGGGTGGGGGATTGGG	GGGGCGGGGGTGGGGGATTGGG	0.733266733	4	0.0454545454545455	0.0454545454545455	0.136363636363636	NA	22	NA	NA	NA	0	NA	NA
888	1	1566782	1566808	26	-	CCCGTCCCTCCCGTCTCCCTCTCCCC	GGGGAGAGGGAGACGGGAGGGACGGG	GGGGAGAGGGAGACGGGAGGGACGGG	0.738261738	5	0.230769230769231	0.0769230769230769	0	NA	26	NA	NA	NA	NA	NA	NA
889	1	1566892	1566922	30	-	CCCGCCCCTTCCCGGCTCCCCGGGAGACCC	GGGTCTCCCGGGGAGCCGGGAAGGGGCGGG	GGGTCTCCCGGGGAGCCGGGAAGGGGCGGG	0.733766234	5	0.1	0.233333333333333	0.0666666666666667	NA	30	NA	NA	NA	NA	NA	NA
890	1	1566957	1567015	58	-	CCCTCCGCGGCCCTTGCCTACCCACGCACCCCCTCCCCGCCTCCCCCTCCACCGCCCC	GGGGCGGTGGAGGGGGAGGCGGGGAGGGGGTGCGTGGGTAGGCAAGGGCCGCGGAGGG	GGGGCGGTGGAGGGGGAGGCGGGGAGGGGGTGCGTGGGTAGGCAAGGGCCGCGGAGGG	0.730769231	7	0.120689655172414	0.120689655172414	0.0689655172413793	NA	58	NA	NA	NA	NA	NA	NA
891	1	1567438	1567469	31	-	CCCCCTCTCCCGCCCCGTCTCCCTCCCCCCC	GGGGGGGAGGGAGACGGGGCGGGAGAGGGGG	GGGGGGGAGGGAGACGGGGCGGGAGAGGGGG	0.723776224	5	0.161290322580645	0.0645161290322581	0	NA	31	NA	NA	NA	NA	NA	NA
892	1	1568036	1568076	40	-	CCCGCCACGCCCGCTCCCAGCCCTGGGCACCCCCACCCCC	GGGGGTGGGGGTGCCCAGGGCTGGGAGCGGGCGTGGCGGG	GGGGGTGGGGGTGCCCAGGGCTGGGAGCGGGCGTGGCGGG	0.716783217	6	0.05	0.175	0.1	NA	40	NA	NA	NA	NA	NA	NA
893	1	1568193	1568228	35	-	CCCCCCCACCCGGGTCCCGGGCCCACTGGCCCCCC	GGGGGGCCAGTGGGCCCGGGACCCGGGTGGGGGGG	GGGGGGCCAGTGGGCCCGGGACCCGGGTGGGGGGG	0.727272727	5	0.0571428571428571	0.228571428571429	0.0571428571428571	NA	35	NA	NA	NA	NA	NA	NA
894	1	1568506	1568539	33	-	CCCGCCCCCGCCCCGGCCCGGCCCTGCGCGCCC	GGGCGCGCAGGGCCGGGCCGGGGCGGGGGCGGG	GGGCGCGCAGGGCCGGGCCGGGGCGGGGGCGGG	0.723276723	6	0.0303030303030303	0.272727272727273	0	NA	33	NA	NA	NA	NA	NA	NA
895	1	1568872	1568922	50	-	CCCGTGGGAGCCCCCATCCCGGCAGCCCTGAACTCCCTTTCCCATCCCCC	GGGGGATGGGAAAGGGAGTTCAGGGCTGCCGGGATGGGGGCTCCCACGGG	GGGGGATGGGAAAGGGAGTTCAGGGCTGCCGGGATGGGGGCTCCCACGGG	0.713786214	7	0.16	0.18	0.12	NA	50	NA	NA	NA	NA	NA	NA
896	1	1569073	1569096	23	+	GGGCGGCGGGGCTGGGCCCGGGG		GGGCGGCGGGGCTGGGCCCGGGG	0.709290709	4	0	0.260869565217391	0.0434782608695652	NA	23	NA	NA	NA	0	NA	NA
897	1	1569306	1569328	22	+	GGGCGGGAGGGCGGGGACCGGG		GGGCGGGAGGGCGGGGACCGGG	0.707792208	5	0.0909090909090909	0.181818181818182	0	NA	22	NA	NA	NA	NA	NA	NA
898	1	1569489	1569520	31	+	GGGGCCGGGACAGGGCTGCGTGGGAGCTGGG		GGGGCCGGGACAGGGCTGCGTGGGAGCTGGG	0.6998002	5	0.0967741935483871	0.193548387096774	0.0967741935483871	NA	31	NA	NA	NA	NA	NA	NA
899	1	1569749	1569776	27	+	GGGCGGCCTTGGGGCAGGGGTGCGGGG		GGGCGGCCTTGGGGCAGGGGTGCGGGG	0.67982018	4	0.037037037037037	0.185185185185185	0.111111111111111	NA	27	NA	NA	NA	0	NA	NA
900	1	1570511	1570539	28	-	CCCACCCCACCCTCTTCCCCTAGAGCCC	GGGCTCTAGGGGAAGAGGGTGGGGTGGG	GGGCTCTAGGGGAAGAGGGTGGGGTGGG	0.642857143	5	0.142857142857143	0.0714285714285714	0.142857142857143	NA	28	NA	NA	NA	NA	NA	NA
901	1	1570679	1570704	25	+	GGGGCTGGGGGTTGGGGGCCGGGGG		GGGGCTGGGGGTTGGGGGCCGGGGG	0.635864136	4	0	0.12	0.12	NA	25	NA	NA	NA	0	NA	NA
902	1	1571550	1571582	32	+	GGGCTGTGTTGGGACGGGGCTCAGGGCATGGG		GGGCTGTGTTGGGACGGGGCTCAGGGCATGGG	0.616383616	5	0.09375	0.15625	0.1875	NA	32	NA	NA	NA	NA	NA	NA
903	1	1572914	1572935	21	-	CCCCCACCCACCCCTGCACCC	GGGTGCAGGGGTGGGTGGGGG	GGGTGCAGGGGTGGGTGGGGG	0.631368631	4	0.0476190476190476	0.0476190476190476	0.142857142857143	NA	21	NA	NA	NA	0	NA	NA
904	1	1574064	1574090	26	+	GGGACTGGGCCGGGGGTGGAGCCGGG		GGGACTGGGCCGGGGGTGGAGCCGGG	0.591908092	4	0.0769230769230769	0.192307692307692	0.0769230769230769	NA	26	NA	NA	NA	0	NA	NA
905	1	1575498	1575533	35	-	CCCGCCCGTCACTGCCCCAGTGGGCCCAGCAGCCC	GGGCTGCTGGGCCCACTGGGGCAGTGACGGGCGGG	GGGCTGCTGGGCCCACTGGGGCAGTGACGGGCGGG	0.62037962	5	0.0857142857142857	0.257142857142857	0.114285714285714	NA	35	NA	NA	NA	NA	NA	NA
906	1	1575682	1575706	24	+	GGGCGACAGGGCAGGGGAGTCGGG		GGGCGACAGGGCAGGGGAGTCGGG	0.628871129	4	0.166666666666667	0.166666666666667	0.0416666666666667	NA	24	NA	NA	NA	0	NA	NA
907	1	1596116	1596138	22	+	GGGGAGAGTGGGACAGGGTGGG		GGGGAGAGTGGGACAGGGTGGG	0.573426573	4	0.181818181818182	0.0454545454545455	0.0909090909090909	3	22	5	3	1	1	31	GGGHNNNHGGGHNHGGGHGGG
908	1	1596467	1596493	26	+	GGGCAGGGTGCCCTGGGGTTGCGGGG		GGGCAGGGTGCCCTGGGGTTGCGGGG	0.59040959	4	0.0384615384615385	0.192307692307692	0.153846153846154	NA	26	NA	NA	NA	0	NA	NA
909	1	1596508	1596535	27	+	GGGTGTGGAAGGGATAGGAGGGCAGGG		GGGTGTGGAAGGGATAGGAGGGCAGGG	0.595904096	4	0.222222222222222	0.037037037037037	0.111111111111111	3	27	7	6	2	1	97	GGGHNNNNNHGGGHNNNNHGGGHHGGG
910	1	1596734	1596758	24	-	CCCTCTGTCCCCTCCCTTCGGCCC	GGGCCGAAGGGAGGGGACAGAGGG	GGGCCGAAGGGAGGGGACAGAGGG	0.613386613	4	0.25	0.125	0	NA	24	NA	NA	NA	0	NA	NA
911	1	1609965	1610004	39	-	CCCAGACGCTCCCAGGCCACCCATGTGTGCCCTGACCCC	GGGGTCAGGGCACACATGGGTGGCCTGGGAGCGTCTGGG	GGGGTCAGGGCACACATGGGTGGCCTGGGAGCGTCTGGG	0.593406593	5	0.128205128205128	0.205128205128205	0.153846153846154	NA	39	NA	NA	NA	NA	NA	NA
912	1	1627932	1627966	34	+	GGGGATAGAGTGGGTGGGGAGGAAGAGGGAAGGG		GGGGATAGAGTGGGTGGGGAGGAAGAGGGAAGGG	0.535964036	5	0.264705882352941	0	0.0882352941176471	NA	34	NA	NA	NA	NA	NA	NA
913	1	1628992	1629027	35	-	CCCCACCCTGCTTTCCCCCGACCCTACTACCCCCC	GGGGGGTAGTAGGGTCGGGGGAAAGCAGGGTGGGG	GGGGGGTAGTAGGGTCGGGGGAAAGCAGGGTGGGG	0.634365634	5	0.171428571428571	0.0571428571428571	0.114285714285714	NA	35	NA	NA	NA	NA	NA	NA
914	1	1629110	1629133	23	+	GGGACTTGGGCTGGGTCTTTGGG		GGGACTTGGGCTGGGTCTTTGGG	0.619380619	4	0.0434782608695652	0.130434782608696	0.304347826086957	3	23	4	2	5	1	219	GGGHNNHGGGHHGGGHNNNHGGG
915	1	1629181	1629205	24	+	GGGAGGCAGGGTGGGGGTGCCGGG		GGGAGGCAGGGTGGGGGTGCCGGG	0.603896104	4	0.0833333333333333	0.125	0.0833333333333333	NA	24	NA	NA	NA	0	NA	NA
916	1	1629593	1629623	30	+	GGGACGGTGCGGGGTGGGGGGGTTGCGGGG		GGGACGGTGCGGGGTGGGGGGGTTGCGGGG	0.614885115	4	0.0333333333333333	0.1	0.133333333333333	NA	30	NA	NA	NA	0	NA	NA
917	1	1631043	1631084	41	+	GGGGTGTGCAGGGTGTGCGGGGTGTGCGGGGTGTTTGAGGG		GGGGTGTGCAGGGTGTGCGGGGTGTGCGGGGTGTTTGAGGG	0.614885115	5	0.0487804878048781	0.0731707317073171	0.24390243902439	NA	41	NA	NA	NA	NA	NA	NA
918	1	1631255	1631295	40	-	CCCGCCACGCCCGCTCCCAGCCCTGGGCACCCCCACCCCC	GGGGGTGGGGGTGCCCAGGGCTGGGAGCGGGCGTGGCGGG	GGGGGTGGGGGTGCCCAGGGCTGGGAGCGGGCGTGGCGGG	0.651848152	6	0.05	0.175	0.1	NA	40	NA	NA	NA	NA	NA	NA
919	1	1631412	1631447	35	-	CCCCCCCACCCGGGTCCCGGGCCCACTGGCCCCCC	GGGGGGCCAGTGGGCCCGGGACCCGGGTGGGGGGG	GGGGGGCCAGTGGGCCCGGGACCCGGGTGGGGGGG	0.662337662	5	0.0571428571428571	0.228571428571429	0.0571428571428571	NA	35	NA	NA	NA	NA	NA	NA
920	1	1631725	1631758	33	-	CCCGCCCCCGCCCCGGCCCGGCCCTGCGCGCCC	GGGCGCGCAGGGCCGGGCCGGGGCGGGGGCGGG	GGGCGCGCAGGGCCGGGCCGGGGCGGGGGCGGG	0.677822178	6	0.0303030303030303	0.272727272727273	0	NA	33	NA	NA	NA	NA	NA	NA
921	1	1632091	1632141	50	-	CCCGTGGGAGCCCCCATCCCGGCAGCCCTGAACTCCCTTTCCCATCCCCC	GGGGGATGGGAAAGGGAGTTCAGGGCTGCCGGGATGGGGGCTCCCACGGG	GGGGGATGGGAAAGGGAGTTCAGGGCTGCCGGGATGGGGGCTCCCACGGG	0.714285714	7	0.16	0.18	0.12	NA	50	NA	NA	NA	NA	NA	NA
922	1	1632292	1632315	23	+	GGGCGGCGGGGCTGGGCCCGGGG		GGGCGGCGGGGCTGGGCCCGGGG	0.709290709	4	0	0.260869565217391	0.0434782608695652	NA	23	NA	NA	NA	0	NA	NA
923	1	1632525	1632547	22	+	GGGCGGGAGGGCGGGGACCGGG		GGGCGGGAGGGCGGGGACCGGG	0.707792208	5	0.0909090909090909	0.181818181818182	0	NA	22	NA	NA	NA	NA	NA	NA
924	1	1632708	1632739	31	+	GGGGCCGGGACAGGGCTGCGTGGGAGCTGGG		GGGGCCGGGACAGGGCTGCGTGGGAGCTGGG	0.7002997	5	0.0967741935483871	0.193548387096774	0.0967741935483871	NA	31	NA	NA	NA	NA	NA	NA
925	1	1632968	1632995	27	+	GGGCGGCCTTGGGGCAGGGGTGCGGGG		GGGCGGCCTTGGGGCAGGGGTGCGGGG	0.67982018	4	0.037037037037037	0.185185185185185	0.111111111111111	NA	27	NA	NA	NA	0	NA	NA
926	1	1633731	1633759	28	-	CCCACCCCACCCTCTTCCCCTAGAGCCC	GGGCTCTAGGGGAAGAGGGTGGGGTGGG	GGGCTCTAGGGGAAGAGGGTGGGGTGGG	0.642357642	5	0.142857142857143	0.0714285714285714	0.142857142857143	NA	28	NA	NA	NA	NA	NA	NA
927	1	1633899	1633924	25	+	GGGGCTGGGGGTTGGGGGCCGGGGG		GGGGCTGGGGGTTGGGGGCCGGGGG	0.635864136	4	0	0.12	0.12	NA	25	NA	NA	NA	0	NA	NA
928	1	1634770	1634802	32	+	GGGCTGTGTTGGGACGGGGCTCAGGGCATGGG		GGGCTGTGTTGGGACGGGGCTCAGGGCATGGG	0.614385614	5	0.09375	0.15625	0.1875	NA	32	NA	NA	NA	NA	NA	NA
929	1	1635599	1635641	42	+	GGGCGGCTGTGGGTGGGCCTGGGCGGGTCACCCTGGGATGGG		GGGCGGCTGTGGGTGGGCCTGGGCGGGTCACCCTGGGATGGG	0.624375624	7	0.0476190476190476	0.214285714285714	0.166666666666667	NA	42	NA	NA	NA	NA	NA	NA
930	1	1635801	1635829	28	-	CCCATGTGGACCCGGCCGCCCCAAGCCC	GGGCTTGGGGCGGCCGGGTCCACATGGG	GGGCTTGGGGCGGCCGGGTCCACATGGG	0.623876124	4	0.0714285714285714	0.25	0.142857142857143	NA	28	NA	NA	NA	0	NA	NA
931	1	1636133	1636154	21	-	CCCCCACCCACCCCTGCACCC	GGGTGCAGGGGTGGGTGGGGG	GGGTGCAGGGGTGGGTGGGGG	0.63036963	4	0.0476190476190476	0.0476190476190476	0.142857142857143	NA	21	NA	NA	NA	0	NA	NA
932	1	1637283	1637309	26	+	GGGACTGGGCCGGGGGTGGAGCTGGG		GGGACTGGGCCGGGGGTGGAGCTGGG	0.595404595	4	0.0769230769230769	0.153846153846154	0.115384615384615	NA	26	NA	NA	NA	0	NA	NA
933	1	1638708	1638743	35	-	CCCGCCCGTCACTGCCCCAGTGGGCCCAGCAGCCC	GGGCTGCTGGGCCCACTGGGGCAGTGACGGGCGGG	GGGCTGCTGGGCCCACTGGGGCAGTGACGGGCGGG	0.622377622	5	0.0857142857142857	0.257142857142857	0.114285714285714	NA	35	NA	NA	NA	NA	NA	NA
934	1	1638892	1638916	24	+	GGGCAACAGGGCAGGGGAGTCGGG		GGGCAACAGGGCAGGGGAGTCGGG	0.628871129	4	0.208333333333333	0.166666666666667	0.0416666666666667	NA	24	NA	NA	NA	0	NA	NA
935	1	1662022	1662044	22	+	GGGGAGAGTGGGACAGGGTGGG		GGGGAGAGTGGGACAGGGTGGG	0.534465534	4	0.181818181818182	0.0454545454545455	0.0909090909090909	3	22	5	3	1	1	31	GGGHNNNHGGGHNHGGGHGGG
936	1	1681604	1681623	19	-	CCCTGTACCCGCCCCACCC	GGGTGGGGCGGGTACAGGG	GGGTGGGGCGGGTACAGGG	0.644855145	4	0.105263157894737	0.105263157894737	0.105263157894737	NA	19	NA	NA	NA	0	NA	NA
937	1	1681720	1681743	23	+	GGGACTTGGGCTGGGTCTTTGGG		GGGACTTGGGCTGGGTCTTTGGG	0.627872128	4	0.0434782608695652	0.130434782608696	0.304347826086957	3	23	4	2	5	1	219	GGGHNNHGGGHHGGGHNNNHGGG
938	1	1681791	1681815	24	+	GGGAGGCAGGGTGGGGGTGCCGGG		GGGAGGCAGGGTGGGGGTGCCGGG	0.610889111	4	0.0833333333333333	0.125	0.0833333333333333	NA	24	NA	NA	NA	0	NA	NA
939	1	1682203	1682233	30	+	GGGACGGTGCGGGGTGGGGGGGTTGCGGGG		GGGACGGTGCGGGGTGGGGGGGTTGCGGGG	0.618381618	4	0.0333333333333333	0.1	0.133333333333333	NA	30	NA	NA	NA	0	NA	NA
940	1	1684561	1684580	19	-	CCCTTCCTCCCTCCCTCCC	GGGAGGGAGGGAGGAAGGG	GGGAGGGAGGGAGGAAGGG	0.603896104	4	0.263157894736842	0	0	3	19	1	1	5	1	197	GGGHGGGHGGGHNNNHGGG
941	1	1687080	1687101	21	+	GGGTGGGCCGGGCCACCAGGG		GGGTGGGCCGGGCCACCAGGG	0.586913087	4	0.0952380952380952	0.285714285714286	0.0476190476190476	3	21	1	2	6	1	247	GGGHGGGHHGGGHNNNNHGGG
942	1	1688458	1688491	33	-	CCCAGACACCCGGCAGATCCCCACTCAGTCCCC	GGGGACTGAGTGGGGATCTGCCGGGTGTCTGGG	GGGGACTGAGTGGGGATCTGCCGGGTGTCTGGG	0.590909091	4	0.0909090909090909	0.151515151515152	0.212121212121212	NA	33	NA	NA	NA	0	NA	NA
943	1	1688587	1688613	26	-	CCCCAGGCCCCCTTCCCCCCTGCCCC	GGGGCAGGGGGGAAGGGGGCCTGGGG	GGGGCAGGGGGGAAGGGGGCCTGGGG	0.584915085	4	0.115384615384615	0.115384615384615	0.0384615384615385	NA	26	NA	NA	NA	0	NA	NA
944	1	1689219	1689262	43	-	CCCCACGGGAGCCCAGGACCCCTCAAGGACCCGCTTCCCCCCC	GGGGGGGAAGCGGGTCCTTGAGGGGTCCTGGGCTCCCGTGGGG	GGGGGGGAAGCGGGTCCTTGAGGGGTCCTGGGCTCCCGTGGGG	0.581918082	5	0.0697674418604651	0.209302325581395	0.162790697674419	NA	43	NA	NA	NA	NA	NA	NA
945	1	1693291	1693320	29	-	CCCGAGGACTCCCCCATCCCATGGCCCCC	GGGGGCCATGGGATGGGGGAGTCCTCGGG	GGGGGCCATGGGATGGGGGAGTCCTCGGG	0.53046953	4	0.103448275862069	0.172413793103448	0.137931034482759	NA	29	NA	NA	NA	0	NA	NA
946	1	1709044	1709070	26	+	GGGGAGGAGGGATGGGAGGGTGGGGG		GGGGAGGAGGGATGGGAGGGTGGGGG	0.565434565	5	0.153846153846154	0	0.0769230769230769	NA	26	NA	NA	NA	NA	NA	NA
947	1	1710001	1710027	26	+	GGGCGGGAGGCGGCGGGCGTGGCGGG		GGGCGGGAGGCGGCGGGCGTGGCGGG	0.675324675	4	0.0384615384615385	0.192307692307692	0.0384615384615385	3	26	1	7	6	1	252	GGGHGGGHNNNNNHGGGHNNNNHGGG
948	1	1710092	1710114	22	+	GGGCAGCGGGGACAGGGGCGGG		GGGCAGCGGGGACAGGGGCGGG	0.671328671	4	0.136363636363636	0.181818181818182	0	NA	22	NA	NA	NA	0	NA	NA
949	1	1710254	1710276	22	-	CCCAGCCCGGCGTCCCGCCCCC	GGGGGCGGGACGCCGGGCTGGG	GGGGGCGGGACGCCGGGCTGGG	0.66983017	4	0.0454545454545455	0.227272727272727	0.0454545454545455	3	22	1	5	2	1	54	GGGHGGGHNNNHGGGHHGGG
950	1	1712485	1712525	40	+	GGGGGTCAGCAGGGATGGGGAGGGTGGAGGGAGAAGGGGG		GGGGGTCAGCAGGGATGGGGAGGGTGGAGGGAGAAGGGGG	0.558941059	6	0.2	0.05	0.075	NA	40	NA	NA	NA	NA	NA	NA
951	1	1713582	1713613	31	+	GGGAGCTGGGGGGTGGGGGTAGGGGACAGGG		GGGAGCTGGGGGGTGGGGGTAGGGGACAGGG	0.606393606	5	0.129032258064516	0.0645161290322581	0.0967741935483871	NA	31	NA	NA	NA	NA	NA	NA
952	1	1717177	1717209	32	-	CCCTCTCCCTCCCTCTCTCTCCCTCCCCACCC	GGGTGGGGAGGGAGAGAGAGGGAGGGAGAGGG	GGGTGGGGAGGGAGAGAGAGGGAGGGAGAGGG	0.457042957	6	0.25	0	0.03125	NA	32	NA	NA	NA	NA	NA	NA
953	1	1721177	1721197	20	+	GGGGACTGGGATGGGAGGGG		GGGGACTGGGATGGGAGGGG	0.529470529	4	0.15	0.05	0.1	3	20	3	2	1	1	16	GGGHNHGGGHHGGGHGGG
954	1	1722443	1722470	27	-	CCCTCTGTGCCCTCCCTTGGCCTCCCC	GGGGAGGCCAAGGGAGGGCACAGAGGG	GGGGAGGCCAAGGGAGGGCACAGAGGG	0.513486513	4	0.259259259259259	0.148148148148148	0	3	27	7	1	6	1	288	GGGHNNNNNHGGGHGGGHNNNNHGGG
955	1	1744252	1744283	31	-	CCCACCCCACCCACCCTGAGCCCCCAGCCCC	GGGGCTGGGGGCTCAGGGTGGGTGGGGTGGG	GGGGCTGGGGGCTCAGGGTGGGTGGGGTGGG	0.458041958	6	0.032258064516129	0.0967741935483871	0.161290322580645	NA	31	NA	NA	NA	NA	NA	NA
956	1	1745508	1745535	27	-	CCCCACTTCCCCACCCTCCCCCTTCCC	GGGAAGGGGGAGGGTGGGGAAGTGGGG	GGGAAGGGGGAGGGTGGGGAAGTGGGG	0.438061938	5	0.185185185185185	0	0.0740740740740741	NA	27	NA	NA	NA	NA	NA	NA
957	1	1758078	1758112	34	-	CCCACTCTCCCACCCAAGTGAGCCCTGGGATCCC	GGGATCCCAGGGCTCACTTGGGTGGGAGAGTGGG	GGGATCCCAGGGCTCACTTGGGTGGGAGAGTGGG	0.439060939	5	0.147058823529412	0.176470588235294	0.176470588235294	NA	34	NA	NA	NA	NA	NA	NA
958	1	1784522	1784550	28	-	CCCTTCCATCCCTTTCCCCTCCTGCCCC	GGGGCAGGAGGGGAAAGGGATGGAAGGG	GGGGCAGGAGGGGAAAGGGATGGAAGGG	0.471528472	4	0.285714285714286	0.0357142857142857	0.0357142857142857	NA	28	NA	NA	NA	0	NA	NA
959	1	1791128	1791149	21	+	GGGGTGGGGGAGAGGGGTGGG		GGGGTGGGGGAGAGGGGTGGG	0.457042957	4	0.0952380952380952	0	0.0952380952380952	NA	21	NA	NA	NA	0	NA	NA
960	1	1821305	1821327	22	-	CCCCACTCCCCACCCCCACCCC	GGGGTGGGGGTGGGGAGTGGGG	GGGGTGGGGGTGGGGAGTGGGG	0.577922078	4	0.0454545454545455	0	0.136363636363636	NA	22	NA	NA	NA	0	NA	NA
961	1	1821919	1821953	34	-	CCCGGCCCCGCCCGACCCGCGCCCCCGGGGCCCC	GGGGCCCCGGGGGCGCGGGTCGGGCGGGGCCGGG	GGGGCCCCGGGGGCGCGGGTCGGGCGGGGCCGGG	0.703796204	6	0	0.294117647058824	0.0294117647058824	NA	34	NA	NA	NA	NA	NA	NA
962	1	1822049	1822085	36	-	CCCTAGACCCCGCCCTCGACCCCGACCCTGCACCCC	GGGGTGCAGGGTCGGGGTCGAGGGCGGGGTCTAGGG	GGGGTGCAGGGTCGGGGTCGAGGGCGGGGTCTAGGG	0.719280719	6	0.0833333333333333	0.138888888888889	0.138888888888889	NA	36	NA	NA	NA	NA	NA	NA
963	1	1822095	1822115	20	-	CCCCAGCCCCCGGCCCCCCC	GGGGGGGCCGGGGGCTGGGG	GGGGGGGCCGGGGGCTGGGG	0.723276723	3	0	0.15	0.05	NA	20	NA	NA	NA	NA	NA	NA
964	1	1822170	1822193	23	+	GGGTGGGGTGGGGGCGGGGCGGG		GGGTGGGGTGGGGGCGGGGCGGG	0.73976024	5	0	0.0869565217391304	0.0869565217391304	NA	23	NA	NA	NA	NA	NA	NA
965	1	1822700	1822728	28	-	CCCCGGGAGACCCCCGGCGGCCCGGCCC	GGGCCGGGCCGCCGGGGGTCTCCCGGGG	GGGCCGGGCCGCCGGGGGTCTCCCGGGG	0.750749251	4	0	0.357142857142857	0.0714285714285714	NA	28	NA	NA	NA	0	NA	NA
966	1	1822731	1822758	27	+	GGGGACCGGGCGGGATGGGGACCGGGG		GGGGACCGGGCGGGATGGGGACCGGGG	0.748751249	5	0.111111111111111	0.185185185185185	0.037037037037037	NA	27	NA	NA	NA	NA	NA	NA
967	1	1822776	1822800	24	+	GGGATGGGGCGGGGGGAACGCGGG		GGGATGGGGCGGGGGGAACGCGGG	0.745754246	4	0.125	0.125	0.0416666666666667	NA	24	NA	NA	NA	0	NA	NA
968	1	1822813	1822849	36	+	GGGGACAGGGTAAGGTTGGGTAACCGTGGGCGGGGG		GGGGACAGGGTAAGGTTGGGTAACCGTGGGCGGGGG	0.746753247	5	0.166666666666667	0.111111111111111	0.138888888888889	NA	36	NA	NA	NA	NA	NA	NA
969	1	1822857	1822889	32	+	GGGGCGGGGGTGGGGTAACGGCGGGCGGGGGG		GGGGCGGGGGTGGGGTAACGGCGGGCGGGGGG	0.739260739	5	0.0625	0.125	0.0625	NA	32	NA	NA	NA	NA	NA	NA
970	1	1822942	1822971	29	+	GGGGACGGGGCGGGTGGGGGCACCGCGGG		GGGGACGGGGCGGGTGGGGGCACCGCGGG	0.728271728	5	0.0689655172413793	0.206896551724138	0.0344827586206897	NA	29	NA	NA	NA	NA	NA	NA
971	1	1823197	1823229	32	+	GGGGCGGGGGCCGGTGGGCGGGAGTGTCGGGG		GGGGCGGGGGCCGGTGGGCGGGAGTGTCGGGG	0.690809191	5	0.03125	0.15625	0.09375	NA	32	NA	NA	NA	NA	NA	NA
972	1	1824678	1824699	21	-	CCCATCACCCGCCCTCTCCCC	GGGGAGAGGGCGGGTGATGGG	GGGGAGAGGGCGGGTGATGGG	0.581918082	4	0.142857142857143	0.0476190476190476	0.0952380952380952	3	21	3	1	4	1	162	GGGHNHGGGHGGGHNNHGGG
973	1	1824875	1824898	23	-	CCCCAGCCCTAACCATCCCTCCC	GGGAGGGATGGTTAGGGCTGGGG	GGGAGGGATGGTTAGGGCTGGGG	0.584415584	4	0.130434782608696	0.0434782608695652	0.173913043478261	3	23	1	7	2	1	56	GGGHGGGHNNNNNHGGGHHGGG
974	1	1830576	1830594	18	-	CCCCCGGCCCACCCACCC	GGGTGGGTGGGCCGGGGG	GGGTGGGTGGGCCGGGGG	0.543456543	4	0	0.111111111111111	0.111111111111111	3	18	1	1	2	1	50	GGGHGGGHGGGHHGGG
975	1	1831193	1831217	24	-	CCCAACCACCCAGCCCCCAGCCCC	GGGGCTGGGGGCTGGGTGGTTGGG	GGGGCTGGGGGCTGGGTGGTTGGG	0.566933067	4	0	0.0833333333333333	0.208333333333333	NA	24	NA	NA	NA	0	NA	NA
976	1	1832896	1832930	34	+	GGGTGGGAACCCAGGGGTCCAGGGAATGCGGGGG		GGGTGGGAACCCAGGGGTCCAGGGAATGCGGGGG	0.573426573	5	0.176470588235294	0.176470588235294	0.0882352941176471	NA	34	NA	NA	NA	NA	NA	NA
977	1	1833184	1833217	33	-	CCCGAGCCCCCTGCCCACTGCCCTCTTGGGCCC	GGGCCCAAGAGGGCAGTGGGCAGGGGGCTCGGG	GGGCCCAAGAGGGCAGTGGGCAGGGGGCTCGGG	0.562937063	5	0.151515151515152	0.212121212121212	0.0606060606060606	NA	33	NA	NA	NA	NA	NA	NA
978	1	1840074	1840113	39	+	GGGGGTGCAGGGGCTCCTGGGCCACCGGGCGCGCTGGGG		GGGGGTGCAGGGGCTCCTGGGCCACCGGGCGCGCTGGGG	0.663836164	5	0.0512820512820513	0.282051282051282	0.102564102564103	NA	39	NA	NA	NA	NA	NA	NA
979	1	1840661	1840693	32	+	GGGCCGTGGGGGGGGGGGGGGAAGTGACGGGG		GGGCCGTGGGGGGGGGGGGGGAAGTGACGGGG	0.656343656	3	0.09375	0.09375	0.0625	NA	32	NA	NA	NA	NA	NA	NA
980	1	1840707	1840748	41	+	GGGGCGTGGCCGGGTGACGGGGCGGGGCCGGGTGATCCGGG		GGGGCGTGGCCGGGTGACGGGGCGGGGCCGGGTGATCCGGG	0.654845155	6	0.0487804878048781	0.219512195121951	0.0975609756097561	NA	41	NA	NA	NA	NA	NA	NA
981	1	1846503	1846528	25	-	CCCTTTCCCCCTTCACCCCCAGCCC	GGGCTGGGGGTGAAGGGGGAAAGGG	GGGCTGGGGGTGAAGGGGGAAAGGG	0.628371628	4	0.2	0.04	0.08	NA	25	NA	NA	NA	0	NA	NA
982	1	1848073	1848102	29	+	GGGGTGGGCAGCCTCGGGGGGGCCCTGGG		GGGGTGGGCAGCCTCGGGGGGGCCCTGGG	0.628371628	4	0.0344827586206897	0.241379310344828	0.103448275862069	NA	29	NA	NA	NA	0	NA	NA
983	1	1848155	1848184	29	-	CCCCATCCCTTGAGCCCCAGCTGTGCCCC	GGGGCACAGCTGGGGCTCAAGGGATGGGG	GGGGCACAGCTGGGGCTCAAGGGATGGGG	0.633866134	4	0.172413793103448	0.172413793103448	0.103448275862069	NA	29	NA	NA	NA	0	NA	NA
984	1	1848338	1848380	42	+	GGGCCCGGGTTGGGGGCGGGTGGTGGGCGGGCACGGGCAGGG		GGGCCCGGGTTGGGGGCGGGTGGTGGGCGGGCACGGGCAGGG	0.62987013	8	0.0476190476190476	0.19047619047619	0.0952380952380952	NA	42	NA	NA	NA	NA	NA	NA
985	1	1848677	1848704	27	-	CCCCTGCCCCCTGGCCCCCACTCCCCC	GGGGGAGTGGGGGCCAGGGGGCAGGGG	GGGGGAGTGGGGGCCAGGGGGCAGGGG	0.624875125	4	0.111111111111111	0.111111111111111	0.037037037037037	NA	27	NA	NA	NA	0	NA	NA
986	1	1849134	1849159	25	+	GGGCCTGCTGGGGCTGGGCCAGGGG		GGGCCTGCTGGGGCTGGGCCAGGGG	0.626873127	4	0.04	0.24	0.12	NA	25	NA	NA	NA	0	NA	NA
987	1	1849245	1849267	22	+	GGGACGGTGGGGTGGGCTGGGG		GGGACGGTGGGGTGGGCTGGGG	0.636863137	4	0.0454545454545455	0.0909090909090909	0.136363636363636	NA	22	NA	NA	NA	0	NA	NA
988	1	1850356	1850381	25	+	GGGCCTGGGGCGGGCACCTGTGGGG		GGGCCTGGGGCGGGCACCTGTGGGG	0.694305694	4	0.04	0.24	0.12	NA	25	NA	NA	NA	0	NA	NA
989	1	1850457	1850476	19	-	CCCCGGCTCCCTCCCCCCC	GGGGGGGAGGGAGCCGGGG	GGGGGGGAGGGAGCCGGGG	0.691808192	3	0.105263157894737	0.105263157894737	0	NA	19	NA	NA	NA	NA	NA	NA
990	1	1850531	1850557	26	+	GGGGACAAGGGTGAGCCCGGGAGGGG		GGGGACAAGGGTGAGCCCGGGAGGGG	0.697802198	4	0.192307692307692	0.153846153846154	0.0384615384615385	3	26	4	7	1	1	28	GGGHNNHGGGHNNNNNHGGGHGGG
991	1	1850969	1850991	22	-	CCCCGCCCACTGGGCCCCGCCC	GGGCGGGGCCCAGTGGGCGGGG	GGGCGGGGCCCAGTGGGCGGGG	0.698301698	4	0.0454545454545455	0.227272727272727	0.0454545454545455	NA	22	NA	NA	NA	0	NA	NA
992	1	1851015	1851039	24	-	CCCCGCCCACAGGAGCCCTCGCCC	GGGCGAGGGCTCCTGTGGGCGGGG	GGGCGAGGGCTCCTGTGGGCGGGG	0.6998002	4	0.0416666666666667	0.208333333333333	0.125	3	24	3	7	1	1	21	GGGHNHGGGHNNNNNHGGGHGGG
993	1	1851079	1851102	23	-	CCCCGCCCACTGGCCCCATGCCC	GGGCATGGGGCCAGTGGGCGGGG	GGGCATGGGGCCAGTGGGCGGGG	0.697302697	4	0.0869565217391304	0.173913043478261	0.0869565217391304	NA	23	NA	NA	NA	0	NA	NA
994	1	1852096	1852120	24	-	CCCAGCTCCCCCAGCCCCTGGCCC	GGGCCAGGGGCTGGGGGAGCTGGG	GGGCCAGGGGCTGGGGGAGCTGGG	0.650849151	4	0.0833333333333333	0.166666666666667	0.0833333333333333	NA	24	NA	NA	NA	0	NA	NA
995	1	1852562	1852588	26	+	GGGCCCTGGGGGGCTGGGGGTGAGGG		GGGCCCTGGGGGGCTGGGGGTGAGGG	0.641858142	4	0.0384615384615385	0.153846153846154	0.115384615384615	NA	26	NA	NA	NA	0	NA	NA
996	1	1852740	1852767	27	+	GGGCCAGGCTGGGTGGGCTCTGTGGGG		GGGCCAGGCTGGGTGGGCTCTGTGGGG	0.638861139	4	0.037037037037037	0.185185185185185	0.185185185185185	3	27	7	1	6	1	288	GGGHNNNNNHGGGHGGGHNNNNHGGG
997	1	1853089	1853116	27	-	CCCTGCCCTCCCCACCACCCAGGCCCC	GGGGCCTGGGTGGTGGGGAGGGCAGGG	GGGGCCTGGGTGGTGGGGAGGGCAGGG	0.641358641	5	0.0740740740740741	0.111111111111111	0.111111111111111	NA	27	NA	NA	NA	NA	NA	NA
998	1	1853431	1853464	33	+	GGGCTCTCCTGGGGGCTGGGGGCTCTGAGGGGG		GGGCTCTCCTGGGGGCTGGGGGCTCTGAGGGGG	0.640859141	4	0.0303030303030303	0.212121212121212	0.181818181818182	NA	33	NA	NA	NA	0	NA	NA
999	1	1854351	1854388	37	+	GGGTCAGGGCTGCCCAGGGCAGGGGAGGCCGAGGGGG		GGGTCAGGGCTGCCCAGGGCAGGGGAGGCCGAGGGGG	0.643356643	5	0.135135135135135	0.216216216216216	0.0540540540540541	NA	37	NA	NA	NA	NA	NA	NA
1000	1	1855167	1855187	20	+	GGGGCCAGGGCCGGGCCGGG		GGGGCCAGGGCCGGGCCGGG	0.665834166	4	0.05	0.3	0	3	20	3	2	2	1	65	GGGHNHGGGHHGGGHHGGG
1001	1	1855452	1855497	45	-	CCCTGCCCGCCCCCCTGCAGAGCCCCTGTCCTGCCCGGTCCCCCC	GGGGGGACCGGGCAGGACAGGGGCTCTGCAGGGGGGCGGGCAGGG	GGGGGGACCGGGCAGGACAGGGGCTCTGCAGGGGGGCGGGCAGGG	0.66033966	6	0.133333333333333	0.2	0.0444444444444444	NA	45	NA	NA	NA	NA	NA	NA
1002	1	1856910	1856937	27	+	GGGCAGGGGGTGGGTGGTGGGTGGGGG		GGGCAGGGGGTGGGTGGTGGGTGGGGG	0.643356643	5	0.037037037037037	0.037037037037037	0.148148148148148	NA	27	NA	NA	NA	NA	NA	NA
1003	1	1857837	1857863	26	-	CCCTCCCCGGTCCCCGCTCCCACCCC	GGGGTGGGAGCGGGGACCGGGGAGGG	GGGGTGGGAGCGGGGACCGGGGAGGG	0.644855145	5	0.115384615384615	0.115384615384615	0.0384615384615385	NA	26	NA	NA	NA	NA	NA	NA
1004	1	1858010	1858060	50	+	GGGGTGGGCCGTGGGGCTGGGGGAGGCGTGGGTGTGCCTGGGCACCGGGG		GGGGTGGGCCGTGGGGCTGGGGGAGGCGTGGGTGTGCCTGGGCACCGGGG	0.641858142	7	0.04	0.18	0.14	NA	50	NA	NA	NA	NA	NA	NA
1005	1	1858186	1858215	29	+	GGGTGTTGTGGGGGCTGGGATAGGAAGGG		GGGTGTTGTGGGGGCTGGGATAGGAAGGG	0.64035964	4	0.137931034482759	0.0344827586206897	0.206896551724138	NA	29	NA	NA	NA	0	NA	NA
1006	1	1858238	1858259	21	-	CCCCCTGCCCGCCCAGGCCCC	GGGGCCTGGGCGGGCAGGGGG	GGGGCCTGGGCGGGCAGGGGG	0.637862138	4	0.0476190476190476	0.19047619047619	0.0476190476190476	3	21	3	1	2	1	64	GGGHNHGGGHGGGHHGGG
1007	1	1859994	1860013	19	-	CCCACCCTTCCCTGCTCCC	GGGAGCAGGGAAGGGTGGG	GGGAGCAGGGAAGGGTGGG	0.637862138	4	0.210526315789474	0.0526315789473684	0.0526315789473684	3	19	4	2	1	1	23	GGGHNNHGGGHHGGGHGGG
1008	1	1860802	1860884	82	+	GGGAGGGGGAGAGGGTGGGGGGAGGGTAGGGGAGGGAGGGAGTGAGGGTAGGGAGGGAGCGAGGGGAGAGGGTAGGGGAGGG		GGGAGGGGGAGAGGGTGGGGGGAGGGTAGGGGAGGGAGGGAGTGAGGGTAGGGAGGGAGCGAGGGGAGAGGGTAGGGGAGGG	0.634865135	15	0.207317073170732	0.0121951219512195	0.0609756097560976	NA	82	NA	NA	NA	NA	NA	NA
1009	1	1867076	1867095	19	+	GGGCTCTGGGGAGGGAGGG		GGGCTCTGGGGAGGGAGGG	0.5	4	0.105263157894737	0.105263157894737	0.105263157894737	NA	19	NA	NA	NA	0	NA	NA
1010	1	1870977	1871011	34	-	CCCCAGGACTTCCCAGCCTCACCCCTCTTACCCC	GGGGTAAGAGGGGTGAGGCTGGGAAGTCCTGGGG	GGGGTAAGAGGGGTGAGGCTGGGAAGTCCTGGGG	0.613886114	4	0.176470588235294	0.0882352941176471	0.147058823529412	NA	34	NA	NA	NA	0	NA	NA
1011	1	1871692	1871732	40	-	CCCAGGAAAGCCCCTGCTACCCAGGAGCGCCCAGCATCCC	GGGATGCTGGGCGCTCCTGGGTAGCAGGGGCTTTCCTGGG	GGGATGCTGGGCGCTCCTGGGTAGCAGGGGCTTTCCTGGG	0.588911089	5	0.075	0.225	0.225	NA	40	NA	NA	NA	NA	NA	NA
1012	1	1872678	1872708	30	-	CCCTGTTCCCCTCCTAGTCCCACCAGGCCC	GGGCCTGGTGGGACTAGGAGGGGAACAGGG	GGGCCTGGTGGGACTAGGAGGGGAACAGGG	0.56043956	4	0.2	0.133333333333333	0.1	NA	30	NA	NA	NA	0	NA	NA
1013	1	1873906	1873937	31	+	GGGTGCGGGGCCCTGGAGGGGACATGAGGGG		GGGTGCGGGGCCCTGGAGGGGACATGAGGGG	0.615884116	4	0.129032258064516	0.161290322580645	0.0967741935483871	NA	31	NA	NA	NA	0	NA	NA
1014	1	1874464	1874491	27	+	GGGCCCCATGGGAGGCGGGCGCCCGGG		GGGCCCCATGGGAGGCGGGCGCCCGGG	0.62987013	4	0.0740740740740741	0.333333333333333	0.037037037037037	3	27	6	4	5	1	235	GGGHNNNNHGGGHNNHGGGHNNNHGGG
1015	1	1878338	1878381	43	+	GGGCCAGTGGGTTGGGGTGCAGCTGGGGCTGGGGGAAGGTGGG		GGGCCAGTGGGTTGGGGTGCAGCTGGGGCTGGGGGAAGGTGGG	0.587912088	6	0.0930232558139535	0.116279069767442	0.162790697674419	NA	43	NA	NA	NA	NA	NA	NA
1016	1	1880376	1880401	25	-	CCCTTCCTTTCCCTCCCTTACTCCC	GGGAGTAAGGGAGGGAAAGGAAGGG	GGGAGTAAGGGAGGGAAAGGAAGGG	0.492007992	4	0.36	0	0.04	3	25	5	1	7	1	323	GGGHNNNHGGGHGGGHNNNNNHGGG
1017	1	1880560	1880602	42	-	CCCTTCCCTCCCTCCCTCCCTCCCTTCCTTCCCCTCCCTCCC	GGGAGGGAGGGGAAGGAAGGGAGGGAGGGAGGGAGGGAAGGG	GGGAGGGAGGGGAAGGAAGGGAGGGAGGGAGGGAGGGAAGGG	0.487512488	9	0.285714285714286	0	0	NA	42	NA	NA	NA	NA	NA	NA
1018	1	1881062	1881091	29	-	CCCCACCGTGCCCACGTCGCCCATGCCCC	GGGGCATGGGCGACGTGGGCACGGTGGGG	GGGGCATGGGCGACGTGGGCACGGTGGGG	0.479020979	4	0.103448275862069	0.172413793103448	0.103448275862069	3	29	3	6	6	1	265	GGGHNHGGGHNNNNHGGGHNNNNHGGG
1019	1	1885663	1885694	31	-	CCCTCAAGCCCAGTGTGGCCCCGTAGGACCC	GGGTCCTACGGGGCCACACTGGGCTTGAGGG	GGGTCCTACGGGGCCACACTGGGCTTGAGGG	0.520979021	4	0.129032258064516	0.258064516129032	0.161290322580645	NA	31	NA	NA	NA	0	NA	NA
1020	1	1887040	1887065	25	-	CCCTCCCCTGGGCCCCTCAGCCCCC	GGGGGCTGAGGGGCCCAGGGGAGGG	GGGGGCTGAGGGGCCCAGGGGAGGG	0.608391608	4	0.12	0.16	0.04	NA	25	NA	NA	NA	0	NA	NA
1021	1	1887075	1887103	28	-	CCCTGAGGCCCTCACCGCCCGCCCACCC	GGGTGGGCGGGCGGTGAGGGCCTCAGGG	GGGTGGGCGGGCGGTGAGGGCCTCAGGG	0.612387612	5	0.0714285714285714	0.178571428571429	0.107142857142857	NA	28	NA	NA	NA	NA	NA	NA
1022	1	1887759	1887790	31	+	GGGGGAGGCTGGGTCTCCTGGGGCCCTCGGG		GGGGGAGGCTGGGTCTCCTGGGGCCCTCGGG	0.611388611	4	0.032258064516129	0.258064516129032	0.161290322580645	NA	31	NA	NA	NA	0	NA	NA
1023	1	1887929	1887959	30	-	CCCCCACACTGCCCTCCTTCTCCCAGGCCC	GGGCCTGGGAGAAGGAGGGCAGTGTGGGGG	GGGCCTGGGAGAAGGAGGGCAGTGTGGGGG	0.609390609	4	0.166666666666667	0.1	0.1	3	30	3	7	6	1	266	GGGHNHGGGHNNNNNHGGGHNNNNHGGG
1024	1	1898720	1898746	26	+	GGGGGAACTGGGCCGGGTAGACAGGG		GGGGGAACTGGGCCGGGTAGACAGGG	0.533966034	4	0.192307692307692	0.153846153846154	0.0769230769230769	3	26	4	2	6	1	268	GGGHNNHGGGHHGGGHNNNNHGGG
1025	1	1898874	1898895	21	+	GGGTGGGGGTGGGGGCAGGGG		GGGTGGGGGTGGGGGCAGGGG	0.536463536	4	0.0476190476190476	0.0476190476190476	0.0952380952380952	NA	21	NA	NA	NA	0	NA	NA
1026	1	1900342	1900366	24	-	CCCGGCGGCCCCTCCCTAGCGCCC	GGGCGCTAGGGAGGGGCCGCCGGG	GGGCGCTAGGGAGGGGCCGCCGGG	0.605894106	4	0.0833333333333333	0.25	0.0416666666666667	NA	24	NA	NA	NA	0	NA	NA
1027	1	1900558	1900597	39	-	CCCCAGCCCTGCCCTGCCCAGTCCATCCCTGCCAAGCCC	GGGCTTGGCAGGGATGGACTGGGCAGGGCAGGGCTGGGG	GGGCTTGGCAGGGATGGACTGGGCAGGGCAGGGCTGGGG	0.636363636	6	0.128205128205128	0.153846153846154	0.128205128205128	NA	39	NA	NA	NA	NA	NA	NA
1028	1	1900614	1900872	258	-	CCCAGCCCTGCCCAGCCCTGCCCAGCCCAGCCTAGCCCTGCCCAGCCCTGCCCTGCCCAACCCAGCCCTGCCCAGCCCTGCCCAACCCAGCCCTGCCCTGCCCTGCCCAGCCCAGGCCTTCCCAGCCCAGCCCTGCACTGCCCAGCCCTGCCTTGCCCAGCCCTGCCCTGCCCAGCCCAGCCCAGACCTTCCCAGTCCAGCCCTGCCAAGCCCAGCCTTGCCCAGCTTAGCCCTGCCCTGCCCAGCCCAGCCCATCCC	GGGATGGGCTGGGCTGGGCAGGGCAGGGCTAAGCTGGGCAAGGCTGGGCTTGGCAGGGCTGGACTGGGAAGGTCTGGGCTGGGCTGGGCAGGGCAGGGCTGGGCAAGGCAGGGCTGGGCAGTGCAGGGCTGGGCTGGGAAGGCCTGGGCTGGGCAGGGCAGGGCAGGGCTGGGTTGGGCAGGGCTGGGCAGGGCTGGGTTGGGCAGGGCAGGGCTGGGCAGGGCTAGGCTGGGCTGGGCAGGGCTGGGCAGGGCTGGG	GGGATGGGCTGGGCTGGGCAGGGCAGGGCTAAGCTGGGCAAGGCTGGGCTTGGCAGGGCTGGACTGGGAAGGTCTGGGCTGGGCTGGGCAGGGCAGGGCTGGGCAAGGCAGGGCTGGGCAGTGCAGGGCTGGGCTGGGAAGGCCTGGGCTGGGCAGGGCAGGGCAGGGCTGGGTTGGGCAGGGCTGGGCAGGGCTGGGTTGGGCAGGGCAGGGCTGGGCAGGGCTAGGCTGGGCTGGGCAGGGCTGGGCAGGGCTGGG	0.639360639	43	0.12015503875969	0.182170542635659	0.131782945736434	NA	258	NA	NA	NA	NA	NA	NA
1029	1	1900889	1900932	43	-	CCCAGCCCTGCCCAGCCCAGCCCTGCCCGGCCCAGCCCTGCCC	GGGCAGGGCTGGGCCGGGCAGGGCTGGGCTGGGCAGGGCTGGG	GGGCAGGGCTGGGCCGGGCAGGGCTGGGCTGGGCAGGGCTGGG	0.654845155	9	0.0697674418604651	0.209302325581395	0.0930232558139535	NA	43	NA	NA	NA	NA	NA	NA
1030	1	1901320	1901345	25	+	GGGAGACTGGGATGGGGAGAAAGGG		GGGAGACTGGGATGGGGAGAAAGGG	0.671828172	4	0.28	0.04	0.08	NA	25	NA	NA	NA	0	NA	NA
1031	1	1901511	1901549	38	+	GGGGCCCGTGGGTGGGGGGTCCGAGAGGGCAACATGGG		GGGGCCCGTGGGTGGGGGGTCCGAGAGGGCAACATGGG	0.655844156	5	0.131578947368421	0.184210526315789	0.105263157894737	NA	38	NA	NA	NA	NA	NA	NA
1032	1	1901849	1901877	28	+	GGGAGGGGAGAAGGGGCCGAGGGTTGGG		GGGAGGGGAGAAGGGGCCGAGGGTTGGG	0.630869131	5	0.178571428571429	0.0714285714285714	0.0714285714285714	NA	28	NA	NA	NA	NA	NA	NA
1033	1	1903377	1903413	36	+	GGGCGCCAAGGGAGAGGCTGGGTGGGGCTGCGGGGG		GGGCGCCAAGGGAGAGGCTGGGTGGGGCTGCGGGGG	0.571928072	5	0.111111111111111	0.166666666666667	0.0833333333333333	NA	36	NA	NA	NA	NA	NA	NA
1034	1	1905242	1905262	20	+	GGGAGGGCTGGGGCTCTGGG		GGGAGGGCTGGGGCTCTGGG	0.629370629	4	0.05	0.15	0.15	NA	20	NA	NA	NA	0	NA	NA
1035	1	1907707	1907738	31	+	GGGCCTGGTGGGAGGTGTTGGGGTCGTGGGG		GGGCCTGGTGGGAGGTGTTGGGGTCGTGGGG	0.524475524	4	0.032258064516129	0.0967741935483871	0.225806451612903	NA	31	NA	NA	NA	0	NA	NA
1036	1	1909853	1909878	25	+	GGGGATGGGTGGAAGGGGTTTGGGG		GGGGATGGGTGGAAGGGGTTTGGGG	0.583916084	4	0.12	0	0.2	NA	25	NA	NA	NA	0	NA	NA
1037	1	1912239	1912261	22	-	CCCCAAGCCCAACCCCCTGCCC	GGGCAGGGGGTTGGGCTTGGGG	GGGCAGGGGGTTGGGCTTGGGG	0.66033966	4	0.0454545454545455	0.0909090909090909	0.181818181818182	NA	22	NA	NA	NA	0	NA	NA
1038	1	1915041	1915069	28	+	GGGATGCGGGGCCGAGGGGCACAGGGGG		GGGATGCGGGGCCGAGGGGCACAGGGGG	0.572927073	4	0.142857142857143	0.178571428571429	0.0357142857142857	NA	28	NA	NA	NA	0	NA	NA
1039	1	1915949	1915972	23	-	CCCCTGCACCCCTCCCACTGCCC	GGGCAGTGGGAGGGGTGCAGGGG	GGGCAGTGGGAGGGGTGCAGGGG	0.568931069	4	0.130434782608696	0.0869565217391304	0.0869565217391304	NA	23	NA	NA	NA	0	NA	NA
1040	1	1917276	1917307	31	-	CCCTGGGTCCCCTCCCTCCCTCCTGTTCCCC	GGGGAACAGGAGGGAGGGAGGGGACCCAGGG	GGGGAACAGGAGGGAGGGAGGGGACCCAGGG	0.625374625	5	0.258064516129032	0.129032258064516	0	NA	31	NA	NA	NA	NA	NA	NA
1041	1	1918790	1918816	26	+	GGGAGGTCTGGGGCCCACGGGAGGGG		GGGAGGTCTGGGGCCCACGGGAGGGG	0.603396603	4	0.115384615384615	0.192307692307692	0.0769230769230769	NA	26	NA	NA	NA	0	NA	NA
1042	1	1919755	1919779	24	+	GGGAAGGGGGCTGGGAGCGCTGGG		GGGAAGGGGGCTGGGAGCGCTGGG	0.562937063	4	0.125	0.125	0.0833333333333333	NA	24	NA	NA	NA	0	NA	NA
1043	1	1919824	1919851	27	-	CCCTGTGCGACCCTCCCTTGCAGGCCC	GGGCCTGCAAGGGAGGGTCGCACAGGG	GGGCCTGCAAGGGAGGGTCGCACAGGG	0.559440559	4	0.185185185185185	0.222222222222222	0.0740740740740741	3	27	7	1	7	1	337	GGGHNNNNNHGGGHGGGHNNNNNHGGG
1044	1	1920243	1920312	69	-	CCCCGCTCCCTTCACCCACCCCCCCACCCCCACCCCCACCCCCACCCCCCCACACCCACCTCCACCCCC	GGGGGTGGAGGTGGGTGTGGGGGGGTGGGGGTGGGGGTGGGGGTGGGGGGGTGGGTGAAGGGAGCGGGG	GGGGGTGGAGGTGGGTGTGGGGGGGTGGGGGTGGGGGTGGGGGTGGGGGGGTGGGTGAAGGGAGCGGGG	0.544455544	10	0.0579710144927536	0.0144927536231884	0.144927536231884	NA	69	NA	NA	NA	NA	NA	NA
1045	1	1921893	1921919	26	+	GGGGTGGGGAGTGGGGTGGGGGTGGG		GGGGTGGGGAGTGGGGTGGGGGTGGG	0.461038961	5	0.0384615384615385	0	0.153846153846154	NA	26	NA	NA	NA	NA	NA	NA
1046	1	1936471	1936502	31	-	CCCACAGTCCCCATCCCCCGCTGCCCAGCCC	GGGCTGGGCAGCGGGGGATGGGGACTGTGGG	GGGCTGGGCAGCGGGGGATGGGGACTGTGGG	0.525474525	5	0.0967741935483871	0.129032258064516	0.129032258064516	NA	31	NA	NA	NA	NA	NA	NA
1047	1	1943256	1943290	34	+	GGGGAGCCAGGGTGGAAGGGGAGCCAGGGTGGGG		GGGGAGCCAGGGTGGAAGGGGAGCCAGGGTGGGG	0.474025974	5	0.176470588235294	0.117647058823529	0.0588235294117647	NA	34	NA	NA	NA	NA	NA	NA
1048	1	1945879	1945906	27	+	GGGGTAGGGATCGTGGGGAGCCCTGGG		GGGGTAGGGATCGTGGGGAGCCCTGGG	0.521978022	4	0.111111111111111	0.148148148148148	0.148148148148148	NA	27	NA	NA	NA	0	NA	NA
1049	1	1947111	1947138	27	+	GGGTGTGTAGGGATCAAGGGCTCTGGG		GGGTGTGTAGGGATCAAGGGCTCTGGG	0.521978022	4	0.148148148148148	0.111111111111111	0.222222222222222	3	27	6	5	4	1	187	GGGHNNNNHGGGHNNNHGGGHNNHGGG
1050	1	1950174	1950198	24	+	GGGGTGTGGAGGGCGGGCCTGGGG		GGGGTGTGGAGGGCGGGCCTGGGG	0.650849151	4	0.0416666666666667	0.125	0.125	3	24	6	1	3	1	134	GGGHNNNNHGGGHGGGHNHGGG
1051	1	1950642	1950739	97	+	GGGGGGCGGGATGGGGCGGGGGGCGGGGGGAGGAGAGGGGAGCGGCGGGCGGGGCCGGGCTGCAGGGAGCGGCGGGCTGGGGCGGGCTCGGGGCGGG		GGGGGGCGGGATGGGGCGGGGGGCGGGGGGAGGAGAGGGGAGCGGCGGGCGGGGCCGGGCTGCAGGGAGCGGCGGGCTGGGGCGGGCTCGGGGCGGG	0.667832168	15	0.0721649484536082	0.175257731958763	0.0412371134020619	NA	97	NA	NA	NA	NA	NA	NA
1052	1	1952980	1953007	27	+	GGGAAAGGCTGGGTGGGATAGGAAGGG		GGGAAAGGCTGGGTGGGATAGGAAGGG	0.613886114	4	0.259259259259259	0.037037037037037	0.111111111111111	3	27	7	1	7	1	337	GGGHNNNNNHGGGHGGGHNNNNNHGGG
1053	1	1953245	1953269	24	+	GGGCTGTGGGATATGTGGGCTGGG		GGGCTGTGGGATATGTGGGCTGGG	0.61038961	4	0.0833333333333333	0.0833333333333333	0.25	3	24	4	6	2	1	76	GGGHNNHGGGHNNNNHGGGHHGGG
1054	1	1954199	1954227	28	+	GGGGGTCCCGTGGGCGCGGGGTCCTGGG		GGGGGTCCCGTGGGCGCGGGGTCCTGGG	0.607892108	4	0	0.25	0.142857142857143	NA	28	NA	NA	NA	0	NA	NA
1055	1	1955654	1955685	31	+	GGGGGCCGGGGGGGTGCTGGGGTGCTCTGGG		GGGGGCCGGGGGGGTGCTGGGGTGCTCTGGG	0.632367632	4	0	0.161290322580645	0.161290322580645	NA	31	NA	NA	NA	0	NA	NA
1056	1	1956254	1956290	36	-	CCCACAGTGGCCCCCCATGCCCTGGCCCAGGTGCCC	GGGCACCTGGGCCAGGGCATGGGGGGCCACTGTGGG	GGGCACCTGGGCCAGGGCATGGGGGGCCACTGTGGG	0.641858142	5	0.111111111111111	0.25	0.111111111111111	NA	36	NA	NA	NA	NA	NA	NA
1057	1	1957281	1957310	29	+	GGGAGCTGGCGGGCGGGCGGAGGGGGGGG		GGGAGCTGGCGGGCGGGCGGAGGGGGGGG	0.596403596	4	0.0689655172413793	0.137931034482759	0.0344827586206897	3	29	7	1	4	1	190	GGGHNNNNNHGGGHGGGHNNHGGG
1058	1	1959539	1959561	22	+	GGGCTCCCGGGGCAGGGCCGGG		GGGCTCCCGGGGCAGGGCCGGG	0.611888112	4	0.0454545454545455	0.318181818181818	0.0454545454545455	NA	22	NA	NA	NA	0	NA	NA
1059	1	1960123	1960161	38	-	CCCAGCCCCACTTTCCCACCCCTACGCACCCCGTCCCC	GGGGACGGGGTGCGTAGGGGTGGGAAAGTGGGGCTGGG	GGGGACGGGGTGCGTAGGGGTGGGAAAGTGGGGCTGGG	0.648351648	6	0.131578947368421	0.0789473684210526	0.131578947368421	NA	38	NA	NA	NA	NA	NA	NA
1060	1	1960500	1960525	25	+	GGGCTGGGCTGGGCAGGGATGGGGG		GGGCTGGGCTGGGCAGGGATGGGGG	0.657842158	5	0.08	0.12	0.12	NA	25	NA	NA	NA	NA	NA	NA
1061	1	1960872	1960895	23	+	GGGGTGGGCATGGGGGTGGGGGG		GGGGTGGGCATGGGGGTGGGGGG	0.654845155	4	0.0434782608695652	0.0434782608695652	0.130434782608696	NA	23	NA	NA	NA	0	NA	NA
1062	1	1962230	1962255	25	-	CCCACCCCAGCTGCCCGGAACACCC	GGGTGTTCCGGGCAGCTGGGGTGGG	GGGTGTTCCGGGCAGCTGGGGTGGG	0.632367632	4	0.04	0.16	0.2	NA	25	NA	NA	NA	0	NA	NA
1063	1	1962907	1962930	23	-	CCCTGCAGCCCAAGGACCCCCCC	GGGGGGGTCCTTGGGCTGCAGGG	GGGGGGGTCCTTGGGCTGCAGGG	0.627372627	3	0.0434782608695652	0.173913043478261	0.173913043478261	NA	23	NA	NA	NA	NA	NA	NA
1064	1	1963610	1963654	44	+	GGGTCGTCCTGGGGGTGGGACAGGCTGGGGATGGAGGGGGTGGG		GGGTCGTCCTGGGGGTGGGACAGGCTGGGGATGGAGGGGGTGGG	0.642357642	6	0.0909090909090909	0.113636363636364	0.159090909090909	NA	44	NA	NA	NA	NA	NA	NA
1065	1	1964408	1964429	21	+	GGGCCAGGAGGGACGGGAGGG		GGGCCAGGAGGGACGGGAGGG	0.627872128	4	0.19047619047619	0.142857142857143	0	3	21	6	2	1	1	37	GGGHNNNNHGGGHHGGGHGGG
1066	1	1968402	1968424	22	-	CCCACCCCCAGGCCCCAGACCC	GGGTCTGGGGCCTGGGGGTGGG	GGGTCTGGGGCCTGGGGGTGGG	0.569430569	4	0	0.136363636363636	0.181818181818182	NA	22	NA	NA	NA	0	NA	NA
1067	1	1969226	1969248	22	+	GGGGGAAGAGGGCTGGGTGGGG		GGGGGAAGAGGGCTGGGTGGGG	0.548951049	4	0.136363636363636	0.0454545454545455	0.0909090909090909	3	22	4	2	1	1	23	GGGHNNHGGGHHGGGHGGG
1068	1	1974431	1974453	22	+	GGGGAGGGCGGGGCTCACAGGG		GGGGAGGGCGGGGCTCACAGGG	0.599400599	4	0.136363636363636	0.181818181818182	0.0454545454545455	NA	22	NA	NA	NA	0	NA	NA
1069	1	1974961	1975006	45	-	CCCTGGGGTCCCGCCCCATCCCTGCCCTGCCCAGGCCCTGCCCCC	GGGGGCAGGGCCTGGGCAGGGCAGGGATGGGGCGGGACCCCAGGG	GGGGGCAGGGCCTGGGCAGGGCAGGGATGGGGCGGGACCCCAGGG	0.577922078	8	0.133333333333333	0.222222222222222	0.0444444444444444	NA	45	NA	NA	NA	NA	NA	NA
1070	1	1975248	1975278	30	-	CCCTTCCCTGCCTCCCCTGGGTGCCCTCCC	GGGAGGGCACCCAGGGGAGGCAGGGAAGGG	GGGAGGGCACCCAGGGGAGGCAGGGAAGGG	0.598901099	5	0.233333333333333	0.166666666666667	0	NA	30	NA	NA	NA	NA	NA	NA
1071	1	1976402	1976441	39	-	CCCGAGCCCCGTCTCCCCGCGCGTCCCTCCTGCGCCCCC	GGGGGCGCAGGAGGGACGCGCGGGGAGACGGGGCTCGGG	GGGGGCGCAGGAGGGACGCGCGGGGAGACGGGGCTCGGG	0.590909091	5	0.128205128205128	0.205128205128205	0.0256410256410256	NA	39	NA	NA	NA	NA	NA	NA
1072	1	1978479	1978501	22	-	CCCCACCCGCCCCGGAGGACCC	GGGTCCTCCGGGGCGGGTGGGG	GGGTCCTCCGGGGCGGGTGGGG	0.605394605	4	0	0.227272727272727	0.136363636363636	NA	22	NA	NA	NA	0	NA	NA
1073	1	1979153	1979172	19	-	CCCTCTCCCTCCCAACCCC	GGGGTTGGGAGGGAGAGGG	GGGGTTGGGAGGGAGAGGG	0.613886114	4	0.157894736842105	0	0.105263157894737	3	19	2	1	3	1	106	GGGHHGGGHGGGHNHGGG
1074	1	1979336	1979361	25	+	GGGTCCTCCGGGGCCTTGGGTGGGG		GGGTCCTCCGGGGCCTTGGGTGGGG	0.623376623	4	0	0.24	0.2	NA	25	NA	NA	NA	0	NA	NA
1075	1	1980218	1980242	24	+	GGGCGAGGGATGGGAGATTTAGGG		GGGCGAGGGATGGGAGATTTAGGG	0.606893107	4	0.208333333333333	0.0416666666666667	0.166666666666667	3	24	3	2	7	1	310	GGGHNHGGGHHGGGHNNNNNHGGG
1076	1	1981791	1981814	23	-	CCCGCCCCGGGACCGCCCGCCCC	GGGGCGGGCGGTCCCGGGGCGGG	GGGGCGGGCGGTCCCGGGGCGGG	0.712287712	4	0	0.260869565217391	0.0434782608695652	NA	23	NA	NA	NA	0	NA	NA
1077	1	1981883	1981913	30	-	CCCGCCCCGCGCGCCCCCCGCTCCCGCCCC	GGGGCGGGAGCGGGGGGCGCGCGGGGCGGG	GGGGCGGGAGCGGGGGGCGCGCGGGGCGGG	0.716283716	5	0.0333333333333333	0.2	0	NA	30	NA	NA	NA	NA	NA	NA
1078	1	1982170	1982196	26	+	GGGTGAGGCAGGGAGGGCGGGGAGGG		GGGTGAGGCAGGGAGGGCGGGGAGGG	0.723276723	5	0.153846153846154	0.0769230769230769	0.0384615384615385	NA	26	NA	NA	NA	NA	NA	NA
1079	1	1982614	1982644	30	+	GGGCTCGGGGCGGTCGGGCGGGGACAGGGG		GGGCTCGGGGCGGTCGGGCGGGGACAGGGG	0.703296703	5	0.0666666666666667	0.2	0.0666666666666667	NA	30	NA	NA	NA	NA	NA	NA
1080	1	1983896	1983931	35	-	CCCTCCTCTTCCCGCTCTCCCCTCTCTCCCTTCCC	GGGAAGGGAGAGAGGGGAGAGCGGGAAGAGGAGGG	GGGAAGGGAGAGAGGGGAGAGCGGGAAGAGGAGGG	0.61038961	5	0.314285714285714	0.0285714285714286	0	NA	35	NA	NA	NA	NA	NA	NA
1081	1	1986733	1986754	21	+	GGGAGGGGGGAGGGGGTGGGG		GGGAGGGGGGAGGGGGTGGGG	0.564435564	4	0.0952380952380952	0	0.0476190476190476	NA	21	NA	NA	NA	0	NA	NA
1082	1	1988752	1988781	29	+	GGGGGTCTGCAGGGCGTCTGGGGCCTGGG		GGGGGTCTGCAGGGCGTCTGGGGCCTGGG	0.541958042	4	0.0344827586206897	0.206896551724138	0.172413793103448	NA	29	NA	NA	NA	0	NA	NA
1083	1	1991810	1991830	20	+	GGGCGGGAACTGGGGGTGGG		GGGCGGGAACTGGGGGTGGG	0.633866134	4	0.1	0.1	0.1	NA	20	NA	NA	NA	0	NA	NA
1084	1	1994378	1994401	23	-	CCCCCAGCCCCCATCACCCACCC	GGGTGGGTGATGGGGGCTGGGGG	GGGTGGGTGATGGGGGCTGGGGG	0.499000999	4	0.0434782608695652	0.0434782608695652	0.173913043478261	NA	23	NA	NA	NA	0	NA	NA
1085	1	2000603	2000626	23	-	CCCCGCCCGGGAGAGCCCTCCCC	GGGGAGGGCTCTCCCGGGCGGGG	GGGGAGGGCTCTCCCGGGCGGGG	0.616883117	4	0.0434782608695652	0.260869565217391	0.0869565217391304	3	23	1	7	1	1	7	GGGHGGGHNNNNNHGGGHGGG
1086	1	2000791	2000813	22	+	GGGAGGGTCCTGGGCAAGGGGG		GGGAGGGTCCTGGGCAAGGGGG	0.610889111	4	0.136363636363636	0.136363636363636	0.0909090909090909	3	22	1	4	3	1	102	GGGHGGGHNNHGGGHNHGGG
1087	1	2001843	2001875	32	+	GGGTCTGGTGGGACCCCTGGGGTTTGGCCGGG		GGGTCTGGTGGGACCCCTGGGGTTTGGCCGGG	0.633366633	4	0.03125	0.21875	0.21875	NA	32	NA	NA	NA	0	NA	NA
1088	1	2002163	2002189	26	+	GGGGGCCAGGGTGGGGCTGGCGGGGG		GGGGGCCAGGGTGGGGCTGGCGGGGG	0.614385614	4	0.0384615384615385	0.153846153846154	0.0769230769230769	NA	26	NA	NA	NA	0	NA	NA
1089	1	2002205	2002230	25	+	GGGGCTGGGGTGGGGCTGGCGGGGG		GGGGCTGGGGTGGGGCTGGCGGGGG	0.612887113	4	0	0.12	0.12	NA	25	NA	NA	NA	0	NA	NA
1090	1	2002245	2002277	32	+	GGGGGCCGGGGTGGGCCAGGAAGGGGAAGGGG		GGGGGCCGGGGTGGGCCAGGAAGGGGAAGGGG	0.610889111	5	0.15625	0.125	0.03125	NA	32	NA	NA	NA	NA	NA	NA
1091	1	2002428	2002455	27	+	GGGACGTGGAGGGTGCTGGGCCCGGGG		GGGACGTGGAGGGTGCTGGGCCCGGGG	0.594405594	4	0.0740740740740741	0.185185185185185	0.111111111111111	3	27	7	4	3	1	144	GGGHNNNNNHGGGHNNHGGGHNHGGG
1092	1	2004454	2004489	35	+	GGGTTTGTCAGGGTACCAGGGTAGGGGTTGGAGGG		GGGTTTGTCAGGGTACCAGGGTAGGGGTTGGAGGG	0.617882118	5	0.142857142857143	0.0857142857142857	0.228571428571429	NA	35	NA	NA	NA	NA	NA	NA
1093	1	2005757	2005782	25	+	GGGCTGGGGGCCGGGGGGCTTGGGG		GGGCTGGGGGCCGGGGGGCTTGGGG	0.628371628	4	0	0.16	0.12	NA	25	NA	NA	NA	0	NA	NA
1094	1	2006357	2006385	28	+	GGGGAGCCGTGGGCCTGGGGAGACTGGG		GGGGAGCCGTGGGCCTGGGGAGACTGGG	0.621378621	4	0.107142857142857	0.178571428571429	0.107142857142857	NA	28	NA	NA	NA	0	NA	NA
1095	1	2007541	2007569	28	+	GGGCTGTTTGGGGCCGGGGCTGAGGGGG		GGGCTGTTTGGGGCCGGGGCTGAGGGGG	0.592907093	4	0.0357142857142857	0.142857142857143	0.178571428571429	NA	28	NA	NA	NA	0	NA	NA
1096	1	2012159	2012191	32	-	CCCCTCCTGCCCCCTTTCTGTCCCAGGATCCC	GGGATCCTGGGACAGAAAGGGGGCAGGAGGGG	GGGATCCTGGGACAGAAAGGGGGCAGGAGGGG	0.592407592	4	0.25	0.125	0.0625	NA	32	NA	NA	NA	0	NA	NA
1097	1	2012788	2012816	28	+	GGGTGGGTTGGGGGTGGGTGCTGACGGG		GGGTGGGTTGGGGGTGGGTGCTGACGGG	0.594405594	5	0.0357142857142857	0.0714285714285714	0.214285714285714	NA	28	NA	NA	NA	NA	NA	NA
1098	1	2012877	2012904	27	+	GGGTCTCGGGCGAGTCTGGGCTGTGGG		GGGTCTCGGGCGAGTCTGGGCTGTGGG	0.582917083	4	0.037037037037037	0.185185185185185	0.222222222222222	3	27	4	7	4	1	175	GGGHNNHGGGHNNNNNHGGGHNNHGGG
1099	1	2014125	2014145	20	-	CCCCCCGCCCAACCCTCCCC	GGGGAGGGTTGGGCGGGGGG	GGGGAGGGTTGGGCGGGGGG	0.551448551	4	0.05	0.05	0.1	3	20	1	2	1	1	2	GGGHGGGHHGGGHGGG
1100	1	2014257	2014306	49	+	GGGAGAGGGTGGAGGGGCGGCCAAGGGCGTGAGGGAGAGGGTGGAGGGG		GGGAGAGGGTGGAGGGGCGGCCAAGGGCGTGAGGGAGAGGGTGGAGGGG	0.532467532	7	0.183673469387755	0.0816326530612245	0.0612244897959184	NA	49	NA	NA	NA	NA	NA	NA
1101	1	2014314	2014340	26	+	GGGTGCAAGGGAGAGGGTGGAGAGGG		GGGTGCAAGGGAGAGGGTGGAGAGGG	0.529470529	4	0.230769230769231	0.0384615384615385	0.0769230769230769	3	26	5	3	6	1	276	GGGHNNNHGGGHNHGGGHNNNNHGGG
1102	1	2018124	2018151	27	+	GGGCGGTGGGCCAGGGGCTGCATGGGG		GGGCGGTGGGCCAGGGGCTGCATGGGG	0.546453546	4	0.0740740740740741	0.185185185185185	0.111111111111111	NA	27	NA	NA	NA	0	NA	NA
1103	1	2019751	2019780	29	-	CCCCTCCCTCCGCCTCCCTGTTCCTCCCC	GGGGAGGAACAGGGAGGCGGAGGGAGGGG	GGGGAGGAACAGGGAGGCGGAGGGAGGGG	0.560939061	4	0.241379310344828	0.0689655172413793	0	3	29	7	7	1	1	49	GGGHNNNNNHGGGHNNNNNHGGGHGGG
1104	1	2023628	2023653	25	-	CCCCTCACCCCCGCCGCCCTCCCCC	GGGGGAGGGCGGCGGGGGTGAGGGG	GGGGGAGGGCGGCGGGGGTGAGGGG	0.556443556	4	0.08	0.08	0.04	NA	25	NA	NA	NA	0	NA	NA
1105	1	2024218	2024253	35	+	GGGAGGGCCCTTGGGACAGGGCTCGGGAGGAGGGG		GGGAGGGCCCTTGGGACAGGGCTCGGGAGGAGGGG	0.600899101	6	0.142857142857143	0.171428571428571	0.0857142857142857	NA	35	NA	NA	NA	NA	NA	NA
1106	1	2027140	2027169	29	-	CCCCTCCCCTCCCCTCCTTTTCCCTCCCC	GGGGAGGGAAAAGGAGGGGAGGGGAGGGG	GGGGAGGGAAAAGGAGGGGAGGGGAGGGG	0.638861139	5	0.275862068965517	0	0	NA	29	NA	NA	NA	NA	NA	NA
1107	1	2027205	2027273	68	-	CCCCTCCTCTTCCCTCCTCTGCCCTCTGCTCCCCTCTCCTCCCTTCCCCTCCTGTCCCTTCCCCTCCC	GGGAGGGGAAGGGACAGGAGGGGAAGGGAGGAGAGGGGAGCAGAGGGCAGAGGAGGGAAGAGGAGGGG	GGGAGGGGAAGGGACAGGAGGGGAAGGGAGGAGAGGGGAGCAGAGGGCAGAGGAGGGAAGAGGAGGGG	0.632867133	9	0.308823529411765	0.0441176470588235	0	NA	68	NA	NA	NA	NA	NA	NA
1108	1	2027285	2027303	18	-	CCCCTCCCTTCCCCTCCC	GGGAGGGGAAGGGAGGGG	GGGAGGGGAAGGGAGGGG	0.635364635	4	0.222222222222222	0	0	NA	18	NA	NA	NA	0	NA	NA
1109	1	2027315	2027369	54	-	CCCCTCCCCTCCTTTCCCCTCCCCTCCTCTCCCCTCCTCTCCCCTCCCTTCCCC	GGGGAAGGGAGGGGAGAGGAGGGGAGAGGAGGGGAGGGGAAAGGAGGGGAGGGG	GGGGAAGGGAGGGGAGAGGAGGGGAGAGGAGGGGAGGGGAAAGGAGGGGAGGGG	0.635364635	8	0.277777777777778	0	0	NA	54	NA	NA	NA	NA	NA	NA
1110	1	2027455	2027488	33	+	GGGTGTGGGGGCCGGGCCTGTCTGGGATCAGGG		GGGTGTGGGGGCCGGGCCTGTCTGGGATCAGGG	0.636363636	5	0.0606060606060606	0.181818181818182	0.181818181818182	NA	33	NA	NA	NA	NA	NA	NA
1111	1	2030945	2030963	18	+	GGGCGGGGCGGGGTGGGG		GGGCGGGGCGGGGTGGGG	0.547452547	4	0	0.111111111111111	0.0555555555555556	NA	18	NA	NA	NA	0	NA	NA
1112	1	2031138	2031161	23	+	GGGTCGGGTGAGGGCCCCTCGGG		GGGTCGGGTGAGGGCCCCTCGGG	0.563436563	4	0.0434782608695652	0.260869565217391	0.130434782608696	3	23	2	3	6	1	255	GGGHHGGGHNHGGGHNNNNHGGG
1113	1	2031809	2031835	26	-	CCCTGCCCAGAGGCCCCAGCTGCCCC	GGGGCAGCTGGGGCCTCTGGGCAGGG	GGGGCAGCTGGGGCCTCTGGGCAGGG	0.533966034	4	0.0769230769230769	0.230769230769231	0.115384615384615	NA	26	NA	NA	NA	0	NA	NA
1114	1	2034937	2034962	25	-	CCCCCACCCCAGCCCAAAGAAGCCC	GGGCTTCTTTGGGCTGGGGTGGGGG	GGGCTTCTTTGGGCTGGGGTGGGGG	0.561438561	4	0	0.12	0.28	NA	25	NA	NA	NA	0	NA	NA
1115	1	2035206	2035234	28	+	GGGAAGGAAGGGCCTCTGGGGCGGCGGG		GGGAAGGAAGGGCCTCTGGGGCGGCGGG	0.596903097	4	0.142857142857143	0.178571428571429	0.0714285714285714	NA	28	NA	NA	NA	0	NA	NA
1116	1	2035662	2035687	25	+	GGGATGTGGGCGGGAGGGGAGCGGG		GGGATGTGGGCGGGAGGGGAGCGGG	0.5999001	5	0.12	0.08	0.08	NA	25	NA	NA	NA	NA	NA	NA
1117	1	2041297	2041324	27	+	GGGCGAGAGAGGGCCAGGGCAGTGGGG		GGGCGAGAGAGGGCCAGGGCAGTGGGG	0.626873127	4	0.185185185185185	0.148148148148148	0.037037037037037	3	27	7	3	4	1	192	GGGHNNNNNHGGGHNHGGGHNNHGGG
1118	1	2042161	2042178	17	+	GGGTGGGGTGGGCTGGG		GGGTGGGGTGGGCTGGG	0.643856144	4	0	0.0588235294117647	0.176470588235294	NA	17	NA	NA	NA	0	NA	NA
1119	1	2042429	2042454	25	-	CCCCCACCCTACCCCGTGCCCGCCC	GGGCGGGCACGGGGTAGGGTGGGGG	GGGCGGGCACGGGGTAGGGTGGGGG	0.63986014	5	0.08	0.12	0.08	NA	25	NA	NA	NA	NA	NA	NA
1120	1	2042940	2042960	20	+	GGGAGGGGCTGGGGTTAGGG		GGGAGGGGCTGGGGTTAGGG	0.617882118	4	0.1	0.05	0.15	NA	20	NA	NA	NA	0	NA	NA
1121	1	2043122	2043155	33	-	CCCTCACCCTCCAGCCCGCACCCTCGACTCCCC	GGGGAGTCGAGGGTGCGGGCTGGAGGGTGAGGG	GGGGAGTCGAGGGTGCGGGCTGGAGGGTGAGGG	0.601398601	5	0.121212121212121	0.0909090909090909	0.121212121212121	NA	33	NA	NA	NA	NA	NA	NA
1122	1	2043332	2043357	25	+	GGGAGAGACGGGTGTCGGGGAAGGG		GGGAGAGACGGGTGTCGGGGAAGGG	0.59040959	4	0.2	0.08	0.08	NA	25	NA	NA	NA	0	NA	NA
1123	1	2045568	2045588	20	-	CCCCCCCACCCTCCCACCCC	GGGGTGGGAGGGTGGGGGGG	GGGGTGGGAGGGTGGGGGGG	0.541458541	4	0.05	0	0.1	3	20	1	1	1	1	1	GGGHGGGHGGGHGGG
1124	1	2050200	2050218	18	+	GGGGAGGGAGGGAAGGGG		GGGGAGGGAGGGAAGGGG	0.425574426	4	0.222222222222222	0	0	3	18	1	1	2	1	50	GGGHGGGHGGGHHGGG
1125	1	2056955	2056978	23	-	CCCTTGTCCCACCCCTGCTCCCC	GGGGAGCAGGGGTGGGACAAGGG	GGGGAGCAGGGGTGGGACAAGGG	0.577422577	4	0.217391304347826	0.0869565217391304	0.0434782608695652	NA	23	NA	NA	NA	0	NA	NA
1126	1	2057920	2057954	34	-	CCCTGCCCCGCCGACCCTGCCATGCCCACCCCCC	GGGGGGTGGGCATGGCAGGGTCGGCGGGGCAGGG	GGGGGGTGGGCATGGCAGGGTCGGCGGGGCAGGG	0.624875125	5	0.0882352941176471	0.147058823529412	0.0882352941176471	NA	34	NA	NA	NA	NA	NA	NA
1127	1	2058833	2058869	36	-	CCCCCCCCACCGCCGCCCCTGCCCCACGGCCACCCC	GGGGTGGCCGTGGGGCAGGGGCGGCGGTGGGGGGGG	GGGGTGGCCGTGGGGCAGGGGCGGCGGTGGGGGGGG	0.621878122	4	0.0277777777777778	0.138888888888889	0.0833333333333333	NA	36	NA	NA	NA	0	NA	NA
1128	1	2058921	2058955	34	-	CCCGTCCCGCCCCACGTCCCGCCTCCCACTGCCC	GGGCAGTGGGAGGCGGGACGTGGGGCGGGACGGG	GGGCAGTGGGAGGCGGGACGTGGGGCGGGACGGG	0.613386613	6	0.117647058823529	0.147058823529412	0.0588235294117647	NA	34	NA	NA	NA	NA	NA	NA
1129	1	2065568	2065584	16	+	GGGAGGGCTGGGTGGG		GGGAGGGCTGGGTGGG	0.616883117	4	0.0625	0.0625	0.125	3	16	1	2	1	1	2	GGGHGGGHHGGGHGGG
1130	1	2068180	2068203	23	-	CCCGTCCGCACCCCAGCCCACCC	GGGTGGGCTGGGGTGCGGACGGG	GGGTGGGCTGGGGTGCGGACGGG	0.579420579	4	0.0434782608695652	0.130434782608696	0.130434782608696	NA	23	NA	NA	NA	0	NA	NA
1131	1	2069100	2069126	26	+	GGGCCAGGGCTCCGGGCAGCACAGGG		GGGCCAGGGCTCCGGGCAGCACAGGG	0.56993007	4	0.153846153846154	0.307692307692308	0.0384615384615385	3	26	3	4	7	1	312	GGGHNHGGGHNNHGGGHNNNNNHGGG
1132	1	2074230	2074261	31	+	GGGCTGTGTGGGCGGGGGGAGGGTCCCCGGG		GGGCTGTGTGGGCGGGGGGAGGGTCCCCGGG	0.54045954	5	0.032258064516129	0.193548387096774	0.129032258064516	NA	31	NA	NA	NA	NA	NA	NA
1133	1	2075790	2075828	38	+	GGGCTGGGGAGGCCCGGGGGGCACGGGCGGGGTCGGGG		GGGCTGGGGAGGCCCGGGGGGCACGGGCGGGGTCGGGG	0.56993007	6	0.0526315789473684	0.210526315789474	0.0526315789473684	NA	38	NA	NA	NA	NA	NA	NA
1134	1	2082062	2082088	26	+	GGGAGTTTGGGGGTGGGATATGTGGG		GGGAGTTTGGGGGTGGGATATGTGGG	0.553446553	4	0.115384615384615	0	0.269230769230769	NA	26	NA	NA	NA	0	NA	NA
1135	1	2084869	2084899	30	+	GGGGCTGGGAGGGCAGAGCTGGGGCTGGGG		GGGGCTGGGAGGGCAGAGCTGGGGCTGGGG	0.572427572	5	0.1	0.133333333333333	0.1	NA	30	NA	NA	NA	NA	NA	NA
1136	1	2089636	2089670	34	-	CCCCCACCCTCCCCACCTGACCCCAGGGCTCCCC	GGGGAGCCCTGGGGTCAGGTGGGGAGGGTGGGGG	GGGGAGCCCTGGGGTCAGGTGGGGAGGGTGGGGG	0.546953047	5	0.0882352941176471	0.117647058823529	0.117647058823529	NA	34	NA	NA	NA	NA	NA	NA
1137	1	2090144	2090171	27	-	CCCACCCTCACTTCCCCTGAGTGGCCC	GGGCCACTCAGGGGAAGTGAGGGTGGG	GGGCCACTCAGGGGAAGTGAGGGTGGG	0.558441558	4	0.185185185185185	0.148148148148148	0.111111111111111	NA	27	NA	NA	NA	0	NA	NA
1138	1	2094696	2094719	23	+	GGGTGTTGGGAGGGCCACAGGGG		GGGTGTTGGGAGGGCCACAGGGG	0.505494505	4	0.130434782608696	0.130434782608696	0.130434782608696	3	23	4	1	5	1	218	GGGHNNHGGGHGGGHNNNHGGG
1139	1	2100773	2100799	26	-	CCCCGCAGCCCGTCCCCACCAGCCCC	GGGGCTGGTGGGGACGGGCTGCGGGG	GGGGCTGGTGGGGACGGGCTGCGGGG	0.603396603	4	0.0384615384615385	0.153846153846154	0.115384615384615	NA	26	NA	NA	NA	0	NA	NA
1140	1	2101219	2101249	30	+	GGGGGTATGACGGGGGCGGGGGGGGCGGGG		GGGGGTATGACGGGGGCGGGGGGGGCGGGG	0.58991009	4	0.0666666666666667	0.1	0.0666666666666667	NA	30	NA	NA	NA	0	NA	NA
1141	1	2101280	2101307	27	+	GGGGTCAGCAGGGAGCTCAAGGGAGGG		GGGGTCAGCAGGGAGCTCAAGGGAGGG	0.592907093	4	0.222222222222222	0.148148148148148	0.0740740740740741	3	27	6	7	1	1	42	GGGHNNNNHGGGHNNNNNHGGGHGGG
1142	1	2102075	2102095	20	-	CCCTCCCTGTCCCCCGCCCC	GGGGCGGGGGACAGGGAGGG	GGGGCGGGGGACAGGGAGGG	0.552447552	4	0.15	0.1	0	NA	20	NA	NA	NA	0	NA	NA
1143	1	2104062	2104087	25	+	GGGAGCCCCGGGGCACAGGGAGGGG		GGGAGCCCCGGGGCACAGGGAGGGG	0.598401598	4	0.16	0.24	0	NA	25	NA	NA	NA	0	NA	NA
1144	1	2104621	2104644	23	+	GGGTGTGGGGCAGGCAGGGCGGG		GGGTGTGGGGCAGGCAGGGCGGG	0.605394605	4	0.0869565217391304	0.130434782608696	0.0869565217391304	NA	23	NA	NA	NA	0	NA	NA
1145	1	2106602	2106629	27	+	GGGGGTCATGGGGCTTCCGGGATGGGG		GGGGGTCATGGGGCTTCCGGGATGGGG	0.587912088	4	0.0740740740740741	0.148148148148148	0.185185185185185	NA	27	NA	NA	NA	0	NA	NA
1146	1	2106778	2106834	56	-	CCCCCATCCCCATCCCAACCCCAAATCTACCCAACCCCCATCCCAACCCCAACCCC	GGGGTTGGGGTTGGGATGGGGGTTGGGTAGATTTGGGGTTGGGATGGGGATGGGGG	GGGGTTGGGGTTGGGATGGGGGTTGGGTAGATTTGGGGTTGGGATGGGGATGGGGG	0.590909091	9	0.0892857142857143	0	0.267857142857143	NA	56	NA	NA	NA	NA	NA	NA
1147	1	2106842	2106873	31	-	CCCAACCCCCACCCCACCCCATCCGAACCCC	GGGGTTCGGATGGGGTGGGGTGGGGGTTGGG	GGGGTTCGGATGGGGTGGGGTGGGGGTTGGG	0.587912088	5	0.032258064516129	0.032258064516129	0.225806451612903	NA	31	NA	NA	NA	NA	NA	NA
1148	1	2106921	2106972	51	-	CCCAACCCCCAGCCCAACTCCCACCCCAACCCCCAACTCAACCCCCACCCC	GGGGTGGGGGTTGAGTTGGGGGTTGGGGTGGGAGTTGGGCTGGGGGTTGGG	GGGGTGGGGGTTGAGTTGGGGGTTGGGGTGGGAGTTGGGCTGGGGGTTGGG	0.57992008	8	0.0392156862745098	0.0196078431372549	0.254901960784314	NA	51	NA	NA	NA	NA	NA	NA
1149	1	2106980	2107024	44	-	CCCAACCCCACTCCAACCCCTACACCCCCAACCCCTCCAACCCC	GGGGTTGGAGGGGTTGGGGGTGTAGGGGTTGGAGTGGGGTTGGG	GGGGTTGGAGGGGTTGGGGGTGTAGGGGTTGGAGTGGGGTTGGG	0.571928072	6	0.0681818181818182	0	0.25	NA	44	NA	NA	NA	NA	NA	NA
1150	1	2107045	2107067	22	+	GGGGCTGTGTGGGCCGGGTGGG		GGGGCTGTGTGGGCCGGGTGGG	0.564935065	4	0	0.136363636363636	0.181818181818182	3	22	6	2	1	1	37	GGGHNNNNHGGGHHGGGHGGG
1151	1	2111397	2111427	30	+	GGGTCTGGGCAGCGGGTGGGAGCAGGAGGG		GGGTCTGGGCAGCGGGTGGGAGCAGGAGGG	0.617382617	5	0.133333333333333	0.133333333333333	0.1	NA	30	NA	NA	NA	NA	NA	NA
1152	1	2112933	2112960	27	+	GGGTTGGGCGCAGGGGGCGGCGGTGGG		GGGTTGGGCGCAGGGGGCGGCGGTGGG	0.607392607	4	0.037037037037037	0.148148148148148	0.111111111111111	NA	27	NA	NA	NA	0	NA	NA
1153	1	2114875	2114952	77	+	GGGAGTGGGTTAGCGAGGGAGTGAGAGGGTGAATGGGAGTGGGTTAGAGAGGGAGTGAGAGGGTGAATGGGAGTGGG		GGGAGTGGGTTAGCGAGGGAGTGAGAGGGTGAATGGGAGTGGGTTAGAGAGGGAGTGAGAGGGTGAATGGGAGTGGG	0.567932068	10	0.233766233766234	0.012987012987013	0.168831168831169	NA	77	NA	NA	NA	NA	NA	NA
1154	1	2116216	2116241	25	-	CCCAGCCTGCCCTTGAGTCCCACCC	GGGTGGGACTCAAGGGCAGGCTGGG	GGGTGGGACTCAAGGGCAGGCTGGG	0.571428571	4	0.16	0.16	0.12	3	25	1	6	6	1	251	GGGHGGGHNNNNHGGGHNNNNHGGG
1155	1	2117901	2117944	43	-	CCCATTCCCCCCGGCCCGAGACCCTGGACACCCGCCCCCCCCC	GGGGGGGGGCGGGTGTCCAGGGTCTCGGGCCGGGGGGAATGGG	GGGGGGGGGCGGGTGTCCAGGGTCTCGGGCCGGGGGGAATGGG	0.538961039	6	0.0697674418604651	0.162790697674419	0.116279069767442	NA	43	NA	NA	NA	NA	NA	NA
1156	1	2119120	2119165	45	-	CCCCATGCCCCTGCCCTGCCCGTCCTGCCCTGCCCAGCCTCCCCC	GGGGGAGGCTGGGCAGGGCAGGACGGGCAGGGCAGGGGCATGGGG	GGGGGAGGCTGGGCAGGGCAGGACGGGCAGGGCAGGGGCATGGGG	0.54045954	7	0.155555555555556	0.155555555555556	0.0444444444444444	NA	45	NA	NA	NA	NA	NA	NA
1157	1	2119212	2119244	32	-	CCCCACGCCCAGAGTTCCCGCCCAGCTCGCCC	GGGCGAGCTGGGCGGGAACTCTGGGCGTGGGG	GGGCGAGCTGGGCGGGAACTCTGGGCGTGGGG	0.540959041	5	0.09375	0.1875	0.125	NA	32	NA	NA	NA	NA	NA	NA
1158	1	2122825	2122853	28	+	GGGCAGGGGAGCAGGGCTGCAGGGTGGG		GGGCAGGGGAGCAGGGCTGCAGGGTGGG	0.602397602	5	0.142857142857143	0.142857142857143	0.0714285714285714	NA	28	NA	NA	NA	NA	NA	NA
1159	1	2123279	2123307	28	-	CCCAGCTTCCCATCCACCCACGTGACCC	GGGTCACGTGGGTGGATGGGAAGCTGGG	GGGTCACGTGGGTGGATGGGAAGCTGGG	0.57992008	4	0.142857142857143	0.107142857142857	0.178571428571429	3	28	6	5	5	1	236	GGGHNNNNHGGGHNNNHGGGHNNNHGGG
1160	1	2125182	2125210	28	+	GGGCGCTGGGGCAGGGACCTGGCGGGGG		GGGCGCTGGGGCAGGGACCTGGCGGGGG	0.646353646	4	0.0714285714285714	0.214285714285714	0.0714285714285714	NA	28	NA	NA	NA	0	NA	NA
1161	1	2125627	2125651	24	+	GGGGAGACCCGGGAGGGCCTGGGG		GGGGAGACCCGGGAGGGCCTGGGG	0.680819181	4	0.125	0.208333333333333	0.0416666666666667	3	24	6	1	3	1	134	GGGHNNNNHGGGHGGGHNHGGG
1162	1	2125714	2125738	24	+	GGGTTGGGGGAAGGGCTGCTGGGG		GGGTTGGGGGAAGGGCTGCTGGGG	0.696303696	4	0.0833333333333333	0.0833333333333333	0.166666666666667	NA	24	NA	NA	NA	0	NA	NA
1163	1	2125756	2125790	34	+	GGGGTACTGGGGGTGGGGGAGCGGGGTGGGTGGG		GGGGTACTGGGGGTGGGGGAGCGGGGTGGGTGGG	0.6998002	6	0.0588235294117647	0.0588235294117647	0.147058823529412	NA	34	NA	NA	NA	NA	NA	NA
1164	1	2125908	2125933	25	+	GGGAGGGCCTGGGGCGGCGCGGGGG		GGGAGGGCCTGGGGCGGCGCGGGGG	0.699300699	4	0.04	0.2	0.04	NA	25	NA	NA	NA	0	NA	NA
1165	1	2125981	2126023	42	+	GGGGTGGGGCGACGGGCGTGGGGGCCGGGCCCGGGGGCAGGG		GGGGTGGGGCGACGGGCGTGGGGGCCGGGCCCGGGGGCAGGG	0.701298701	7	0.0476190476190476	0.214285714285714	0.0476190476190476	NA	42	NA	NA	NA	NA	NA	NA
1166	1	2126102	2126132	30	-	CCCCCGCCCGGCTCCCGGCCTCACCCGCCC	GGGCGGGTGAGGCCGGGAGCCGGGCGGGGG	GGGCGGGTGAGGCCGGGAGCCGGGCGGGGG	0.705294705	5	0.0666666666666667	0.2	0.0333333333333333	NA	30	NA	NA	NA	NA	NA	NA
1167	1	2126220	2126262	42	-	CCCCGCCCCCGCCCCTCCAGGCCCCGCCCCCGCCCCGGCCCC	GGGGCCGGGGCGGGGGCGGGGCCTGGAGGGGCGGGGGCGGGG	GGGGCCGGGGCGGGGGCGGGGCCTGGAGGGGCGGGGGCGGGG	0.6998002	7	0.0238095238095238	0.19047619047619	0.0238095238095238	NA	42	NA	NA	NA	NA	NA	NA
1168	1	2126417	2126439	22	-	CCCCGCCCGTGTCCCCTTTCCC	GGGAAAGGGGACACGGGCGGGG	GGGAAAGGGGACACGGGCGGGG	0.703296703	4	0.227272727272727	0.136363636363636	0	NA	22	NA	NA	NA	0	NA	NA
1169	1	2126513	2126542	29	-	CCCGGCTGCACCCAACAGCTCCCGCCCCC	GGGGGCGGGAGCTGTTGGGTGCAGCCGGG	GGGGGCGGGAGCTGTTGGGTGCAGCCGGG	0.703796204	4	0.0689655172413793	0.172413793103448	0.137931034482759	3	29	1	7	7	1	301	GGGHGGGHNNNNNHGGGHNNNNNHGGG
1170	1	2126705	2126749	44	+	GGGCCTCAGGGGCCTGGGCCAGGGCCCTGGGGGCAGCTGAGGGG		GGGCCTCAGGGGCCTGGGCCAGGGCCCTGGGGGCAGCTGAGGGG	0.696303696	6	0.0909090909090909	0.272727272727273	0.0909090909090909	NA	44	NA	NA	NA	NA	NA	NA
1171	1	2127135	2127168	33	-	CCCGGCCCTGAACCCAGGCCACCCGAGTGGCCC	GGGCCACTCGGGTGGCCTGGGTTCAGGGCCGGG	GGGCCACTCGGGTGGCCTGGGTTCAGGGCCGGG	0.65034965	5	0.0606060606060606	0.272727272727273	0.151515151515152	NA	33	NA	NA	NA	NA	NA	NA
1172	1	2127396	2127420	24	+	GGGCAGGGGGAGGGGGCCTGGGGG		GGGCAGGGGGAGGGGGCCTGGGGG	0.622377622	4	0.0833333333333333	0.125	0.0416666666666667	NA	24	NA	NA	NA	0	NA	NA
1173	1	2130829	2130858	29	-	CCCCAGCCCAGCCCAGCCCAGCCCAGCCC	GGGCTGGGCTGGGCTGGGCTGGGCTGGGG	GGGCTGGGCTGGGCTGGGCTGGGCTGGGG	0.587912088	6	0	0.172413793103448	0.172413793103448	NA	29	NA	NA	NA	NA	NA	NA
1174	1	2131922	2131953	31	+	GGGAATGCCGGGGGCCCGGGGCTGGAAGGGG		GGGAATGCCGGGGGCCCGGGGCTGGAAGGGG	0.567432567	4	0.129032258064516	0.193548387096774	0.0645161290322581	NA	31	NA	NA	NA	0	NA	NA
1175	1	2134810	2134832	22	-	CCCACCCATGGCTGCCCTGCCC	GGGCAGGGCAGCCATGGGTGGG	GGGCAGGGCAGCCATGGGTGGG	0.601898102	4	0.136363636363636	0.181818181818182	0.0909090909090909	3	22	2	7	1	1	14	GGGHHGGGHNNNNNHGGGHGGG
1176	1	2136083	2136112	29	-	CCCTCCCACTGCCCCTGACCCCACTGCCC	GGGCAGTGGGGTCAGGGGCAGTGGGAGGG	GGGCAGTGGGGTCAGGGGCAGTGGGAGGG	0.694305694	5	0.137931034482759	0.103448275862069	0.103448275862069	NA	29	NA	NA	NA	NA	NA	NA
1177	1	2136315	2136407	92	-	CCCACGCCCCGCCCTCAAGCCCCGCCCCTCAAGCCCCCCTCCCTCCCTTCGGGCCCCCCATACCCCGCCCCTCAAGCCCCGCCCCGCCCCCC	GGGGGGCGGGGCGGGGCTTGAGGGGCGGGGTATGGGGGGCCCGAAGGGAGGGAGGGGGGCTTGAGGGGCGGGGCTTGAGGGCGGGGCGTGGG	GGGGGGCGGGGCGGGGCTTGAGGGGCGGGGTATGGGGGGCCCGAAGGGAGGGAGGGGGGCTTGAGGGGCGGGGCTTGAGGGCGGGGCGTGGG	0.700799201	14	0.0869565217391304	0.130434782608696	0.0978260869565217	NA	92	NA	NA	NA	NA	NA	NA
1178	1	2136419	2136446	27	-	CCCCGCCCCTCAAGCCCCGCCCCTCCC	GGGAGGGGCGGGGCTTGAGGGGCGGGG	GGGAGGGGCGGGGCTTGAGGGGCGGGG	0.708791209	5	0.0740740740740741	0.111111111111111	0.0740740740740741	NA	27	NA	NA	NA	NA	NA	NA
1179	1	2136454	2136474	20	-	CCCCACGCCCCGCCCCTCCC	GGGAGGGGCGGGGCGTGGGG	GGGAGGGGCGGGGCGTGGGG	0.71028971	4	0.05	0.1	0.05	NA	20	NA	NA	NA	0	NA	NA
1180	1	2136482	2136620	138	-	CCCTCACGCCCCGTCCCCAAGCCCCGCCCTTCCCCCGGGCTCCCCCACGCCCCGCCCCTCAAGCCCCGCCCCCCAGGCGCCCCACGCCCCACCCCTCAATCCCCGCCCCTCCCCCGGGCTCCCCCCACGCCCCGCCCC	GGGGCGGGGCGTGGGGGGAGCCCGGGGGAGGGGCGGGGATTGAGGGGTGGGGCGTGGGGCGCCTGGGGGGCGGGGCTTGAGGGGCGGGGCGTGGGGGAGCCCGGGGGAAGGGCGGGGCTTGGGGACGGGGCGTGAGGG	GGGGCGGGGCGTGGGGGGAGCCCGGGGGAGGGGCGGGGATTGAGGGGTGGGGCGTGGGGCGCCTGGGGGGCGGGGCTTGAGGGGCGGGGCGTGGGGGAGCCCGGGGGAAGGGCGGGGCTTGGGGACGGGGCGTGAGGG	0.691808192	20	0.072463768115942	0.152173913043478	0.0869565217391304	NA	138	NA	NA	NA	NA	NA	NA
1181	1	2136662	2136686	24	-	CCCTTCCCTTGCCCCGCCCCTCCC	GGGAGGGGCGGGGCAAGGGAAGGG	GGGAGGGGCGGGGCAAGGGAAGGG	0.7002997	5	0.208333333333333	0.0833333333333333	0	NA	24	NA	NA	NA	NA	NA	NA
1182	1	2136752	2136775	23	-	CCCCGCCCCGCAGGGTCCCGCCC	GGGCGGGACCCTGCGGGGCGGGG	GGGCGGGACCCTGCGGGGCGGGG	0.6998002	4	0.0434782608695652	0.260869565217391	0.0434782608695652	NA	23	NA	NA	NA	0	NA	NA
1183	1	2137268	2137302	34	+	GGGGGAGGCTGGGAAGGGCATCGGGAGACACGGG		GGGGGAGGCTGGGAAGGGCATCGGGAGACACGGG	0.674325674	5	0.205882352941176	0.147058823529412	0.0588235294117647	NA	34	NA	NA	NA	NA	NA	NA
1184	1	2137308	2137330	22	-	CCCCCTACCCGGGCCCCGGCCC	GGGCCGGGGCCCGGGTAGGGGG	GGGCCGGGGCCCGGGTAGGGGG	0.674825175	4	0.0454545454545455	0.227272727272727	0.0454545454545455	NA	22	NA	NA	NA	0	NA	NA
1185	1	2138546	2138578	32	+	GGGGGGCCAGTGAGGGCTGGGCCGGTGAGGGG		GGGGGGCCAGTGAGGGCTGGGCCGGTGAGGGG	0.603396603	4	0.09375	0.15625	0.09375	3	32	7	2	7	1	338	GGGHNNNNNHGGGHHGGGHNNNNNHGGG
1186	1	2138961	2138984	23	-	CCCTACCCGGGGCCCGGACTCCC	GGGAGTCCGGGCCCCGGGTAGGG	GGGAGTCCGGGCCCCGGGTAGGG	0.61988012	4	0.0869565217391304	0.260869565217391	0.0869565217391304	3	23	5	4	2	1	81	GGGHNNNHGGGHNNHGGGHHGGG
1187	1	2139634	2139661	27	+	GGGCCTGGGCTTCTTGGGAGCCCGGGG		GGGCCTGGGCTTCTTGGGAGCCCGGGG	0.636863137	4	0.037037037037037	0.259259259259259	0.185185185185185	3	27	3	6	5	1	216	GGGHNHGGGHNNNNHGGGHNNNHGGG
1188	1	2140155	2140206	51	+	GGGCAGGCTTGGGAGGGGCCAGCCAGGGGCCCCAGAGGGGTTTGGGCCGGG		GGGCAGGCTTGGGAGGGGCCAGCCAGGGGCCCCAGAGGGGTTTGGGCCGGG	0.622877123	7	0.117647058823529	0.235294117647059	0.0980392156862745	NA	51	NA	NA	NA	NA	NA	NA
1189	1	2140348	2140376	28	+	GGGAAGTGGAGGGATGGGGAGTCATGGG		GGGAAGTGGAGGGATGGGGAGTCATGGG	0.625374625	4	0.214285714285714	0.0357142857142857	0.142857142857143	NA	28	NA	NA	NA	0	NA	NA
1190	1	2140953	2140983	30	-	CCCACCCAGCGCCCTCAGGGCCCAGCCCCC	GGGGGCTGGGCCCTGAGGGCGCTGGGTGGG	GGGGGCTGGGCCCTGAGGGCGCTGGGTGGG	0.626873127	5	0.0333333333333333	0.2	0.133333333333333	NA	30	NA	NA	NA	NA	NA	NA
1191	1	2141468	2141497	29	+	GGGTGGGGGGTCCTGAGGGGAGCTGGGGG		GGGTGGGGGGTCCTGAGGGGAGCTGGGGG	0.632367632	4	0.0689655172413793	0.103448275862069	0.137931034482759	NA	29	NA	NA	NA	0	NA	NA
1192	1	2141870	2141899	29	-	CCCCCACCCCAGACCCTGCCCTCCTACCC	GGGTAGGAGGGCAGGGTCTGGGGTGGGGG	GGGTAGGAGGGCAGGGTCTGGGGTGGGGG	0.608891109	5	0.103448275862069	0.0689655172413793	0.137931034482759	NA	29	NA	NA	NA	NA	NA	NA
1193	1	2141995	2142020	25	+	GGGGGCCTTGGGGGCTGGGTGGGGG		GGGGGCCTTGGGGGCTGGGTGGGGG	0.605394605	4	0	0.12	0.16	NA	25	NA	NA	NA	0	NA	NA
1194	1	2142405	2142427	22	+	GGGACCAGGGTGTGGGGCCGGG		GGGACCAGGGTGTGGGGCCGGG	0.580919081	4	0.0909090909090909	0.181818181818182	0.0909090909090909	NA	22	NA	NA	NA	0	NA	NA
1195	1	2143918	2143939	21	+	GGGTATGGGAGGGGGCCAGGG		GGGTATGGGAGGGGGCCAGGG	0.613386613	4	0.142857142857143	0.0952380952380952	0.0952380952380952	NA	21	NA	NA	NA	0	NA	NA
1196	1	2143942	2143975	33	-	CCCTGCAGCCCCCCCACCCCCACCCCCGGCCCC	GGGGCCGGGGGTGGGGGTGGGGGGGCTGCAGGG	GGGGCCGGGGGTGGGGGTGGGGGGGCTGCAGGG	0.614385614	5	0.0303030303030303	0.121212121212121	0.0909090909090909	NA	33	NA	NA	NA	NA	NA	NA
1197	1	2145692	2145715	23	+	GGGGCGGGAGGGGCCTGCTCGGG		GGGGCGGGAGGGGCCTGCTCGGG	0.660839161	4	0.0434782608695652	0.217391304347826	0.0869565217391304	NA	23	NA	NA	NA	0	NA	NA
1198	1	2145810	2145834	24	+	GGGGATGGGCAGGGCCTGGGAGGG		GGGGATGGGCAGGGCCTGGGAGGG	0.663836164	5	0.125	0.125	0.0833333333333333	NA	24	NA	NA	NA	NA	NA	NA
1199	1	2146146	2146185	39	-	CCCAGTGCCCGCGGCCGCCCTTGCCCTTCCTCCCTTCCC	GGGAAGGGAGGAAGGGCAAGGGCGGCCGCGGGCACTGGG	GGGAAGGGAGGAAGGGCAAGGGCGGCCGCGGGCACTGGG	0.666833167	6	0.205128205128205	0.179487179487179	0.0256410256410256	NA	39	NA	NA	NA	NA	NA	NA
1200	1	2146794	2146822	28	+	GGGGAGGGGTGAGGATGGGGGCAAGGGG		GGGGAGGGGTGAGGATGGGGGCAAGGGG	0.666833167	4	0.178571428571429	0.0357142857142857	0.0714285714285714	NA	28	NA	NA	NA	0	NA	NA
1201	1	2147313	2147344	31	-	CCCTTCTGCCCCCATTGGGTCCCCTGTGCCC	GGGCACAGGGGACCCAATGGGGGCAGAAGGG	GGGCACAGGGGACCCAATGGGGGCAGAAGGG	0.661838162	4	0.258064516129032	0.193548387096774	0.032258064516129	NA	31	NA	NA	NA	0	NA	NA
1202	1	2147657	2147688	31	+	GGGTTCAGTGGGTGAGGGTGGCAGGGCTGGG		GGGTTCAGTGGGTGAGGGTGGCAGGGCTGGG	0.636863137	5	0.0967741935483871	0.0967741935483871	0.193548387096774	NA	31	NA	NA	NA	NA	NA	NA
1203	1	2147823	2147843	20	-	CCCCTCCCTCCCTCGGGCCC	GGGCCCGAGGGAGGGAGGGG	GGGCCCGAGGGAGGGAGGGG	0.621378621	4	0.15	0.15	0	3	20	5	1	1	1	29	GGGHNNNHGGGHGGGHGGG
1204	1	2158410	2158434	24	-	CCCCGGGCTTCCCGCTCCCCGCCC	GGGCGGGGAGCGGGAAGCCCGGGG	GGGCGGGGAGCGGGAAGCCCGGGG	0.693806194	4	0.125	0.208333333333333	0	NA	24	NA	NA	NA	0	NA	NA
1205	1	2158642	2158670	28	-	CCCCTCCCAGGCCCGAAGCCCCCGGCCC	GGGCCGGGGGCTTCGGGCCTGGGAGGGG	GGGCCGGGGGCTTCGGGCCTGGGAGGGG	0.730769231	5	0.0357142857142857	0.214285714285714	0.107142857142857	NA	28	NA	NA	NA	NA	NA	NA
1206	1	2158692	2158714	22	+	GGGGCCGGCGGGCGGGGCGGGG		GGGGCCGGCGGGCGGGGCGGGG	0.737762238	4	0	0.227272727272727	0	NA	22	NA	NA	NA	0	NA	NA
1207	1	2159388	2159434	46	+	GGGGGGCGGGGCCGGCGCGGGGCGGAGCGGGCGGCGCGGGGCGGGG		GGGGGGCGGGGCCGGCGCGGGGCGGAGCGGGCGGCGCGGGGCGGGG	0.820679321	6	0.0217391304347826	0.239130434782609	0	NA	46	NA	NA	NA	NA	NA	NA
1208	1	2159608	2159626	18	+	GGGCGGGCGGGCCGGGGG		GGGCGGGCGGGCCGGGGG	0.817182817	4	0	0.222222222222222	0	3	18	1	1	2	1	50	GGGHGGGHGGGHHGGG
1209	1	2159730	2159773	43	-	CCCGGCGGGCCCCGCGCCCGCGCCCCCGCTCCTCCCGGGCCCC	GGGGCCCGGGAGGAGCGGGGGCGCGGGCGCGGGGCCCGCCGGG	GGGGCCCGGGAGGAGCGGGGGCGCGGGCGCGGGGCCCGCCGGG	0.802697303	6	0.0465116279069767	0.302325581395349	0	NA	43	NA	NA	NA	NA	NA	NA
1210	1	2159821	2159850	29	-	CCCGCGCGCCCCCCGCGAGCCCCGGGCCC	GGGCCCGGGGCTCGCGGGGGGCGCGCGGG	GGGCCCGGGGCTCGCGGGGGGCGCGCGGG	0.8001998	4	0	0.310344827586207	0.0344827586206897	NA	29	NA	NA	NA	0	NA	NA
1211	1	2159909	2159953	44	+	GGGGGGCGCGCGGGGGACGCGCGGGGGGCCCGGGCGGCGGCGGG		GGGGGGCGCGCGGGGGACGCGCGGGGGGCCCGGGCGGCGGCGGG	0.794705295	5	0.0227272727272727	0.272727272727273	0	NA	44	NA	NA	NA	NA	NA	NA
1212	1	2160015	2160051	36	-	CCCCTTCGCCCCGCCCGCCTTCCCCTTCGCGCCCCC	GGGGGCGCGAAGGGGAAGGCGGGCGGGGCGAAGGGG	GGGGGCGCGAAGGGGAAGGCGGGCGGGGCGAAGGGG	0.793206793	5	0.166666666666667	0.138888888888889	0	NA	36	NA	NA	NA	NA	NA	NA
1213	1	2160090	2160191	101	+	GGGGGGCGGCCGGGGTCGGGGCCGCGGGCGCCGCCGGGGCGCGCGGGGCGGCGGCGGGGGCCGGGGGGGCCCGGGCGCGCGGGAGCGGGAGCGGCCGGGGG		GGGGGGCGGCCGGGGTCGGGGCCGCGGGCGCCGCCGGGGCGCGCGGGGCGGCGGCGGGGGCCGGGGGGGCCCGGGCGCGCGGGAGCGGGAGCGGCCGGGGG	0.775224775	12	0.0198019801980198	0.297029702970297	0.0099009900990099	NA	101	NA	NA	NA	NA	NA	NA
1214	1	2164941	2164978	37	+	GGGCTGGCGTGGGTCTCAGTGGGCTGTGGGTTGAGGG		GGGCTGGCGTGGGTCTCAGTGGGCTGTGGGTTGAGGG	0.602397602	5	0.0540540540540541	0.135135135135135	0.243243243243243	NA	37	NA	NA	NA	NA	NA	NA
1215	1	2165808	2165834	26	+	GGGGCAGCAGGGTCACGGTGGGGGGG		GGGGCAGCAGGGTCACGGTGGGGGGG	0.577922078	3	0.115384615384615	0.153846153846154	0.0769230769230769	NA	26	NA	NA	NA	NA	NA	NA
1216	1	2168657	2168683	26	+	GGGTGAGGGGTGGTGGGAGGGCAGGG		GGGTGAGGGGTGGTGGGAGGGCAGGG	0.579420579	5	0.115384615384615	0.0384615384615385	0.115384615384615	NA	26	NA	NA	NA	NA	NA	NA
1217	1	2176538	2176561	23	-	CCCCCAGCCCCCAACACCCACCC	GGGTGGGTGTTGGGGGCTGGGGG	GGGTGGGTGTTGGGGGCTGGGGG	0.48001998	4	0	0.0434782608695652	0.217391304347826	NA	23	NA	NA	NA	0	NA	NA
1218	1	2178732	2178753	21	+	GGGAAGGGCCTGGGTCAGGGG		GGGAAGGGCCTGGGTCAGGGG	0.591408591	4	0.142857142857143	0.142857142857143	0.0952380952380952	3	21	2	3	3	1	108	GGGHHGGGHNHGGGHNHGGG
1219	1	2182845	2182874	29	-	CCCCCGCTCCCTCCCCCTGCCCCAGCCCC	GGGGCTGGGGCAGGGGGAGGGAGCGGGGG	GGGGCTGGGGCAGGGGGAGGGAGCGGGGG	0.572427572	5	0.103448275862069	0.103448275862069	0.0344827586206897	NA	29	NA	NA	NA	NA	NA	NA
1220	1	2198997	2199025	28	+	GGGCACTGAGGGAGTGGGGCATTAGGGG		GGGCACTGAGGGAGTGGGGCATTAGGGG	0.592407592	4	0.178571428571429	0.107142857142857	0.142857142857143	NA	28	NA	NA	NA	0	NA	NA
1221	1	2199553	2199579	26	-	CCCGCAGCCCTGGCCCAGGTGCCCCC	GGGGGCACCTGGGCCAGGGCTGCGGG	GGGGGCACCTGGGCCAGGGCTGCGGG	0.599400599	4	0.0769230769230769	0.269230769230769	0.0769230769230769	3	26	5	3	4	1	178	GGGHNNNHGGGHNHGGGHNNHGGG
1222	1	2200289	2200304	15	-	CCCTCCCTCCCTCCC	GGGAGGGAGGGAGGG	GGGAGGGAGGGAGGG	0.615884116	4	0.2	0	0	3	15	1	1	1	1	1	GGGHGGGHGGGHGGG
1223	1	2200348	2200366	18	-	CCCTTTTCCCTCCCTCCC	GGGAGGGAGGGAAAAGGG	GGGAGGGAGGGAAAAGGG	0.622877123	4	0.333333333333333	0	0	3	18	1	1	4	1	148	GGGHGGGHGGGHNNHGGG
1224	1	2204262	2204288	26	-	CCCCGAGCCTCCCCCTCCCACGCCCC	GGGGCGTGGGAGGGGGAGGCTCGGGG	GGGGCGTGGGAGGGGGAGGCTCGGGG	0.595904096	4	0.0769230769230769	0.115384615384615	0.0769230769230769	NA	26	NA	NA	NA	0	NA	NA
1225	1	2204296	2204320	24	-	CCCTCCCACGCCCCTCCTGCCCCC	GGGGGCAGGAGGGGCGTGGGAGGG	GGGGGCAGGAGGGGCGTGGGAGGG	0.597402597	4	0.125	0.0833333333333333	0.0416666666666667	NA	24	NA	NA	NA	0	NA	NA
1226	1	2207361	2207377	16	-	CCCACCCTCCCTGCCC	GGGCAGGGAGGGTGGG	GGGCAGGGAGGGTGGG	0.583416583	4	0.125	0.0625	0.0625	3	16	2	1	1	1	8	GGGHHGGGHGGGHGGG
1227	1	2207906	2207940	34	+	GGGATTGGGGAGCCAGGGCTGAGGGCCTGTAGGG		GGGATTGGGGAGCCAGGGCTGAGGGCCTGTAGGG	0.539460539	5	0.147058823529412	0.147058823529412	0.147058823529412	NA	34	NA	NA	NA	NA	NA	NA
1228	1	2209572	2209601	29	-	CCCAGTGTCCCCTGGACCCACTTGCTCCC	GGGAGCAAGTGGGTCCAGGGGACACTGGG	GGGAGCAAGTGGGTCCAGGGGACACTGGG	0.577922078	4	0.206896551724138	0.172413793103448	0.103448275862069	NA	29	NA	NA	NA	0	NA	NA
1229	1	2214073	2214106	33	-	CCCCCAAGCCCGCTGGCTCCCAGCCCTCCACCC	GGGTGGAGGGCTGGGAGCCAGCGGGCTTGGGGG	GGGTGGAGGGCTGGGAGCCAGCGGGCTTGGGGG	0.624875125	5	0.0909090909090909	0.151515151515152	0.121212121212121	NA	33	NA	NA	NA	NA	NA	NA
1230	1	2214788	2214805	17	+	GGGGGGGGAGGGCAGGG		GGGGGGGGAGGGCAGGG	0.638861139	3	0.117647058823529	0.0588235294117647	0	NA	17	NA	NA	NA	NA	NA	NA
1231	1	2215465	2215486	21	-	CCCCAGACCCAGACCCTCCCC	GGGGAGGGTCTGGGTCTGGGG	GGGGAGGGTCTGGGTCTGGGG	0.624875125	4	0.0476190476190476	0.0952380952380952	0.19047619047619	3	21	1	3	3	1	101	GGGHGGGHNHGGGHNHGGG
1232	1	2218563	2218599	36	-	CCCCTGCGCACCCTCCCGCCCGGGGTGCCCTGGCCC	GGGCCAGGGCACCCCGGGCGGGAGGGTGCGCAGGGG	GGGCCAGGGCACCCCGGGCGGGAGGGTGCGCAGGGG	0.548451548	6	0.111111111111111	0.277777777777778	0.0277777777777778	NA	36	NA	NA	NA	NA	NA	NA
1233	1	2219305	2219336	31	-	CCCTCCGGCCCCACCCCGAGCCCTGAGCCCC	GGGGCTCAGGGCTCGGGGTGGGGCCGGAGGG	GGGGCTCAGGGCTCGGGGTGGGGCCGGAGGG	0.554445554	5	0.0645161290322581	0.193548387096774	0.0967741935483871	NA	31	NA	NA	NA	NA	NA	NA
1234	1	2220550	2220576	26	-	CCCTCAGGACCCAGCTGCCCCTCCCC	GGGGAGGGGCAGCTGGGTCCTGAGGG	GGGGAGGGGCAGCTGGGTCCTGAGGG	0.593406593	4	0.115384615384615	0.153846153846154	0.115384615384615	NA	26	NA	NA	NA	0	NA	NA
1235	1	2220935	2220960	25	+	GGGGGTGGGGGGGTGCAGGGCAGGG		GGGGGTGGGGGGGTGCAGGGCAGGG	0.617382617	4	0.08	0.08	0.08	NA	25	NA	NA	NA	0	NA	NA
1236	1	2220976	2220998	22	+	GGGGTGGGGGTGCAGGGCAGGG		GGGGTGGGGGTGCAGGGCAGGG	0.62037962	4	0.0909090909090909	0.0909090909090909	0.0909090909090909	NA	22	NA	NA	NA	0	NA	NA
1237	1	2221016	2221041	25	+	GGGGGTGGGGGGGTGCAGGGCAGGG		GGGGGTGGGGGGGTGCAGGGCAGGG	0.621378621	4	0.08	0.08	0.08	NA	25	NA	NA	NA	0	NA	NA
1238	1	2221296	2221321	25	+	GGGCTGACTGGGCAGAGGGAAGGGG		GGGCTGACTGGGCAGAGGGAAGGGG	0.626873127	4	0.2	0.12	0.08	3	25	6	4	2	1	88	GGGHNNNNHGGGHNNHGGGHHGGG
1239	1	2224473	2224499	26	+	GGGCAGGGTGCACGGGAGAGCAGGGG		GGGCAGGGTGCACGGGAGAGCAGGGG	0.608891109	4	0.192307692307692	0.153846153846154	0.0384615384615385	3	26	2	5	6	1	257	GGGHHGGGHNNNHGGGHNNNNHGGG
1240	1	2229354	2229384	30	+	GGGGACGCACGGGAGGGGTTGCAGGGTGGG		GGGGACGCACGGGAGGGGTTGCAGGGTGGG	0.609390609	5	0.133333333333333	0.133333333333333	0.1	NA	30	NA	NA	NA	NA	NA	NA
1241	1	2230687	2230719	32	+	GGGGAGGGGGGGGGCCACACGGGCAGGCGGGG		GGGGAGGGGGGGGGCCACACGGGCAGGCGGGG	0.623376623	4	0.125	0.1875	0	NA	32	NA	NA	NA	0	NA	NA
1242	1	2231510	2231528	18	-	CCCAGCCCTGCCCTGCCC	GGGCAGGGCAGGGCTGGG	GGGCAGGGCAGGGCTGGG	0.636363636	4	0.111111111111111	0.166666666666667	0.0555555555555556	3	18	2	2	2	1	58	GGGHHGGGHHGGGHHGGG
1243	1	2232831	2232857	26	-	CCCTGCGTCCCCGGCCCTGTGCGCCC	GGGCGCACAGGGCCGGGGACGCAGGG	GGGCGCACAGGGCCGGGGACGCAGGG	0.621878122	4	0.153846153846154	0.269230769230769	0	NA	26	NA	NA	NA	0	NA	NA
1244	1	2232904	2232924	20	-	CCCCTCCCCTGGCCCCACCC	GGGTGGGGCCAGGGGAGGGG	GGGTGGGGCCAGGGGAGGGG	0.627372627	4	0.1	0.1	0.05	NA	20	NA	NA	NA	0	NA	NA
1245	1	2233675	2233693	18	+	GGGTGGGCTGGGTCTGGG		GGGTGGGCTGGGTCTGGG	0.622377622	4	0	0.111111111111111	0.222222222222222	3	18	1	2	3	1	100	GGGHGGGHHGGGHNHGGG
1246	1	2234549	2234586	37	+	GGGGCCTGTCGGGGTCCTTGGGGTGGTGGGTACTGGG		GGGGCCTGTCGGGGTCCTTGGGGTGGTGGGTACTGGG	0.621378621	5	0.027027027027027	0.162162162162162	0.243243243243243	NA	37	NA	NA	NA	NA	NA	NA
1247	1	2238625	2238642	17	-	CCCCACCCTCCCCACCC	GGGTGGGGAGGGTGGGG	GGGTGGGGAGGGTGGGG	0.586413586	4	0.0588235294117647	0	0.117647058823529	NA	17	NA	NA	NA	0	NA	NA
1248	1	2241137	2241163	26	-	CCCCGGCCCCCCCACCCCCTCCTCCC	GGGAGGAGGGGGTGGGGGGGCCGGGG	GGGAGGAGGGGGTGGGGGGGCCGGGG	0.587412587	4	0.0769230769230769	0.0769230769230769	0.0384615384615385	NA	26	NA	NA	NA	0	NA	NA
1249	1	2241175	2241201	26	-	CCCCGGCCCCCCCACCCCCTCCTCCC	GGGAGGAGGGGGTGGGGGGGCCGGGG	GGGAGGAGGGGGTGGGGGGGCCGGGG	0.588911089	4	0.0769230769230769	0.0769230769230769	0.0384615384615385	NA	26	NA	NA	NA	0	NA	NA
1250	1	2241213	2241240	27	-	CCCCGGCCCCCCCCACCCCCTCCTCCC	GGGAGGAGGGGGTGGGGGGGGCCGGGG	GGGAGGAGGGGGTGGGGGGGGCCGGGG	0.588411588	4	0.0740740740740741	0.0740740740740741	0.037037037037037	NA	27	NA	NA	NA	0	NA	NA
1251	1	2241252	2241281	29	-	CCCCGGCCCCCCCCCCACCCCCTCCTCCC	GGGAGGAGGGGGTGGGGGGGGGGCCGGGG	GGGAGGAGGGGGTGGGGGGGGGGCCGGGG	0.592407592	4	0.0689655172413793	0.0689655172413793	0.0344827586206897	NA	29	NA	NA	NA	0	NA	NA
1252	1	2241293	2241322	29	-	CCCCGGCCCCCCCACCCCTCCCTCAGCCC	GGGCTGAGGGAGGGGTGGGGGGGCCGGGG	GGGCTGAGGGAGGGGTGGGGGGGCCGGGG	0.591408591	5	0.0689655172413793	0.103448275862069	0.0689655172413793	NA	29	NA	NA	NA	NA	NA	NA
1253	1	2241424	2241452	28	-	CCCAGACCCCCGCCCCTGCCCGTGCCCC	GGGGCACGGGCAGGGGCGGGGGTCTGGG	GGGGCACGGGCAGGGGCGGGGGTCTGGG	0.588911089	5	0.0714285714285714	0.178571428571429	0.0714285714285714	NA	28	NA	NA	NA	NA	NA	NA
1254	1	2242741	2242788	47	+	GGGTGTTGGGGGCAGTGGGCAGGGGCGTGGGCCGAGGGGAACATGGG		GGGTGTTGGGGGCAGTGGGCAGGGGCGTGGGCCGAGGGGAACATGGG	0.655344655	7	0.127659574468085	0.127659574468085	0.127659574468085	NA	47	NA	NA	NA	NA	NA	NA
1255	1	2242932	2242957	25	+	GGGGAGGAGTTGGGGAAGGGCTGGG		GGGGAGGAGTTGGGGAAGGGCTGGG	0.658341658	4	0.16	0.04	0.12	NA	25	NA	NA	NA	0	NA	NA
1256	1	2243045	2243061	16	-	CCCTCCCGACCCTCCC	GGGAGGGTCGGGAGGG	GGGAGGGTCGGGAGGG	0.659340659	4	0.125	0.0625	0.0625	3	16	1	2	1	1	2	GGGHGGGHHGGGHGGG
1257	1	2243597	2243617	20	-	CCCCACCCTGTGCCCCACCC	GGGTGGGGCACAGGGTGGGG	GGGTGGGGCACAGGGTGGGG	0.665834166	4	0.1	0.1	0.1	NA	20	NA	NA	NA	0	NA	NA
1258	1	2243894	2243917	23	-	CCCCCAACCCGCCCTCCTGCCCC	GGGGCAGGAGGGCGGGTTGGGGG	GGGGCAGGAGGGCGGGTTGGGGG	0.663836164	4	0.0869565217391304	0.0869565217391304	0.0869565217391304	3	23	5	1	2	1	78	GGGHNNNHGGGHGGGHHGGG
1259	1	2243990	2244037	47	-	CCCATTGCCCCAGCCCACAGGCCCAGACCCCGACCCCATCCTGGCCC	GGGCCAGGATGGGGTCGGGGTCTGGGCCTGTGGGCTGGGGCAATGGG	GGGCCAGGATGGGGTCGGGGTCTGGGCCTGTGGGCTGGGGCAATGGG	0.661838162	7	0.0851063829787234	0.170212765957447	0.170212765957447	NA	47	NA	NA	NA	NA	NA	NA
1260	1	2244384	2244407	23	-	CCCGCCCAGCCCTGCCACCCCCC	GGGGGGTGGCAGGGCTGGGCGGG	GGGGGGTGGCAGGGCTGGGCGGG	0.666833167	4	0.0434782608695652	0.130434782608696	0.0869565217391304	3	23	5	2	1	1	30	GGGHNNNHGGGHHGGGHGGG
1261	1	2244707	2244743	36	+	GGGACAGGGAACCGTGGGGAGGTGGGGAGGTAGGGG		GGGACAGGGAACCGTGGGGAGGTGGGGAGGTAGGGG	0.667832168	5	0.194444444444444	0.0833333333333333	0.0833333333333333	NA	36	NA	NA	NA	NA	NA	NA
1262	1	2245318	2245342	24	-	CCCTGCGCCCTGCTGTGCCCACCC	GGGTGGGCACAGCAGGGCGCAGGG	GGGTGGGCACAGCAGGGCGCAGGG	0.689310689	4	0.166666666666667	0.208333333333333	0.0416666666666667	3	24	1	7	4	1	154	GGGHGGGHNNNNNHGGGHNNHGGG
1263	1	2245513	2245538	25	+	GGGCCTGGGGGGATTGTGGGTGGGG		GGGCCTGGGGGGATTGTGGGTGGGG	0.697802198	4	0.04	0.08	0.2	NA	25	NA	NA	NA	0	NA	NA
1264	1	2246068	2246085	17	+	GGGGGGGTGGGGAGGGG		GGGGGGGTGGGGAGGGG	0.721778222	3	0.0588235294117647	0	0.0588235294117647	NA	17	NA	NA	NA	NA	NA	NA
1265	1	2246406	2246436	30	+	GGGCTGGGGGGCGGGACGGGAGGCCCTGGG		GGGCTGGGGGGCGGGACGGGAGGCCCTGGG	0.722277722	5	0.0666666666666667	0.2	0.0666666666666667	NA	30	NA	NA	NA	NA	NA	NA
1266	1	2246591	2246662	71	-	CCCCCCCCGTTCCCCCTTCCCCCCCGTACCCCTCTTCCCCCGCTCGTCCCCCCTTCCCCACCCCAGGCCCC	GGGGCCTGGGGTGGGGAAGGGGGGACGAGCGGGGGAAGAGGGGTACGGGGGGGAAGGGGGAACGGGGGGGG	GGGGCCTGGGGTGGGGAAGGGGGGACGAGCGGGGGAAGAGGGGTACGGGGGGGAAGGGGGAACGGGGGGGG	0.726773227	9	0.169014084507042	0.0845070422535211	0.0422535211267606	NA	71	NA	NA	NA	NA	NA	NA
1267	1	2246708	2246731	23	+	GGGGGCGGGGGCGGGGGCGGGGG		GGGGGCGGGGGCGGGGGCGGGGG	0.73026973	4	0	0.130434782608696	0	NA	23	NA	NA	NA	0	NA	NA
1268	1	2246796	2246827	31	-	CCCTGCCAACCCTGCCCTCCCGGAAGGTCCC	GGGACCTTCCGGGAGGGCAGGGTTGGCAGGG	GGGACCTTCCGGGAGGGCAGGGTTGGCAGGG	0.733766234	5	0.129032258064516	0.193548387096774	0.129032258064516	NA	31	NA	NA	NA	NA	NA	NA
1269	1	2246916	2246941	25	-	CCCCCCATCCCGGCCCGCAGGCCCC	GGGGCCTGCGGGCCGGGATGGGGGG	GGGGCCTGCGGGCCGGGATGGGGGG	0.730769231	4	0.04	0.2	0.08	3	25	5	2	2	1	79	GGGHNNNHGGGHHGGGHHGGG
1270	1	2247162	2247193	31	-	CCCAGGGACCCCCAGCCCAGGCACCCCACCC	GGGTGGGGTGCCTGGGCTGGGGGTCCCTGGG	GGGTGGGGTGCCTGGGCTGGGGGTCCCTGGG	0.721278721	5	0	0.193548387096774	0.193548387096774	NA	31	NA	NA	NA	NA	NA	NA
1271	1	2247628	2247652	24	+	GGGCTGGGCAGCTGGGCGCAGGGG		GGGCTGGGCAGCTGGGCGCAGGGG	0.688311688	4	0.0833333333333333	0.208333333333333	0.0833333333333333	3	24	2	5	4	1	159	GGGHHGGGHNNNHGGGHNNHGGG
1272	1	2248573	2248592	19	-	CCCCCCCCATCCCCACCCC	GGGGTGGGGATGGGGGGGG	GGGGTGGGGATGGGGGGGG	0.668331668	3	0.0526315789473684	0	0.105263157894737	NA	19	NA	NA	NA	NA	NA	NA
1273	1	2248822	2248850	28	+	GGGGCACAGGGAGGTGGGCGGAGCTGGG		GGGGCACAGGGAGGTGGGCGGAGCTGGG	0.665834166	4	0.142857142857143	0.142857142857143	0.0714285714285714	3	28	4	4	7	1	319	GGGHNNHGGGHNNHGGGHNNNNNHGGG
1274	1	2249931	2249957	26	-	CCCCGCAGTCCCTCCCTCTCCCGCCC	GGGCGGGAGAGGGAGGGACTGCGGGG	GGGCGGGAGAGGGAGGGACTGCGGGG	0.642857143	5	0.153846153846154	0.115384615384615	0.0384615384615385	NA	26	NA	NA	NA	NA	NA	NA
1275	1	2250105	2250127	22	+	GGGTGAGTGGGGCCGGGGCGGG		GGGTGAGTGGGGCCGGGGCGGG	0.64035964	4	0.0454545454545455	0.136363636363636	0.0909090909090909	NA	22	NA	NA	NA	0	NA	NA
1276	1	2251366	2251401	35	-	CCCTGCAATGCCCCCCCGCCCGCCCCTCTGCCCCC	GGGGGCAGAGGGGCGGGCGGGGGGGCATTGCAGGG	GGGGGCAGAGGGGCGGGCGGGGGGGCATTGCAGGG	0.646353646	5	0.114285714285714	0.142857142857143	0.0571428571428571	NA	35	NA	NA	NA	NA	NA	NA
1277	1	2253103	2253129	26	-	CCCGCTGGCCCCTGTGCCCCCGACCC	GGGTCGGGGGCACAGGGGCCAGCGGG	GGGTCGGGGGCACAGGGGCCAGCGGG	0.629370629	4	0.115384615384615	0.230769230769231	0.0384615384615385	NA	26	NA	NA	NA	0	NA	NA
1278	1	2253499	2253526	27	-	CCCCGCCCTGGCCCCTTCCCCACACCC	GGGTGTGGGGAAGGGGCCAGGGCGGGG	GGGTGTGGGGAAGGGGCCAGGGCGGGG	0.632367632	5	0.111111111111111	0.111111111111111	0.0740740740740741	NA	27	NA	NA	NA	NA	NA	NA
1279	1	2253531	2253557	26	+	GGGGCTCTCCGGGTGGGGCTGGAGGG		GGGGCTCTCCGGGTGGGGCTGGAGGG	0.631868132	4	0.0384615384615385	0.192307692307692	0.153846153846154	NA	26	NA	NA	NA	0	NA	NA
1280	1	2254295	2254316	21	+	GGGAAGGGTGGGCGGCAAGGG		GGGAAGGGTGGGCGGCAAGGG	0.642357642	4	0.19047619047619	0.0952380952380952	0.0476190476190476	3	21	2	1	6	1	253	GGGHHGGGHGGGHNNNNHGGG
1281	1	2255122	2255145	23	-	CCCAGCCCAGGCCCACCAAGCCC	GGGCTTGGTGGGCCTGGGCTGGG	GGGCTTGGTGGGCCTGGGCTGGG	0.668831169	4	0	0.173913043478261	0.217391304347826	3	23	6	3	2	1	87	GGGHNNNNHGGGHNHGGGHHGGG
1282	1	2256118	2256145	27	+	GGGAGGGGCCCAGGGGTCCTGCCGGGG		GGGAGGGGCCCAGGGGTCCTGCCGGGG	0.611888112	4	0.0740740740740741	0.259259259259259	0.0740740740740741	NA	27	NA	NA	NA	0	NA	NA
1283	1	2256290	2256315	25	+	GGGGCACCCACGGGCTGGGGCAGGG		GGGGCACCCACGGGCTGGGGCAGGG	0.596903097	4	0.12	0.28	0.04	NA	25	NA	NA	NA	0	NA	NA
1284	1	2256572	2256600	28	-	CCCTCCCTCCCTCCCTTCCTTCCCTCCC	GGGAGGGAAGGAAGGGAGGGAGGGAGGG	GGGAGGGAAGGAAGGGAGGGAGGGAGGG	0.590909091	6	0.285714285714286	0	0	NA	28	NA	NA	NA	NA	NA	NA
1285	1	2259526	2259556	30	-	CCCTTGACCCTGTCTACCCGGACCCACCCC	GGGGTGGGTCCGGGTAGACAGGGTCAAGGG	GGGGTGGGTCCGGGTAGACAGGGTCAAGGG	0.592907093	5	0.166666666666667	0.133333333333333	0.133333333333333	NA	30	NA	NA	NA	NA	NA	NA
1286	1	2260343	2260370	27	-	CCCGCCCAGGGAGGCCCCTCTGCACCC	GGGTGCAGAGGGGCCTCCCTGGGCGGG	GGGTGCAGAGGGGCCTCCCTGGGCGGG	0.639360639	4	0.0740740740740741	0.259259259259259	0.111111111111111	NA	27	NA	NA	NA	0	NA	NA
1287	1	2260689	2260711	22	-	CCCAGCTGTTCCCGCCCGGCCC	GGGCCGGGCGGGAACAGCTGGG	GGGCCGGGCGGGAACAGCTGGG	0.642857143	4	0.136363636363636	0.227272727272727	0.0454545454545455	3	22	2	1	7	1	302	GGGHHGGGHGGGHNNNNNHGGG
1288	1	2260860	2260891	31	-	CCCGGTGCCCCCAGCTTCCCAGTGCCCTCCC	GGGAGGGCACTGGGAAGCTGGGGGCACCGGG	GGGAGGGCACTGGGAAGCTGGGGGCACCGGG	0.640859141	5	0.161290322580645	0.193548387096774	0.0645161290322581	NA	31	NA	NA	NA	NA	NA	NA
1289	1	2261027	2261072	45	+	GGGTCTCCTGGGTGCCTGGGGATGGAGGGGCTGGGCTGAGTGGGG		GGGTCTCCTGGGTGCCTGGGGATGGAGGGGCTGGGCTGAGTGGGG	0.628371628	6	0.0666666666666667	0.155555555555556	0.2	NA	45	NA	NA	NA	NA	NA	NA
1290	1	2261404	2261443	39	+	GGGAGCTCCGGGTGAGGGGGGAGCTCCGGGTGAGGGGGG		GGGAGCTCCGGGTGAGGGGGGAGCTCCGGGTGAGGGGGG	0.611888112	5	0.102564102564103	0.153846153846154	0.102564102564103	NA	39	NA	NA	NA	NA	NA	NA
1291	1	2262561	2262585	24	-	CCCGTCCACCCTGTCTCCCCTCCC	GGGAGGGGAGACAGGGTGGACGGG	GGGAGGGGAGACAGGGTGGACGGG	0.627872128	4	0.208333333333333	0.0833333333333333	0.0416666666666667	NA	24	NA	NA	NA	0	NA	NA
1292	1	2264325	2264348	23	+	GGGGACTGGGGCTCGGGCTGGGG		GGGGACTGGGGCTCGGGCTGGGG	0.63986014	4	0.0434782608695652	0.173913043478261	0.130434782608696	NA	23	NA	NA	NA	0	NA	NA
1293	1	2265090	2265116	26	-	CCCTTGCCCCTGCCCTTCTCCACCCC	GGGGTGGAGAAGGGCAGGGGCAAGGG	GGGGTGGAGAAGGGCAGGGGCAAGGG	0.631368631	4	0.230769230769231	0.0769230769230769	0.0384615384615385	NA	26	NA	NA	NA	0	NA	NA
1294	1	2265659	2265681	22	+	GGGCCTCTGGGTGGTGGGGGGG		GGGCCTCTGGGTGGTGGGGGGG	0.622377622	3	0	0.136363636363636	0.181818181818182	NA	22	NA	NA	NA	NA	NA	NA
1295	1	2266969	2266998	29	-	CCCAAGGCCCCCGGTGCCACCCCTGTCCC	GGGACAGGGGTGGCACCGGGGGCCTTGGG	GGGACAGGGGTGGCACCGGGGGCCTTGGG	0.63986014	4	0.103448275862069	0.206896551724138	0.103448275862069	NA	29	NA	NA	NA	0	NA	NA
1296	1	2267138	2267156	18	+	GGGTGGGAGCGGGGCGGG		GGGTGGGAGCGGGGCGGG	0.642357642	4	0.0555555555555556	0.111111111111111	0.0555555555555556	NA	18	NA	NA	NA	0	NA	NA
1297	1	2267213	2267238	25	+	GGGCTGGTGGGACGGGTCCCCAGGG		GGGCTGGTGGGACGGGTCCCCAGGG	0.646353646	4	0.08	0.24	0.12	3	25	5	2	6	1	275	GGGHNNNHGGGHHGGGHNNNNHGGG
1298	1	2268622	2268642	20	+	GGGTAGGGCCGGGACCGGGG		GGGTAGGGCCGGGACCGGGG	0.662337662	4	0.1	0.2	0.05	3	20	2	2	3	1	107	GGGHHGGGHHGGGHNHGGG
1299	1	2271042	2271096	54	-	CCCCCAAGGCTCCCCACTGCCCTGCCACACCCCCGCCAGGCCCCAGTGTCTCCC	GGGAGACACTGGGGCCTGGCGGGGGTGTGGCAGGGCAGTGGGGAGCCTTGGGGG	GGGAGACACTGGGGCCTGGCGGGGGTGTGGCAGGGCAGTGGGGAGCCTTGGGGG	0.622377622	6	0.111111111111111	0.166666666666667	0.12962962962963	NA	54	NA	NA	NA	NA	NA	NA
1300	1	2275400	2275449	49	+	GGGACTGGGCCTGGGGCTGGGGCCAGGGGCAGGGTGGGGTGGGGGTGGG		GGGACTGGGCCTGGGGCTGGGGCCAGGGGCAGGGTGGGGTGGGGGTGGG	0.646853147	9	0.0612244897959184	0.142857142857143	0.122448979591837	NA	49	NA	NA	NA	NA	NA	NA
1301	1	2275696	2275728	32	+	GGGGCTGGCGGGCCTGGGAGGGATCTGCAGGG		GGGGCTGGCGGGCCTGGGAGGGATCTGCAGGG	0.656843157	5	0.09375	0.1875	0.125	NA	32	NA	NA	NA	NA	NA	NA
1302	1	2278324	2278367	43	-	CCCAGCTCTCCCTGCCCACCCCCGGCCCAGCTCCCACTAGCCC	GGGCTAGTGGGAGCTGGGCCGGGGGTGGGCAGGGAGAGCTGGG	GGGCTAGTGGGAGCTGGGCCGGGGGTGGGCAGGGAGAGCTGGG	0.59040959	7	0.116279069767442	0.13953488372093	0.116279069767442	NA	43	NA	NA	NA	NA	NA	NA
1303	1	2278469	2278497	28	+	GGGACATGGGGACTCTTGGGAGATGGGG		GGGACATGGGGACTCTTGGGAGATGGGG	0.598401598	4	0.178571428571429	0.107142857142857	0.178571428571429	NA	28	NA	NA	NA	0	NA	NA
1304	1	2278505	2278534	29	+	GGGAGATGGGGAGCTCTTGGGAGATGGGG		GGGAGATGGGGAGCTCTTGGGAGATGGGG	0.598901099	4	0.172413793103448	0.0689655172413793	0.172413793103448	NA	29	NA	NA	NA	0	NA	NA
1305	1	2278816	2278841	25	-	CCCCCTACCCCCGATCACCCATCCC	GGGATGGGTGATCGGGGGTAGGGGG	GGGATGGGTGATCGGGGGTAGGGGG	0.603896104	4	0.12	0.04	0.16	NA	25	NA	NA	NA	0	NA	NA
1306	1	2279198	2279230	32	-	CCCCCGCTGCCCCCGTCACCCCCCTGCCACCC	GGGTGGCAGGGGGGTGACGGGGGCAGCGGGGG	GGGTGGCAGGGGGGTGACGGGGGCAGCGGGGG	0.634865135	4	0.09375	0.125	0.0625	NA	32	NA	NA	NA	0	NA	NA
1307	1	2282189	2282222	33	+	GGGGTGGCACGGGGGTGGCACGGGCATGCTGGG		GGGGTGGCACGGGGGTGGCACGGGCATGCTGGG	0.530969031	4	0.0909090909090909	0.181818181818182	0.121212121212121	NA	33	NA	NA	NA	0	NA	NA
1308	1	2284408	2284439	31	-	CCCTGCGTCCCATGGCCCCCAGCCCTCTCCC	GGGAGAGGGCTGGGGGCCATGGGACGCAGGG	GGGAGAGGGCTGGGGGCCATGGGACGCAGGG	0.561938062	5	0.161290322580645	0.161290322580645	0.0645161290322581	NA	31	NA	NA	NA	NA	NA	NA
1309	1	2285133	2285167	34	+	GGGGCCTGAGGGCTGTGGTGGGGGCCTGGCAGGG		GGGGCCTGAGGGCTGTGGTGGGGGCCTGGCAGGG	0.581418581	4	0.0588235294117647	0.176470588235294	0.147058823529412	NA	34	NA	NA	NA	0	NA	NA
1310	1	2285186	2285212	26	-	CCCTCTGCCCAGCACCCTGCTGTCCC	GGGACAGCAGGGTGCTGGGCAGAGGG	GGGACAGCAGGGTGCTGGGCAGAGGG	0.58041958	4	0.192307692307692	0.153846153846154	0.0769230769230769	3	26	6	4	4	1	186	GGGHNNNNHGGGHNNHGGGHNNHGGG
1311	1	2286015	2286040	25	-	CCCCTCCCTGACCCTGGCCTCCCCC	GGGGGAGGCCAGGGTCAGGGAGGGG	GGGGGAGGCCAGGGTCAGGGAGGGG	0.582917083	4	0.16	0.12	0.04	3	25	6	3	1	1	38	GGGHNNNNHGGGHNHGGGHGGG
1312	1	2286507	2286540	33	+	GGGGCCGGCGCGGGGGGCCCGCGCGGGGTAGGG		GGGGCCGGCGCGGGGGGCCCGCGCGGGGTAGGG	0.608891109	4	0.0303030303030303	0.272727272727273	0.0303030303030303	NA	33	NA	NA	NA	0	NA	NA
1313	1	2287663	2287681	18	+	GGGAAGGGCTGGGCAGGG		GGGAAGGGCTGGGCAGGG	0.644855145	4	0.166666666666667	0.111111111111111	0.0555555555555556	3	18	2	2	2	1	58	GGGHHGGGHHGGGHHGGG
1314	1	2290388	2290416	28	-	CCCCAATACCCCTGTACCCCTGTACCCC	GGGGTACAGGGGTACAGGGGTATTGGGG	GGGGTACAGGGGTACAGGGGTATTGGGG	0.598901099	4	0.178571428571429	0.0714285714285714	0.178571428571429	NA	28	NA	NA	NA	0	NA	NA
1315	1	2297766	2297788	22	+	GGGGTGGGGGGAGGTGGGAGGG		GGGGTGGGGGGAGGTGGGAGGG	0.383116883	4	0.0909090909090909	0	0.0909090909090909	NA	22	NA	NA	NA	0	NA	NA
1316	1	2305511	2305534	23	+	GGGGAGAGGGAGGGTGGCTCGGG		GGGGAGAGGGAGGGTGGCTCGGG	0.584915085	4	0.130434782608696	0.0869565217391304	0.0869565217391304	3	23	3	1	6	1	260	GGGHNHGGGHGGGHNNNNHGGG
1317	1	2306722	2306739	17	-	CCCTGCCCGGCCCTCCC	GGGAGGGCCGGGCAGGG	GGGAGGGCCGGGCAGGG	0.56043956	4	0.117647058823529	0.176470588235294	0	3	17	1	2	2	1	51	GGGHGGGHHGGGHHGGG
1318	1	2307009	2307029	20	+	GGGCTGGGGCAGGGTGGGGG		GGGCTGGGGCAGGGTGGGGG	0.574425574	4	0.05	0.1	0.1	NA	20	NA	NA	NA	0	NA	NA
1319	1	2308809	2308826	17	-	CCCTCCCTTCCCTGCCC	GGGCAGGGAAGGGAGGG	GGGCAGGGAAGGGAGGG	0.613886114	4	0.235294117647059	0.0588235294117647	0	3	17	2	2	1	1	9	GGGHHGGGHHGGGHGGG
1320	1	2312935	2312961	26	+	GGGCCTGCCTGGGGAGGGTGTGCGGG		GGGCCTGCCTGGGGAGGGTGTGCGGG	0.612887113	4	0.0384615384615385	0.192307692307692	0.153846153846154	NA	26	NA	NA	NA	0	NA	NA
1321	1	2313527	2313560	33	+	GGGGACAGGGCTAGGCTGGGAGTGGGGGTGGGG		GGGGACAGGGCTAGGCTGGGAGTGGGGGTGGGG	0.643856144	5	0.121212121212121	0.0909090909090909	0.121212121212121	NA	33	NA	NA	NA	NA	NA	NA
1322	1	2313978	2314018	40	+	GGGGTGGGGGCCCGGGTGTGCTCGGGTGGGAAGGGGCGGG		GGGGTGGGGGCCCGGGTGTGCTCGGGTGGGAAGGGGCGGG	0.616883117	7	0.05	0.15	0.125	NA	40	NA	NA	NA	NA	NA	NA
1323	1	2316339	2316365	26	-	CCCCATACACCCCACGCGCCCTGCCC	GGGCAGGGCGCGTGGGGTGTATGGGG	GGGCAGGGCGCGTGGGGTGTATGGGG	0.581418581	4	0.0769230769230769	0.115384615384615	0.153846153846154	NA	26	NA	NA	NA	0	NA	NA
1324	1	2322684	2322706	22	+	GGGAGGAGGGCTCGGGGAAGGG		GGGAGGAGGGCTCGGGGAAGGG	0.675324675	4	0.181818181818182	0.0909090909090909	0.0454545454545455	NA	22	NA	NA	NA	0	NA	NA
1325	1	2323493	2323536	43	+	GGGCCGGGCGGGGAGGGCCGTCGGGGCCCGGGTGGCCGCGGGG		GGGCCGGGCGGGGAGGGCCGTCGGGGCCCGGGTGGCCGCGGGG	0.660839161	7	0.0232558139534884	0.27906976744186	0.0465116279069767	NA	43	NA	NA	NA	NA	NA	NA
1326	1	2323581	2323612	31	+	GGGGTCGGGCCCGGGACGGGGTGCTGGGGGG		GGGGTCGGGCCCGGGACGGGGTGCTGGGGGG	0.657842158	5	0.032258064516129	0.193548387096774	0.0967741935483871	NA	31	NA	NA	NA	NA	NA	NA
1327	1	2323626	2323671	45	+	GGGGCCTGCGAGGGTCGGGGGAGCGGGAGAGGGGCCGGGCGGGGG		GGGGCCTGCGAGGGTCGGGGGAGCGGGAGAGGGGCCGGGCGGGGG	0.648351648	7	0.0888888888888889	0.177777777777778	0.0444444444444444	NA	45	NA	NA	NA	NA	NA	NA
1328	1	2327628	2327653	25	-	CCCTCTCCCAGCCACCCACGTCCCC	GGGGACGTGGGTGGCTGGGAGAGGG	GGGGACGTGGGTGGCTGGGAGAGGG	0.491508492	4	0.12	0.08	0.12	3	25	4	5	3	1	124	GGGHNNHGGGHNNNHGGGHNHGGG
1329	1	2332480	2332506	26	+	GGGCTGGGCACGGGGAATCGCAGGGG		GGGCTGGGCACGGGGAATCGCAGGGG	0.556943057	4	0.153846153846154	0.192307692307692	0.0769230769230769	NA	26	NA	NA	NA	0	NA	NA
1330	1	2332645	2332676	31	-	CCCTCCTCCTCCCTCCTCCTCCCTTCCTCCC	GGGAGGAAGGGAGGAGGAGGGAGGAGGAGGG	GGGAGGAAGGGAGGAGGAGGGAGGAGGAGGG	0.55994006	4	0.290322580645161	0	0	3	31	5	7	7	1	329	GGGHNNNHGGGHNNNNNHGGGHNNNNNHGGG
1331	1	2332695	2332719	24	-	CCCTCCTCCACCCTCCCTCCTCCC	GGGAGGAGGGAGGGTGGAGGAGGG	GGGAGGAGGGAGGGTGGAGGAGGG	0.557942058	4	0.208333333333333	0	0.0416666666666667	3	24	4	1	7	1	316	GGGHNNHGGGHGGGHNNNNNHGGG
1332	1	2332814	2332847	33	-	CCCTCCTCCTCCCTCCTCCTCCCTCCTCCTCCC	GGGAGGAGGAGGGAGGAGGAGGGAGGAGGAGGG	GGGAGGAGGAGGGAGGAGGAGGGAGGAGGAGGG	0.562437562	4	0.272727272727273	0	0	3	33	7	7	7	1	343	GGGHNNNNNHGGGHNNNNNHGGGHNNNNNHGGG
1333	1	2337447	2337501	54	+	GGGGGCTGGGGCGGGGCTGGGGGCGTAGGGCTCAGGGTGTGGGGCTCGGCCGGG		GGGGGCTGGGGCGGGGCTGGGGGCGTAGGGCTCAGGGTGTGGGGCTCGGCCGGG	0.592907093	8	0.037037037037037	0.185185185185185	0.12962962962963	NA	54	NA	NA	NA	NA	NA	NA
1334	1	2339447	2339487	40	+	GGGCCAGGCAGGGGCGAGGGGTGAGGGGCTGGGGCCGGGG		GGGCCAGGCAGGGGCGAGGGGTGAGGGGCTGGGGCCGGGG	0.619380619	6	0.1	0.175	0.05	NA	40	NA	NA	NA	NA	NA	NA
1335	1	2340590	2340630	40	-	CCCCTTTCTCCCTAGCTGTCCCCGCCACCTCCCCCAGCCC	GGGCTGGGGGAGGTGGCGGGGACAGCTAGGGAGAAAGGGG	GGGCTGGGGGAGGTGGCGGGGACAGCTAGGGAGAAAGGGG	0.616383616	5	0.2	0.1	0.075	NA	40	NA	NA	NA	NA	NA	NA
1336	1	2341049	2341076	27	-	CCCCTGCCCACGTCCCTGGAATGCCCC	GGGGCATTCCAGGGACGTGGGCAGGGG	GGGGCATTCCAGGGACGTGGGCAGGGG	0.624375624	4	0.148148148148148	0.185185185185185	0.111111111111111	3	27	7	4	2	1	95	GGGHNNNNNHGGGHNNHGGGHHGGG
1337	1	2343335	2343361	26	+	GGGGTCAGCAGGGCGAGGGGCCTGGG		GGGGTCAGCAGGGCGAGGGGCCTGGG	0.645354645	4	0.115384615384615	0.192307692307692	0.0769230769230769	NA	26	NA	NA	NA	0	NA	NA
1338	1	2343557	2343581	24	+	GGGGACGGGAAGGGCTTGGGCGGG		GGGGACGGGAAGGGCTTGGGCGGG	0.671328671	5	0.125	0.125	0.0833333333333333	NA	24	NA	NA	NA	NA	NA	NA
1339	1	2344089	2344116	27	+	GGGGCCAGGGCCCGGGCGGAAGCGGGG		GGGGCCAGGGCCCGGGCGGAAGCGGGG	0.710789211	4	0.111111111111111	0.259259259259259	0	3	27	3	3	7	1	311	GGGHNHGGGHNHGGGHNNNNNHGGG
1340	1	2344654	2344689	35	+	GGGAGGCAGGGCCTGGCGGGTGGGGGGCAGCCGGG		GGGAGGCAGGGCCTGGCGGGTGGGGGGCAGCCGGG	0.705794206	5	0.0857142857142857	0.2	0.0571428571428571	NA	35	NA	NA	NA	NA	NA	NA
1341	1	2344919	2344943	24	+	GGGGGTGGGAAGGGCTGGGGCGGG		GGGGGTGGGAAGGGCTGGGGCGGG	0.691808192	5	0.0833333333333333	0.0833333333333333	0.0833333333333333	NA	24	NA	NA	NA	NA	NA	NA
1342	1	2346162	2346187	25	+	GGGGGTCTCAGGGAGGTGGGGCGGG		GGGGGTCTCAGGGAGGTGGGGCGGG	0.5999001	4	0.08	0.12	0.12	NA	25	NA	NA	NA	0	NA	NA
1343	1	2346247	2346271	24	+	GGGTTCTGGGGTGGGGCATGGGGG		GGGTTCTGGGGTGGGGCATGGGGG	0.599400599	4	0.0416666666666667	0.0833333333333333	0.208333333333333	NA	24	NA	NA	NA	0	NA	NA
1344	1	2347667	2347692	25	+	GGGGTCCCTGGGTGGGCAAAGTGGG		GGGGTCCCTGGGTGGGCAAAGTGGG	0.63036963	4	0.12	0.16	0.16	3	25	5	1	6	1	274	GGGHNNNHGGGHGGGHNNNNHGGG
1345	1	2347988	2348029	41	+	GGGGAGGGTGGGCAGCGGGCGGCACTGGGCCCAGGGAGGGG		GGGGAGGGTGGGCAGCGGGCGGCACTGGGCCCAGGGAGGGG	0.632367632	7	0.121951219512195	0.195121951219512	0.0487804878048781	NA	41	NA	NA	NA	NA	NA	NA
1346	1	2348208	2348237	29	+	GGGTTGGTGTGGGCATGGGCTGGCCTGGG		GGGTTGGTGTGGGCATGGGCTGGCCTGGG	0.646853147	4	0.0344827586206897	0.137931034482759	0.241379310344828	3	29	7	3	7	1	339	GGGHNNNNNHGGGHNHGGGHNNNNNHGGG
1347	1	2348364	2348394	30	+	GGGGGGGCCCTGGGGCTCTGGGGCTCTGGG		GGGGGGGCCCTGGGGCTCTGGGGCTCTGGG	0.646853147	4	0	0.233333333333333	0.166666666666667	NA	30	NA	NA	NA	0	NA	NA
1348	1	2348584	2348606	22	+	GGGATTGGGGAGGGGTGCTGGG		GGGATTGGGGAGGGGTGCTGGG	0.642357642	4	0.0909090909090909	0.0454545454545455	0.181818181818182	NA	22	NA	NA	NA	0	NA	NA
1349	1	2348814	2348847	33	+	GGGATTGTTGGGTTGGGGGGCACTAAGGGTGGG		GGGATTGTTGGGTTGGGGGGCACTAAGGGTGGG	0.631368631	5	0.121212121212121	0.0606060606060606	0.242424242424242	NA	33	NA	NA	NA	NA	NA	NA
1350	1	2349222	2349244	22	+	GGGAGGAGGGGACGGGCAGGGG		GGGAGGAGGGGACGGGCAGGGG	0.62037962	4	0.181818181818182	0.0909090909090909	0	NA	22	NA	NA	NA	0	NA	NA
1351	1	2350733	2350762	29	-	CCCCTGCCAGCCCCTTCCCTCAGCACCCC	GGGGTGCTGAGGGAAGGGGCTGGCAGGGG	GGGGTGCTGAGGGAAGGGGCTGGCAGGGG	0.62987013	4	0.137931034482759	0.103448275862069	0.103448275862069	NA	29	NA	NA	NA	0	NA	NA
1352	1	2351401	2351426	25	-	CCCCCCCCCACCCCCAGGCAACCCC	GGGGTTGCCTGGGGGTGGGGGGGGG	GGGGTTGCCTGGGGGTGGGGGGGGG	0.605394605	3	0	0.08	0.16	NA	25	NA	NA	NA	NA	NA	NA
1353	1	2357849	2357877	28	-	CCCCCACCCCATGGCCTCCCAAAGTCCC	GGGACTTTGGGAGGCCATGGGGTGGGGG	GGGACTTTGGGAGGCCATGGGGTGGGGG	0.611888112	4	0.107142857142857	0.107142857142857	0.178571428571429	NA	28	NA	NA	NA	0	NA	NA
1354	1	2358391	2358416	25	+	GGGGCCTTGGGCTGGGAGAGTGGGG		GGGGCCTTGGGCTGGGAGAGTGGGG	0.648851149	4	0.08	0.12	0.16	3	25	4	2	5	1	219	GGGHNNHGGGHHGGGHNNNHGGG
1355	1	2358665	2358714	49	+	GGGCAGTGGGCTGCAGTGGGGCGCCCTGGGGCCAGGAGGGCAGCTGGGG		GGGCAGTGGGCTGCAGTGGGGCGCCCTGGGGCCAGGAGGGCAGCTGGGG	0.663836164	6	0.102040816326531	0.224489795918367	0.102040816326531	NA	49	NA	NA	NA	NA	NA	NA
1356	1	2359338	2359363	25	+	GGGCGGGCAGGCTGGGAACTTAGGG		GGGCGGGCAGGCTGGGAACTTAGGG	0.678321678	4	0.16	0.16	0.12	3	25	1	6	6	1	251	GGGHGGGHNNNNHGGGHNNNNHGGG
1357	1	2360054	2360079	25	-	CCCCAGCGGAGCCCACGCCCGGCCC	GGGCCGGGCGTGGGCTCCGCTGGGG	GGGCCGGGCGTGGGCTCCGCTGGGG	0.668831169	4	0	0.28	0.12	3	25	2	3	7	1	304	GGGHHGGGHNHGGGHNNNNNHGGG
1358	1	2360369	2360395	26	+	GGGAGTCCTGGGGGCCCCGGGGTGGG		GGGAGTCCTGGGGGCCCCGGGGTGGG	0.660839161	4	0.0384615384615385	0.230769230769231	0.115384615384615	NA	26	NA	NA	NA	0	NA	NA
1359	1	2360504	2360536	32	+	GGGCCAGGGCCTGGGGTGTGCAGGGTGAGGGG		GGGCCAGGGCCTGGGGTGTGCAGGGTGAGGGG	0.651348651	5	0.09375	0.15625	0.125	NA	32	NA	NA	NA	NA	NA	NA
1360	1	2364444	2364469	25	-	CCCACCCTTTGCCCCCTCCCATCCC	GGGATGGGAGGGGGCAAAGGGTGGG	GGGATGGGAGGGGGCAAAGGGTGGG	0.634365634	5	0.2	0.04	0.08	NA	25	NA	NA	NA	NA	NA	NA
1361	1	2366700	2366724	24	+	GGGCAGGGGCTGTGGGGGGTGGGG		GGGCAGGGGCTGTGGGGGGTGGGG	0.633866134	4	0.0416666666666667	0.0833333333333333	0.125	NA	24	NA	NA	NA	0	NA	NA
1362	1	2366744	2366766	22	+	GGGAGGGCACCTGGGCTCGGGG		GGGAGGGCACCTGGGCTCGGGG	0.634865135	4	0.0909090909090909	0.227272727272727	0.0909090909090909	3	22	1	5	3	1	103	GGGHGGGHNNNHGGGHNHGGG
1363	1	2366978	2367000	22	+	GGGACTGGGGAAGGGGCCAGGG		GGGACTGGGGAAGGGGCCAGGG	0.639360639	4	0.181818181818182	0.136363636363636	0.0454545454545455	NA	22	NA	NA	NA	0	NA	NA
1364	1	2367397	2367452	55	-	CCCTCCTCCCTTCTTCCCTCCTCCCTTCTCCCCTCCTCCCTTCCTCCCGCTTCCC	GGGAAGCGGGAGGAAGGGAGGAGGGGAGAAGGGAGGAGGGAAGAAGGGAGGAGGG	GGGAAGCGGGAGGAAGGGAGGAGGGGAGAAGGGAGGAGGGAAGAAGGGAGGAGGG	0.638861139	8	0.327272727272727	0.0181818181818182	0	NA	55	NA	NA	NA	NA	NA	NA
1365	1	2367550	2367620	70	-	CCCCTCCTCCCTTCCTCCCTGCTCCCTCATCCCTTCCTCCCTGCTCCCTCCTCCCTTCCTCCCTGCTCCC	GGGAGCAGGGAGGAAGGGAGGAGGGAGCAGGGAGGAAGGGATGAGGGAGCAGGGAGGAAGGGAGGAGGGG	GGGAGCAGGGAGGAAGGGAGGAGGGAGCAGGGAGGAAGGGATGAGGGAGCAGGGAGGAAGGGAGGAGGGG	0.641858142	10	0.3	0.0428571428571429	0.0142857142857143	NA	70	NA	NA	NA	NA	NA	NA
1366	1	2367743	2367776	33	-	CCCTCCTCCCTTCCTCCCTCCTCCCTTCCTCCC	GGGAGGAAGGGAGGAGGGAGGAAGGGAGGAGGG	GGGAGGAAGGGAGGAGGGAGGAAGGGAGGAGGG	0.63986014	5	0.303030303030303	0	0	NA	33	NA	NA	NA	NA	NA	NA
1367	1	2367788	2367829	41	-	CCCTTCCTCCCTCCTCCCTTCCTCCCTCCTCCCTTCCTCCC	GGGAGGAAGGGAGGAGGGAGGAAGGGAGGAGGGAGGAAGGG	GGGAGGAAGGGAGGAGGGAGGAAGGGAGGAGGGAGGAAGGG	0.637862138	6	0.317073170731707	0	0	NA	41	NA	NA	NA	NA	NA	NA
1368	1	2367870	2367896	26	-	CCCTCCTCCCTTCCTCCCTTCCTCCC	GGGAGGAAGGGAGGAAGGGAGGAGGG	GGGAGGAAGGGAGGAAGGGAGGAGGG	0.633366633	4	0.307692307692308	0	0	3	26	5	5	4	1	180	GGGHNNNHGGGHNNNHGGGHNNHGGG
1369	1	2368014	2368039	25	-	CCCTCCTCCCTCCTCCCTTCCTCCC	GGGAGGAAGGGAGGAGGGAGGAGGG	GGGAGGAAGGGAGGAGGGAGGAGGG	0.633866134	4	0.28	0	0	3	25	5	4	4	1	179	GGGHNNNHGGGHNNHGGGHNNHGGG
1370	1	2368460	2368488	28	-	CCCAAGACCCTCCCACAGTCCCCAGCCC	GGGCTGGGGACTGTGGGAGGGTCTTGGG	GGGCTGGGGACTGTGGGAGGGTCTTGGG	0.618381618	5	0.0714285714285714	0.107142857142857	0.214285714285714	NA	28	NA	NA	NA	NA	NA	NA
1371	1	2368610	2368637	27	+	GGGTCATGGAGGGCTTGGCTGGGAGGG		GGGTCATGGAGGGCTTGGCTGGGAGGG	0.618881119	4	0.111111111111111	0.111111111111111	0.185185185185185	3	27	7	7	1	1	49	GGGHNNNNNHGGGHNNNNNHGGGHGGG
1372	1	2370461	2370494	33	-	CCCTCCCAGCCCTGACCCAGCTCCCAGGGTCCC	GGGACCCTGGGAGCTGGGTCAGGGCTGGGAGGG	GGGACCCTGGGAGCTGGGTCAGGGCTGGGAGGG	0.623376623	6	0.121212121212121	0.181818181818182	0.121212121212121	NA	33	NA	NA	NA	NA	NA	NA
1373	1	2370767	2370784	17	-	CCCTGCCCACCCACCCC	GGGGTGGGTGGGCAGGG	GGGGTGGGTGGGCAGGG	0.62987013	4	0.0588235294117647	0.0588235294117647	0.117647058823529	3	17	1	1	2	1	50	GGGHGGGHGGGHHGGG
1374	1	2372649	2372685	36	-	CCCCCCTGGCAGCCCCTGCCGGCCCCTGCCAGCCCC	GGGGCTGGCAGGGGCCGGCAGGGGCTGCCAGGGGGG	GGGGCTGGCAGGGGCCGGCAGGGGCTGCCAGGGGGG	0.630869131	4	0.0833333333333333	0.222222222222222	0.0555555555555556	NA	36	NA	NA	NA	0	NA	NA
1375	1	2373858	2373881	23	-	CCCACGCACCCCTACCCCACCCC	GGGGTGGGGTAGGGGTGCGTGGG	GGGGTGGGGTAGGGGTGCGTGGG	0.618381618	4	0.0434782608695652	0.0434782608695652	0.173913043478261	NA	23	NA	NA	NA	0	NA	NA
1376	1	2374412	2374440	28	+	GGGCAGGGAGGGTCCCCAGGGTCTAGGG		GGGCAGGGAGGGTCCCCAGGGTCTAGGG	0.671828172	5	0.142857142857143	0.214285714285714	0.107142857142857	NA	28	NA	NA	NA	NA	NA	NA
1377	1	2374786	2374809	23	+	GGGTGTTGGGAGTGGGGGGTGGG		GGGTGTTGGGAGTGGGGGGTGGG	0.696803197	4	0.0434782608695652	0	0.217391304347826	NA	23	NA	NA	NA	0	NA	NA
1378	1	2374891	2374912	21	-	CCCCGCCCCCTTCCCGGTCCC	GGGACCGGGAAGGGGGCGGGG	GGGACCGGGAAGGGGGCGGGG	0.701298701	4	0.142857142857143	0.142857142857143	0	NA	21	NA	NA	NA	0	NA	NA
1379	1	2374919	2374963	44	+	GGGGCCACGGGGAGCCGGAGGGAGGCGGAGGGGGAGGTGTGGGG		GGGGCCACGGGGAGCCGGAGGGAGGCGGAGGGGGAGGTGTGGGG	0.701298701	5	0.136363636363636	0.136363636363636	0.0454545454545455	NA	44	NA	NA	NA	NA	NA	NA
1380	1	2375114	2375136	22	-	CCCGCGCCCCCGGCCCCCTCCC	GGGAGGGGGCCGGGGGCGCGGG	GGGAGGGGGCCGGGGGCGCGGG	0.704295704	4	0.0454545454545455	0.181818181818182	0	NA	22	NA	NA	NA	0	NA	NA
1381	1	2375280	2375301	21	-	CCCCAGCCCGAGCCCGAGCCC	GGGCTCGGGCTCGGGCTGGGG	GGGCTCGGGCTCGGGCTGGGG	0.708291708	4	0	0.238095238095238	0.142857142857143	3	21	3	3	2	1	66	GGGHNHGGGHNHGGGHHGGG
1382	1	2375318	2375357	39	-	CCCGGCCCGCAGCCCCCGCCCCCGCCGCCCTCGCTGCCC	GGGCAGCGAGGGCGGCGGGGGCGGGGGCTGCGGGCCGGG	GGGCAGCGAGGGCGGCGGGGGCGGGGGCTGCGGGCCGGG	0.703296703	6	0.0512820512820513	0.230769230769231	0.0256410256410256	NA	39	NA	NA	NA	NA	NA	NA
1383	1	2375552	2375590	38	+	GGGCAGGGGTGCGGGCGCGGGACTGTGGGCGGGACGGG		GGGCAGGGGTGCGGGCGCGGGACTGTGGGCGGGACGGG	0.703296703	7	0.0789473684210526	0.184210526315789	0.0789473684210526	NA	38	NA	NA	NA	NA	NA	NA
1384	1	2376100	2376126	26	-	CCCCTCCCCTCCGCTCCCCGCCTCCC	GGGAGGCGGGGAGCGGAGGGGAGGGG	GGGAGGCGGGGAGCGGAGGGGAGGGG	0.692807193	4	0.153846153846154	0.0769230769230769	0	NA	26	NA	NA	NA	0	NA	NA
1385	1	2376990	2377027	37	+	GGGTGGGGAACAGCTGGGGGTACGGGGGAGGGTGGGG		GGGTGGGGAACAGCTGGGGGTACGGGGGAGGGTGGGG	0.634865135	6	0.135135135135135	0.0810810810810811	0.108108108108108	NA	37	NA	NA	NA	NA	NA	NA
1386	1	2379372	2379395	23	-	CCCCTGCTTATCCCTCCCTCCCC	GGGGAGGGAGGGATAAGCAGGGG	GGGGAGGGAGGGATAAGCAGGGG	0.640859141	4	0.260869565217391	0.0434782608695652	0.0434782608695652	3	23	1	1	7	1	295	GGGHGGGHGGGHNNNNNHGGG
1387	1	2380403	2380426	23	+	GGGGAAAGGGCCGTGGGCTTGGG		GGGGAAAGGGCCGTGGGCTTGGG	0.613886114	4	0.130434782608696	0.130434782608696	0.130434782608696	3	23	3	4	3	1	116	GGGHNHGGGHNNHGGGHNHGGG
1388	1	2380571	2380597	26	-	CCCCCACCCCCCGCCCCCCACCACCC	GGGTGGTGGGGGGCGGGGGGTGGGGG	GGGTGGTGGGGGGCGGGGGGTGGGGG	0.614885115	4	0	0.0384615384615385	0.115384615384615	NA	26	NA	NA	NA	0	NA	NA
1389	1	2381515	2381545	30	-	CCCCGGCCCCTCCCAGCTGGGCCCGTCCCC	GGGGACGGGCCCAGCTGGGAGGGGCCGGGG	GGGGACGGGCCCAGCTGGGAGGGGCCGGGG	0.614385614	5	0.1	0.233333333333333	0.0333333333333333	NA	30	NA	NA	NA	NA	NA	NA
1390	1	2381709	2381731	22	-	CCCAGCCATTCCCTCCCTCCCC	GGGGAGGGAGGGAATGGCTGGG	GGGGAGGGAGGGAATGGCTGGG	0.627872128	4	0.181818181818182	0.0454545454545455	0.0909090909090909	3	22	1	1	7	1	295	GGGHGGGHGGGHNNNNNHGGG
1391	1	2381945	2382043	98	-	CCCCCAACTCCCTGCCTGGCCCCACTCCCCGCTTGCCCCCCAATTCCCCACCTGCCCCCTAACTCCCCACCTTCCCCCTCACTCCCCACCTGCCCCCC	GGGGGGCAGGTGGGGAGTGAGGGGGAAGGTGGGGAGTTAGGGGGCAGGTGGGGAATTGGGGGGCAAGCGGGGAGTGGGGCCAGGCAGGGAGTTGGGGG	GGGGGGCAGGTGGGGAGTGAGGGGGAAGGTGGGGAGTTAGGGGGCAGGTGGGGAATTGGGGGGCAAGCGGGGAGTGGGGCCAGGCAGGGAGTTGGGGG	0.636863137	11	0.163265306122449	0.0714285714285714	0.112244897959184	NA	98	NA	NA	NA	NA	NA	NA
1392	1	2382069	2382183	114	-	CCCCCCCTGCCCCCCGCTCCCTGTCTGCCCCCCTGCTCCCCGCCTACCCCCCTCTCCCCGCCTGCCCCCCCGCTCCCCGCCTGCCCCCCGCTCCCCGCCTACCCCCCGCTCCCC	GGGGAGCGGGGGGTAGGCGGGGAGCGGGGGGCAGGCGGGGAGCGGGGGGGCAGGCGGGGAGAGGGGGGTAGGCGGGGAGCAGGGGGGCAGACAGGGAGCGGGGGGCAGGGGGGG	GGGGAGCGGGGGGTAGGCGGGGAGCGGGGGGCAGGCGGGGAGCGGGGGGGCAGGCGGGGAGAGGGGGGTAGGCGGGGAGCAGGGGGGCAGACAGGGAGCGGGGGGCAGGGGGGG	0.635864136	13	0.140350877192982	0.12280701754386	0.0175438596491228	NA	114	NA	NA	NA	NA	NA	NA
1393	1	2382651	2382672	21	-	CCCCAGGGCCCTCCCCCTCCC	GGGAGGGGGAGGGCCCTGGGG	GGGAGGGGGAGGGCCCTGGGG	0.654845155	4	0.0952380952380952	0.142857142857143	0.0476190476190476	NA	21	NA	NA	NA	0	NA	NA
1394	1	2383050	2383074	24	+	GGGTGGGCTGGGGGCTCTCGGGGG		GGGTGGGCTGGGGGCTCTCGGGGG	0.665334665	4	0	0.166666666666667	0.166666666666667	NA	24	NA	NA	NA	0	NA	NA
1395	1	2383256	2383291	35	+	GGGCTGCCGGGGGGGCGGTGGGTGGTGGTGGGGGG		GGGCTGCCGGGGGGGCGGTGGGTGGTGGTGGGGGG	0.653846154	4	0	0.114285714285714	0.142857142857143	NA	35	NA	NA	NA	0	NA	NA
1396	1	2383510	2383536	26	-	CCCCCTCCCTCTGGCCCGAGGCTCCC	GGGAGCCTCGGGCCAGAGGGAGGGGG	GGGAGCCTCGGGCCAGAGGGAGGGGG	0.660839161	4	0.153846153846154	0.192307692307692	0.0384615384615385	3	26	6	5	1	1	40	GGGHNNNNHGGGHNNNHGGGHGGG
1397	1	2383719	2383747	28	-	CCCCCTGCCGCCCCCCATCCCCCGGCCC	GGGCCGGGGGATGGGGGGCGGCAGGGGG	GGGCCGGGGGATGGGGGGCGGCAGGGGG	0.66033966	4	0.0714285714285714	0.142857142857143	0.0357142857142857	NA	28	NA	NA	NA	0	NA	NA
1398	1	2383879	2383900	21	-	CCCTCCTGCCCTGGCCCTCCC	GGGAGGGCCAGGGCAGGAGGG	GGGAGGGCCAGGGCAGGAGGG	0.662837163	4	0.19047619047619	0.142857142857143	0	3	21	1	3	5	1	199	GGGHGGGHNHGGGHNNNHGGG
1399	1	2384386	2384409	23	-	CCCGGCTCACCCCACCCCTTCCC	GGGAAGGGGTGGGGTGAGCCGGG	GGGAAGGGGTGGGGTGAGCCGGG	0.663836164	4	0.130434782608696	0.0869565217391304	0.0869565217391304	NA	23	NA	NA	NA	0	NA	NA
1400	1	2385018	2385046	28	-	CCCTCCCCATTGCCCAGGGCCACCCCCC	GGGGGGTGGCCCTGGGCAATGGGGAGGG	GGGGGGTGGCCCTGGGCAATGGGGAGGG	0.659340659	4	0.107142857142857	0.142857142857143	0.107142857142857	NA	28	NA	NA	NA	0	NA	NA
1401	1	2385710	2385736	26	-	CCCCGCCCACCATGCCCGACTCACCC	GGGTGAGTCGGGCATGGTGGGCGGGG	GGGTGAGTCGGGCATGGTGGGCGGGG	0.662837163	4	0.0769230769230769	0.115384615384615	0.153846153846154	3	26	6	6	1	1	41	GGGHNNNNHGGGHNNNNHGGGHGGG
1402	1	2386124	2386153	29	+	GGGGCCCCCAGGGTCTGGGATAAACCGGG		GGGGCCCCCAGGGTCTGGGATAAACCGGG	0.667332667	4	0.172413793103448	0.275862068965517	0.103448275862069	3	29	6	3	7	1	332	GGGHNNNNHGGGHNHGGGHNNNNNHGGG
1403	1	2386724	2386753	29	-	CCCAGAGGCCCGGCAGGTCCCTGTTCCCC	GGGGAACAGGGACCTGCCGGGCCTCTGGG	GGGGAACAGGGACCTGCCGGGCCTCTGGG	0.647852148	4	0.137931034482759	0.275862068965517	0.103448275862069	3	29	4	7	5	1	224	GGGHNNHGGGHNNNNNHGGGHNNNHGGG
1404	1	2386790	2386822	32	-	CCCTCGGCCCTGCCAGGCCCCCTCTGCATCCC	GGGATGCAGAGGGGGCCTGGCAGGGCCGAGGG	GGGATGCAGAGGGGGCCTGGCAGGGCCGAGGG	0.64985015	4	0.15625	0.1875	0.0625	NA	32	NA	NA	NA	0	NA	NA
1405	1	2387803	2387831	28	+	GGGAGGCGGGGCGGCCCTGGGGGGCGGG		GGGAGGCGGGGCGGCCCTGGGGGGCGGG	0.644355644	4	0.0357142857142857	0.214285714285714	0.0357142857142857	NA	28	NA	NA	NA	0	NA	NA
1406	1	2388001	2388030	29	-	CCCCCGCCCCCGGCAGACCCGTCGACCCC	GGGGTCGACGGGTCTGCCGGGGGCGGGGG	GGGGTCGACGGGTCTGCCGGGGGCGGGGG	0.647352647	4	0.0344827586206897	0.206896551724138	0.103448275862069	NA	29	NA	NA	NA	0	NA	NA
1407	1	2389383	2389402	19	+	GGGCGGGTGGTAGGGAGGG		GGGCGGGTGGTAGGGAGGG	0.648851149	4	0.105263157894737	0.0526315789473684	0.105263157894737	3	19	1	5	1	1	5	GGGHGGGHNNNHGGGHGGG
1408	1	2391511	2391534	23	-	CCCTGCCCAGGCCCTTTCTGCCC	GGGCAGAAAGGGCCTGGGCAGGG	GGGCAGAAAGGGCCTGGGCAGGG	0.630869131	4	0.217391304347826	0.173913043478261	0.0434782608695652	3	23	6	3	2	1	87	GGGHNNNNHGGGHNHGGGHHGGG
1409	1	2392466	2392485	19	+	GGGGAGGGCCTGGGTGGGG		GGGGAGGGCCTGGGTGGGG	0.641358641	4	0.0526315789473684	0.105263157894737	0.105263157894737	3	19	1	3	1	1	3	GGGHGGGHNHGGGHGGG
1410	1	2392665	2392690	25	+	GGGGGGTAGGGCTGGGCAGCCAGGG		GGGGGGTAGGGCTGGGCAGCCAGGG	0.641858142	4	0.12	0.16	0.08	3	25	2	2	6	1	254	GGGHHGGGHHGGGHNNNNHGGG
1411	1	2396795	2396819	24	-	CCCTCTGCCCTCTGCCCTCCACCC	GGGTGGAGGGCAGAGGGCAGAGGG	GGGTGGAGGGCAGAGGGCAGAGGG	0.628371628	4	0.208333333333333	0.0833333333333333	0.0416666666666667	3	24	4	4	4	1	172	GGGHNNHGGGHNNHGGGHNNHGGG
1412	1	2397329	2397359	30	-	CCCGCACACCCCTCTCCCTCCTTCCCACCC	GGGTGGGAAGGAGGGAGAGGGGTGTGCGGG	GGGTGGGAAGGAGGGAGAGGGGTGTGCGGG	0.641358641	5	0.166666666666667	0.0333333333333333	0.1	NA	30	NA	NA	NA	NA	NA	NA
1413	1	2398278	2398301	23	+	GGGCAGGGAGGCGAGGGGCTGGG		GGGCAGGGAGGCGAGGGGCTGGG	0.679320679	4	0.130434782608696	0.130434782608696	0.0434782608695652	NA	23	NA	NA	NA	0	NA	NA
1414	1	2398619	2398638	19	+	GGGAGGGAGGGAGGGAGGG		GGGAGGGAGGGAGGGAGGG	0.683816184	5	0.210526315789474	0	0	NA	19	NA	NA	NA	NA	NA	NA
1415	1	2398792	2398845	53	+	GGGCCCGGGCTGGGCAGCCAAGGGTTAAGTGGGCGGGGCTCCCACGGGAGGGG		GGGCCCGGGCTGGGCAGCCAAGGGTTAAGTGGGCGGGGCTCCCACGGGAGGGG	0.676323676	8	0.132075471698113	0.245283018867925	0.0943396226415094	NA	53	NA	NA	NA	NA	NA	NA
1416	1	2398970	2398997	27	+	GGGCTGGGGCTCAGGGGACGCCGGGGG		GGGCTGGGGCTCAGGGGACGCCGGGGG	0.675824176	4	0.0740740740740741	0.222222222222222	0.0740740740740741	NA	27	NA	NA	NA	0	NA	NA
1417	1	2399328	2399353	25	-	CCCCCACCCCTTGGCGCCCCCACCC	GGGTGGGGGCGCCAAGGGGTGGGGG	GGGTGGGGGCGCCAAGGGGTGGGGG	0.664335664	4	0.08	0.12	0.08	NA	25	NA	NA	NA	0	NA	NA
1418	1	2399508	2399539	31	+	GGGTGGGGGGCAGGTCTGGGGGTGCCAGGGG		GGGTGGGGGGCAGGTCTGGGGGTGCCAGGGG	0.66033966	4	0.0645161290322581	0.129032258064516	0.129032258064516	NA	31	NA	NA	NA	0	NA	NA
1419	1	2399578	2399598	20	-	CCCAACCCCACCCCAGCCCC	GGGGCTGGGGTGGGGTTGGG	GGGGCTGGGGTGGGGTTGGG	0.661838162	4	0	0.05	0.2	NA	20	NA	NA	NA	0	NA	NA
1420	1	2401077	2401108	31	+	GGGTGGGCAGGGGGAGGGGTTGGGGAAGGGG		GGGTGGGCAGGGGGAGGGGTTGGGGAAGGGG	0.638861139	6	0.129032258064516	0.032258064516129	0.0967741935483871	NA	31	NA	NA	NA	NA	NA	NA
1421	1	2402602	2402638	36	+	GGGGATGGCTGGGGACGGCGAGGGGGCAGGAAGGGG		GGGGATGGCTGGGGACGGCGAGGGGGCAGGAAGGGG	0.65984016	4	0.166666666666667	0.111111111111111	0.0555555555555556	NA	36	NA	NA	NA	0	NA	NA
1422	1	2403696	2403712	16	-	CCCGGCCCTCCCTCCC	GGGAGGGAGGGCCGGG	GGGAGGGAGGGCCGGG	0.651348651	4	0.125	0.125	0	3	16	1	1	2	1	50	GGGHGGGHGGGHHGGG
1423	1	2403842	2403889	47	+	GGGGGCAGCACGGGAGGGGGATGCTGGGGCTGCGAGGGGCAGGGGGG		GGGGGCAGCACGGGAGGGGGATGCTGGGGCTGCGAGGGGCAGGGGGG	0.653846154	6	0.127659574468085	0.148936170212766	0.0638297872340425	NA	47	NA	NA	NA	NA	NA	NA
1424	1	2404096	2404131	35	+	GGGGGCTTCAGAGGGAGACACGGGTGGGCCCAGGG		GGGGGCTTCAGAGGGAGACACGGGTGGGCCCAGGG	0.658841159	5	0.171428571428571	0.2	0.0857142857142857	NA	35	NA	NA	NA	NA	NA	NA
1425	1	2405614	2405636	22	+	GGGGGCTGGGCTGGGCCCTGGG		GGGGGCTGGGCTGGGCCCTGGG	0.673826174	4	0	0.227272727272727	0.136363636363636	3	22	2	2	4	1	156	GGGHHGGGHHGGGHNNHGGG
1426	1	2406053	2406068	15	+	GGGAGGGAGGGAGGG		GGGAGGGAGGGAGGG	0.673326673	4	0.2	0	0	3	15	1	1	1	1	1	GGGHGGGHGGGHGGG
1427	1	2406254	2406276	22	+	GGGCAGGGGCCCTGGGCCAGGG		GGGCAGGGGCCCTGGGCCAGGG	0.669330669	4	0.0909090909090909	0.272727272727273	0.0454545454545455	NA	22	NA	NA	NA	0	NA	NA
1428	1	2406772	2406799	27	+	GGGCAGTGGGTGGGAAGAAGGGCGGGG		GGGCAGTGGGTGGGAAGAAGGGCGGGG	0.666333666	5	0.185185185185185	0.0740740740740741	0.0740740740740741	NA	27	NA	NA	NA	NA	NA	NA
1429	1	2406869	2406905	36	-	CCCACCTCCCATTCCCACAGCTGCCCCTGGTGTCCC	GGGACACCAGGGGCAGCTGTGGGAATGGGAGGTGGG	GGGACACCAGGGGCAGCTGTGGGAATGGGAGGTGGG	0.667832168	5	0.194444444444444	0.138888888888889	0.111111111111111	NA	36	NA	NA	NA	NA	NA	NA
1430	1	2407390	2407412	22	+	GGGATGCGGGGTGAGGGCAGGG		GGGATGCGGGGTGAGGGCAGGG	0.672327672	4	0.136363636363636	0.0909090909090909	0.0909090909090909	NA	22	NA	NA	NA	0	NA	NA
1431	1	2407615	2407636	21	-	CCCCAGTGCCCTCCCATCCCC	GGGGATGGGAGGGCACTGGGG	GGGGATGGGAGGGCACTGGGG	0.674325674	4	0.142857142857143	0.0952380952380952	0.0952380952380952	3	21	2	1	4	1	155	GGGHHGGGHGGGHNNHGGG
1432	1	2407696	2407722	26	+	GGGATTGGGCCTGGGGCTGGGCGGGG		GGGATTGGGCCTGGGGCTGGGCGGGG	0.672827173	5	0.0384615384615385	0.153846153846154	0.153846153846154	NA	26	NA	NA	NA	NA	NA	NA
1433	1	2408767	2408796	29	-	CCCATGTGCCCCGGAGAGCCCAGCCCCCC	GGGGGGCTGGGCTCTCCGGGGCACATGGG	GGGGGGCTGGGCTCTCCGGGGCACATGGG	0.669330669	4	0.0689655172413793	0.241379310344828	0.137931034482759	NA	29	NA	NA	NA	0	NA	NA
1434	1	2409154	2409174	20	+	GGGGGAGGGGAGGGGAGGGG		GGGGGAGGGGAGGGGAGGGG	0.663836164	4	0.15	0	0	NA	20	NA	NA	NA	0	NA	NA
1435	1	2409363	2409386	23	+	GGGGCGGGGGCAGGGGCATGGGG		GGGGCGGGGGCAGGGGCATGGGG	0.657342657	4	0.0869565217391304	0.130434782608696	0.0434782608695652	NA	23	NA	NA	NA	0	NA	NA
1436	1	2409754	2409776	22	+	GGGCGGTGTGGGCGGGGCCGGG		GGGCGGTGTGGGCGGGGCCGGG	0.653346653	4	0	0.181818181818182	0.0909090909090909	NA	22	NA	NA	NA	0	NA	NA
1437	1	2410956	2410978	22	+	GGGAAAGGGGGAGGGACACGGG		GGGAAAGGGGGAGGGACACGGG	0.657842158	4	0.272727272727273	0.0909090909090909	0	NA	22	NA	NA	NA	0	NA	NA
1438	1	2411147	2411168	21	-	CCCGTGCTCCCTCCCCACCCC	GGGGTGGGGAGGGAGCACGGG	GGGGTGGGGAGGGAGCACGGG	0.660839161	4	0.142857142857143	0.0952380952380952	0.0476190476190476	NA	21	NA	NA	NA	0	NA	NA
1439	1	2412085	2412108	23	-	CCCCCTTCCCAGGCCCCAGCCCC	GGGGCTGGGGCCTGGGAAGGGGG	GGGGCTGGGGCCTGGGAAGGGGG	0.645854146	4	0.0869565217391304	0.130434782608696	0.0869565217391304	NA	23	NA	NA	NA	0	NA	NA
1440	1	2412174	2412201	27	-	CCCCATGCCGCCCTCGCCCAACCACCC	GGGTGGTTGGGCGAGGGCGGCATGGGG	GGGTGGTTGGGCGAGGGCGGCATGGGG	0.64035964	4	0.0740740740740741	0.111111111111111	0.148148148148148	3	27	5	3	6	1	276	GGGHNNNHGGGHNHGGGHNNNNHGGG
1441	1	2412923	2412950	27	+	GGGCCCGGGCAGCAGGGTGGCTTAGGG		GGGCCCGGGCAGCAGGGTGGCTTAGGG	0.623376623	4	0.111111111111111	0.222222222222222	0.111111111111111	3	27	3	5	7	1	313	GGGHNHGGGHNNNHGGGHNNNNNHGGG
1442	1	2414081	2414109	28	+	GGGGACAGGGACAAAGGGGCTGATGGGG		GGGGACAGGGACAAAGGGGCTGATGGGG	0.628371628	4	0.25	0.107142857142857	0.0714285714285714	NA	28	NA	NA	NA	0	NA	NA
1443	1	2415009	2415042	33	-	CCCTGCCCTGCCCAGCCCTGGGCTCCCATACCC	GGGTATGGGAGCCCAGGGCTGGGCAGGGCAGGG	GGGTATGGGAGCCCAGGGCTGGGCAGGGCAGGG	0.641358641	6	0.151515151515152	0.181818181818182	0.0909090909090909	NA	33	NA	NA	NA	NA	NA	NA
1444	1	2416811	2416835	24	+	GGGGACAGGGATCCATGGGAGGGG		GGGGACAGGGATCCATGGGAGGGG	0.623876124	4	0.208333333333333	0.125	0.0833333333333333	3	24	3	6	1	1	20	GGGHNHGGGHNNNNHGGGHGGG
1445	1	2417254	2417284	30	-	CCCAGGATCTCCCAGCAGTACCCCACCCCC	GGGGGTGGGGTACTGCTGGGAGATCCTGGG	GGGGGTGGGGTACTGCTGGGAGATCCTGGG	0.626373626	4	0.1	0.133333333333333	0.2	NA	30	NA	NA	NA	0	NA	NA
1446	1	2418890	2418916	26	+	GGGGGGATCTCTGGGCAGGGGCTGGG		GGGGGGATCTCTGGGCAGGGGCTGGG	0.598401598	4	0.0769230769230769	0.153846153846154	0.153846153846154	NA	26	NA	NA	NA	0	NA	NA
1447	1	2421462	2421479	17	-	CCCTGCCCACCCACCCC	GGGGTGGGTGGGCAGGG	GGGGTGGGTGGGCAGGG	0.626373626	4	0.0588235294117647	0.0588235294117647	0.117647058823529	3	17	1	1	2	1	50	GGGHGGGHGGGHHGGG
1448	1	2423238	2423268	30	+	GGGTGGGACAGAGTGGGGAGCGTGGGTGGG		GGGTGGGACAGAGTGGGGAGCGTGGGTGGG	0.636863137	5	0.133333333333333	0.0666666666666667	0.133333333333333	NA	30	NA	NA	NA	NA	NA	NA
1449	1	2423403	2423433	30	+	GGGTGGGGCAGAGTGGGGAGCGTGGGTGGG		GGGTGGGGCAGAGTGGGGAGCGTGGGTGGG	0.630869131	5	0.1	0.0666666666666667	0.133333333333333	NA	30	NA	NA	NA	NA	NA	NA
1450	1	2424418	2424472	54	-	CCCCGTGAGGACCCTTCCCTGAGCACCCCCTCGGGGCCCAGAACCCAGCCTCCC	GGGAGGCTGGGTTCTGGGCCCCGAGGGGGTGCTCAGGGAAGGGTCCTCACGGGG	GGGAGGCTGGGTTCTGGGCCCCGAGGGGGTGCTCAGGGAAGGGTCCTCACGGGG	0.644855145	7	0.111111111111111	0.222222222222222	0.148148148148148	NA	54	NA	NA	NA	NA	NA	NA
1451	1	2426127	2426160	33	-	CCCCAACCTGTCCCCGCCCTGCCCTCCCCTCCC	GGGAGGGGAGGGCAGGGCGGGGACAGGTTGGGG	GGGAGGGGAGGGCAGGGCGGGGACAGGTTGGGG	0.650849151	6	0.151515151515152	0.0909090909090909	0.0606060606060606	NA	33	NA	NA	NA	NA	NA	NA
1452	1	2426435	2426518	83	-	CCCTGCTCCCAGTGCCCCGTGTCCTCCCTGCTCCCAGTGCCCCGTGTCCTCCCTGCTCCCAGTGCCCCAGTGGGCCCTGCCCC	GGGGCAGGGCCCACTGGGGCACTGGGAGCAGGGAGGACACGGGGCACTGGGAGCAGGGAGGACACGGGGCACTGGGAGCAGGG	GGGGCAGGGCCCACTGGGGCACTGGGAGCAGGGAGGACACGGGGCACTGGGAGCAGGGAGGACACGGGGCACTGGGAGCAGGG	0.652847153	11	0.204819277108434	0.216867469879518	0.0481927710843374	NA	83	NA	NA	NA	NA	NA	NA
1453	1	2427471	2427516	45	-	CCCACCCCTCCCGGACCCTGGGCTCCCCCCGTGCCGCCCACTCCC	GGGAGTGGGCGGCACGGGGGGAGCCCAGGGTCCGGGAGGGGTGGG	GGGAGTGGGCGGCACGGGGGGAGCCCAGGGTCCGGGAGGGGTGGG	0.671828172	7	0.111111111111111	0.177777777777778	0.0666666666666667	NA	45	NA	NA	NA	NA	NA	NA
1454	1	2427726	2427752	26	-	CCCAGGCCCCGAGCCCAGCTCTCCCC	GGGGAGAGCTGGGCTCGGGGCCTGGG	GGGGAGAGCTGGGCTCGGGGCCTGGG	0.672827173	4	0.0769230769230769	0.192307692307692	0.115384615384615	NA	26	NA	NA	NA	0	NA	NA
1455	1	2429513	2429538	25	+	GGGAGAGGGCAGGACAGGGGCTGGG		GGGAGAGGGCAGGACAGGGGCTGGG	0.664335664	4	0.2	0.12	0.04	NA	25	NA	NA	NA	0	NA	NA
1456	1	2429662	2429701	39	-	CCCCACCCCTCATACCCCCAGGGACCCAGACCCACCCCC	GGGGGTGGGTCTGGGTCCCTGGGGGTATGAGGGGTGGGG	GGGGGTGGGTCTGGGTCCCTGGGGGTATGAGGGGTGGGG	0.661838162	6	0.0512820512820513	0.102564102564103	0.205128205128205	NA	39	NA	NA	NA	NA	NA	NA
1457	1	2430109	2430139	30	+	GGGAGGGGTGGGAGTTGGGGGCGGGCCGGG		GGGAGGGGTGGGAGTTGGGGGCGGGCCGGG	0.65984016	6	0.0666666666666667	0.1	0.1	NA	30	NA	NA	NA	NA	NA	NA
1458	1	2430340	2430365	25	-	CCCGGGTGCCCTGCCCAGGCCTCCC	GGGAGGCCTGGGCAGGGCACCCGGG	GGGAGGCCTGGGCAGGGCACCCGGG	0.661838162	4	0.12	0.28	0.04	3	25	6	2	5	1	233	GGGHNNNNHGGGHHGGGHNNNHGGG
1459	1	2430965	2430995	30	+	GGGCTTGTTGGGTGTATCTGGGGTCTTGGG		GGGCTTGTTGGGTGTATCTGGGGTCTTGGG	0.662337662	4	0.0333333333333333	0.1	0.366666666666667	NA	30	NA	NA	NA	0	NA	NA
1460	1	2431208	2431239	31	-	CCCCTTGTCCCATGCCCCCCCATGTGTCCCC	GGGGACACATGGGGGGGCATGGGACAAGGGG	GGGGACACATGGGGGGGCATGGGACAAGGGG	0.654845155	4	0.225806451612903	0.129032258064516	0.0645161290322581	NA	31	NA	NA	NA	0	NA	NA
1461	1	2431520	2431549	29	-	CCCCTCTCCCCTCTACTACCCCCCACCCC	GGGGTGGGGGGTAGTAGAGGGGAGAGGGG	GGGGTGGGGGGTAGTAGAGGGGAGAGGGG	0.648851149	4	0.172413793103448	0	0.103448275862069	NA	29	NA	NA	NA	0	NA	NA
1462	1	2432298	2432323	25	-	CCCTCCCCTCCCTCAGCCCCTTCCC	GGGAAGGGGCTGAGGGAGGGGAGGG	GGGAAGGGGCTGAGGGAGGGGAGGG	0.655344655	5	0.2	0.04	0.04	NA	25	NA	NA	NA	NA	NA	NA
1463	1	2432333	2432369	36	-	CCCGCTGGAGCCCCCACTGTGCCCCTCCTATCCCCC	GGGGGATAGGAGGGGCACAGTGGGGGCTCCAGCGGG	GGGGGATAGGAGGGGCACAGTGGGGGCTCCAGCGGG	0.652347652	4	0.166666666666667	0.166666666666667	0.0833333333333333	NA	36	NA	NA	NA	0	NA	NA
1464	1	2434203	2434238	35	-	CCCAGACAGCCCGGGCATCCCCGAAAGGTCCCCCC	GGGGGGACCTTTCGGGGATGCCCGGGCTGTCTGGG	GGGGGGACCTTTCGGGGATGCCCGGGCTGTCTGGG	0.685814186	4	0.0571428571428571	0.228571428571429	0.2	NA	35	NA	NA	NA	0	NA	NA
1465	1	2434976	2435011	35	-	CCCGCCCCACACCACCCTGCCCCTCCAGACCCCCC	GGGGGGTCTGGAGGGGCAGGGTGGTGTGGGGCGGG	GGGGGGTCTGGAGGGGCAGGGTGGTGTGGGGCGGG	0.685814186	5	0.0571428571428571	0.0857142857142857	0.142857142857143	NA	35	NA	NA	NA	NA	NA	NA
1466	1	2435091	2435123	32	-	CCCAGCCCCGGTGTCCCGTGCTGTCCCAGCCC	GGGCTGGGACAGCACGGGACACCGGGGCTGGG	GGGCTGGGACAGCACGGGACACCGGGGCTGGG	0.681818182	5	0.15625	0.25	0.0625	NA	32	NA	NA	NA	NA	NA	NA
1467	1	2435203	2435230	27	+	GGGGGATGCCTCGGGGTGGGAGCTGGG		GGGGGATGCCTCGGGGTGGGAGCTGGG	0.68031968	4	0.0740740740740741	0.148148148148148	0.148148148148148	NA	27	NA	NA	NA	0	NA	NA
1468	1	2435343	2435372	29	-	CCCCCACCTCCCCACAGACACCCGCCCCC	GGGGGCGGGTGTCTGTGGGGAGGTGGGGG	GGGGGCGGGTGTCTGTGGGGAGGTGGGGG	0.685314685	4	0.0344827586206897	0.0689655172413793	0.172413793103448	NA	29	NA	NA	NA	0	NA	NA
1469	1	2435428	2435451	23	-	CCCGCCCCAGGCCCTGGTCCCCC	GGGGGACCAGGGCCTGGGGCGGG	GGGGGACCAGGGCCTGGGGCGGG	0.685814186	4	0.0869565217391304	0.217391304347826	0.0434782608695652	NA	23	NA	NA	NA	0	NA	NA
1470	1	2436240	2436290	50	+	GGGCCTCCCGGGAGGGACACGGCGGGTGTCGGGGCCAGGGGTGAGACGGG		GGGCCTCCCGGGAGGGACACGGCGGGTGTCGGGGCCAGGGGTGAGACGGG	0.667832168	7	0.12	0.24	0.08	NA	50	NA	NA	NA	NA	NA	NA
1471	1	2436363	2436393	30	+	GGGCCCGGCTGGGGAGGGGGTGGCAGGGGG		GGGCCCGGCTGGGGAGGGGGTGGCAGGGGG	0.666833167	4	0.0666666666666667	0.166666666666667	0.0666666666666667	NA	30	NA	NA	NA	0	NA	NA
1472	1	2436751	2436806	55	-	CCCCCTGGCTGCCCTGTGTCCCCTCCACCCCTGCCTCCCTCCTGCCCCTGCTCCC	GGGAGCAGGGGCAGGAGGGAGGCAGGGGTGGAGGGGACACAGGGCAGCCAGGGGG	GGGAGCAGGGGCAGGAGGGAGGCAGGGGTGGAGGGGACACAGGGCAGCCAGGGGG	0.661838162	7	0.218181818181818	0.145454545454545	0.0181818181818182	NA	55	NA	NA	NA	NA	NA	NA
1473	1	2437895	2437921	26	-	CCCTTCCCCCAGCCCCACCACGCCCC	GGGGCGTGGTGGGGCTGGGGGAAGGG	GGGGCGTGGTGGGGCTGGGGGAAGGG	0.652347652	4	0.0769230769230769	0.0769230769230769	0.115384615384615	NA	26	NA	NA	NA	0	NA	NA
1474	1	2438316	2438364	48	+	GGGAAAGGGCTGGGGAAGGGCTGGGAAAGGGCTGGGGAAGGGCTGGGG		GGGAAAGGGCTGGGGAAGGGCTGGGAAAGGGCTGGGGAAGGGCTGGGG	0.67032967	9	0.208333333333333	0.0833333333333333	0.0833333333333333	NA	48	NA	NA	NA	NA	NA	NA
1475	1	2438858	2438884	26	+	GGGCCCATGGGGTTCCGGGGGCTGGG		GGGCCCATGGGGTTCCGGGGGCTGGG	0.67032967	4	0.0384615384615385	0.230769230769231	0.153846153846154	NA	26	NA	NA	NA	0	NA	NA
1476	1	2439748	2439774	26	+	GGGGGAGGGCGCTGGAGGGACGAGGG		GGGGGAGGGCGCTGGAGGGACGAGGG	0.623376623	4	0.153846153846154	0.115384615384615	0.0384615384615385	3	26	1	7	4	1	154	GGGHGGGHNNNNNHGGGHNNHGGG
1477	1	2439820	2439848	28	+	GGGGCCCGGGGCCATGGGGTCTGCGGGG		GGGGCCCGGGGCCATGGGGTCTGCGGGG	0.621878122	4	0.0357142857142857	0.25	0.107142857142857	NA	28	NA	NA	NA	0	NA	NA
1478	1	2441050	2441082	32	-	CCCCTCTTGCCCCAAGTCCCCAAACCCAGCCC	GGGCTGGGTTTGGGGACTTGGGGCAAGAGGGG	GGGCTGGGTTTGGGGACTTGGGGCAAGAGGGG	0.621378621	5	0.125	0.09375	0.1875	NA	32	NA	NA	NA	NA	NA	NA
1479	1	2441450	2441483	33	-	CCCCTCCCCATCAAGGCCCCCCCAGCACTGCCC	GGGCAGTGCTGGGGGGGCCTTGATGGGGAGGGG	GGGCAGTGCTGGGGGGGCCTTGATGGGGAGGGG	0.63986014	4	0.0909090909090909	0.121212121212121	0.151515151515152	NA	33	NA	NA	NA	0	NA	NA
1480	1	2442405	2442428	23	+	GGGACTGGGCTGGGCTGCAGGGG		GGGACTGGGCTGGGCTGCAGGGG	0.624875125	4	0.0869565217391304	0.173913043478261	0.130434782608696	3	23	3	2	5	1	212	GGGHNHGGGHHGGGHNNNHGGG
1481	1	2442683	2442709	26	-	CCCGAGGCAGCCCATGCCCACCTCCC	GGGAGGTGGGCATGGGCTGCCTCGGG	GGGAGGTGGGCATGGGCTGCCTCGGG	0.622377622	4	0.0769230769230769	0.192307692307692	0.153846153846154	3	26	4	3	7	1	318	GGGHNNHGGGHNHGGGHNNNNNHGGG
1482	1	2442720	2442745	25	-	CCCCCCCGGGCCCCGCTGTGTCCCC	GGGGACACAGCGGGGCCCGGGGGGG	GGGGACACAGCGGGGCCCGGGGGGG	0.618881119	3	0.12	0.24	0	NA	25	NA	NA	NA	NA	NA	NA
1483	1	2445975	2445998	23	+	GGGGGCTCGGGGAAGGGTGGGGG		GGGGGCTCGGGGAAGGGTGGGGG	0.646853147	4	0.0869565217391304	0.0869565217391304	0.0869565217391304	NA	23	NA	NA	NA	0	NA	NA
1484	1	2446006	2446033	27	+	GGGGGACTGTCTGGGGCAGGGTGGGGG		GGGGGACTGTCTGGGGCAGGGTGGGGG	0.646353646	4	0.0740740740740741	0.111111111111111	0.148148148148148	NA	27	NA	NA	NA	0	NA	NA
1485	1	2446073	2446099	26	+	GGGGGCTGTTTGGGGCAGGGTGGGGG		GGGGGCTGTTTGGGGCAGGGTGGGGG	0.646353646	4	0.0384615384615385	0.0769230769230769	0.192307692307692	NA	26	NA	NA	NA	0	NA	NA
1486	1	2446107	2446134	27	+	GGGGGGCTTCCCGGGGCAGGGTCAGGG		GGGGGGCTTCCCGGGGCAGGGTCAGGG	0.646853147	4	0.0740740740740741	0.222222222222222	0.111111111111111	NA	27	NA	NA	NA	0	NA	NA
1487	1	2446142	2446174	32	+	GGGGGACTCGGGCAGGGTGGGGGCTGCCTGGG		GGGGGACTCGGGCAGGGTGGGGGCTGCCTGGG	0.643856144	5	0.0625	0.1875	0.125	NA	32	NA	NA	NA	NA	NA	NA
1488	1	2446404	2446424	20	+	GGGTCCTGGGCAGGGCTGGG		GGGTCCTGGGCAGGGCTGGG	0.645854146	4	0.05	0.2	0.15	3	20	4	2	2	1	72	GGGHNNHGGGHHGGGHHGGG
1489	1	2449854	2449883	29	-	CCCCACCCCACCTCCACCCTGGGCCGCCC	GGGCGGCCCAGGGTGGAGGTGGGGTGGGG	GGGCGGCCCAGGGTGGAGGTGGGGTGGGG	0.612387612	4	0.0689655172413793	0.137931034482759	0.103448275862069	NA	29	NA	NA	NA	0	NA	NA
1490	1	2452043	2452067	24	-	CCCCCCTCCCGCCCACTGGGCCCC	GGGGCCCAGTGGGCGGGAGGGGGG	GGGGCCCAGTGGGCGGGAGGGGGG	0.624375624	4	0.0833333333333333	0.166666666666667	0.0416666666666667	3	24	6	1	1	1	36	GGGHNNNNHGGGHGGGHGGG
1491	1	2455415	2455439	24	-	CCCTGTCCCACAGGCCCCATCCCC	GGGGATGGGGCCTGTGGGACAGGG	GGGGATGGGGCCTGTGGGACAGGG	0.546953047	4	0.125	0.125	0.125	NA	24	NA	NA	NA	0	NA	NA
1492	1	2457855	2457889	34	-	CCCCGCCCGCCCCCGCAGCCCGCGCCCGGCGCCC	GGGCGCCGGGCGCGGGCTGCGGGGGCGGGCGGGG	GGGCGCCGGGCGCGGGCTGCGGGGGCGGGCGGGG	0.648851149	6	0	0.264705882352941	0.0294117647058824	NA	34	NA	NA	NA	NA	NA	NA
1493	1	2458125	2458151	26	-	CCCCGCCCCTTCCCTCCCCCACCCCC	GGGGGTGGGGGAGGGAAGGGGCGGGG	GGGGGTGGGGGAGGGAAGGGGCGGGG	0.661838162	5	0.115384615384615	0.0384615384615385	0.0384615384615385	NA	26	NA	NA	NA	NA	NA	NA
1494	1	2458218	2458237	19	+	GGGGCTGCGGGCGGGCGGG		GGGGCTGCGGGCGGGCGGG	0.664835165	4	0	0.210526315789474	0.0526315789473684	3	19	4	1	1	1	22	GGGHNNHGGGHGGGHGGG
1495	1	2458736	2458769	33	+	GGGGTATAGGTGGGGCAGGCCAGGGTTCCAGGG		GGGGTATAGGTGGGGCAGGCCAGGGTTCCAGGG	0.651348651	4	0.151515151515152	0.151515151515152	0.151515151515152	NA	33	NA	NA	NA	0	NA	NA
1496	1	2459950	2459983	33	-	CCCCTCCAGCCCACCTCCCCCTGCCCCTGCCCC	GGGGCAGGGGCAGGGGGAGGTGGGCTGGAGGGG	GGGGCAGGGGCAGGGGGAGGTGGGCTGGAGGGG	0.645354645	5	0.121212121212121	0.0909090909090909	0.0606060606060606	NA	33	NA	NA	NA	NA	NA	NA
1497	1	2459994	2460015	21	-	CCCTCCATCCCTCCCTCCCCC	GGGGGAGGGAGGGATGGAGGG	GGGGGAGGGAGGGATGGAGGG	0.64985015	4	0.19047619047619	0	0.0476190476190476	3	21	1	1	5	1	197	GGGHGGGHGGGHNNNHGGG
1498	1	2460102	2460134	32	-	CCCTGCCCATTCCCCTTCACCCCTGCAGACCC	GGGTCTGCAGGGGTGAAGGGGAATGGGCAGGG	GGGTCTGCAGGGGTGAAGGGGAATGGGCAGGG	0.655844156	5	0.1875	0.09375	0.125	NA	32	NA	NA	NA	NA	NA	NA
1499	1	2460332	2460353	21	-	CCCACCCTCCCCAGACAGCCC	GGGCTGTCTGGGGAGGGTGGG	GGGCTGTCTGGGGAGGGTGGG	0.662337662	4	0.0476190476190476	0.0952380952380952	0.19047619047619	NA	21	NA	NA	NA	0	NA	NA
1500	1	2461215	2461275	60	+	GGGCGGCGGGGCGCGGGGGAGCCGGGGCGCGGTGGGAACTCGGGGCGCGGGGGGCCCGGG		GGGCGGCGGGGCGCGGGGGAGCCGGGGCGCGGTGGGAACTCGGGGCGCGGGGGGCCCGGG	0.683316683	8	0.05	0.25	0.0333333333333333	NA	60	NA	NA	NA	NA	NA	NA
1501	1	2462031	2462077	46	-	CCCCCTCCCCCGCCCTCCCCTCCGCTCCCCTCCCCTGCCTCTCCCC	GGGGAGAGGCAGGGGAGGGGAGCGGAGGGGAGGGCGGGGGAGGGGG	GGGGAGAGGCAGGGGAGGGGAGCGGAGGGGAGGGCGGGGGAGGGGG	0.678821179	7	0.173913043478261	0.0652173913043478	0	NA	46	NA	NA	NA	NA	NA	NA
1502	1	2462853	2462879	26	+	GGGTCCTTAGGGGAGGGTCCCTTGGG		GGGTCCTTAGGGGAGGGTCCCTTGGG	0.643856144	4	0.0769230769230769	0.192307692307692	0.230769230769231	NA	26	NA	NA	NA	0	NA	NA
1503	1	2463739	2463773	34	+	GGGCTCCCTGGGGTTGGACTGGGGGTGGGGAGGG		GGGCTCCCTGGGGTTGGACTGGGGGTGGGGAGGG	0.640859141	5	0.0588235294117647	0.147058823529412	0.176470588235294	NA	34	NA	NA	NA	NA	NA	NA
1504	1	2463851	2463876	25	+	GGGGCTAGGGGTGCGGGAGCACGGG		GGGGCTAGGGGTGCGGGAGCACGGG	0.634365634	4	0.12	0.16	0.08	NA	25	NA	NA	NA	0	NA	NA
1505	1	2464142	2464167	25	-	CCCCACCCCCACGGCCCGCCCACCC	GGGTGGGCGGGCCGTGGGGGTGGGG	GGGTGGGCGGGCCGTGGGGGTGGGG	0.622377622	5	0	0.12	0.12	NA	25	NA	NA	NA	NA	NA	NA
1506	1	2464201	2464226	25	+	GGGTGGTGGGTGGGCTGTGTGGGGG		GGGTGGTGGGTGGGCTGTGTGGGGG	0.62037962	4	0	0.04	0.24	3	25	4	1	6	1	267	GGGHNNHGGGHGGGHNNNNHGGG
1507	1	2465083	2465116	33	+	GGGGAGGGGCCCGTGGGGGTGGGGGGCGATGGG		GGGGAGGGGCCCGTGGGGGTGGGGGGCGATGGG	0.583416583	5	0.0606060606060606	0.121212121212121	0.0909090909090909	NA	33	NA	NA	NA	NA	NA	NA
1508	1	2465574	2465601	27	+	GGGTGCCAGGGGCTGGGAGGGACTGGG		GGGTGCCAGGGGCTGGGAGGGACTGGG	0.582417582	5	0.111111111111111	0.148148148148148	0.111111111111111	NA	27	NA	NA	NA	NA	NA	NA
1509	1	2466877	2466905	28	+	GGGAGGTGGGGTGGTGGGAAGGGAGGGG		GGGAGGTGGGGTGGTGGGAAGGGAGGGG	0.606393606	5	0.142857142857143	0	0.107142857142857	NA	28	NA	NA	NA	NA	NA	NA
1510	1	2466994	2467021	27	-	CCCCCCGCTCCCTGCAGCCCTCCACCC	GGGTGGAGGGCTGCAGGGAGCGGGGGG	GGGTGGAGGGCTGCAGGGAGCGGGGGG	0.600899101	4	0.111111111111111	0.111111111111111	0.0740740740740741	3	27	4	5	3	1	124	GGGHNNHGGGHNNNHGGGHNHGGG
1511	1	2468707	2468750	43	-	CCCGTCCCCACCCTGCCCCGCTGCCCTAACTCCCAGAGTACCC	GGGTACTCTGGGAGTTAGGGCAGCGGGGCAGGGTGGGGACGGG	GGGTACTCTGGGAGTTAGGGCAGCGGGGCAGGGTGGGGACGGG	0.58041958	7	0.13953488372093	0.13953488372093	0.13953488372093	NA	43	NA	NA	NA	NA	NA	NA
1512	1	2471233	2471266	33	-	CCCACCCCCTCCATACCCAGTTAGCCCCAGCCC	GGGCTGGGGCTAACTGGGTATGGAGGGGGTGGG	GGGCTGGGGCTAACTGGGTATGGAGGGGGTGGG	0.634865135	5	0.121212121212121	0.0909090909090909	0.181818181818182	NA	33	NA	NA	NA	NA	NA	NA
1513	1	2471690	2471718	28	+	GGGCCTGGGTTCTCCAGGGCTGCTGGGG		GGGCCTGGGTTCTCCAGGGCTGCTGGGG	0.656343656	4	0.0357142857142857	0.25	0.214285714285714	3	28	3	7	5	1	217	GGGHNHGGGHNNNNNHGGGHNNNHGGG
1514	1	2472143	2472170	27	+	GGGCGCGGGGATTAGGGGCCGTCCGGG		GGGCGCGGGGATTAGGGGCCGTCCGGG	0.625374625	4	0.0740740740740741	0.222222222222222	0.111111111111111	NA	27	NA	NA	NA	0	NA	NA
1515	1	2472364	2472390	26	-	CCCCCCCGCGCCCCCCGCCGCCGCCC	GGGCGGCGGCGGGGGGCGCGGGGGGG	GGGCGGCGGCGGGGGGCGCGGGGGGG	0.626373626	3	0	0.192307692307692	0	NA	26	NA	NA	NA	NA	NA	NA
1516	1	2472544	2472562	18	+	GGGGAGGGGTGGGGAGGG		GGGGAGGGGTGGGGAGGG	0.630869131	4	0.111111111111111	0	0.0555555555555556	NA	18	NA	NA	NA	0	NA	NA
1517	1	2474919	2474953	34	-	CCCCCCAGTACCCCGGCCCAGCCCCTGGAGCCCC	GGGGCTCCAGGGGCTGGGCCGGGGTACTGGGGGG	GGGGCTCCAGGGGCTGGGCCGGGGTACTGGGGGG	0.653846154	5	0.0588235294117647	0.205882352941176	0.117647058823529	NA	34	NA	NA	NA	NA	NA	NA
1518	1	2475610	2475632	22	+	GGGGAGGGCTGTGGGCACGGGG		GGGGAGGGCTGTGGGCACGGGG	0.661838162	4	0.0909090909090909	0.136363636363636	0.0909090909090909	3	22	1	4	3	1	102	GGGHGGGHNNHGGGHNHGGG
1519	1	2476975	2476994	19	-	CCCACCCAGCAGCCCACCC	GGGTGGGCTGCTGGGTGGG	GGGTGGGCTGCTGGGTGGG	0.665834166	4	0	0.105263157894737	0.210526315789474	3	19	1	5	1	1	5	GGGHGGGHNNNHGGGHGGG
1520	1	2477242	2477273	31	+	GGGGAGGGAAGGGTCGGGGGCTTCCTGGGGG		GGGGAGGGAAGGGTCGGGGGCTTCCTGGGGG	0.676823177	5	0.0967741935483871	0.129032258064516	0.129032258064516	NA	31	NA	NA	NA	NA	NA	NA
1521	1	2477651	2477709	58	+	GGGGGCGGGGGGAGCGGGGAGTGGGGGGTGTGGGGGGTGAGGGGGGTGGGGGTGGGGG		GGGGGCGGGGGGAGCGGGGAGTGGGGGGTGTGGGGGGTGAGGGGGGTGGGGGTGGGGG	0.680819181	8	0.0517241379310345	0.0344827586206897	0.103448275862069	NA	58	NA	NA	NA	NA	NA	NA
1522	1	2477935	2477958	23	+	GGGGCCAGGCAGGGGCGGGTGGG		GGGGCCAGGCAGGGGCGGGTGGG	0.682317682	4	0.0869565217391304	0.173913043478261	0.0434782608695652	NA	23	NA	NA	NA	0	NA	NA
1523	1	2478972	2479004	32	+	GGGCAGGGAGCTCGGGGCTCCCTGGGCTGGGG		GGGCAGGGAGCTCGGGGCTCCCTGGGCTGGGG	0.657842158	5	0.0625	0.25	0.125	NA	32	NA	NA	NA	NA	NA	NA
1524	1	2479472	2479495	23	+	GGGGGAGGGGAGGGAGGAGGGGG		GGGGGAGGGGAGGGAGGAGGGGG	0.627372627	4	0.173913043478261	0	0	NA	23	NA	NA	NA	0	NA	NA
1525	1	2480335	2480363	28	+	GGGCGGGTGTAGGGGAGGGACCGCAGGG		GGGCGGGTGTAGGGGAGGGACCGCAGGG	0.618381618	5	0.142857142857143	0.142857142857143	0.0714285714285714	NA	28	NA	NA	NA	NA	NA	NA
1526	1	2481835	2481855	20	+	GGGCTGAGGGCGGGGAGGGG		GGGCTGAGGGCGGGGAGGGG	0.581918082	4	0.1	0.1	0.05	NA	20	NA	NA	NA	0	NA	NA
1527	1	2482342	2482374	32	-	CCCCTTCCCAACCCCTCCCCAGCCCTGGCCCC	GGGGCCAGGGCTGGGGAGGGGTTGGGAAGGGG	GGGGCCAGGGCTGGGGAGGGGTTGGGAAGGGG	0.568931069	6	0.125	0.09375	0.09375	NA	32	NA	NA	NA	NA	NA	NA
1528	1	2484438	2484470	32	+	GGGGGATGCCTGGGTGGTGGGACAGAGTGGGG		GGGGGATGCCTGGGTGGTGGGACAGAGTGGGG	0.647852148	4	0.125	0.09375	0.15625	3	32	6	4	7	1	333	GGGHNNNNHGGGHNNHGGGHNNNNNHGGG
1529	1	2484850	2484874	24	-	CCCCAGCTGCCCCAGATCCCTCCC	GGGAGGGATCTGGGGCAGCTGGGG	GGGAGGGATCTGGGGCAGCTGGGG	0.662837163	4	0.125	0.125	0.125	NA	24	NA	NA	NA	0	NA	NA
1530	1	2485020	2485048	28	-	CCCTCCTGCCCTCCCCCTCGGCCTCCCC	GGGGAGGCCGAGGGGGAGGGCAGGAGGG	GGGGAGGCCGAGGGGGAGGGCAGGAGGG	0.653846154	4	0.178571428571429	0.107142857142857	0	NA	28	NA	NA	NA	0	NA	NA
1531	1	2485883	2485944	61	+	GGGAGAAAAGGGACGGAGGGCCGAGGCGGGCGGATACGGGGAGCAGGGAGCGGGGACAGGG		GGGAGAAAAGGGACGGAGGGCCGAGGCGGGCGGATACGGGGAGCAGGGAGCGGGGACAGGG	0.653846154	8	0.245901639344262	0.147540983606557	0.0163934426229508	NA	61	NA	NA	NA	NA	NA	NA
1532	1	2486344	2486370	26	-	CCCTGCACCCTGGAGCCCCCATGCCC	GGGCATGGGGGCTCCAGGGTGCAGGG	GGGCATGGGGGCTCCAGGGTGCAGGG	0.653846154	4	0.115384615384615	0.192307692307692	0.115384615384615	NA	26	NA	NA	NA	0	NA	NA
1533	1	2486965	2487004	39	+	GGGGCAGGGGGCAGTCGAGGGGCAGGGGGCGGTCCTGGG		GGGGCAGGGGGCAGTCGAGGGGCAGGGGGCGGTCCTGGG	0.646853147	5	0.102564102564103	0.179487179487179	0.0769230769230769	NA	39	NA	NA	NA	NA	NA	NA
1534	1	2487353	2487390	37	+	GGGGTGGGGTCAGGGCAGGGTCCACAGGGAGACCGGG		GGGGTGGGGTCAGGGCAGGGTCCACAGGGAGACCGGG	0.655844156	6	0.162162162162162	0.189189189189189	0.0810810810810811	NA	37	NA	NA	NA	NA	NA	NA
1535	1	2487463	2487487	24	+	GGGGACGGGTAGGGGCACTCTGGG		GGGGACGGGTAGGGGCACTCTGGG	0.656843157	4	0.125	0.166666666666667	0.125	NA	24	NA	NA	NA	0	NA	NA
1536	1	2488460	2488505	45	+	GGGCACTTCTGGGGGCTGGGTGTCTCTGGGCGTCTCTGGGCGGGG		GGGCACTTCTGGGGGCTGGGTGTCTCTGGGCGTCTCTGGGCGGGG	0.650849151	6	0.0222222222222222	0.222222222222222	0.244444444444444	NA	45	NA	NA	NA	NA	NA	NA
1537	1	2490898	2490927	29	+	GGGGTGGGTGTCTGGGTGGGCACGTGGGG		GGGGTGGGTGTCTGGGTGGGCACGTGGGG	0.653846154	5	0.0344827586206897	0.103448275862069	0.206896551724138	NA	29	NA	NA	NA	NA	NA	NA
1538	1	2491438	2491472	34	-	CCCCTCCCATTTCCACCCTGGTCCCCAGTGCCCC	GGGGCACTGGGGACCAGGGTGGAAATGGGAGGGG	GGGGCACTGGGGACCAGGGTGGAAATGGGAGGGG	0.65034965	5	0.205882352941176	0.117647058823529	0.0882352941176471	NA	34	NA	NA	NA	NA	NA	NA
1539	1	2491545	2491569	24	-	CCCCAGGCCCACCCACTTCAGCCC	GGGCTGAAGTGGGTGGGCCTGGGG	GGGCTGAAGTGGGTGGGCCTGGGG	0.646353646	4	0.0833333333333333	0.125	0.166666666666667	3	24	7	1	3	1	141	GGGHNNNNNHGGGHGGGHNHGGG
1540	1	2492472	2492509	37	+	GGGCCATGGGAGGGCCCCTGGGCTTCAGGGGTTGGGG		GGGCCATGGGAGGGCCCCTGGGCTTCAGGGGTTGGGG	0.635864136	6	0.0810810810810811	0.216216216216216	0.162162162162162	NA	37	NA	NA	NA	NA	NA	NA
1541	1	2495784	2495808	24	-	CCCGCTCCACCCCGCCCTACCCCC	GGGGGTAGGGCGGGGTGGAGCGGG	GGGGGTAGGGCGGGGTGGAGCGGG	0.623376623	4	0.0833333333333333	0.0833333333333333	0.0833333333333333	NA	24	NA	NA	NA	0	NA	NA
1542	1	2495982	2496007	25	-	CCCCACCCCGTGTCACCCTCTCCCC	GGGGAGAGGGTGACACGGGGTGGGG	GGGGAGAGGGTGACACGGGGTGGGG	0.609390609	4	0.16	0.08	0.08	NA	25	NA	NA	NA	0	NA	NA
1543	1	2497630	2497653	23	-	CCCTGTCCCCGCTCCCTGTTCCC	GGGAACAGGGAGCGGGGACAGGG	GGGAACAGGGAGCGGGGACAGGG	0.576923077	4	0.260869565217391	0.130434782608696	0	NA	23	NA	NA	NA	0	NA	NA
1544	1	2497661	2497691	30	-	CCCGCCTTGACCCTCCACCCCTTTTCTCCC	GGGAGAAAAGGGGTGGAGGGTCAAGGCGGG	GGGAGAAAAGGGGTGGAGGGTCAAGGCGGG	0.575424575	4	0.266666666666667	0.0666666666666667	0.0666666666666667	NA	30	NA	NA	NA	0	NA	NA
1545	1	2497944	2497985	41	-	CCCTCTCCAGCCCCCAGCGGTCCCCACCGACCCGGTTGCCC	GGGCAACCGGGTCGGTGGGGACCGCTGGGGGCTGGAGAGGG	GGGCAACCGGGTCGGTGGGGACCGCTGGGGGCTGGAGAGGG	0.575924076	5	0.121951219512195	0.195121951219512	0.0975609756097561	NA	41	NA	NA	NA	NA	NA	NA
1546	1	2498990	2499013	23	+	GGGATGGAGGGCAGGGTCCGGGG		GGGATGGAGGGCAGGGTCCGGGG	0.641358641	4	0.130434782608696	0.130434782608696	0.0869565217391304	3	23	5	2	3	1	128	GGGHNNNHGGGHHGGGHNHGGG
1547	1	2499509	2499537	28	+	GGGGAGGCCGAGGGGGAGGGCAGGAGGG		GGGGAGGCCGAGGGGGAGGGCAGGAGGG	0.653346653	4	0.178571428571429	0.107142857142857	0	NA	28	NA	NA	NA	0	NA	NA
1548	1	2499683	2499707	24	+	GGGAGGGATCTGGGGCAGCTGGGG		GGGAGGGATCTGGGGCAGCTGGGG	0.661838162	4	0.125	0.125	0.125	NA	24	NA	NA	NA	0	NA	NA
1549	1	2500087	2500119	32	-	CCCCACTCTGTCCCACCACCCGGGCATCCCCC	GGGGGATGCCCGGGTGGTGGGACAGAGTGGGG	GGGGGATGCCCGGGTGGTGGGACAGAGTGGGG	0.645354645	4	0.125	0.125	0.125	3	32	6	4	7	1	333	GGGHNNNNHGGGHNNHGGGHNNNNNHGGG
1550	1	2506570	2506595	25	+	GGGCTGGGGAGGGGTTGGGAAGGGG		GGGCTGGGGAGGGGTTGGGAAGGGG	0.514985015	5	0.12	0.04	0.12	NA	25	NA	NA	NA	NA	NA	NA
1551	1	2507429	2507472	43	-	CCCAGGTCTCCCCACCCCAGCCACTCCCGGCCCAGCCCTGCCC	GGGCAGGGCTGGGCCGGGAGTGGCTGGGGTGGGGAGACCTGGG	GGGCAGGGCTGGGCCGGGAGTGGCTGGGGTGGGGAGACCTGGG	0.572927073	7	0.0930232558139535	0.162790697674419	0.116279069767442	NA	43	NA	NA	NA	NA	NA	NA
1552	1	2508314	2508334	20	-	CCCCTCCCCGCCCTCAGCCC	GGGCTGAGGGCGGGGAGGGG	GGGCTGAGGGCGGGGAGGGG	0.585414585	4	0.1	0.1	0.05	NA	20	NA	NA	NA	0	NA	NA
1553	1	2509851	2509879	28	-	CCCTGCGGTCCCTCCCCCACACCCGCCC	GGGCGGGTGTGGGGGAGGGACCGCAGGG	GGGCGGGTGTGGGGGAGGGACCGCAGGG	0.55994006	5	0.107142857142857	0.142857142857143	0.0714285714285714	NA	28	NA	NA	NA	NA	NA	NA
1554	1	2517562	2517584	22	-	CCCTCGCACCCCCCCGCCCCCC	GGGGGGCGGGGGGGTGCGAGGG	GGGGGGCGGGGGGGTGCGAGGG	0.692307692	3	0.0454545454545455	0.0909090909090909	0.0454545454545455	NA	22	NA	NA	NA	NA	NA	NA
1555	1	2517612	2517645	33	-	CCCCGGCCCGCGGTCCCCTATGCCCGCGACCCC	GGGGTCGCGGGCATAGGGGACCGCGGGCCGGGG	GGGGTCGCGGGCATAGGGGACCGCGGGCCGGGG	0.696803197	5	0.0909090909090909	0.242424242424242	0.0606060606060606	NA	33	NA	NA	NA	NA	NA	NA
1556	1	2517707	2517780	73	-	CCCCCGCCGCTCCCTGGACCACCCCTGGGCCCACCGTACCCAGCCGCTCCCCGGCGCCCCCCGGGACGACCCC	GGGGTCGTCCCGGGGGGCGCCGGGGAGCGGCTGGGTACGGTGGGCCCAGGGGTGGTCCAGGGAGCGGCGGGGG	GGGGTCGTCCCGGGGGGCGCCGGGGAGCGGCTGGGTACGGTGGGCCCAGGGGTGGTCCAGGGAGCGGCGGGGG	0.697302697	8	0.0684931506849315	0.232876712328767	0.0958904109589041	NA	73	NA	NA	NA	NA	NA	NA
1557	1	2518069	2518114	45	+	GGGGGCGGAGCAGGGCTCGGGGTGCGGTCGGGGGCGTGGCCGGGG		GGGGGCGGAGCAGGGCTCGGGGTGCGGTCGGGGGCGTGGCCGGGG	0.705794206	5	0.0444444444444444	0.2	0.0888888888888889	NA	45	NA	NA	NA	NA	NA	NA
1558	1	2518194	2518226	32	+	GGGACCGGGGCATCTCGGGGCGGGGCTTGGGG		GGGACCGGGGCATCTCGGGGCGGGGCTTGGGG	0.701798202	5	0.0625	0.21875	0.125	NA	32	NA	NA	NA	NA	NA	NA
1559	1	2518269	2518309	40	+	GGGAGCGGGGAACAGGGAGTCGGGGAGCCGGGAACCAGGG		GGGAGCGGGGAACAGGGAGTCGGGGAGCCGGGAACCAGGG	0.701798202	6	0.225	0.175	0.025	NA	40	NA	NA	NA	NA	NA	NA
1560	1	2518455	2518502	47	+	GGGGTGGTGGGGGCCGCGGGGCCTGGGCGGGGCTGGGGGCAACGGGG		GGGGTGGTGGGGGCCGCGGGGCCTGGGCGGGGCTGGGGGCAACGGGG	0.703796204	7	0.0425531914893617	0.191489361702128	0.0851063829787234	NA	47	NA	NA	NA	NA	NA	NA
1561	1	2518796	2518820	24	-	CCCTTTCCTGCCCAACCCCGGCCC	GGGCCGGGGTTGGGCAGGAAAGGG	GGGCCGGGGTTGGGCAGGAAAGGG	0.7002997	4	0.166666666666667	0.125	0.0833333333333333	NA	24	NA	NA	NA	0	NA	NA
1562	1	2519023	2519046	23	-	CCCCGTTTTACCCCTCCCTGCCC	GGGCAGGGAGGGGTAAAACGGGG	GGGCAGGGAGGGGTAAAACGGGG	0.689310689	4	0.260869565217391	0.0869565217391304	0.0434782608695652	NA	23	NA	NA	NA	0	NA	NA
1563	1	2519237	2519281	44	+	GGGGGCGGGAACCCTTGGGTAGCGTGGGGTGGGGGGCCCAGGGG		GGGGGCGGGAACCCTTGGGTAGCGTGGGGTGGGGGGCCCAGGGG	0.675824176	6	0.0909090909090909	0.181818181818182	0.113636363636364	NA	44	NA	NA	NA	NA	NA	NA
1564	1	2519720	2519737	17	+	GGGTGGGTGGGGTGGGG		GGGTGGGTGGGGTGGGG	0.654345654	4	0	0	0.176470588235294	NA	17	NA	NA	NA	0	NA	NA
1565	1	2520511	2520535	24	-	CCCACGCCCTGCCCCTAGGTCCCC	GGGGACCTAGGGGCAGGGCGTGGG	GGGGACCTAGGGGCAGGGCGTGGG	0.639360639	4	0.125	0.166666666666667	0.0833333333333333	NA	24	NA	NA	NA	0	NA	NA
1566	1	2521089	2521110	21	+	GGGCCCTCAGGGCGGGCAGGG		GGGCCCTCAGGGCGGGCAGGG	0.625374625	4	0.0952380952380952	0.285714285714286	0.0476190476190476	3	21	6	1	2	1	85	GGGHNNNNHGGGHGGGHHGGG
1567	1	2521683	2521714	31	-	CCCGGCTCCCTTCCTGCCCCCAATGCCACCC	GGGTGGCATTGGGGGCAGGAAGGGAGCCGGG	GGGTGGCATTGGGGGCAGGAAGGGAGCCGGG	0.610889111	4	0.161290322580645	0.129032258064516	0.0967741935483871	NA	31	NA	NA	NA	0	NA	NA
1568	1	2522040	2522058	18	-	CCCACCCTGGTCCCTCCC	GGGAGGGACCAGGGTGGG	GGGAGGGACCAGGGTGGG	0.592407592	4	0.166666666666667	0.111111111111111	0.0555555555555556	3	18	1	4	1	1	4	GGGHGGGHNNHGGGHGGG
1569	1	2522938	2522974	36	+	GGGGTGGGGGTGAGGGGGTTGTGGGTGGCAAGGGGG		GGGGTGGGGGTGAGGGGGTTGTGGGTGGCAAGGGGG	0.622877123	5	0.0833333333333333	0.0277777777777778	0.166666666666667	NA	36	NA	NA	NA	NA	NA	NA
1570	1	2523703	2523732	29	-	CCCGAATGAGCCCCTGACGCCCCCTCCCC	GGGGAGGGGGCGTCAGGGGCTCATTCGGG	GGGGAGGGGGCGTCAGGGGCTCATTCGGG	0.646353646	4	0.103448275862069	0.172413793103448	0.137931034482759	NA	29	NA	NA	NA	0	NA	NA
1571	1	2524187	2524211	24	-	CCCCGGCCCTGACTTCCCTCTCCC	GGGAGAGGGAAGTCAGGGCCGGGG	GGGAGAGGGAAGTCAGGGCCGGGG	0.671828172	4	0.208333333333333	0.125	0.0416666666666667	3	24	3	6	2	1	69	GGGHNHGGGHNNNNHGGGHHGGG
1572	1	2525789	2525813	24	+	GGGCCTGGGCAGGCAGGGAGGGGG		GGGCCTGGGCAGGCAGGGAGGGGG	0.638861139	4	0.125	0.166666666666667	0.0416666666666667	3	24	3	6	1	1	20	GGGHNHGGGHNNNNHGGGHGGG
1573	1	2526185	2526203	18	-	CCCTGGCCCCCCCCGCCC	GGGCGGGGGGGGCCAGGG	GGGCGGGGGGGGCCAGGG	0.641358641	3	0.0555555555555556	0.166666666666667	0	NA	18	NA	NA	NA	NA	NA	NA
1574	1	2526680	2526709	29	+	GGGGGGCAGTTTAGGGCTGGGGTTGGGGG		GGGGGGCAGTTTAGGGCTGGGGTTGGGGG	0.654845155	4	0.0689655172413793	0.0689655172413793	0.206896551724138	NA	29	NA	NA	NA	0	NA	NA
1575	1	2527046	2527079	33	+	GGGGTCCGGGTGGGGGCAGGGGCCCTGGAGGGG		GGGGTCCGGGTGGGGGCAGGGGCCCTGGAGGGG	0.66033966	5	0.0606060606060606	0.181818181818182	0.0909090909090909	NA	33	NA	NA	NA	NA	NA	NA
1576	1	2527739	2527766	27	+	GGGCTGTGGGTCCTCGTGGGCCAGGGG		GGGCTGTGGGTCCTCGTGGGCCAGGGG	0.662337662	4	0.037037037037037	0.222222222222222	0.185185185185185	3	27	4	7	3	1	126	GGGHNNHGGGHNNNNNHGGGHNHGGG
1577	1	2527834	2527856	22	+	GGGGTCAGGGGCATGGGGTGGG		GGGGTCAGGGGCATGGGGTGGG	0.663336663	4	0.0909090909090909	0.0909090909090909	0.136363636363636	NA	22	NA	NA	NA	0	NA	NA
1578	1	2527913	2527940	27	+	GGGCGGGGTGGGAGTCTCAGGGCAGGG		GGGCGGGGTGGGAGTCTCAGGGCAGGG	0.656343656	5	0.111111111111111	0.148148148148148	0.111111111111111	NA	27	NA	NA	NA	NA	NA	NA
1579	1	2528235	2528264	29	+	GGGTGCCCCGGGGCTAGCGGGGGCACGGG		GGGTGCCCCGGGGCTAGCGGGGGCACGGG	0.646853147	4	0.0689655172413793	0.275862068965517	0.0689655172413793	NA	29	NA	NA	NA	0	NA	NA
1580	1	2528883	2528922	39	-	CCCGACTCCCCTCTGCCCTTAGCCCCTATACCCAATCCC	GGGATTGGGTATAGGGGCTAAGGGCAGAGGGGAGTCGGG	GGGATTGGGTATAGGGGCTAAGGGCAGAGGGGAGTCGGG	0.62987013	6	0.205128205128205	0.0769230769230769	0.153846153846154	NA	39	NA	NA	NA	NA	NA	NA
1581	1	2533658	2533691	33	+	GGGGCTAGGCAGGGGCATGTGGGGGCTTCTGGG		GGGGCTAGGCAGGGGCATGTGGGGGCTTCTGGG	0.538461538	4	0.0909090909090909	0.151515151515152	0.181818181818182	NA	33	NA	NA	NA	0	NA	NA
1582	1	2534664	2534690	26	-	CCCCCTTCTGCCCTTGCCCTCCCCCC	GGGGGGAGGGCAAGGGCAGAAGGGGG	GGGGGGAGGGCAAGGGCAGAAGGGGG	0.623876124	4	0.230769230769231	0.0769230769230769	0	3	26	1	3	5	1	199	GGGHGGGHNHGGGHNNNHGGG
1583	1	2535555	2535581	26	-	CCCGCTCCCCACCCGCCCCGGCCCCC	GGGGGCCGGGGCGGGTGGGGAGCGGG	GGGGGCCGGGGCGGGTGGGGAGCGGG	0.647852148	5	0.0384615384615385	0.153846153846154	0.0384615384615385	NA	26	NA	NA	NA	NA	NA	NA
1584	1	2536010	2536117	107	+	GGGGTTGGGGTGCTGGGCTTGGGGTGCCAGGGCTAACTTGGGCCTGCCGGGGCTGTGGGTGCCAGGGTGGTGGGTGCCGGGGTGGTGGGTGCCAGGGCTAATTTGGG		GGGGTTGGGGTGCTGGGCTTGGGGTGCCAGGGCTAACTTGGGCCTGCCGGGGCTGTGGGTGCCAGGGTGGTGGGTGCCGGGGTGGTGGGTGCCAGGGCTAATTTGGG	0.643356643	14	0.0654205607476635	0.168224299065421	0.224299065420561	NA	107	NA	NA	NA	NA	NA	NA
1585	1	2536517	2536547	30	-	CCCTGTCCTTCCCCACCCTTCCCTGCACCC	GGGTGCAGGGAAGGGTGGGGAAGGACAGGG	GGGTGCAGGGAAGGGTGGGGAAGGACAGGG	0.660839161	5	0.233333333333333	0.0666666666666667	0.0666666666666667	NA	30	NA	NA	NA	NA	NA	NA
1586	1	2536943	2536965	22	+	GGGGTAGGGGGTGATGGGGGGG		GGGGTAGGGGGTGATGGGGGGG	0.658841159	3	0.0909090909090909	0	0.136363636363636	NA	22	NA	NA	NA	NA	NA	NA
1587	1	2537263	2537290	27	+	GGGTGGCGGGGGTGGGGTGGGGAGGGG		GGGTGGCGGGGGTGGGGTGGGGAGGGG	0.666333666	5	0.037037037037037	0.037037037037037	0.111111111111111	NA	27	NA	NA	NA	NA	NA	NA
1588	1	2537565	2537594	29	-	CCCAGGTCCCAGGAGACCCCGGAGCTCCC	GGGAGCTCCGGGGTCTCCTGGGACCTGGG	GGGAGCTCCGGGGTCTCCTGGGACCTGGG	0.673326673	4	0.0689655172413793	0.275862068965517	0.172413793103448	NA	29	NA	NA	NA	0	NA	NA
1589	1	2537841	2537864	23	-	CCCTGGGGCCCCAGCCCGGCCCC	GGGGCCGGGCTGGGGCCCCAGGG	GGGGCCGGGCTGGGGCCCCAGGG	0.675324675	4	0.0434782608695652	0.304347826086957	0.0434782608695652	NA	23	NA	NA	NA	0	NA	NA
1590	1	2538905	2538950	45	+	GGGTGGGCTGGGAGGGGGCGCGGGGTAGGCAGGGGAGCCCTGGGG		GGGTGGGCTGGGAGGGGGCGCGGGGTAGGCAGGGGAGCCCTGGGG	0.636363636	7	0.0888888888888889	0.155555555555556	0.0888888888888889	NA	45	NA	NA	NA	NA	NA	NA
1591	1	2543286	2543310	24	-	CCCTGCCCCGGCCTGCCCCACCCC	GGGGTGGGGCAGGCCGGGGCAGGG	GGGGTGGGGCAGGCCGGGGCAGGG	0.631868132	4	0.0833333333333333	0.166666666666667	0.0416666666666667	NA	24	NA	NA	NA	0	NA	NA
1592	1	2543900	2543924	24	-	CCCTCCACCCACCCCAAGGTCCCC	GGGGACCTTGGGGTGGGTGGAGGG	GGGGACCTTGGGGTGGGTGGAGGG	0.619380619	4	0.0833333333333333	0.0833333333333333	0.166666666666667	NA	24	NA	NA	NA	0	NA	NA
1593	1	2544106	2544130	24	-	CCCTTGTCCCTAGCCCCTCCACCC	GGGTGGAGGGGCTAGGGACAAGGG	GGGTGGAGGGGCTAGGGACAAGGG	0.61038961	4	0.208333333333333	0.0833333333333333	0.0833333333333333	NA	24	NA	NA	NA	0	NA	NA
1594	1	2547118	2547146	28	+	GGGGAGACTGGGGGTGGGGTATATAGGG		GGGGAGACTGGGGGTGGGGTATATAGGG	0.408091908	4	0.178571428571429	0.0357142857142857	0.178571428571429	NA	28	NA	NA	NA	0	NA	NA
1595	1	2559397	2559428	31	+	GGGCAGGGAGGGTCTCTCTGGGATGGGTGGG		GGGCAGGGAGGGTCTCTCTGGGATGGGTGGG	0.539460539	6	0.0967741935483871	0.129032258064516	0.193548387096774	NA	31	NA	NA	NA	NA	NA	NA
1596	1	2559603	2559626	23	-	CCCTCCCCCACTGCCCACCGCCC	GGGCGGTGGGCAGTGGGGGAGGG	GGGCGGTGGGCAGTGGGGGAGGG	0.578421578	4	0.0869565217391304	0.0869565217391304	0.0869565217391304	NA	23	NA	NA	NA	0	NA	NA
1597	1	2560092	2560130	38	+	GGGGAGATCAAGGGAGGGGCCGGCGTGGGGGCGGGGGG		GGGGAGATCAAGGGAGGGGCCGGCGTGGGGGCGGGGGG	0.678321678	5	0.131578947368421	0.131578947368421	0.0526315789473684	NA	38	NA	NA	NA	NA	NA	NA
1598	1	2560408	2560440	32	+	GGGAGGGGGTGGGCGGAGGGGCGGGCGACGGG		GGGAGGGGGTGGGCGGAGGGGCGGGCGACGGG	0.697802198	6	0.09375	0.125	0.03125	NA	32	NA	NA	NA	NA	NA	NA
1599	1	2560666	2560686	20	+	GGGCGGGCTCGGGCTGGGGG		GGGCGGGCTCGGGCTGGGGG	0.701798202	4	0	0.2	0.1	3	20	1	3	2	1	52	GGGHGGGHNHGGGHHGGG
1600	1	2560730	2560756	26	+	GGGCACGGGGACAGGCGGGGGCGGGG		GGGCACGGGGACAGGCGGGGGCGGGG	0.694805195	4	0.115384615384615	0.192307692307692	0	NA	26	NA	NA	NA	0	NA	NA
1601	1	2560971	2560994	23	+	GGGCAGGGGAGAGGGGAGAGGGG		GGGCAGGGGAGAGGGGAGAGGGG	0.678821179	4	0.217391304347826	0.0434782608695652	0	NA	23	NA	NA	NA	0	NA	NA
1602	1	2561631	2561656	25	+	GGGAGCTGGGCAGGAAGGGTTGGGG		GGGAGCTGGGCAGGAAGGGTTGGGG	0.60989011	4	0.16	0.08	0.12	3	25	4	6	2	1	76	GGGHNNHGGGHNNNNHGGGHHGGG
1603	1	2563525	2563548	23	-	CCCCCCACCCTCCCCACCCACCC	GGGTGGGTGGGGAGGGTGGGGGG	GGGTGGGTGGGGAGGGTGGGGGG	0.611888112	5	0.0434782608695652	0	0.130434782608696	NA	23	NA	NA	NA	NA	NA	NA
1604	1	2565197	2565218	21	+	GGGCATCTGGGCAGGGCTGGG		GGGCATCTGGGCAGGGCTGGG	0.62987013	4	0.0952380952380952	0.19047619047619	0.142857142857143	3	21	5	2	2	1	79	GGGHNNNHGGGHHGGGHHGGG
1605	1	2565560	2565583	23	+	GGGGAGCTGGGAGTGGGCCAGGG		GGGGAGCTGGGAGTGGGCCAGGG	0.61988012	4	0.130434782608696	0.130434782608696	0.0869565217391304	3	23	4	3	3	1	122	GGGHNNHGGGHNHGGGHNHGGG
1606	1	2566870	2566893	23	+	GGGGCCAGGGTGGGCCTTGAGGG		GGGGCCAGGGTGGGCCTTGAGGG	0.570929071	4	0.0869565217391304	0.173913043478261	0.130434782608696	3	23	3	1	6	1	260	GGGHNHGGGHGGGHNNNNHGGG
1607	1	2567281	2567307	26	+	GGGTATCCAGGGCAGGAGGGAAGGGG		GGGTATCCAGGGCAGGAGGGAAGGGG	0.557442557	4	0.230769230769231	0.115384615384615	0.0769230769230769	3	26	6	5	2	1	89	GGGHNNNNHGGGHNNNHGGGHHGGG
1608	1	2571059	2571080	21	+	GGGAGGGAAGGGTGGATGGGG		GGGAGGGAAGGGTGGATGGGG	0.608891109	4	0.19047619047619	0	0.0952380952380952	3	21	1	2	5	1	198	GGGHGGGHHGGGHNNNHGGG
1609	1	2572038	2572067	29	+	GGGGTATGGGCTGGCTGGGCCCATTTGGG		GGGGTATGGGCTGGCTGGGCCCATTTGGG	0.642857143	4	0.0689655172413793	0.172413793103448	0.241379310344828	3	29	3	6	7	1	314	GGGHNHGGGHNNNNHGGGHNNNNNHGGG
1610	1	2572436	2572541	105	+	GGGGCAGGGAAGCGGGGTGTGGGGAGGGCAGGGAAGGGGGGTGTGGGGAGGGCTGGGAAGGGAGGTATGGGGAGGGCTGGGAAGGGAGGTATGGGGAGGGCTGGG		GGGGCAGGGAAGCGGGGTGTGGGGAGGGCAGGGAAGGGGGGTGTGGGGAGGGCTGGGAAGGGAGGTATGGGGAGGGCTGGGAAGGGAGGTATGGGGAGGGCTGGG	0.647352647	18	0.171428571428571	0.0571428571428571	0.104761904761905	NA	105	NA	NA	NA	NA	NA	NA
1611	1	2572551	2572684	133	+	GGGGAGGGCTGGGAAGGGGGAGGGCTGGGAAGGGGTGTGTGGGGAGGGTGGGAAGGGGGGCTGTGGGGAGGGTTGGGAAGGGGGGTTGTGGGGAGGGTTGGGAAGGGGTGTGTGGGGAGGGCTGGGAAGGGGG		GGGGAGGGCTGGGAAGGGGGAGGGCTGGGAAGGGGTGTGTGGGGAGGGTGGGAAGGGGGGCTGTGGGGAGGGTTGGGAAGGGGGGTTGTGGGGAGGGTTGGGAAGGGGTGTGTGGGGAGGGCTGGGAAGGGGG	0.649350649	23	0.135338345864662	0.0300751879699248	0.142857142857143	NA	133	NA	NA	NA	NA	NA	NA
1612	1	2573376	2573402	26	-	CCCCAAAAGCCCGGCCGCCCCTGCCC	GGGCAGGGGCGGCCGGGCTTTTGGGG	GGGCAGGGGCGGCCGGGCTTTTGGGG	0.687312687	4	0.0384615384615385	0.192307692307692	0.153846153846154	NA	26	NA	NA	NA	0	NA	NA
1613	1	2573507	2573535	28	+	GGGCAAGGGCAGGAAGGGGGACCCAGGG		GGGCAAGGGCAGGAAGGGGGACCCAGGG	0.693306693	4	0.25	0.178571428571429	0	NA	28	NA	NA	NA	0	NA	NA
1614	1	2573542	2573567	25	-	CCCCTCCCTGCAATTCCCACTGCCC	GGGCAGTGGGAATTGCAGGGAGGGG	GGGCAGTGGGAATTGCAGGGAGGGG	0.695304695	4	0.2	0.08	0.12	3	25	4	7	1	1	28	GGGHNNHGGGHNNNNNHGGGHGGG
1615	1	2574925	2574951	26	-	CCCGCCCCCTGCCAGGCCCTGCTCCC	GGGAGCAGGGCCTGGCAGGGGGCGGG	GGGAGCAGGGCCTGGCAGGGGGCGGG	0.67982018	4	0.115384615384615	0.192307692307692	0.0384615384615385	NA	26	NA	NA	NA	0	NA	NA
1616	1	2575021	2575039	18	-	CCCCACCCCGCCCAGCCC	GGGCTGGGCGGGGTGGGG	GGGCTGGGCGGGGTGGGG	0.680819181	4	0	0.111111111111111	0.111111111111111	NA	18	NA	NA	NA	0	NA	NA
1617	1	2577011	2577026	15	+	GGGAGGGCGGGCGGG		GGGAGGGCGGGCGGG	0.565934066	4	0.0666666666666667	0.133333333333333	0	3	15	1	1	1	1	1	GGGHGGGHGGGHGGG
1618	1	2577321	2577346	25	-	CCCTCCCTGGGTCCCTCGCTCTCCC	GGGAGAGCGAGGGACCCAGGGAGGG	GGGAGAGCGAGGGACCCAGGGAGGG	0.537462537	4	0.24	0.16	0	3	25	7	5	1	1	47	GGGHNNNNNHGGGHNNNHGGGHGGG
1619	1	2694228	2694246	18	+	GGGCATGGGGGGGGGGGG		GGGCATGGGGGGGGGGGG	0.604895105	2	0.0555555555555556	0.0555555555555556	0.0555555555555556	NA	18	NA	NA	NA	NA	NA	NA
1620	1	2700010	2700037	27	+	GGGGATGGGAACATGGGTTTTGATGGG		GGGGATGGGAACATGGGTTTTGATGGG	0.541458541	4	0.185185185185185	0.037037037037037	0.259259259259259	3	27	2	5	7	1	306	GGGHHGGGHNNNHGGGHNNNNNHGGG
1621	1	2700099	2700132	33	-	CCCTGGGTCCCCCACCCCTGCTTGCCCAGGCCC	GGGCCTGGGCAAGCAGGGGTGGGGGACCCAGGG	GGGCCTGGGCAAGCAGGGGTGGGGGACCCAGGG	0.547452547	5	0.151515151515152	0.212121212121212	0.0606060606060606	NA	33	NA	NA	NA	NA	NA	NA
1622	1	2701510	2701583	73	+	GGGCCACTCTGGGCCACTCTGGGCCGCTCTGGGCTGCTCTGGGCCGCTCTGGGCCGCTCTGGGCCGCTCTGGG		GGGCCACTCTGGGCCACTCTGGGCCGCTCTGGGCTGCTCTGGGCCGCTCTGGGCCGCTCTGGGCCGCTCTGGG	0.567432567	8	0.0273972602739726	0.36986301369863	0.205479452054795	NA	73	NA	NA	NA	NA	NA	NA
1623	1	2702657	2702692	35	-	CCCCTGGCCATCCCCCACCCCACCCTCACTGCCCC	GGGGCAGTGAGGGTGGGGTGGGGGATGGCCAGGGG	GGGGCAGTGAGGGTGGGGTGGGGGATGGCCAGGGG	0.641358641	5	0.114285714285714	0.0857142857142857	0.114285714285714	NA	35	NA	NA	NA	NA	NA	NA
1624	1	2702715	2702738	23	-	CCCAGTCCCACCCTTGCTGCCCC	GGGGCAGCAAGGGTGGGACTGGG	GGGGCAGCAAGGGTGGGACTGGG	0.64035964	4	0.173913043478261	0.130434782608696	0.0869565217391304	3	23	6	1	3	1	134	GGGHNNNNHGGGHGGGHNHGGG
1625	1	2704106	2704134	28	+	GGGGCTGCCTGGGGCCTCCGGGATAGGG		GGGGCTGCCTGGGGCCTCCGGGATAGGG	0.587412587	4	0.0714285714285714	0.25	0.142857142857143	NA	28	NA	NA	NA	0	NA	NA
1626	1	2704458	2704478	20	-	CCCTTGCCCTTCCCCTACCC	GGGTAGGGGAAGGGCAAGGG	GGGTAGGGGAAGGGCAAGGG	0.579420579	4	0.25	0.05	0.05	NA	20	NA	NA	NA	0	NA	NA
1627	1	2707664	2707694	30	-	CCCCACCCCCACTCCCCCAGCACCCTCCCC	GGGGAGGGTGCTGGGGGAGTGGGGGTGGGG	GGGGAGGGTGCTGGGGGAGTGGGGGTGGGG	0.568431568	5	0.0666666666666667	0.0333333333333333	0.133333333333333	NA	30	NA	NA	NA	NA	NA	NA
1628	1	2710471	2710521	50	-	CCCCCATCCCACCTCCCCACTCCCCTACCTCTCCCTTCCCCTCCTCGCCC	GGGCGAGGAGGGGAAGGGAGAGGTAGGGGAGTGGGGAGGTGGGATGGGGG	GGGCGAGGAGGGGAAGGGAGAGGTAGGGGAGTGGGGAGGTGGGATGGGGG	0.349150849	7	0.2	0.02	0.08	NA	50	NA	NA	NA	NA	NA	NA
1629	1	2714673	2714703	30	-	CCCCTCAGCTCCCCAGCCCCCCAGCCTCCC	GGGAGGCTGGGGGGCTGGGGAGCTGAGGGG	GGGAGGCTGGGGGGCTGGGGAGCTGAGGGG	0.639360639	4	0.1	0.1	0.1	NA	30	NA	NA	NA	0	NA	NA
1630	1	2714721	2714752	31	-	CCCCTCAGCTCCCCAGTACCCCCAGCCTCCC	GGGAGGCTGGGGGTACTGGGGAGCTGAGGGG	GGGAGGCTGGGGGTACTGGGGAGCTGAGGGG	0.642357642	4	0.129032258064516	0.0967741935483871	0.129032258064516	NA	31	NA	NA	NA	0	NA	NA
1631	1	2714762	2714800	38	-	CCCCTCAGCTCCCCAGCCCCCCAGCCTCCCAGCCTCCC	GGGAGGCTGGGAGGCTGGGGGGCTGGGGAGCTGAGGGG	GGGAGGCTGGGAGGCTGGGGGGCTGGGGAGCTGAGGGG	0.637862138	5	0.105263157894737	0.105263157894737	0.105263157894737	NA	38	NA	NA	NA	NA	NA	NA
1632	1	2714810	2714840	30	-	CCCCTCAGCTCCCCGGCCCCCCAGCCTCCC	GGGAGGCTGGGGGGCCGGGGAGCTGAGGGG	GGGAGGCTGGGGGGCCGGGGAGCTGAGGGG	0.63986014	4	0.1	0.133333333333333	0.0666666666666667	NA	30	NA	NA	NA	0	NA	NA
1633	1	2714858	2714888	30	-	CCCCTCAGCTCCCCAGCCCCCCAGCCTCCC	GGGAGGCTGGGGGGCTGGGGAGCTGAGGGG	GGGAGGCTGGGGGGCTGGGGAGCTGAGGGG	0.641858142	4	0.1	0.1	0.1	NA	30	NA	NA	NA	0	NA	NA
1634	1	2714906	2714944	38	-	CCCCTTAGCTCCCCAGCCCCCCAGCCTCCCAGCCTCCC	GGGAGGCTGGGAGGCTGGGGGGCTGGGGAGCTAAGGGG	GGGAGGCTGGGAGGCTGGGGGGCTGGGGAGCTAAGGGG	0.634365634	5	0.131578947368421	0.105263157894737	0.105263157894737	NA	38	NA	NA	NA	NA	NA	NA
1635	1	2715002	2715032	30	-	CCCCTCAGCTCCCCAGCCCCCCAGCCTCCC	GGGAGGCTGGGGGGCTGGGGAGCTGAGGGG	GGGAGGCTGGGGGGCTGGGGAGCTGAGGGG	0.627372627	4	0.1	0.1	0.1	NA	30	NA	NA	NA	0	NA	NA
1636	1	2715106	2715168	62	-	CCCCTCAGCTCCCCAGCCTCCCAGCCTCCCAGCCCCTCAGCTCCCCAGCCCCCCAGCCTCCC	GGGAGGCTGGGGGGCTGGGGAGCTGAGGGGCTGGGAGGCTGGGAGGCTGGGGAGCTGAGGGG	GGGAGGCTGGGGGGCTGGGGAGCTGAGGGGCTGGGAGGCTGGGAGGCTGGGGAGCTGAGGGG	0.623376623	8	0.112903225806452	0.112903225806452	0.112903225806452	NA	62	NA	NA	NA	NA	NA	NA
1637	1	2715186	2715232	46	-	CCCCTCAGCTCCCCAGCCACCCAGCCTCCCAGGCTCCCAGCCTCCC	GGGAGGCTGGGAGCCTGGGAGGCTGGGTGGCTGGGGAGCTGAGGGG	GGGAGGCTGGGAGCCTGGGAGGCTGGGTGGCTGGGGAGCTGAGGGG	0.631868132	6	0.108695652173913	0.130434782608696	0.130434782608696	NA	46	NA	NA	NA	NA	NA	NA
1638	1	2715242	2715272	30	-	CCCCTCAGCTCCCCAGCCCCCCAGCGTCCC	GGGACGCTGGGGGGCTGGGGAGCTGAGGGG	GGGACGCTGGGGGGCTGGGGAGCTGAGGGG	0.631868132	4	0.1	0.133333333333333	0.1	NA	30	NA	NA	NA	0	NA	NA
1639	1	2715290	2715320	30	-	CCCCTCAGCCCCCCAGCCTCCCAGCCTCCC	GGGAGGCTGGGAGGCTGGGGGGCTGAGGGG	GGGAGGCTGGGAGGCTGGGGGGCTGAGGGG	0.630869131	4	0.1	0.1	0.1	NA	30	NA	NA	NA	0	NA	NA
1640	1	2715589	2715616	27	-	CCCAGCCCCCTAGCCTCCCAGCCTCCC	GGGAGGCTGGGAGGCTAGGGGGCTGGG	GGGAGGCTGGGAGGCTAGGGGGCTGGG	0.638861139	4	0.111111111111111	0.111111111111111	0.111111111111111	NA	27	NA	NA	NA	0	NA	NA
1641	1	2715677	2715704	27	-	CCCGGCCTCCCGGCCTCCCAGCCTCCC	GGGAGGCTGGGAGGCCGGGAGGCCGGG	GGGAGGCTGGGAGGCCGGGAGGCCGGG	0.638361638	4	0.111111111111111	0.185185185185185	0.037037037037037	3	27	5	5	5	1	229	GGGHNNNHGGGHNNNHGGGHNNNHGGG
1642	1	2715717	2715744	27	-	CCCGGCCCCCCAGCCTCCCAGCCTCCC	GGGAGGCTGGGAGGCTGGGGGGCCGGG	GGGAGGCTGGGAGGCTGGGGGGCCGGG	0.638361638	4	0.0740740740740741	0.148148148148148	0.0740740740740741	NA	27	NA	NA	NA	0	NA	NA
1643	1	2717571	2717599	28	+	GGGGGGATCCTGGGCTGGTGGGGTGGGG		GGGGGGATCCTGGGCTGGTGGGGTGGGG	0.678821179	4	0.0357142857142857	0.107142857142857	0.178571428571429	NA	28	NA	NA	NA	0	NA	NA
1644	1	2717780	2717819	39	-	CCCCGGACCCACCCTCTGCCCCTCCCAACCCTGAGCCCC	GGGGCTCAGGGTTGGGAGGGGCAGAGGGTGGGTCCGGGG	GGGGCTCAGGGTTGGGAGGGGCAGAGGGTGGGTCCGGGG	0.676323676	7	0.102564102564103	0.128205128205128	0.128205128205128	NA	39	NA	NA	NA	NA	NA	NA
1645	1	2718011	2718040	29	-	CCCCTGGTACTCCCCTATTCCCTGTCCCC	GGGGACAGGGAATAGGGGAGTACCAGGGG	GGGGACAGGGAATAGGGGAGTACCAGGGG	0.670829171	4	0.275862068965517	0.103448275862069	0.0689655172413793	NA	29	NA	NA	NA	0	NA	NA
1646	1	2718446	2718477	31	+	GGGGGTGTTGGGGGAGAAGGGGCCTGTGGGG		GGGGGTGTTGGGGGAGAAGGGGCCTGTGGGG	0.657842158	4	0.0967741935483871	0.0645161290322581	0.161290322580645	NA	31	NA	NA	NA	0	NA	NA
1647	1	2719240	2719266	26	+	GGGGCTCAGGGAAGCAGGGTTGGGGG		GGGGCTCAGGGAAGCAGGGTTGGGGG	0.635364635	4	0.153846153846154	0.115384615384615	0.115384615384615	3	26	4	5	2	1	75	GGGHNNHGGGHNNNHGGGHHGGG
1648	1	2719412	2719445	33	+	GGGTGCAGGGCAGGGGGGTCAGCAGGGCTGGGG		GGGTGCAGGGCAGGGGGGTCAGCAGGGCTGGGG	0.628871129	5	0.121212121212121	0.151515151515152	0.0909090909090909	NA	33	NA	NA	NA	NA	NA	NA
1649	1	2721524	2721549	25	-	CCCATGTGCCCCAGAGTGCCCTCCC	GGGAGGGCACTCTGGGGCACATGGG	GGGAGGGCACTCTGGGGCACATGGG	0.644855145	4	0.16	0.2	0.12	NA	25	NA	NA	NA	0	NA	NA
1650	1	2721982	2722007	25	-	CCCCCACCCCTCCCGGCCCCCACCC	GGGTGGGGGCCGGGAGGGGTGGGGG	GGGTGGGGGCCGGGAGGGGTGGGGG	0.646853147	5	0.04	0.08	0.08	NA	25	NA	NA	NA	NA	NA	NA
1651	1	2722366	2722392	26	+	GGGGACGGGCCAGGGCAAGGAAGGGG		GGGGACGGGCCAGGGCAAGGAAGGGG	0.617882118	4	0.230769230769231	0.153846153846154	0	3	26	2	3	7	1	304	GGGHHGGGHNHGGGHNNNNNHGGG
1652	1	2722775	2722800	25	-	CCCTGCCCACACCCCTTCGCCACCC	GGGTGGCGAAGGGGTGTGGGCAGGG	GGGTGGCGAAGGGGTGTGGGCAGGG	0.597902098	4	0.12	0.08	0.12	NA	25	NA	NA	NA	0	NA	NA
1653	1	2724103	2724125	22	-	CCCACCCGGACTTTCCCATCCC	GGGATGGGAAAGTCCGGGTGGG	GGGATGGGAAAGTCCGGGTGGG	0.575424575	4	0.181818181818182	0.0909090909090909	0.136363636363636	3	22	2	7	1	1	14	GGGHHGGGHNNNNNHGGGHGGG
1654	1	2725273	2725295	22	-	CCCCAAGGCCCCCCCCACCCCC	GGGGGTGGGGGGGGCCTTGGGG	GGGGGTGGGGGGGGCCTTGGGG	0.646853147	3	0	0.0909090909090909	0.136363636363636	NA	22	NA	NA	NA	NA	NA	NA
1655	1	2725563	2725586	23	+	GGGGTGGGTGGGGCTGCCGTGGG		GGGGTGGGTGGGGCTGCCGTGGG	0.650849151	4	0	0.130434782608696	0.173913043478261	NA	23	NA	NA	NA	0	NA	NA
1656	1	2726691	2726731	40	-	CCCTCCCAGGACCCCCTGAGCCCTCCTGAGCCCTGGCCCC	GGGGCCAGGGCTCAGGAGGGCTCAGGGGGTCCTGGGAGGG	GGGGCCAGGGCTCAGGAGGGCTCAGGGGGTCCTGGGAGGG	0.644855145	6	0.125	0.2	0.1	NA	40	NA	NA	NA	NA	NA	NA
1657	1	2726818	2726833	15	+	GGGGGGGGGGGGGGG		GGGGGGGGGGGGGGG	0.643856144	1	0	0	0	NA	15	NA	NA	NA	NA	NA	NA
1658	1	2727630	2727652	22	-	CCCTCCCGGACTGCCCAGGCCC	GGGCCTGGGCAGTCCGGGAGGG	GGGCCTGGGCAGTCCGGGAGGG	0.604895105	4	0.0909090909090909	0.227272727272727	0.0909090909090909	3	22	3	6	1	1	20	GGGHNHGGGHNNNNHGGGHGGG
1659	1	2727803	2727836	33	-	CCCTGCCTCCCCAGCACCCAGCCCAGTGGGCCC	GGGCCCACTGGGCTGGGTGCTGGGGAGGCAGGG	GGGCCCACTGGGCTGGGTGCTGGGGAGGCAGGG	0.593906094	5	0.0909090909090909	0.212121212121212	0.121212121212121	NA	33	NA	NA	NA	NA	NA	NA
1660	1	2732150	2732187	37	+	GGGGCTTGGGGGCAGGGAGCAGGAGGGCCAGGCTGGG		GGGGCTTGGGGGCAGGGAGCAGGAGGGCCAGGCTGGG	0.504995005	5	0.135135135135135	0.162162162162162	0.0810810810810811	NA	37	NA	NA	NA	NA	NA	NA
1661	1	2733200	2733219	19	+	GGGCTGGGCGGGCTGTGGG		GGGCTGGGCGGGCTGTGGG	0.45954046	4	0	0.157894736842105	0.157894736842105	3	19	2	1	4	1	155	GGGHHGGGHGGGHNNHGGG
1662	1	2734539	2734567	28	-	CCCCTGCCAAGCCCTTCCCATGCTTCCC	GGGAAGCATGGGAAGGGCTTGGCAGGGG	GGGAAGCATGGGAAGGGCTTGGCAGGGG	0.493006993	4	0.214285714285714	0.107142857142857	0.107142857142857	3	28	6	2	7	1	331	GGGHNNNNHGGGHHGGGHNNNNNHGGG
1663	1	2734848	2734877	29	+	GGGCTCAGGGCTGGCTGGGGGCCCCAGGG		GGGCTCAGGGCTGGCTGGGGGCCCCAGGG	0.503496503	4	0.0689655172413793	0.275862068965517	0.103448275862069	NA	29	NA	NA	NA	0	NA	NA
1664	1	2737154	2737219	65	+	GGGGGCCAGGGGTCCAGGGGTCGGGGGTCCAGGGTCAGGGTCTTGGGGTACCACGGGCTGAGGGG		GGGGGCCAGGGGTCCAGGGGTCGGGGGTCCAGGGTCAGGGTCTTGGGGTACCACGGGCTGAGGGG	0.609390609	9	0.107692307692308	0.2	0.138461538461538	NA	65	NA	NA	NA	NA	NA	NA
1665	1	2737229	2737272	43	+	GGGGTTCAGGGGACCAGGGGGCCAGGGGGCCAGGGGGCCAGGG		GGGGTTCAGGGGACCAGGGGGCCAGGGGGCCAGGGGGCCAGGG	0.614385614	6	0.13953488372093	0.209302325581395	0.0465116279069767	NA	43	NA	NA	NA	NA	NA	NA
1666	1	2737968	2738001	33	+	GGGAAGGGTTCATGGGTGGATGGGCCTGGGGGG		GGGAAGGGTTCATGGGTGGATGGGCCTGGGGGG	0.656343656	5	0.121212121212121	0.0909090909090909	0.181818181818182	NA	33	NA	NA	NA	NA	NA	NA
1667	1	2738374	2738394	20	+	GGGCAAGGGGGTGGGGAGGG		GGGCAAGGGGGTGGGGAGGG	0.645854146	4	0.15	0.05	0.05	NA	20	NA	NA	NA	0	NA	NA
1668	1	2738876	2738899	23	+	GGGGTGGGAAGGGTGCAGTGGGG		GGGGTGGGAAGGGTGCAGTGGGG	0.628371628	4	0.130434782608696	0.0434782608695652	0.130434782608696	3	23	1	2	6	1	247	GGGHGGGHHGGGHNNNNHGGG
1669	1	2739655	2739674	19	+	GGGTGGGGCTAGGGCTGGG		GGGTGGGGCTAGGGCTGGG	0.583916084	4	0.0526315789473684	0.105263157894737	0.157894736842105	NA	19	NA	NA	NA	0	NA	NA
1670	1	2742386	2742414	28	+	GGGAGTCCAGGGTCAGGGCGCCGCAGGG		GGGAGTCCAGGGTCAGGGCGCCGCAGGG	0.604395604	4	0.142857142857143	0.25	0.0714285714285714	3	28	6	3	7	1	332	GGGHNNNNHGGGHNHGGGHNNNNNHGGG
1671	1	2746729	2746753	24	-	CCCTCCCTGACCAGCCCCACCCCC	GGGGGTGGGGCTGGTCAGGGAGGG	GGGGGTGGGGCTGGTCAGGGAGGG	0.551448551	4	0.0833333333333333	0.0833333333333333	0.125	NA	24	NA	NA	NA	0	NA	NA
1672	1	2747414	2747435	21	-	CCCTGCCCCGCCCCCGCCCCC	GGGGGCGGGGGCGGGGCAGGG	GGGGGCGGGGGCGGGGCAGGG	0.594905095	4	0.0476190476190476	0.142857142857143	0	NA	21	NA	NA	NA	0	NA	NA
1673	1	2748437	2748456	19	-	CCCGCTTGCCCTCCCCCCC	GGGGGGGAGGGCAAGCGGG	GGGGGGGAGGGCAAGCGGG	0.603396603	3	0.157894736842105	0.105263157894737	0	NA	19	NA	NA	NA	NA	NA	NA
1674	1	2749476	2749498	22	-	CCCGCCCCACCCTGCTGGTCCC	GGGACCAGCAGGGTGGGGCGGG	GGGACCAGCAGGGTGGGGCGGG	0.591408591	4	0.136363636363636	0.181818181818182	0.0454545454545455	NA	22	NA	NA	NA	0	NA	NA
1675	1	2751618	2751653	35	+	GGGAGGGGGAGGTGGGAGCCAGAGGGAGTCGGGGG		GGGAGGGGGAGGTGGGAGCCAGAGGGAGTCGGGGG	0.596903097	5	0.171428571428571	0.0857142857142857	0.0571428571428571	NA	35	NA	NA	NA	NA	NA	NA
1676	1	2766700	2766723	23	-	CCCGCCATCCCTCTGTCCCGCCC	GGGCGGGACAGAGGGATGGCGGG	GGGCGGGACAGAGGGATGGCGGG	0.539460539	4	0.173913043478261	0.130434782608696	0.0434782608695652	3	23	1	5	5	1	201	GGGHGGGHNNNHGGGHNNNHGGG
1677	1	2767825	2767871	46	+	GGGAAGGGAAGGGTGGGTGCCTGGGGCTGGGGGAGGGGGAGCAGGG		GGGAAGGGAAGGGTGGGTGCCTGGGGCTGGGGGAGGGGGAGCAGGG	0.490509491	8	0.152173913043478	0.0869565217391304	0.0869565217391304	NA	46	NA	NA	NA	NA	NA	NA
1678	1	2768167	2768195	28	-	CCCCCTTACCCTCCACCCCAGGCAACCC	GGGTTGCCTGGGGTGGAGGGTAAGGGGG	GGGTTGCCTGGGGTGGAGGGTAAGGGGG	0.498001998	4	0.107142857142857	0.0714285714285714	0.178571428571429	NA	28	NA	NA	NA	0	NA	NA
1679	1	2771638	2771664	26	-	CCCTGGCTCCCCCTCCCGGAGGGCCC	GGGCCCTCCGGGAGGGGGAGCCAGGG	GGGCCCTCCGGGAGGGGGAGCCAGGG	0.606393606	4	0.115384615384615	0.269230769230769	0.0384615384615385	NA	26	NA	NA	NA	0	NA	NA
1680	1	2772350	2772376	26	+	GGGAGGCGAGGGCGGGAATGAAAGGG		GGGAGGCGAGGGCGGGAATGAAAGGG	0.602397602	4	0.269230769230769	0.0769230769230769	0.0384615384615385	3	26	6	1	7	1	330	GGGHNNNNHGGGHGGGHNNNNNHGGG
1681	1	2772740	2772764	24	+	GGGGAGAGCTGGGCAGGGTGGGGG		GGGGAGAGCTGGGCAGGGTGGGGG	0.606893107	4	0.125	0.0833333333333333	0.0833333333333333	3	24	6	2	1	1	37	GGGHNNNNHGGGHHGGGHGGG
1682	1	2773158	2773190	32	+	GGGCTAAGGGCTGGGGATGGGGACTGGCTGGG		GGGCTAAGGGCTGGGGATGGGGACTGGCTGGG	0.593406593	5	0.125	0.125	0.15625	NA	32	NA	NA	NA	NA	NA	NA
1683	1	2773228	2773250	22	-	CCCTCCCTCCCTCCGCCTCCCC	GGGGAGGCGGAGGGAGGGAGGG	GGGGAGGCGGAGGGAGGGAGGG	0.594905095	4	0.181818181818182	0.0454545454545455	0	3	22	7	1	1	1	43	GGGHNNNNNHGGGHGGGHGGG
1684	1	2774863	2774887	24	-	CCCCACCACCCGGACCCCCACCCC	GGGGTGGGGGTCCGGGTGGTGGGG	GGGGTGGGGGTCCGGGTGGTGGGG	0.548951049	4	0	0.0833333333333333	0.166666666666667	NA	24	NA	NA	NA	0	NA	NA
1685	1	2775759	2775779	20	+	GGGAGGGAGGGGAAGGAGGG		GGGAGGGAGGGGAAGGAGGG	0.557442557	4	0.25	0	0	NA	20	NA	NA	NA	0	NA	NA
1686	1	2777868	2777893	25	+	GGGACACAGGGCGTGGGGGGCGGGG		GGGACACAGGGCGTGGGGGGCGGGG	0.620879121	4	0.12	0.16	0.04	NA	25	NA	NA	NA	0	NA	NA
1687	1	2778621	2778643	22	+	GGGCACTGGGCCGGAGGGTGGG		GGGCACTGGGCCGGAGGGTGGG	0.611888112	4	0.0909090909090909	0.181818181818182	0.0909090909090909	3	22	4	5	1	1	26	GGGHNNHGGGHNNNHGGGHGGG
1688	1	2779892	2779916	24	+	GGGAGGGTGCTGGGCACTAGAGGG		GGGAGGGTGCTGGGCACTAGAGGG	0.629370629	4	0.166666666666667	0.125	0.125	3	24	1	4	7	1	298	GGGHGGGHNNHGGGHNNNNNHGGG
1689	1	2780588	2780621	33	-	CCCGTGCTGCCCCCCCTCGCCACCCCACCCCCC	GGGGGGTGGGGTGGCGAGGGGGGGCAGCACGGG	GGGGGGTGGGGTGGCGAGGGGGGGCAGCACGGG	0.648851149	4	0.0909090909090909	0.121212121212121	0.0606060606060606	NA	33	NA	NA	NA	0	NA	NA
1690	1	2780979	2781001	22	+	GGGTGGTGGGGGGGATTGGGGG		GGGTGGTGGGGGGGATTGGGGG	0.642357642	3	0.0454545454545455	0	0.181818181818182	NA	22	NA	NA	NA	NA	NA	NA
1691	1	2784224	2784252	28	-	CCCAGCTCTCCCAGTGCCCTCCAAGCCC	GGGCTTGGAGGGCACTGGGAGAGCTGGG	GGGCTTGGAGGGCACTGGGAGAGCTGGG	0.617382617	4	0.142857142857143	0.142857142857143	0.142857142857143	3	28	6	4	6	1	284	GGGHNNNNHGGGHNNHGGGHNNNNHGGG
1692	1	2784483	2784541	58	-	CCCAGCCTGCCCGTGGGGTCCCCTGGCCTCCCTCCAGCCCCTCACTCCCCTAAGCCCC	GGGGCTTAGGGGAGTGAGGGGCTGGAGGGAGGCCAGGGGACCCCACGGGCAGGCTGGG	GGGGCTTAGGGGAGTGAGGGGCTGGAGGGAGGCCAGGGGACCCCACGGGCAGGCTGGG	0.615884116	7	0.155172413793103	0.189655172413793	0.0862068965517241	NA	58	NA	NA	NA	NA	NA	NA
1693	1	2784838	2784863	25	+	GGGGCAGGGGCGGCGAGGGGAGGGG		GGGGCAGGGGCGGCGAGGGGAGGGG	0.623376623	4	0.12	0.12	0	NA	25	NA	NA	NA	0	NA	NA
1694	1	2784899	2784932	33	+	GGGGTCAGTGGGAGGGTGGGCCGGCCCGGGGGG		GGGGTCAGTGGGAGGGTGGGCCGGCCCGGGGGG	0.620879121	5	0.0606060606060606	0.181818181818182	0.0909090909090909	NA	33	NA	NA	NA	NA	NA	NA
1695	1	2785686	2785708	22	+	GGGTGGGGGTCTCTGGGCAGGG		GGGTGGGGGTCTCTGGGCAGGG	0.642857143	4	0.0454545454545455	0.136363636363636	0.181818181818182	NA	22	NA	NA	NA	0	NA	NA
1696	1	2786173	2786214	41	-	CCCCGCAGCGTCCCAAGTTCCCAGGGCTCCCCACAGGCCCC	GGGGCCTGTGGGGAGCCCTGGGAACTTGGGACGCTGCGGGG	GGGGCCTGTGGGGAGCCCTGGGAACTTGGGACGCTGCGGGG	0.641858142	5	0.0975609756097561	0.219512195121951	0.146341463414634	NA	41	NA	NA	NA	NA	NA	NA
1697	1	2787133	2787152	19	+	GGGTGGGAGGGGAGCTGGG		GGGTGGGAGGGGAGCTGGG	0.612387612	4	0.105263157894737	0.0526315789473684	0.105263157894737	NA	19	NA	NA	NA	0	NA	NA
1698	1	2787299	2787335	36	-	CCCAGCCCTGCCCAGAAGGCCCAGAGCCCTGAACCC	GGGTTCAGGGCTCTGGGCCTTCTGGGCAGGGCTGGG	GGGTTCAGGGCTCTGGGCCTTCTGGGCAGGGCTGGG	0.598901099	6	0.0555555555555556	0.222222222222222	0.222222222222222	NA	36	NA	NA	NA	NA	NA	NA
1699	1	2791639	2791662	23	+	GGGGCAGGGTGGGGCTCACGGGG		GGGGCAGGGTGGGGCTCACGGGG	0.600899101	4	0.0869565217391304	0.173913043478261	0.0869565217391304	NA	23	NA	NA	NA	0	NA	NA
1700	1	2791671	2791691	20	-	CCCAGCCCCACCCGTGACCC	GGGTCACGGGTGGGGCTGGG	GGGTCACGGGTGGGGCTGGG	0.603396603	4	0.05	0.15	0.15	NA	20	NA	NA	NA	0	NA	NA
1701	1	2797086	2797119	33	+	GGGTGAGGCAGGGAAGGGCAGCTGGGCAGAGGG		GGGTGAGGCAGGGAAGGGCAGCTGGGCAGAGGG	0.625374625	5	0.212121212121212	0.121212121212121	0.0606060606060606	NA	33	NA	NA	NA	NA	NA	NA
1702	1	2797335	2797358	23	+	GGGGGCCGGGATGGGTACCTGGG		GGGGGCCGGGATGGGTACCTGGG	0.625874126	4	0.0869565217391304	0.173913043478261	0.130434782608696	3	23	2	2	5	1	205	GGGHHGGGHHGGGHNNNHGGG
1703	1	2798021	2798050	29	+	GGGCTCTGGGGCCAGGGCAGGGAGTGGGG		GGGCTCTGGGGCCAGGGCAGGGAGTGGGG	0.618381618	5	0.103448275862069	0.172413793103448	0.103448275862069	NA	29	NA	NA	NA	NA	NA	NA
1704	1	2800205	2800226	21	+	GGGCTGGGGATTGGGGCTGGG		GGGCTGGGGATTGGGGCTGGG	0.627872128	4	0.0476190476190476	0.0952380952380952	0.19047619047619	NA	21	NA	NA	NA	0	NA	NA
1705	1	2800866	2800885	19	-	CCCCAGCCCCATCCCTCCC	GGGAGGGATGGGGCTGGGG	GGGAGGGATGGGGCTGGGG	0.61988012	4	0.105263157894737	0.0526315789473684	0.105263157894737	NA	19	NA	NA	NA	0	NA	NA
1706	1	2803327	2803354	27	-	CCCCCACTCCCAGCCTCCCAGCGCCCC	GGGGCGCTGGGAGGCTGGGAGTGGGGG	GGGGCGCTGGGAGGCTGGGAGTGGGGG	0.604895105	4	0.0740740740740741	0.111111111111111	0.111111111111111	3	27	4	5	3	1	124	GGGHNNHGGGHNNNHGGGHNHGGG
1707	1	2803367	2803402	35	-	CCCAGCGCCCTGGCCTCCCAGCACCCCAGTCTCCC	GGGAGACTGGGGTGCTGGGAGGCCAGGGCGCTGGG	GGGAGACTGGGGTGCTGGGAGGCCAGGGCGCTGGG	0.605394605	5	0.114285714285714	0.171428571428571	0.114285714285714	NA	35	NA	NA	NA	NA	NA	NA
1708	1	2803414	2803450	36	-	CCCCGGCCTCCCAGCCTCCCAGCGCCCCAGCCTCCC	GGGAGGCTGGGGCGCTGGGAGGCTGGGAGGCCGGGG	GGGAGGCTGGGGCGCTGGGAGGCTGGGAGGCCGGGG	0.608391608	5	0.0833333333333333	0.166666666666667	0.0833333333333333	NA	36	NA	NA	NA	NA	NA	NA
1709	1	2803462	2803498	36	-	CCCTAGCCTCCCAGCCTCCCAGCCTCCCAGTGCCCC	GGGGCACTGGGAGGCTGGGAGGCTGGGAGGCTAGGG	GGGGCACTGGGAGGCTGGGAGGCTGGGAGGCTAGGG	0.614385614	5	0.138888888888889	0.138888888888889	0.111111111111111	NA	36	NA	NA	NA	NA	NA	NA
1710	1	2803510	2803554	44	-	CCCTGGCCTCCCAGCCTCCCAGCCTCCCAGTGCCCTGACCTCCC	GGGAGGTCAGGGCACTGGGAGGCTGGGAGGCTGGGAGGCCAGGG	GGGAGGTCAGGGCACTGGGAGGCTGGGAGGCTGGGAGGCCAGGG	0.616383616	6	0.159090909090909	0.159090909090909	0.0909090909090909	NA	44	NA	NA	NA	NA	NA	NA
1711	1	2804003	2804035	32	+	GGGTGGGGAGGTGGGGGTGGGGAAGAAGAGGG		GGGTGGGGAGGTGGGGGTGGGGAAGAAGAGGG	0.641358641	5	0.1875	0	0.09375	NA	32	NA	NA	NA	NA	NA	NA
1712	1	2804142	2804167	25	-	CCCCTCACCCCTCAGCCCTGAACCC	GGGTTCAGGGCTGAGGGGTGAGGGG	GGGTTCAGGGCTGAGGGGTGAGGGG	0.65034965	4	0.12	0.08	0.16	NA	25	NA	NA	NA	0	NA	NA
1713	1	2804926	2804949	23	+	GGGACGGGGGTGGGGGTGGGGGG		GGGACGGGGGTGGGGGTGGGGGG	0.624875125	4	0.0434782608695652	0.0434782608695652	0.0869565217391304	NA	23	NA	NA	NA	0	NA	NA
1714	1	2805967	2805991	24	-	CCCCTTCTGTCCCTGTCCCTGCCC	GGGCAGGGACAGGGACAGAAGGGG	GGGCAGGGACAGGGACAGAAGGGG	0.639360639	4	0.291666666666667	0.125	0	3	24	2	3	6	1	255	GGGHHGGGHNHGGGHNNNNHGGG
1715	1	2806248	2806287	39	+	GGGGTGGCCGGGGGCTGAGGGAGGTGGGGAAGTCGGGGG		GGGGTGGCCGGGGGCTGAGGGAGGTGGGGAAGTCGGGGG	0.626373626	5	0.102564102564103	0.102564102564103	0.102564102564103	NA	39	NA	NA	NA	NA	NA	NA
1716	1	2806453	2806491	38	+	GGGGTGGAGGGAGGTGGGGGGAGGTGGGGGGAGGTGGG		GGGGTGGAGGGAGGTGGGGGGAGGTGGGGGGAGGTGGG	0.624375624	5	0.105263157894737	0	0.105263157894737	NA	38	NA	NA	NA	NA	NA	NA
1717	1	2806501	2806544	43	+	GGGAGGTGGGGGGAGGTGGGGGGAGGTGGGGGGAGGTGAAGGG		GGGAGGTGGGGGGAGGTGGGGGGAGGTGGGGGGAGGTGAAGGG	0.624375624	5	0.13953488372093	0	0.0930232558139535	NA	43	NA	NA	NA	NA	NA	NA
1718	1	2806959	2806981	22	+	GGGTCAGGGCCCGGGTCTGGGG		GGGTCAGGGCCCGGGTCTGGGG	0.61988012	4	0.0454545454545455	0.227272727272727	0.136363636363636	3	22	3	3	3	1	115	GGGHNHGGGHNHGGGHNHGGG
1719	1	2807856	2807891	35	+	GGGGCCAGACGGGAGGCAGGGTCCCCGGGGCTGGG		GGGGCCAGACGGGAGGCAGGGTCCCCGGGGCTGGG	0.607892108	5	0.114285714285714	0.257142857142857	0.0571428571428571	NA	35	NA	NA	NA	NA	NA	NA
1720	1	2808299	2808327	28	+	GGGCTGGGAAGTGGGTTCCAGGGGAGGG		GGGCTGGGAAGTGGGTTCCAGGGGAGGG	0.593906094	5	0.142857142857143	0.107142857142857	0.142857142857143	NA	28	NA	NA	NA	NA	NA	NA
1721	1	2809714	2809765	51	-	CCCACCCCATCCCGCCCACTCCACCCTACCCTGCCCACTCCACCCCACCCC	GGGGTGGGGTGGAGTGGGCAGGGTAGGGTGGAGTGGGCGGGATGGGGTGGG	GGGGTGGGGTGGAGTGGGCAGGGTAGGGTGGAGTGGGCGGGATGGGGTGGG	0.575924076	9	0.0980392156862745	0.0392156862745098	0.156862745098039	NA	51	NA	NA	NA	NA	NA	NA
1722	1	2810423	2810449	26	-	CCCCCTCCCCTGACCCAGGCCGGCCC	GGGCCGGCCTGGGTCAGGGGAGGGGG	GGGCCGGCCTGGGTCAGGGGAGGGGG	0.602897103	4	0.0769230769230769	0.192307692307692	0.0769230769230769	NA	26	NA	NA	NA	0	NA	NA
1723	1	2811266	2811301	35	-	CCCCACCCTGACCTCCCCACCCTGCCTCCCCACCC	GGGTGGGGAGGCAGGGTGGGGAGGTCAGGGTGGGG	GGGTGGGGAGGCAGGGTGGGGAGGTCAGGGTGGGG	0.618881119	6	0.114285714285714	0.0571428571428571	0.114285714285714	NA	35	NA	NA	NA	NA	NA	NA
1724	1	2812246	2812277	31	+	GGGCACGAGGGTACCTGAGGGTAGCCCAGGG		GGGCACGAGGGTACCTGAGGGTAGCCCAGGG	0.587912088	4	0.193548387096774	0.225806451612903	0.0967741935483871	3	31	5	7	7	1	329	GGGHNNNHGGGHNNNNNHGGGHNNNNNHGGG
1725	1	2821032	2821054	22	+	GGGATGCCCTGGGGAGGGAGGG		GGGATGCCCTGGGGAGGGAGGG	0.627872128	4	0.136363636363636	0.136363636363636	0.0909090909090909	NA	22	NA	NA	NA	0	NA	NA
1726	1	2821571	2821594	23	-	CCCCGCCCCGCCCTGCCCTGCCC	GGGCAGGGCAGGGCGGGGCGGGG	GGGCAGGGCAGGGCGGGGCGGGG	0.645354645	5	0.0869565217391304	0.173913043478261	0	NA	23	NA	NA	NA	NA	NA	NA
1727	1	2821693	2821724	31	+	GGGTGGGTGGGCGGGCAGGTGGGTGGCAGGG		GGGTGGGTGGGCGGGCAGGTGGGTGGCAGGG	0.632867133	6	0.0645161290322581	0.0967741935483871	0.129032258064516	NA	31	NA	NA	NA	NA	NA	NA
1728	1	2822754	2822778	24	+	GGGAGCGAGGGTGGGGCTCTGGGG		GGGAGCGAGGGTGGGGCTCTGGGG	0.613886114	4	0.0833333333333333	0.125	0.125	NA	24	NA	NA	NA	0	NA	NA
1729	1	2823233	2823261	28	+	GGGTGCCAGGGACTCAGGGGAGGGAGGG		GGGTGCCAGGGACTCAGGGGAGGGAGGG	0.586413586	5	0.178571428571429	0.142857142857143	0.0714285714285714	NA	28	NA	NA	NA	NA	NA	NA
1730	1	2824709	2824730	21	-	CCCCCAGCTCCCTCCCCGCCC	GGGCGGGGAGGGAGCTGGGGG	GGGCGGGGAGGGAGCTGGGGG	0.592407592	4	0.0952380952380952	0.0952380952380952	0.0476190476190476	NA	21	NA	NA	NA	0	NA	NA
1731	1	2826961	2827001	40	+	GGGAGGATGAGGGTCATGGGGAGGCTCAGGGGCCTCCGGG		GGGAGGATGAGGGTCATGGGGAGGCTCAGGGGCCTCCGGG	0.644855145	5	0.15	0.175	0.125	NA	40	NA	NA	NA	NA	NA	NA
1732	1	2827291	2827316	25	-	CCCTGGGTCCCAGGGACCCTGGCCC	GGGCCAGGGTCCCTGGGACCCAGGG	GGGCCAGGGTCCCTGGGACCCAGGG	0.637862138	4	0.12	0.32	0.08	3	25	3	5	5	1	215	GGGHNHGGGHNNNHGGGHNNNHGGG
1733	1	2827525	2827552	27	+	GGGGTGGTGGGGTGCAGTGGGCCAGGG		GGGGTGGTGGGGTGCAGTGGGCCAGGG	0.635864136	4	0.0740740740740741	0.111111111111111	0.148148148148148	NA	27	NA	NA	NA	0	NA	NA
1734	1	2828414	2828440	26	+	GGGGGAGGGTGGGGCGGGCTGGTGGG		GGGGGAGGGTGGGGCGGGCTGGTGGG	0.608391608	5	0.0384615384615385	0.0769230769230769	0.115384615384615	NA	26	NA	NA	NA	NA	NA	NA
1735	1	2829370	2829403	33	+	GGGGAGGGGAGGGAAGGGGTCCCCAGGGCAGGG		GGGGAGGGGAGGGAAGGGGTCCCCAGGGCAGGG	0.6003996	6	0.181818181818182	0.151515151515152	0.0303030303030303	NA	33	NA	NA	NA	NA	NA	NA
1736	1	2831607	2831627	20	+	GGGGTGGGTGAGGGTGTGGG		GGGGTGGGTGAGGGTGTGGG	0.572427572	4	0.05	0	0.2	3	20	1	3	3	1	101	GGGHGGGHNHGGGHNHGGG
1737	1	2833085	2833110	25	-	CCCAGGACCCAGGGCCCAAGGCCCC	GGGGCCTTGGGCCCTGGGTCCTGGG	GGGGCCTTGGGCCCTGGGTCCTGGG	0.513986014	4	0	0.28	0.2	3	25	4	4	4	1	172	GGGHNNHGGGHNNHGGGHNNHGGG
1738	1	2836450	2836485	35	-	CCCGTCCTGTCCCTGGAGGTCCCTCCCCAGCACCC	GGGTGCTGGGGAGGGACCTCCAGGGACAGGACGGG	GGGTGCTGGGGAGGGACCTCCAGGGACAGGACGGG	0.592407592	5	0.171428571428571	0.2	0.0857142857142857	NA	35	NA	NA	NA	NA	NA	NA
1739	1	2837013	2837032	19	-	CCCAGCCCCATGCCCACCC	GGGTGGGCATGGGGCTGGG	GGGTGGGCATGGGGCTGGG	0.618881119	4	0.0526315789473684	0.105263157894737	0.157894736842105	NA	19	NA	NA	NA	0	NA	NA
1740	1	2839659	2839680	21	-	CCCCCAACCCTGCCCAGGCCC	GGGCCTGGGCAGGGTTGGGGG	GGGCCTGGGCAGGGTTGGGGG	0.591908092	4	0.0476190476190476	0.142857142857143	0.142857142857143	3	21	3	2	2	1	65	GGGHNHGGGHHGGGHHGGG
1741	1	2839726	2839747	21	-	CCCCCAGCCCTGCCCAGGCCC	GGGCCTGGGCAGGGCTGGGGG	GGGCCTGGGCAGGGCTGGGGG	0.593406593	4	0.0476190476190476	0.19047619047619	0.0952380952380952	3	21	3	2	2	1	65	GGGHNHGGGHHGGGHHGGG
1742	1	2840080	2840134	54	-	CCCTTGCCCCCACCCTGGGCCCCTCCACTCCCTTCCCCCTTCCCCAGGAAGCCC	GGGCTTCCTGGGGAAGGGGGAAGGGAGTGGAGGGGCCCAGGGTGGGGGCAAGGG	GGGCTTCCTGGGGAAGGGGGAAGGGAGTGGAGGGGCCCAGGGTGGGGGCAAGGG	0.601398601	8	0.166666666666667	0.12962962962963	0.0925925925925926	NA	54	NA	NA	NA	NA	NA	NA
1743	1	2843109	2843137	28	+	GGGCTGAGCTGGGCTGGGCTGAGCTGGG		GGGCTGAGCTGGGCTGGGCTGAGCTGGG	0.591408591	4	0.0714285714285714	0.178571428571429	0.178571428571429	3	28	7	2	7	1	338	GGGHNNNNNHGGGHHGGGHNNNNNHGGG
1744	1	2843239	2843268	29	+	GGGCTGTGCTGGGCTGGGCTGGGCTGGGG		GGGCTGTGCTGGGCTGGGCTGGGCTGGGG	0.584915085	5	0	0.172413793103448	0.206896551724138	NA	29	NA	NA	NA	NA	NA	NA
1745	1	2843314	2843427	113	+	GGGCTGTGCTGGGCTGGGCTGGGCCGGGCTGTGCTGGGCTGGGCTGTGCTGGGCTGGGCTGTGCTGGGCTGGGCCGAGCTGGGCTGAGCTGGGCTGGACTGGGCTGTGCTGGG		GGGCTGTGCTGGGCTGGGCTGGGCCGGGCTGTGCTGGGCTGGGCTGTGCTGGGCTGGGCTGTGCTGGGCTGGGCCGAGCTGGGCTGAGCTGGGCTGGACTGGGCTGTGCTGGG	0.584415584	15	0.0265486725663717	0.212389380530973	0.221238938053097	NA	113	NA	NA	NA	NA	NA	NA
1746	1	2843544	2843707	163	+	GGGCTGAGCTGGGCTGTTCTGGGCTGAACTGGGCTGAGCTGGGCTGGACTGGGCTGACCTGGGCTGACCTGGGCTGAGCTGGGCTGAGCTGGGCTGGACTGGGCTGTTCTGGGCTCTGCTGGGCTGAGCTGGGCTGGACTGGGCTGAGCTGGGCTGAGCTGGG		GGGCTGAGCTGGGCTGTTCTGGGCTGAACTGGGCTGAGCTGGGCTGGACTGGGCTGACCTGGGCTGACCTGGGCTGAGCTGGGCTGAGCTGGGCTGGACTGGGCTGTTCTGGGCTCTGCTGGGCTGAGCTGGGCTGGACTGGGCTGAGCTGGGCTGAGCTGGG	0.590909091	17	0.0858895705521472	0.214723926380368	0.226993865030675	NA	163	NA	NA	NA	NA	NA	NA
1747	1	2843764	2843797	33	+	GGGCTGAGCTGGGCTGAGCTGGGCTGAGCTGGG		GGGCTGAGCTGGGCTGAGCTGGGCTGAGCTGGG	0.583916084	4	0.0909090909090909	0.181818181818182	0.181818181818182	3	33	7	7	7	1	343	GGGHNNNNNHGGGHNNNNNHGGGHNNNNNHGGG
1748	1	2844973	2845003	30	+	GGGGGGTGGTGGGGAACGGGCGGACTGGGG		GGGGGGTGGTGGGGAACGGGCGGACTGGGG	0.568431568	4	0.1	0.1	0.1	NA	30	NA	NA	NA	0	NA	NA
1749	1	2845844	2845866	22	+	GGGCTTGGGCTGGGCACTGGGG		GGGCTTGGGCTGGGCACTGGGG	0.564435564	4	0.0454545454545455	0.181818181818182	0.181818181818182	3	22	3	2	4	1	163	GGGHNHGGGHHGGGHNNHGGG
1750	1	2849716	2849756	40	-	CCCTTGCCCACCCCTGCATTTCCCCAGACTGCCCCTGCCC	GGGCAGGGGCAGTCTGGGGAAATGCAGGGGTGGGCAAGGG	GGGCAGGGGCAGTCTGGGGAAATGCAGGGGTGGGCAAGGG	0.600899101	6	0.2	0.125	0.1	NA	40	NA	NA	NA	NA	NA	NA
1751	1	2851745	2851768	23	-	CCCTCCAAACCCACCCAGCACCC	GGGTGCTGGGTGGGTTTGGAGGG	GGGTGCTGGGTGGGTTTGGAGGG	0.620879121	4	0.0434782608695652	0.0434782608695652	0.260869565217391	3	23	4	1	6	1	267	GGGHNNHGGGHGGGHNNNNHGGG
1752	1	2852453	2852474	21	+	GGGTGGGGGGGAGGGGCGGGG		GGGTGGGGGGGAGGGGCGGGG	0.600899101	4	0.0476190476190476	0.0476190476190476	0.0476190476190476	NA	21	NA	NA	NA	0	NA	NA
1753	1	2853529	2853557	28	-	CCCCCATCCCTGGCCTCCCCCAGCCCCC	GGGGGCTGGGGGAGGCCAGGGATGGGGG	GGGGGCTGGGGGAGGCCAGGGATGGGGG	0.561438561	4	0.107142857142857	0.107142857142857	0.0714285714285714	NA	28	NA	NA	NA	0	NA	NA
1754	1	2862786	2862822	36	-	CCCCCAGCCCCAGTCCCCGTAGCCCTGGCCCTGCCC	GGGCAGGGCCAGGGCTACGGGGACTGGGGCTGGGGG	GGGCAGGGCCAGGGCTACGGGGACTGGGGCTGGGGG	0.549450549	6	0.111111111111111	0.194444444444444	0.0833333333333333	NA	36	NA	NA	NA	NA	NA	NA
1755	1	2864495	2864520	25	-	CCCCCACCCCACCCCCTTCCCTCCC	GGGAGGGAAGGGGGTGGGGTGGGGG	GGGAGGGAAGGGGGTGGGGTGGGGG	0.53046953	5	0.12	0	0.08	NA	25	NA	NA	NA	NA	NA	NA
1756	1	2867838	2867859	21	+	GGGTGCTGGGGAGGGGCCGGG		GGGTGCTGGGGAGGGGCCGGG	0.552447552	4	0.0476190476190476	0.142857142857143	0.0952380952380952	NA	21	NA	NA	NA	0	NA	NA
1757	1	2868873	2868899	26	-	CCCTTCCACTCCCTTCCACCCTCCCC	GGGGAGGGTGGAAGGGAGTGGAAGGG	GGGGAGGGTGGAAGGGAGTGGAAGGG	0.56043956	4	0.230769230769231	0	0.0769230769230769	3	26	1	5	7	1	299	GGGHGGGHNNNHGGGHNNNNNHGGG
1758	1	2869760	2869793	33	-	CCCCTGGCCACCCAACCCTTCCCAGTGGTTCCC	GGGAACCACTGGGAAGGGTTGGGTGGCCAGGGG	GGGAACCACTGGGAAGGGTTGGGTGGCCAGGGG	0.477522478	5	0.181818181818182	0.151515151515152	0.121212121212121	NA	33	NA	NA	NA	NA	NA	NA
1759	1	2884021	2884048	27	-	CCCAGGGAGCCCCAGCCTCTCCCACCC	GGGTGGGAGAGGCTGGGGCTCCCTGGG	GGGTGGGAGAGGCTGGGGCTCCCTGGG	0.558441558	4	0.0740740740740741	0.185185185185185	0.148148148148148	NA	27	NA	NA	NA	0	NA	NA
1760	1	2886084	2886108	24	+	GGGACACCTGGGCCTGGGCCTGGG		GGGACACCTGGGCCTGGGCCTGGG	0.605894106	4	0.0833333333333333	0.291666666666667	0.125	3	24	6	3	3	1	136	GGGHNNNNHGGGHNHGGGHNHGGG
1761	1	2886282	2886312	30	+	GGGGTGTCCCAGGGGCCTCCTGGGGGTGGG		GGGGTGTCCCAGGGGCCTCCTGGGGGTGGG	0.615384615	4	0.0333333333333333	0.233333333333333	0.166666666666667	NA	30	NA	NA	NA	0	NA	NA
1762	1	2886951	2886976	25	+	GGGGGGGGGGTGATGGGGATGAGGG		GGGGGGGGGGTGATGGGGATGAGGG	0.622877123	3	0.12	0	0.12	NA	25	NA	NA	NA	NA	NA	NA
1763	1	2887215	2887238	23	+	GGGCGTGGGGCATGGGCCCGGGG		GGGCGTGGGGCATGGGCCCGGGG	0.615384615	4	0.0434782608695652	0.217391304347826	0.0869565217391304	NA	23	NA	NA	NA	0	NA	NA
1764	1	2888607	2888630	23	+	GGGGGGGGGGGGGGTGTTGGGGG		GGGGGGGGGGGGGGTGTTGGGGG	0.635864136	2	0	0	0.130434782608696	NA	23	NA	NA	NA	NA	NA	NA
1765	1	2888753	2888778	25	+	GGGGCTGAGGGCTTTGGGGGCTGGG		GGGGCTGAGGGCTTTGGGGGCTGGG	0.638361638	4	0.04	0.12	0.2	NA	25	NA	NA	NA	0	NA	NA
1766	1	2889163	2889194	31	+	GGGTGGGGGCTGGGGTCTTGGGTTCCCGGGG		GGGTGGGGGCTGGGGTCTTGGGTTCCCGGGG	0.631868132	5	0	0.161290322580645	0.225806451612903	NA	31	NA	NA	NA	NA	NA	NA
1767	1	2889982	2890009	27	+	GGGGCAGAGGGAGGAGGGAGAAAGGGG		GGGGCAGAGGGAGGAGGGAGAAAGGGG	0.624875125	4	0.296296296296296	0.037037037037037	0	3	27	4	4	5	1	221	GGGHNNHGGGHNNHGGGHNNNHGGG
1768	1	2891500	2891528	28	-	CCCCTCCCTGGCGGCCCCTTCTCCACCC	GGGTGGAGAAGGGGCCGCCAGGGAGGGG	GGGTGGAGAAGGGGCCGCCAGGGAGGGG	0.612887113	4	0.178571428571429	0.142857142857143	0.0357142857142857	NA	28	NA	NA	NA	0	NA	NA
1769	1	2894987	2895017	30	-	CCCAGCCCTGGGTGTCCCCACCCTGGCCCC	GGGGCCAGGGTGGGGACACCCAGGGCTGGG	GGGGCCAGGGTGGGGACACCCAGGGCTGGG	0.641358641	5	0.133333333333333	0.233333333333333	0.0666666666666667	NA	30	NA	NA	NA	NA	NA	NA
1770	1	2895118	2895148	30	+	GGGCCCCAAGGGGAGGTGAGGGGCTGGGGG		GGGCCCCAAGGGGAGGTGAGGGGCTGGGGG	0.64035964	4	0.133333333333333	0.166666666666667	0.0666666666666667	NA	30	NA	NA	NA	0	NA	NA
1771	1	2895636	2895659	23	-	CCCAGGGTCCCCCCCCCACCCCC	GGGGGTGGGGGGGGGACCCTGGG	GGGGGTGGGGGGGGGACCCTGGG	0.648851149	3	0.0434782608695652	0.130434782608696	0.0869565217391304	NA	23	NA	NA	NA	NA	NA	NA
1772	1	2896954	2896977	23	-	CCCTGCCCATGCCCTGTAACCCC	GGGGTTACAGGGCATGGGCAGGG	GGGGTTACAGGGCATGGGCAGGG	0.6003996	4	0.173913043478261	0.130434782608696	0.130434782608696	3	23	5	3	2	1	80	GGGHNNNHGGGHNHGGGHHGGG
1773	1	2897262	2897285	23	+	GGGAGGGAAGGGGGGCAGCTGGG		GGGAGGGAAGGGGGGCAGCTGGG	0.584915085	4	0.173913043478261	0.0869565217391304	0.0434782608695652	NA	23	NA	NA	NA	0	NA	NA
1774	1	2897488	2897517	29	+	GGGGGTGGGGGCGGGGGGGCTCCAGCGGG		GGGGGTGGGGGCGGGGGGGCTCCAGCGGG	0.569430569	4	0.0344827586206897	0.172413793103448	0.0689655172413793	NA	29	NA	NA	NA	0	NA	NA
1775	1	2898816	2898842	26	+	GGGCTGCAGGGAGGGAGCTGCCGGGG		GGGCTGCAGGGAGGGAGCTGCCGGGG	0.588411588	4	0.115384615384615	0.192307692307692	0.0769230769230769	3	26	5	1	7	1	323	GGGHNNNHGGGHGGGHNNNNNHGGG
1776	1	2899394	2899422	28	+	GGGGCGGCCTGGGATGCCGGGGAGTGGG		GGGGCGGCCTGGGATGCCGGGGAGTGGG	0.581418581	4	0.0714285714285714	0.178571428571429	0.107142857142857	NA	28	NA	NA	NA	0	NA	NA
1777	1	2899639	2899666	27	+	GGGCCAGGGCCAGGGCCGGGGCTGGGG		GGGCCAGGGCCAGGGCCGGGGCTGGGG	0.585914086	5	0.0740740740740741	0.259259259259259	0.037037037037037	NA	27	NA	NA	NA	NA	NA	NA
1778	1	2901742	2901770	28	+	GGGTTGAGGGTTGAGGTGGGGCTGAGGG		GGGTTGAGGGTTGAGGTGGGGCTGAGGG	0.551948052	4	0.107142857142857	0.0357142857142857	0.214285714285714	NA	28	NA	NA	NA	0	NA	NA
1779	1	2909918	2909941	23	+	GGGGCCTATGGGAGGGTGGAGGG		GGGGCCTATGGGAGGGTGGAGGG	0.442557443	4	0.130434782608696	0.0869565217391304	0.130434782608696	3	23	5	1	4	1	176	GGGHNNNHGGGHGGGHNNHGGG
1780	1	2918156	2918177	21	-	CCCTGGCCCCACCCCCACCCC	GGGGTGGGGGTGGGGCCAGGG	GGGGTGGGGGTGGGGCCAGGG	0.590909091	4	0.0476190476190476	0.0952380952380952	0.0952380952380952	NA	21	NA	NA	NA	0	NA	NA
1781	1	2920300	2920329	29	-	CCCCCACCCTGAGCCCCCTCCAGGTCCCC	GGGGACCTGGAGGGGGCTCAGGGTGGGGG	GGGGACCTGGAGGGGGCTCAGGGTGGGGG	0.610889111	4	0.103448275862069	0.137931034482759	0.103448275862069	NA	29	NA	NA	NA	0	NA	NA
1782	1	2922114	2922144	30	+	GGGTGCAGGGGCACCTGGGACAAGGTGGGG		GGGTGCAGGGGCACCTGGGACAAGGTGGGG	0.553446553	4	0.166666666666667	0.166666666666667	0.1	NA	30	NA	NA	NA	0	NA	NA
1783	1	2922485	2922516	31	+	GGGAGTCTGGGCAGGCAGGGCAGGGGAGGGG		GGGAGTCTGGGCAGGCAGGGCAGGGGAGGGG	0.515984016	5	0.161290322580645	0.129032258064516	0.0645161290322581	NA	31	NA	NA	NA	NA	NA	NA
1784	1	2929152	2929195	43	-	CCCCGCATCCCCACCGCCCCCACCCCGCCGCCTCCCCAGGCCC	GGGCCTGGGGAGGCGGCGGGGTGGGGGCGGTGGGGATGCGGGG	GGGCCTGGGGAGGCGGCGGGGTGGGGGCGGTGGGGATGCGGGG	0.597902098	6	0.0465116279069767	0.13953488372093	0.0930232558139535	NA	43	NA	NA	NA	NA	NA	NA
1785	1	2929278	2929309	31	+	GGGTCTGGGCTCCTGGGACAGGGAAGCCGGG		GGGTCTGGGCTCCTGGGACAGGGAAGCCGGG	0.594405594	5	0.129032258064516	0.225806451612903	0.129032258064516	NA	31	NA	NA	NA	NA	NA	NA
1786	1	2933169	2933222	53	+	GGGGAGAGGAAGGGAAAGAGGGAGGGAGGGGAGAGGAAGGGAATGAGGGAGGG		GGGGAGAGGAAGGGAAAGAGGGAGGGAGGGGAGAGGAAGGGAATGAGGGAGGG	0.603396603	8	0.339622641509434	0	0.0188679245283019	NA	53	NA	NA	NA	NA	NA	NA
1787	1	2933398	2933426	28	+	GGGGCTTGGGCCCTTCTGGGGTGACGGG		GGGGCTTGGGCCCTTCTGGGGTGACGGG	0.603896104	4	0.0357142857142857	0.214285714285714	0.214285714285714	NA	28	NA	NA	NA	0	NA	NA
1788	1	2933872	2933895	23	+	GGGGATGGGAGGTGGGTGGGGGG		GGGGATGGGAGGTGGGTGGGGGG	0.6003996	4	0.0869565217391304	0	0.130434782608696	3	23	2	4	1	1	11	GGGHHGGGHNNHGGGHGGG
1789	1	2935143	2935168	25	+	GGGCCGGGGAGGGCGGGGGCGGGGG		GGGCCGGGGAGGGCGGGGGCGGGGG	0.604895105	5	0.04	0.16	0	NA	25	NA	NA	NA	NA	NA	NA
1790	1	2935346	2935366	20	-	CCCAAGACCCCAGCCCGCCC	GGGCGGGCTGGGGTCTTGGG	GGGCGGGCTGGGGTCTTGGG	0.614885115	4	0	0.15	0.2	NA	20	NA	NA	NA	0	NA	NA
1791	1	2935770	2935815	45	+	GGGCTTAGCCGGGGGCTGTGGGCAGAGAGGGCTCAGCCGGGGGGG		GGGCTTAGCCGGGGGCTGTGGGCAGAGAGGGCTCAGCCGGGGGGG	0.607392607	5	0.111111111111111	0.2	0.111111111111111	NA	45	NA	NA	NA	NA	NA	NA
1792	1	2941538	2941621	83	+	GGGGGCGGTGGGGTGGGGTGGGGGGTGGAGGGAGGTGGGGATAGGATGGGGGTGAGATGGGGAGGGAAGGGGATGGAGTGGGG		GGGGGCGGTGGGGTGGGGTGGGGGGTGGAGGGAGGTGGGGATAGGATGGGGGTGAGATGGGGAGGGAAGGGGATGGAGTGGGG	0.491008991	11	0.144578313253012	0.0120481927710843	0.132530120481928	NA	83	NA	NA	NA	NA	NA	NA
1793	1	2941630	2941659	29	+	GGGGTAATGTGGGGGTGGGAAGGGGCGGG		GGGGTAATGTGGGGGTGGGAAGGGGCGGG	0.499000999	5	0.137931034482759	0.0344827586206897	0.137931034482759	NA	29	NA	NA	NA	NA	NA	NA
1794	1	2944181	2944203	22	+	GGGGCAGGCGGGGGGGGGGGGG		GGGGCAGGCGGGGGGGGGGGGG	0.601898102	2	0.0454545454545455	0.0909090909090909	0	NA	22	NA	NA	NA	NA	NA	NA
1795	1	2945383	2945418	35	+	GGGATGGTGAGGGCAGGACTGGGCCTCCCTGGGGG		GGGATGGTGAGGGCAGGACTGGGCCTCCCTGGGGG	0.644855145	4	0.114285714285714	0.2	0.142857142857143	3	35	7	7	7	1	343	GGGHNNNNNHGGGHNNNNNHGGGHNNNNNHGGG
1796	1	2946079	2946106	27	-	CCCGGCCCCCCTTGACCCGTCTGTCCC	GGGACAGACGGGTCAAGGGGGGCCGGG	GGGACAGACGGGTCAAGGGGGGCCGGG	0.647852148	4	0.185185185185185	0.185185185185185	0.037037037037037	NA	27	NA	NA	NA	0	NA	NA
1797	1	2948052	2948079	27	+	GGGACACACGGGGGCCAGGGAGCTGGG		GGGACACACGGGGGCCAGGGAGCTGGG	0.620879121	4	0.185185185185185	0.222222222222222	0.037037037037037	NA	27	NA	NA	NA	0	NA	NA
1798	1	2951632	2951657	25	+	GGGTGGAGGTGGGCATGGGGTTGGG		GGGTGGAGGTGGGCATGGGGTTGGG	0.543956044	4	0.08	0.04	0.2	NA	25	NA	NA	NA	0	NA	NA
1799	1	2953764	2953781	17	-	CCCACCCACCCCTCCCC	GGGGAGGGGTGGGTGGG	GGGGAGGGGTGGGTGGG	0.603396603	4	0.0588235294117647	0	0.117647058823529	NA	17	NA	NA	NA	0	NA	NA
1800	1	2955989	2956014	25	-	CCCTCCCCCTCCTCCCCCCTCCCCC	GGGGGAGGGGGGAGGAGGGGGAGGG	GGGGGAGGGGGGAGGAGGGGGAGGG	0.554945055	4	0.16	0	0	NA	25	NA	NA	NA	0	NA	NA
1801	1	2967695	2967738	43	-	CCCATCCACCCACTCATCCCTCCACCCACCCACCCAGCCACCC	GGGTGGCTGGGTGGGTGGGTGGAGGGATGAGTGGGTGGATGGG	GGGTGGCTGGGTGGGTGGGTGGAGGGATGAGTGGGTGGATGGG	0.540959041	7	0.0930232558139535	0.0232558139534884	0.209302325581395	NA	43	NA	NA	NA	NA	NA	NA
1802	1	2967809	2967833	24	-	CCCACCCATCCAACCCACCCACCC	GGGTGGGTGGGTTGGATGGGTGGG	GGGTGGGTGGGTTGGATGGGTGGG	0.532467532	5	0.0416666666666667	0	0.25	NA	24	NA	NA	NA	NA	NA	NA
1803	1	2968285	2968306	21	-	CCCAACCCACTCACCCCACCC	GGGTGGGGTGAGTGGGTTGGG	GGGTGGGGTGAGTGGGTTGGG	0.54045954	4	0.0476190476190476	0	0.238095238095238	NA	21	NA	NA	NA	0	NA	NA
1804	1	2968394	2968432	38	-	CCCACCCATCCACCCACCCATCCACCCAACACCCACCC	GGGTGGGTGTTGGGTGGATGGGTGGGTGGATGGGTGGG	GGGTGGGTGTTGGGTGGATGGGTGGGTGGATGGGTGGG	0.544455544	7	0.0526315789473684	0	0.263157894736842	NA	38	NA	NA	NA	NA	NA	NA
1805	1	2968473	2968493	20	-	CCCACCCACCCATCCATCCC	GGGATGGATGGGTGGGTGGG	GGGATGGATGGGTGGGTGGG	0.54995005	4	0.1	0	0.2	3	20	6	1	1	1	36	GGGHNNNNHGGGHGGGHGGG
1806	1	2971491	2971525	34	+	GGGGGGTGCCAGGGGCTGGGGAGGGGCTATGGGG		GGGGGGTGCCAGGGGCTGGGGAGGGGCTATGGGG	0.52047952	5	0.0882352941176471	0.117647058823529	0.117647058823529	NA	34	NA	NA	NA	NA	NA	NA
1807	1	2971846	2971861	15	-	CCCACCCACCCGCCC	GGGCGGGTGGGTGGG	GGGCGGGTGGGTGGG	0.507992008	4	0	0.0666666666666667	0.133333333333333	3	15	1	1	1	1	1	GGGHGGGHGGGHGGG
1808	1	2978018	2978045	27	+	GGGCAGGGCTTGACTGGGAGCTAGGGG		GGGCAGGGCTTGACTGGGAGCTAGGGG	0.612387612	4	0.148148148148148	0.148148148148148	0.148148148148148	3	27	2	7	5	1	210	GGGHHGGGHNNNNNHGGGHNNNHGGG
1809	1	2979447	2979488	41	-	CCCCCGACCCGCTTCCCCGGCAGGCCCTGTCCCCCACCCCC	GGGGGTGGGGGACAGGGCCTGCCGGGGAAGCGGGTCGGGGG	GGGGGTGGGGGACAGGGCCTGCCGGGGAAGCGGGTCGGGGG	0.657842158	6	0.0975609756097561	0.170731707317073	0.0731707317073171	NA	41	NA	NA	NA	NA	NA	NA
1810	1	2979741	2979770	29	+	GGGAAGGCCGGGGGAGGGGGAGCGAGGGG		GGGAAGGCCGGGGGAGGGGGAGCGAGGGG	0.660839161	4	0.172413793103448	0.103448275862069	0	NA	29	NA	NA	NA	0	NA	NA
1811	1	2982068	2982112	44	+	GGGCTCCCTGGGGCCTGAGGGGCTGGGGGTAGGGGCAGCTGGGG		GGGCTCCCTGGGGCCTGAGGGGCTGGGGGTAGGGGCAGCTGGGG	0.581418581	6	0.0681818181818182	0.204545454545455	0.136363636363636	NA	44	NA	NA	NA	NA	NA	NA
1812	1	2982240	2982271	31	+	GGGCTTCTGGGGAACCCCTGGGGCTTGGGGG		GGGCTTCTGGGGAACCCCTGGGGCTTGGGGG	0.590909091	4	0.0645161290322581	0.225806451612903	0.193548387096774	NA	31	NA	NA	NA	0	NA	NA
1813	1	2983392	2983419	27	+	GGGCTGCAGGGTGAGGGTGGGGAAGGG		GGGCTGCAGGGTGAGGGTGGGGAAGGG	0.631868132	5	0.148148148148148	0.0740740740740741	0.111111111111111	NA	27	NA	NA	NA	NA	NA	NA
1814	1	2983799	2983825	26	+	GGGTGTGGGGAGGGTGGGTAAAGGGG		GGGTGTGGGGAGGGTGGGTAAAGGGG	0.663836164	5	0.153846153846154	0	0.153846153846154	NA	26	NA	NA	NA	NA	NA	NA
1815	1	2985041	2985075	34	+	GGGTGGGGGCGAAGGGGAGGAGGCGGGGGCCGGG		GGGTGGGGGCGAAGGGGAGGAGGCGGGGGCCGGG	0.712287712	5	0.117647058823529	0.117647058823529	0.0294117647058824	NA	34	NA	NA	NA	NA	NA	NA
1816	1	2985164	2985187	23	+	GGGCGGGGACGGGGGCCGAGGGG		GGGCGGGGACGGGGGCCGAGGGG	0.715784216	4	0.0869565217391304	0.173913043478261	0	NA	23	NA	NA	NA	0	NA	NA
1817	1	2985467	2985488	21	+	GGGGTGCGGGCCCCGGGCGGG		GGGGTGCGGGCCCCGGGCGGG	0.714785215	4	0	0.285714285714286	0.0476190476190476	3	21	3	4	1	1	18	GGGHNHGGGHNNHGGGHGGG
1818	1	2985542	2985562	20	+	GGGGGGGGGGGAGAGGGGGG		GGGGGGGGGGGAGAGGGGGG	0.717782218	2	0.1	0	0	NA	20	NA	NA	NA	NA	NA	NA
1819	1	2985894	2985933	39	+	GGGGCCCGGGCCGCCGGGCCGGGGCGCCCGGGCCAGGGG		GGGGCCCGGGCCGCCGGGCCGGGGCGCCCGGGCCAGGGG	0.721278721	6	0.0256410256410256	0.384615384615385	0	NA	39	NA	NA	NA	NA	NA	NA
1820	1	2986086	2986116	30	-	CCCCCTCCCCGCGGAACCCCCTCCCCCCCC	GGGGGGGGAGGGGGTTCCGCGGGGAGGGGG	GGGGGGGGAGGGGGTTCCGCGGGGAGGGGG	0.72977023	4	0.0666666666666667	0.1	0.0666666666666667	NA	30	NA	NA	NA	0	NA	NA
1821	1	2986159	2986205	46	+	GGGGGCCGGGGAGGGGGGCGGAGGGGGAGGGCCGGGGGTGGAGGGG		GGGGGCCGGGGAGGGGGGCGGAGGGGGAGGGCCGGGGGTGGAGGGG	0.728271728	7	0.0869565217391304	0.108695652173913	0.0217391304347826	NA	46	NA	NA	NA	NA	NA	NA
1822	1	2986400	2986427	27	+	GGGGAGGGGCGGAGGAGGGGGCGCGGG		GGGGAGGGGCGGAGGAGGGGGCGCGGG	0.742257742	4	0.111111111111111	0.111111111111111	0	NA	27	NA	NA	NA	0	NA	NA
1823	1	2986675	2986706	31	-	CCCTCGGGCCCGCGTGGACCCCTCTGTACCC	GGGTACAGAGGGGTCCACGCGGGCCCGAGGG	GGGTACAGAGGGGTCCACGCGGGCCCGAGGG	0.752747253	4	0.161290322580645	0.258064516129032	0.0645161290322581	NA	31	NA	NA	NA	0	NA	NA
1824	1	2987101	2987116	15	-	CCCGCCCGCCCACCC	GGGTGGGCGGGCGGG	GGGTGGGCGGGCGGG	0.738761239	4	0	0.133333333333333	0.0666666666666667	3	15	1	1	1	1	1	GGGHGGGHGGGHGGG
1825	1	2987139	2987163	24	-	CCCCTCGAGGTCCCCGCCCGACCC	GGGTCGGGCGGGGACCTCGAGGGG	GGGTCGGGCGGGGACCTCGAGGGG	0.733766234	4	0.0833333333333333	0.208333333333333	0.0833333333333333	NA	24	NA	NA	NA	0	NA	NA
1826	1	2988294	2988318	24	+	GGGGACTGTGGGGTTGGGCAGGGG		GGGGACTGTGGGGTTGGGCAGGGG	0.653346653	4	0.0833333333333333	0.0833333333333333	0.166666666666667	NA	24	NA	NA	NA	0	NA	NA
1827	1	2988711	2988737	26	+	GGGCGGTAGGGCCGGTGGGGTAGGGG		GGGCGGTAGGGCCGGTGGGGTAGGGG	0.642357642	4	0.0769230769230769	0.115384615384615	0.115384615384615	NA	26	NA	NA	NA	0	NA	NA
1828	1	2989202	2989224	22	-	CCCTCCCTTCTCCCACCCTCCC	GGGAGGGTGGGAGAAGGGAGGG	GGGAGGGTGGGAGAAGGGAGGG	0.626873127	5	0.227272727272727	0	0.0454545454545455	NA	22	NA	NA	NA	NA	NA	NA
1829	1	2989436	2989461	25	-	CCCACAGGCCCCCTCCCTCAGCCCC	GGGGCTGAGGGAGGGGGCCTGTGGG	GGGGCTGAGGGAGGGGGCCTGTGGG	0.641358641	4	0.08	0.12	0.12	NA	25	NA	NA	NA	0	NA	NA
1830	1	2990211	2990248	37	+	GGGCCGGGTCGGGGAGCGGGGCCTGGGGGACCCCGGG		GGGCCGGGTCGGGGAGCGGGGCCTGGGGGACCCCGGG	0.642857143	6	0.0540540540540541	0.27027027027027	0.0540540540540541	NA	37	NA	NA	NA	NA	NA	NA
1831	1	2993452	2993480	28	+	GGGGTGATGGTGGGTGTTTTTGGGGGGG		GGGGTGATGGTGGGTGTTTTTGGGGGGG	0.583916084	3	0.0357142857142857	0	0.321428571428571	NA	28	NA	NA	NA	NA	NA	NA
1832	1	2993783	2993807	24	-	CCCGTGGGCCCGGGCCCTGCCCCC	GGGGGCAGGGCCCGGGCCCACGGG	GGGGGCAGGGCCCGGGCCCACGGG	0.56993007	4	0.0833333333333333	0.333333333333333	0	3	24	2	3	5	1	206	GGGHHGGGHNHGGGHNNNHGGG
1833	1	2993886	2993912	26	-	CCCACTCTCCCAGGGTCCCCAGCCCC	GGGGCTGGGGACCCTGGGAGAGTGGG	GGGGCTGGGGACCCTGGGAGAGTGGG	0.575424575	4	0.115384615384615	0.153846153846154	0.115384615384615	NA	26	NA	NA	NA	0	NA	NA
1834	1	2997445	2997472	27	-	CCCCGGCCCGAGCACCCAACGCTTCCC	GGGAAGCGTTGGGTGCTCGGGCCGGGG	GGGAAGCGTTGGGTGCTCGGGCCGGGG	0.562937063	4	0.0740740740740741	0.185185185185185	0.148148148148148	3	27	7	5	2	1	96	GGGHNNNNNHGGGHNNNHGGGHHGGG
1835	1	2997508	2997530	22	+	GGGGGTGGCGGGGCGGGGGGGG		GGGGGTGGCGGGGCGGGGGGGG	0.561938062	3	0	0.0909090909090909	0.0454545454545455	NA	22	NA	NA	NA	NA	NA	NA
1836	1	2997979	2998014	35	-	CCCGGCCGGCCCCTGGAGAGCCCCCTCCTTGTCCC	GGGACAAGGAGGGGGCTCTCCAGGGGCCGGCCGGG	GGGACAAGGAGGGGGCTCTCCAGGGGCCGGCCGGG	0.583416583	4	0.142857142857143	0.257142857142857	0.0571428571428571	NA	35	NA	NA	NA	0	NA	NA
1837	1	2998425	2998456	31	-	CCCTGCCATCCCTAGCTCCCCTCACAGACCC	GGGTCTGTGAGGGGAGCTAGGGATGGCAGGG	GGGTCTGTGAGGGGAGCTAGGGATGGCAGGG	0.627372627	4	0.161290322580645	0.0967741935483871	0.161290322580645	NA	31	NA	NA	NA	0	NA	NA
1838	1	3000186	3000202	16	+	GGGTGGGGAGGGTGGG		GGGTGGGGAGGGTGGG	0.622377622	4	0.0625	0	0.125	NA	16	NA	NA	NA	0	NA	NA
1839	1	3001799	3001817	18	+	GGGTGGGTGCTGGGAGGG		GGGTGGGTGCTGGGAGGG	0.61988012	4	0.0555555555555556	0.0555555555555556	0.166666666666667	3	18	1	4	1	1	4	GGGHGGGHNNHGGGHGGG
1840	1	3003160	3003182	22	+	GGGCTGGGAAGGGAGGCTGGGG		GGGCTGGGAAGGGAGGCTGGGG	0.584915085	4	0.136363636363636	0.0909090909090909	0.0909090909090909	3	22	2	2	5	1	205	GGGHHGGGHHGGGHNNNHGGG
1841	1	3009350	3009372	22	+	GGGCTGGGATTGGGGTCAGGGG		GGGCTGGGATTGGGGTCAGGGG	0.599400599	4	0.0909090909090909	0.0909090909090909	0.181818181818182	NA	22	NA	NA	NA	0	NA	NA
1842	1	3010392	3010426	34	+	GGGAAGGAGGGGGAACGTGCGGGGGTCTGTGGGG		GGGAAGGAGGGGGAACGTGCGGGGGTCTGTGGGG	0.5999001	4	0.147058823529412	0.0882352941176471	0.117647058823529	NA	34	NA	NA	NA	0	NA	NA
1843	1	3010704	3010743	39	+	GGGCGGGGCACGCAGGGCAGAGCTGGGGAGGAAAAGGGG		GGGCGGGGCACGCAGGGCAGAGCTGGGGAGGAAAAGGGG	0.610889111	5	0.230769230769231	0.153846153846154	0.0256410256410256	NA	39	NA	NA	NA	NA	NA	NA
1844	1	3011402	3011427	25	+	GGGACTCTGGGTGGGAAGGAGGGGG		GGGACTCTGGGTGGGAAGGAGGGGG	0.627872128	4	0.16	0.08	0.12	3	25	5	1	5	1	225	GGGHNNNHGGGHGGGHNNNHGGG
1845	1	3014599	3014629	30	-	CCCCCGCCCCTCTCCCTCCTTTGCCCGCCC	GGGCGGGCAAAGGAGGGAGAGGGGCGGGGG	GGGCGGGCAAAGGAGGGAGAGGGGCGGGGG	0.620879121	5	0.2	0.1	0	NA	30	NA	NA	NA	NA	NA	NA
1846	1	3018422	3018447	25	-	CCCCCACCCGGAGACCCCCAGTCCC	GGGACTGGGGGTCTCCGGGTGGGGG	GGGACTGGGGGTCTCCGGGTGGGGG	0.601398601	4	0.04	0.16	0.16	NA	25	NA	NA	NA	0	NA	NA
1847	1	3018805	3018832	27	+	GGGGCTGGGAGGGGACTCAGGGGAGGG		GGGGCTGGGAGGGGACTCAGGGGAGGG	0.580919081	5	0.148148148148148	0.111111111111111	0.0740740740740741	NA	27	NA	NA	NA	NA	NA	NA
1848	1	3021184	3021211	27	-	CCCTCTCCCCAGACCCCTTCTGCCCCC	GGGGGCAGAAGGGGTCTGGGGAGAGGG	GGGGGCAGAAGGGGTCTGGGGAGAGGG	0.594405594	4	0.185185185185185	0.0740740740740741	0.0740740740740741	NA	27	NA	NA	NA	0	NA	NA
1849	1	3022600	3022639	39	+	GGGTGCAGGGCTCAGGGCTGAGAAGGGGGCAGGCTGGGG		GGGTGCAGGGCTCAGGGCTGAGAAGGGGGCAGGCTGGGG	0.641858142	5	0.153846153846154	0.153846153846154	0.102564102564103	NA	39	NA	NA	NA	NA	NA	NA
1850	1	3022711	3022732	21	+	GGGTGGGCGGGGTATGGGGGG		GGGTGGGCGGGGTATGGGGGG	0.64035964	4	0.0476190476190476	0.0476190476190476	0.142857142857143	NA	21	NA	NA	NA	0	NA	NA
1851	1	3022890	3022914	24	+	GGGCAGAGGGGCCGGGGCACTGGG		GGGCAGAGGGGCCGGGGCACTGGG	0.632367632	4	0.125	0.208333333333333	0.0416666666666667	NA	24	NA	NA	NA	0	NA	NA
1852	1	3023964	3023986	22	+	GGGAGGGATTACCGGGCTCGGG		GGGAGGGATTACCGGGCTCGGG	0.564935065	4	0.136363636363636	0.181818181818182	0.136363636363636	3	22	1	6	3	1	104	GGGHGGGHNNNNHGGGHNHGGG
1853	1	3027471	3027491	20	+	GGGGTGGGGTGGGGGATGGG		GGGGTGGGGTGGGGGATGGG	0.623876124	4	0.05	0	0.15	NA	20	NA	NA	NA	0	NA	NA
1854	1	3029964	3029984	20	+	GGGCAGGGGAGGGCGTGGGG		GGGCAGGGGAGGGCGTGGGG	0.605394605	4	0.1	0.1	0.05	NA	20	NA	NA	NA	0	NA	NA
1855	1	3030051	3030072	21	+	GGGAGGGAGGGAGGGGAGGGG		GGGAGGGAGGGAGGGGAGGGG	0.608891109	5	0.19047619047619	0	0	NA	21	NA	NA	NA	NA	NA	NA
1856	1	3031356	3031389	33	-	CCCAGCCCTGCCCAGACCATCCCAGGTCAGCCC	GGGCTGACCTGGGATGGTCTGGGCAGGGCTGGG	GGGCTGACCTGGGATGGTCTGGGCAGGGCTGGG	0.582917083	5	0.0909090909090909	0.181818181818182	0.181818181818182	NA	33	NA	NA	NA	NA	NA	NA
1857	1	3031533	3031554	21	-	CCCCTGGGCCCACCCCACCCC	GGGGTGGGGTGGGCCCAGGGG	GGGGTGGGGTGGGCCCAGGGG	0.592407592	4	0.0476190476190476	0.142857142857143	0.0952380952380952	NA	21	NA	NA	NA	0	NA	NA
1858	1	3032931	3032953	22	+	GGGGGGGACGCGGGTTCACGGG		GGGGGGGACGCGGGTTCACGGG	0.633866134	3	0.0909090909090909	0.181818181818182	0.0909090909090909	NA	22	NA	NA	NA	NA	NA	NA
1859	1	3033473	3033494	21	-	CCCAAGCCCGACCTCCCTCCC	GGGAGGGAGGTCGGGCTTGGG	GGGAGGGAGGTCGGGCTTGGG	0.640859141	4	0.0952380952380952	0.0952380952380952	0.142857142857143	3	21	1	5	3	1	103	GGGHGGGHNNNHGGGHNHGGG
1860	1	3036461	3036496	35	-	CCCCCAGGATCCCTGCGGCCCCACAGCCCCTTCCC	GGGAAGGGGCTGTGGGGCCGCAGGGATCCTGGGGG	GGGAAGGGGCTGTGGGGCCGCAGGGATCCTGGGGG	0.613886114	5	0.114285714285714	0.171428571428571	0.114285714285714	NA	35	NA	NA	NA	NA	NA	NA
1861	1	3037152	3037193	41	-	CCCCCACCCCTCTGTCCCTGCCCCTGTCCCCGGCAGCCCCC	GGGGGCTGCCGGGGACAGGGGCAGGGACAGAGGGGTGGGGG	GGGGGCTGCCGGGGACAGGGGCAGGGACAGAGGGGTGGGGG	0.591908092	6	0.146341463414634	0.146341463414634	0.0487804878048781	NA	41	NA	NA	NA	NA	NA	NA
1862	1	3037793	3037823	30	-	CCCCAGGAGCCCACCCTCCCAGCAGGACCC	GGGTCCTGCTGGGAGGGTGGGCTCCTGGGG	GGGTCCTGCTGGGAGGGTGGGCTCCTGGGG	0.602897103	5	0.0333333333333333	0.2	0.2	NA	30	NA	NA	NA	NA	NA	NA
1863	1	3042703	3042732	29	+	GGGGAGAAAGGGGCCATTGTGGGCCCGGG		GGGGAGAAAGGGGCCATTGTGGGCCCGGG	0.614385614	4	0.172413793103448	0.172413793103448	0.103448275862069	NA	29	NA	NA	NA	0	NA	NA
1864	1	3046153	3046180	27	+	GGGTCAGGACGGGATGGGGACCCGGGG		GGGTCAGGACGGGATGGGGACCCGGGG	0.604895105	4	0.148148148148148	0.185185185185185	0.0740740740740741	NA	27	NA	NA	NA	0	NA	NA
1865	1	3046839	3046871	32	+	GGGGTTCTGGGGAGAAGCTGGGGGCTCCAGGG		GGGGTTCTGGGGAGAAGCTGGGGGCTCCAGGG	0.56993007	4	0.125	0.15625	0.15625	NA	32	NA	NA	NA	0	NA	NA
1866	1	3047066	3047093	27	-	CCCGCCCAGCAGCCCAGGGCTGCCCCC	GGGGGCAGCCCTGGGCTGCTGGGCGGG	GGGGGCAGCCCTGGGCTGCTGGGCGGG	0.546953047	4	0.037037037037037	0.259259259259259	0.111111111111111	3	27	7	5	1	1	47	GGGHNNNNNHGGGHNNNHGGGHGGG
1867	1	3048905	3048937	32	+	GGGTGGAGGGTGGATGGGACAGGGGACCTGGG		GGGTGGAGGGTGGATGGGACAGGGGACCTGGG	0.512987013	5	0.15625	0.09375	0.125	NA	32	NA	NA	NA	NA	NA	NA
1868	1	3049362	3049382	20	+	GGGGACTGGGTGGGGCAGGG		GGGGACTGGGTGGGGCAGGG	0.547452547	4	0.1	0.1	0.1	NA	20	NA	NA	NA	0	NA	NA
1869	1	3050943	3050963	20	+	GGGCATGGGCTGGGCGGGGG		GGGCATGGGCTGGGCGGGGG	0.608391608	4	0.05	0.15	0.1	3	20	3	2	1	1	16	GGGHNHGGGHHGGGHGGG
1870	1	3051023	3051052	29	-	CCCATCACCCCCTCCTGCCCTCCCCTCCC	GGGAGGGGAGGGCAGGAGGGGGTGATGGG	GGGAGGGGAGGGCAGGAGGGGGTGATGGG	0.603396603	5	0.172413793103448	0.0344827586206897	0.0689655172413793	NA	29	NA	NA	NA	NA	NA	NA
1871	1	3051828	3051851	23	+	GGGCAGGGTAGGGGGCCTCAGGG		GGGCAGGGTAGGGGGCCTCAGGG	0.63036963	4	0.130434782608696	0.173913043478261	0.0869565217391304	NA	23	NA	NA	NA	0	NA	NA
1872	1	3052106	3052140	34	-	CCCAGCCCGACCGAGCCCTCCCCCTCCGTGGCCC	GGGCCACGGAGGGGGAGGGCTCGGTCGGGCTGGG	GGGCCACGGAGGGGGAGGGCTCGGTCGGGCTGGG	0.623376623	5	0.0882352941176471	0.205882352941176	0.0882352941176471	NA	34	NA	NA	NA	NA	NA	NA
1873	1	3053387	3053423	36	+	GGGTGACTGGGTCAGTTGGGGGTCCGGGATGCTGGG		GGGTGACTGGGTCAGTTGGGGGTCCGGGATGCTGGG	0.61988012	5	0.0833333333333333	0.138888888888889	0.222222222222222	NA	36	NA	NA	NA	NA	NA	NA
1874	1	3060794	3060819	25	-	CCCGGCCCCACAGGGACCCAGCCCC	GGGGCTGGGTCCCTGTGGGGCCGGG	GGGGCTGGGTCCCTGTGGGGCCGGG	0.595404595	4	0	0.24	0.16	NA	25	NA	NA	NA	0	NA	NA
1875	1	3061097	3061117	20	+	GGGGTGGGTGGGGGAGGGGG		GGGGTGGGTGGGGGAGGGGG	0.611888112	4	0.05	0	0.1	NA	20	NA	NA	NA	0	NA	NA
1876	1	3062240	3062258	18	-	CCCGCCCCACCCGCTCCC	GGGAGCGGGTGGGGCGGG	GGGAGCGGGTGGGGCGGG	0.589410589	4	0.0555555555555556	0.111111111111111	0.0555555555555556	NA	18	NA	NA	NA	0	NA	NA
1877	1	3064983	3065001	18	+	GGGCTGGGCTGGGCTGGG		GGGCTGGGCTGGGCTGGG	0.592907093	4	0	0.166666666666667	0.166666666666667	3	18	2	2	2	1	58	GGGHHGGGHHGGGHHGGG
1878	1	3067424	3067441	17	+	GGGTGGGGGCGGGGGGG		GGGTGGGGGCGGGGGGG	0.567432567	3	0	0.0588235294117647	0.0588235294117647	NA	17	NA	NA	NA	NA	NA	NA
1879	1	3067759	3067783	24	+	GGGCATGGGGGCAGGGCCCTGGGG		GGGCATGGGGGCAGGGCCCTGGGG	0.561438561	4	0.0833333333333333	0.208333333333333	0.0833333333333333	NA	24	NA	NA	NA	0	NA	NA
1880	1	3071112	3071153	41	-	CCCCCATGGCCCTTCCCACTTTCCCTTGGCCCCCATGGCCC	GGGCCATGGGGGCCAAGGGAAAGTGGGAAGGGCCATGGGGG	GGGCCATGGGGGCCAAGGGAAAGTGGGAAGGGCCATGGGGG	0.548951049	6	0.219512195121951	0.146341463414634	0.0731707317073171	NA	41	NA	NA	NA	NA	NA	NA
1881	1	3077642	3077664	22	-	CCCCCACTCCCTGCCCCAGCCC	GGGCTGGGGCAGGGAGTGGGGG	GGGCTGGGGCAGGGAGTGGGGG	0.59040959	4	0.0909090909090909	0.0909090909090909	0.0909090909090909	NA	22	NA	NA	NA	0	NA	NA
1882	1	3078606	3078638	32	-	CCCCTTCCCGTCCCCCTAGACCCCAAGACCCC	GGGGTCTTGGGGTCTAGGGGGACGGGAAGGGG	GGGGTCTTGGGGTCTAGGGGGACGGGAAGGGG	0.587912088	5	0.125	0.09375	0.15625	NA	32	NA	NA	NA	NA	NA	NA
1883	1	3078779	3078809	30	-	CCCGTCACCCCCCAGGAAAACCCCGTGCCC	GGGCACGGGGTTTTCCTGGGGGGTGACGGG	GGGCACGGGGTTTTCCTGGGGGGTGACGGG	0.588911089	4	0.0666666666666667	0.166666666666667	0.2	NA	30	NA	NA	NA	0	NA	NA
1884	1	3079037	3079069	32	-	CCCAGCAGAGCCCACTCCTGCCCCTTCCCCCC	GGGGGGAAGGGGCAGGAGTGGGCTCTGCTGGG	GGGGGGAAGGGGCAGGAGTGGGCTCTGCTGGG	0.594405594	4	0.125	0.125	0.125	NA	32	NA	NA	NA	0	NA	NA
1885	1	3080505	3080542	37	-	CCCATGGCCCCCTCTTCCCAAGGGAGCCCTGGGGCCC	GGGCCCCAGGGCTCCCTTGGGAAGAGGGGGCCATGGG	GGGCCCCAGGGCTCCCTTGGGAAGAGGGGGCCATGGG	0.585914086	5	0.135135135135135	0.27027027027027	0.108108108108108	NA	37	NA	NA	NA	NA	NA	NA
1886	1	3082577	3082621	44	+	GGGAAGGGGCTCCCTGGGGCATGTCGGGGGCCTGGGATGGCGGG		GGGAAGGGGCTCCCTGGGGCATGTCGGGGGCCTGGGATGGCGGG	0.608891109	6	0.0909090909090909	0.204545454545455	0.136363636363636	NA	44	NA	NA	NA	NA	NA	NA
1887	1	3084145	3084166	21	-	CCCACCCCACCCCTGCCTCCC	GGGAGGCAGGGGTGGGGTGGG	GGGAGGCAGGGGTGGGGTGGG	0.631368631	4	0.0952380952380952	0.0476190476190476	0.0952380952380952	NA	21	NA	NA	NA	0	NA	NA
1888	1	3084205	3084226	21	-	CCCACCCCACCCCTGCCTCCC	GGGAGGCAGGGGTGGGGTGGG	GGGAGGCAGGGGTGGGGTGGG	0.623876124	4	0.0952380952380952	0.0476190476190476	0.0952380952380952	NA	21	NA	NA	NA	0	NA	NA
1889	1	3084265	3084286	21	-	CCCACCCCACCCCTGCCTCCC	GGGAGGCAGGGGTGGGGTGGG	GGGAGGCAGGGGTGGGGTGGG	0.613886114	4	0.0952380952380952	0.0476190476190476	0.0952380952380952	NA	21	NA	NA	NA	0	NA	NA
1890	1	3084325	3084346	21	-	CCCACCCCACCCCTGCCTCCC	GGGAGGCAGGGGTGGGGTGGG	GGGAGGCAGGGGTGGGGTGGG	0.613886114	4	0.0952380952380952	0.0476190476190476	0.0952380952380952	NA	21	NA	NA	NA	0	NA	NA
1891	1	3084385	3084406	21	-	CCCGCCCCACCCCTGCCTCCC	GGGAGGCAGGGGTGGGGCGGG	GGGAGGCAGGGGTGGGGCGGG	0.612887113	4	0.0952380952380952	0.0952380952380952	0.0476190476190476	NA	21	NA	NA	NA	0	NA	NA
1892	1	3084443	3084464	21	-	CCCGCCCCACCCCTGCCTCCC	GGGAGGCAGGGGTGGGGCGGG	GGGAGGCAGGGGTGGGGCGGG	0.613386613	4	0.0952380952380952	0.0952380952380952	0.0476190476190476	NA	21	NA	NA	NA	0	NA	NA
1893	1	3084501	3084522	21	-	CCCGCCCCACCCCTGCCTCCC	GGGAGGCAGGGGTGGGGCGGG	GGGAGGCAGGGGTGGGGCGGG	0.617382617	4	0.0952380952380952	0.0952380952380952	0.0476190476190476	NA	21	NA	NA	NA	0	NA	NA
1894	1	3084561	3084582	21	-	CCCACCCCACCCCTGCCTCCC	GGGAGGCAGGGGTGGGGTGGG	GGGAGGCAGGGGTGGGGTGGG	0.617882118	4	0.0952380952380952	0.0476190476190476	0.0952380952380952	NA	21	NA	NA	NA	0	NA	NA
1895	1	3084619	3084640	21	-	CCCGCCCCACCCCTGCCTCCC	GGGAGGCAGGGGTGGGGCGGG	GGGAGGCAGGGGTGGGGCGGG	0.616883117	4	0.0952380952380952	0.0952380952380952	0.0476190476190476	NA	21	NA	NA	NA	0	NA	NA
1896	1	3084679	3084700	21	-	CCCGCCCCACCCCTGCCTCCC	GGGAGGCAGGGGTGGGGCGGG	GGGAGGCAGGGGTGGGGCGGG	0.616383616	4	0.0952380952380952	0.0952380952380952	0.0476190476190476	NA	21	NA	NA	NA	0	NA	NA
1897	1	3084737	3084758	21	-	CCCACCCCACCCCTGCCTCCC	GGGAGGCAGGGGTGGGGTGGG	GGGAGGCAGGGGTGGGGTGGG	0.618881119	4	0.0952380952380952	0.0476190476190476	0.0952380952380952	NA	21	NA	NA	NA	0	NA	NA
1898	1	3084795	3084816	21	-	CCCGCCCCACCCCTGCCTCCC	GGGAGGCAGGGGTGGGGCGGG	GGGAGGCAGGGGTGGGGCGGG	0.612887113	4	0.0952380952380952	0.0952380952380952	0.0476190476190476	NA	21	NA	NA	NA	0	NA	NA
1899	1	3084853	3084874	21	-	CCCGCCCCACCCCTGCCTCCC	GGGAGGCAGGGGTGGGGCGGG	GGGAGGCAGGGGTGGGGCGGG	0.614385614	4	0.0952380952380952	0.0952380952380952	0.0476190476190476	NA	21	NA	NA	NA	0	NA	NA
1900	1	3085135	3085170	35	-	CCCGCCCCACCCCCGCCCCTCGCCCTTTCATACCC	GGGTATGAAAGGGCGAGGGGCGGGGGTGGGGCGGG	GGGTATGAAAGGGCGAGGGGCGGGGGTGGGGCGGG	0.611888112	6	0.142857142857143	0.0857142857142857	0.0857142857142857	NA	35	NA	NA	NA	NA	NA	NA
1901	1	3086226	3086254	28	-	CCCGCCCCCCACGGGCCCCCCAACACCC	GGGTGTTGGGGGGCCCGTGGGGGGCGGG	GGGTGTTGGGGGGCCCGTGGGGGGCGGG	0.588911089	4	0	0.142857142857143	0.142857142857143	NA	28	NA	NA	NA	0	NA	NA
1902	1	3086312	3086335	23	+	GGGGCAGGTGGGGAAGGGCTGGG		GGGGCAGGTGGGGAAGGGCTGGG	0.602897103	4	0.130434782608696	0.0869565217391304	0.0869565217391304	NA	23	NA	NA	NA	0	NA	NA
1903	1	3087252	3087281	29	+	GGGGCCCGGGGGAGCAGGGGAAGGGAGGG		GGGGCCCGGGGGAGCAGGGGAAGGGAGGG	0.616883117	5	0.172413793103448	0.137931034482759	0	NA	29	NA	NA	NA	NA	NA	NA
1904	1	3087604	3087642	38	-	CCCCTGTCCCAGCGGGACCCCGCACCCCTCAGCGCCCC	GGGGCGCTGAGGGGTGCGGGGTCCCGCTGGGACAGGGG	GGGGCGCTGAGGGGTGCGGGGTCCCGCTGGGACAGGGG	0.625374625	5	0.0789473684210526	0.210526315789474	0.105263157894737	NA	38	NA	NA	NA	NA	NA	NA
1905	1	3090115	3090139	24	+	GGGGCTGGGAGGGGCGTTCGTGGG		GGGGCTGGGAGGGGCGTTCGTGGG	0.564435564	4	0.0416666666666667	0.125	0.166666666666667	NA	24	NA	NA	NA	0	NA	NA
1906	1	3095247	3095275	28	-	CCCCATCTGTCCCCACCACCCACTTCCC	GGGAAGTGGGTGGTGGGGACAGATGGGG	GGGAAGTGGGTGGTGGGGACAGATGGGG	0.582417582	4	0.178571428571429	0.0357142857142857	0.142857142857143	NA	28	NA	NA	NA	0	NA	NA
1907	1	3099477	3099508	31	-	CCCTCCCGAGCTCCCTGCCTCCCCACTCCCC	GGGGAGTGGGGAGGCAGGGAGCTCGGGAGGG	GGGGAGTGGGGAGGCAGGGAGCTCGGGAGGG	0.565434565	5	0.161290322580645	0.0967741935483871	0.0645161290322581	NA	31	NA	NA	NA	NA	NA	NA
1908	1	3100950	3100980	30	+	GGGTGCGGGGCGGGGGCCGGGAGGCGAGGG		GGGTGCGGGGCGGGGGCCGGGAGGCGAGGG	0.552947053	5	0.0666666666666667	0.166666666666667	0.0333333333333333	NA	30	NA	NA	NA	NA	NA	NA
1909	1	3101280	3101307	27	-	CCCCCACCCCAGTCCCCGAGATCTCCC	GGGAGATCTCGGGGACTGGGGTGGGGG	GGGAGATCTCGGGGACTGGGGTGGGGG	0.564435564	4	0.111111111111111	0.111111111111111	0.148148148148148	NA	27	NA	NA	NA	0	NA	NA
1910	1	3101968	3101994	26	-	CCCCAAGACCCAGCCAGCCCTACCCC	GGGGTAGGGCTGGCTGGGTCTTGGGG	GGGGTAGGGCTGGCTGGGTCTTGGGG	0.615384615	4	0.0384615384615385	0.115384615384615	0.230769230769231	3	26	2	6	4	1	160	GGGHHGGGHNNNNHGGGHNNHGGG
1911	1	3102395	3102429	34	+	GGGAGCCAGGGTGGGTGAGCCAGGGTGTGTCGGG		GGGAGCCAGGGTGGGTGAGCCAGGGTGTGTCGGG	0.609390609	5	0.117647058823529	0.147058823529412	0.147058823529412	NA	34	NA	NA	NA	NA	NA	NA
1912	1	3102577	3102626	49	-	CCCCTGAGCACCCTCGGTGCCCATTGATGCCCGAGTCCCCGGCGCTCCC	GGGAGCGCCGGGGACTCGGGCATCAATGGGCACCGAGGGTGCTCAGGGG	GGGAGCGCCGGGGACTCGGGCATCAATGGGCACCGAGGGTGCTCAGGGG	0.604895105	6	0.163265306122449	0.244897959183673	0.102040816326531	NA	49	NA	NA	NA	NA	NA	NA
1913	1	3106596	3106620	24	+	GGGATGACTGGGGAGGGTCAGGGG		GGGATGACTGGGGAGGGTCAGGGG	0.561938062	4	0.166666666666667	0.0833333333333333	0.125	NA	24	NA	NA	NA	0	NA	NA
1914	1	3107874	3107902	28	+	GGGCCAGGGCCTGTGGGAAGCTCTGGGG		GGGCCAGGGCCTGTGGGAAGCTCTGGGG	0.559440559	4	0.107142857142857	0.214285714285714	0.142857142857143	3	28	3	5	7	1	313	GGGHNHGGGHNNNHGGGHNNNNNHGGG
1915	1	3110471	3110490	19	+	GGGCTGGGGCCAGGGAGGG		GGGCTGGGGCCAGGGAGGG	0.618381618	4	0.105263157894737	0.157894736842105	0.0526315789473684	NA	19	NA	NA	NA	0	NA	NA
1916	1	3110681	3110703	22	+	GGGCAAGGGACAGGTGGGAGGG		GGGCAAGGGACAGGTGGGAGGG	0.620879121	4	0.227272727272727	0.0909090909090909	0.0454545454545455	3	22	3	6	1	1	20	GGGHNHGGGHNNNNHGGGHGGG
1917	1	3112139	3112186	47	-	CCCACACGCCCCGCCCCCCCTGTCCCAGTGACACCCAGAGCCCACCC	GGGTGGGCTCTGGGTGTCACTGGGACAGGGGGGGCGGGGCGTGTGGG	GGGTGGGCTCTGGGTGTCACTGGGACAGGGGGGGCGGGGCGTGTGGG	0.597402597	7	0.0638297872340425	0.148936170212766	0.170212765957447	NA	47	NA	NA	NA	NA	NA	NA
1918	1	3112309	3112341	32	-	CCCAGCCTCCCCCTAGGTCCCCCAAGGCTCCC	GGGAGCCTTGGGGGACCTAGGGGGAGGCTGGG	GGGAGCCTTGGGGGACCTAGGGGGAGGCTGGG	0.588911089	4	0.125	0.15625	0.125	NA	32	NA	NA	NA	0	NA	NA
1919	1	3113817	3113865	48	-	CCCAGGGTCCCGACCCCCAGGCGGGCCCTTTCTGCCCCTGCAGCTCCC	GGGAGCTGCAGGGGCAGAAAGGGCCCGCCTGGGGGTCGGGACCCTGGG	GGGAGCTGCAGGGGCAGAAAGGGCCCGCCTGGGGGTCGGGACCCTGGG	0.633366633	6	0.145833333333333	0.25	0.0833333333333333	NA	48	NA	NA	NA	NA	NA	NA
1920	1	3114404	3114427	23	+	GGGTCAGGGACGAGGGTCAGGGG		GGGTCAGGGACGAGGGTCAGGGG	0.632367632	4	0.173913043478261	0.130434782608696	0.0869565217391304	3	23	3	4	3	1	116	GGGHNHGGGHNNHGGGHNHGGG
1921	1	3115847	3115873	26	+	GGGGGTCTCAGGGCCTGGGGCAGGGG		GGGGGTCTCAGGGCCTGGGGCAGGGG	0.58991009	4	0.0769230769230769	0.192307692307692	0.115384615384615	NA	26	NA	NA	NA	0	NA	NA
1922	1	3116761	3116786	25	+	GGGCCTGGGGAGAGGGGCCTGGGGG		GGGCCTGGGGAGAGGGGCCTGGGGG	0.586413586	4	0.08	0.16	0.08	NA	25	NA	NA	NA	0	NA	NA
1923	1	3118902	3118957	55	+	GGGGGAGTCTGGGGGAGGCTGGGGAAGCCTAGGGGAGGCTGGGGGAGGCTGGGGG		GGGGGAGTCTGGGGGAGGCTGGGGAAGCCTAGGGGAGGCTGGGGGAGGCTGGGGG	0.57992008	6	0.127272727272727	0.109090909090909	0.109090909090909	NA	55	NA	NA	NA	NA	NA	NA
1924	1	3121085	3121110	25	-	CCCTGCCCCTGTCCCAGGGGAGCCC	GGGCTCCCCTGGGACAGGGGCAGGG	GGGCTCCCCTGGGACAGGGGCAGGG	0.553946054	4	0.12	0.28	0.08	NA	25	NA	NA	NA	0	NA	NA
1925	1	3121727	3121756	29	+	GGGGGGCCAGGGGCAGAAGGGGAAGGGGG		GGGGGGCCAGGGGCAGAAGGGGAAGGGGG	0.549450549	4	0.206896551724138	0.103448275862069	0	NA	29	NA	NA	NA	0	NA	NA
1926	1	3126272	3126301	29	-	CCCTCCCGCCCCCCACAGAGCCCCTTCCC	GGGAAGGGGCTCTGTGGGGGGCGGGAGGG	GGGAAGGGGCTCTGTGGGGGGCGGGAGGG	0.522477522	5	0.103448275862069	0.103448275862069	0.103448275862069	NA	29	NA	NA	NA	NA	NA	NA
1927	1	3129368	3129398	30	-	CCCTCCCTGACCCCAGCTCTGCCCTCTCCC	GGGAGAGGGCAGAGCTGGGGTCAGGGAGGG	GGGAGAGGGCAGAGCTGGGGTCAGGGAGGG	0.601398601	5	0.2	0.1	0.0666666666666667	NA	30	NA	NA	NA	NA	NA	NA
1928	1	3129919	3129957	38	+	GGGGAGAGGGGTGTGGGGGCGGGATGGCGGGTCCTGGG		GGGGAGAGGGGTGTGGGGGCGGGATGGCGGGTCCTGGG	0.57992008	6	0.0789473684210526	0.105263157894737	0.131578947368421	NA	38	NA	NA	NA	NA	NA	NA
1929	1	3132228	3132249	21	-	CCCCTCCCTTGGCCCTTTCCC	GGGAAAGGGCCAAGGGAGGGG	GGGAAAGGGCCAAGGGAGGGG	0.561438561	4	0.285714285714286	0.0952380952380952	0	3	21	3	4	1	1	18	GGGHNHGGGHNNHGGGHGGG
1930	1	3138780	3138810	30	-	CCCTCCCACCCACCCAGCCCAGCCTCCCCC	GGGGGAGGCTGGGCTGGGTGGGTGGGAGGG	GGGGGAGGCTGGGCTGGGTGGGTGGGAGGG	0.564935065	6	0.0666666666666667	0.0666666666666667	0.133333333333333	NA	30	NA	NA	NA	NA	NA	NA
1931	1	3145916	3145943	27	-	CCCCGGGGGCCCCTCCCCGGCCTCCCC	GGGGAGGCCGGGGAGGGGCCCCCGGGG	GGGGAGGCCGGGGAGGGGCCCCCGGGG	0.567932068	4	0.0740740740740741	0.259259259259259	0	NA	27	NA	NA	NA	0	NA	NA
1932	1	3153127	3153160	33	+	GGGTGCCTGGGTGACCCGGGCTGGGGGCCAGGG		GGGTGCCTGGGTGACCCGGGCTGGGGGCCAGGG	0.61988012	5	0.0606060606060606	0.242424242424242	0.121212121212121	NA	33	NA	NA	NA	NA	NA	NA
1933	1	3155952	3155981	29	-	CCCTGAGCCCCTCGACCCCACAGTCTCCC	GGGAGACTGTGGGGTCGAGGGGCTCAGGG	GGGAGACTGTGGGGTCGAGGGGCTCAGGG	0.530969031	4	0.137931034482759	0.137931034482759	0.137931034482759	NA	29	NA	NA	NA	0	NA	NA
1934	1	3157837	3157861	24	+	GGGGATGCAGGGCAGCTGGGGGGG		GGGGATGCAGGGCAGCTGGGGGGG	0.612887113	3	0.125	0.125	0.0833333333333333	NA	24	NA	NA	NA	NA	NA	NA
1935	1	3158694	3158716	22	+	GGGCTCTGGGTGGGTACGTGGG		GGGCTCTGGGTGGGTACGTGGG	0.614385614	4	0.0454545454545455	0.136363636363636	0.227272727272727	3	22	4	1	5	1	218	GGGHNNHGGGHGGGHNNNHGGG
1936	1	3158741	3158758	17	+	GGGCGGGGAGGGCAGGG		GGGCGGGGAGGGCAGGG	0.612887113	4	0.117647058823529	0.117647058823529	0	NA	17	NA	NA	NA	0	NA	NA
1937	1	3161626	3161646	20	+	GGGGGCGGGGTGGGGCGGGG		GGGGGCGGGGTGGGGCGGGG	0.534465534	4	0	0.1	0.05	NA	20	NA	NA	NA	0	NA	NA
1938	1	3163367	3163388	21	+	GGGGAGCCGGGGGGGTTGGGG		GGGGAGCCGGGGGGGTTGGGG	0.592907093	3	0.0476190476190476	0.0952380952380952	0.0952380952380952	NA	21	NA	NA	NA	NA	NA	NA
1939	1	3164065	3164088	23	-	CCCGTTAGCCCCGCCCCCACCCC	GGGGTGGGGGCGGGGCTAACGGG	GGGGTGGGGGCGGGGCTAACGGG	0.558941059	4	0.0869565217391304	0.130434782608696	0.0869565217391304	NA	23	NA	NA	NA	0	NA	NA
1940	1	3165766	3165813	47	+	GGGCTGGGGAGGAAGGGAGTAGGGGGCAGGGGTAGGGAGGGGAGGGG		GGGCTGGGGAGGAAGGGAGTAGGGGGCAGGGGTAGGGAGGGGAGGGG	0.518981019	8	0.191489361702128	0.0425531914893617	0.0638297872340425	NA	47	NA	NA	NA	NA	NA	NA
1941	1	3166680	3166712	32	-	CCCCCCTCCCCCCACCCCACTCCCAGGATCCC	GGGATCCTGGGAGTGGGGTGGGGGGAGGGGGG	GGGATCCTGGGAGTGGGGTGGGGGGAGGGGGG	0.54995005	5	0.09375	0.0625	0.125	NA	32	NA	NA	NA	NA	NA	NA
1942	1	3167246	3167282	36	+	GGGCCTGAGGGTGCAGGGGGCTCAGGGCAGCCTGGG		GGGCCTGAGGGTGCAGGGGGCTCAGGGCAGCCTGGG	0.586913087	5	0.111111111111111	0.222222222222222	0.111111111111111	NA	36	NA	NA	NA	NA	NA	NA
1943	1	3167730	3167754	24	-	CCCCTTCCCCACCCACCCCTGCCC	GGGCAGGGGTGGGTGGGGAAGGGG	GGGCAGGGGTGGGTGGGGAAGGGG	0.584915085	5	0.125	0.0416666666666667	0.0833333333333333	NA	24	NA	NA	NA	NA	NA	NA
1944	1	3169170	3169201	31	+	GGGGGTGGGGCTGGTGGGCAGCAGGGTGGGG		GGGGGTGGGGCTGGTGGGCAGCAGGGTGGGG	0.549450549	5	0.0645161290322581	0.0967741935483871	0.129032258064516	NA	31	NA	NA	NA	NA	NA	NA
1945	1	3169911	3169934	23	-	CCCTCCCCCCCTCCCCCCACCCC	GGGGTGGGGGGAGGGGGGGAGGG	GGGGTGGGGGGAGGGGGGGAGGG	0.483016983	4	0.0869565217391304	0	0.0434782608695652	NA	23	NA	NA	NA	0	NA	NA
1946	1	3172849	3172881	32	+	GGGCAGGGCATGGGCTCAGGGCAGGGGCAGGG		GGGCAGGGCATGGGCTCAGGGCAGGGGCAGGG	0.543956044	6	0.15625	0.1875	0.0625	NA	32	NA	NA	NA	NA	NA	NA
1947	1	3175661	3175692	31	+	GGGCACCCTGGGTCGGTGGGGAGCTGCAGGG		GGGCACCCTGGGTCGGTGGGGAGCTGCAGGG	0.537962038	4	0.0967741935483871	0.225806451612903	0.129032258064516	NA	31	NA	NA	NA	0	NA	NA
1948	1	3176148	3176173	25	-	CCCCCCCAAGAAAGCCCTGAAACCC	GGGTTTCAGGGCTTTCTTGGGGGGG	GGGTTTCAGGGCTTTCTTGGGGGGG	0.54995005	3	0.04	0.12	0.32	NA	25	NA	NA	NA	NA	NA	NA
1949	1	3180531	3180554	23	+	GGGTTCCAGGGCTCAGGGAGGGG		GGGTTCCAGGGCTCAGGGAGGGG	0.621378621	4	0.130434782608696	0.173913043478261	0.130434782608696	3	23	5	4	1	1	32	GGGHNNNHGGGHNNHGGGHGGG
1950	1	3180657	3180682	25	-	CCCTTCCCCAGAGCCCACCATCCCC	GGGGATGGTGGGCTCTGGGGAAGGG	GGGGATGGTGGGCTCTGGGGAAGGG	0.62037962	4	0.12	0.08	0.16	NA	25	NA	NA	NA	0	NA	NA
1951	1	3180887	3180923	36	+	GGGCCAGAAGGGAGGCAGGGGAGGGGTGTGGAGGGG		GGGCCAGAAGGGAGGCAGGGGAGGGGTGTGGAGGGG	0.613386613	5	0.194444444444444	0.0833333333333333	0.0555555555555556	NA	36	NA	NA	NA	NA	NA	NA
1952	1	3181093	3181128	35	+	GGGCCAGGAGGGAGGCAGGGGAGGGGCATGGAGGG		GGGCCAGGAGGGAGGCAGGGGAGGGGCATGGAGGG	0.610889111	5	0.2	0.114285714285714	0.0285714285714286	NA	35	NA	NA	NA	NA	NA	NA
1953	1	3181195	3181233	38	+	GGGCCAGGAGGGGAGGAAAGGGGAGGGGCGTGGAGGGG		GGGCCAGGAGGGGAGGAAAGGGGAGGGGCGTGGAGGGG	0.611888112	5	0.210526315789474	0.0789473684210526	0.0263157894736842	NA	38	NA	NA	NA	NA	NA	NA
1954	1	3181256	3181284	28	+	GGGAGGCAGGGGAGGGGCGTGGAGGGGG		GGGAGGCAGGGGAGGGGCGTGGAGGGGG	0.611388611	4	0.142857142857143	0.0714285714285714	0.0357142857142857	NA	28	NA	NA	NA	0	NA	NA
1955	1	3182358	3182384	26	-	CCCAGACCCTAGGAGCCCCCAGACCC	GGGTCTGGGGGCTCCTAGGGTCTGGG	GGGTCTGGGGGCTCCTAGGGTCTGGG	0.587912088	4	0.0384615384615385	0.192307692307692	0.230769230769231	NA	26	NA	NA	NA	0	NA	NA
1956	1	3185034	3185058	24	+	GGGCGGCCGGGGAGGGCAGACGGG		GGGCGGCCGGGGAGGGCAGACGGG	0.598901099	4	0.125	0.208333333333333	0	NA	24	NA	NA	NA	0	NA	NA
1957	1	3185654	3185673	19	+	GGGTGGGCTTTGGGATGGG		GGGTGGGCTTTGGGATGGG	0.598401598	4	0.0526315789473684	0.0526315789473684	0.263157894736842	3	19	1	4	2	1	53	GGGHGGGHNNHGGGHHGGG
1958	1	3191962	3191990	28	-	CCCTGGCCCCTCTGCCCACCCCTACCCC	GGGGTAGGGGTGGGCAGAGGGGCCAGGG	GGGGTAGGGGTGGGCAGAGGGGCCAGGG	0.567432567	5	0.142857142857143	0.107142857142857	0.0714285714285714	NA	28	NA	NA	NA	NA	NA	NA
1959	1	3194582	3194600	18	+	GGGAGGGCAGGGCAGGGG		GGGAGGGCAGGGCAGGGG	0.595904096	4	0.166666666666667	0.111111111111111	0	3	18	1	2	2	1	51	GGGHGGGHHGGGHHGGG
1960	1	3194685	3194714	29	-	CCCCAACCCCACCCAGGTCCCTAAAGCCC	GGGCTTTAGGGACCTGGGTGGGGTTGGGG	GGGCTTTAGGGACCTGGGTGGGGTTGGGG	0.598901099	5	0.0689655172413793	0.103448275862069	0.241379310344828	NA	29	NA	NA	NA	NA	NA	NA
1961	1	3196356	3196374	18	+	GGGGGGGTGGGGACAGGG		GGGGGGGTGGGGACAGGG	0.597402597	3	0.111111111111111	0.0555555555555556	0.0555555555555556	NA	18	NA	NA	NA	NA	NA	NA
1962	1	3196427	3196455	28	-	CCCCTCCTCCCACCCCCCCCGGGCACCC	GGGTGCCCGGGGGGGGTGGGAGGAGGGG	GGGTGCCCGGGGGGGGTGGGAGGAGGGG	0.592907093	4	0.0714285714285714	0.107142857142857	0.0714285714285714	NA	28	NA	NA	NA	0	NA	NA
1963	1	3199930	3199962	32	-	CCCCTCCCTCTGTCCCTCTCTCCCTCCCTCCC	GGGAGGGAGGGAGAGAGGGACAGAGGGAGGGG	GGGAGGGAGGGAGAGAGGGACAGAGGGAGGGG	0.611888112	6	0.28125	0.03125	0	NA	32	NA	NA	NA	NA	NA	NA
1964	1	3200006	3200036	30	-	CCCCAGGCAGACCCAACTCACCCACTCCCC	GGGGAGTGGGTGAGTTGGGTCTGCCTGGGG	GGGGAGTGGGTGAGTTGGGTCTGCCTGGGG	0.604395604	4	0.0666666666666667	0.1	0.233333333333333	3	30	3	6	7	1	314	GGGHNHGGGHNNNNHGGGHNNNNNHGGG
1965	1	3200595	3200615	20	+	GGGTAGCGGGCCTGGGGGGG		GGGTAGCGGGCCTGGGGGGG	0.612887113	3	0.05	0.15	0.1	NA	20	NA	NA	NA	NA	NA	NA
1966	1	3200668	3200696	28	-	CCCGCCACCCGCCACCCGTAGCCCGCCC	GGGCGGGCTACGGGTGGCGGGTGGCGGG	GGGCGGGCTACGGGTGGCGGGTGGCGGG	0.61038961	5	0.0357142857142857	0.178571428571429	0.107142857142857	NA	28	NA	NA	NA	NA	NA	NA
1967	1	3201793	3201839	46	-	CCCCAGCCCTCTGGCCCCAGCCCCGTGGAGGCCCCTGCCTCTCCCC	GGGGAGAGGCAGGGGCCTCCACGGGGCTGGGGCCAGAGGGCTGGGG	GGGGAGAGGCAGGGGCCTCCACGGGGCTGGGGCCAGAGGGCTGGGG	0.569430569	6	0.130434782608696	0.217391304347826	0.0652173913043478	NA	46	NA	NA	NA	NA	NA	NA
1968	1	3201900	3201927	27	-	CCCTCTGCCCTCACCCCATTGTTCCCC	GGGGAACAATGGGGTGAGGGCAGAGGG	GGGGAACAATGGGGTGAGGGCAGAGGG	0.582417582	4	0.259259259259259	0.0740740740740741	0.0740740740740741	NA	27	NA	NA	NA	0	NA	NA
1969	1	3203589	3203620	31	-	CCCTGTTCCCCTGACCCTCATTTTCCCACCC	GGGTGGGAAAATGAGGGTCAGGGGAACAGGG	GGGTGGGAAAATGAGGGTCAGGGGAACAGGG	0.61988012	5	0.290322580645161	0.0645161290322581	0.0967741935483871	NA	31	NA	NA	NA	NA	NA	NA
1970	1	3205194	3205219	25	-	CCCATAGCCCCTCCCCCACCACCCC	GGGGTGGTGGGGGAGGGGCTATGGG	GGGGTGGTGGGGGAGGGGCTATGGG	0.639360639	4	0.08	0.04	0.16	NA	25	NA	NA	NA	0	NA	NA
1971	1	3206114	3206137	23	-	CCCAGTCCCAGTGCCCACAGCCC	GGGCTGTGGGCACTGGGACTGGG	GGGCTGTGGGCACTGGGACTGGG	0.625374625	4	0.0869565217391304	0.173913043478261	0.173913043478261	3	23	4	4	3	1	123	GGGHNNHGGGHNNHGGGHNHGGG
1972	1	3207879	3207926	47	-	CCCCACCTGGACCCCTGGGGGACCCACCCTTCTTCCCCTTCTGCCCC	GGGGCAGAAGGGGAAGAAGGGTGGGTCCCCCAGGGGTCCAGGTGGGG	GGGGCAGAAGGGGAAGAAGGGTGGGTCCCCCAGGGGTCCAGGTGGGG	0.586913087	6	0.191489361702128	0.170212765957447	0.0851063829787234	NA	47	NA	NA	NA	NA	NA	NA
1973	1	3208130	3208149	19	-	CCCGCCCCTGCCCATCCCC	GGGGATGGGCAGGGGCGGG	GGGGATGGGCAGGGGCGGG	0.593406593	4	0.105263157894737	0.105263157894737	0.0526315789473684	NA	19	NA	NA	NA	0	NA	NA
1974	1	3211996	3212026	30	-	CCCAGATCCCTCGAGGACCCCCTACAGCCC	GGGCTGTAGGGGGTCCTCGAGGGATCTGGG	GGGCTGTAGGGGGTCCTCGAGGGATCTGGG	0.598401598	4	0.1	0.166666666666667	0.2	NA	30	NA	NA	NA	0	NA	NA
1975	1	3214313	3214340	27	+	GGGGACAGGGAGGGAGTCAGGGAAGGG		GGGGACAGGGAGGGAGTCAGGGAAGGG	0.542457542	5	0.259259259259259	0.0740740740740741	0.037037037037037	NA	27	NA	NA	NA	NA	NA	NA
1976	1	3225722	3225740	18	-	CCCTCCCTCCCTTGTCCC	GGGACAAGGGAGGGAGGG	GGGACAAGGGAGGGAGGG	0.585914086	4	0.277777777777778	0.0555555555555556	0	3	18	4	1	1	1	22	GGGHNNHGGGHGGGHGGG
1977	1	3226378	3226411	33	+	GGGAAGGGTGGGGGCCAGGGAGGGGACCCAGGG		GGGAAGGGTGGGGGCCAGGGAGGGGACCCAGGG	0.581918082	6	0.181818181818182	0.151515151515152	0.0303030303030303	NA	33	NA	NA	NA	NA	NA	NA
1978	1	3228244	3228275	31	-	CCCAGTTCTGCCCGACCCCGAAGGCACCCCC	GGGGGTGCCTTCGGGGTCGGGCAGAACTGGG	GGGGGTGCCTTCGGGGTCGGGCAGAACTGGG	0.599400599	4	0.0967741935483871	0.193548387096774	0.161290322580645	NA	31	NA	NA	NA	0	NA	NA
1979	1	3228941	3228971	30	+	GGGTGTGGTGGGACCACAGGGCCCCGAGGG		GGGTGTGGTGGGACCACAGGGCCCCGAGGG	0.595904096	4	0.133333333333333	0.233333333333333	0.1	3	30	6	6	6	1	286	GGGHNNNNHGGGHNNNNHGGGHNNNNHGGG
1980	1	3229133	3229155	22	+	GGGGTTCCCGGGATGGGTTGGG		GGGGTTCCCGGGATGGGTTGGG	0.592407592	4	0.0454545454545455	0.136363636363636	0.227272727272727	3	22	5	2	2	1	79	GGGHNNNHGGGHHGGGHHGGG
1981	1	3230635	3230650	15	+	GGGGGGGGGGGCGGG		GGGGGGGGGGGCGGG	0.567432567	2	0	0.0666666666666667	0	NA	15	NA	NA	NA	NA	NA	NA
1982	1	3231584	3231607	23	-	CCCCACCCTCCCTCCCCAGCCCC	GGGGCTGGGGAGGGAGGGTGGGG	GGGGCTGGGGAGGGAGGGTGGGG	0.51998002	5	0.0869565217391304	0.0434782608695652	0.0869565217391304	NA	23	NA	NA	NA	NA	NA	NA
1983	1	3231728	3231771	43	-	CCCCCTGCTTCCCTCCCACCCTCCCTCTCCCTCTCCCTCTCCC	GGGAGAGGGAGAGGGAGAGGGAGGGTGGGAGGGAAGCAGGGGG	GGGAGAGGGAGAGGGAGAGGGAGGGTGGGAGGGAAGCAGGGGG	0.511988012	8	0.255813953488372	0.0232558139534884	0.0232558139534884	NA	43	NA	NA	NA	NA	NA	NA
1984	1	3232704	3232725	21	+	GGGCGGGTGGGGGCGGGAGGG		GGGCGGGTGGGGGCGGGAGGG	0.503496503	5	0.0476190476190476	0.0952380952380952	0.0476190476190476	NA	21	NA	NA	NA	NA	NA	NA
1985	1	3232831	3232865	34	+	GGGGGTAGGGGTGGGGGTGGGGGTGGGGGTGGGG		GGGGGTAGGGGTGGGGGTGGGGGTGGGGGTGGGG	0.496503497	6	0.0294117647058824	0	0.147058823529412	NA	34	NA	NA	NA	NA	NA	NA
1986	1	3239063	3239093	30	-	CCCTAAGACCCAGGACCCCCACCCACCCCC	GGGGGTGGGTGGGGGTCCTGGGTCTTAGGG	GGGGGTGGGTGGGGGTCCTGGGTCTTAGGG	0.562437562	5	0.0333333333333333	0.1	0.233333333333333	NA	30	NA	NA	NA	NA	NA	NA
1987	1	3242462	3242503	41	-	CCCTCTTGGCCCTCCTTGGCCCTCCTCGGCCCTCTTGGCCC	GGGCCAAGAGGGCCGAGGAGGGCCAAGGAGGGCCAAGAGGG	GGGCCAAGAGGGCCGAGGAGGGCCAAGGAGGGCCAAGAGGG	0.591408591	5	0.268292682926829	0.195121951219512	0	NA	41	NA	NA	NA	NA	NA	NA
1988	1	3243162	3243183	21	-	CCCGCACCCAGCCCTATGCCC	GGGCATAGGGCTGGGTGCGGG	GGGCATAGGGCTGGGTGCGGG	0.594405594	4	0.0952380952380952	0.142857142857143	0.142857142857143	3	21	4	2	3	1	121	GGGHNNHGGGHHGGGHNHGGG
1989	1	3243961	3244011	50	-	CCCAGTCCCAACAGCCCCTCAGCCCCCGCCCTGCCCTCCCAGGCCCACCC	GGGTGGGCCTGGGAGGGCAGGGCGGGGGCTGAGGGGCTGTTGGGACTGGG	GGGTGGGCCTGGGAGGGCAGGGCGGGGGCTGAGGGGCTGTTGGGACTGGG	0.601898102	9	0.08	0.14	0.14	NA	50	NA	NA	NA	NA	NA	NA
1990	1	3244605	3244633	28	+	GGGAAGACCTGGGGGACTCGGGCTGGGG		GGGAAGACCTGGGGGACTCGGGCTGGGG	0.608391608	4	0.142857142857143	0.178571428571429	0.107142857142857	NA	28	NA	NA	NA	0	NA	NA
1991	1	3245912	3245944	32	-	CCCCTCCAACCCACCACCCCCCACCCCTTCCC	GGGAAGGGGTGGGGGGTGGTGGGTTGGAGGGG	GGGAAGGGGTGGGGGGTGGTGGGTTGGAGGGG	0.604395604	5	0.09375	0	0.15625	NA	32	NA	NA	NA	NA	NA	NA
1992	1	3246406	3246439	33	-	CCCATGCAGTCCCTGCCTTACCCACAGGTGCCC	GGGCACCTGTGGGTAAGGCAGGGACTGCATGGG	GGGCACCTGTGGGTAAGGCAGGGACTGCATGGG	0.599400599	4	0.181818181818182	0.181818181818182	0.151515151515152	3	33	7	7	7	1	343	GGGHNNNNNHGGGHNNNNNHGGGHNNNNNHGGG
1993	1	3247058	3247100	42	-	CCCATCTGCCCCTCGCTCCCTAGGCATCCCCACCACATCCCC	GGGGATGTGGTGGGGATGCCTAGGGAGCGAGGGGCAGATGGG	GGGGATGTGGTGGGGATGCCTAGGGAGCGAGGGGCAGATGGG	0.587912088	5	0.166666666666667	0.0952380952380952	0.142857142857143	NA	42	NA	NA	NA	NA	NA	NA
1994	1	3247398	3247426	28	-	CCCGAGCTGCCCTCAGGGCCCTCCTCCC	GGGAGGAGGGCCCTGAGGGCAGCTCGGG	GGGAGGAGGGCCCTGAGGGCAGCTCGGG	0.591908092	4	0.142857142857143	0.214285714285714	0.0714285714285714	3	28	4	6	6	1	272	GGGHNNHGGGHNNNNHGGGHNNNNHGGG
1995	1	3247631	3247655	24	+	GGGCTCCAGGGGCCAAGGGAGGGG		GGGCTCCAGGGGCCAAGGGAGGGG	0.598401598	4	0.166666666666667	0.208333333333333	0.0416666666666667	NA	24	NA	NA	NA	0	NA	NA
1996	1	3248942	3249012	70	+	GGGGTGGTGTGGGCAGTGGGGGGCTCGGGGCTGGGGGAGGCCGTGGGGCGGCTAGGGAGCGGTGGGGGGG		GGGGTGGTGTGGGCAGTGGGGGGCTCGGGGCTGGGGGAGGCCGTGGGGCGGCTAGGGAGCGGTGGGGGGG	0.562437562	8	0.0571428571428571	0.128571428571429	0.128571428571429	NA	70	NA	NA	NA	NA	NA	NA
1997	1	3249291	3249316	25	-	CCCCACCGCCCGTCCCCCCAGGCCC	GGGCCTGGGGGGACGGGCGGTGGGG	GGGCCTGGGGGGACGGGCGGTGGGG	0.563936064	4	0.04	0.16	0.08	NA	25	NA	NA	NA	0	NA	NA
1998	1	3250954	3250972	18	-	CCCATAACCCACCCCCCC	GGGGGGGTGGGTTATGGG	GGGGGGGTGGGTTATGGG	0.571928072	3	0.0555555555555556	0	0.222222222222222	NA	18	NA	NA	NA	NA	NA	NA
1999	1	3252349	3252379	30	-	CCCAGCTGCCCACACCTCCCCTGGCACCCC	GGGGTGCCAGGGGAGGTGTGGGCAGCTGGG	GGGGTGCCAGGGGAGGTGTGGGCAGCTGGG	0.530969031	4	0.1	0.133333333333333	0.133333333333333	NA	30	NA	NA	NA	0	NA	NA
[truncated: 358,552 more rows]
