# Supplementary material for: Relationships between putative G-quadruplex-forming sequences, RecQ helicases, and transcription
Source: BMC Med Genet. 2015 Oct 8;16:91. doi: 10.1186/s12881-015-0236-4 (PMC4599794; doi:10.1186/s12881-015-0236-4)
Supplement: Additional file 2: — R code used for mapping genomic PQS to known TSS. Program written in R, used for mapping PQS motifs to known TSS. Takes GENCODE annotations in .csv format and Additional file 1 as input. (R 7 kb) [file 12881_2015_236_MOESM2_ESM.r]

# The output of this script is a dataframe, each row of which corresponds to a PQS that is located within 2 kb of a TSS.  
# Some PQS are represented multiple times since an individual gene may have multiple TSS within 4 kb of each other.  
# For TSS with no PQS, a single row entry is made.  No PQS data is presented for these entries. 

## import PQS dataset
quad1 <- read.table("all_PQS_genomic_coordinates_and_sequence_features.csv", sep=",", header=TRUE)
quad <- data.frame(lapply(quad1, as.character), stringsAsFactors=FALSE, header=FALSE)

# import processed GENCODE annotations
files <- list.files(path = getwd(), pattern = "gencode.v7.annotation_updated_ncrna_host.processed.csv", all.files = FALSE,
                    full.names = FALSE, recursive = FALSE, ignore.case = TRUE,
                    include.dirs = FALSE)
prom1 <- read.table(files[1], sep=",", header=TRUE)
prom2 <- data.frame(lapply(prom1, as.character), stringsAsFactors=FALSE, header=FALSE)
prom <- prom2[with(prom2,!duplicated(unique.tss.number)),]


## identify row numbers in "quad" where chromosomes start
chr.start <- 1
chr.out <- 1
for(i in 2: nrow(quad)){
  if(quad[i,2] != quad[i-1,2]){chr.start <- c(chr.start, i); chr.out <- c(chr.out, quad[i,2])}
  print(i)
}
chr.start <- c(chr.start, nrow(quad)+1)


out <- list()
## begin parsing through list of TSS
for(i in 1:nrow(prom)){
  txStart <- as.numeric(prom[i,]$tss.out)
  quad.range <- seq(from= chr.start[as.numeric(prom[i,]$chr.out)], to= chr.start[as.numeric(prom[i,]$chr.out)+1]-1, by=1)
  size <- length(quad.range)
  mid <- floor(median(quad.range))
  # get the coordinate centered in the middle of the quadruplex being analysed
  mid.loc <- round(mean(as.numeric(quad[mid,4]), as.numeric(quad[mid,5])))
  # find the coordinates of the quadruplex that is nearest the selected TSS
  while(size > 2){
    if(mid.loc >= txStart){
      quad.range <- seq(from=quad.range[1], to= mid, by=1)
      size <- length(quad.range)
      mid <- floor(median(quad.range))
      mid.loc <- round(mean(as.numeric(quad[mid,4]), as.numeric(quad[mid,5])))
      delta <- txStart - mid.loc
    }
    if(mid.loc < txStart){
      quad.range <- seq(from=mid, to= quad.range[length(quad.range)], by=1)
      size <- length(quad.range)
      mid <- floor(median(quad.range))
      mid.loc <- round(mean(as.numeric(quad[mid,4]), as.numeric(quad[mid,5])))
      delta <- txStart - mid.loc
    }   
  } 
  cord1 <- round(mean(as.numeric(quad[quad.range[1],4]), as.numeric(quad[quad.range[1],5])))
  cord2 <- round(mean(as.numeric(quad[quad.range[2],4]), as.numeric(quad[quad.range[2],5])))
  ratio <- abs(cord1 - txStart)/abs(cord2 - txStart)
  if(ratio < 1){nearest <- quad.range[1]}
  if(ratio >= 1){nearest <- quad.range[2]}
  # find distance to TSS for other neighboring quadruplexes
  cord <- round(mean(as.numeric(quad[nearest,4]), as.numeric(quad[nearest,5])))
  delta <- cord - txStart
  abs.delta <- abs(delta)
  sav <- list()
  sav.up<- as.data.frame(NULL)
  sav.down <- as.data.frame(NULL)
  # do this if there is at lease one quadruplex within 1 kb of the TSS
  if(abs.delta < 2000){
    # extract a data frame with the 100 quadruplexes upstream and downstream of the nearest quadruplex to TSS
    # do this if "nearest" is not one of the 100 quadruplexes closes to either the start or end of the dataset
    if(nearest > 100 && nearest < nrow(quad)-100){
      near.quad <- quad[(nearest-100):(nearest+100),]
    }
    # do this if the nearest quadruplex is one of the 100 nearest the start
    if(nearest <= 100){
      near.quad <- quad[1:(nearest+100),]
    }
    # do this if the nearest quadruplex is one of the 100 nearest the end
    if(nearest >= nrow(quad)-100){
      near.quad <- quad[(nearest-100):nrow(quad),]
    }
    ## calculate distance between quadruplexes in "near.quad" and txStart.  Distance is
    ## TSS to midpoint of PQS sequence
    # do this if TSS is on positve sense strand
    if(prom[i,]$strand == "+"){
      vec.delta <- ((as.numeric(near.quad[,4])-as.numeric(near.quad[,3]))/2)+as.numeric(near.quad[,3])-txStart
    }
    # do this if TSS is on negative sense strand
    if(prom[i,]$strand =="-"){
      t.int <- ((as.numeric(near.quad[,4])-as.numeric(near.quad[,3]))/2)+as.numeric(near.quad[,3])
      vec.delta <- txStart-t.int
    }
    # negative entries in vec.delta are upstream and positve values are downstream of the TSS
    df.delta <- cbind(near.quad,as.data.frame(vec.delta))
    sav.up <- df.delta[with(df.delta, as.numeric(df.delta$vec.delta) < 0 & as.numeric(df.delta$vec.delta) >= -2000), ]
    sav.down <- df.delta[with(df.delta, as.numeric(df.delta$vec.delta) > 0 & as.numeric(df.delta$vec.delta) <= 2000), ]
    sav[[1]]= sav.up
    sav[[2]]= sav.down
  }
  out[[i]]= sav
  print(i)
}
prom3 <- prom[1:length(out),]

# the output of the above script is the list "out".  Each entry in out (e.g. out[[1]]) contains a list with two entries.
# The first list (e.g. out[[1]][1]) contains all the quadruplexes within 1 kb upstream of the TSS.  out[[i]][2] contains
# a list of quadruplexes within 2 kb of the TSS on the downstream side.

# create dataframe for holding combined info about individual PQS and the promoter regions to which they map
assemble <- data.frame(matrix(ncol = length(quad)+length(prom)+1, nrow = 0))
colnames(assemble) <- c(colnames(quad),"delta",colnames(prom))
int.out <- assemble
break.seq <- seq(from=100, to=160000, by=100)

for(i in 1:length(out)){
  df.up <- as.data.frame(out[[i]][1])
  df.down <- as.data.frame(out[[i]][2])
  if(nrow(df.up) > 0 & nrow(df.down) > 0){
    df <- rbind(df.up,df.down)
  }
  if(nrow(df.up) > 0 & nrow(df.down) == 0){
    df <- df.up
  }
  if(nrow(df.up) == 0 & nrow(df.down) > 0){
    df <- df.down
  }
  if(nrow(df.up) == 0 & nrow(df.down) == 0){
    df <- data.frame(matrix(ncol = length(quad)+1, nrow = 0))
    colnames(df) <- c(colnames(quad),"delta")
  }
  if(nrow(df) > 0){
    row.pt3 <- prom3[i,]
    for(j in 1:nrow(df)){
      row.pt2 <- df[j,]$vec.delta
      coord1 <- df[j,]$row_number
      row.pt1 <- quad[coord1,]
      composite.row <- cbind(row.pt1, row.pt2, row.pt3)
      colnames(composite.row) <- colnames(assemble)
      int.out <- rbind(int.out, composite.row)
    }
  }
  if(nrow(df.up) == 0 & nrow(df.down) == 0){
    row.pt3 <- prom3[i,]
    row.pt12 <- data.frame(NA,NA,NA,NA,NA,NA,NA,NA,NA,NA,NA,NA,NA,NA,NA,NA,NA,NA,NA,NA,NA,NA,NA,NA)
    composite.row <- cbind(row.pt12,row.pt3)
    colnames(composite.row) <- colnames(assemble)
    int.out <- rbind(int.out, composite.row)
  }
  if(i %in% break.seq){
    assemble <- rbind(assemble, int.out)
    int.out <- data.frame(matrix(ncol = length(quad)+length(prom)+1, nrow = 0))
    colnames(int.out) <- colnames(assemble)
    print("break!!!!!!!!!!!!!!!!")
  }
  print(i)
}
colnames(assemble)[c(6,29)] <- c("strand.q","strand.t")

# The output "assemble" contains rows that correspond to each PQS that maps to within 2 kb of a known TSS.  
# Some PQS are represented multiple times since the multiple unique TSS for a gene may be close to one another.  

s2 <- NULL
for(i in 1:nrow(assemble)){
  row <- assemble[i,]
  if(row$strand.t == "+"){
    if(is.na(row$strand.q) == TRUE){
      s2 <- c(s2,NA)
    }
    if(is.na(row$strand.q) == FALSE){
      if(row$strand.q == "+"){
        s2 <- c(s2,"nt") 
      }
      if(row$strand.q == "-"){
        s2 <- c(s2,"t")
      }
    }
  }
  if(row$strand.t == "-"){
    if(is.na(row$strand.q) == TRUE){
      s2 <- c(s2,NA)
    }
    if(is.na(row$strand.q) == FALSE){
      if(row$strand.q == "-"){
        s2 <- c(s2,"nt") 
      }
      if(row$strand.q == "+"){
        s2 <- c(s2,"t")
      }
    }
  }
  print(i)
}
assemble2 <- cbind(assemble, as.data.frame(s2))
colnames(assemble2)[50] <- "strand.orient"
write.table(assemble2, file="all_PQS_and_TSS_mappings.csv",sep=",",col.names=colnames(assemble2),row.names=FALSE)
