# Supplementary material for: Relationships between putative G-quadruplex-forming sequences, RecQ helicases, and transcription
Source: BMC Med Genet. 2015 Oct 8;16:91. doi: 10.1186/s12881-015-0236-4 (PMC4599794; doi:10.1186/s12881-015-0236-4)
Supplement: Additional file 3: — Mapped coordinates of all PQS within 2 kbp of known TSS. Genomic coordinates and gene localization of all PQS within 2 kbp of known TSS. Each row contains data on a PQS motif and its host gene. PQS entries are repeated multiple times if a given motif is within 2 kbp of multiple TSS. Genes without any PQS motifs are represented as single rows with missing PQS motif data. (ZIP 11660 kb) [file 12881_2015_236_MOESM3_ESM.zip]

Archive with 1 entries (1 files):
- all_PQS_and_TSS_mappings.csv
