# Supplementary material for: Relationships between putative G-quadruplex-forming sequences, RecQ helicases, and transcription
Source: BMC Med Genet. 2015 Oct 8;16:91. doi: 10.1186/s12881-015-0236-4 (PMC4599794; doi:10.1186/s12881-015-0236-4)
Supplement: Additional file 4: — Differentially expressed genes in Werner Syndrome. List of genes that are differentially expressed in human fibroblasts in Werner Syndrome. (CSV 116 kb) [file 12881_2015_236_MOESM4_ESM.csv]

gene_name	probeset_id	AveExpr	logFC	t	P.Value	adj.P.Val
DLGAP5	7979307	7.45989676	3.070826061	6.012610217	5.86e-06	0.000157101
KIAA0101	7989647	7.278936519	3.008947994	7.582135672	1.98e-07	1.59e-05
PBK	8149955	6.613751072	2.968474588	5.689999675	1.22e-05	0.000263585
KIF20A	8108301	8.506895889	2.879896686	6.535234119	1.83e-06	7.27e-05
ASPM	7923086	7.540258094	2.865890864	6.133110626	4.47e-06	0.000130531
HIST1H3B	8124388	9.556180332	2.848989448	6.944402481	7.55e-07	4.1e-05
HIST1H2BM	8117594	10.31050326	2.830360663	6.3757299	2.6e-06	9.17e-05
MKI67	7937020	8.456981171	2.798329444	6.364937992	2.67e-06	9.32e-05
NUF2	7906930	6.73476378	2.783322429	5.59979633	1.5e-05	0.00030348
TTK	8120838	6.263719099	2.780890603	5.627411594	1.41e-05	0.000289602
CEP55	7929334	8.06404531	2.723320301	5.634664682	1.39e-05	0.000287189
CASC5	7982757	7.841318562	2.701969659	5.856331967	8.34e-06	0.00020189
FAM111B	7940147	6.8609428	2.688780616	6.87470857	8.77e-07	4.52e-05
CDC6	8007071	6.952173128	2.615550141	6.800890124	1.03e-06	5.04e-05
HIST1H1A	8124380	7.34089066	2.609662906	6.9973631	6.74e-07	3.76e-05
CLSPN	7914878	5.673170334	2.60961008	7.469802329	2.5e-07	1.87e-05
HIST1H4D	8124413	6.708694128	2.60672151	12.08276253	6.81e-11	8.01e-08
NDC80	8019857	6.58678347	2.587242075	6.651918502	1.42e-06	6.13e-05
DTL	7909568	7.840440007	2.583222851	5.85627913	8.35e-06	0.00020189
ANLN	8132318	9.462958446	2.581366174	5.778248909	9.97e-06	0.000228374
CENPF	7909708	8.229579118	2.570242168	6.217160904	3.7e-06	0.000116522
NCAPG	8094278	7.649789895	2.567902438	5.599199689	1.5e-05	0.000303614
KIF11	7929258	7.383270165	2.565348792	6.176196033	4.06e-06	0.000122858
NUSAP1	7982889	8.292002108	2.561226107	6.624372071	1.51e-06	6.33e-05
TOP2A	8014974	8.664151836	2.560378026	6.056361835	5.31e-06	0.000147364
HIST1H2BB	8124394	6.811407913	2.546728118	7.545076621	2.14e-07	1.67e-05
SPC25	8056572	5.451381191	2.544608515	6.943533867	7.57e-07	4.1e-05
HIST1H1B	8124527	8.301595373	2.542796499	5.832402759	8.81e-06	0.000210969
KIF14	7923189	6.251183816	2.534213091	6.154358966	4.26e-06	0.000126289
PLK4	8097356	6.925989256	2.525648641	6.106021498	4.75e-06	0.00013661
SHCBP1	8001133	7.422952005	2.517239783	5.351518997	2.67e-05	0.000458387
CDK1	7927710	6.191849835	2.508978238	5.209988679	3.71e-05	0.000589119
ESCO2	8145570	6.720228224	2.502864448	5.538828845	1.73e-05	0.000336536
BUB1B	7982663	7.390588367	2.483808902	5.867593994	8.13e-06	0.000198864
CCNB2	7983969	8.194798042	2.480695828	5.80549743	9.37e-06	0.000219168
SGOL1	8085754	6.572853915	2.47562095	6.055486567	5.32e-06	0.000147401
SKA1	8021187	6.184502292	2.463279394	5.662473202	1.3e-05	0.000274592
PTTG1	8109639	6.863345958	2.457114701	7.801928528	1.27e-07	1.17e-05
CDKN3	7974404	7.339253826	2.456090125	6.488894893	2.03e-06	7.83e-05
CKAP2L	8054702	7.490320258	2.455461069	5.792191104	9.66e-06	0.00022392
RRM2	8040223	7.467871406	2.453977466	6.416102533	2.38e-06	8.68e-05
DEPDC1	7916898	6.610732141	2.437732052	5.498830378	1.89e-05	0.000360213
TPX2	8061579	8.47359222	2.418384212	5.51701134	1.82e-05	0.000348672
HIST1H3F	8124437	7.559308591	2.417932337	12.1533425	6.12e-11	7.91e-08
HMMR	8109712	6.164240437	2.412453908	5.813911768	9.19e-06	0.00021731
PRR11	8008784	8.092580891	2.384595141	6.246327101	3.47e-06	0.000111424
PLK1	7994109	9.080568413	2.373821779	4.927572631	7.2e-05	0.000958053
APOBEC3B	8073062	8.339220607	2.368347072	5.808027375	9.32e-06	0.000219093
KIF15	8079237	5.899983048	2.367079877	6.4290081	2.31e-06	8.52e-05
HIST1H3F	8117583	7.552474983	2.360524845	7.270347342	3.79e-07	2.51e-05
TYMS	8019842	9.180987465	2.360416785	7.58314768	1.98e-07	1.59e-05
CCNB1	8105828	7.596557436	2.343542894	5.801326862	9.46e-06	0.000220784
NCAPH	8043602	6.984912692	2.337539177	5.616471202	1.44e-05	0.00029529
HIST1H2BF	8117395	8.004847733	2.337078349	7.936120776	9.67e-08	9.62e-06
HIST1H2BH	8117426	9.564712365	2.325455481	8.39555856	3.9e-08	5.13e-06
SKA3	7970513	7.558036299	2.3126152	6.153427073	4.27e-06	0.000126437
CIT	7966878	7.778591696	2.305316743	7.369709362	3.08e-07	2.16e-05
PRIM1	7964271	7.060209432	2.298835283	6.149955097	4.3e-06	0.000127307
BUB1	8054580	7.838920669	2.280482734	5.421860941	2.26e-05	0.000410923
PRC1	7991406	8.552658125	2.272159715	5.931124891	7.04e-06	0.000179692
GINS2	8003204	8.533931443	2.27089906	5.706707336	1.17e-05	0.000256947
CDC20	7900699	8.708608115	2.269559231	5.248682642	3.39e-05	0.000548971
ASF1B	8034772	7.641088278	2.25656481	6.742023126	1.17e-06	5.43e-05
SPAG5	8013671	7.133306127	2.248110291	5.931659666	7.03e-06	0.000179692
MMP1	7951271	10.12626189	2.238477948	7.063878408	5.85e-07	3.41e-05
CENPK	8112376	7.44957717	2.223288173	5.527659855	1.77e-05	0.000342864
KIF20B	7929078	6.366090289	2.210735665	6.181407297	4.01e-06	0.0001222
NETO2	8001197	8.140111614	2.210462073	5.300077562	3.01e-05	0.000501774
MMP3	7951284	10.1966932	2.204883927	4.008027012	0.000642216	0.004902469
STMN1	7913869	9.155515496	2.193166462	8.120086565	6.7e-08	7.56e-06
CDCA2	8145418	7.181823343	2.186896885	5.243724701	3.43e-05	0.000553423
MND1	8097857	5.24947635	2.160267639	6.860391722	9.04e-07	4.61e-05
EVI2A	8014066	5.549387787	2.157933863	8.244498585	5.25e-08	6.33e-06
AURKA	8067167	7.83880721	2.157237792	5.458844536	2.08e-05	0.000385667
FOXM1	7960340	8.684514623	2.155358913	6.647514419	1.43e-06	6.16e-05
MLF1IP	8103932	6.441646108	2.154990073	6.241928984	3.5e-06	0.00011215
CDCA8	7900167	7.098603618	2.135445505	6.186395391	3.96e-06	0.000121569
CCNE2	8151871	6.964502218	2.129577662	5.408006667	2.34e-05	0.000419868
SNHG1	7948910	4.350589932	2.126014491	6.369319384	2.64e-06	9.26e-05
HIST1H4L	8124534	9.269996109	2.115938489	7.063602894	5.86e-07	3.41e-05
TK1	8018849	8.61302082	2.11474485	7.250768448	3.95e-07	2.58e-05
CENPE	8102076	7.117968928	2.112978226	5.9225974	7.18e-06	0.000182115
GINS1	8061471	7.178292761	2.110846473	5.36884287	2.56e-05	0.000446461
HIST1H4F	8117422	7.823109167	2.094232889	8.862986438	1.6e-08	2.8e-06
WDR76	7983306	7.878394534	2.077921216	6.627528883	1.5e-06	6.3e-05
MELK	8155214	7.548285476	2.077278604	5.830626791	8.85e-06	0.000211512
ARHGAP11A	7982358	7.925342316	2.059170904	6.478182944	2.08e-06	7.91e-05
HIST1H3J	8124537	6.935705894	2.059076475	5.791365112	9.68e-06	0.000224182
AIM1	8121277	7.110871044	2.053426813	12.81094832	2.31e-11	4.29e-08
PEG10	8134339	8.265320081	2.052192131	6.106045247	4.75e-06	0.00013661
MYBL2	8062766	7.70729714	2.048327044	6.416403993	2.38e-06	8.68e-05
BRCA2	7968484	6.405587623	2.048006453	6.687971183	1.31e-06	5.79e-05
BLM	7986068	5.828572377	2.04699473	6.21519184	3.72e-06	0.000116879
KIF2C	7901010	6.633984105	2.046281133	6.271226255	3.28e-06	0.000107119
KIF4A	8168146	6.597862557	2.029656086	5.66478255	1.29e-05	0.00027397
IQGAP3	7921033	7.200315674	2.022292614	8.101002775	6.96e-08	7.68e-06
MCM7	8141395	8.497526682	2.021784079	9.670497666	3.63e-09	1.08e-06
CENPA	8040712	7.640077999	2.012907193	6.290140361	3.15e-06	0.000104287
TICRR	7985873	6.669869975	2.011124715	6.405120214	2.44e-06	8.78e-05
KIFC1	8179564	7.234479691	2.003890769	6.50627789	1.95e-06	7.63e-05
RAD51AP1	7953218	6.064594043	2.001606654	5.246647882	3.4e-05	0.000550758
CNIH3	7910022	6.373462931	1.996843195	6.854324122	9.16e-07	4.66e-05
FANCD2	8077731	6.22606247	1.970116684	6.651257359	1.42e-06	6.13e-05
SPC24	8034122	6.671743281	1.96576377	6.130812063	4.49e-06	0.000130778
MCM5	8072687	8.180282804	1.95879525	7.079315216	5.67e-07	3.35e-05
CENPI	8168794	7.421124786	1.958100287	5.533922943	1.75e-05	0.000339754
CCDC144B	8013272	5.844122486	1.958050988	4.516623747	0.000190911	0.002017137
NEIL3	8098423	6.959842199	1.948428211	5.699803761	1.19e-05	0.000259812
UHRF1	8024900	8.385951231	1.936486225	7.524148441	2.24e-07	1.72e-05
CDC7	7902913	5.320197464	1.936266868	5.690728734	1.22e-05	0.000263497
HJURP	8059838	8.080146938	1.934758153	5.500680111	1.89e-05	0.000359098
NEK2	7924096	6.641594296	1.934017671	5.231320038	3.53e-05	0.000566585
MIR218-1	8094340	6.364092773	1.931810319	16.55326925	1.73e-13	5.59e-09
TCF19	8177947	5.689413664	1.930329556	4.847600102	8.7e-05	0.001110268
HIST1H2AJ	8124518	3.54776801	1.929599868	5.945063433	6.82e-06	0.00017572
CENPW	8121911	5.276867194	1.929485598	6.673964422	1.35e-06	5.93e-05
EXO1	7910997	6.253325152	1.928116596	5.725400564	1.12e-05	0.000249561
RFX8	8054344	5.649523824	1.902563488	8.273154079	4.96e-08	6.12e-06
HIST1H3H	8117589	6.048964278	1.902472103	6.163259502	4.17e-06	0.000125003
HIST1H3I	8124531	10.86789422	1.891605987	8.333555446	4.41e-08	5.61e-06
FAM64A	8004167	7.611981028	1.891253765	7.033074725	6.25e-07	3.56e-05
RACGAP1	7963157	8.620078578	1.889398348	5.751411517	1.06e-05	0.000238752
CKS2	8156290	9.716191106	1.887734725	5.689423434	1.22e-05	0.000263648
MCM10	7926259	6.656204319	1.878617247	6.377792281	2.59e-06	9.14e-05
TCF19	8179228	7.387139185	1.876955809	6.991643127	6.83e-07	3.8e-05
MAD2L1	8102560	6.891618573	1.875914821	5.624780632	1.42e-05	0.000290804
RBL1	8066136	7.029715562	1.865514181	7.430967107	2.71e-07	1.96e-05
HIST1H3A	8117330	7.134649544	1.860637319	6.635708096	1.47e-06	6.25e-05
LMNB1	8107706	6.513751148	1.858398624	7.41375974	2.81e-07	2.03e-05
POLE2	7978846	6.659317002	1.847874068	6.05352351	5.34e-06	0.000147927
EVI2B	8014063	6.581504473	1.838427994	6.945392601	7.54e-07	4.1e-05
CLSPN	7914851	5.417070472	1.837371251	7.039131475	6.17e-07	3.53e-05
FAM72B	7909146	7.60751344	1.830752563	5.474237462	2.01e-05	0.000375339
MIR155HG	8068022	5.583419063	1.828747108	7.895532483	1.05e-07	1.01e-05
HIST2H3D	7919612	9.910710624	1.824349369	7.670118864	1.66e-07	1.41e-05
BRCA1	8015769	6.312907657	1.823020931	5.75040477	1.06e-05	0.000238969
HIST2H2AB	7919642	9.441799239	1.814915141	7.077426989	5.69e-07	3.36e-05
CDC45	8071212	7.034909192	1.813288069	5.68774549	1.23e-05	0.000263892
CDCA3	7960702	6.941222461	1.801160655	6.298949392	3.08e-06	0.000102898
CDCA5	7949364	6.268260406	1.790654556	6.169760752	4.11e-06	0.000124058
TRIP13	8104234	7.792403792	1.788017928	5.630030855	1.4e-05	0.000288414
GAS2L3	7957850	8.150951245	1.784905515	4.889994234	7.87e-05	0.001028756
SGOL2	8047288	6.96093984	1.778358706	5.432444361	2.21e-05	0.000402769
PTGER2	7974366	6.252088023	1.771051688	6.449160786	2.21e-06	8.26e-05
KNTC1	7959408	6.904337329	1.759653707	7.302485103	3.54e-07	2.39e-05
CDCA7	8046488	5.609582063	1.751353778	7.274575727	3.75e-07	2.5e-05
FAM72D	8039928	6.776384041	1.749989622	5.70121947	1.19e-05	0.00025932
MT1M	7995787	8.159911922	1.745412083	9.922668624	2.32e-09	8.08e-07
KIAA1524	8089372	7.055554357	1.743081123	5.854011825	8.39e-06	0.000202346
RAD51	7982792	6.612378576	1.741570445	6.070143325	5.15e-06	0.000144353
MTFR2	8129763	4.984781434	1.740978171	5.38962358	2.44e-05	0.000432175
EPB41L3	8022118	7.915311485	1.73851929	7.954802773	9.32e-08	9.4e-06
NCAPG2	8144153	7.165556131	1.725692121	6.367172601	2.65e-06	9.29e-05
XRCC2	8144036	6.839539809	1.72268276	4.890840614	7.86e-05	0.001027816
HIST1H3G	8124440	6.023918153	1.721682403	6.123143379	4.57e-06	0.000132404
STIL	7915926	7.632835679	1.719746228	4.988461523	6.24e-05	0.000857065
UBE2T	7923426	7.667933822	1.706772138	5.343393938	2.72e-05	0.000464663
HIST1H2AB	8124391	6.348101579	1.700430614	6.161808616	4.19e-06	0.000125003
RFC3	7968563	7.698886085	1.700411882	5.132026851	4.45e-05	0.000674644
GINS4	8146130	6.317821597	1.700384805	6.450311034	2.21e-06	8.25e-05
SNORD28	7948904	7.462365369	1.698575819	10.63865925	6.82e-10	3.91e-07
CENPH	8105842	5.288207075	1.697394594	7.540497967	2.16e-07	1.67e-05
OIP5	7987636	6.29677506	1.691333365	5.968023997	6.48e-06	0.000169115
CCNA2	8102643	8.860059059	1.682340632	4.615589767	0.000150856	0.001694169
F2RL2	8112731	6.425410774	1.678244006	2.925575385	0.008108121	0.031101659
ZWILCH	7984330	8.517503132	1.655275284	5.5586554	1.65e-05	0.00032584
FBXO5	8130374	8.2784054	1.654354019	5.545090092	1.7e-05	0.000333517
RAB38	7950899	6.699563822	1.653048625	6.21131955	3.75e-06	0.000117573
BRIP1	8017262	7.119955475	1.648720834	5.472207319	2.01e-05	0.000376557
HIST1H3C	8117339	6.094737521	1.647026682	7.187274601	4.51e-07	2.86e-05
HIST1H2BI	8117429	4.563412058	1.646400602	6.473298941	2.1e-06	7.97e-05
ATAD5	8006187	5.741493273	1.646345552	5.704651097	1.18e-05	0.000257474
CDC25C	8114425	5.968553903	1.639894196	5.785390395	9.81e-06	0.000226122
PARPBP	7958031	5.835771337	1.629028361	5.756976176	1.05e-05	0.000237115
PRKAR2B	8135378	6.623952482	1.595491645	6.633935101	1.48e-06	6.25e-05
WDHD1	7979281	6.922459941	1.585027805	5.752665557	1.06e-05	0.000238557
MCM4	8146357	8.046859048	1.583486014	6.045210419	5.44e-06	0.000149573
KIF22	8003583	7.582921236	1.581469319	5.983769719	6.25e-06	0.000165043
ATAD2	8152668	7.246383271	1.576876327	5.997440217	6.06e-06	0.000161634
CKS1B	8112327	9.94222956	1.576258334	7.114180223	5.26e-07	3.17e-05
BDKRB1	7976567	9.015627705	1.573138389	3.985628535	0.000677444	0.00509947
PHLDA1	7965040	8.646276934	1.572644173	6.139832745	4.4e-06	0.000129634
SMC2	8156982	7.525716997	1.570339642	5.591167547	1.53e-05	0.000308125
SNORD114-6	7976818	4.61084255	1.570267097	5.495928891	1.91e-05	0.000361004
FAM83D	8062571	7.62750143	1.562536396	5.445168764	2.15e-05	0.000394624
LOC100288637	7982294	5.19645308	1.560004146	9.510470504	4.84e-09	1.31e-06
FAR2	7954631	6.500931083	1.558947502	9.334170362	6.66e-09	1.61e-06
C11orf82	7942832	6.056194857	1.558165755	4.459682465	0.000218644	0.002242713
KIF18A	7947248	7.597355982	1.556035541	5.004486749	6.01e-05	0.000834537
ZNF367	8162601	6.797668777	1.553571644	7.464781939	2.53e-07	1.89e-05
GPSM2	7903565	8.075663597	1.55348996	6.062420299	5.24e-06	0.000146628
PTCH2	7915612	6.908368544	1.545530321	6.584781212	1.64e-06	6.75e-05
HIST1H2AE	8117408	4.821977256	1.538628151	6.538785954	1.82e-06	7.23e-05
TACC3	8093500	6.662251923	1.532929373	6.07095319	5.14e-06	0.000144215
MCM3	8127031	8.074194445	1.526951173	6.447489956	2.22e-06	8.28e-05
VPS52	8178917	5.166016987	1.526626845	4.80986791	9.51e-05	0.001190763
CEP152	7988537	5.37561044	1.523158987	7.007946507	6.59e-07	3.7e-05
DEPDC1B	8112260	5.650227717	1.521093675	6.185424433	3.97e-06	0.000121718
HIST1H1D	8124430	6.713723038	1.518107207	5.822746579	9.01e-06	0.000214391
KIF18B	8016147	6.845955006	1.515500077	5.492465069	1.92e-05	0.00036278
HIST1H4B	8124385	7.438863675	1.513609522	7.474981715	2.47e-07	1.86e-05
LRRCC1	8147079	6.438927699	1.513089957	8.735696525	2.03e-08	3.31e-06
MCM6	8055426	7.525766466	1.512176439	6.764282999	1.11e-06	5.26e-05
HIST1H4C	8117368	10.69887047	1.510634147	5.078426365	5.05e-05	0.000738776
KIF23	7984540	8.861066908	1.509692072	4.541109303	0.0001801	0.001927485
FABP5	8147049	6.035823212	1.500513714	7.699147097	1.56e-07	1.36e-05
DNA2	7934026	5.547718429	1.494945059	6.421108496	2.35e-06	8.64e-05
ZCCHC5	8173752	4.855120053	1.488523683	5.476740706	1.99e-05	0.000374037
RNASEH2A	8026051	7.547271677	1.483708746	7.048054437	6.05e-07	3.48e-05
MCM8	8060813	7.925591513	1.482510017	4.13532736	0.000474013	0.003937437
SMC4	8083709	9.007994988	1.471838921	6.603494926	1.58e-06	6.56e-05
COLEC12	8021946	9.27040354	1.471240626	3.442894367	0.002451714	0.013121681
EZH2	8143663	8.124458731	1.468449895	5.633702669	1.39e-05	0.000287358
CKAP2	7969243	8.897472455	1.46603614	4.722670302	0.00011698	0.00140242
ZNF730	8027348	5.679649606	1.454994774	3.925499591	0.000781815	0.005692504
WRN	8145702	7.26629247	1.453273552	7.616714299	1.85e-07	1.52e-05
TMEM194A	7964347	7.899696357	1.441025155	5.588091322	1.54e-05	0.000309602
GTSE1	8073858	7.12808734	1.435411147	6.081413807	5.02e-06	0.000141354
NCAPD2	7953351	9.241412671	1.434187069	9.43535705	5.54e-09	1.43e-06
RFC2	8140151	8.210412305	1.430280475	5.430555855	2.22e-05	0.000404081
E2F7	7965094	7.852534103	1.430179601	3.978937359	0.000688336	0.005157097
CDCP1	8086517	6.930875591	1.425960701	6.809050539	1.01e-06	4.98e-05
PCNA	8064844	8.348302829	1.425184832	6.275764772	3.25e-06	0.000106261
SNHG1	7948906	5.390829192	1.423688727	8.633675666	2.47e-08	3.73e-06
HMGB2	8103728	7.359356683	1.414960678	7.3202425	3.41e-07	2.33e-05
ORC6	7995354	5.932538228	1.409422378	5.768207606	1.02e-05	0.000232354
LIN9	7924712	5.921528616	1.406020411	5.698561895	1.2e-05	0.000260091
SCD	7929816	9.473502998	1.401042156	11.84631169	9.79e-11	9.35e-08
ZWINT	7933707	7.180038152	1.400169004	5.425594068	2.24e-05	0.00040813
ORC1	7916167	5.79270534	1.399877708	5.716636039	1.15e-05	0.000253055
RPL39L	8092654	6.100650688	1.398594648	10.43203248	9.66e-10	4.91e-07
E2F8	7947110	5.742930778	1.397392044	6.231288632	3.59e-06	0.000113752
C4orf21	8102389	5.75845849	1.391114614	6.471194938	2.11e-06	8e-05
SLC6A15	7965206	4.640688318	1.389388615	3.974966768	0.000694882	0.005190498
RANBP1	8071332	8.36293256	1.388172262	7.903112513	1.03e-07	1e-05
POLA1	8166525	6.797285432	1.387860667	7.395241861	2.92e-07	2.08e-05
MCM2	8082350	7.341917939	1.385009574	7.285872685	3.67e-07	2.46e-05
MATN2	8147516	7.120685665	1.380602185	8.082764623	7.22e-08	7.86e-06
HIST1H2AK	8124524	7.573072846	1.3789848	6.278523009	3.23e-06	0.000106144
SNORD4B	8005957	6.383244484	1.37654056	10.62248924	7.01e-10	3.91e-07
C4orf21	8102371	5.59954109	1.376138769	7.280010354	3.71e-07	2.48e-05
VRK1	7976621	7.121033169	1.375703213	4.679338323	0.000129652	0.001516646
NRM	8179683	7.725334241	1.373809493	8.814359132	1.75e-08	2.91e-06
ARHGAP11B	7982287	7.261277533	1.373139196	6.206575289	3.79e-06	0.000118446
SNORD75	7922416	6.870022867	1.36923071	12.68110103	2.79e-11	4.74e-08
CENPO	8040578	7.551751267	1.367181478	5.617170706	1.44e-05	0.000295002
DLEU2	7971653	7.190552989	1.35933729	7.865990506	1.11e-07	1.07e-05
C1orf112	7907183	5.919897263	1.355092429	6.57462711	1.68e-06	6.88e-05
ERCC6L	8173506	4.414963129	1.353209915	5.255316581	3.34e-05	0.000543255
GGH	8151032	7.696678606	1.34924996	7.021864065	6.4e-07	3.62e-05
HIST2H3C	7919614	9.268900475	1.345362123	6.374727003	2.61e-06	9.18e-05
HLA-DMA	8125537	4.548291156	1.342419222	3.347830543	0.003063374	0.015431939
AURKB	8012403	7.845170282	1.342192124	7.013549174	6.52e-07	3.67e-05
ECT2	8083941	8.670802748	1.333693137	5.675657158	1.26e-05	0.00026916
HIST1H2AM	8124540	4.541731403	1.33325357	6.125394047	4.54e-06	0.000132092
ARNTL2	7954527	7.164067353	1.332216165	5.532863092	1.75e-05	0.000340382
GMNN	8117225	6.688560052	1.327588068	5.437985584	2.18e-05	0.000399733
C18orf54	8021286	6.315720608	1.325286304	5.050896936	5.39e-05	0.000774654
ESPL1	7955736	6.522660093	1.324325687	6.41401987	2.39e-06	8.69e-05
H2AFZ	8101945	10.07722836	1.322913	6.926141396	7.85e-07	4.17e-05
FBXO16	8150002	4.675917833	1.322814996	5.175257862	4.02e-05	0.000625478
NDC1	7916316	7.801322204	1.32208267	6.183099257	3.99e-06	0.000122005
MMS22L	8128329	6.735391826	1.322006925	4.981775927	6.34e-05	0.000868091
HIST1H4K	8124521	8.828495526	1.312842341	5.636634019	1.38e-05	0.000286443
CCDC15	7944913	5.137008967	1.311124019	4.903507712	7.62e-05	0.001004558
KIF18B	8016139	6.946958426	1.303144506	6.666538832	1.37e-06	6e-05
MIR15A	7971661	6.24461746	1.298286694	6.012710135	5.86e-06	0.000157101
ETS2	8068593	8.382609352	1.296482631	5.922306093	7.18e-06	0.000182115
ALYREF	8019772	10.34352388	1.295816116	6.034672047	5.57e-06	0.000151871
GINS3	7996211	6.46019127	1.293156948	5.18913935	3.89e-05	0.000609582
UBE2S	8012958	9.151108508	1.292388799	5.911484329	7.36e-06	0.000184754
SNHG1	7948908	7.709956842	1.292334793	9.949212516	2.22e-09	7.88e-07
GPR126	8122365	7.216654605	1.292237843	3.548487412	0.001912177	0.010982459
HIST1H4A	8117334	6.038924479	1.29215801	7.3370622	3.3e-07	2.27e-05
CRABP2	7921099	9.064886052	1.291095273	7.401193471	2.88e-07	2.07e-05
HIST1H2AL	8117608	7.004763048	1.283963357	5.63189109	1.39e-05	0.000288101
RPL22L1	8092067	6.019638515	1.282976742	8.55951867	2.84e-08	4.05e-06
TMEM71	8152976	4.82071494	1.279874087	5.85954413	8.28e-06	0.000201396
RNVU1-13	7904967	7.87073407	1.279628985	5.146146977	4.31e-05	0.000660415
CA12	7989501	8.884591578	1.279061257	3.934382916	0.000765443	0.00560741
RAB27B	8021301	6.369758616	1.274341183	2.637157083	0.015443394	0.049750419
CHAF1B	8068478	7.262047435	1.27355784	5.283187322	3.13e-05	0.000517024
TIMELESS	7964145	6.408951027	1.272310213	6.695104147	1.29e-06	5.77e-05
MIR222	8172268	6.533814168	1.266846757	4.286421132	0.000330512	0.002991454
MTBP	8148124	5.723322555	1.266275216	6.313533943	2.99e-06	0.000100553
PLAU	7928429	7.394761222	1.265426834	6.253750652	3.41e-06	0.000110364
TOX	8150962	7.68892241	1.263771707	3.178010939	0.004547001	0.020514185
CUBN	7932326	6.024320359	1.262821614	8.529690531	3.01e-08	4.21e-06
MGC57346	8007799	7.662933896	1.258693427	3.249853823	0.003849265	0.01816029
CD9	7953291	8.163115468	1.255427848	6.123580287	4.56e-06	0.000132393
SNORD113-4	7976812	7.812813823	1.253957353	5.384888172	2.47e-05	0.000435761
CDC25B	8060675	8.345371831	1.252389205	6.769718031	1.1e-06	5.23e-05
CCBE1	8023575	8.775319842	1.248654541	7.756779648	1.39e-07	1.25e-05
ELOVL2	8123920	5.461043083	1.243572373	3.319248434	0.003274839	0.016172051
RP5-1099D15.1	8064976	8.088486667	1.241906121	5.860503655	8.27e-06	0.000201299
PRLR	8111490	5.024455109	1.241032617	4.970544314	6.51e-05	0.000883888
RNU5A-8P	7924069	6.569394878	1.240113433	4.68164102	0.000128945	0.001509468
ACAT2	8123137	7.43328384	1.239191786	5.24845149	3.39e-05	0.000548992
BAALC	8147756	8.483955171	1.236407386	4.686243942	0.000127544	0.001497944
LINC00478	8067932	5.670803346	1.235765685	4.234898141	0.000373754	0.003290689
FKBP5	8125919	6.173560406	1.235678192	5.142861694	4.34e-05	0.000663428
FGF5	8096050	9.749204425	1.234071495	4.158566639	0.000448439	0.003785326
PDE7B	8122222	7.531381952	1.23248411	5.36654741	2.57e-05	0.000447643
CSPG4	7990545	7.612736203	1.231780753	4.5343414	0.000183025	0.001952969
SCARNA9L	8171758	5.209567306	1.230266561	6.586760436	1.64e-06	6.73e-05
FABP5	7948420	5.781575027	1.230238144	4.541577012	0.000179899	0.001925978
APCDD1	8020141	7.743692312	1.228172737	3.790219444	0.001078687	0.007249792
POLA2	7941214	7.42918755	1.227043634	5.466667365	2.04e-05	0.000380851
SNORD4A	8005953	6.670836265	1.222624959	12.93777516	1.92e-11	3.87e-08
GABRQ	8170538	5.518954411	1.221788401	4.006306162	0.000644856	0.004918349
MTHFD1	7975045	8.465829042	1.221547072	6.840693781	9.43e-07	4.75e-05
LGR5	7957140	6.041389545	1.220799509	3.096455696	0.005488116	0.023509795
CCDC18	7903049	5.686841307	1.217083838	6.137321145	4.42e-06	0.000129892
ADD2	8052882	6.632602499	1.198879792	3.149173441	0.004860349	0.021522311
RP11-152C15.1	8151252	5.046749031	1.193999163	6.794726746	1.04e-06	5.08e-05
LMNB2	8032491	9.13484115	1.192339017	6.174101223	4.07e-06	0.000123247
CH25H	7934916	7.868227009	1.189763105	4.355440765	0.000280333	0.002659451
DMC1	8076094	4.328870726	1.188874562	5.592769143	1.53e-05	0.000307374
BORA	7969374	6.325652546	1.186717386	4.660549867	0.000135569	0.001566018
CASP1	7951397	5.541223818	1.181510459	4.444946334	0.000226459	0.002300965
HIST1H2BL	8124510	6.211166003	1.181171537	5.874695941	8e-06	0.000196653
FAM72B	7904452	6.02110169	1.174831558	4.751813327	0.000109168	0.001324482
MMP16	8151684	6.341315205	1.173300394	3.140387407	0.004959911	0.021849431
MIR18A	7969576	4.275599094	1.171301668	6.937588191	7.66e-07	4.1e-05
DNMT1	8033912	9.232179855	1.171269969	7.834457973	1.19e-07	1.11e-05
RNA5SP242	8135943	10.31089014	1.170997288	3.688317897	0.001373802	0.008691067
MNS1	7989146	6.468570169	1.170827728	6.403989797	2.44e-06	8.79e-05
RFC5	7959052	7.186061757	1.170332624	5.873307596	8.03e-06	0.000196894
SNORD14E	7952335	6.423454552	1.169928977	5.207804565	3.73e-05	0.000590685
MGME1	8061129	6.791490983	1.16486956	6.860379221	9.04e-07	4.61e-05
ITGB3BP	7916727	7.251865883	1.164303851	6.517753068	1.9e-06	7.49e-05
DHFR	8112902	8.39698344	1.164080812	4.55913383	0.000172537	0.001870077
POC1A	8087839	6.370485321	1.162225278	6.179855583	4.02e-06	0.0001222
CDC25A	8086880	5.768737789	1.160832732	6.187040853	3.96e-06	0.000121569
MIR29A	8142975	4.697024501	1.160242757	4.70874383	0.000120911	0.001436819
LOC100131860	7991047	5.771489974	1.154305318	5.50360035	1.87e-05	0.000357103
MBNL3	8175177	6.196303178	1.153272453	6.516388075	1.91e-06	7.5e-05
GSG2	8003844	6.422155207	1.15217228	4.999566557	6.08e-05	0.000842454
PARP1	7924733	8.201419078	1.15003807	9.549195206	4.51e-09	1.25e-06
SLIT2	8094301	10.1379351	1.148784522	11.34241967	2.16e-10	1.63e-07
PTPN22	7918657	4.353598443	1.148600192	4.848508065	8.68e-05	0.001109511
IFI44	7902553	5.623937958	1.147898622	5.633715718	1.39e-05	0.000287358
CCNF	7992594	6.669026018	1.143078437	5.130731372	4.47e-05	0.000676063
LRR1	7974198	6.294322275	1.139463137	4.118501406	0.000493433	0.004064283
CENPL	7922391	6.181483444	1.139226534	4.836244165	8.94e-05	0.001136016
KIF4B	8109484	5.395051738	1.136858403	4.585526267	0.000162036	0.001785601
DNM1	8158183	8.279711294	1.131763776	4.056211301	0.000572496	0.0045021
FUS	7995069	10.14842493	1.129315837	9.118830221	9.9e-09	2.03e-06
TROAP	7955195	6.417818207	1.128382605	6.689014034	1.31e-06	5.79e-05
OAS3	7958895	6.299849362	1.128052778	7.99434781	8.61e-08	8.81e-06
DOCK10	8059413	9.612435348	1.124273963	7.827874651	1.2e-07	1.11e-05
MSH2	8041867	6.629383665	1.123280087	4.639751013	0.000142436	0.001627321
ZNF724P	8035838	6.60519263	1.120601722	4.829962353	9.07e-05	0.001149412
RACGAP1P	7962487	5.007706977	1.120324296	4.616266258	0.000150614	0.001692034
DDX12P	7961031	6.974161751	1.114481596	8.67291424	2.29e-08	3.59e-06
NCALD	8124423	6.982131358	1.110829194	8.102615251	6.94e-08	7.68e-06
HAUS1	8021101	8.450280131	1.108686793	9.128502961	9.72e-09	2.03e-06
HIST1H2BE	8117389	5.365410237	1.102454196	7.339997541	3.27e-07	2.26e-05
RP11-298C3.2	8171879	6.373402565	1.101022192	6.958373608	7.33e-07	4.03e-05
SLC43A3	7948229	9.432611159	1.099816807	4.831283395	9.04e-05	0.001147174
FEN1	7940561	7.042592976	1.091961191	5.414633003	2.3e-05	0.000415307
PXMP2	7960117	9.20728491	1.09160029	4.401717268	0.000251041	0.002473375
SNORD78	7922408	7.195999789	1.090740167	14.0023287	4.33e-12	2.02e-08
PSMC3IP	8015642	6.034877931	1.088840911	5.176824394	4.01e-05	0.000624389
FLJ36840	8144228	7.426943302	1.08825792	5.618788557	1.44e-05	0.000294092
S100A3	7920278	7.141840391	1.085319793	8.744415411	2e-08	3.28e-06
CHEK1	7945014	8.261821548	1.084378363	4.524361455	0.000187425	0.001990726
CLGN	8102877	4.786440966	1.084351612	3.173751711	0.004592016	0.020677799
CPED1	8135734	7.681478481	1.08283124	3.327967258	0.003208866	0.015960607
NASP	7901123	7.001846869	1.082314846	7.72208532	1.49e-07	1.31e-05
APOLD1	7954055	6.592695493	1.081775715	8.451486575	3.5e-08	4.76e-06
LOC100133106	8115732	6.792467952	1.081635647	3.860327251	0.000913046	0.006401423
OLFML2B	7921882	8.152346092	1.07953123	4.048299343	0.000583403	0.004565658
LIN7A	7965156	6.567197617	1.077327696	4.671190689	0.000132185	0.001537927
EMILIN2	8019912	7.896718145	1.075433704	4.105396265	0.000509107	0.004137841
DBF4	8133976	4.94657939	1.071207712	6.363522692	2.67e-06	9.33e-05
RNA5SP506	8168079	6.225463005	1.069361074	3.884686773	0.000861615	0.006129925
FANCL	8052382	6.549081416	1.066913029	10.65896878	6.6e-10	3.88e-07
FAM106A	8013268	7.060110803	1.066226681	4.416555998	0.000242314	0.002418729
UCP2	7950307	6.665187646	1.064242919	4.209874259	0.000396756	0.003444413
RTTN	8023766	6.946077388	1.06088817	5.356091697	2.64e-05	0.000455475
RRM1	7937915	9.276804948	1.060317034	5.718792052	1.14e-05	0.000252326
LBR	7924603	7.857439759	1.056341067	6.638434667	1.46e-06	6.23e-05
TRERF1	8126428	7.140764986	1.05632797	10.23264845	1.36e-09	5.85e-07
CEP128	7980496	6.010810955	1.055724128	4.792821896	9.91e-05	0.001226219
RNY4P23	8168161	4.713720288	1.055404133	4.069572419	0.000554536	0.004396545
SLC38A5	8172425	7.251420012	1.055050849	3.950673892	0.000736301	0.005438724
TBRG4	8139482	6.103754831	1.054927796	7.856126967	1.14e-07	1.08e-05
EBP	8167305	7.53965851	1.05243522	6.137434671	4.42e-06	0.000129892
DHCR24	7916432	10.65881918	1.049637209	5.672746992	1.27e-05	0.000270427
AFF2	8170364	6.798271923	1.046919298	4.079285808	0.000541833	0.004326097
SCARNA7	8091778	7.917682943	1.045198198	8.433951669	3.62e-08	4.84e-06
PSMB9	8179495	7.34976927	1.043385234	5.10531038	4.74e-05	0.000704741
EDNRA	8097692	7.610350901	1.040373123	3.779173096	0.001107372	0.007386769
HAUS6	8132843	7.124718878	1.03827662	4.207212048	0.000399285	0.003461719
SHMT1	8013243	5.627456268	1.036849876	5.805157039	9.38e-06	0.000219168
SNORD30	7948900	7.004364961	1.034904394	6.766937234	1.11e-06	5.25e-05
INSIG1	8137526	8.417220994	1.029386293	6.905710024	8.2e-07	4.31e-05
SNORD42B	8005951	5.624720792	1.028137484	10.0630635	1.82e-09	7.22e-07
EHD3	8041225	8.089817364	1.027613265	6.392784405	2.51e-06	8.92e-05
UBE2S	8039491	8.505655804	1.027094726	5.192586375	3.86e-05	0.000606447
MST4	8169949	6.730229219	1.02687092	3.72697394	0.001253472	0.008104312
SLFN11	8014233	8.871666386	1.025157187	5.312724107	2.92e-05	0.00049075
SCARA3	8145555	8.660137303	1.024479507	3.752827205	0.001178872	0.007722286
FANCB	8171381	6.19008955	1.023947283	5.376812162	2.51e-05	0.000440792
SERPINB2	8021635	8.24810886	1.023569732	2.654900104	0.014852146	0.048351603
RAD54B	8151824	6.179971906	1.013898408	4.034107709	0.000603489	0.004687786
CENPN	7997381	8.905947713	1.013136291	3.826068407	0.000990572	0.006823585
HIST1H2BC	8124406	6.71233105	1.012835784	5.877603054	7.95e-06	0.000195998
CDC20P1	8156194	6.63504853	1.012078234	5.025358147	5.72e-05	0.000809127
RAD54L	7901192	5.791464885	1.010737614	5.191905433	3.87e-05	0.000607119
DBI	8044804	7.919284332	1.009935165	9.324907858	6.78e-09	1.62e-06
MASTL	7926821	8.161515795	1.00940341	5.55397428	1.67e-05	0.000328944
NCAPD3	7952830	7.686983812	1.009397059	5.056505869	5.32e-05	0.000768098
LOC100996333	8022338	7.010996786	1.009135543	7.760762581	1.38e-07	1.24e-05
GEN1	8040440	7.633459468	1.006866098	4.458611191	0.000219203	0.002244884
ST8SIA2	7986229	6.21577905	1.00430009	4.838357042	8.89e-05	0.001131686
SNORD51	8047778	4.47577558	1.004062168	7.706944219	1.54e-07	1.35e-05
NAV2	7938834	8.405333538	1.003570224	5.600155132	1.5e-05	0.00030348
HMGA2	7956867	7.375425325	1.001431962	3.097200565	0.005478723	0.02349135
H2AFX	7952179	8.518400016	1.000348013	5.928546143	7.08e-06	0.000180264
SPDYE2	8135204	4.919448561	0.997137979	3.084188089	0.005645081	0.024000877
WDR74	8019709	9.231893269	0.996755252	5.375829577	2.52e-05	0.000441412
DSN1	8066074	8.730989769	0.993937719	4.783742185	0.000101212	0.001247251
LPAR4	8168517	4.674273398	0.992299496	4.542992315	0.000179294	0.001922684
FANCG	8160935	6.6304291	0.98840251	6.940246315	7.62e-07	4.1e-05
GJC1	8016094	8.967497959	0.986823958	5.525798469	1.78e-05	0.000343691
ARL6IP1	7999834	11.62220264	0.984460631	5.650207084	1.34e-05	0.000279988
GAS5	7922414	9.148857637	0.982630923	10.62326241	7e-10	3.91e-07
CHRNA5	7985213	4.809506699	0.98180144	3.10803941	0.005343782	0.023090425
LRRC37A	8016259	6.478067575	0.979928593	4.201252227	0.000405005	0.003498173
NME1	8008517	10.07003468	0.979230067	6.54656526	1.79e-06	7.17e-05
BARD1	8058695	6.770044868	0.978513809	5.462013609	2.06e-05	0.000383449
EIF4A2	8084708	6.463930572	0.977045124	5.391560328	2.43e-05	0.000431561
HGF	8140556	4.879078827	0.976166038	4.687560137	0.000127146	0.001494356
LRRC37A4P	8016245	7.976916541	0.975584128	5.495850716	1.91e-05	0.000361004
EME1	8008310	5.941326419	0.974973855	4.532049151	0.000184026	0.001961066
LPXN	7948332	10.32833832	0.974418934	3.93393524	0.00076626	0.005612122
RIBC2	8073766	4.804764051	0.971234828	6.031279667	5.62e-06	0.000152523
KIF24	8160771	5.340994722	0.970370046	5.379382347	2.5e-05	0.000439242
ZYG11A	7901497	5.262508877	0.968142542	5.611140677	1.46e-05	0.000298117
POLE	7967736	7.130092752	0.96686971	6.786202414	1.06e-06	5.14e-05
USP32P1	8005225	6.17263571	0.964552963	3.30312573	0.00340034	0.016634234
CAPG	8053417	8.694751617	0.962246037	5.605375921	1.48e-05	0.0003014
SSRP1	7948192	8.703727216	0.961434202	11.34052554	2.17e-10	1.63e-07
CDK2	7956076	8.243421253	0.959808913	4.337150542	0.000292834	0.002745779
TERC	8092000	7.057180333	0.956305996	5.632358696	1.39e-05	0.000287976
RFC4	8092640	8.760835131	0.955613273	3.173281159	0.004597016	0.020693614
LOC80154	7985431	7.363654082	0.954713444	4.87081197	8.24e-05	0.001066121
FZD3	8145611	4.581117918	0.952953493	3.670214404	0.001434013	0.008949357
CD274	8154233	5.775355278	0.950356886	3.665421195	0.001450386	0.009020189
PKMYT1	7998886	6.36028242	0.948131732	5.719659393	1.14e-05	0.000251997
C17orf53	8007569	6.425466231	0.946451966	5.348177372	2.69e-05	0.00046025
HNRNPM	8025429	9.071367177	0.943114568	8.397556344	3.89e-08	5.13e-06
LOC81691	7993776	6.283850949	0.941398299	5.364002981	2.59e-05	0.00044885
C17orf76-AS1	8005202	6.307268239	0.939684648	7.105267168	5.36e-07	3.2e-05
C5	8163839	5.733676619	0.939480377	6.345991599	2.78e-06	9.58e-05
CNTRL	8157534	5.900246041	0.939084768	13.14907581	1.42e-11	3.61e-08
TRERF1	8126402	7.290769665	0.937013728	10.39135628	1.04e-09	5.15e-07
SNRPA	8028916	9.831566187	0.935918363	7.933872376	9.72e-08	9.64e-06
TAS2R20	7961285	5.798849992	0.93452577	5.013432124	5.88e-05	0.000825659
SUV39H1	8167347	6.673167751	0.93313987	5.886556189	7.79e-06	0.000192813
KIAA0101	7989657	5.520094591	0.932164306	5.896807972	7.61e-06	0.000189723
MIR4707	7977841	7.601125982	0.931090674	6.93227058	7.75e-07	4.13e-05
RNA5SP191	8107857	7.359819214	0.929718097	3.116016945	0.005246524	0.02277574
B3GNT5	8084206	4.139957657	0.929098664	5.269952016	3.22e-05	0.000529007
FANCM	7974166	5.442968601	0.925886584	4.392280338	0.000256754	0.002510143
SHOX	8176297	5.599954585	0.925008818	2.645268171	0.015170405	0.049093848
USP1	7901867	7.549562728	0.924996221	5.433131806	2.21e-05	0.000402354
HNRNPA1	7916562	9.877341131	0.924898879	10.13678347	1.6e-09	6.64e-07
AUNIP	7913852	5.356708763	0.924719633	4.560830233	0.000171842	0.001864419
TIPIN	7989915	6.848616044	0.923827038	5.04433676	5.47e-05	0.000784087
C4orf46	7991777	8.077793654	0.923261626	3.860605662	0.000912441	0.00639996
CHAC2	8041961	5.374668755	0.920127304	4.219708643	0.000387552	0.003379944
PANK2	8060736	6.606955631	0.919385015	5.808466276	9.31e-06	0.000219062
NSMCE4A	7936777	7.68842525	0.918859591	5.750889114	1.06e-05	0.000238871
KNSTRN	7982712	8.847459387	0.918233351	3.455605166	0.002379591	0.012836905
NUP107	7956949	7.159055652	0.917698635	6.872026993	8.82e-07	4.53e-05
PHF5A	8076339	7.539387193	0.916040991	8.896599423	1.5e-08	2.68e-06
TMEM106C	7955063	9.629104363	0.91602219	5.527130218	1.77e-05	0.000342864
NUDT5	7932069	9.111707907	0.913735188	10.05954201	1.83e-09	7.22e-07
MRTO4	7898549	7.438067579	0.913066205	7.828103187	1.2e-07	1.11e-05
C1QTNF2	8115594	6.919480019	0.912234086	4.730141334	0.000114925	0.00138137
MIR15B	8083737	3.834518797	0.91202358	5.208243163	3.72e-05	0.000590685
PITPNC1	8009353	7.83321388	0.911559372	6.352413815	2.74e-06	9.49e-05
ELOVL6	8102342	7.593974748	0.911376809	3.045702385	0.00616617	0.025560699
KPNA2	8019737	11.13616181	0.909682831	4.553935428	0.000174685	0.001885767
HNRNPA1P33	7995574	11.14644036	0.908637358	12.04779481	7.19e-11	8.01e-08
EXOSC2	8158714	8.923467906	0.908355867	7.178942509	4.59e-07	2.89e-05
POLD3	7942527	7.656974131	0.907451979	6.459867418	2.16e-06	8.14e-05
DUT	7983594	7.36214175	0.906429281	7.502996849	2.34e-07	1.77e-05
HIST2H2AC	7905088	9.328963359	0.898269326	6.502765734	1.97e-06	7.67e-05
RCC1	7899462	7.742133052	0.896081527	4.659047812	0.000136053	0.001569933
FDPS	7905986	7.380210512	0.895430657	8.554594857	2.87e-08	4.07e-06
CC2D2A	8094190	6.963673426	0.894721497	6.840253459	9.44e-07	4.75e-05
AGPAT5	8144378	6.882639864	0.893919146	5.689214462	1.22e-05	0.000263648
CXCL12	7933194	10.37013247	0.893259418	4.094448998	0.000522581	0.004208905
PPIH	7900576	7.257622238	0.892555705	7.128225702	5.11e-07	3.12e-05
RPP25	7990442	7.333867849	0.89137338	5.19109106	3.88e-05	0.000607982
CHAF1A	8024843	7.027227127	0.890470461	6.587504794	1.63e-06	6.73e-05
SNHG12	7914216	8.793196906	0.89008325	7.348886833	3.21e-07	2.23e-05
HNRNPR	7913571	9.222608365	0.888324473	9.093856571	1.04e-08	2.1e-06
DDX39A	8034806	7.522366252	0.888242795	7.54697762	2.13e-07	1.67e-05
HNRNPA1P7	8022814	11.3307102	0.887363725	9.334969958	6.65e-09	1.61e-06
DONSON	8070129	8.12369068	0.885904689	5.456670907	2.09e-05	0.00038711
PLEK2	7979710	8.007203847	0.885599929	3.083229029	0.005657534	0.02403801
EIF4H	8133434	10.19201315	0.885228068	5.597187571	1.51e-05	0.000304642
TAF9B	8176263	9.627901209	0.885060529	5.510998031	1.84e-05	0.000352087
GPD2	8045816	7.803337089	0.882606588	6.555852037	1.75e-06	7.08e-05
CDCA7L	8138489	8.220754725	0.881775251	3.991590489	0.000667883	0.005038902
SLC1A2	7947496	5.198150535	0.881393196	4.430328518	0.000234488	0.002357352
MT1A	7995806	7.630306393	0.879802741	8.345713679	4.3e-08	5.56e-06
CXCL14	8114249	6.857157719	0.877769483	3.375214827	0.002873315	0.014719992
HIST1H4E	8117402	9.581253349	0.877348386	5.362684683	2.6e-05	0.000449987
MIS18A	8069933	6.609714099	0.877026853	4.870984252	8.23e-05	0.001066114
PRPS2	8166049	8.610027916	0.87700843	8.862988693	1.6e-08	2.8e-06
SNHG1	7948896	6.083910318	0.875272216	8.051659801	7.68e-08	8.19e-06
BCAT1	7961829	8.834549464	0.874273376	3.979320537	0.000687708	0.005154778
MB21D1	8127534	6.282776678	0.872412572	6.969165772	7.16e-07	3.96e-05
LOC101060546	8010978	7.556435279	0.872192826	3.534923013	0.001974334	0.011233308
SNORD38B	7901052	4.934845258	0.871274804	5.366857754	2.57e-05	0.000447561
HNRNPA1P8	8133902	6.741070776	0.870271062	7.175657914	4.62e-07	2.9e-05
SETDB2	7969114	6.245236658	0.869372138	4.373737518	0.000268362	0.002586857
HAUS6	8160284	7.658406347	0.868983415	3.795691815	0.00106475	0.007183009
SKA2	8017133	9.044165659	0.868149533	5.973681804	6.4e-06	0.000167779
RFWD3	8002762	8.575392145	0.867081189	4.208453372	0.000398104	0.003455086
PTPRN	8059186	6.898636631	0.865952549	3.872200577	0.000887608	0.006263835
MRPL24	7921121	8.133414833	0.864158556	9.970531402	2.14e-09	7.68e-07
BEX4	8169009	7.236561459	0.864042928	4.196705921	0.000409423	0.003527852
UTP20	7957890	7.8212509	0.86400021	8.146435672	6.36e-08	7.29e-06
DPY19L2P2	8141882	4.623140013	0.863162461	7.198426531	4.41e-07	2.82e-05
SESN3	7951077	6.521718478	0.862581393	3.058342271	0.005990106	0.025023421
TMEM97	8005839	8.501698679	0.862264106	3.65224494	0.001496352	0.009214797
PAG1	8151512	6.507386332	0.860610767	5.86974859	8.09e-06	0.000198217
FADS1	7948612	9.569608953	0.859558406	6.197072653	3.87e-06	0.00012007
LIMD1-AS1	8117079	5.264082659	0.857165446	2.956364711	0.007560711	0.029548621
DARS2	7907466	7.784200684	0.854818219	6.695182023	1.29e-06	5.77e-05
HYLS1	7945040	5.463211463	0.854105962	4.84805545	8.69e-05	0.001109511
SLC14A1	8021081	5.552767483	0.853694624	3.06088732	0.005955247	0.024909996
PDSS1	7926807	8.333097869	0.852614177	6.21881122	3.69e-06	0.000116392
EXOSC8	7968658	8.142073915	0.851223412	5.27575731	3.18e-05	0.000524017
MSH6	8041888	7.677048161	0.851208659	8.027885625	8.05e-08	8.39e-06
SIM1	8128459	7.120373569	0.850942209	2.688253253	0.013798154	0.045853397
SRSF7	8051622	8.531265532	0.85011411	14.20731466	3.28e-12	2.02e-08
CARD16	7951408	3.640125791	0.849685458	5.633572405	1.39e-05	0.000287358
TBX3	7966690	8.457180793	0.849561995	4.295358392	0.000323538	0.002942342
H2AFV	8139421	9.305000951	0.848383	5.360891422	2.61e-05	0.000451625
RUVBL1	8090448	8.308920146	0.847485161	7.376947903	3.03e-07	2.14e-05
CNKSR3	8130422	6.460006969	0.843943588	5.878558759	7.93e-06	0.000195897
CADPS2	8142585	5.451978966	0.843697176	5.859373654	8.29e-06	0.000201396
CCDC36	8079719	5.806237735	0.842849507	3.396101531	0.002736152	0.01419961
NUP93	7995843	8.743197783	0.842372385	6.703391742	1.27e-06	5.71e-05
ABHD3	8022488	5.344681382	0.842250706	6.888032355	8.52e-07	4.41e-05
SFXN2	7930148	6.713080823	0.841903855	6.247550006	3.46e-06	0.000111342
ENPP1	8122099	9.768405635	0.841788	2.790841084	0.010982904	0.038854296
SEMA3A	8140668	8.992692321	0.840829102	4.101707038	0.000513609	0.004157361
HAUS8	8035236	5.29031066	0.840808175	5.922963526	7.17e-06	0.000182115
MIR503	8175261	7.105803417	0.840575738	3.88958357	0.000851628	0.00607895
GPHN	7975167	6.877755145	0.840201267	8.7240842	2.08e-08	3.35e-06
RMI1	8156126	6.793299207	0.838039354	4.454501316	0.00022136	0.002261505
TPRKB	8053036	5.993545677	0.837632341	5.466104807	2.04e-05	0.000380929
SNORD104	8009241	7.800464686	0.834872424	8.205452967	5.66e-08	6.71e-06
FAM106CP	8005231	2.835201864	0.832305635	2.877445666	0.009040692	0.03367572
ZNF536	8027431	6.29580224	0.831935004	3.414582349	0.002620147	0.013776764
MRPS28	8151471	5.590874573	0.831782081	6.668605628	1.37e-06	5.99e-05
CSE1L	8063283	10.32760092	0.829831018	4.843212445	8.79e-05	0.001120083
NUTF2	7995793	9.869278007	0.829576265	5.725817783	1.12e-05	0.000249494
HNRNPA1P10	8034313	11.501477	0.829483354	12.3028532	4.89e-11	7.52e-08
SCARNA9L	8171760	5.197932115	0.828676679	5.290745808	3.07e-05	0.000510699
ILF3-AS1	8034097	6.160655074	0.828380144	6.903075176	8.25e-07	4.33e-05
COQ3	8128383	6.007573352	0.826897745	4.955119623	6.75e-05	0.000910349
HIST1H2AH	8117543	4.9222619	0.826285238	4.989216176	6.23e-05	0.000856463
HIST1H4I	8117537	5.035646569	0.825345179	4.349419119	0.000284388	0.002688422
ADAM23	8047788	6.819726799	0.825298549	4.13103144	0.000478897	0.003967813
CCDC41	7965486	5.522802205	0.825222593	8.444987076	3.55e-08	4.78e-06
CENPP	8156341	6.286208898	0.824960432	5.923450672	7.17e-06	0.000182071
TFAM	7927669	7.129370909	0.824578455	6.50617175	1.95e-06	7.63e-05
TYRO3	7982938	6.955699501	0.823379016	4.664968605	0.000134153	0.001551886
FAM102B	7903507	7.344586349	0.823064462	4.311077191	0.000311629	0.002871194
PSMA6	7973936	9.76050768	0.822968788	5.235950837	3.49e-05	0.000561882
CCDC138	8044278	4.430629063	0.821922483	5.390776972	2.43e-05	0.000431566
STRIP2	8136115	6.041293017	0.821374761	2.799263143	0.010777831	0.038318147
ARHGAP19	7935403	6.571352345	0.821313094	5.108237379	4.71e-05	0.000702177
EPT1	8040655	7.226180736	0.820369802	5.705047427	1.18e-05	0.000257474
TGFBR3	7917649	9.557146826	0.820368552	3.21783136	0.004146357	0.019169695
YEATS4	7957032	7.69264409	0.820297869	4.622712995	0.000148323	0.001670364
LIG1	8037991	6.866649973	0.818873983	6.661565887	1.39e-06	6.05e-05
GK	8166632	6.500070385	0.817952596	6.01343249	5.85e-06	0.000157101
PTN	8143144	6.462084107	0.817618325	4.003139134	0.000649744	0.004943594
TNFRSF19	7968015	7.837470075	0.814535322	3.116488987	0.005240823	0.022758115
LRRFIP1	8049540	6.597260813	0.812898841	5.63980248	1.37e-05	0.000284914
ANP32E	7919715	6.993025393	0.811933439	4.857086951	8.51e-05	0.00109471
MGC24103	8160274	5.615169863	0.808234546	4.258270207	0.000353478	0.003149302
CENPJ	7970624	6.801864264	0.807751059	4.852765563	8.6e-05	0.00110368
CDCA4	7981525	7.769819145	0.806899412	5.284313496	3.12e-05	0.000516542
SPA17	7944869	8.283823031	0.806755989	6.652621334	1.42e-06	6.13e-05
NCR3LG1	7938702	7.02500693	0.805846957	2.785290933	0.011120074	0.039198594
C4orf27	8103684	6.618483423	0.805712627	8.304376421	4.66e-08	5.87e-06
CENPM	8076393	7.245092083	0.805215902	5.094137447	4.87e-05	0.000719172
PHF19	8163807	7.605697805	0.805118317	5.936978695	6.95e-06	0.000178398
EMG1	7953594	7.294828637	0.804056273	10.75368943	5.63e-10	3.64e-07
RPP40	8123717	6.637299821	0.803807499	5.314357401	2.91e-05	0.000489386
CLDN11	8083887	11.0181894	0.801617975	3.652202358	0.001496503	0.009214797
OCIAD2	8100298	6.18439895	0.801038764	5.778736727	9.96e-06	0.00022833
MIS18BP1	7978776	7.383949514	0.800467647	5.810294152	9.27e-06	0.000218556
FABP3	7914342	6.121499003	0.799347109	2.728253842	0.012627435	0.04302006
SNORD50B	8127989	5.661558674	0.798921982	4.741829968	0.000111783	0.001350128
CENPQ	8120165	6.190804708	0.798831125	2.995252056	0.006919932	0.027732066
TRAIP	8087513	6.090350651	0.798411733	5.523607078	1.79e-05	0.000344833
ANKRD36C	8053797	7.520281949	0.797818479	7.289431107	3.64e-07	2.45e-05
FAM161A	8052554	4.633589789	0.797698741	6.085866801	4.97e-06	0.000140558
PSMC5	8009227	7.968172347	0.797214124	10.30999687	1.19e-09	5.49e-07
COQ2	8101437	8.402388081	0.795026445	9.567649669	4.37e-09	1.22e-06
DCLRE1A	7936408	5.825638022	0.794240339	8.045427091	7.78e-08	8.21e-06
RGAG1	8169378	5.459475556	0.794078433	3.735063234	0.001229641	0.00798523
BTN3A2	8117435	6.700977267	0.794071613	4.539856055	0.000180638	0.001931325
SCFD2	8100347	9.612974278	0.794038571	5.083282481	4.99e-05	0.000733132
MRPL39	8069620	8.715350455	0.793428845	6.285820802	3.18e-06	0.000105077
MPHOSPH9	7967386	8.135009864	0.793012085	5.634831901	1.38e-05	0.000287189
OSGEPL1	8057689	6.433305164	0.791881454	3.954784162	0.000729124	0.005398861
RPS14	8115164	4.850321599	0.791093408	3.829226622	0.00098316	0.0067812
CDT1	7997839	6.449204365	0.790776758	5.178219713	4e-05	0.000622747
OCR1	7908861	5.307131147	0.790635764	4.256743054	0.000354769	0.003157069
TUBB4B	8165496	9.378622418	0.789483783	3.470048472	0.002300162	0.012526291
SNORD15B	7942594	7.271016126	0.788954289	7.450899014	2.6e-07	1.91e-05
WDR34	8164440	8.67839537	0.788896829	7.001918532	6.68e-07	3.73e-05
PFAS	8004804	7.252519964	0.787933122	8.335109669	4.39e-08	5.61e-06
HMGB1	8078248	10.70898862	0.78421984	6.788861877	1.05e-06	5.13e-05
SSX2IP	7917255	7.022083922	0.783799016	4.883916135	7.99e-05	0.001041112
COX6C	8151993	8.045184956	0.783552078	10.69220598	6.24e-10	3.81e-07
MLKL	8002778	6.730496867	0.78347436	5.091830894	4.89e-05	0.000722087
SUV39H2	7926319	7.167828443	0.783017757	4.103170788	0.000511818	0.004152635
C11orf48	7948775	7.246733438	0.782817223	8.918044598	1.44e-08	2.6e-06
HIST2H2AA3	7919619	9.268880981	0.781899258	5.263654952	3.27e-05	0.000535209
CCDC144CP	8005679	6.433291685	0.780950023	3.696803471	0.001346446	0.00856178
EHD4	7987772	8.52015606	0.780898639	12.98629618	1.79e-11	3.87e-08
IRAK3	7956878	7.269722015	0.779433643	4.510372669	0.000193774	0.002040717
FLVCR1	7909628	6.212495891	0.779107897	6.632440074	1.48e-06	6.26e-05
GUSBP3	8112564	5.837806105	0.776791206	4.358839345	0.000278069	0.002647269
DCLRE1B	7904131	6.935716612	0.775758858	4.374247221	0.000268036	0.002584485
RNU5F-1	7915590	3.003684985	0.775475958	4.325800639	0.000300872	0.002797605
CPNE2	7995976	9.126919352	0.774990839	5.433247423	2.21e-05	0.000402354
SNORD77	7922412	3.163109879	0.774125593	5.406175188	2.35e-05	0.000421189
THNSL1	7926708	5.206474351	0.773411967	5.083769186	4.99e-05	0.000733132
HNRNPF	7933164	9.004119393	0.773411327	11.35186553	2.13e-10	1.63e-07
LCP1	7971461	4.951965898	0.773309706	3.612735174	0.001642974	0.009837452
HPRT1	8169984	7.740829607	0.7727598	5.642501154	1.36e-05	0.000283701
ANKRD28	8085628	9.446309238	0.771800062	8.630530863	2.48e-08	3.73e-06
CTSL1	8156228	10.08966346	0.770616502	5.112967148	4.66e-05	0.000696031
WDR54	8042843	7.273845098	0.769738254	5.888685675	7.75e-06	0.000192177
PM20D2	8121087	6.577395185	0.769261587	3.323248815	0.003244406	0.016083199
VAT1L	7997336	7.033179735	0.768474522	3.121081212	0.005185675	0.022571443
FANCC	8162514	6.416270496	0.766263045	5.551313453	1.68e-05	0.000330566
PDGFC	8103399	9.077663694	0.763771899	5.747318418	1.07e-05	0.000239993
NPM3	7935903	7.333562404	0.763234914	7.67876716	1.63e-07	1.4e-05
NDP	8172220	5.337128185	0.762363651	4.628505071	0.000146295	0.001655601
C19orf48	8038624	6.896868682	0.762054735	6.130654602	4.49e-06	0.000130778
STGC3	8079740	5.302098123	0.761491524	4.112739147	0.000500265	0.004096774
C3orf67	8088436	5.296856652	0.760771479	6.691649083	1.3e-06	5.77e-05
PPAT	8100495	6.703218061	0.759483489	4.307431818	0.000314351	0.002891406
CAD	8040843	7.882555318	0.75908474	13.94420686	4.68e-12	2.02e-08
SNORA21	8014755	7.416657094	0.758669984	5.395909164	2.4e-05	0.000427834
LOC100130428	7952451	6.924935834	0.758334311	6.735297479	1.18e-06	5.47e-05
UQCRHL	7912670	8.349309407	0.757924147	5.330752637	2.8e-05	0.000473775
GK	8174103	7.866830285	0.756980945	5.346896373	2.7e-05	0.00046138
MRPL20	8039939	9.318152738	0.755303742	10.67508999	6.42e-10	3.84e-07
FBL	8036777	9.872909189	0.754992565	5.706138137	1.18e-05	0.000257108
INTS2	8017283	7.345865458	0.754967653	7.731310767	1.46e-07	1.29e-05
HMBS	7944401	8.949799568	0.754598593	3.513957967	0.002074331	0.011639662
NUP155	8111629	9.27552114	0.753310925	5.005140199	6e-05	0.000833737
TLR3	8098611	6.475765184	0.75312116	2.944894645	0.007760358	0.030114362
ETV4	8015806	5.558859795	0.75055081	5.309955484	2.94e-05	0.000493156
CNTLN	8154449	7.156820201	0.750242853	8.599921001	2.63e-08	3.83e-06
HDGF	7921133	10.921874	0.749903776	7.463358856	2.53e-07	1.89e-05
SNRPD3	8071920	8.684567097	0.749781334	5.415405273	2.3e-05	0.000414795
NUP205	8136401	7.766951493	0.74968756	4.637815738	0.000143093	0.001632514
HIST1H1E	8117377	12.37692934	0.748527658	7.06761409	5.81e-07	3.41e-05
SUPT16H	7977674	9.204866075	0.748495306	7.629613467	1.8e-07	1.5e-05
TOPBP1	8090772	8.667342871	0.748184851	4.439915894	0.00022919	0.002321133
RNU11	7899502	7.348314256	0.748116963	6.744855595	1.16e-06	5.42e-05
LSM2	8179839	7.308687392	0.746415006	5.334319447	2.78e-05	0.000471587
COPS6	8134699	10.8137673	0.746208268	8.095838202	7.04e-08	7.73e-06
HIST1H2BO	8117614	5.652907487	0.746180654	5.314141994	2.91e-05	0.000489386
GBP5	7917576	5.234940681	0.745821215	4.392712594	0.000256489	0.00250917
HMGA1	8118794	8.816645887	0.744827257	5.520448472	1.8e-05	0.000346738
SNORA74A	8108420	6.057238585	0.744696125	5.327433308	2.82e-05	0.000476702
BNC1	7991080	8.069308447	0.744659335	2.925141056	0.008116109	0.031122531
SCARNA9	7943160	6.431385921	0.74212231	4.184923246	0.0004211	0.003604371
PAX6	7947338	5.613371346	0.740454521	2.943973089	0.007776616	0.030170209
HOMER2	7991034	6.94850889	0.740293266	3.549719248	0.001906629	0.0109593
NUP85	8009761	8.177670938	0.739951529	5.708200357	1.17e-05	0.000256417
MPHOSPH6	8003068	6.878260861	0.739722881	6.724933517	1.21e-06	5.56e-05
TUBB4B	8159642	12.26738533	0.739672922	5.390565101	2.43e-05	0.000431566
C1QBP	8011850	9.506044562	0.738527325	8.236366555	5.33e-08	6.4e-06
SACS	7970569	9.467090991	0.738423995	6.176307891	4.05e-06	0.000122858
MYEF2	7988444	6.060415281	0.738104392	3.597075335	0.00170493	0.010096198
POP7	8134904	7.926864653	0.737708989	10.24119444	1.34e-09	5.84e-07
MPP4	8058273	5.860610929	0.737207353	3.923573577	0.00078541	0.005708394
PSME2	7978123	8.604440726	0.734520865	5.186843905	3.92e-05	0.000612273
ITPR3	8118734	8.4209007	0.734209009	5.910551371	7.38e-06	0.000185002
ZNRD1	8179055	6.878958054	0.734057896	4.381588938	0.000263384	0.002556625
MT1X	7995838	9.217420792	0.732948579	6.461052953	2.16e-06	8.13e-05
SMC1A	8172876	7.914119838	0.732517689	6.025827661	5.69e-06	0.000153763
CTSC	7950906	10.21173704	0.732243829	3.434112072	0.002502793	0.013320066
GLI3	8139212	8.746843411	0.732021033	2.94983038	0.007673834	0.029882649
CYP7B1	8151056	6.293091608	0.731440812	3.221433623	0.004111855	0.019042736
SNORD50A	8127987	7.407557189	0.731340164	7.573927815	2.02e-07	1.6e-05
SORD	7983393	7.319391535	0.730882702	6.691974077	1.3e-06	5.77e-05
SLX4IP	8060977	6.729599337	0.73029073	7.019325796	6.44e-07	3.64e-05
ARHGAP22	7933469	7.472349699	0.730064646	5.396824927	2.4e-05	0.000427349
NUP35	8046804	6.961727466	0.729502626	4.903535001	7.62e-05	0.001004558
BLID	7952309	7.468086563	0.72946667	3.710987446	0.001301917	0.008349058
MSH5	8118259	6.96743868	0.729053528	7.515802334	2.27e-07	1.74e-05
SCD	7935776	4.205619505	0.728910768	5.542269071	1.71e-05	0.000334884
GLULP4	8154951	10.26198252	0.728013389	5.887637696	7.77e-06	0.000192487
ARHGAP42	7943349	6.665274796	0.727684805	5.654586414	1.32e-05	0.000277784
CEP97	8081362	7.620216278	0.72567304	3.799203557	0.001055901	0.007141196
HNRNPA3	8046590	8.480715217	0.725574108	8.475920059	3.34e-08	4.58e-06
SLC25A5	8169640	11.03393709	0.724814129	5.860248183	8.27e-06	0.000201299
ARL6IP6	8045768	7.09657899	0.722844548	6.198293569	3.86e-06	0.000119858
FJX1	7939365	7.790749174	0.722412557	7.392729675	2.93e-07	2.08e-05
RBM14	7941707	6.241390922	0.722314402	6.811293985	1.01e-06	4.96e-05
SCML2	8171561	5.302604866	0.721765463	3.790801902	0.001077195	0.007242777
SNRPD1	8020411	7.170793904	0.721262339	5.649500181	1.34e-05	0.000280011
TTF2	7904314	6.80718306	0.720783796	5.825160744	8.96e-06	0.000213529
HNRNPD	8101324	10.87950888	0.71993638	7.797736964	1.28e-07	1.17e-05
TMEM126A	7942889	7.084931009	0.719934039	8.842578687	1.66e-08	2.83e-06
KITLG	7965322	7.879997815	0.719922399	5.783230814	9.86e-06	0.000226434
C3orf14	8080847	7.415734005	0.71879642	3.565305208	0.00183778	0.010669818
MRPS23	8016870	6.688686958	0.71875365	9.392268974	5.99e-09	1.53e-06
LOC100996496	7914791	10.02966599	0.718287184	11.37010871	2.07e-10	1.63e-07
SAAL1	7946957	7.2557439	0.718144556	5.660670446	1.3e-05	0.000274713
NFIA	7901788	7.141197695	0.717836851	3.377004718	0.002861302	0.014673848
CXorf57	8169158	4.500521773	0.716772177	4.266162976	0.000346882	0.003104632
BUB3	7931187	9.15146888	0.716465434	5.055784568	5.33e-05	0.000769051
FAM111A	7940153	8.196355848	0.716455	7.16221437	4.75e-07	2.97e-05
FAM129A	7922846	8.488527943	0.715218992	3.12661755	0.005119935	0.022371425
RP11-570P14.1	7915563	5.87250407	0.714470141	6.051966857	5.36e-06	0.000148193
ASF1A	8121734	8.051307124	0.71441099	8.932178836	1.4e-08	2.56e-06
SNORA71C	8066260	9.027105392	0.712080834	9.446339492	5.43e-09	1.43e-06
RTN4IP1	8128606	5.624661304	0.712004005	6.78581745	1.06e-06	5.14e-05
RBM14	7941694	7.741387049	0.711824254	8.607391117	2.59e-08	3.81e-06
NDE1	7993467	8.248676165	0.711752748	5.638544753	1.37e-05	0.000285372
NFATC2	8067040	6.561653226	0.71164025	4.877875695	8.1e-05	0.001052684
SPATA5	8097262	7.624482282	0.710996917	6.645968364	1.44e-06	6.17e-05
WDR67	8148158	6.592972684	0.710851847	4.499077872	0.000199057	0.002080089
ENOSF1	8021966	7.678232072	0.710007211	4.522844793	0.000188104	0.001996225
TTC27	8041360	7.408850056	0.708729567	9.992349893	2.06e-09	7.68e-07
MT-TQ	8165694	11.57109563	0.707736734	5.484699212	1.96e-05	0.00036826
STARD4	8113491	7.497784578	0.707712698	4.774431385	0.00010347	0.001269801
RRS1	8146685	7.81145654	0.70689648	5.098390531	4.82e-05	0.000714054
HOXA11	8138765	5.853996746	0.705697982	3.542958085	0.001937279	0.011093298
MIRLET7F1	8156521	4.731001104	0.705424415	3.966543973	0.000708973	0.005273816
SPRY4	8114797	7.261649632	0.704273871	3.171276029	0.00461838	0.020757982
COMMD3	7926596	7.754876157	0.702216455	7.922258751	9.95e-08	9.77e-06
HIST1H2AG	8117535	6.939019557	0.702203247	3.513024538	0.002078897	0.011646557
RAP2B	8083457	8.777933803	0.702060234	6.354671827	2.73e-06	9.47e-05
SMA4	8177544	8.415145017	0.701337542	4.574372465	0.000166393	0.001819963
LINC00537	8155596	7.001651767	0.701185711	7.691275593	1.59e-07	1.38e-05
HIST1H1C	8124397	7.800690456	0.70105458	4.955353644	6.75e-05	0.000910349
SMS	8166402	9.000513656	0.701017631	4.100875721	0.000514628	0.004163531
OARD1	8126259	6.051895599	0.701013942	6.096019204	4.85e-06	0.000138611
RGMB	8107100	10.44596804	0.700019625	4.632505543	0.00014491	0.001645441
CPS1	8048026	6.730721813	0.699520329	3.76797794	0.001137215	0.007530406
C11orf80	7941714	6.794577914	0.699496457	5.343049977	2.72e-05	0.000464714
SNORD3B-1	8013329	8.730981144	0.698347971	4.290801459	0.000327076	0.002966996
HNRNPH1	8116297	9.060244505	0.697689655	11.95389936	8.3e-11	8.41e-08
GAS5	7922406	7.041211208	0.697509356	7.930923477	9.78e-08	9.66e-06
FAM21A	7927323	8.886912815	0.696836775	4.665672885	0.000133929	0.001550608
TFAP4	7999102	6.529390517	0.695634519	6.466444007	2.13e-06	8.07e-05
SNORA54	7945801	5.798603417	0.693484451	5.419965809	2.27e-05	0.000412502
IL7R	8104901	9.051406997	0.692825165	3.099602486	0.005448538	0.023405396
LRRC37A3	8017688	8.367867806	0.691795595	4.233623773	0.000374893	0.00329799
HOXA9	8138749	8.212578342	0.691293776	3.872866226	0.000886202	0.006256651
PRKDC	8150599	9.318288249	0.691000566	6.879827663	8.67e-07	4.48e-05
SPIN4	8173208	7.636847385	0.690544761	5.451022677	2.12e-05	0.000390641
GSTM2	7919576	7.957915615	0.689201997	5.63096491	1.4e-05	0.000288276
TNFAIP6	8045688	7.301665141	0.688293207	3.182805349	0.004496842	0.020344522
CCP110	7993664	7.128737994	0.687033781	3.61834406	0.001621327	0.00974213
PBX3	8157890	9.813511433	0.686797232	4.66013345	0.000135703	0.001567008
CASP2	8136869	8.575725446	0.68629618	5.945664013	6.81e-06	0.000175622
USP13	8084100	7.55995405	0.686182452	5.258541788	3.31e-05	0.000539996
PTBP2	7903188	8.195916728	0.685057042	7.754774753	1.39e-07	1.25e-05
CEP85	7899134	6.217119327	0.684372945	4.563127578	0.000170905	0.001859247
S100A4	7920271	10.20982722	0.684042846	4.634433365	0.000144248	0.001641633
PGD	7897620	10.22038865	0.683134615	6.084409569	4.98e-06	0.000140773
CPNE8	7962250	7.346151937	0.682836401	2.750027308	0.012030431	0.041572256
UMPS	8082229	7.70304994	0.682694448	5.752335033	1.06e-05	0.000238557
LRIG1	8088642	7.396873803	0.682324466	3.512845517	0.002079774	0.011646557
SNORD74	7922418	9.928672942	0.682284147	8.726216174	2.07e-08	3.35e-06
NUP37	7965855	7.523331729	0.681464047	5.371949383	2.54e-05	0.000444448
IL17RE	8077668	6.280302306	0.681377314	6.117784886	4.62e-06	0.000133765
HMGB3	8170468	6.924020184	0.680988854	5.040025903	5.53e-05	0.000789976
FANCE	8118963	7.501958521	0.679714866	6.562619527	1.72e-06	6.99e-05
SNORD1A	8010082	4.074637822	0.679634113	5.995062213	6.09e-06	0.00016197
LSM6	8097679	6.736581659	0.678802545	6.291835663	3.13e-06	0.000104001
RNA5SP85	8050350	7.393901502	0.678358878	2.652524748	0.014930042	0.048518752
GTF2F2	7968915	7.563443041	0.678277848	6.167060999	4.14e-06	0.000124577
PRPF19	7948476	8.800187504	0.677517158	12.05518879	7.11e-11	8.01e-08
ANKRD36C	8053834	8.45071732	0.676334799	5.98996754	6.16e-06	0.000163681
MAP3K5	8129804	6.389713915	0.674942456	6.710901041	1.25e-06	5.66e-05
DIAPH3	7971866	8.028692841	0.673003269	3.517892096	0.002055195	0.01155767
RNA5SP42	7899909	6.65900317	0.671663822	4.106758005	0.000507456	0.004129273
RNA5SP339	7947228	3.345026366	0.671075181	3.555714518	0.00187985	0.010851694
FASN	8019392	8.184527363	0.671062425	7.738780517	1.44e-07	1.28e-05
GUSBP1	8104621	10.42674428	0.670503154	3.429441974	0.002530378	0.01343811
C2orf43	8050608	6.843491348	0.670466389	8.639282871	2.44e-08	3.73e-06
RABGGTB	7902396	6.239556941	0.670137277	6.060089757	5.26e-06	0.000147017
INTS7	7924119	8.083832702	0.670028317	6.577882203	1.67e-06	6.84e-05
TECR	8101622	9.341877374	0.669777121	13.93484989	4.74e-12	2.02e-08
RBMX	8175420	9.33719891	0.669767675	6.071641241	5.13e-06	0.000144117
ANKRD36	8043687	7.017525818	0.669167893	5.127864506	4.5e-05	0.000679351
DNALI1	7900159	7.185952315	0.66864287	3.522708276	0.002032003	0.011476719
PET112	8103188	6.668987811	0.668571648	7.999574268	8.52e-08	8.78e-06
C14orf159	7976216	7.096301966	0.667613849	4.348732605	0.000284854	0.002692041
ANP32AP1	7982531	9.624715921	0.666824345	12.78667746	2.39e-11	4.29e-08
GTF3A	7968242	8.775787254	0.665669095	11.95193167	8.32e-11	8.41e-08
UBR7	7976336	7.352815103	0.665209242	2.989328824	0.007014043	0.028008511
FAM46C	7904361	5.784405133	0.664684192	3.861823642	0.000909801	0.006385595
RNU5E-4P	7912525	3.269784082	0.664645364	4.697908104	0.00012406	0.001465019
MIR199A1	8034099	5.635628302	0.664198794	3.101582561	0.005423776	0.023341556
CLTC-IT1	8008868	5.010104861	0.664193857	5.209019059	3.72e-05	0.000590166
ADAT2	8129963	6.994332766	0.663715818	5.523623897	1.79e-05	0.000344833
RUVBL2	8030113	8.131500206	0.663376023	5.602972627	1.49e-05	0.000302121
IDH1	8058552	9.718985802	0.662936899	6.319704259	2.95e-06	9.98e-05
CMSS1	8081241	8.75470696	0.662417331	5.018781239	5.81e-05	0.000817813
TRIM28	8031913	9.904463391	0.661805688	6.596470435	1.6e-06	6.62e-05
DSCC1	8152582	5.65475529	0.661260999	3.526004117	0.002016282	0.011407008
RNF168	8093130	7.431847687	0.66108452	6.618872089	1.53e-06	6.39e-05
SIMC1	8110147	6.662871289	0.660243053	7.410663219	2.83e-07	2.04e-05
ZNF215	7938183	6.072423372	0.66011529	4.371965901	0.000269498	0.002593942
TTC26	8136495	6.051067726	0.659543424	5.102519301	4.77e-05	0.000708722
POLR1E	8155268	7.914088472	0.659358412	5.930992574	7.04e-06	0.000179692
SAMHD1	8066117	7.721037131	0.659076293	5.586490322	1.55e-05	0.000310469
RP11-267J23.4	7954006	10.27866317	0.658754821	8.256908542	5.12e-08	6.22e-06
CACYBP	8057554	9.175076645	0.657283871	3.3385142	0.003130793	0.015664141
TMEM256	8012207	7.48734114	0.657183016	7.658639954	1.7e-07	1.43e-05
CYB5B	7996947	10.21118512	0.657031657	9.07925559	1.07e-08	2.1e-06
FRMD3	8161964	6.230612633	0.656938347	3.673875358	0.00142163	0.008897852
POLR3G	8106820	6.54975669	0.656838368	2.928856601	0.00804802	0.030929853
POLG2	8017621	5.755380181	0.656737984	5.303988566	2.98e-05	0.000497992
KCTD14	7950641	5.916567052	0.656417	4.896657265	7.75e-05	0.00101804
HSD17B7	7906904	5.924154227	0.656209774	3.775363979	0.001117438	0.007426838
COL6A3	8059905	11.65153559	0.655846497	6.896828004	8.36e-07	4.35e-05
PHGDH	7904433	10.39636938	0.655501044	3.27099788	0.003664567	0.017548666
NIN	7979044	8.492882602	0.65511523	7.827356934	1.2e-07	1.11e-05
HIST2H3DP1	7904463	9.089272813	0.654568271	5.27598373	3.18e-05	0.000524007
DAZAP1	8024282	8.039926086	0.654526027	10.69303157	6.23e-10	3.81e-07
MRPL22	8109475	6.822115831	0.653485765	6.635576013	1.47e-06	6.25e-05
HNRNPAB	8110450	10.5912922	0.653393108	6.785169713	1.06e-06	5.14e-05
CKS1B	7905826	7.565836119	0.653299974	3.999358718	0.000655627	0.004974304
SNHG1	7948898	6.091552784	0.652553035	4.32221577	0.000303456	0.002811927
TAS2R19	7961287	5.910204665	0.651859874	3.376786226	0.002862766	0.01467758
CCDC58	8089988	6.94009908	0.651662346	7.028851464	6.31e-07	3.58e-05
CCT6A	8132943	9.277754946	0.651360364	9.122499794	9.83e-09	2.03e-06
RNA5SP217	8129390	4.872279077	0.650589017	6.199389439	3.85e-06	0.000119858
FAF1	7915995	8.632653635	0.650451018	7.065599866	5.83e-07	3.41e-05
CDK4	7964522	10.53166541	0.649574655	3.161739289	0.004721316	0.021082566
MIR31	8160439	5.722574469	0.648667114	3.17564507	0.004571952	0.020598003
ACTL6A	8084067	7.638962577	0.648461308	5.309308178	2.94e-05	0.000493644
SKA2	8157691	10.64421765	0.647632436	5.8429602	8.6e-06	0.000206266
CDC26	8142878	6.91572163	0.647552186	6.981550055	6.98e-07	3.87e-05
GFPT2	8116418	8.219220804	0.647365041	3.805221548	0.001040905	0.007066982
TMEM133	7943369	6.05291238	0.647135729	3.623703205	0.001600907	0.009651729
TAS2R31	7961291	5.417742737	0.647008258	3.680931476	0.001398061	0.008799753
URB2	7910416	6.601322052	0.646921448	7.699607775	1.56e-07	1.36e-05
EEF1E1	8123819	6.784553758	0.646726216	6.969304226	7.16e-07	3.96e-05
ANKRD36C	8054054	8.901851909	0.646678443	4.82822894	9.11e-05	0.001153233
TNIP3	8102594	5.50531195	0.646520994	3.3308356	0.003187447	0.015890846
HTRA3	8094056	7.302658344	0.645444674	5.257199609	3.32e-05	0.000541417
BRI3BP	7959777	7.862791109	0.645366001	3.178653131	0.004540251	0.020492314
HLTF	8091354	8.007518609	0.645048461	5.646382184	1.35e-05	0.000281546
EPHB2	7898809	6.661003614	0.644048244	4.562327369	0.000171231	0.001860286
GPR63	8128316	4.584494036	0.643608693	4.322903676	0.000302958	0.00281044
LSS	8070961	8.859888155	0.643357313	5.675858283	1.26e-05	0.00026916
FOSL1	7949532	8.882413807	0.643321552	3.642681586	0.001530612	0.009348243
HNRNPA1P12	8112892	7.923574873	0.642719243	9.206342051	8.42e-09	1.86e-06
DDX60	8103563	6.040103665	0.642436252	5.412682365	2.31e-05	0.000416726
HNRNPA2B1	8138670	10.11451403	0.642296334	10.42858088	9.72e-10	4.91e-07
POLD1	8030641	6.563990224	0.641834218	6.339682844	2.82e-06	9.64e-05
HNRNPC	7977657	10.76913604	0.64093593	8.830138234	1.7e-08	2.84e-06
TMEM203	8165642	7.078221004	0.639881167	6.216996681	3.7e-06	0.000116522
POP5	7967084	6.649049842	0.639109153	6.932200887	7.75e-07	4.13e-05
RP11-192N10.2	7926896	3.265662931	0.63896547	2.865272608	0.009292352	0.034383299
MT1F	7995825	9.744436454	0.638717244	3.134504194	0.00502768	0.022066763
EGR1	8108370	10.44826288	0.638157766	2.652710461	0.014923938	0.0485073
LGALS3	7974461	9.089908267	0.63575845	6.058461068	5.28e-06	0.000147175
RNA5SP268	8146788	4.846033573	0.635520515	3.982782876	0.000682055	0.005121911
PAQR5	7984524	6.615150835	0.63531991	2.909089361	0.008416662	0.032011642
NR2C2AP	8035628	6.334736064	0.634876151	3.599366758	0.001695723	0.010056414
SAV1	7979033	9.020963084	0.63441369	5.607197574	1.48e-05	0.000300328
PCYT2	8019778	8.369042487	0.634213733	5.46544219	2.05e-05	0.000381294
LRP8	7916282	7.613755244	0.63386212	3.676728119	0.001412054	0.008855497
ACYP1	7980265	6.022298664	0.633807354	7.582360247	1.98e-07	1.59e-05
RNA5SP166	8130622	6.998011427	0.633777184	2.961866757	0.007466703	0.029305563
GALM	8041542	7.217900428	0.632498981	3.980590917	0.000685628	0.005144395
DUSP5	7930413	7.976764971	0.632311724	4.406992055	0.000247903	0.002454803
C14orf142	7980990	7.176118526	0.632198113	3.605752309	0.001670322	0.009960604
RASGRP3	8041422	5.452346721	0.632130042	4.363161219	0.000275218	0.002635647
CLN6	7989975	8.844484892	0.631971379	5.466442436	2.04e-05	0.000380851
ZNF726	8027363	3.064579913	0.631955296	3.504379926	0.002121656	0.011809616
TARBP1	7925130	7.117120529	0.631600483	7.693573649	1.58e-07	1.37e-05
TFAP2C	8063536	7.1618519	0.63141835	3.469790239	0.002301559	0.012531787
MIRLET7C	8067944	3.117285613	0.630275389	6.398132206	2.48e-06	8.84e-05
CPEB1	7990971	5.459661604	0.630272007	3.531323558	0.001991159	0.011297882
RNA5SP33	7972215	6.549172792	0.629582761	5.547480609	1.69e-05	0.000332287
TRA2B	8092564	10.19960479	0.629454271	8.228976504	5.41e-08	6.47e-06
THOC1	8021924	7.84100119	0.629320724	6.72414529	1.21e-06	5.56e-05
QDPR	8099541	6.832154941	0.629116811	4.908090702	7.54e-05	0.00099594
KIAA1958	8157246	6.752275399	0.62793711	5.686724124	1.23e-05	0.000264159
ACTR6	7957793	5.622346456	0.627754958	6.339415321	2.82e-06	9.64e-05
FBXO43	8152031	3.897950874	0.627538355	5.331370423	2.79e-05	0.000473342
MRPS34	7998585	8.496574919	0.627395309	6.722741131	1.22e-06	5.57e-05
RPL31	8043932	6.829921949	0.62709851	3.569223621	0.001820859	0.01059251
DBF4B	8007673	5.708890825	0.626905773	5.453227884	2.11e-05	0.000389317
LRRFIP1	8049542	4.277829903	0.626620108	4.166594256	0.00043993	0.003729863
TMEM255A	8174767	5.427908721	0.626415934	5.78508293	9.82e-06	0.000226122
SNORD13P2	8131263	5.172516939	0.62618538	4.247918921	0.000362319	0.003209318
SMC3	7930422	8.978727583	0.625932563	6.819922502	9.86e-07	4.9e-05
RNY3P2	7969091	4.073207817	0.625868848	3.366788585	0.002930535	0.014925593
SLC25A13	8141107	7.50490899	0.625794861	4.882739639	8.01e-05	0.001042749
KIAA0586	7974653	8.078546039	0.625287423	5.318831571	2.88e-05	0.000484826
FOXRED1	7945071	7.189237508	0.625272674	3.464206378	0.002331972	0.012648373
PLD1	8092134	6.924291499	0.625247938	2.715376919	0.012993624	0.043984807
GUSB	8139859	7.635202673	0.625221241	7.106265853	5.35e-07	3.2e-05
TRIM59	8091757	8.102905929	0.624127125	5.436433994	2.19e-05	0.00040024
PSMA5	7918345	8.633858347	0.623803321	6.037437403	5.54e-06	0.000151498
RP4-564F22.2	8066254	7.051017181	0.622833769	9.997859233	2.04e-09	7.68e-07
SNORA45	7938293	6.62220137	0.622394088	5.145466429	4.31e-05	0.000660842
LRRC8B	7902861	4.622797612	0.622242357	5.832079005	8.82e-06	0.000210969
EMP2	7999387	9.580067939	0.62193153	2.706566232	0.013249957	0.044628166
PRPF4	8157283	8.430961601	0.621575665	4.02177859	0.000621497	0.004788419
UQCRC1	8087100	7.839394689	0.621444088	7.792870246	1.29e-07	1.18e-05
DKC1	8170992	4.597065638	0.621134255	5.661696726	1.3e-05	0.000274656
PLCL2	8078187	5.587611635	0.621087691	4.74237585	0.000111639	0.00134939
SNRPD2	8037642	7.892521754	0.621078367	10.97867887	3.89e-10	2.73e-07
SLC7A1	7970810	10.29889964	0.620839628	5.681552053	1.24e-05	0.000266601
SRSF1	8016898	10.17237658	0.620259402	9.746428586	3.17e-09	9.96e-07
TIAM2	8122933	6.521986565	0.61977072	3.541096689	0.001945801	0.011132987
NUP54	8101143	8.168983552	0.619199514	7.645452587	1.74e-07	1.46e-05
SUMO1P3	7906574	3.861994367	0.619169953	3.839547911	0.000959319	0.006646733
MRPL52	7973327	7.078840045	0.618905901	5.680682058	1.25e-05	0.000266957
CARS2	7972810	9.481909979	0.61871176	4.790619803	9.96e-05	0.001231688
SLC25A10	8010673	6.715182381	0.618432515	3.754212947	0.001175	0.007704844
EIF4A3	8019046	9.651601829	0.617899021	6.173946205	4.08e-06	0.000123247
RP11-587D21.1	7939068	10.04010352	0.617806115	4.890100794	7.87e-05	0.001028756
SCARNA9	7943158	5.628856383	0.617468136	4.057817097	0.000570307	0.004493634
MCMBP	7936706	9.194989378	0.616824023	4.685841673	0.000127666	0.001498831
PSRC1	7918300	6.696774148	0.616763814	5.172933745	4.05e-05	0.000628287
C11orf31	7940070	7.040431739	0.616665634	8.068363731	7.43e-08	8e-06
SNORA13	8107326	5.033052945	0.614845222	5.258846507	3.31e-05	0.000539884
RNA5SP195	8108422	4.787720318	0.614449248	5.127034592	4.5e-05	0.000679902
RNU4ATAC	8044961	9.777081895	0.614321963	4.603422483	0.000155284	0.001729475
TRDMT1	7932390	6.275455431	0.614206437	6.835401319	9.54e-07	4.77e-05
AMMECR1	8174496	8.280608426	0.614085624	5.770220755	1.02e-05	0.000231778
LOC100996481	8120411	8.670285874	0.61405038	4.500666602	0.000198305	0.002075461
ANKRD32	8113124	3.485349655	0.614003621	3.371562831	0.002897979	0.014813473
LINC00341	7981157	7.432864612	0.613911664	4.362292945	0.000275788	0.002639547
ERI2	8000013	6.521143679	0.613563064	3.561884535	0.001852677	0.01074014
RP11-849H4.2	7950082	6.829133149	0.613455931	5.080614783	5.02e-05	0.000735986
CCDC109B	8096808	8.436892176	0.613053895	3.444218095	0.002444104	0.013093963
TMC7	7993588	6.139011354	0.612627124	3.835255167	0.000969164	0.006704352
SNRPC	8118826	8.102776695	0.61248264	9.670193944	3.63e-09	1.08e-06
PAICS	8095221	9.23181957	0.612127074	5.321753882	2.86e-05	0.000482449
EPHB1	8082846	6.674439309	0.612091377	2.769664238	0.011515095	0.04026608
COMMD4	7984989	7.911316717	0.611927694	6.210800359	3.75e-06	0.000117573
RCL1	8154163	6.865510857	0.611730925	4.923780857	7.27e-05	0.000965537
RNVU1-2	7919405	5.954651966	0.611225755	4.38025781	0.000264221	0.002561457
SLC29A1	8119974	7.867529338	0.611187727	3.519622377	0.002046833	0.011534036
CCDC111	8098556	6.537603776	0.610885639	5.040141629	5.52e-05	0.000789976
SNHG3	7899480	11.20470707	0.610878512	5.170328719	4.07e-05	0.000631222
MAD2L2	7912481	8.6565777	0.610672406	6.352540736	2.74e-06	9.49e-05
TMSB15A	8174189	3.520867461	0.610407801	5.033697065	5.61e-05	0.000797043
NUDT21	8001496	10.48418847	0.610180422	5.144523786	4.32e-05	0.00066199
ATPIF1	7899424	7.126651696	0.609618711	6.494256055	2e-06	7.77e-05
MDC1	8178404	7.168168057	0.609350179	7.217943929	4.23e-07	2.73e-05
HN1L	7992337	8.400120904	0.608784511	3.991887012	0.000667411	0.005037693
HIST2H2BC	7919625	10.77888763	0.608780808	7.105833397	5.36e-07	3.2e-05
RNU2-7P	7967967	4.508498204	0.608767897	3.370507106	0.002905148	0.014840727
PIGW	8006634	7.387011752	0.608386116	3.323747239	0.003240634	0.016071894
COA1	8139244	9.710906084	0.608069636	7.621863392	1.83e-07	1.52e-05
WDR12	8058373	7.401895655	0.60799875	4.854034798	8.57e-05	0.001101763
WDR36	8107282	8.249551502	0.607868291	5.780647033	9.92e-06	0.000227611
RNA5SP385	7974335	8.685960338	0.607616815	3.976449757	0.00069243	0.005176968
RNU7-35P	8132501	5.75061633	0.607132373	3.506742671	0.002109884	0.011759539
ARMC6	8027117	7.256020744	0.607112101	6.643143296	1.45e-06	6.19e-05
SLC18B1	8129649	5.143733824	0.607111614	3.235069778	0.003983758	0.018588111
PRPH2	8126436	5.805886362	0.607035932	3.808223494	0.001033504	0.007030915
SEPHS1	7932109	9.095134592	0.60670449	4.730358175	0.000114866	0.001381174
KCNMA1	7934570	8.201176827	0.605739304	3.339844419	0.003121079	0.015625081
LINC00260	7908966	5.608988332	0.605425185	4.636948964	0.000143388	0.001634149
SHFM1	8141133	9.088720258	0.605350687	8.163889394	6.15e-08	7.12e-06
SNORD52	8118322	6.816964287	0.60528011	4.277195129	0.000337869	0.003043145
DKC1	8170971	7.899515819	0.604620714	5.475723655	2e-05	0.000374701
RP11-24M17.3	7985032	3.504406959	0.604433485	2.813515487	0.01043908	0.037388325
C4orf46	8103431	8.070976534	0.604246999	3.510303261	0.002092265	0.011693603
PPP2R3A	8082869	8.453086372	0.60385589	4.602476419	0.000155634	0.001732176
CEP192	8020267	7.54201333	0.603716306	6.420240571	2.36e-06	8.64e-05
LOC101060558	8112519	5.119300691	0.603275603	3.58802501	0.00174178	0.010252428
PLEKHA2	8145977	8.73727349	0.603270745	6.078745479	5.05e-06	0.00014208
PARP4	7970602	10.00070189	0.60204714	7.633724457	1.79e-07	1.49e-05
PAXIP1	8144047	7.601810723	0.601917347	7.763998066	1.37e-07	1.24e-05
MVK	7958565	6.476820322	0.601905075	4.308487184	0.00031356	0.002885701
PCCA	7969835	6.76342025	0.601255069	7.903891883	1.03e-07	1e-05
AQP1	8132118	6.144159415	0.601055204	3.258627518	0.00377155	0.017910707
UNG	7958455	7.266530015	0.600574349	6.567149159	1.71e-06	6.96e-05
GUCY1B3	8097973	6.31093133	0.600571577	3.763184709	0.001150234	0.007593281
CD109	8120719	10.31591372	0.600392442	4.179607932	0.000426476	0.003639303
HMGB1P4	8056728	8.811252923	0.600302084	4.657559894	0.000136535	0.001573806
NOP16	8115907	7.130731677	0.599454229	6.455331474	2.18e-06	8.18e-05
RPL22P11	8044351	2.98155134	0.598409883	3.01915609	0.006552338	0.026657367
DMXL2	7988789	7.933630576	0.598229551	8.623665114	2.51e-08	3.73e-06
NHP2	7929243	8.208237762	0.598116882	5.704632914	1.18e-05	0.000257474
HIST1H2AC	8117372	9.199454142	0.598082539	4.45863217	0.000219192	0.002244884
SRGAP1	7956759	9.852766996	0.597955865	5.028396734	5.68e-05	0.00080477
MGLL	8090433	8.288490848	0.597568621	4.116361474	0.000495959	0.004077252
MIR137HG	7917942	6.975308226	0.596890877	4.037200074	0.000599054	0.004659936
SCLT1	8102751	7.098745966	0.596132839	4.71463888	0.000119231	0.001422541
LRRC37A2	8007867	8.403326174	0.595158373	3.607084718	0.001665069	0.009942121
ABL2	7922610	9.014215311	0.59477328	6.68326315	1.33e-06	5.85e-05
HNRNPC	8047059	10.09561663	0.594380573	6.401486695	2.46e-06	8.81e-05
LETM2	8145942	5.55267144	0.594017842	4.375489229	0.000267243	0.002582233
TMEM154	8103226	7.743519875	0.593811135	2.911978883	0.008361782	0.031851639
LINC00266-1	8123520	5.788725751	0.593501812	3.160571829	0.004734069	0.021122285
TFB1M	8130438	6.528621411	0.593501362	5.700628801	1.19e-05	0.000259496
NUP160	7947991	7.561327992	0.592770984	4.814272284	9.42e-05	0.001183048
SNORD44	7922410	7.594286836	0.592673202	7.288548587	3.65e-07	2.45e-05
METTL7A	7955441	5.307231851	0.592233961	3.368580204	0.002918276	0.014889667
COA3	8015712	7.983366909	0.59157091	5.85598955	8.35e-06	0.00020189
NGDN	7973414	7.531824508	0.590913966	5.411179141	2.32e-05	0.000417699
MIR181B1	7923173	6.177528741	0.590779792	3.612895561	0.001642351	0.009835544
ATP5L	7944216	10.0644953	0.59060087	7.626165195	1.81e-07	1.51e-05
TUBA4A	8059177	8.011003386	0.590314581	5.190447368	3.88e-05	0.000608603
CUZD1	7936798	5.015167346	0.589952049	2.799105553	0.010781635	0.038327454
KIAA1841	8042168	6.847012748	0.589619939	4.267723332	0.000345593	0.003097591
ANPEP	7991335	11.83138279	0.58941961	3.61674409	0.001627473	0.009775426
NUCKS1	7909142	6.858434291	0.589328263	3.604226709	0.001676356	0.009978217
C6orf170	8129273	5.87348232	0.588598348	6.493350627	2.01e-06	7.77e-05
SQRDL	7983512	7.95140274	0.588131727	4.41573644	0.000242788	0.002420469
RBM14	7941702	6.952877343	0.5869965	4.589535302	0.000160498	0.001771675
TIFA	8102362	6.117176656	0.586680537	3.575920522	0.001792295	0.010479153
TMEM194B	8057736	5.249169185	0.586678439	4.506213263	0.000195703	0.002053671
EIF4A2	8084704	5.735008345	0.586167186	3.764623242	0.001146311	0.007572025
MIOS	8131479	7.980221089	0.585835761	4.633187403	0.000144676	0.001644764
MLPH	8049487	6.745162294	0.585546004	4.048417404	0.000583239	0.004565478
G2E3	7973756	6.748383384	0.585401458	5.018299612	5.82e-05	0.000818384
LRP1	7956301	11.64158843	-0.584907706	-4.923753553	7.27e-05	0.000965537
CCDC176	7975676	6.000316198	-0.585011113	-4.220525693	0.000386797	0.003374939
AFAP1	8099259	9.508904143	-0.585289245	-3.031804449	0.00636552	0.02613205
DDR1	8179184	7.433374755	-0.587196987	-4.636301066	0.000143609	0.001636091
SNORD116-3	7981966	9.790691036	-0.588410697	-3.055548371	0.0060286	0.02514492
RP13-516M14.8	8010778	6.582903942	-0.589044391	-2.956879306	0.00755187	0.029528672
C6orf48	8179326	9.594005171	-0.589258564	-6.162037711	4.19e-06	0.000125003
SYNC	7914557	9.192581488	-0.589651972	-4.333142535	0.000295648	0.002764139
MFAP2	7912887	9.52803589	-0.589967657	-3.973753469	0.000696895	0.005202926
DYSF	8042637	5.426578653	-0.590691926	-4.284275311	0.000332209	0.003003388
ARHGEF5	8143610	6.810974242	-0.591533741	-4.214484531	0.000392414	0.003415897
PCDHB5	8108697	5.179342093	-0.591597418	-3.236756385	0.003968187	0.018539392
CTTNBP2NL	7904018	9.453531935	-0.591703097	-5.755313918	1.05e-05	0.000237777
NFYB	7965956	6.647998299	-0.591904852	-2.676360208	0.014165597	0.046734185
MN1	8075126	7.946199447	-0.592580551	-3.483761288	0.00222716	0.012235942
YPEL5	8041197	9.838465791	-0.592846092	-7.46072273	2.55e-07	1.89e-05
LHX8	7902353	3.97390671	-0.592976717	-4.738649427	0.00011263	0.001359335
UNC13A	8035318	5.024053229	-0.593241203	-2.847963233	0.00966176	0.03532154
IER3	8179704	10.00262188	-0.594781737	-3.011083948	0.006674315	0.027019106
KIAA1549	8143247	7.558739001	-0.595727568	-3.621721882	0.001608427	0.009686225
GADD45B	8024485	8.257952675	-0.596290273	-5.56748191	1.62e-05	0.00032101
FAM19A2	7964631	4.371361074	-0.598875638	-2.8232295	0.010214041	0.036811776
CPEB2	8094169	7.924230087	-0.599789917	-2.677714638	0.014123289	0.046660412
STAT1	8057744	10.97766056	-0.599997815	-4.599043607	0.00015691	0.001743973
ADAMTSL5	8032249	7.647176698	-0.601083073	-6.408548542	2.42e-06	8.74e-05
KRT18P49	8169233	5.467996572	-0.6012419	-3.078628292	0.00571764	0.024210644
DCN	7965410	11.49000914	-0.601357612	-3.449560156	0.002413628	0.012970846
SH3PXD2A	7936115	8.072616689	-0.60206992	-6.655580033	1.41e-06	6.11e-05
DIXDC1	7943803	7.412420854	-0.602258437	-3.925594992	0.000781637	0.005692493
MT-TP	8165709	9.714071798	-0.60236015	-7.120184147	5.2e-07	3.15e-05
GSTM3	7918379	7.525085223	-0.603104675	-2.894048591	0.008707947	0.032753352
RAB18	7926836	9.923698883	-0.60321855	-14.50066777	2.22e-12	2.02e-08
ATP6AP2	8166805	10.90901629	-0.604947985	-7.249357219	3.96e-07	2.58e-05
RNASEK-C17orf49	8004241	8.197755856	-0.605669089	-4.805081761	9.62e-05	0.001199662
FNDC4	8051187	8.10783703	-0.606703694	-6.247090175	3.46e-06	0.000111345
STXBP1	8158059	9.855622653	-0.607000321	-8.979044552	1.28e-08	2.4e-06
PRKAB2	7919305	8.955281411	-0.607483275	-4.929802657	7.17e-05	0.000954595
DOC2B	8010901	6.742762749	-0.607855076	-5.080346325	5.03e-05	0.000736117
MPPED2	7947274	3.787640541	-0.608019882	-4.023112957	0.000619523	0.004776621
MGC45800	8103853	7.198626524	-0.608037572	-3.960087787	0.000719967	0.005342068
GOLGA8A	7987248	6.764654095	-0.608466519	-3.307004542	0.003369725	0.016516967
GOLGA8I	7981859	5.293022791	-0.608705929	-4.138783794	0.000470119	0.003914876
LINC00965	8149214	7.256254512	-0.60903001	-3.655046974	0.001486458	0.009173185
C10orf54	7934185	7.991768369	-0.609210473	-2.841809226	0.009796445	0.035700857
BTG2	7908917	6.821394671	-0.610044608	-5.134007997	4.43e-05	0.000672415
FAM171B	8046895	9.855789621	-0.610332291	-6.610630803	1.55e-06	6.49e-05
LRP12	8152280	8.579297302	-0.611115443	-5.110943699	4.68e-05	0.000698698
MT-TM	8165656	10.22015571	-0.611885522	-5.664004517	1.29e-05	0.000274239
CAP2	8117054	10.25085565	-0.612053172	-5.639022192	1.37e-05	0.000285242
ARSA	8077160	7.606931768	-0.613625957	-4.50591488	0.000195842	0.002054464
ADAMTS7	7990736	8.018046911	-0.613888948	-5.189661449	3.89e-05	0.000609133
HLA-DMA	8180086	7.245078144	-0.614342209	-3.536701938	0.00196607	0.011200802
SNORD116@	7981988	10.04246699	-0.614824128	-3.825652201	0.000991552	0.006827554
MUC1	7920642	7.276045437	-0.615107984	-4.572084237	0.000167301	0.001827287
GNA14	8161892	4.23392438	-0.615571075	-4.550425636	0.00017615	0.00189532
MYADM	8031047	11.6283348	-0.615901062	-5.507147936	1.86e-05	0.000354814
BICC1	7927681	9.98515355	-0.616068747	-3.734066527	0.001232553	0.007997863
CHMP2B	8081055	8.221371703	-0.617746824	-7.725424059	1.48e-07	1.3e-05
KIAA0040	7922474	4.101846568	-0.622508431	-3.879890109	0.000871509	0.006175851
NOG	8008627	6.484292454	-0.622907013	-3.0511884	0.006089149	0.025332395
BDH2P1	8121212	8.517257899	-0.623977053	-4.225392368	0.000382331	0.003345237
FAM101A	7959761	7.476747082	-0.624780871	-3.689722336	0.001369237	0.008671871
PID1	8059565	7.091803278	-0.625543447	-4.669800151	0.000132623	0.001541086
LAMA2	8121949	8.401276554	-0.627110951	-2.902437154	0.008544321	0.032310868
LIF	8075310	5.167836894	-0.630070953	-3.180986832	0.004515804	0.020399063
SOX9	8009517	7.472816376	-0.630322903	-4.340373321	0.000290592	0.002729501
PEAK1	7990632	10.39007306	-0.630993431	-5.390466058	2.44e-05	0.000431566
SIDT2	7944049	9.40222759	-0.631110574	-4.895789068	7.76e-05	0.001019656
MOSPD2	8166140	9.147087992	-0.631350043	-10.36534829	1.08e-09	5.24e-07
CDSN	8178442	7.325560452	-0.63189586	-2.693485202	0.013639383	0.045512958
FZD4	7950885	6.938987859	-0.634956459	-4.627338122	0.000146701	0.001659037
RAB7A	8090509	7.848553504	-0.635918792	-5.735264229	1.1e-05	0.000245339
PLXND1	8090591	8.984303205	-0.63611236	-5.082687374	5e-05	0.000733669
VLDLR	8159850	5.397297235	-0.636948825	-7.546865766	2.13e-07	1.67e-05
RPS28	8005471	10.04509219	-0.637277291	-4.17846377	0.000427642	0.003646118
CRYAB	7951662	10.96725297	-0.637569917	-5.050805313	5.39e-05	0.000774654
MYH1	8012726	3.27952461	-0.637775155	-4.810760617	9.49e-05	0.001190262
MALAT1	7949410	9.658332659	-0.639257829	-7.117918655	5.22e-07	3.16e-05
MFRP	7952243	8.485237979	-0.639593777	-5.229502373	3.54e-05	0.000567868
PRSS12	8102468	8.771825885	-0.639833492	-4.244336138	0.00036543	0.003232365
KDM5B	7923453	9.165703899	-0.640393004	-7.184350362	4.54e-07	2.87e-05
PKD2	8096314	9.422135907	-0.640634601	-7.064404684	5.85e-07	3.41e-05
PDK1	8046408	8.928181924	-0.640670689	-4.138291209	0.000470672	0.003916118
SAP30L-AS1	8109426	7.444154467	-0.641594086	-3.68809486	0.001374529	0.008693961
PPIAL4B	7919162	5.800582712	-0.642094392	-4.528835147	0.00018544	0.001972877
DHRS7B	8005699	8.195028298	-0.642565581	-5.930118949	7.06e-06	0.000179781
NIPAL2	8151952	9.578109449	-0.644274383	-5.582973655	1.56e-05	0.000311956
PMEPA1	8067233	7.437218421	-0.644769414	-3.34528158	0.003081678	0.015481854
TSPYL2	8167763	7.204731186	-0.646047485	-4.203714638	0.000402632	0.003482797
FGF1	8114805	7.387552881	-0.646471506	-3.606215462	0.001668494	0.009953378
NOX4	7950933	6.182671559	-0.646660641	-3.325213733	0.00322956	0.016036657
ANKRD30B	8069499	3.600644007	-0.647842824	-2.684646142	0.013908634	0.046097309
PCDHB11	8108729	4.600091922	-0.651235061	-5.147122869	4.3e-05	0.000659531
PCMTD1	8150714	9.299632034	-0.651437303	-4.211006697	0.000395685	0.003437887
CTD-2165H16.1	8111099	10.22931401	-0.651699017	-4.543896047	0.000178909	0.001920464
CST1	8065412	4.643810672	-0.65226612	-3.029080952	0.006405308	0.026215772
RRM2B	8152133	8.183241057	-0.653086491	-5.732254484	1.11e-05	0.000246596
MYLK	8090098	9.529681984	-0.653976471	-3.10296834	0.00540651	0.023297397
PNRC1	8121076	8.938243996	-0.654465989	-5.073160162	5.11e-05	0.000745948
INMT	8132092	6.142388696	-0.655312197	-3.568671063	0.001823236	0.010604428
ENPP4	8120061	4.595280946	-0.657606081	-3.027150589	0.006433653	0.026308465
KGFLP1	8155530	2.646590596	-0.659285251	-3.145694051	0.004899543	0.021636896
SSPN	7954481	8.698904053	-0.659735371	-4.181811317	0.000424239	0.003625553
EFEMP2	7949503	10.91320864	-0.659875912	-8.119046301	6.72e-08	7.56e-06
IGF1R	7986359	9.649009218	-0.662874899	-5.663782898	1.3e-05	0.000274239
HOXB8	8016473	5.740330103	-0.663258013	-6.361765682	2.68e-06	9.35e-05
GLRXP3	8115664	5.671325332	-0.663556211	-4.940537524	6.99e-05	0.000936508
EN1	8054831	7.461383118	-0.665367668	-5.688987611	1.22e-05	0.000263648
DDAH1	7917347	11.6935955	-0.665721174	-8.082521516	7.22e-08	7.86e-06
KRTAP1-4	8015187	10.37129065	-0.665877593	-3.623458052	0.001601836	0.009655526
WFS1	8093906	8.537406197	-0.666106	-5.889182362	7.74e-06	0.000192108
ALPK2	8023528	9.527876501	-0.670376252	-4.306845181	0.000314791	0.002892088
SORT1	7918323	9.652475085	-0.671772459	-2.958636472	0.007521759	0.02945369
ARRDC3	8113073	10.3707789	-0.672074383	-4.708258221	0.00012105	0.001436819
RRAS	8038407	11.52228864	-0.674048656	-7.543017405	2.15e-07	1.67e-05
NAP1L3	8173917	6.948900304	-0.676495106	-3.650658173	0.001501984	0.009241502
ARHGEF17	7942417	8.465777646	-0.676829539	-4.288701439	0.000328719	0.002978916
DRAM1	7958019	9.380245027	-0.676847121	-5.669034834	1.28e-05	0.000271844
KIAA1191	8115895	9.778325632	-0.677697597	-7.110673345	5.3e-07	3.19e-05
DMPK	8037657	8.346100224	-0.678329667	-5.140187342	4.37e-05	0.000665602
RGS7BP	8105596	3.926670071	-0.678830601	-2.777148698	0.01132426	0.039740654
ANKH	8111101	8.367273323	-0.680828288	-3.713538793	0.001294063	0.008313538
TESK1	8155062	9.056772783	-0.681239567	-8.043367893	7.81e-08	8.22e-06
P4HA1	7934278	10.04299563	-0.681631087	-4.011011469	0.000637662	0.004876039
RCOR3	7909529	8.896709558	-0.682509212	-7.00794192	6.59e-07	3.7e-05
ZFAND5	8161747	10.14270446	-0.683779442	-3.837305926	0.000964448	0.00667779
CORIN	8100154	4.853837313	-0.684697694	-3.077775814	0.005728845	0.024246278
FAT1	8104079	10.60185133	-0.685404286	-4.194346965	0.000411735	0.003543991
CDKN1A	8119088	9.686578132	-0.685865537	-4.860227683	8.45e-05	0.001087909
ATL1	7974270	7.156677019	-0.689168267	-3.420495212	0.002584059	0.013631363
ZNF610	8030914	5.973674798	-0.689798214	-4.658392799	0.000136265	0.001571256
STC2	8115851	8.845360862	-0.690925275	-4.521156347	0.000188861	0.002002028
COX7A1	8036284	7.382967409	-0.691286405	-4.779268865	0.00010229	0.001257559
HEPH	8167973	7.425240344	-0.691657719	-3.267362001	0.003695701	0.01765956
HTR1D	7913566	5.28656382	-0.691846232	-4.425035274	0.000237465	0.002384318
ROR1	7901969	8.509750625	-0.69257314	-3.61834502	0.001621324	0.00974213
PIR	8171435	6.445256304	-0.702319295	-3.349054314	0.003054625	0.015398422
ATF3	7909610	6.052567733	-0.702519506	-3.545873514	0.001924003	0.011037577
MAN2B2	8093916	8.931475086	-0.702549443	-6.504191047	1.96e-06	7.65e-05
MYL9	8062312	11.03384722	-0.70380741	-6.180314913	4.02e-06	0.0001222
C8orf37	8151898	6.515951443	-0.70468531	-3.461324043	0.002347824	0.012705044
DUSP4	8150076	5.681745407	-0.706836163	-2.822064183	0.010240791	0.036871181
ABAT	7993126	6.970993461	-0.706929757	-3.887250852	0.000856371	0.006103368
TMEM9B	7946439	9.059769669	-0.707260303	-6.426009707	2.33e-06	8.55e-05
MAP6	7950524	6.469893916	-0.708471999	-5.220707576	3.62e-05	0.000577456
PRSS23	7942957	9.224598394	-0.710294739	-4.660854328	0.000135471	0.001565446
DNAPTP3	8048139	6.79550474	-0.711817774	-6.294837848	3.11e-06	0.000103629
SNORD116-6	7981960	6.273179901	-0.712066682	-2.737825876	0.012361596	0.042368944
FAM63B	7983940	7.651794114	-0.713680145	-3.467735283	0.002312706	0.012581883
GOLGA8B	7987279	8.05905296	-0.714075718	-3.670579499	0.001432773	0.008943348
TMEM45A	8081288	8.482751697	-0.715545552	-5.829468572	8.87e-06	0.000211914
PAPPA-AS1	8163672	6.105899391	-0.715571815	-2.938400937	0.007875621	0.030444677
NMNAT2	7922756	6.040045542	-0.71582227	-4.194095455	0.000411982	0.003545174
GGT3P	8074316	6.330502605	-0.717062903	-5.106292927	4.73e-05	0.000704474
WSB1	8005765	10.22241742	-0.718081939	-4.419315038	0.000240726	0.002407333
SRPX2	8168749	8.660249561	-0.718261885	-3.213151662	0.0041916	0.019315184
HIAT1	7903294	10.29304658	-0.720558892	-5.741525075	1.08e-05	0.000242688
ST3GAL1	8153021	8.161537986	-0.721246208	-4.296149988	0.000322928	0.002939242
IFI6	7914127	9.048887212	-0.721820983	-4.720411738	0.000117609	0.001408388
UBE2E2	8078252	9.055341793	-0.722613378	-9.333042283	6.68e-09	1.61e-06
SLC20A2	8150537	8.896537864	-0.723662096	-6.439059455	2.26e-06	8.39e-05
FNIP2	8098103	8.630783455	-0.724296639	-5.793479013	9.63e-06	0.000223424
GSTM2	7903753	8.940259513	-0.727713089	-5.720306113	1.14e-05	0.000251969
MTX2	8046573	8.450367081	-0.731017259	-8.677540343	2.27e-08	3.59e-06
KLHL24	8084219	7.644766615	-0.731828156	-4.069227577	0.000554992	0.004396545
FSTL3	8023995	9.025661002	-0.732071899	-4.112735859	0.000500268	0.004096774
EPAS1	8041781	11.1644304	-0.732561507	-4.430736003	0.00023426	0.002355796
MRAP2	8120961	5.232201947	-0.733602192	-3.305439299	0.003382047	0.016559783
NOTCH3	8034940	8.273727467	-0.733768801	-2.905686499	0.008481734	0.03219095
ITGAV	8046861	10.33886986	-0.734589696	-9.660287878	3.7e-09	1.08e-06
VAMP2	8012376	8.33210037	-0.735906099	-5.64154557	1.36e-05	0.000284142
SSU72P5	7945954	7.009480707	-0.736383333	-5.353163329	2.66e-05	0.000457366
GJA5	7919340	4.234920462	-0.737462768	-4.674112274	0.000131271	0.001531152
CFLAR	8047401	7.858729866	-0.737572625	-5.544238706	1.71e-05	0.000333769
IGF1R	7986383	7.264844407	-0.737711857	-5.855016269	8.37e-06	0.000202035
ADAMTS10	8033635	7.161442345	-0.73859013	-5.129544681	4.48e-05	0.00067763
BMP6	8116818	6.388582343	-0.738613197	-4.759081501	0.000107303	0.001305286
IMPAD1	8150906	9.968918056	-0.740239252	-6.276979606	3.24e-06	0.000106261
HSPB8	7959102	7.988728748	-0.740263192	-4.251164855	0.000359523	0.00318995
PCDHB4	8108693	3.356896934	-0.740295319	-5.211508648	3.7e-05	0.000587606
CDKN2B	8160452	7.167001864	-0.740420236	-6.382403177	2.56e-06	9.07e-05
PPP1R13L	8037563	7.915788831	-0.741300915	-5.669644069	1.28e-05	0.000271821
ULBP2	8122720	6.683654578	-0.742091239	-5.365565281	2.58e-05	0.000448184
ND2	8165658	9.224120925	-0.74352322	-4.904550828	7.61e-05	0.001002904
KIAA1462	7932826	9.011513759	-0.744103424	-5.583210098	1.56e-05	0.000311956
ENAH	7924619	9.745027991	-0.744373855	-6.032087218	5.61e-06	0.000152373
ITGB2	8070826	6.379302408	-0.746386785	-3.512113543	0.002083363	0.011651908
TPM2	8161044	11.86052082	-0.749167956	-4.852627638	8.6e-05	0.00110368
VLDLR	8154100	7.616453999	-0.749502351	-4.848220085	8.69e-05	0.001109511
TMEM171	8106170	8.32329355	-0.752944755	-3.714596089	0.001290822	0.008299315
SH3BGRL	8168557	11.65503295	-0.753301835	-8.644827376	2.41e-08	3.72e-06
LBH	8041206	9.902141032	-0.754286391	-2.984652384	0.007089214	0.028224803
SDPR	8057797	6.854235295	-0.754481333	-3.006024735	0.006751876	0.027227456
KCNK6	8028332	8.307757001	-0.756162854	-4.79408454	9.88e-05	0.001223964
MAGI1	8088602	8.765395634	-0.758612445	-7.542983154	2.15e-07	1.67e-05
SCUBE3	8118890	7.872899841	-0.758686784	-3.148916922	0.004863228	0.021526213
RP13-138P15.3	8168674	7.01231276	-0.762318477	-2.723082552	0.012773302	0.043393514
IL1B	8054722	5.628688716	-0.763311512	-2.644339014	0.015201444	0.049162086
SNORD116-1	7981949	7.218251886	-0.763730958	-3.537010373	0.001964641	0.011195587
MGAM	8136662	3.677048961	-0.766790944	-3.483063542	0.002230819	0.012245913
SNORD116-5	7981962	8.159998261	-0.76683173	-3.758103168	0.001164197	0.007658121
BPGM	8136341	8.274182759	-0.767837012	-6.722258047	1.22e-06	5.57e-05
FAM177A1	7973918	7.101721112	-0.769079415	-6.346646909	2.78e-06	9.58e-05
C2	8179331	5.489697825	-0.770159439	-4.063968775	0.000561999	0.004440078
PAWR	7965112	9.377944186	-0.770515279	-5.988453874	6.19e-06	0.000164001
PARD3B	8047709	7.678450536	-0.775983968	-3.566442566	0.001832852	0.010648607
MAP1LC3A	8062023	7.199399679	-0.778431526	-7.741675387	1.43e-07	1.27e-05
SEZ6L2	8000716	6.991153123	-0.778539262	-7.094046569	5.49e-07	3.26e-05
TRAF5	7909545	6.876848165	-0.779680782	-3.502805203	0.002129538	0.011832352
B4GALT1	8160637	10.30272491	-0.77969087	-10.22036397	1.39e-09	5.9e-07
TMEM47	8172022	12.08036522	-0.781655247	-6.836929138	9.51e-07	4.77e-05
TCP11L2	7958262	8.354682169	-0.784083686	-3.577617505	0.001785127	0.010448585
RECK	8155169	10.39667973	-0.78583323	-3.59453046	0.001715214	0.010134813
CD55	7909332	9.884799798	-0.787441375	-6.778557525	1.08e-06	5.18e-05
ARHGEF25	7956551	7.899351606	-0.787560526	-7.157608387	4.8e-07	2.98e-05
IGHV3-72	7981737	4.713990532	-0.789172697	-2.687719307	0.013814455	0.045886114
SHROOM3	8095834	8.006367842	-0.789269921	-3.185376988	0.004470159	0.020243803
BDNF	7947230	7.304571225	-0.790407888	-3.528235815	0.002005704	0.011353127
PDLIM7	8116070	9.192212082	-0.790795692	-4.610094678	0.00015284	0.001709913
HUNK	8068180	6.572920499	-0.793639634	-3.113900475	0.005272159	0.022848142
SELM	8075462	11.27344052	-0.793809698	-7.397413102	2.91e-07	2.07e-05
HPS5	7946988	7.61287436	-0.794412316	-6.937871947	7.66e-07	4.1e-05
RUSC2	8155048	8.555259811	-0.794615884	-5.520115737	1.8e-05	0.000346798
XG	8165808	9.170465134	-0.794620172	-6.791964924	1.05e-06	5.1e-05
PPP1R14A	8036473	6.873187056	-0.796700436	-3.598751278	0.001698191	0.010065511
LGMN	7980958	10.47924636	-0.797309663	-5.940120911	6.9e-06	0.000177274
MYOZ1	7934434	4.122922685	-0.797426737	-4.551737036	0.000175601	0.001892676
TOB1	8016739	9.411808604	-0.797841012	-8.177737994	5.98e-08	6.98e-06
ADRA2A	7930482	8.07386487	-0.798703751	-2.970018047	0.007329493	0.028927395
RNF150	8102938	8.136426975	-0.798922049	-3.971789757	0.000700164	0.005221506
CCDC85A	8042079	7.046258303	-0.80099204	-3.601769824	0.001686119	0.01002337
ID4	8117120	7.579203079	-0.80205636	-5.722744883	1.13e-05	0.000250738
CTSF	7949650	8.071757983	-0.802858027	-5.640141381	1.37e-05	0.000284876
STX12	7899361	9.277080871	-0.806996107	-7.107334612	5.34e-07	3.2e-05
LTBP3	7949412	8.924948699	-0.808641196	-6.805751753	1.02e-06	5e-05
ANGPTL1	7922598	5.491250021	-0.809838341	-2.741609531	0.012257987	0.042138949
CBLB	8089261	10.00081258	-0.812052694	-5.654497005	1.32e-05	0.000277784
GLRX	8113214	8.649903508	-0.813088944	-4.50899961	0.000194408	0.002045958
PADI2	7912937	5.69356756	-0.813374266	-4.55628	0.000173713	0.001877563
KIAA0355	8027604	7.980141793	-0.814070391	-8.578715374	2.74e-08	3.94e-06
COL4A2	7970033	8.897545907	-0.814079952	-3.367294592	0.002927067	0.014919689
PIK3IP1	8075483	6.590402376	-0.814527482	-5.437594281	2.18e-05	0.000399792
C10orf10	7933204	6.701798847	-0.814590321	-4.685051637	0.000127905	0.001500555
GAS6	7970329	10.50949744	-0.817439241	-4.096513726	0.000520013	0.004193052
FAM214B	8160981	8.736379466	-0.819145709	-5.873722365	8.02e-06	0.000196858
FUCA1	7913694	6.6621539	-0.819920196	-7.112359849	5.28e-07	3.18e-05
NR4A1	7955589	7.293970576	-0.830140395	-3.296940469	0.003449722	0.016796995
TSC22D3	8174361	8.201240891	-0.831684112	-7.262591832	3.85e-07	2.53e-05
FRMPD4	8166028	5.095048941	-0.832467923	-3.324447638	0.00323534	0.01605303
SLC22A23	8123658	7.326469459	-0.834820496	-9.790658114	2.93e-09	9.39e-07
PTCHD4	8126855	6.373834758	-0.8357099	-4.852112534	8.61e-05	0.001104586
KRTAP1-5	8019588	10.72694274	-0.839149311	-2.813311881	0.010443847	0.037398137
GABARAPL3	7991395	5.143549197	-0.839646018	-5.82573733	8.95e-06	0.000213406
HSPB6	8036151	9.545876719	-0.84127879	-5.915179374	7.3e-06	0.000183927
BAMBI	7926875	7.213796812	-0.841519721	-4.606179605	0.000154269	0.001721139
SLC25A4	8098576	8.073685113	-0.842981315	-5.066690693	5.19e-05	0.000753633
HK2	8042942	8.282027179	-0.844008148	-5.023136696	5.75e-05	0.000811947
TNFRSF11B	8152512	10.21873569	-0.845807512	-3.249714266	0.003850514	0.01816029
LEP	8135909	5.036122183	-0.84590321	-2.960470298	0.007490456	0.02937399
SVIL	7932796	6.639823469	-0.846013147	-3.467470998	0.002314143	0.012583348
LUZP2	7939007	5.137602752	-0.846147435	-4.683377428	0.000128415	0.001505438
APOD	8092970	6.705841441	-0.846190752	-2.704343215	0.013315386	0.044778544
HSPG2	7913450	10.3145402	-0.84641303	-6.748560378	1.15e-06	5.39e-05
FYB	8111739	3.535837889	-0.847295408	-3.925929045	0.000781015	0.005689247
PCED1B	7955045	5.876959042	-0.848296856	-4.036581328	0.000599939	0.004665695
TRIB2	8040365	7.543826071	-0.849198591	-7.252056365	3.94e-07	2.58e-05
KCND3	7918558	6.270009938	-0.84999866	-3.746908781	0.001195552	0.00780793
CCPG1	7989037	8.03234793	-0.850526591	-6.434541897	2.29e-06	8.43e-05
PDGFA	8137670	7.800400827	-0.851292583	-3.464708544	0.00232922	0.012637693
PAPPA	8157487	9.497391251	-0.851489483	-2.761433046	0.011728499	0.040775101
RNF103	8053576	7.762778808	-0.852187546	-7.3552871	3.17e-07	2.21e-05
MYOM1	8022045	4.820008589	-0.85250136	-6.73577976	1.18e-06	5.47e-05
IGF2	7937772	5.021299499	-0.854105783	-3.672235268	0.001427164	0.008920398
PXDC1	8123678	9.5801649	-0.855141468	-6.307654657	3.03e-06	0.000101662
TSC22D1	7971350	9.460510037	-0.855337582	-6.704478464	1.27e-06	5.71e-05
HEG1	8090193	11.45715729	-0.856418965	-11.24447802	2.53e-10	1.83e-07
PGRMC2	8102745	9.975116273	-0.856823725	-11.84330425	9.84e-11	9.35e-08
PERP	8129880	9.262184625	-0.857913629	-7.689410869	1.59e-07	1.38e-05
PSG7	8037251	10.64353884	-0.858859612	-5.798908511	9.51e-06	0.000221628
NAV3	7957298	8.976446224	-0.860337337	-4.972509635	6.48e-05	0.000881956
SNORD116-24	7981996	9.878752898	-0.861137309	-4.373122819	0.000268756	0.002589555
ELN	8133372	8.701647567	-0.86152142	-5.975950193	6.36e-06	0.000167246
GATA6	8020455	8.213083679	-0.866527631	-4.93291374	7.11e-05	0.000949594
PPME1	7942503	9.916598175	-0.867496291	-3.894355023	0.000842008	0.006022252
FNBP1L	7903092	7.56411451	-0.868007783	-5.330187865	2.8e-05	0.00047415
RAB11FIP2	7936567	9.508235862	-0.873031445	-3.606007882	0.001669313	0.009956425
KCNJ8	7961702	7.330398396	-0.879742939	-3.466238006	0.002320861	0.012605032
PCDHB12	8108733	4.34116948	-0.880935818	-4.784617568	0.000101002	0.001246465
DNAJB9	8135480	7.085297354	-0.88611694	-12.23852626	5.38e-11	7.85e-08
ATP10D	8094911	9.273031272	-0.887573196	-6.304522151	3.05e-06	0.000101997
FAT4	8097288	9.076516708	-0.88822614	-5.383749279	2.47e-05	0.000436439
RASD2	8072705	6.159763267	-0.89564168	-5.012696434	5.89e-05	0.000826372
TUFT1	7905428	7.498856552	-0.896644856	-3.465315675	0.002325899	0.012626466
NEK7	7908543	12.17217477	-0.897182378	-7.589809699	1.95e-07	1.59e-05
PPP1R3C	7934997	9.684640922	-0.906027232	-4.518409257	0.000190101	0.002011209
ADAMTS1	8069676	9.260223564	-0.907139127	-3.706417184	0.001316104	0.008421656
HIST2H2BE	7919637	7.535539244	-0.907499037	-5.96431268	6.53e-06	0.000169855
C1S	7953603	9.776648768	-0.912756304	-2.651713556	0.014956732	0.048579693
KCNJ6	8070279	5.096392319	-0.91552045	-4.102340152	0.000512833	0.004153948
GALNT5	8045835	10.08215592	-0.917441171	-5.717639629	1.15e-05	0.000252761
LOC100129434	8052376	6.561223233	-0.917740822	-5.489042892	1.94e-05	0.00036545
MYO1E	7989277	8.813227979	-0.919007113	-7.242565015	4.02e-07	2.61e-05
CUL4B	8174794	8.979251749	-0.92324562	-6.45527202	2.18e-06	8.18e-05
ZMAT3	8092230	9.648165601	-0.923886472	-6.681876977	1.33e-06	5.86e-05
NR2F1	8106923	7.407170738	-0.92489644	-4.814277374	9.42e-05	0.001183048
BX649563.4	8161418	5.057513912	-0.925334621	-3.759791991	0.001159538	0.00763696
ADARB1	8069178	7.951040714	-0.926502236	-4.340108281	0.000290775	0.002730434
NPR3	8104758	7.899469846	-0.929192478	-4.099352347	0.000516502	0.004173781
SGK1	8129677	8.690183306	-0.933571085	-6.389013551	2.53e-06	8.96e-05
PCDHB7	8108708	4.813703407	-0.934215058	-5.713679545	1.16e-05	0.000254427
CALCOCO1	7963721	9.058086097	-0.934297075	-6.741094922	1.17e-06	5.43e-05
PLEKHH2	8041644	6.36671856	-0.937699982	-3.507470592	0.00210627	0.011747501
TP53I11	7947570	7.824263304	-0.938966999	-4.796498263	9.82e-05	0.001220262
VDR	7962689	8.172494483	-0.939390687	-6.656501666	1.41e-06	6.11e-05
IFIT2	7929047	5.592434968	-0.941167231	-2.96374825	0.007434814	0.029222989
WNT2	8142471	5.811459521	-0.942791962	-4.205520162	0.0004009	0.003472
PODN	7901535	9.862978408	-0.946839628	-3.539671812	0.00195235	0.011154661
MIR145	8109159	8.44861419	-0.950034517	-2.782952542	0.011178353	0.039335707
CHPF	8059244	9.752839283	-0.955073753	-7.491579027	2.39e-07	1.81e-05
LAMC1	7908041	11.08247138	-0.955852638	-6.527292263	1.86e-06	7.36e-05
C2	8118324	4.678246275	-0.958700621	-2.685327823	0.013887691	0.04605151
PLSCR4	8091306	8.298973094	-0.961406847	-4.155818334	0.00045139	0.003801301
CRLF1	8035506	8.538716344	-0.965867351	-4.107050156	0.000507102	0.004127435
JAG1	8064978	7.629913872	-0.96770442	-2.689866686	0.013749007	0.045760647
HOXB9	8016476	6.188134127	-0.969042168	-3.517502493	0.002057082	0.011562947
SKIL	8083876	7.803632593	-0.972882763	-7.36881287	3.08e-07	2.16e-05
TNFRSF10D	8149749	9.356806119	-0.973025968	-3.446124765	0.002433183	0.013048435
ARRDC4	7986350	7.404234063	-0.975438575	-4.166687569	0.000439832	0.003729863
OXTR	8085138	10.49750011	-0.975905859	-3.912414287	0.000806566	0.005824075
LOC541472	8138542	5.240015455	-0.976651253	-6.341631138	2.81e-06	9.64e-05
ETNK2	7923596	6.404946098	-0.977519279	-3.030083465	0.006390634	0.026182239
WNT5A	8088180	9.974648981	-0.982981821	-3.325954568	0.003223979	0.016016329
RIPK3	7978312	6.255859819	-0.98672328	-4.399842015	0.000252166	0.002481804
FAM26E	8121601	8.550157623	-0.987087506	-12.15862666	6.07e-11	7.91e-08
MGST1	7954196	10.61494315	-0.994492404	-4.921600932	7.31e-05	0.000969261
PDLIM5	8096489	9.183245733	-0.995686744	-3.720014069	0.00127434	0.00821131
SLIT3	8115691	10.30041604	-0.997383388	-4.155418946	0.000451821	0.003803934
PRY	8176806	5.868499917	-0.997553378	-3.798370974	0.001057992	0.007149357
LTBP2	7980152	10.51340516	-0.999325225	-6.095992213	4.85e-06	0.000138611
HTATSF1P2	8123637	6.646450219	-1.007297961	-4.128170937	0.000482177	0.003986815
IGFBP3	8139488	12.0135274	-1.008102018	-5.64722675	1.35e-05	0.000281182
ARHGAP20	7951565	5.622841052	-1.010372565	-5.844556741	8.57e-06	0.000205671
CDH2	8022674	10.48622506	-1.013385245	-3.321873328	0.003254839	0.01611305
ADAMTSL4	7905233	7.095323984	-1.017249169	-6.135011747	4.45e-06	0.000130093
SGCG	7968004	5.415897932	-1.01808811	-4.341459373	0.00028984	0.002727988
FAM69A	7917728	9.700412629	-1.025343749	-6.211094621	3.75e-06	0.000117573
TNPO2	8165703	8.817099991	-1.029011809	-8.048760976	7.73e-08	8.19e-06
EOGT	8088680	9.029931999	-1.034455854	-6.753294105	1.14e-06	5.36e-05
CCND2	7953200	5.855342174	-1.03521263	-3.863818766	0.000905491	0.006365304
NAALADL2	8083978	7.002303204	-1.035456912	-4.116997102	0.000495207	0.004075782
SIPA1L1	7975459	10.42780183	-1.035572844	-7.264156743	3.84e-07	2.53e-05
TMTC1	7962058	4.949882451	-1.041728156	-3.531873514	0.001988579	0.011291789
GDF6	8151906	6.091775593	-1.043204548	-6.919567199	7.96e-07	4.21e-05
PSG5	8037272	11.44414716	-1.051470114	-9.836720007	2.7e-09	8.97e-07
LRP5	7942007	7.60898903	-1.051895584	-5.549597736	1.69e-05	0.000331271
SATB1	8085716	7.473898454	-1.052682147	-4.848310418	8.69e-05	0.001109511
PODNL1	8034712	8.21614488	-1.053071429	-5.124159536	4.54e-05	0.000683364
HTR1F	8081067	4.676250977	-1.054893108	-2.872201084	0.009148306	0.033974769
ITGB8	8131666	7.695711753	-1.055021238	-2.687698282	0.013815098	0.045886114
PSG3	8037231	7.113441401	-1.057954127	-6.227264613	3.62e-06	0.000114665
ID3	7913655	8.593259262	-1.061427592	-2.786617896	0.011087131	0.039108261
TENM3	8098441	9.480374818	-1.062530643	-4.084086879	0.000535662	0.004286488
PRKD1	7978407	9.304660813	-1.063927748	-7.669071495	1.66e-07	1.41e-05
LMO7	7969438	10.48660996	-1.068941584	-6.652259934	1.42e-06	6.13e-05
NEGR1	7916986	8.418789234	-1.070697454	-9.000789609	1.23e-08	2.34e-06
KRT7	7955613	8.348626516	-1.071775686	-2.726312023	0.012682022	0.043139709
RNASEK	8012000	9.152544191	-1.072148448	-7.845752271	1.16e-07	1.09e-05
SAMD3	8129482	5.203597515	-1.080716364	-4.189175843	0.000416848	0.00357752
IGJ	8100827	5.39835243	-1.08464922	-3.490190688	0.00219372	0.012109862
NRG1	8145766	9.359719689	-1.087065656	-2.70772769	0.013215895	0.04456452
KRT18	7969574	8.708805358	-1.089027129	-3.01502168	0.006614542	0.026841005
C7orf60	8142415	8.806535815	-1.090698463	-8.135529112	6.5e-08	7.4e-06
MFAP5	7960919	12.40458929	-1.090783712	-5.742535723	1.08e-05	0.000242464
ICAM1	8025601	7.18314512	-1.094106496	-3.454009489	0.00238853	0.012868756
FANK1	7931281	5.556745494	-1.098947162	-8.670725896	2.3e-08	3.59e-06
FGF9	7967993	4.204662651	-1.102111404	-3.422238466	0.002573512	0.013597923
ERCC6	7933509	8.282235605	-1.10465634	-5.62248255	1.42e-05	0.00029216
TP53INP1	8151890	8.105410522	-1.10603164	-6.86815192	8.89e-07	4.55e-05
MFGE8	7991234	11.08267111	-1.109124794	-4.306227047	0.000315256	0.002893067
PRPS1	8169240	10.19552319	-1.109309207	-5.06052427	5.27e-05	0.000762581
KCTD20	8119067	9.361946884	-1.111120265	-7.114656825	5.26e-07	3.17e-05
MAFIP	8071051	7.770046884	-1.113652407	-7.511696399	2.29e-07	1.75e-05
TM4SF20	8059525	3.572539275	-1.115317193	-3.030920231	0.006378412	0.02616201
GSAP	8140478	5.750666476	-1.119873854	-4.22276141	0.000384739	0.003362667
PSG2	8037267	6.239490383	-1.12198247	-3.666626697	0.001446251	0.008999243
LARGE	8075637	8.437836817	-1.129467626	-3.634024053	0.001562293	0.009484387
NFKBIZ	8081386	7.074249267	-1.144396087	-4.360081036	0.000277247	0.002642554
GLS	8047097	10.42675815	-1.165616287	-6.058672928	5.28e-06	0.000147175
FAM198B	8103415	8.566868224	-1.170937046	-4.542788761	0.000179381	0.001922978
MYH2	8012753	5.271665886	-1.175000683	-4.488191208	0.000204286	0.002126484
GCNT4	8112668	7.15259142	-1.179116084	-4.639023498	0.000142683	0.001629454
RBM24	8117045	7.320713628	-1.182617779	-8.4255938	3.68e-08	4.9e-06
PCDHB15	8108753	5.07541187	-1.185018699	-6.276270809	3.24e-06	0.000106261
PCDH7	8094520	6.47995837	-1.187300812	-4.423749801	0.000238194	0.002390078
CREG1	7922051	9.541540251	-1.192181795	-7.57044423	2.03e-07	1.61e-05
MEGF6	7911799	8.141739467	-1.195665644	-8.445430972	3.54e-08	4.78e-06
TAGLN	7944082	11.65257321	-1.196315716	-6.597812318	1.6e-06	6.62e-05
GREB1L	8020384	5.943070654	-1.197631332	-3.212759476	0.004195413	0.019324491
COL4A1	7972750	8.255852945	-1.20209527	-3.345207338	0.003082213	0.015481854
PPAPDC1A	7930980	8.442301605	-1.207692407	-5.294056425	3.05e-05	0.000507817
C5orf46	8114970	4.709957343	-1.227614841	-3.648671394	0.001509064	0.009266896
PLAG1	8150881	6.966050532	-1.227698453	-7.343552071	3.25e-07	2.25e-05
VCAN	8106743	11.68034943	-1.229637625	-13.76019175	6.02e-12	2.16e-08
HTR2A	7971526	5.970787235	-1.23129344	-4.706311829	0.00012161	0.001441646
SCIN	8131550	5.652080676	-1.235607934	-3.28242784	0.003568348	0.017206114
SEMA5A	8110932	10.03765667	-1.240118889	-4.062831489	0.000563526	0.004446706
THNSL2	8043393	6.800079754	-1.241044471	-5.560386029	1.64e-05	0.000325306
FAM65B	8124280	6.963354943	-1.241188809	-4.320764717	0.000304508	0.00281764
CSF2RB	8072757	5.946435003	-1.241729424	-5.986279921	6.22e-06	0.000164404
MFAP4	8013341	9.426387061	-1.24350647	-3.819773481	0.001005511	0.006894804
DKK2	8102200	7.793668285	-1.250070417	-2.852690481	0.009559503	0.035022978
GPR155	8056837	6.725330047	-1.266091032	-6.955104284	7.38e-07	4.03e-05
HOXC8	7955869	8.535123384	-1.266791325	-6.135295809	4.44e-06	0.000130093
ABHD4	7973306	9.450180502	-1.270002778	-9.682830177	3.55e-09	1.08e-06
PCDHB3	8108688	5.251579714	-1.271712847	-3.032573539	0.006354328	0.026108576
PLOD2	8091283	10.45526774	-1.275473554	-4.494078652	0.000201441	0.002101608
EDN1	8116921	7.043619292	-1.276383158	-4.921885349	7.3e-05	0.000969008
HSPB7	7912692	8.680655137	-1.279397406	-7.833267802	1.19e-07	1.11e-05
NR4A2	8055952	6.544787046	-1.301463339	-3.158856495	0.004752867	0.021182765
HSD17B6	7956271	4.025974176	-1.31063163	-3.01720884	0.006581565	0.026729373
UTS2B	8092741	4.648194445	-1.312525888	-5.052252855	5.37e-05	0.000772709
PTPRB	7964872	6.688262226	-1.317541496	-3.802594117	0.001047426	0.007098733
KCTD16	8108905	5.920761928	-1.318143398	-4.640858772	0.000142062	0.00162534
PCDHB10	8108724	4.806649181	-1.319290306	-5.672022793	1.27e-05	0.000270698
EPHA3	8081081	5.56834139	-1.323786226	-3.264161041	0.003723324	0.017744255
PCDHB9	8108720	5.920675887	-1.325119318	-6.28084175	3.21e-06	0.000105814
CTGF	8129562	12.22248272	-1.326139593	-8.983845137	1.27e-08	2.39e-06
IGFBP7	8100541	11.80556323	-1.336861619	-10.48619311	8.82e-10	4.75e-07
PRUNE2	8161865	6.96124141	-1.345787462	-4.195949375	0.000410163	0.003533286
DUSP1	8115831	10.70207143	-1.363148847	-5.390980769	2.43e-05	0.000431566
INHBA	8139207	9.69138856	-1.366012185	-7.782246922	1.32e-07	1.2e-05
LMCD1	8077490	9.310380979	-1.366362054	-5.93227195	7.02e-06	0.000179692
LRRN3	8135488	6.03564759	-1.367675057	-2.870475579	0.009183979	0.034072015
HIST1H2BK	8124492	10.03963903	-1.371216858	-9.660778764	3.7e-09	1.08e-06
EFHD1	8049187	7.378859233	-1.373570218	-3.132072317	0.005055954	0.022154758
LOC101060621	8149361	6.028934084	-1.374188925	-4.361206824	0.000276504	0.002640139
DPT	7922130	7.069832196	-1.380482755	-3.335546581	0.003152571	0.015743857
CD200	8081657	4.978095011	-1.389280732	-3.766056501	0.001142416	0.007552469
OSR2	8147573	7.514616257	-1.401510347	-4.402434362	0.000250612	0.002472376
PCDHB8	8108713	3.543128157	-1.402576741	-6.200769305	3.84e-06	0.000119656
PCDHB2	8108683	7.068801351	-1.40455594	-5.431355368	2.22e-05	0.000403559
SPOCK1	8114287	10.23726359	-1.406689509	-4.357790251	0.000278766	0.002652339
ACTA2	7934906	11.71886258	-1.409917785	-4.252149053	0.000358679	0.003186608
FGF7P2	8067839	6.655920367	-1.41200863	-5.040070703	5.53e-05	0.000789976
ITGBL1	7969861	10.5525427	-1.416453922	-9.972030358	2.13e-09	7.68e-07
NEXN	7902495	9.704602724	-1.42556539	-6.954360084	7.39e-07	4.03e-05
ECM2	8162404	6.164728179	-1.444572281	-3.903098647	0.000824659	0.005921753
C13orf45	7969472	6.332730541	-1.448743983	-4.786116861	0.000100644	0.001242994
ABCA6	8017964	6.060726065	-1.450874159	-3.029900616	0.006393308	0.026189616
C3	8033257	6.180084136	-1.455127563	-3.62731337	0.001587294	0.009589335
ITGA11	7989985	10.91068998	-1.457094268	-5.14279101	4.34e-05	0.000663428
PDE1A	8057486	5.204628127	-1.463085841	-4.106533581	0.000507727	0.004130445
MFAP3L	8103695	6.36056867	-1.470743466	-8.596025075	2.65e-08	3.83e-06
KGFLP2	8161362	7.415959524	-1.493079555	-4.934209256	7.09e-05	0.000947845
BEX1	8174201	5.78195802	-1.493997216	-3.368112363	0.002921472	0.01490145
GRIK2	8121225	7.160582628	-1.50613937	-3.978993745	0.000688244	0.005157097
SCN9A	8056491	5.778733327	-1.512210623	-3.461820939	0.002345084	0.012697971
OLR1	7961142	6.103673053	-1.539659429	-3.094186575	0.005516828	0.023614011
EXTL1	7899075	6.627909401	-1.553003564	-5.172203501	4.05e-05	0.00062906
ALDH1B1	8155327	10.40978578	-1.560516286	-5.972457956	6.41e-06	0.000167971
ANGPT1	8152297	7.863283272	-1.566361746	-3.546977808	0.001918998	0.01101657
NUAK1	7966026	8.284237925	-1.574000068	-6.333058046	2.86e-06	9.74e-05
FHL1	8170119	10.27680993	-1.581537511	-6.429926183	2.31e-06	8.51e-05
WFDC1	7997582	7.412329511	-1.583415279	-3.377243498	0.002859704	0.014669457
SRGN	7927964	9.073270225	-1.583469929	-3.125673747	0.005131085	0.02239424
FGF7	7983630	9.241234878	-1.59271261	-4.891494337	7.84e-05	0.001026787
TXNIP	7904726	9.978161254	-1.596551796	-6.408629347	2.42e-06	8.74e-05
ANGPTL4	8025402	6.641358219	-1.602840534	-10.2749974	1.26e-09	5.75e-07
GRAMD3	8107673	10.21387994	-1.605174359	-6.731789561	1.19e-06	5.49e-05
C1orf198	7924996	10.28911585	-1.61856735	-5.801214363	9.46e-06	0.000220784
STK38L	7954511	9.172471497	-1.62099628	-9.174852694	8.92e-09	1.95e-06
KCNE4	8048749	8.312247301	-1.630333884	-9.232878978	8.02e-09	1.83e-06
KCND2	8135705	4.984884596	-1.637539757	-3.687370841	0.001376889	0.008700379
DAPK1	8156199	6.129012843	-1.648466761	-4.251019213	0.000359648	0.00318995
KGFLP1	8161455	8.372652744	-1.649043036	-5.86969364	8.1e-06	0.000198217
PRUNE2	8161884	6.050965852	-1.651963678	-4.26700825	0.000346183	0.003099444
SORBS2	8104035	6.373127378	-1.65945615	-3.383132502	0.002820546	0.014521005
PI16	8119124	7.652519914	-1.659907774	-2.864860915	0.00930098	0.034395533
ZFPM2	8147837	8.074526428	-1.660981484	-9.146808547	9.4e-09	2e-06
SVEP1	8163202	7.921204924	-1.661208207	-2.857951292	0.009446922	0.034756284
GABBR2	8162777	8.866908953	-1.686970907	-6.282864393	3.2e-06	0.000105554
MGARP	8102831	8.191532648	-1.687341482	-5.34172377	2.73e-05	0.000465479
RARB	8078286	6.015661461	-1.69880206	-3.53101453	0.00199261	0.011297882
BAIAP2L1	8141206	7.824198971	-1.700566318	-5.497116171	1.9e-05	0.000360741
STC1	8149825	8.026750236	-1.703646073	-4.336673229	0.000293168	0.00274811
RASGRP1	7987405	5.847617953	-1.71827309	-6.484961822	2.05e-06	7.85e-05
LINC00312	8077499	6.553851291	-1.723418053	-4.990945742	6.2e-05	0.000854891
GABARAPL1	7953943	9.460270419	-1.72410853	-6.679235975	1.34e-06	5.88e-05
DSP	8116780	9.509911647	-1.735349192	-6.628328853	1.49e-06	6.3e-05
SERPING1	7940028	9.433898235	-1.743348135	-5.395000265	2.41e-05	0.000428455
PTCHD4	8126853	5.463265197	-1.743524214	-4.847208215	8.71e-05	0.001110859
TSPAN2	7918857	6.895815872	-1.762711595	-3.911507149	0.00080831	0.005831571
COMP	8035517	7.852539224	-1.765805148	-3.237905055	0.003957616	0.018511448
PCDHB13	8108737	5.5176437	-1.767931421	-6.048634662	5.4e-06	0.000149038
KRT34	8015268	7.479659386	-1.777483056	-3.055384885	0.00603086	0.02514492
EPDR1	8132369	8.050695986	-1.7938675	-9.985591591	2.08e-09	7.68e-07
CNN1	8025918	8.92517177	-1.794413339	-6.232773155	3.57e-06	0.000113488
AK4	7962183	8.042949654	-1.830626186	-5.541449247	1.72e-05	0.000335315
CPE	8098204	7.287179794	-1.834982009	-4.498187306	0.00019948	0.002082486
DACT1	7974689	7.694945034	-1.850937654	-9.490890548	5.01e-09	1.34e-06
ABCC9	7961710	7.67691758	-1.876649565	-3.181358	0.004511927	0.020390053
RASSF2	8064790	7.278914604	-1.879128297	-4.570430036	0.000167961	0.001832773
RHOJ	7974902	7.94623608	-1.890798441	-5.918414422	7.25e-06	0.000183297
ASPN	8162394	6.761602501	-1.894656273	-8.198796354	5.74e-08	6.77e-06
SFRP1	8150428	8.145235046	-1.901441655	-5.729696795	1.11e-05	0.000247629
ACVR2A	8045587	7.425180282	-1.905938856	-9.4990435	4.94e-09	1.33e-06
ANKRD1	7934979	7.839672666	-1.906060782	-3.997511675	0.000658521	0.004988062
SLC1A1	8154135	7.04251456	-1.911232378	-4.770069696	0.000104545	0.001280403
FMOD	7923578	7.505587376	-1.944160788	-4.606730256	0.000154067	0.001720074
MT-TD	8165663	6.017423734	-1.95119814	-12.94224082	1.91e-11	3.87e-08
LYPD6B	8045664	8.3104961	-1.953498393	-3.82656109	0.000989412	0.006818502
PCDHB14	8108744	6.148160926	-1.962139362	-6.772845333	1.09e-06	5.21e-05
FNDC1	8123104	7.66694578	-1.965532945	-6.292676723	3.13e-06	0.000104001
GPC4	8175217	6.568382727	-1.996523745	-7.848711258	1.15e-07	1.09e-05
GPR133	7959893	7.182860436	-1.999363663	-6.167431745	4.14e-06	0.000124577
PDE11A	8057004	5.459136651	-2.025136612	-8.636831205	2.45e-08	3.73e-06
LMOD1	7923386	7.81536049	-2.071480241	-4.850523101	8.64e-05	0.001107428
SYNPO2	8097080	7.007088393	-2.084016237	-4.927675947	7.2e-05	0.000958053
MRVI1	7946589	7.517391704	-2.086011064	-7.68378935	1.61e-07	1.39e-05
CDH6	8104663	6.548201292	-2.101643321	-3.402007894	0.002698541	0.014094464
PCDHB16	8108716	6.298286411	-2.117115702	-6.330371203	2.88e-06	9.79e-05
HOXC10	7955858	6.816960446	-2.137058801	-3.014343215	0.006624804	0.026869153
TPD52L1	8121838	7.642598819	-2.170687684	-4.370481733	0.000270454	0.002597939
EDIL3	8112980	9.704227799	-2.197409131	-3.642948803	0.001529644	0.009344098
FLG	7920165	7.168691751	-2.209616985	-3.320390462	0.003266123	0.016146276
ITGA8	7932254	7.287359405	-2.210409662	-4.585970966	0.000161865	0.001784627
ACTC1	7987315	8.793323476	-2.213592467	-5.115475045	4.63e-05	0.00069323
A2M	7960947	6.621910756	-2.254835828	-8.038209331	7.89e-08	8.28e-06
FBXO32	8152703	8.947630713	-2.261520084	-7.851396525	1.15e-07	1.09e-05
SFRP2	8103254	7.865978353	-2.268810742	-3.069755273	0.005835309	0.024564083
FOSB	8029693	7.623540166	-2.30273118	-3.926123232	0.000780654	0.00568813
IL6	8131803	8.642983052	-2.382603148	-5.409045163	2.33e-05	0.00041909
HAPLN1	8112971	9.22683361	-2.493232815	-4.233964521	0.000374588	0.003296233
DEPTOR	8148059	7.2639783	-2.493915403	-7.624631887	1.82e-07	1.51e-05
PRICKLE1	7962375	7.744164084	-2.518588686	-10.0610773	1.83e-09	7.22e-07
TGM2	8066214	9.425962213	-2.558681863	-5.031883864	5.63e-05	0.000799245
RDH10	8146921	9.084035941	-2.65694836	-10.25021595	1.32e-09	5.83e-07
FOS	7975779	8.831052271	-2.691932141	-4.350292064	0.000283797	0.0026844
SFRP4	8139087	5.466973218	-3.317797323	-11.64503683	1.34e-10	1.2e-07
PDE1C	8138888	7.549751746	-3.359207117	-5.918770253	7.24e-06	0.000183293
