# Supplementary material for: Relationships between putative G-quadruplex-forming sequences, RecQ helicases, and transcription
Source: BMC Med Genet. 2015 Oct 8;16:91. doi: 10.1186/s12881-015-0236-4 (PMC4599794; doi:10.1186/s12881-015-0236-4)
Supplement: Additional file 5: — R code for PQS abundance analysis in BS and WS differentially-expressed genes. Program written in R for analyzing differences in PQS abundance between BS/WS differentially-expressed genes and the rest of the genes in the genome. Takes Additional files 3 and 5 as input. (R 50 kb) [file 12881_2015_236_MOESM5_ESM.r]

rm(list=ls())

quad <- read.table("pqs-tss-feature.csv", sep=",",header=TRUE,stringsAsFactors=FALSE)
# import dataset for Bloom Syndrome Patients
bdat <- read.table("Bloom Syndrome patient data.csv", sep=",", header=TRUE)

# split gene sets into up- and down-regulated
blm.up1 <- as.data.frame(bdat[with(bdat, log2.ER. > 0), ]$gene)
blm.down1 <- as.data.frame(bdat[with(bdat, log2.ER. < 0), ]$gene)
colnames(blm.up1) <- colnames(blm.down1) <- "gene_name"

# merge blm.up1 and blm.down1 datasets with quad --> full TSS and PQS lists
blm.up2 <- merge(quad, blm.up1, by="gene_name")
blm.down2 <- merge(quad, blm.down1, by="gene_name")

# calculate numbers of TSS in resepctive datasets
genomic.tss <- length(unique(quad$unique.tss.number))
blm.up.tss <- length(unique(blm.up2$unique.tss.number))
blm.down.tss <- length(unique(blm.down2$unique.tss.number))

# print datasets to file
####################### 
sink("Bloom Syndrome dataset stats.txt")
print("number of unique genes")
print(length(unique(quad$gene_name)))
print("number of unique TSS")
print(length(unique(quad$unique.tss.number)))
print("number of PQS per TSS genome-wide")
print(sum(!is.na(quad$delta))/genomic.tss)
print("number of genes in bdat dataset")
print(nrow(bdat))
print("number of up-regulated genes")
print(nrow(blm.up1))
print("number of TSS in up-regulated gene set")
print(blm.up.tss)
print("number of PQS in up-regulated gene set")
print(sum(!is.na(blm.up2$delta)))
print("number of PQS per TSS in up-regulated gene set")
print(sum(!is.na(blm.up2$delta))/blm.up.tss)
print("number of down-regulated genes")
print(nrow(blm.down1))
print("number of TSS in down-regulated gene set")
print(blm.down.tss)
print("number of PQS in down-regulated gene set")
print(sum(!is.na(blm.down2$delta)))
print("number of PQS per TSS in down-regulated gene set")
print(sum(!is.na(blm.down2$delta))/blm.down.tss)
sink()
######################
# split into template strand (TS) andnon-template strand (NTS) strand datasets
######################
all <- quad[with(quad, is.na(delta) == FALSE), ]$delta
plus <- quad[with(quad, strand.orient == "t" & is.na(delta) == FALSE), ]$delta
minus <- quad[with(quad, strand.orient == "nt" & is.na(delta) == FALSE), ]$delta
blm.up <- blm.up2[with(blm.up2, is.na(delta) == FALSE), ]$delta
blm.up.plus <- blm.up2[with(blm.up2, strand.orient == "t" & is.na(delta) == FALSE), ]$delta
blm.up.minus <- blm.up2[with(blm.up2, strand.orient == "nt" & is.na(delta) == FALSE), ]$delta
blm.down <- blm.down2[with(blm.down2, is.na(delta) == FALSE), ]$delta
blm.down.plus <- blm.down2[with(blm.down2, strand.orient == "t" & is.na(delta) == FALSE), ]$delta
blm.down.minus <- blm.down2[with(blm.down2, strand.orient == "nt" & is.na(delta) == FALSE), ]$delta


## histogram analysis of all quadruplexes in control and differentially-expressed genes
bins <- seq(from=-2000, to=2000, by=100)
h1 <- hist(as.numeric(all), breaks=bins, plot=FALSE)
h2 <- hist(as.numeric(blm.up), breaks=bins, plot=FALSE)
h3 <- hist(as.numeric(blm.down), breaks=bins, plot=FALSE)
h4 <- hist(as.numeric(plus), breaks=bins, plot=FALSE)
h5 <- hist(as.numeric(blm.up.plus), breaks=bins, plot=FALSE)
h6 <- hist(as.numeric(blm.down.plus), breaks=bins, plot=FALSE)
h7 <- hist(as.numeric(minus), breaks=bins, plot=FALSE)
h8 <- hist(as.numeric(blm.up.minus), breaks=bins, plot=FALSE)
h9 <- hist(as.numeric(blm.down.minus), breaks=bins, plot=FALSE)

pdf("Bloom Syndrome Histograms.pdf")
# bottom left top right
par(oma=c(0,0,4,0))
par(mfcol=c(3,2))
par(cex.main=1.5)
xlim <- c(-2000,2000)
par(font=2)
plot(h4, col="gray", xlab="Distance Downstream of TSS (bp)", main="Whole Genome", xlim=xlim, font.axis=2, font.lab=2,xaxt="n")
axis(side=1, at=c(-2000,0,2000),font=2)
plot(h5, col="gray", xlab="Distance Downstream of TSS (bp)", main="Up-Regulated Genes", xlim=xlim, font.axis=2, font.lab=2,xaxt="n")
axis(side=1, at=c(-2000,0,2000),font=2)
plot(h6, col="gray", xlab="Distance Downstream of TSS (bp)", main="Down-Regulated Genes", xlim=xlim, font.axis=2, font.lab=2,xaxt="n")
axis(side=1, at=c(-2000,0,2000),font=2)
plot(h7, col="gray", xlab="Distance Downstream of TSS (bp)", main="Whole Genome", xlim=xlim, font.axis=2, font.lab=2,xaxt="n")
axis(side=1, at=c(-2000,0,2000),font=2)
plot(h8, col="gray", xlab="Distance Downstream of TSS (bp)", main="Up-Regulated Genes", xlim=xlim, font.axis=2, font.lab=2,xaxt="n")
axis(side=1, at=c(-2000,0,2000),font=2)
plot(h9, col="gray", xlab="Distance Downstream of TSS (bp)", main="Down-Regulated Genes", xlim=xlim, font.axis=2, font.lab=2,xaxt="n")
axis(side=1, at=c(-2000,0,2000),font=2)
mtext(side=3, line=0, outer=TRUE, adj=0, padj= NA, cex=1.5, font=2, text="                        TS                                             NTS")
dev.off()
par(mfrow=c(1,1))
par(cex.main=1)
par(oma=c(0,0,0,0))

#################
# run 100 simulations to figure out what the threshold p-value should be for determining significance
width <- 200
iter <- 100
by=10
sequence <- seq(from=-2000+width/2, to=2000-width/2, by= by)
p.up.rand.out <- NULL
p.down.rand.out <- NULL
p.up.rand.plus.out <- NULL
p.up.rand.minus.out <- NULL
p.down.rand.plus.out <- NULL
p.down.rand.minus.out <- NULL
for(k in 1:6){
  for(j in seq(from=1, to=iter, by=1)){
    if(k == 1){
      dat <- as.vector(blm.up) # delta only test dataset
      dat2 <- blm.up2 # full test dataset containing all TSS and PQS
      dat3 <- blm.up.tss
      cdat <- as.vector(all) # delta only control dataset
      cdat2 <- quad # full control dataset containing all TSS and PQS
      cdat3 <- genomic.tss
      sample.pool <- as.vector(unique(cdat2$gene_name))
      samples <- sample(sample.pool, length(unique(dat2$gene_name)))
      rdat2 <- cdat2[with(cdat2, gene_name %in% samples), ]
      rdat3 <- length(unique(rdat2$unique.tss.number))
      rdat <- as.vector(rdat2[with(rdat2, is.na(delta) == FALSE), ]$delta)
      p.up <- NULL
      p.rand.up <- NULL
      mean.up <- NULL
      # loop for up-regulated genes
      for(i in sequence){
        subset.ctl <- cdat[cdat > i-(width/2) & cdat < i+(width/2)]
        ctl.prob <- length(subset.ctl)/cdat3
        subset.test <- dat[dat > i-(width/2) & dat < i+(width/2)]
        subset.prob <- length(subset.test)/dat3
        mean.up <- c(mean.up,(subset.prob/ctl.prob))
        p <- prop.test(length(subset.test), dat3, p = ctl.prob,
                       alternative = c("two.sided", "less", "greater"),
                       conf.level = 0.95, correct = TRUE)
        p.up <- c(p.up, p$p.value)
        subset.rand <- rdat[rdat > i-(width/2) & rdat < i+(width/2)]
        rand.prob <- length(subset.rand)/rdat3
        p.r <- prop.test(length(subset.rand), rdat3, p = ctl.prob,
                         alternative = c("two.sided", "less", "greater"),
                         conf.level = 0.95, correct = TRUE)
        p.rand.up <- c(p.rand.up, p.r$p.value)
      }
      plot(sequence, p.rand.up, log="y",ylim=c(1E-5,1), pch=4,main=paste("up-regulated, ",j))
      points(sequence, p.up, pch=16)
      abline(h=0.005)
      p.up.rand.out <- c(p.up.rand.out, p.rand.up)
    }
    if(k == 2){
      dat <- as.vector(blm.up.plus) # delta only test dataset
      dat2 <- blm.up2 # full test dataset containing all TSS and PQS
      dat3 <- blm.up.tss
      cdat <- as.vector(plus) # delta only control dataset
      cdat2 <- quad # full control dataset containing all TSS and PQS
      cdat3 <- genomic.tss
      sample.pool <- as.vector(unique(cdat2$gene_name))
      samples <- sample(sample.pool, length(unique(dat2$gene_name)))
      rdat2 <- cdat2[with(cdat2, gene_name %in% samples), ]
      rdat3 <- length(unique(rdat2$unique.tss.number))
      rdat <- as.vector(rdat2[with(rdat2, is.na(delta) == FALSE & strand.orient == "t"), ]$delta)
      p.up.plus <- NULL
      p.rand.up.plus <- NULL
      mean.up.plus <- NULL
      # loop for up-regulated genes
      for(i in sequence){
        subset.ctl <- cdat[cdat > i-(width/2) & cdat < i+(width/2)]
        ctl.prob <- length(subset.ctl)/cdat3
        subset.test <- dat[dat > i-(width/2) & dat < i+(width/2)]
        subset.prob <- length(subset.test)/dat3
        mean.up.plus <- c(mean.up.plus,(subset.prob/ctl.prob))
        p <- prop.test(length(subset.test), dat3, p = ctl.prob,
                       alternative = c("two.sided", "less", "greater"),
                       conf.level = 0.95, correct = TRUE)
        p.up.plus <- c(p.up.plus, p$p.value)
        subset.rand <- rdat[rdat > i-(width/2) & rdat < i+(width/2)]
        rand.prob <- length(subset.rand)/rdat3
        p.r <- prop.test(length(subset.rand), rdat3, p = ctl.prob,
                         alternative = c("two.sided", "less", "greater"),
                         conf.level = 0.95, correct = TRUE)
        p.rand.up.plus <- c(p.rand.up.plus, p.r$p.value)
      }
      plot(sequence, p.rand.up.plus, log="y",ylim=c(1E-5,1), pch=4,main=paste("up-regulated, ",j," + strand"))
      points(sequence, p.up.plus, pch=16)
      abline(h=0.005)
      p.up.rand.plus.out <- c(p.up.rand.plus.out, p.rand.up.plus)
    }
    if(k == 3){
      dat <- as.vector(blm.up.minus) # delta only test dataset
      dat2 <- blm.up2 # full test dataset containing all TSS and PQS
      dat3 <- blm.up.tss
      cdat <- as.vector(minus) # delta only control dataset
      cdat2 <- quad # full control dataset containing all TSS and PQS
      cdat3 <- genomic.tss
      sample.pool <- as.vector(unique(cdat2$gene_name))
      samples <- sample(sample.pool, length(unique(dat2$gene_name)))
      rdat2 <- cdat2[with(cdat2, gene_name %in% samples), ]
      rdat3 <- length(unique(rdat2$unique.tss.number))
      rdat <- as.vector(rdat2[with(rdat2, is.na(delta) == FALSE & strand.orient == "nt"), ]$delta)
      p.up.minus <- NULL
      p.rand.up.minus <- NULL
      mean.up.minus <- NULL
      # loop for up-regulated genes
      for(i in sequence){
        subset.ctl <- cdat[cdat > i-(width/2) & cdat < i+(width/2)]
        ctl.prob <- length(subset.ctl)/cdat3
        subset.test <- dat[dat > i-(width/2) & dat < i+(width/2)]
        subset.prob <- length(subset.test)/dat3
        mean.up.minus <- c(mean.up.minus,(subset.prob/ctl.prob))
        p <- prop.test(length(subset.test), dat3, p = ctl.prob,
                       alternative = c("two.sided", "less", "greater"),
                       conf.level = 0.95, correct = TRUE)
        p.up.minus <- c(p.up.minus, p$p.value)
        subset.rand <- rdat[rdat > i-(width/2) & rdat < i+(width/2)]
        rand.prob <- length(subset.rand)/rdat3
        p.r <- prop.test(length(subset.rand), rdat3, p = ctl.prob,
                         alternative = c("two.sided", "less", "greater"),
                         conf.level = 0.95, correct = TRUE)
        p.rand.up.minus <- c(p.rand.up.minus, p.r$p.value)
      }
      plot(sequence, p.rand.up.minus, log="y",ylim=c(1E-5,1), pch=4,main=paste("up-regulated, ",j," - strand"))
      points(sequence, p.up.minus, pch=16)
      abline(h=0.005)
      p.up.rand.minus.out <- c(p.up.rand.minus.out, p.rand.up.minus)
    }
    if(k == 4){
      dat <- as.vector(blm.down) # delta only test dataset
      dat2 <- blm.down2 # full test dataset containing all TSS and PQS
      dat3 <- blm.down.tss
      cdat <- as.vector(all) # delta only control dataset
      cdat2 <- quad # full control dataset containing all TSS and PQS
      cdat3 <- genomic.tss
      sample.pool <- as.vector(unique(cdat2$gene_name))
      samples <- sample(sample.pool, length(unique(dat2$gene_name)))
      rdat2 <- cdat2[with(cdat2, gene_name %in% samples), ]
      rdat3 <- length(unique(rdat2$unique.tss.number))
      rdat <- as.vector(rdat2[with(rdat2, is.na(delta) == FALSE), ]$delta)
      p.down <- NULL
      p.rand.down <- NULL
      mean.down <- NULL
      # loop for down-regulated genes
      for(i in sequence){
        subset.ctl <- cdat[cdat > i-(width/2) & cdat < i+(width/2)]
        ctl.prob <- length(subset.ctl)/cdat3
        subset.test <- dat[dat > i-(width/2) & dat < i+(width/2)]
        subset.prob <- length(subset.test)/dat3
        mean.down <- c(mean.down,(subset.prob/ctl.prob))
        p <- prop.test(length(subset.test), dat3, p = ctl.prob,
                       alternative = c("two.sided", "less", "greater"),
                       conf.level = 0.95, correct = TRUE)
        p.down <- c(p.down, p$p.value)
        subset.rand <- rdat[rdat > i-(width/2) & rdat < i+(width/2)]
        rand.prob <- length(subset.rand)/rdat3
        p.r <- prop.test(length(subset.rand), rdat3, p = ctl.prob,
                         alternative = c("two.sided", "less", "greater"),
                         conf.level = 0.95, correct = TRUE)
        p.rand.down <- c(p.rand.down, p.r$p.value)
      }
      plot(sequence, p.rand.down, log="y",ylim=c(1E-5,1), pch=4,main=paste("down-regulated, ",j))
      points(sequence, p.down, pch=16)
      abline(h=0.005)
      p.down.rand.out <- c(p.down.rand.out, p.rand.down)
    }
    if(k == 5){
      dat <- as.vector(blm.down.plus) # delta only test dataset
      dat2 <- blm.down2 # full test dataset containing all TSS and PQS
      dat3 <- blm.down.tss
      cdat <- as.vector(plus) # delta only control dataset
      cdat2 <- quad # full control dataset containing all TSS and PQS
      cdat3 <- genomic.tss
      sample.pool <- as.vector(unique(cdat2$gene_name))
      samples <- sample(sample.pool, length(unique(dat2$gene_name)))
      rdat2 <- cdat2[with(cdat2, gene_name %in% samples), ]
      rdat3 <- length(unique(rdat2$unique.tss.number))
      rdat <- as.vector(rdat2[with(rdat2, is.na(delta) == FALSE & strand.orient == "t"), ]$delta)
      p.down.plus <- NULL
      p.rand.down.plus <- NULL
      mean.down.plus <- NULL
      # loop for down-regulated genes
      for(i in sequence){
        subset.ctl <- cdat[cdat > i-(width/2) & cdat < i+(width/2)]
        ctl.prob <- length(subset.ctl)/cdat3
        subset.test <- dat[dat > i-(width/2) & dat < i+(width/2)]
        subset.prob <- length(subset.test)/dat3
        mean.down.plus <- c(mean.down.plus,(subset.prob/ctl.prob))
        p <- prop.test(length(subset.test), dat3, p = ctl.prob,
                       alternative = c("two.sided", "less", "greater"),
                       conf.level = 0.95, correct = TRUE)
        p.down.plus <- c(p.down.plus, p$p.value)
        subset.rand <- rdat[rdat > i-(width/2) & rdat < i+(width/2)]
        rand.prob <- length(subset.rand)/rdat3
        p.r <- prop.test(length(subset.rand), rdat3, p = ctl.prob,
                         alternative = c("two.sided", "less", "greater"),
                         conf.level = 0.95, correct = TRUE)
        p.rand.down.plus <- c(p.rand.down.plus, p.r$p.value)
      }
      plot(sequence, p.rand.down.plus, log="y",ylim=c(1E-5,1), pch=4,main=paste("down-regulated, ",j," + strand"))
      points(sequence, p.down.plus, pch=16)
      abline(h=0.005)
      p.down.rand.plus.out <- c(p.down.rand.plus.out, p.rand.down.plus)
    }
    if(k == 6){
      dat <- as.vector(blm.down.minus) # delta only test dataset
      dat2 <- blm.down2 # full test dataset containing all TSS and PQS
      dat3 <- blm.down.tss
      cdat <- as.vector(minus) # delta only control dataset
      cdat2 <- quad # full control dataset containing all TSS and PQS
      cdat3 <- genomic.tss
      sample.pool <- as.vector(unique(cdat2$gene_name))
      samples <- sample(sample.pool, length(unique(dat2$gene_name)))
      rdat2 <- cdat2[with(cdat2, gene_name %in% samples), ]
      rdat3 <- length(unique(rdat2$unique.tss.number))
      rdat <- as.vector(rdat2[with(rdat2, is.na(delta) == FALSE & strand.orient == "nt"), ]$delta)
      p.down.minus <- NULL
      p.rand.down.minus <- NULL
      mean.down.minus <- NULL
      # loop for down-regulated genes
      for(i in sequence){
        subset.ctl <- cdat[cdat > i-(width/2) & cdat < i+(width/2)]
        ctl.prob <- length(subset.ctl)/cdat3
        subset.test <- dat[dat > i-(width/2) & dat < i+(width/2)]
        subset.prob <- length(subset.test)/dat3
        mean.down.minus <- c(mean.down.minus,(subset.prob/ctl.prob))
        p <- prop.test(length(subset.test), dat3, p = ctl.prob,
                       alternative = c("two.sided", "less", "greater"),
                       conf.level = 0.95, correct = TRUE)
        p.down.minus <- c(p.down.minus, p$p.value)
        subset.rand <- rdat[rdat > i-(width/2) & rdat < i+(width/2)]
        rand.prob <- length(subset.rand)/rdat3
        p.r <- prop.test(length(subset.rand), rdat3, p = ctl.prob,
                         alternative = c("two.sided", "less", "greater"),
                         conf.level = 0.95, correct = TRUE)
        p.rand.down.minus <- c(p.rand.down.minus, p.r$p.value)
      }
      plot(sequence, p.rand.down.minus, log="y",ylim=c(1E-5,1), pch=4,main=paste("down-regulated, ",j," - strand"))
      points(sequence, p.down.minus, pch=16)
      abline(h=0.005)
      p.down.rand.minus.out <- c(p.down.rand.minus.out, p.rand.down.minus)
    }
    print(j)
  }
}
output.df <- data.frame(sequence,mean.up,p.up,mean.down,p.down,mean.up.plus,p.up.plus,mean.down.plus,p.down.plus,mean.up.minus,p.up.minus,mean.down.minus,p.down.minus)
write.table(output.df, file="Bloom Syndrome quad numbers ratios and p-value map.csv", sep=",", col.names=colnames(output.df),row.names=FALSE)
output2.df <- data.frame(p.up.rand.out,p.down.rand.out,p.up.rand.plus.out,p.up.rand.minus.out,p.down.rand.plus.out,p.down.rand.minus.out)
write.table(output2.df, file="Bloom Syndrome random sampling p-values.csv", sep=",", col.names=colnames(output2.df), row.names=FALSE)


# export FDR and dataset stats
################################
# calculate p-value threshold for FDR=0.01 (1% chance of a p-value in the random dataser being below this value)
fdr.thresh <- 0.01
fdr.up1 <- sort(p.up.rand.out, decreasing=FALSE)
fdr.up.plus1 <- sort(p.up.rand.plus.out, decreasing=FALSE)
fdr.up.minus1 <- sort(p.up.rand.minus.out, decreasing=FALSE)
fdr.down1 <- sort(p.down.rand.out, decreasing=FALSE)
fdr.down.plus1 <- sort(p.down.rand.plus.out, decreasing=FALSE)
fdr.down.minus1 <- sort(p.down.rand.minus.out, decreasing=FALSE)
fdr.up.coord <- floor(length(fdr.up1)*fdr.thresh)
fdr.up.plus.coord <- floor(length(fdr.up.plus1)*fdr.thresh)
fdr.up.minus.coord <- floor(length(fdr.up.minus1)*fdr.thresh)
fdr.down.coord <- floor(length(fdr.down1)*fdr.thresh)
fdr.down.plus.coord <- floor(length(fdr.down.plus1)*fdr.thresh)
fdr.down.minus.coord <- floor(length(fdr.down.minus1)*fdr.thresh)
# p.cut is the p-value threshold, below which there is a 1% chance of a a point in a 
# randomly-sampled dataset achieving significance ... so 1% of the points that achieve signifance
# in the test dataset are "false positives"
p.up.cut <- fdr.up1[fdr.up.coord]
p.up.plus.cut <- fdr.up.plus1[fdr.up.plus.coord]
p.up.minus.cut <- fdr.up.minus1[fdr.up.minus.coord]
p.down.cut <- fdr.down1[fdr.down.coord]
p.down.plus.cut <- fdr.down.plus1[fdr.down.plus.coord]
p.down.minus.cut <- fdr.down.minus1[fdr.down.minus.coord]
print(p.up.cut)
print(p.up.plus.cut)
print(p.up.minus.cut)
print(p.down.cut)
print(p.down.plus.cut)
print(p.down.minus.cut)
# calculate # of discoveries in test dataset
discoveries.up <- p.up[p.up <= p.up.cut]
discoveries.up.plus <- p.up.plus[p.up.plus <= p.up.plus.cut]
discoveries.up.minus <- p.up.minus[p.up.minus <= p.up.minus.cut]
disc.rate.up <- length(discoveries.up)/length(p.up)
disc.rate.up.plus <- length(discoveries.up.plus)/length(p.up.plus)
disc.rate.up.minus <- length(discoveries.up.minus)/length(p.up.minus)
discoveries.down <- p.down[p.down <= p.down.cut]
discoveries.down.plus <- p.down.plus[p.down.plus <= p.down.plus.cut]
discoveries.down.minus <- p.down.minus[p.down.minus <= p.down.minus.cut]
disc.rate.down <- length(discoveries.down)/length(p.down)
disc.rate.down.plus <- length(discoveries.down.plus)/length(p.down.plus)
disc.rate.down.minus <- length(discoveries.down.minus)/length(p.down.minus)

# calculate FDR (proportion of discoveries that are likely "false")
fdr.up <- fdr.thresh/disc.rate.up
fdr.up.plus <- fdr.thresh/disc.rate.up.plus
fdr.up.minus <- fdr.thresh/disc.rate.up.minus
fdr.down <- fdr.thresh/disc.rate.down
fdr.down.plus <- fdr.thresh/disc.rate.down.plus
fdr.down.minus <- fdr.thresh/disc.rate.down.minus

# export FDR and threshold P-Value to file for future use
sink("Bloom Syndrome dataset and FDR stats.txt")
print("FD fraction of data points=")
print(fdr.thresh)
print("threshold p-value for specified FDR (up-regulated genes)=")
print(p.up.cut)
print("number of false discoveries (up-regulated genes)=")
print(length(sequence)*fdr.thresh)
print("number of discoveries in test dataset (up-regulated genes)=")
print(length(discoveries.up))
print("discovery fraction (up-regulated genes)=")
print(disc.rate.up)
print("FDR (up-regulated genes)=")
print(fdr.up)
print("")
print("FD fraction of data points=")
print(fdr.thresh)
print("threshold p-value for specified FDR (up-regulated genes, plus strand)=")
print(p.up.plus.cut)
print("number of false discoveries (up-regulated genes, plus strand)=")
print(length(sequence)*fdr.thresh)
print("number of discoveries in test dataset (up-regulated genes, plus strand)=")
print(length(discoveries.up.plus))
print("discovery fraction (up-regulated genes, plus strand)=")
print(disc.rate.up.plus)
print("FDR (up-regulated genes, plus strand)=")
print(fdr.up.plus)
print("")
print("FD fraction of data points=")
print(fdr.thresh)
print("threshold p-value for specified FDR (up-regulated genes, minus strand)=")
print(p.up.minus.cut)
print("number of false discoveries (up-regulated genes, minus strand)=")
print(length(sequence)*fdr.thresh)
print("number of discoveries in test dataset (up-regulated genes, minus strand)=")
print(length(discoveries.up.minus))
print("discovery fraction (up-regulated genes, minus strand)=")
print(disc.rate.up.minus)
print("FDR (up-regulated genes, minus strand)=")
print(fdr.up.minus)
print("")
print("FD fraction of data points (down-regulated genes)=")
print(fdr.thresh)
print("threshold p-value for specified FDR (down-regulated genes)=")
print(p.down.cut)
print("number of false discoveries (down-regulated genes)=")
print(length(sequence)*fdr.thresh)
print("number of discoveries in test dataset (down-regulated genes)=")
print(length(discoveries.down))
print("discovery fraction (down-regulated genes)=")
print(disc.rate.down)
print("FDR (down-regulated genes)=")
print(fdr.down)
print("")
print("FD fraction of data points (down-regulated genes, plus strand)=")
print(fdr.thresh)
print("threshold p-value for specified FDR (down-regulated genes, plus strand)=")
print(p.down.plus.cut)
print("number of false discoveries (down-regulated genes, plus strand)=")
print(length(sequence)*fdr.thresh)
print("number of discoveries in test dataset (down-regulated genes, plus strand)=")
print(length(discoveries.down.plus))
print("discovery fraction (down-regulated genes, plus strand)=")
print(disc.rate.down.plus)
print("FDR (down-regulated genes, plus strand)=")
print(fdr.down.plus)
print("")
print("FD fraction of data points (down-regulated genes, minus strand)=")
print(fdr.thresh)
print("threshold p-value for specified FDR (down-regulated genes, minus strand)=")
print(p.down.minus.cut)
print("number of false discoveries (down-regulated genes, minus strand)=")
print(length(sequence)*fdr.thresh)
print("number of discoveries in test dataset (down-regulated genes, minus strand)=")
print(length(discoveries.down.minus))
print("discovery fraction (down-regulated genes, minus strand)=")
print(disc.rate.down.minus)
print("FDR (down-regulated genes, minus strand)=")
print(fdr.down.minus)
sink()
##################

p.plus.up <- p.up.plus
p.minus.up <- p.up.minus
p.plus.down <- p.down.plus
p.minus.down <- p.down.minus
mean.plus.up <- mean.up.plus
mean.minus.up <- mean.up.minus
mean.plus.down <- mean.down.plus
mean.minus.down <- mean.down.minus


# calculate subset of map.points for which the p-value is below the specified threshold for p-value
# goal is to plot shaded areas on PE plot where data is statistically significant
sig1.plus.df <- data.frame(seq(from=1, to=length(sequence), by=1),sequence, mean.up, p.up)
sig1.plus.p.df <- data.frame(seq(from=1, to=length(sequence), by=1),sequence, mean.plus.up, p.plus.up)
sig1.plus.m.df <- data.frame(seq(from=1, to=length(sequence), by=1),sequence, mean.minus.up, p.minus.up)
sig1.minus.df <- data.frame(seq(from=1, to=length(sequence), by=1),sequence, mean.down, p.down)
sig1.minus.p.df <- data.frame(seq(from=1, to=length(sequence), by=1),sequence, mean.plus.down, p.plus.down)
sig1.minus.m.df <- data.frame(seq(from=1, to=length(sequence), by=1),sequence, mean.minus.down, p.minus.down)
# keep only entries below the significance threshold
sig2.plus.df <- sig1.plus.df[with(sig1.plus.df, p.up <= p.up.cut),]
sig2.plus.p.df <- sig1.plus.p.df[with(sig1.plus.p.df, p.plus.up <= p.up.plus.cut),]
sig2.plus.m.df <- sig1.plus.m.df[with(sig1.plus.m.df, p.minus.up <= p.up.minus.cut),]
sig2.minus.df <- sig1.minus.df[with(sig1.minus.df, p.down <= p.down.cut),]
sig2.minus.p.df <- sig1.minus.p.df[with(sig1.minus.p.df, p.plus.down <= p.down.plus.cut),]
sig2.minus.m.df <- sig1.minus.m.df[with(sig1.minus.m.df, p.minus.down <= p.down.minus.cut),]
colnames(sig2.plus.df) <- colnames(sig2.minus.df) <- colnames(sig2.plus.p.df) <- colnames(sig2.plus.m.df) <- colnames(sig2.minus.p.df) <- colnames(sig2.minus.m.df) <- c("number","map.points","pe.out","p2.out")
# identify continuous regions (plot each continuous region separately)
cont.start.plus <- NULL
for(i in 1:nrow(sig2.plus.df)){
  if(i ==1){
    sig.start <- sig2.plus.df[i,]$number
    cont.start.plus <- i
    sig.run <- sig.start
  }
  if(i > 1){
    num <- sig2.plus.df[i,]$number    
    # do this if the row is the beginning of a new run
    if(num != sig.run+1){
      sig.start <- sig2.plus.df[i,]$number
      cont.start.plus <- c(cont.start.plus,i)
      sig.run <- sig.start
    }
    # do this if the row is part of a continuous run
    if(num == sig.run+1){
      sig.run <- sig2.plus.df[i,]$number
    }
  }
  print(i)
}
cont.start.plus.p <- NULL
for(i in 1:nrow(sig2.plus.p.df)){
  if(i ==1){
    sig.start <- sig2.plus.p.df[i,]$number
    cont.start.plus.p <- i
    sig.run <- sig.start
  }
  if(i > 1){
    num <- sig2.plus.p.df[i,]$number    
    # do this if the row is the beginning of a new run
    if(num != sig.run+1){
      sig.start <- sig2.plus.p.df[i,]$number
      cont.start.plus.p <- c(cont.start.plus.p,i)
      sig.run <- sig.start
    }
    # do this if the row is part of a continuous run
    if(num == sig.run+1){
      sig.run <- sig2.plus.p.df[i,]$number
    }
  }
  print(i)
}
cont.start.plus.m <- NULL
for(i in 1:nrow(sig2.plus.m.df)){
  if(i ==1){
    sig.start <- sig2.plus.m.df[i,]$number
    cont.start.plus.m <- i
    sig.run <- sig.start
  }
  if(i > 1){
    num <- sig2.plus.m.df[i,]$number    
    # do this if the row is the beginning of a new run
    if(num != sig.run+1){
      sig.start <- sig2.plus.m.df[i,]$number
      cont.start.plus.m <- c(cont.start.plus.m,i)
      sig.run <- sig.start
    }
    # do this if the row is part of a continuous run
    if(num == sig.run+1){
      sig.run <- sig2.plus.m.df[i,]$number
    }
  }
  print(i)
}
cont.start.minus <- NULL
for(i in 1:nrow(sig2.minus.df)){
  if(i ==1){
    sig.start <- sig2.minus.df[i,]$number
    cont.start.minus <- i
    sig.run <- sig.start
  }
  if(i > 1){
    num <- sig2.minus.df[i,]$number    
    # do this if the row is the beginning of a new run
    if(num != sig.run+1){
      sig.start <- sig2.minus.df[i,]$number
      cont.start.minus <- c(cont.start.minus,i)
      sig.run <- sig.start
    }
    # do this if the row is part of a continuous run
    if(num == sig.run+1){
      sig.run <- sig2.minus.df[i,]$number
    }
  }
  print(i)
}
cont.start.minus.p <- NULL
for(i in 1:nrow(sig2.minus.p.df)){
  if(i ==1){
    sig.start <- sig2.minus.p.df[i,]$number
    cont.start.minus.p <- i
    sig.run <- sig.start
  }
  if(i > 1){
    num <- sig2.minus.p.df[i,]$number    
    # do this if the row is the beginning of a new run
    if(num != sig.run+1){
      sig.start <- sig2.minus.p.df[i,]$number
      cont.start.minus.p <- c(cont.start.minus.p,i)
      sig.run <- sig.start
    }
    # do this if the row is part of a continuous run
    if(num == sig.run+1){
      sig.run <- sig2.minus.p.df[i,]$number
    }
  }
  print(i)
}
cont.start.minus.m <- NULL
for(i in 1:nrow(sig2.minus.m.df)){
  if(i ==1){
    sig.start <- sig2.minus.m.df[i,]$number
    cont.start.minus.m <- i
    sig.run <- sig.start
  }
  if(i > 1){
    num <- sig2.minus.m.df[i,]$number    
    # do this if the row is the beginning of a new run
    if(num != sig.run+1){
      sig.start <- sig2.minus.m.df[i,]$number
      cont.start.minus.m <- c(cont.start.minus.m,i)
      sig.run <- sig.start
    }
    # do this if the row is part of a continuous run
    if(num == sig.run+1){
      sig.run <- sig2.minus.m.df[i,]$number
    }
  }
  print(i)
}
# split sig2.df into continuous regions
regions.plus <- list()
for(i in 1:length(cont.start.plus)){
  if(i < length(cont.start.plus)){
    df <- sig2.plus.df[(cont.start.plus[i]:(cont.start.plus[i+1]-1)),]
    regions.plus[i][[1]] <- df
  }
  if(i == length(cont.start.plus)){
    df <- sig2.plus.df[(cont.start.plus[i]:nrow(sig2.plus.df)),]
    regions.plus[i][[1]] <- df
  }
}
regions.plus.p <- list()
for(i in 1:length(cont.start.plus.p)){
  if(i < length(cont.start.plus.p)){
    df <- sig2.plus.p.df[(cont.start.plus.p[i]:(cont.start.plus.p[i+1]-1)),]
    regions.plus.p[i][[1]] <- df
  }
  if(i == length(cont.start.plus.p)){
    df <- sig2.plus.p.df[(cont.start.plus.p[i]:nrow(sig2.plus.p.df)),]
    regions.plus.p[i][[1]] <- df
  }
}
regions.plus.m <- list()
for(i in 1:length(cont.start.plus.m)){
  if(i < length(cont.start.plus.m)){
    df <- sig2.plus.m.df[(cont.start.plus.m[i]:(cont.start.plus.m[i+1]-1)),]
    regions.plus.m[i][[1]] <- df
  }
  if(i == length(cont.start.plus.m)){
    df <- sig2.plus.m.df[(cont.start.plus.m[i]:nrow(sig2.plus.m.df)),]
    regions.plus.m[i][[1]] <- df
  }
}
regions.minus <- list()
for(i in 1:length(cont.start.minus)){
  if(i < length(cont.start.minus)){
    df <- sig2.minus.df[(cont.start.minus[i]:(cont.start.minus[i+1]-1)),]
    regions.minus[i][[1]] <- df
  }
  if(i == length(cont.start.minus)){
    df <- sig2.minus.df[(cont.start.minus[i]:nrow(sig2.minus.df)),]
    regions.minus[i][[1]] <- df
  }
}
regions.minus.p <- list()
for(i in 1:length(cont.start.minus.p)){
  if(i < length(cont.start.minus.p)){
    df <- sig2.minus.p.df[(cont.start.minus.p[i]:(cont.start.minus.p[i+1]-1)),]
    regions.minus.p[i][[1]] <- df
  }
  if(i == length(cont.start.minus.p)){
    df <- sig2.minus.p.df[(cont.start.minus.p[i]:nrow(sig2.minus.p.df)),]
    regions.minus.p[i][[1]] <- df
  }
}
regions.minus.m <- list()
for(i in 1:length(cont.start.minus.m)){
  if(i < length(cont.start.minus.m)){
    df <- sig2.minus.m.df[(cont.start.minus.m[i]:(cont.start.minus.m[i+1]-1)),]
    regions.minus.m[i][[1]] <- df
  }
  if(i == length(cont.start.minus.m)){
    df <- sig2.minus.m.df[(cont.start.minus.m[i]:nrow(sig2.minus.m.df)),]
    regions.minus.m[i][[1]] <- df
  }
}
# define series of x and y coordinates for plotting shaded regions
sink("Bloom Syndrome regions of statistically-significant difference.txt")
print("up-regulated")
print(regions.plus)
print("up-regulated + strand")
print(regions.plus.p)
print("up-regulated - strand")
print(regions.plus.m)
print("down-regulated")
print(regions.minus)
print("down-regulated + strand")
print(regions.minus.p)
print("down-regulated - strand")
print(regions.minus.m)
sink()

cord.xl.plus <- list()
cord.yl.plus <- list()
cord.xl.plus.p <- list()
cord.yl.plus.p <- list()
cord.xl.plus.m <- list()
cord.yl.plus.m <- list()
cord.xl.minus <- list()
cord.yl.minus <- list()
cord.xl.minus.p <- list()
cord.yl.minus.p <- list()
cord.xl.minus.m <- list()
cord.yl.minus.m <- list()
for(i in 1:length(regions.plus)){
  df <- regions.plus[i][[1]]
  # do this if the df does not start at the leftmost moundary of the map or end at the rightmost boundary of the map
  if(df[1,]$map.points != -1000+width/2 & df[nrow(df),]$map.points != 1000-width/2){
    min.x <- as.numeric(df[1,]$map.points)-by/2
    max.x <- as.numeric(df[nrow(df),]$map.points)+by/2
    cord.x <- c(min.x,min.x,as.numeric(df$map.points),max.x,max.x)
    cord.xl.plus[i][[1]] <- cord.x
    low.outside <- as.numeric(sig1.plus.df[with(sig1.plus.df, sequence == (min.x-by/2)),]$pe.out)
    high.outside <- as.numeric(sig1.plus.df[with(sig1.plus.df, sequence == (max.x+by/2)),]$pe.out)
    cord.y <- c(1,mean(c(low.outside,as.numeric(df[1,]$pe.out))),as.numeric(df$pe.out),mean(c(high.outside,as.numeric(df[nrow(df),]$pe.out))),1)
    cord.yl.plus[i][[1]] <- cord.y
  }
  # do this if the region if touching the lefmost boundary of the map
  if(df[1,]$map.points == -1000+width/2){
    min.x <- as.numeric(df[1,]$map.points)
    max.x <- as.numeric(df[nrow(df),]$map.points)+by/2
    cord.x <- c(min.x,as.numeric(df$map.points),max.x,max.x)
    cord.xl.plus[i][[1]] <- cord.x
    low.outside <- as.numeric(sig1.plus.df[with(sig1.plus.df, sequence == (min.x-by/2)),]$pe.out)
    high.outside <- as.numeric(sig1.plus.df[with(sig1.plus.df, sequence == (max.x+by/2)),]$pe.out)
    cord.y <- c(1,as.numeric(df$pe.out),mean(c(high.outside,as.numeric(df[nrow(df),]$pe.out))),1)
    cord.yl.plus[i][[1]] <- cord.y
  }
  # do this if the region is touching the rightmost boundary of the map
  if(df[nrow(df),]$map.points == 1000-width/2){
    min.x <- as.numeric(df[1,]$map.points)-by/2
    max.x <- as.numeric(df[nrow(df),]$map.points)
    cord.x <- c(min.x,min.x,as.numeric(df$map.points),max.x)
    cord.xl.plus[i][[1]] <- cord.x
    low.outside <- as.numeric(sig1.plus.df[with(sig1.plus.df, sequence== (min.x-by/2)),]$pe.out)
    high.outside <- as.numeric(sig1.plus.df[with(sig1.plus.df, sequence == (max.x+by/2)),]$pe.out)
    cord.y <- c(1,mean(c(low.outside,as.numeric(df[1,]$pe.out))),as.numeric(df$pe.out),1)
    cord.yl.plus[i][[1]] <- cord.y
  }
}
for(i in 1:length(regions.plus.p)){
  df <- regions.plus.p[i][[1]]
  # do this if the df does not start at the leftmost moundary of the map or end at the rightmost boundary of the map
  if(df[1,]$map.points != -1000+width/2 & df[nrow(df),]$map.points != 1000-width/2){
    min.x <- as.numeric(df[1,]$map.points)-by/2
    max.x <- as.numeric(df[nrow(df),]$map.points)+by/2
    cord.x <- c(min.x,min.x,as.numeric(df$map.points),max.x,max.x)
    cord.xl.plus.p[i][[1]] <- cord.x
    low.outside <- as.numeric(sig1.plus.p.df[with(sig1.plus.p.df, sequence == (min.x-by/2)),]$pe.out)
    high.outside <- as.numeric(sig1.plus.p.df[with(sig1.plus.p.df, sequence == (max.x+by/2)),]$pe.out)
    cord.y <- c(1,mean(c(low.outside,as.numeric(df[1,]$pe.out))),as.numeric(df$pe.out),mean(c(high.outside,as.numeric(df[nrow(df),]$pe.out))),1)
    cord.yl.plus.p[i][[1]] <- cord.y
  }
  # do this if the region if touching the lefmost boundary of the map
  if(df[1,]$map.points == -1000+width/2){
    min.x <- as.numeric(df[1,]$map.points)
    max.x <- as.numeric(df[nrow(df),]$map.points)+by/2
    cord.x <- c(min.x,as.numeric(df$map.points),max.x,max.x)
    cord.xl.plus.p[i][[1]] <- cord.x
    low.outside <- as.numeric(sig1.plus.p.df[with(sig1.plus.p.df, sequence == (min.x-by/2)),]$pe.out)
    high.outside <- as.numeric(sig1.plus.p.df[with(sig1.plus.p.df, sequence == (max.x+by/2)),]$pe.out)
    cord.y <- c(1,as.numeric(df$pe.out),mean(c(high.outside,as.numeric(df[nrow(df),]$pe.out))),1)
    cord.yl.plus.p[i][[1]] <- cord.y
  }
  # do this if the region is touching the rightmost boundary of the map
  if(df[nrow(df),]$map.points == 1000-width/2){
    min.x <- as.numeric(df[1,]$map.points)-by/2
    max.x <- as.numeric(df[nrow(df),]$map.points)
    cord.x <- c(min.x,min.x,as.numeric(df$map.points),max.x)
    cord.xl.plus.p[i][[1]] <- cord.x
    low.outside <- as.numeric(sig1.plus.p.df[with(sig1.plus.p.df, sequence== (min.x-by/2)),]$pe.out)
    high.outside <- as.numeric(sig1.plus.p.df[with(sig1.plus.p.df, sequence == (max.x+by/2)),]$pe.out)
    cord.y <- c(1,mean(c(low.outside,as.numeric(df[1,]$pe.out))),as.numeric(df$pe.out),1)
    cord.yl.plus.p[i][[1]] <- cord.y
  }
}
for(i in 1:length(regions.plus.m)){
  df <- regions.plus.m[i][[1]]
  # do this if the df does not start at the leftmost moundary of the map or end at the rightmost boundary of the map
  if(df[1,]$map.points != -1000+width/2 & df[nrow(df),]$map.points != 1000-width/2){
    min.x <- as.numeric(df[1,]$map.points)-by/2
    max.x <- as.numeric(df[nrow(df),]$map.points)+by/2
    cord.x <- c(min.x,min.x,as.numeric(df$map.points),max.x,max.x)
    cord.xl.plus.m[i][[1]] <- cord.x
    low.outside <- as.numeric(sig1.plus.m.df[with(sig1.plus.m.df, sequence == (min.x-by/2)),]$pe.out)
    high.outside <- as.numeric(sig1.plus.m.df[with(sig1.plus.m.df, sequence == (max.x+by/2)),]$pe.out)
    cord.y <- c(1,mean(c(low.outside,as.numeric(df[1,]$pe.out))),as.numeric(df$pe.out),mean(c(high.outside,as.numeric(df[nrow(df),]$pe.out))),1)
    cord.yl.plus.m[i][[1]] <- cord.y
  }
  # do this if the region if touching the lefmost boundary of the map
  if(df[1,]$map.points == -1000+width/2){
    min.x <- as.numeric(df[1,]$map.points)
    max.x <- as.numeric(df[nrow(df),]$map.points)+by/2
    cord.x <- c(min.x,as.numeric(df$map.points),max.x,max.x)
    cord.xl.plus.m[i][[1]] <- cord.x
    low.outside <- as.numeric(sig1.plus.m.df[with(sig1.plus.m.df, sequence == (min.x-by/2)),]$pe.out)
    high.outside <- as.numeric(sig1.plus.m.df[with(sig1.plus.m.df, sequence == (max.x+by/2)),]$pe.out)
    cord.y <- c(1,as.numeric(df$pe.out),mean(c(high.outside,as.numeric(df[nrow(df),]$pe.out))),1)
    cord.yl.plus.m[i][[1]] <- cord.y
  }
  # do this if the region is touching the rightmost boundary of the map
  if(df[nrow(df),]$map.points == 1000-width/2){
    min.x <- as.numeric(df[1,]$map.points)-by/2
    max.x <- as.numeric(df[nrow(df),]$map.points)
    cord.x <- c(min.x,min.x,as.numeric(df$map.points),max.x)
    cord.xl.plus.m[i][[1]] <- cord.x
    low.outside <- as.numeric(sig1.plus.m.df[with(sig1.plus.m.df, sequence== (min.x-by/2)),]$pe.out)
    high.outside <- as.numeric(sig1.plus.m.df[with(sig1.plus.m.df, sequence == (max.x+by/2)),]$pe.out)
    cord.y <- c(1,mean(c(low.outside,as.numeric(df[1,]$pe.out))),as.numeric(df$pe.out),1)
    cord.yl.plus.m[i][[1]] <- cord.y
  }
}
for(i in 1:length(regions.minus)){
  df <- regions.minus[i][[1]]
  # do this if the df does not start at the leftmost moundary of the map or end at the rightmost boundary of the map
  if(df[1,]$map.points != -1000+width/2 & df[nrow(df),]$map.points != 1000-width/2){
    min.x <- as.numeric(df[1,]$map.points)-by/2
    max.x <- as.numeric(df[nrow(df),]$map.points)+by/2
    cord.x <- c(min.x,min.x,as.numeric(df$map.points),max.x,max.x)
    cord.xl.minus[i][[1]] <- cord.x
    low.outside <- as.numeric(sig1.minus.df[with(sig1.minus.df, sequence == (min.x-by/2)),]$pe.out)
    high.outside <- as.numeric(sig1.minus.df[with(sig1.minus.df, sequence == (max.x+by/2)),]$pe.out)
    cord.y <- c(1,mean(c(low.outside,as.numeric(df[1,]$pe.out))),as.numeric(df$pe.out),mean(c(high.outside,as.numeric(df[nrow(df),]$pe.out))),1)
    cord.yl.minus[i][[1]] <- cord.y
  }
  # do this if the region if touching the lefmost boundary of the map
  if(df[1,]$map.points == -1000+width/2){
    min.x <- as.numeric(df[1,]$map.points)
    max.x <- as.numeric(df[nrow(df),]$map.points)+by/2
    cord.x <- c(min.x,as.numeric(df$map.points),max.x,max.x)
    cord.xl.minus[i][[1]] <- cord.x
    low.outside <- as.numeric(sig1.minus.df[with(sig1.minus.df, sequence == (min.x-by/2)),]$pe.out)
    high.outside <- as.numeric(sig1.minus.df[with(sig1.minus.df, sequence == (max.x+by/2)),]$pe.out)
    cord.y <- c(1,as.numeric(df$pe.out),mean(c(high.outside,as.numeric(df[nrow(df),]$pe.out))),1)
    cord.yl.minus[i][[1]] <- cord.y
  }
  # do this if the region is touching the rightmost boundary of the map
  if(df[nrow(df),]$map.points == 1000-width/2){
    min.x <- as.numeric(df[1,]$map.points)-by/2
    max.x <- as.numeric(df[nrow(df),]$map.points)
    cord.x <- c(min.x,min.x,as.numeric(df$map.points),max.x)
    cord.xl.minus[i][[1]] <- cord.x
    low.outside <- as.numeric(sig1.minus.df[with(sig1.minus.df, sequence == (min.x-by/2)),]$pe.out)
    high.outside <- as.numeric(sig1.minus.df[with(sig1.minus.df, sequence == (max.x+by/2)),]$pe.out)
    cord.y <- c(1,mean(c(low.outside,as.numeric(df[1,]$pe.out))),as.numeric(df$pe.out),1)
    cord.yl.minus[i][[1]] <- cord.y
  }
}
for(i in 1:length(regions.minus.p)){
  df <- regions.minus.p[i][[1]]
  # do this if the df does not start at the leftmost moundary of the map or end at the rightmost boundary of the map
  if(df[1,]$map.points != -1000+width/2 & df[nrow(df),]$map.points != 1000-width/2){
    min.x <- as.numeric(df[1,]$map.points)-by/2
    max.x <- as.numeric(df[nrow(df),]$map.points)+by/2
    cord.x <- c(min.x,min.x,as.numeric(df$map.points),max.x,max.x)
    cord.xl.minus.p[i][[1]] <- cord.x
    low.outside <- as.numeric(sig1.minus.p.df[with(sig1.minus.p.df, sequence == (min.x-by/2)),]$pe.out)
    high.outside <- as.numeric(sig1.minus.p.df[with(sig1.minus.p.df, sequence == (max.x+by/2)),]$pe.out)
    cord.y <- c(1,mean(c(low.outside,as.numeric(df[1,]$pe.out))),as.numeric(df$pe.out),mean(c(high.outside,as.numeric(df[nrow(df),]$pe.out))),1)
    cord.yl.minus.p[i][[1]] <- cord.y
  }
  # do this if the region if touching the lefmost boundary of the map
  if(df[1,]$map.points == -1000+width/2){
    min.x <- as.numeric(df[1,]$map.points)
    max.x <- as.numeric(df[nrow(df),]$map.points)+by/2
    cord.x <- c(min.x,as.numeric(df$map.points),max.x,max.x)
    cord.xl.minus.p[i][[1]] <- cord.x
    low.outside <- as.numeric(sig1.minus.p.df[with(sig1.minus.p.df, sequence == (min.x-by/2)),]$pe.out)
    high.outside <- as.numeric(sig1.minus.p.df[with(sig1.minus.p.df, sequence == (max.x+by/2)),]$pe.out)
    cord.y <- c(1,as.numeric(df$pe.out),mean(c(high.outside,as.numeric(df[nrow(df),]$pe.out))),1)
    cord.yl.minus.p[i][[1]] <- cord.y
  }
  # do this if the region is touching the rightmost boundary of the map
  if(df[nrow(df),]$map.points == 1000-width/2){
    min.x <- as.numeric(df[1,]$map.points)-by/2
    max.x <- as.numeric(df[nrow(df),]$map.points)
    cord.x <- c(min.x,min.x,as.numeric(df$map.points),max.x)
    cord.xl.minus.p[i][[1]] <- cord.x
    low.outside <- as.numeric(sig1.minus.p.df[with(sig1.minus.p.df, sequence == (min.x-by/2)),]$pe.out)
    high.outside <- as.numeric(sig1.minus.p.df[with(sig1.minus.p.df, sequence == (max.x+by/2)),]$pe.out)
    cord.y <- c(1,mean(c(low.outside,as.numeric(df[1,]$pe.out))),as.numeric(df$pe.out),1)
    cord.yl.minus.p[i][[1]] <- cord.y
  }
}
for(i in 1:length(regions.minus.m)){
  df <- regions.minus.m[i][[1]]
  # do this if the df does not start at the leftmost moundary of the map or end at the rightmost boundary of the map
  if(df[1,]$map.points != -1000+width/2 & df[nrow(df),]$map.points != 1000-width/2){
    min.x <- as.numeric(df[1,]$map.points)-by/2
    max.x <- as.numeric(df[nrow(df),]$map.points)+by/2
    cord.x <- c(min.x,min.x,as.numeric(df$map.points),max.x,max.x)
    cord.xl.minus.m[i][[1]] <- cord.x
    low.outside <- as.numeric(sig1.minus.m.df[with(sig1.minus.m.df, sequence == (min.x-by/2)),]$pe.out)
    high.outside <- as.numeric(sig1.minus.m.df[with(sig1.minus.m.df, sequence == (max.x+by/2)),]$pe.out)
    cord.y <- c(1,mean(c(low.outside,as.numeric(df[1,]$pe.out))),as.numeric(df$pe.out),mean(c(high.outside,as.numeric(df[nrow(df),]$pe.out))),1)
    cord.yl.minus.m[i][[1]] <- cord.y
  }
  # do this if the region if touching the lefmost boundary of the map
  if(df[1,]$map.points == -1000+width/2){
    min.x <- as.numeric(df[1,]$map.points)
    max.x <- as.numeric(df[nrow(df),]$map.points)+by/2
    cord.x <- c(min.x,as.numeric(df$map.points),max.x,max.x)
    cord.xl.minus.m[i][[1]] <- cord.x
    low.outside <- as.numeric(sig1.minus.m.df[with(sig1.minus.m.df, sequence == (min.x-by/2)),]$pe.out)
    high.outside <- as.numeric(sig1.minus.m.df[with(sig1.minus.m.df, sequence == (max.x+by/2)),]$pe.out)
    cord.y <- c(1,as.numeric(df$pe.out),mean(c(high.outside,as.numeric(df[nrow(df),]$pe.out))),1)
    cord.yl.minus.m[i][[1]] <- cord.y
  }
  # do this if the region is touching the rightmost boundary of the map
  if(df[nrow(df),]$map.points == 1000-width/2){
    min.x <- as.numeric(df[1,]$map.points)-by/2
    max.x <- as.numeric(df[nrow(df),]$map.points)
    cord.x <- c(min.x,min.x,as.numeric(df$map.points),max.x)
    cord.xl.minus.m[i][[1]] <- cord.x
    low.outside <- as.numeric(sig1.minus.m.df[with(sig1.minus.m.df, sequence == (min.x-by/2)),]$pe.out)
    high.outside <- as.numeric(sig1.minus.m.df[with(sig1.minus.m.df, sequence == (max.x+by/2)),]$pe.out)
    cord.y <- c(1,mean(c(low.outside,as.numeric(df[1,]$pe.out))),as.numeric(df$pe.out),1)
    cord.yl.minus.m[i][[1]] <- cord.y
  }
}


library(stringr)
title <- str_c("Bloom Syndrome PQS Distribution Analysis (four panel) ",width,".pdf")
#### plot six panel figure showing aggregate strand analysis as well as the more granular analysis of individual strands
pdf(title)
par(mfcol=c(2,2))
# mar: margins- bottom, left, top, right; oma: c(bottom, left, top) size of the outer margins in lines of text
par(mar = c(0, 0, 4, 0), oma = c(4, 7, 4, 1))
# tcl: length of tick marks as a fraction of the height ofa line of text, defaults to -0.5
par(tcl = -0.25)
# mgp: margin line for axis title, axis labels, and axis lines (default c(3,1,0)
par(mgp = c(3, 1, 0))
clegend <- 1.5
cmain <- 1.8
clabel <- 1.5
caxis <- 1.5
fline <- "azure3"
vline <- 1
bcol <- "white"
ylim <- c(-0.5,2.8)
####################################################################################################################
###### plot template strand (TS) data
par(mar = c(0, 0, 4, 0))
plot(sequence,p.plus.up, type="l",log="y",lty=1,lwd=2,main="TS",
     ylab="",xlab="",xaxt="n",yaxt="n",cex.axis=caxis,cex.lab=clabel,ylim=c(1E-32,1),
     font=2,font.lab=2,font.main=2, font.axis=2,cex.main=cmain, col="white")
abline(v=seq(-2000,2000,400),col=fline,lwd=1)
par(font=2)
# abline(h=p.up.plus.cut,lty=3, lwd=2, col="red")
# abline(h=p.down.plus.cut,lty=3, lwd=2, col="blue")
abline(h=p.up.plus.cut, lty=3,lwd=3,col="red")
abline(h=p.down.plus.cut, lty=3,lwd=3,col="blue")
abline(v=0,lty=1,lwd=vline)
points(sequence,p.plus.up, type="l",lty=1,lwd=2, col="red")
points(sequence, p.plus.down, type="l", lty=1, lwd=2, col="blue")
axis(side=2, at=c(1E-40,1E-36,1E-32,1E-28,1E-24,1E-20,1E-16,1E-12,1E-8,1E-4,1), las=1, font=2, cex.axis=1.5)
# legend("bottomright",legend=c(paste("Threshold=",round(p.up.plus.cut,3)," "),paste("Threshold=",round(p.down.plus.cut,3)," ")),
#        lty=3,lwd=2,cex=clegend, bg=NULL,box.col=NULL, bty="n", text.col=c("red","blue"), col=c("red","blue"))
# legend("bottomright",legend=c(paste("Threshold=",signif(p.up.plus.cut,1)),
#                               paste("Threshold=",signif(p.down.plus.cut,1))),
#        lty=3,lwd=2,cex=clegend, bg=NULL,box.col=NULL, bty="n", text.col=c("red","blue"), col=c("red","blue"))
box(lwd=2)
par(mar = c(4, 0, 0, 0))
plot(sequence, mean.plus.up, type="l",lty=1,lwd=2,main="",
     xlab="",ylab="",xaxt="n",, yaxt="n",cex.axis=caxis,cex.lab=clabel,
     ylim=ylim,font=2,font.lab=2,font.main=2,cex.main=cmain, col="white")
abline(v=seq(-2000,2000,400), col=fline,lwd=1)
abline(h=1,lty=1,lwd=1)
abline(v=0,lty=1,lwd=vline)
points(sequence, mean.plus.up, type="l", lty=1, lwd=2, col="red")
points(sequence, mean.plus.down, type="l", lty=1, lwd=2, col="blue")
for(i in 1:length(regions.plus.p)){
  polygon(cord.xl.plus.p[i][[1]],cord.yl.plus.p[i][[1]],col="red", density=50, angle=-45)
}
for(i in 1:length(regions.minus.p)){
  polygon(cord.xl.minus.p[i][[1]],cord.yl.minus.p[i][[1]],col="blue", density=50, angle=45)
}
axis(side=2, at=c(0,0.5, 1,1.5,2,2.5,3,3.5,4,4.5), las=1, font=2, cex.axis=1.5)
axis(1, at=seq(from=-1600, to=1600, by=400),cex.axis=caxis,font=2,las=2)
legend("bottom",legend=c(paste("FDR=",round(fdr.up.plus,3)),paste("FDR=",round(fdr.down.plus,3))),cex=clegend, bty="n", text.col=c("red","blue"))
box(lwd=2)
############### plot - Strand Data
par(mar = c(0, 0, 4, 0))
plot(sequence,p.minus.up, type="l",log="y",lty=1,lwd=2,main="NTS",
     ylab="",xlab="",xaxt="n",yaxt="n",cex.axis=caxis,cex.lab=clabel,ylim=c(1E-32,1),
     font=2,font.lab=2,font.main=2, font.axis=2,cex.main=cmain, col="white")
abline(v=seq(-2000,2000,400),col=fline,lwd=1)
par(font=2)
# abline(h=p.up.minus.cut,lty=3, lwd=2, col="red")
# abline(h=p.down.minus.cut,lty=3, lwd=2, col="blue")
abline(h=p.up.minus.cut, lty=3,lwd=3,col="red")
abline(h=p.down.minus.cut, lty=3,lwd=3,col="blue")
abline(v=0,lty=1,lwd=vline)
points(sequence,p.minus.up, type="l",lty=1,lwd=2, col="red")
points(sequence, p.minus.down, type="l", lty=1, lwd=2, col="blue")
# legend("bottomright",legend=c(paste("Threshold=",round(p.up.minus.cut,3)," "),paste("Threshold=",round(p.down.minus.cut,3)," ")),
#        lty=3,lwd=2,cex=clegend, bg=NULL,box.col=NULL, bty="n", text.col=c("red","blue"),col=c("red","blue"))
# legend("bottomright",legend=c(paste("Threshold=",signif(p.up.minus.cut,1)),
#                               paste("Threshold=",signif(p.down.minus.cut,1))),
#        lty=3,lwd=2,cex=clegend, bg=NULL,box.col=NULL, bty="n", text.col=c("red","blue"), col=c("red","blue"))
box(lwd=2)
par(mar = c(4, 0, 0, 0))
plot(sequence, mean.minus.up, type="l",lty=1,lwd=2,main="",
     xlab="",ylab="",xaxt="n",, yaxt="n",cex.axis=caxis,cex.lab=clabel,
     ylim=ylim,font=2,font.lab=2,font.main=2,cex.main=cmain, col="white")
abline(v=seq(-2000,2000,400), col=fline,lwd=1)
abline(h=1,lty=1,lwd=1)
abline(v=0,lty=1,lwd=vline)
points(sequence, mean.minus.up, type="l", lty=1, lwd=2, col="red")
points(sequence, mean.minus.down, type="l", lty=1, lwd=2, col="blue")
for(i in 1:length(regions.plus.m)){
  polygon(cord.xl.plus.m[i][[1]],cord.yl.plus.m[i][[1]],col="red", density=50, angle=-45)
}
for(i in 1:length(regions.minus.m)){
  polygon(cord.xl.minus.m[i][[1]],cord.yl.minus.m[i][[1]],col="blue", density=50, angle=45)
}
axis(1, at=seq(from=-1600, to=1600, by=400),cex.axis=caxis,font=2,las=2)
legend("bottom",legend=c(paste("  FDR=",round(fdr.up.minus,3)),paste("  FDR=",round(fdr.down.minus,3))),cex=clegend, bty="n", text.col=c("red","blue"))
box(lwd=2)
mtext(text="                Enrichment              P-Value", line=5, font=2, side=2, cex=1.5, outer=TRUE, adj=0)
mtext(text="            Distance Downstream of TSS (bp)", line=2, font=2, side=1, cex=1.5, outer=TRUE, adj=0)
dev.off()
