# Supplementary material for: Relationships between putative G-quadruplex-forming sequences, RecQ helicases, and transcription
Source: BMC Med Genet. 2015 Oct 8;16:91. doi: 10.1186/s12881-015-0236-4 (PMC4599794; doi:10.1186/s12881-015-0236-4)
Supplement: Additional file 6: — R code for GENCODE annotation processing protocol for epigenetic modeling of gene expression method. Program written in R for filtering low quality transcript annotations, assigning unique TSS numberings, and unique gene numberings. Takes GENCODE annotations in .gtf format as input. (R 3 kb) [file 12881_2015_236_MOESM6_ESM.r]

library(rtracklayer)
# Make sure there is only one .gtf file in the working directory
files <- list.files(path = getwd(), pattern = ".gtf", all.files = FALSE,
                    full.names = FALSE, recursive = FALSE, ignore.case = TRUE,
                    include.dirs = FALSE)
y <- import(files[1], asRangedData=FALSE)
## convert to data frame
y2 <- as.data.frame(y)
## isolate entries with type= "transcript"
y3 <- y2[with(y2, type == "transcript"), ]
## remove low quality entries.  Keep all entries that have a tag listed as "NA"
y4 <- y3[with(y3, tag != "cds_start_NF" & tag != "low_sequence_quality" | is.na(tag) == TRUE), ]
## identify 5' most position, based off of + or - strandedness.  Also add column of chr numberings in numeric class
tss <- NULL
tss.out <- NULL
chr.out <- NULL
numeric.key <- seq(from=1, to=25, by=1)
character.key <- c("chr1","chr2","chr3","chr4","chr5","chr6","chr7","chr8","chr9","chr10","chr11","chr12",
                   "chr13","chr14","chr15","chr16","chr17","chr18","chr19","chr20","chr21","chr22","chrX","chrY","chrM")
for(i in 1:nrow(y4)){
  chr.match <- FALSE
  count <- 1
  chr <- y4[i,]$seqnames
  while(chr.match == FALSE){
    chr.candidate <- character.key[count]
    if(chr != chr.candidate){
      count <- count + 1
    }
    if(chr == chr.candidate){
      chr.match <- TRUE
    }
  }
  chr.out <- c(chr.out, numeric.key[count])
  if(y4[i,]$strand == "+"){
    tss <- as.numeric(y4[i,]$start)
    tss.out <- c(tss.out,tss)
  }
  if(y4[i,]$strand == "-"){
    tss <- as.numeric(y4[i,]$end)
    tss.out <- c(tss.out,tss)
  }
  print(i)
}
## append new columns to data frame with the location of TSS listed AND chromosome numberings
tss.df <- as.data.frame(tss.out)
chr.df <- as.data.frame(chr.out)
y5 <- cbind(y4,tss.df, chr.out)
## count and assign numbers to unique TSSs
y5o <- y5[with(y5, order(chr.out, tss.out)), ] 
unique.tss.number <- NULL
tss.count <- 1
unique.gene.number <- NULL
gene.count <- 1
for(i in 1:nrow(y5o)){
  if(i == 1){
    unique.tss.number <- c(unique.tss.number,tss.count)
    unique.gene.number <- c(unique.gene.number, gene.count)
  }
  if(i > 1 & i <= nrow(y5o)){
    if(y5o[i,]$gene_name == y5o[i-1,]$gene_name){
      unique.gene.number <- c(unique.gene.number, gene.count)
    }
    if(y5o[i,]$tss.out == y5o[i-1,]$tss.out){
      unique.tss.number <- c(unique.tss.number,tss.count)
    }
    if(y5o[i,]$gene_name != y5o[i-1,]$gene_name){
      gene.count <- gene.count + 1
      unique.gene.number <- c(unique.gene.number, gene.count)
    }
    if(y5o[i,]$tss.out != y5o[i-1,]$tss.out){
      tss.count <- tss.count + 1
      unique.tss.number <- c(unique.tss.number,tss.count)
    }
  }
  print(i)
}
## append new column to data frame with unique tss numberings
tss.num.df <- as.data.frame(unique.tss.number)
gene.num.df <- as.data.frame(unique.gene.number)
y6 <- cbind(y5o,tss.num.df, gene.num.df)
## remove columns that are not useful for the present analysis
y6$score <- NULL
y6$phase <- NULL
y6$type <- NULL
y6$exon_number <- NULL
y6$exon_id <- NULL
# write process annotation set to file
library(stringr)
split <- substr(as.character(files[1]),1,nchar(files[1])-4)
str <- str_c(split,".processed.csv")
write.table(y6, file=str,sep=",", row.names=FALSE)
