# Supplementary material for: Relationships between putative G-quadruplex-forming sequences, RecQ helicases, and transcription
Source: BMC Med Genet. 2015 Oct 8;16:91. doi: 10.1186/s12881-015-0236-4 (PMC4599794; doi:10.1186/s12881-015-0236-4)
Supplement: Additional file 7: — R code for CAGE data processing for epigenetic modeling of gene expression method. Program written in R that takes CAGE data in .gtf format and the output of Additional file 6 as input, merges rows with GENCODE annotation table (output of Additional file 6), calculates aggregate expression of all transcripts originating from a given TSS, and identifies TSS for each gene with the highest expression. (R 4 kb) [file 12881_2015_236_MOESM7_ESM.r]

library(rtracklayer)
library(stringr)
# read .gtf file with expression values for cell line of interest
files <- list.files(path = getwd(), pattern = ".gtf", all.files = FALSE,
                    full.names = FALSE, recursive = FALSE, ignore.case = TRUE,
                    include.dirs = FALSE)
x1 <- import(files[1], asRangedData=FALSE)
# split elements of "trlist" in dataset to prepare for merging with GENCODE annotation dataset.  
# keep track of which elements are split so as to not lose sight of that fact that 
# multiple transcripts will have  single measured aggregate expression value)
transcripts <- as.vector(x$trlist)
pooled.expression.out <- NULL
x.out <- as.data.frame(setNames(replicate(length(x),numeric(0), simplify = F), colnames(x)))
for(i in 1:length(transcripts)){
  string <- transcripts[i]
  string.split <- strsplit(string, split=",")
  for(j in 1:length(string.split[[1]])){
    row <- x[i,]
    row[1,]$trlist <- string.split[[1]][j]
    x.out <- rbind(x.out, row)
    pooled.expression.out <- c(pooled.expression.out, i)
  }
  print(i)
}
colnames(x.out)[11] <- "transcript_id"
pooled.expression.df <- as.data.frame(pooled.expression.out)
x2 <- cbind(x.out, pooled.expression.df)
# read .csv file with the processed GENCODE annotations
# the "processed" dataset contains only entries listed as TSSs and that pass quality controls
y <- read.table("gencode.v7.annotation_updated_ncrna_host.processed.csv", sep=",", 
                header=TRUE, stringsAsFactors = FALSE)
# merge gene expression dataset and GENCODE annotation dataset by unique transcript id
combined <- merge(x2, y, by.x="transcript_id", by.y= "transcript_id", all=FALSE)
c2 <- combined[with(combined, order(unique.tss.number)), ]
tss.list <- unique(as.vector(c2$unique.tss.number))
agg.exp.out <- NULL
tss.num.out <- NULL
gene.num.out <- NULL
# calculate aggregate axpression values, binning the expression for all transcripts 
# originating from a given TSS.  
for(i in tss.list){
  sub.df <- c2[with(c2, unique.tss.number == i), ]
  av <- (sub.df$rpm1+sub.df$rpm2)/2
  agg.exp.out <- c(agg.exp.out,sum(av))
  tss.num.out <- c(tss.num.out,i)
  gene.num.out <- c(gene.num.out, sub.df[1,]$unique.gene.number)
  print(i)
}
# now identify the strongest TSS for a given gene
comp.df <- data.frame(agg.exp.out, tss.num.out, gene.num.out)
finish <- nrow(comp.df)
strongest.tss <- NULL
for(i in 1:finish){
  tss.num <- comp.df[i,]$tss.num.out
  start <- i
  while(i > 1 && comp.df[i,]$gene.num.out == comp.df[start-1,]$gene.num.out){
    start <- start-1
  }
  end <- i
  while(end < finish && comp.df[i,]$gene.num.out == comp.df[end+1,]$gene.num.out){
    end <- end+1
  }
  sub.df <- comp.df[start:end,]
  sub.df2 <- sub.df[with(sub.df, order(agg.exp.out, decreasing=TRUE)),]
  if(sub.df2[1,]$tss.num.out == tss.num){
    strongest.tss <- c(strongest.tss, 1)
  }
  if(sub.df2[1,]$tss.num.out != tss.num){
    strongest.tss <- c(strongest.tss, 0)
  }
  print(i)
}
# "strongest.tss" is a vector containing 1s and 0s, with a 1 indicating that the corresponding entry
# in comp.df is a transcript originating from the strongest TSS for a given gene
comp.df2 <- cbind(comp.df, as.data.frame(strongest.tss))
# map "strongest TSS" designations back onto the merged CAGE expression and GENCODE annotation dataset
c3 <- merge(c2, comp.df2, by.x="unique.tss.number", by.y= "tss.num.out", all=FALSE)
# remove columns that are not useful for the current analysis
c3$start.x <- NULL
c3$end.x <- NULL
c3$width.x <- NULL
c3$source.x <- NULL
c3$type <- NULL
c3$phase <- NULL
c3$biotlist <- NULL
c3$confidence <- NULL
c3$seqnames.y <- NULL
c3$strand.y <- NULL
c3$source.y <- NULL
c3$gene_id.y <- NULL
c3$havana_gene <- NULL
c3$havana_transcript <- NULL
c3$ont <- NULL
c3$tag <- NULL
c3$ccdsid <- NULL
c3$level <- NULL
# remove all entries with strongest.tss == 0 (keep only transcripts originating
# from the strongest TSS for each gene)
c4 <- c3[with(c3, strongest.tss == 1), ]
# keep only one entry from each TSS (all entries for a given TSS contain 
# the same value for the aggregate expression from that TSS) 
c5a <- subset(c4, !duplicated(unique.tss.number))
# get rid of all entries from chrM (mitochondrial genome)
c5 <- c5a[with(c5a, seqnames.x != "chrM"), ]
# remove more columns that are not useful for the current analysis
c5$transcript_id <- NULL
c5$score <- NULL
c5$transcript_status <- NULL
# write c5 to file
split <- substr(as.character(files[1]),1,nchar(files[1])-4)
str <- str_c(split,".GENCODE_CAGE_mapped-c5.csv")
write.table(c5, file=str,sep=",", row.names=FALSE)
