# Supplementary material for: Relationships between putative G-quadruplex-forming sequences, RecQ helicases, and transcription
Source: BMC Med Genet. 2015 Oct 8;16:91. doi: 10.1186/s12881-015-0236-4 (PMC4599794; doi:10.1186/s12881-015-0236-4)
Supplement: Additional file 8: — R code for mapping PQS to TSS for epigenetic modeling of gene expression method. Program written in R that identifies all PQS within 2 kbp of TSS, calculates relative distance between PQS and TSS, identifies whether PQS are located on sense or antisense strand. Takes Additional file 1 and the output of Additional file 8 as input. (R 13 kb) [file 12881_2015_236_MOESM8_ESM.r]

## import PQS dataset
quad1 <- read.table("all_PQS_genomic_coordinates_and_sequence_features.csv", sep=",", header=TRUE)
quad <- data.frame(lapply(quad1, as.character), stringsAsFactors=FALSE, header=FALSE)

# import expression dataset and GENCODE annotations
files <- list.files(path = getwd(), pattern = ".csv", all.files = FALSE,
                    full.names = FALSE, recursive = FALSE, ignore.case = TRUE,
                    include.dirs = FALSE)
prom1 <- read.table(files[1], sep=",", header=TRUE)
prom2 <- data.frame(lapply(prom1, as.character), stringsAsFactors=FALSE, header=FALSE)
prom <- prom2[with(prom2, chr.out != 25), ]

## identify row numbers in "quad" where chromosomes start
chr.start <- 1
chr.out <- 1
for(i in 2: nrow(quad)){
  if(quad[i,2] != quad[i-1,2]){chr.start <- c(chr.start, i); chr.out <- c(chr.out, quad[i,2])}
  print(i)
}
chr.start <- c(chr.start, nrow(quad)+1)

out <- list()
## begin parsing through list of TSS
for(i in 1:nrow(prom)){
  txStart <- as.numeric(prom[i,]$tss.out)
  quad.range <- seq(from= chr.start[as.numeric(prom[i,]$chr.out)], to= chr.start[as.numeric(prom[i,]$chr.out)+1]-1, by=1)
  size <- length(quad.range)
  mid <- floor(median(quad.range))
  # get the coordinate centered in the middle of the quadruplex being analysed
  mid.loc <- round(mean(as.numeric(quad[mid,4]), as.numeric(quad[mid,5])))
  # find the coordinates of the quadruplex that is nearest the selected TSS
  while(size > 2){
    if(mid.loc >= txStart){
      quad.range <- seq(from=quad.range[1], to= mid, by=1)
      size <- length(quad.range)
      mid <- floor(median(quad.range))
      mid.loc <- round(mean(as.numeric(quad[mid,4]), as.numeric(quad[mid,5])))
      delta <- txStart - mid.loc
    }
    if(mid.loc < txStart){
      quad.range <- seq(from=mid, to= quad.range[length(quad.range)], by=1)
      size <- length(quad.range)
      mid <- floor(median(quad.range))
      mid.loc <- round(mean(as.numeric(quad[mid,4]), as.numeric(quad[mid,5])))
      delta <- txStart - mid.loc
    }   
  } 
  cord1 <- round(mean(as.numeric(quad[quad.range[1],4]), as.numeric(quad[quad.range[1],5])))
  cord2 <- round(mean(as.numeric(quad[quad.range[2],4]), as.numeric(quad[quad.range[2],5])))
  ratio <- abs(cord1 - txStart)/abs(cord2 - txStart)
  if(ratio < 1){nearest <- quad.range[1]}
  if(ratio >= 1){nearest <- quad.range[2]}
  # find distance to TSS for other neighboring quadruplexes
  cord <- round(mean(as.numeric(quad[nearest,4]), as.numeric(quad[nearest,5])))
  delta <- cord - txStart
  abs.delta <- abs(delta)
  sav <- list()
  sav.up<- as.data.frame(NULL)
  sav.down <- as.data.frame(NULL)
  # do this if there is at lease one quadruplex within 1 kb of the TSS
  if(abs.delta < 2000){
    # extract a data frame with the 100 quadruplexes upstream and downstream of the nearest quadruplex to TSS
    # do this if "nearest" is not one of the 100 quadruplexes closes to either the start or end of the dataset
    if(nearest > 100 && nearest < nrow(quad)-100){
      near.quad <- quad[(nearest-100):(nearest+100),]
    }
    # do this if the nearest quadruplex is one of the 100 nearest the start
    if(nearest <= 100){
      near.quad <- quad[1:(nearest+100),]
    }
    # do this if the nearest quadruplex is one of the 100 nearest the end
    if(nearest >= nrow(quad)-100){
      near.quad <- quad[(nearest-100):nrow(quad),]
    }
    ## calculate distance between quadruplexes in "near.quad" and txStart.  Distance is
    ## TSS to midpoint of PQS sequence
    # do this if TSS is on positve sense strand
    if(prom[i,]$strand.x == "+"){
      vec.delta <- ((as.numeric(near.quad[,4])-as.numeric(near.quad[,3]))/2)+as.numeric(near.quad[,3])-txStart
    }
    # do this if TSS is on negative sense strand
    if(prom[i,]$strand.x =="-"){
      t.int <- ((as.numeric(near.quad[,4])-as.numeric(near.quad[,3]))/2)+as.numeric(near.quad[,3])
      vec.delta <- txStart-t.int
    }
    # negative entries in vec.delta are upstream and positve values are downstream of the TSS
    df.delta <- cbind(near.quad,as.data.frame(vec.delta))
    sav.up <- df.delta[with(df.delta, as.numeric(df.delta$vec.delta) < 0 & as.numeric(df.delta$vec.delta) >= -2000), ]
    sav.down <- df.delta[with(df.delta, as.numeric(df.delta$vec.delta) > 0 & as.numeric(df.delta$vec.delta) <= 2000), ]
    sav[[1]]= sav.up
    sav[[2]]= sav.down
  }
  out[[i]]= sav
  print(i)
}

# the output of the above script is the list "out".  Each entry in out (e.g. out[[1]]) contains a list with two entries.
# The first list (e.g. out[[1]][1]) contains all the quadruplexes within 1 kb upstream of the TSS.  out[[i]][2] contains
# a list of quadruplexes within 1 kb of the TSS on the downstream side.

library(stringr)
# export mapping info to "mapped.csv"
quad.num.up <- NULL
quad.num.down <- NULL
delta.up <- NULL
delta.up.all <- NULL
n.stacks.up <- NULL
fa.up <- NULL
fc.up <- NULL
ft.up <- NULL
length.up <- NULL
l1.up <- NULL
l2.up <- NULL
l3.up <- NULL
strand.up <- NULL

delta.down <- NULL
delta.down.all <- NULL
n.stacks.down <- NULL
fa.down <- NULL
fc.down <- NULL
ft.down <- NULL
length.down <- NULL
l1.down <- NULL
l2.down <- NULL
l3.down <- NULL
strand.down <- NULL

for(i in 1:nrow(prom)){
  df.up <- as.data.frame(out[[i]][1])
  df.down <- as.data.frame(out[[i]][2])
  quad.num.up <- c(quad.num.up, nrow(df.up))
  quad.num.down <- c(quad.num.down, nrow(df.down))
  # if there are no PQ sequences in up, 
  if(nrow(df.up) == 0){n.stacks.up <- c(n.stacks.up, NA);fa.up <- c(fa.up,NA);fc.up <- c(fc.up, NA);ft.up <- c(ft.up,NA)
                       length.up <- c(length.up,NA);l1.up <- c(l1.up,NA);l2.up <- c(l2.up,NA); l3.up <- c(l3.up,NA)
                       delta.up <- c(delta.up, NA); strand.up <- c(strand.up,NA)}
  if(nrow(df.down) == 0){n.stacks.down <- c(n.stacks.down, NA);fa.down <- c(fa.down,NA);fc.down <- c(fc.down, NA);ft.down <- c(ft.down,NA)
                         length.down <- c(length.down,NA);l1.down <- c(l1.down,NA);l2.down <- c(l2.down,NA); l3.down <- c(l3.down,NA)
                         delta.down <- c(delta.down, NA);strand.down <- c(strand.down,NA)}
  if(nrow(df.up) == 1){n.stacks.up <- c(n.stacks.up, as.numeric(df.up[1,11]));fa.up <- c(fa.up,as.numeric(df.up[1,12]));fc.up <- c(fc.up, as.numeric(df.up[1,13]));ft.up <- c(ft.up,as.numeric(df.up[1,14]))
                       length.up <- c(length.up,as.numeric(df.up[1,16]));l1.up <- c(l1.up,as.numeric(df.up[1,17]));l2.up <- c(l2.up,as.numeric(df.up[1,18])); l3.up <- c(l3.up,as.numeric(df.up[1,19]))
                       delta.up <- c(delta.up, as.numeric(df.up[1,24]));strand.up <- c(strand.up,as.character(df.up[1,6]))}
  if(nrow(df.down) == 1){n.stacks.down <- c(n.stacks.down, as.numeric(df.down[1,11]));fa.down <- c(fa.down,as.numeric(df.down[1,12]));fc.down <- c(fc.down, as.numeric(df.down[1,13]));ft.down <- c(ft.down,as.numeric(df.down[1,14]))
                         length.down <- c(length.down,as.numeric(df.down[1,16]));l1.down <- c(l1.down,as.numeric(df.down[1,17]));l2.down <- c(l2.down,as.numeric(df.down[1,18])); l3.down <- c(l3.down,as.numeric(df.down[1,19]))
                         delta.down <- c(delta.down, as.numeric(df.down[1,24]));strand.down <- c(strand.down,as.character(df.down[1,6]))}
  if(nrow(df.up) >  1){
    # number of stacks
    stacks.string.up <- as.character(df.up[1,11])
    for(j in 2:nrow(df.up)){
      stacks <- as.numeric(df.up[j,11])
      stacks.string.up <- str_c(stacks.string.up,"|",as.character(stacks))
    }
    n.stacks.up <- c(n.stacks.up, stacks.string.up)
    # Fa
    fa.string.up <- as.character(df.up[1,12])
    for(j in 2:nrow(df.up)){
      fa <- as.numeric(df.up[j,12])
      fa.string.up <- str_c(fa.string.up,"|",as.character(fa))
    }
    fa.up <- c(fa.up, fa.string.up)
    # Fc
    fc.string.up <- as.character(df.up[1,13])
    for(j in 2:nrow(df.up)){
      fc <- as.numeric(df.up[j,13])
      fc.string.up <- str_c(fc.string.up,"|",as.character(fc))
    }
    fc.up <- c(fc.up, fc.string.up)
    # Ft
    ft.string.up <- as.character(df.up[1,14])
    for(j in 2:nrow(df.up)){
      ft <- as.numeric(df.up[j,14])
      ft.string.up <- str_c(ft.string.up,"|",as.character(ft))
    }
    ft.up <- c(ft.up, ft.string.up)
    # length
    length.string.up <- as.character(df.up[1,16])
    for(j in 2:nrow(df.up)){
      length <- as.numeric(df.up[j,16])
      length.string.up <- str_c(length.string.up,"|",as.character(length))
    }
    length.up <- c(length.up, length.string.up)
    # loop 1 length
    l1.string.up <- as.character(df.up[1,17])
    for(j in 2:nrow(df.up)){
      l1 <- as.numeric(df.up[j,17])
      l1.string.up <- str_c(l1.string.up,"|",as.character(l1))
    }
    l1.up <- c(l1.up, l1.string.up)
    # loop 2 length
    l2.string.up <- as.character(df.up[1,18])
    for(j in 2:nrow(df.up)){
      l2 <- as.numeric(df.up[j,18])
      l2.string.up <- str_c(l2.string.up,"|",as.character(l2))
    }
    l2.up <- c(l2.up, l2.string.up)
    # loop 3 length
    l3.string.up <- as.character(df.up[1,19])
    for(j in 2:nrow(df.up)){
      l3 <- as.numeric(df.up[j,19])
      l3.string.up <- str_c(l3.string.up,"|",as.character(l3))
    }
    l3.up <- c(l3.up, l3.string.up)
    # delta
    delta.string.up <- as.character(df.up[1,24])
    delta.up.all <- c(delta.up.all,delta.string.up)
    for(j in 2:nrow(df.up)){
      delta <- as.numeric(df.up[j,24])
      delta.up.all <- c(delta.up.all,delta)
      delta.string.up <- str_c(delta.string.up,"|",as.character(delta))
    }
    delta.up <- c(delta.up, delta.string.up)
    # strand
    strand.string.up <- as.character(df.up[1,6])
    for(j in 2:nrow(df.up)){
      strand <- as.character(df.up[j,6])
      strand.string.up <- str_c(strand.string.up,"|",as.character(strand))
    }
    strand.up <- c(strand.up, strand.string.up)
  }
  if(nrow(df.down) >  1){
    # number of stacks
    stacks.string.down <- as.character(df.down[1,11])
    for(j in 2:nrow(df.down)){
      stacks <- as.numeric(df.down[j,11])
      stacks.string.down <- str_c(stacks.string.down,"|",as.character(stacks))
    }
    n.stacks.down <- c(n.stacks.down, stacks.string.down)
    # Fa
    fa.string.down <- as.character(df.down[1,12])
    for(j in 2:nrow(df.down)){
      fa <- as.numeric(df.down[j,12])
      fa.string.down <- str_c(fa.string.down,"|",as.character(fa))
    }
    fa.down <- c(fa.down, fa.string.down)
    # Fc
    fc.string.down <- as.character(df.down[1,13])
    for(j in 2:nrow(df.down)){
      fc <- as.numeric(df.down[j,13])
      fc.string.down <- str_c(fc.string.down,"|",as.character(fc))
    }
    fc.down <- c(fc.down, fc.string.down)
    # Ft
    ft.string.down <- as.character(df.down[1,14])
    for(j in 2:nrow(df.down)){
      ft <- as.numeric(df.down[j,14])
      ft.string.down <- str_c(ft.string.down,"|",as.character(ft))
    }
    ft.down <- c(ft.down, ft.string.down)
    # length
    length.string.down <- as.character(df.down[1,16])
    for(j in 2:nrow(df.down)){
      length <- as.numeric(df.down[j,16])
      length.string.down <- str_c(length.string.down,"|",as.character(length))
    }
    length.down <- c(length.down, length.string.down)
    # loop 1 length
    l1.string.down <- as.character(df.down[1,17])
    for(j in 2:nrow(df.down)){
      l1 <- as.numeric(df.down[j,17])
      l1.string.down <- str_c(l1.string.down,"|",as.character(l1))
    }
    l1.down <- c(l1.down, l1.string.down)
    # loop 2 length
    l2.string.down <- as.character(df.down[1,18])
    for(j in 2:nrow(df.down)){
      l2 <- as.numeric(df.down[j,18])
      l2.string.down <- str_c(l2.string.down,"|",as.character(l2))
    }
    l2.down <- c(l2.down, l2.string.down)
    # loop 3 length
    l3.string.down <- as.character(df.down[1,19])
    for(j in 2:nrow(df.down)){
      l3 <- as.numeric(df.down[j,19])
      l3.string.down <- str_c(l3.string.down,"|",as.character(l3))
    }
    l3.down <- c(l3.down, l3.string.down)
    # delta
    delta.string.down <- as.character(df.down[1,24])
    delta.down.all <- c(delta.down.all,delta.string.down)
    for(j in 2:nrow(df.down)){
      delta <- as.numeric(df.down[j,24])
      delta.down.all <- c(delta.down.all,delta)
      delta.string.down <- str_c(delta.string.down,"|",as.character(delta))
    }
    delta.down <- c(delta.down, delta.string.down)
    # strand
    strand.string.down <- as.character(df.down[1,6])
    for(j in 2:nrow(df.down)){
      strand <- as.character(df.down[j,6])
      strand.string.down <- str_c(strand.string.down,"|",as.character(strand))
    }
    strand.down <- c(strand.down, strand.string.down)
  }
  print(i)
}

out1.df <- data.frame(quad.num.up, delta.up, n.stacks.up, fa.up, fc.up, ft.up, length.up, l1.up, l2.up, l3.up, strand.up,
                      quad.num.down, delta.down, n.stacks.down, fa.down, fc.down, ft.down,length.down, l1.down, l2.down, l3.down, strand.down)
out.df <- cbind(prom1, out1.df)

split <- substr(as.character(files[1]),1,nchar(files[1])-4)
str <- str_c(split,".tss_mapped.csv")
write.table(out.df, file=str, sep=",", col.names=colnames(out.df), row.names=FALSE)
