# Supplementary material for: Relationships between putative G-quadruplex-forming sequences, RecQ helicases, and transcription
Source: BMC Med Genet. 2015 Oct 8;16:91. doi: 10.1186/s12881-015-0236-4 (PMC4599794; doi:10.1186/s12881-015-0236-4)
Supplement: Additional file 9: — R code for extracting DNAse 1 genomic track signal near TSS for epigenetic modeling of gene expression method. Program written in R that calculates DNAse track signal in 100 bp bins spanning 1 kbp upstream and downstream of the TSS. Takes .bigwig file of DNAse 1 hypersesitivity epigenomic track and output of Additional file 8 as input. (R 4 kb) [file 12881_2015_236_MOESM9_ESM.r]

# read  .bigWig file in cwd (make sure there are only one .bigWig file in this dir)
files <- list.files(path = getwd(), pattern = ".bigWig", all.files = FALSE,
                    full.names = FALSE, recursive = FALSE, ignore.case = TRUE,
                    include.dirs = FALSE)
# read the file containing coordinates of TSS
files2 <- list.files(path = getwd(), pattern = ".csv", all.files = FALSE,
                     full.names = FALSE, recursive = FALSE, ignore.case = TRUE,
                     include.dirs = FALSE)
library(stringr)   
library(rtracklayer)
###############################################################################
mapped <- read.table(files2[1], sep=",", header=TRUE)
# define list of chromosomes for making selections (too much data to read all chromosomes at once)
# for cell lines derieved from a female, remove the chr.list element "chrY"
chr.list <- c("chr1","chr2","chr3","chr4","chr5","chr6","chr7","chr8","chr9","chr10","chr11",
              "chr12","chr13","chr14","chr15","chr16","chr17","chr18","chr19","chr20","chr21",
              "chr22","chrX","chrY")
selection <- mapped[with(mapped, seqnames.x %in% chr.list), ]
chrom <- as.vector(selection$seqnames.x)
# define range for analysis to be 1 kb upstream and downstream of TSS
range.begin <- as.vector(selection$tss.out)-1000
range.end <- as.vector(selection$tss.out)+1000
strand.x <- as.vector(selection$strand.x)
# defing the GenomicRange for data import
which <- GRanges(chrom, IRanges(range.begin, range.end), strand= strand.x)
# import portion of .bigWig file specificied in "which"
data <- import(files[1], which = which, asRangedData = FALSE)
# set up bins for data export
bin.select <- c(1,101,201,301,401,501,601,701,801,901,1001,1102,1202,1302,1402,1502,1602,1702,1802,1902)
# ID chr starts in reference to row number in "mapped"
prev.nam <- as.character("start")
chr.start <- NULL
for(i in 1:nrow(mapped)){
  print(i)
  new.nam <- as.character(mapped[i,]$seqnames.x)
  if(new.nam != prev.nam){
    chr.start <- c(chr.start,i)
  }
  prev.nam <- new.nam
  print(new.nam)
}
# bin.out contains 100 bp binned signals for feature with 1:10 corresponding to upstream and 11:20 being downstream
bin.out <- list()
nrow.df <- NULL 
# calculate binned signals for feature of interest
for(i in 1:nrow(mapped)){
  # pick a single chromosome for analysis (do this only when beginning analysis of a new chr)
  if(i %in% chr.start){
    chr.select <- seqselect(data, as.character(seqnames(data)) == as.character(mapped[i,]$seqnames.x))
  }
  # define range of interest for data extraction
  roi <- GRanges(chrom[i], IRanges(range.begin[i],range.end[i])) 
  strand <- strand.x[i]
  olaps <- findOverlaps(chr.select, roi)
  df <- DataFrame(seqnames=seqnames(roi)[subjectHits(olaps)],
                  start=start(roi)[subjectHits(olaps)],
                  Score=score(chr.select)[queryHits(olaps)])
  # export the number of matched bases found in "olaps"
  nrow.df <- c(nrow.df,nrow(df))
  # calculate bins only if a full 1 kb upstream and downstream are represented 
  bin.hold <- NULL
  if(nrow(df) == 2001){
    for(j in bin.select){
      bin <- mean(df[j:j+99,]$Score)
      bin.hold <- c(bin.hold, bin)
    }
  }
  if(nrow(df) != 2001){
    bin.hold <- rep(NA,20)
  }
  # procss bins this way if strand = "+"
  if(strand == "+"){
    bin.out[[i]] <- bin.hold
  }
  # procss bins this way if strand = "+"
  if(strand == "-"){
    bin.out[[i]] <- rev(bin.hold)
  }
  print(i)
}
# extract bin.out list elements and construct data frame
for(i in 1:length(bin.out)){
  d <- as.data.frame(bin.out[[i]])
  d.t <- t(d)
  if(i == 1){
    df.out <- d.t
  }
  if(i > 1){
    df.out <- rbind(df.out,d.t)
  }
  print(i)
}
# modify bin names
row.names(df.out) <- NULL
bin.loc <- seq(from=-950, to=950, by=100)
track_type <- "DNAse"
bin.names <- NULL
for(i in 1:length(bin.loc)){
  bin.names <- c(bin.names, str_c(as.character(bin.loc[i]),".",track_type))
}
colnames(df.out) <- bin.names
# if parsing operation aborted before going through all rows in "mapped"
mapped <- mapped[1:nrow(df.out),]
# bind new data to other data for export
new.df <- cbind(mapped,df.out)


split <- substr(as.character(files2[1]),1,nchar(files2[1])-4)
str <- str_c(split,".track_mapped.csv")
write.table(new.df, file=str, sep=",", col.names=colnames(new.df), row.names=FALSE)
