# Supplementary material for: Relationships between putative G-quadruplex-forming sequences, RecQ helicases, and transcription
Source: BMC Med Genet. 2015 Oct 8;16:91. doi: 10.1186/s12881-015-0236-4 (PMC4599794; doi:10.1186/s12881-015-0236-4)
Supplement: Additional file 10: — R code for extracting histone modification track signal near TSS for epigenetic modeling of gene expression method. Program written in R that calculates histone modification track signal in 100 bp bins spanning 1 kbp upstream and downstream of the TSS. Takes multiple .bigwig files of histone modification epigenomic tracks and the output of Additional file 9 as input. (R 5 kb) [file 12881_2015_236_MOESM10_ESM.r]

# read whatever .bigWig files are in cwd (make sure there are only one .bigWig file in this dir)
files <- list.files(path = getwd(), pattern = ".bigWig", all.files = FALSE,
                    full.names = FALSE, recursive = FALSE, ignore.case = TRUE,
                    include.dirs = FALSE)
# make sure that THERE IS ONLY ONE .csv FILE IN DIRECTORY!
files2 <- list.files(path = getwd(), pattern = ".csv", all.files = FALSE,
                     full.names = FALSE, recursive = FALSE, ignore.case = TRUE,
                     include.dirs = FALSE)
# pull out track names
track.names <- NULL
for(i in 1:length(files)){
  split1 <- strsplit(files[i],"cell line name")
  split2 <- strsplit(split1[[1]][2],"StdSig")
  track.names <- c(track.names, split2[[1]][1])
} 
#track.names[1] <- "H2az"

library(stringr)   
library(rtracklayer)
###############################################################################

mapped <- read.table(files2[1], sep=",", header=TRUE)
# define list of chromosomes for making selections (too much data to read all chromosomes at once)
chr.list <- c("chr1","chr2","chr3","chr4","chr5","chr6","chr7","chr8","chr9","chr10","chr11",
              "chr12","chr13","chr14","chr15","chr16","chr17","chr18","chr19","chr20","chr21",
              "chr22","chrX","chrY")
selection <- mapped[with(mapped, seqnames.x %in% chr.list), ]
chrom <- as.vector(selection$seqnames.x)
range.begin <- as.vector(selection$tss.out)-1050
range.end <- as.vector(selection$tss.out)+1050
strand.x <- as.vector(selection$strand.x)
# defing the GenomicRange for data import
which <- GRanges(chrom, IRanges(range.begin, range.end), strand= strand.x)

# ID chr starts in reference to row number in "mapped"
prev.nam <- as.character("start")
chr.start <- NULL
for(i in 1:nrow(mapped)){
  print(i)
  new.nam <- as.character(mapped[i,]$seqnames.x)
  if(new.nam != prev.nam){
    chr.start <- c(chr.start,i)
  }
  prev.nam <- new.nam
  print(new.nam)
}


for(k in 1:length(track.names)){
  # import portion of .bigWig file specificied in "which"
  data <- import(files[k], which = which, asRangedData = FALSE)
  # define the bins with respect to the TSS
  bin.start1 <- seq(from=-1000, to=-1, by=100)
  bin.start2 <- seq(from=1, to=1000, by=100)
  bin.start <- c(bin.start1, bin.start2)
  bin.end <- bin.start+99
  # bin.out contains 100 bp binned signals for feature with bin.out[1:10] corresponding to upstream and bin.out[11:20] being downstream
  bin.out <- list()
  # calculate binned signals for feature of interest
  for(i in 1:nrow(mapped)){
    # pick a single chromosome for analysis (do this only when beginning analysis of a new chr)
    if(i %in% chr.start){
      chr.select <- seqselect(data, as.character(seqnames(data)) == as.character(mapped[i,]$seqnames.x))
    }
    # define range of interest for data extraction
    roi <- GRanges(chrom[i], IRanges(range.begin[i],range.end[i])) 
    strand <- strand.x[i]
    tss <- mapped[i,]$tss.out
    # extract region of overlap between roi and data set
    olaps <- findOverlaps(chr.select, roi)
    f <- chr.select[queryHits(olaps)]
    f2 <- ranges(f)
    f.start <- start(f2)
    f.end <- end(f2)
    f.width <- width(f2)
    f.score <- score(f)
    bases.out <- NULL
    score.out <- NULL
    # do this if there is some data to be parsed from "olaps"
    if(length(f) > 0){
      for(j in 1:length(f)){
        bases <- seq(from=f.start[j], to=f.end[j], by=1)
        score <- rep(f.score[j], f.width[j])
        bases.out <- c(bases.out, bases)
        score.out <- c(score.out, score)
      }
      # delta gives distance from given base to the TSS
      delta <- bases.out-tss
      df <- data.frame(delta, bases.out, score.out)
      # calculate bins only if a full 1 kb upstream and downstream are represented 
      bin.hold <- NULL
      # calculate scores for individual bins
      for(j in 1:20){
        df.pick <- df[with(df, delta >= bin.start[j] & delta <= bin.end[j]), ]
        if(nrow(df) > 0){
          average.signal <- mean(df.pick$score.out)
        }
        if(nrow(df) == 0){
          average.signal <- NA
        }
        bin.hold <- c(bin.hold, average.signal)
      }
    }
    # generate a place holder row if no data is found in "olaps"
    if(length(f) == 0){
      bin.hold <- rep(NA,20)
    }
    # procss bins this way if strand = "+"
    if(strand == "+"){
      bin.out[[i]] <- bin.hold
    }
    # procss bins this way if strand = "+"
    if(strand == "-"){
      bin.out[[i]] <- rev(bin.hold)
    }
    print(i)
  }
  # extract bin.out list elements and construct data frame
  for(i in 1:length(bin.out)){
    d <- as.data.frame(bin.out[[i]])
    d.t <- t(d)
    if(i == 1){
      df.out <- d.t
    }
    if(i > 1){
      df.out <- rbind(df.out,d.t)
    }
    print(i)
  }
  # modify bin names
  row.names(df.out) <- NULL
  bin.loc <- seq(from=50, to=950, by=100)
  bin.loc <- c(rev(bin.loc),bin.loc)
  track_type <- track.names[k]
  bin.names <- NULL
  for(i in 1:length(bin.loc)){
    if(i <= 10){
      bin.names <- c(bin.names, str_c("m",as.character(bin.loc[i]),".",track_type))
    }
    if(i >= 11){
      bin.names <- c(bin.names, str_c("p",as.character(bin.loc[i]),".",track_type))
    }
  }
  colnames(df.out) <- bin.names
  # bind new data to other data for export
  new.df <- cbind(mapped,df.out)
  # write updated mapping data to table
  str <- str_c("output",k,".csv")
  write.table(new.df, file=str, sep=",", col.names=colnames(new.df), row.names=FALSE)
  # replace "mapped" with updated file
  mapped <- new.df
}
