# Supplementary material for: Relationships between putative G-quadruplex-forming sequences, RecQ helicases, and transcription
Source: BMC Med Genet. 2015 Oct 8;16:91. doi: 10.1186/s12881-015-0236-4 (PMC4599794; doi:10.1186/s12881-015-0236-4)
Supplement: Additional file 12: — GM12878 epigenetic modeling of gene expression dataset. Expression modeling dataset used for epigenetic modeling of gene expression analysis. Each row corresponds to a TSS and contains information on positions of PQS within 2 kbp of the TSS as well as “bestbin” epigenomic track signals for DNase hypersensitivity and histone modifications. This file is an output of Additional file 11 and is taken as input by Additional file 19. (CSV 2493 kb) [file 12881_2015_236_MOESM12_ESM.csv]

unique.tss.number	seqnames.x	strand.x	gene_id.x	trbiotlist	gene_biotype	rpm1	rpm2	pooled.expression.out	start.y	end.y	width.y	gene_type	gene_status	gene_name	transcript_type	transcript_name	tss.out	chr.out	unique.gene.number	agg.exp.out	gene.num.out	strongest.tss	quad.num.up	delta.up	n.stacks.up	fa.up	fc.up	ft.up	length.up	l1.up	l2.up	l3.up	strand.up	quad.num.down	delta.down	n.stacks.down	fa.down	fc.down	ft.down	length.down	l1.down	l2.down	l3.down	strand.down	tss.gc	row.num	log.exp	DNAse	H3K79me2
73	chr1	+	ENSG00000225972.1	unprocessed_pseudogene,	pseudogene	0	0.0538188	73	564442	564813	372	pseudogene	KNOWN	RP5-857K21.9	unprocessed_pseudogene	RP5-857K21.9-001	564442	1	44	0.0269094	44	1	0	NA	NA	NA	NA	NA	NA	NA	NA	NA	NA	0	NA	NA	NA	NA	NA	NA	NA	NA	NA	NA	0.436912617	44	-5.21574596626852	-7.59060574945586	0.420320709067492
151	chr1	+	ENSG00000187583.5	protein_coding,protein_coding,	protein_coding	0.125041	0.322913	153	901877	910476	8600	protein_coding	KNOWN	PLEKHN1	protein_coding	PLEKHN1-201	901877	1	93	0.447954	93	1	4	-1945.5|-921.5|-709|-533.5	4|4|4|4	0.04|0.0952380952380952|0.0714285714285714|0.0434782608695652	0.16|0.142857142857143|0.0714285714285714|0.130434782608696	0.04|0.0952380952380952|0.142857142857143|0.217391304347826	25|21|28|23	NA|4|NA|NA	NA|2|NA|NA	NA|1|NA|NA	+|+|+|+	3	547.5|881|1271	6|4|7	0|0.0357142857142857|0.131578947368421	0.333333333333333|0.0714285714285714|0.105263157894737	0.0303030303030303|0.107142857142857|0.105263157894737	33|28|38	NA|NA|NA	NA|NA|NA	NA|NA|NA	+|-|+	0.660667866	93	-1.1585775040759	-3.66771254606122	0.90690149330098
182	chr1	+	ENSG00000217801.4	processed_transcript,	pseudogene	4.2514	5.38188	184	999875	1001654	1780	pseudogene	KNOWN	RP11-465B22.3	processed_transcript	RP11-465B22.3-003	999875	1	101	4.81664	101	1	3	-1891.5|-1567.5|-666.5	4|4|4	0.111111111111111|0.161290322580645|0.142857142857143	0.037037037037037|0.193548387096774|0.142857142857143	0.0740740740740741|0.0967741935483871|0.0476190476190476	27|31|21	NA|NA|NA	NA|NA|NA	NA|NA|NA	-|-|-	8	294|394.5|484.5|574.5|661.5|737|795.5|1042.5	4|5|11|5|11|4|6|4	0.0454545454545455|0|0|0|0|0|0|0.148148148148148	0.227272727272727|0.177777777777778|0.171428571428571|0.177777777777778|0.181818181818182|0.147058823529412|0.109090909090909|0.148148148148148	0.0454545454545455|0.155555555555556|0.180952380952381|0.155555555555556|0.171717171717172|0.176470588235294|0.2|0.148148148148148	22|45|105|45|99|34|55|27	NA|NA|NA|NA|NA|NA|NA|6	NA|NA|NA|NA|NA|NA|NA|3	NA|NA|NA|NA|NA|NA|NA|6	+|+|+|+|+|+|+|+	0.642671466	101	2.26802709963107	-2.52626083279816	1.09371229151224
216	chr1	-	ENSG00000186827.6	protein_coding,	protein_coding	0.0625205	0	218	1146706	1149512	2807	protein_coding	KNOWN	TNFRSF4	protein_coding	TNFRSF4-001	1149512	1	112	0.03126025	112	1	1	-73.5	4	0.217391304	0	0	23	NA	NA	NA	+	7	1593|1526.5|1287.5|815.5|489.5|246.5|197.5	8|5|7|4|4|4|6	0.103448275862069|0.032258064516129|0.135135135135135|0.130434782608696|0.04|0.0952380952380952|0.135135135135135	0.0689655172413793|0.0645161290322581|0.162162162162162|0.0434782608695652|0.12|0.0476190476190476|0.189189189189189	0.137931034482759|0.129032258064516|0.108108108108108|0.130434782608696|0.16|0.0476190476190476|0.108108108108108	58|31|37|23|25|21|37	NA|NA|NA|2|NA|NA|NA	NA|NA|NA|2|NA|NA|NA	NA|NA|NA|5|NA|NA|NA	-|-|-|-|+|-|-	0.624675065	112	-4.99952687361507	-4.63709140071657	0.0367846436246811
304	chr1	-	ENSG00000127054.12	processed_transcript,nonsense_mediated_decay,retained_intron,retained_intron,	protein_coding	26.0711	32.2375	310	1254440	1260038	5599	protein_coding	KNOWN	CPSF3L	processed_transcript	CPSF3L-015	1260038	1	124	116.6172	124	1	4	-122|-245|-1055|-1326.5	9|4|4|5	0.06|0.1|0.1|0.171428571428571	0.18|0.15|0.25|0.257142857142857	0.02|0|0.05|0.0285714285714286	50|20|20|35	NA|2|4|NA	NA|3|2|NA	NA|1|2|NA	+|+|+|+	7	1986|1929.5|710|595.5|519.5|433.5|94.5	11|6|21|6|11|8|6	0.196969696969697|0.137931034482759|0.0731707317073171|0.0930232558139535|0.0602409638554217|0.142857142857143|0.0810810810810811	0.106060606060606|0.0344827586206897|0.134146341463415|0.116279069767442|0.132530120481928|0.126984126984127|0.135135135135135	0.0303030303030303|0.103448275862069|0.176829268292683|0.116279069767442|0.132530120481928|0.142857142857143|0.135135135135135	66|29|164|43|83|63|37	NA|NA|NA|NA|NA|NA|NA	NA|NA|NA|NA|NA|NA|NA	NA|NA|NA|NA|NA|NA|NA	+|+|+|+|+|+|-	0.646070786	124	6.8656367786962	-1.45052595022886	0.353253171938986
361	chr1	-	ENSG00000250188.1	processed_transcript,	processed_transcript	0.0625205	0.269094	367	1337454	1339205	1752	processed_transcript	PUTATIVE	RP4-758J18.5	processed_transcript	RP4-758J18.5-001	1339205	1	134	0.16580725	134	1	0	NA	NA	NA	NA	NA	NA	NA	NA	NA	NA	0	NA	NA	NA	NA	NA	NA	NA	NA	NA	NA	0.545690862	134	-2.59242100415521	-6.54786424985358	2.94107343915053
389	chr1	+	ENSG00000215915.5	processed_transcript,	protein_coding	16.8805	13.5085	395	1397863	1404043	6181	protein_coding	KNOWN	ATAD3C	processed_transcript	ATAD3C-004	1397863	1	145	15.1945	145	1	2	-1923.5|-266.5	4|6	0.103448275862069|0.189189189189189	0.137931034482759|0.135135135135135	0.103448275862069|0.0810810810810811	29|37	NA|NA	NA|NA	NA|NA	+|-	0	NA	NA	NA	NA	NA	NA	NA	NA	NA	NA	0.586482703	145	3.92547729627676	-3.51642103506369	1.35897289344653
504	chr1	-	ENSG00000008130.10	protein_coding,	protein_coding	38.3876	28.7931	514	1682671	1711508	28838	protein_coding	KNOWN	NADK	protein_coding	NADK-202	1711508	1	170	33.59035	170	1	1	-997	6	0.2	0.05	0.075	40	NA	NA	NA	+	3	1494|1405|1243	4|4|4	0.0384615384615385|0.136363636363636|0.0454545454545455	0.192307692307692|0.181818181818182|0.227272727272727	0.0384615384615385|0|0.0454545454545455	26|22|22	1|NA|1	7|NA|5	6|NA|2	+|+|-	0.568086383	169	5.06997492292877	-4.16648965271264	1.93108733861408
585	chr1	-	ENSG00000116151.7	processed_transcript,	protein_coding	2.31326	1.9913	603	2318495	2319755	1261	protein_coding	KNOWN	MORN1	processed_transcript	MORN1-003	2319755	1	189	2.15228	189	1	0	NA	NA	NA	NA	NA	NA	NA	NA	NA	NA	0	NA	NA	NA	NA	NA	NA	NA	NA	NA	NA	0.578284343	188	1.10586577693457	-3.71051020462234	1.55671144009677
643	chr1	-	ENSG00000238164.2	processed_transcript,	lincRNA	5.81441	5.92007	667	2481359	2488450	7092	lincRNA	NOVEL	RP3-395M20.8	processed_transcript	RP3-395M20.8-001	2488450	1	202	5.86724	202	1	1	-32.5	6	0.022222222	0.222222222	0.244444444	45	NA	NA	NA	+	3	1465.5|1078.5|975	5|6|4	0.102564102564103|0.162162162162162|0.125	0.179487179487179|0.189189189189189|0.166666666666667	0.0769230769230769|0.0810810810810811|0.125	39|37|24	NA|NA|NA	NA|NA|NA	NA|NA|NA	+|+|+	0.648670266	201	2.55268200679163	-3.13684816024344	1.22393219603763
728	chr1	-	ENSG00000116213.10	processed_transcript,	protein_coding	0	0.0538188	754	3551578	3569325	17748	protein_coding	KNOWN	WDR8	processed_transcript	WDR8-004	3569325	1	228	0.0269094	228	1	1	-219	5	0.117647059	0.264705882	0.117647059	34	NA	NA	NA	+	5	1949.5|781.5|644.5|278|233	4|6|4|4|6	0.111111111111111|0.205128205128205|0.121212121212121|0.125|0.0625	0.222222222222222|0.0769230769230769|0.212121212121212|0.0833333333333333|0.1875	0.111111111111111|0.0512820512820513|0.0909090909090909|0.166666666666667|0.03125	27|39|33|24|32	NA|NA|NA|NA|NA	NA|NA|NA|NA|NA	NA|NA|NA|NA|NA	+|-|+|-|-	0.523095381	227	-5.21574596626852	-4.14846803667002	1.45723969842576
828	chr1	-	ENSG00000116251.5	processed_transcript,	protein_coding	0.0625205	0.0538188	856	6252990	6269449	16460	protein_coding	KNOWN	RPL22	processed_transcript	RPL22-006	6269449	1	260	0.05816965	260	1	5	-922|-1327|-1578|-1787|-1885.5	4|4|5|5|4	0.0454545454545455|0.0769230769230769|0.0666666666666667|0.0666666666666667|0.137931034482759	0.136363636363636|0.0769230769230769|0.233333333333333|0.0666666666666667|0.172413793103448	0.136363636363636|0.230769230769231|0.1|0.133333333333333|0.137931034482759	22|26|30|30|29	NA|NA|NA|NA|NA	NA|NA|NA|NA|NA	NA|NA|NA|NA|NA	+|+|+|+|+	4	1865|739|332|170.5	4|4|6|4	0.05|0.115384615384615|0.0294117647058824|0.111111111111111	0.15|0.0769230769230769|0.147058823529412|0.111111111111111	0.05|0.0384615384615385|0.0882352941176471|0.037037037037037	20|26|34|27	5|NA|NA|NA	1|NA|NA|NA	1|NA|NA|NA	+|-|+|+	0.594881024	259	-4.10358956611055	-4.06158927978601	2.06261390659664
848	chr1	-	ENSG00000097021.14	nonsense_mediated_decay,nonsense_mediated_decay,	protein_coding	2.68838	4.03641	876	6324333	6453421	129089	protein_coding	KNOWN	ACOT7	nonsense_mediated_decay	ACOT7-002	6453421	1	266	6.72479	266	1	2	-139.5|-533.5	7|5	0.0196078431372549|0	0.215686274509804|0.04	0.0588235294117647|0.16	51|25	NA|NA	NA|NA	NA|NA	-|-	0	NA	NA	NA	NA	NA	NA	NA	NA	NA	NA	0.552689462	265	2.74948921626569	-2.10167246114974	0.545219886858367
1040	chr1	-	ENSG00000074800.8	processed_transcript,	protein_coding	90.1546	58.6087	1069	8931150	8934976	3827	protein_coding	KNOWN	ENO1	processed_transcript	ENO1-007	8934976	1	333	74.38165	333	1	0	NA	NA	NA	NA	NA	NA	NA	NA	NA	NA	1	1180	4	0.2	0.05	0.05	20	2	2	2	+	0.526894621	332	6.2168748463384	-6.10899771845828	4.17965634330537
1064	chr1	-	ENSG00000142583.11	protein_coding,	protein_coding	182.06	149.132	1093	9100139	9129663	29525	protein_coding	KNOWN	SLC2A5	protein_coding	SLC2A5-002	9129663	1	344	165.596	344	1	0	NA	NA	NA	NA	NA	NA	NA	NA	NA	NA	0	NA	NA	NA	NA	NA	NA	NA	NA	NA	NA	0.517696461	343	7.37152401448479	-3.10422582539014	0.665233581192328
1086	chr1	+	ENSG00000171621.9	protein_coding,	protein_coding	0.437644	0.43055	1115	9352939	9429591	76653	protein_coding	KNOWN	SPSB1	protein_coding	SPSB1-001	9352939	1	353	0.434097	353	1	3	-1038|-134.5|-70	4|5|6	0.0454545454545455|0.0571428571428571|0.0333333333333333	0.181818181818182|0.228571428571429|0.166666666666667	0.136363636363636|0|0	22|35|30	2|NA|NA	1|NA|NA	7|NA|NA	-|-|+	2	260.5|315	6|6	0.0930232558139535|0.0681818181818182	0.186046511627907|0.204545454545455	0|0.0454545454545455	43|44	NA|NA	NA|NA	NA|NA	+|+	0.49110178	352	-1.20391064258009	-3.65675359664733	1.8503293740512
1101	chr1	-	ENSG00000179840.5	protein_coding,	protein_coding	0.562685	0.699644	1132	9712668	9714644	1977	protein_coding	KNOWN	C1orf200	protein_coding	C1orf200-001	9714644	1	361	0.6311645	361	1	1	-857.5	3	0	0.12	0.12	25	NA	NA	NA	-	2	1847.5|438	4|4	0.103448275862069|0.153846153846154	0.137931034482759|0.0769230769230769	0.0689655172413793|0.0769230769230769	29|26	NA|NA	NA|NA	NA|NA	+|-	0.49090182	360	-0.66391203198568	-4.66976745478466	0.69975150500787
1103	chr1	-	ENSG00000231789.1	processed_transcript,	lincRNA	1.00033	0.484369	1134	9739858	9747632	7775	lincRNA	NOVEL	RP11-558F24.4	processed_transcript	RP11-558F24.4-001	9747632	1	363	0.7423495	363	1	3	-10|-291.5|-1897	6|4|6	0.111111111111111|0.0952380952380952|0	0.111111111111111|0.0952380952380952|0.236842105263158	0.0555555555555556|0.0476190476190476|0.0789473684210526	36|21|38	NA|3|NA	NA|1|NA	NA|1|NA	+|-|-	0	NA	NA	NA	NA	NA	NA	NA	NA	NA	NA	0.581283743	362	-0.429829523669734	-2.99898466312787	2.24617242322356
1116	chr1	-	ENSG00000178585.10	protein_coding,	protein_coding	0.125041	0	1148	9909597	9932150	22554	protein_coding	KNOWN	CTNNBIP1	protein_coding	CTNNBIP1-201	9932150	1	368	0.0625205	368	1	0	NA	NA	NA	NA	NA	NA	NA	NA	NA	NA	3	1257|650|171.5	4|4|6	0.05|0.0555555555555556|0.0975609756097561	0.05|0|0.317073170731707	0.2|0.166666666666667|0.0975609756097561	20|18|41	4|NA|NA	1|NA|NA	2|NA|NA	+|-|-	0.521095781	367	-3.99952687361507	-5.85408519577453	1.57328971338467
1124	chr1	-	ENSG00000162441.6	processed_transcript,	protein_coding	0.250082	0.484369	1156	9982171	10002807	20637	protein_coding	KNOWN	LZIC	processed_transcript	LZIC-003	10002807	1	371	0.3672255	371	1	0	NA	NA	NA	NA	NA	NA	NA	NA	NA	NA	0	NA	NA	NA	NA	NA	NA	NA	NA	NA	NA	0.480903819	370	-1.44526185245858	-5.13857496815734	1.73942688970135
1126	chr1	+	ENSG00000228150.1	processed_transcript,	processed_transcript	0.0625205	0.107638	1158	10002981	10010032	7052	processed_transcript	NOVEL	RP11-84A14.4	processed_transcript	RP11-84A14.4-001	10002981	1	372	0.08507925	372	1	0	NA	NA	NA	NA	NA	NA	NA	NA	NA	NA	0	NA	NA	NA	NA	NA	NA	NA	NA	NA	NA	0.433113377	371	-3.55504887422473	-5.06912496585755	1.81304233408572
1179	chr1	+	ENSG00000251503.2	protein_coding,	protein_coding	1.75058	2.8524	1212	10490441	10511716	21276	protein_coding	NOVEL	APITD1-CORT	protein_coding	APITD1-CORT-002	10490441	1	391	2.30149	391	1	1	-1177.5	4	0.130434783	0.173913043	0.086956522	23	NA	NA	NA	-	2	206.5|1092	4|4	0|0.181818181818182	0.142857142857143|0.0909090909090909	0.142857142857143|0.0909090909090909	21|22	2|2	2|1	2|6	+|-	0.526894621	390	1.2025681740492	-3.36753814947343	0.176099335818652
1180	chr1	+	ENSG00000175279.12	protein_coding,	protein_coding	9.62816	12.7012	1213	10490500	10502766	12267	protein_coding	KNOWN	APITD1	protein_coding	APITD1-001	10490500	1	392	11.16468	392	1	1	-1236.5	4	0.130434783	0.173913043	0.086956522	23	NA	NA	NA	-	2	147.5|1033	4|4	0|0.181818181818182	0.142857142857143|0.0909090909090909	0.142857142857143|0.0909090909090909	21|22	2|2	2|1	2|6	+|-	0.531893621	391	3.48086999638102	-3.31060418419201	0.357598928179753
1193	chr1	+	ENSG00000142655.7	protein_coding,	protein_coding	47.3281	46.2303	1226	10535008	10690372	155365	protein_coding	KNOWN	PEX14	protein_coding	PEX14-201	10535008	1	400	46.7792	400	1	0	NA	NA	NA	NA	NA	NA	NA	NA	NA	NA	2	203.5|346	9|4	0.111111111111111|0.125	0.158730158730159|0.166666666666667	0.0634920634920635|0.125	63|24	NA|1	NA|4	NA|6	-|+	0.480903819	399	5.54779528436946	-2.91497792733007	0.623158556218377
1215	chr1	+	ENSG00000120948.10	processed_transcript,	protein_coding	118.226	125.398	1251	11072729	11080655	7927	protein_coding	KNOWN	TARDBP	processed_transcript	TARDBP-006	11072729	1	407	121.812	407	1	2	-1340|-383	7|8	0.305555555555556|0.0416666666666667	0|0.229166666666667	0|0.0625	36|48	NA|NA	NA|NA	NA|NA	+|-	0	NA	NA	NA	NA	NA	NA	NA	NA	NA	NA	0.50069986	406	6.92851245346004	-2.65664444702132	3.08260466652954
1286	chr1	+	ENSG00000116663.6	protein_coding,	protein_coding	4.68904	4.89751	1322	11724181	11734411	10231	protein_coding	KNOWN	FBXO6	protein_coding	FBXO6-001	11724181	1	434	4.793275	434	1	1	-66.5	4	0.173913043	0.173913043	0.043478261	23	NA	NA	NA	+	5	162|193|327.5|405|767	4|4|5|5|3	0.125|0|0.0857142857142857|0.0294117647058824|0.1	0.166666666666667|0.136363636363636|0.171428571428571|0.205882352941176|0.1	0.0833333333333333|0.0909090909090909|0.0285714285714286|0.0588235294117647|0	24|22|35|34|20	NA|NA|NA|NA|NA	NA|NA|NA|NA|NA	NA|NA|NA|NA|NA	+|+|+|+|+	0.524895021	433	2.26101171269944	-2.26404122129104	1.3706246457147
1359	chr1	+	ENSG00000116688.9	processed_transcript,	protein_coding	15.0675	15.4998	1399	12040492	12052697	12206	protein_coding	KNOWN	MFN2	processed_transcript	MFN2-006	12040492	1	454	15.28365	454	1	1	-301	3	0.136363636	0.136363636	0	22	NA	NA	NA	-	2	139.5|232.5	5|4	0.0857142857142857|0.0869565217391304	0.228571428571429|0.260869565217391	0.142857142857143|0.0434782608695652	35|23	NA|1	NA|4	NA|4	+|+	0.513897221	453	3.93391721994052	-1.59995180335102	1.52598115488652
1372	chr1	+	ENSG00000120949.10	protein_coding,	protein_coding	26.3211	25.1334	1412	12123434	12204264	80831	protein_coding	KNOWN	TNFRSF8	protein_coding	TNFRSF8-001	12123434	1	459	25.72725	459	1	2	-1047.5|-756.5	4|4	0.173913043478261|0.173913043478261	0|0	0.217391304347826|0.217391304347826	23|23	5|5	1|1	5|5	-|-	0	NA	NA	NA	NA	NA	NA	NA	NA	NA	NA	0.49010198	458	4.68522534972844	-5.06912496585755	0.975134911151979
1376	chr1	+	ENSG00000120949.10	protein_coding,	protein_coding	0	0.0538188	1416	12185956	12204264	18309	protein_coding	KNOWN	TNFRSF8	protein_coding	TNFRSF8-002	12185956	1	462	0.0269094	462	1	1	-354.5	4	0.086956522	0.130434783	0.130434783	23	NA	NA	NA	+	3	397|700.5|1644	4|4|5	0.0384615384615385|0.333333333333333|0.15625	0.269230769230769|0|0.1875	0.115384615384615|0|0.09375	26|21|32	NA|3|NA	NA|5|NA	NA|1|NA	+|-|-	0.50989802	461	-5.21574596626852	-6.21217972698982	3.13320593804225
1405	chr1	-	ENSG00000162496.4	protein_coding,	protein_coding	6.3771	7.1579	1446	12627939	12677737	49799	protein_coding	KNOWN	DHRS3	protein_coding	DHRS3-001	12677737	1	473	6.7675	473	1	0	NA	NA	NA	NA	NA	NA	NA	NA	NA	NA	3	1237|904|613.5	6|3|4	0.136363636363636|0.125|0.0740740740740741	0.113636363636364|0.0416666666666667|0.148148148148148	0.113636363636364|0|0.037037037037037	44|24|27	NA|NA|NA	NA|NA|NA	NA|NA|NA	+|+|-	0.557488502	472	2.75862298244024	-4.49694036774769	1.97461190578734
1627	chr1	-	ENSG00000116809.6	processed_transcript,	protein_coding	0.125041	0.0538188	1681	16271483	16273600	2118	protein_coding	KNOWN	ZBTB17	processed_transcript	ZBTB17-005	16273600	1	580	0.0894299	580	1	0	NA	NA	NA	NA	NA	NA	NA	NA	NA	NA	1	1020	4	0.133333333	0.166666667	0.166666667	30	4	6	7	-	0.560887822	579	-3.48309892693688	-5.0261815549037	2.43984251191115
1665	chr1	-	ENSG00000142627.8	protein_coding,	protein_coding	0.0625205	0	1720	16451360	16482564	31205	protein_coding	KNOWN	EPHA2	protein_coding	EPHA2-201	16482564	1	596	0.03126025	596	1	0	NA	NA	NA	NA	NA	NA	NA	NA	NA	NA	5	1928.5|1015.5|671|262|97.5	3|4|5|5|4	0.0869565217391304|0.130434782608696|0.0416666666666667|0.0833333333333333|0.037037037037037	0.0434782608695652|0.130434782608696|0.166666666666667|0.25|0.185185185185185	0.130434782608696|0.0869565217391304|0.0416666666666667|0.0833333333333333|0.111111111111111	23|23|24|36|27	NA|NA|NA|NA|5	NA|NA|NA|NA|4	NA|NA|NA|NA|3	-|+|-|+|-	0.515696861	595	-4.99952687361507	-5.04510986409396	1.71150593022977
1672	chr1	-	ENSG00000142632.10	processed_transcript,	protein_coding	1.00033	0.914919	1727	16524349	16533506	9158	protein_coding	KNOWN	ARHGEF19	processed_transcript	ARHGEF19-005	16533506	1	599	0.9576245	599	1	4	-216.5|-881.5|-1580|-1920.5	4|4|4|4	0.193548387096774|0|0.136363636363636|0.0434782608695652	0.0967741935483871|0|0.0454545454545455|0.217391304347826	0.032258064516129|0.157894736842105|0.0909090909090909|0.130434782608696	31|19|22|23	NA|NA|NA|NA	NA|NA|NA|NA	NA|NA|NA|NA	+|-|-|+	6	1536.5|653.5|420|282|137.5|86.5	4|4|6|5|5|6	0|0.259259259259259|0.0294117647058824|0.0666666666666667|0.216216216216216|0.024390243902439	0.263157894736842|0.185185185185185|0.176470588235294|0.133333333333333|0.162162162162162|0.292682926829268	0.105263157894737|0.037037037037037|0.117647058823529|0.133333333333333|0.0810810810810811|0	19|27|34|30|37|41	1|NA|NA|NA|NA|NA	2|NA|NA|NA|NA|NA	4|NA|NA|NA|NA|NA	-|+|-|-|-|-	0.585082983	598	-0.0624680320207876	-3.03755611556464	0.665233581192328
1679	chr1	-	ENSG00000132881.5	processed_transcript,	protein_coding	0.125041	0.161456	1735	16555170	16563495	8326	protein_coding	KNOWN	RSG1	processed_transcript	RSG1-002	16563495	1	602	0.1432485	602	1	2	-126|-251.5	7|4	0.0625|0	0.1875|0.157894736842105	0.0833333333333333|0.210526315789474	48|19	NA|2	NA|1	NA|4	-|+	0	NA	NA	NA	NA	NA	NA	NA	NA	NA	NA	0.49910018	601	-2.80340806273863	-2.55649516225729	-0.423090931645305
1729	chr1	-	ENSG00000219481.3	processed_transcript,	lincRNA	0.437644	0.645825	1787	16892131	16940083	47953	lincRNA	NOVEL	RP5-1182A14.1	processed_transcript	RP5-1182A14.1-005	16940083	1	620	0.5417345	620	1	0	NA	NA	NA	NA	NA	NA	NA	NA	NA	NA	1	363.5	4	0	0.08	0.12	25	NA	NA	NA	-	0.439712058	619	-0.884342124082093	-2.86682582351687	1.89601023056541
1996	chr1	-	ENSG00000225986.1	processed_transcript,	processed_transcript	0.875288	0.807282	2070	20510735	20512979	2245	processed_transcript	PUTATIVE	RP3-340N1.5	processed_transcript	RP3-340N1.5-001	20512979	1	716	0.841285	716	1	2	-413.5|-1534	4|5	0|0.107142857142857	0.04|0.107142857142857	0.16|0.0714285714285714	25|28	NA|NA	NA|NA	NA|NA	+|+	2	1685|482.5	6|9	0.222222222222222|0.0392156862745098	0|0.156862745098039	0.0555555555555556|0.137254901960784	36|51	NA|NA	NA|NA	NA|NA	+|-	0.475704859	714	-0.249333473439524	-3.66039739277772	2.04216280179405
2090	chr1	-	ENSG00000117298.10	retained_intron,	protein_coding	0.437644	1.45311	2165	21559598	21616956	57359	protein_coding	KNOWN	ECE1	retained_intron	ECE1-009	21616956	1	751	0.945377	751	1	2	-94|-683	4|4	0|0.0833333333333333	0.333333333333333|0.125	0.233333333333333|0.0833333333333333	30|24	NA|NA	NA|NA	NA|NA	-|-	4	807.5|490.5|133|5	4|8|5|5	0.148148148148148|0.207547169811321|0.0416666666666667|0.0769230769230769	0.111111111111111|0.0566037735849057|0.166666666666667|0.153846153846154	0.148148148148148|0.0377358490566038|0|0.115384615384615	27|53|24|26	3|NA|NA|NA	5|NA|NA|NA	5|NA|NA|NA	+|+|-|+	0.526494701	749	-0.0810383289739371	-4.33969566614253	1.17032569201173
2093	chr1	+	ENSG00000231105.1	processed_transcript,	processed_transcript	0.125041	0.269094	2168	21619783	21626267	6485	processed_transcript	NOVEL	RP5-1071N3.1	processed_transcript	RP5-1071N3.1-001	21619783	1	752	0.1970675	752	1	0	NA	NA	NA	NA	NA	NA	NA	NA	NA	NA	0	NA	NA	NA	NA	NA	NA	NA	NA	NA	NA	0.561687662	750	-2.34323822543099	-3.08328793061031	1.86228276885687
2157	chr1	-	ENSG00000090686.11	protein_coding,	protein_coding	12.6917	18.7289	2233	22004791	22109688	104898	protein_coding	KNOWN	USP48	protein_coding	USP48-201	22109688	1	770	15.7103	770	1	0	NA	NA	NA	NA	NA	NA	NA	NA	NA	NA	1	69	4	0	0.222222222	0.055555556	18	2	3	1	-	0.49570086	768	3.9736388251299	-3.57883536466161	0.306400677263608
2190	chr1	+	ENSG00000218510.3	processed_transcript,processed_transcript,	processed_transcript	6.25205	6.24298	2272	22352027	22357713	5687	processed_transcript	NOVEL	RP1-224A6.4	processed_transcript	RP1-224A6.4-201	22352027	1	782	12.49503	782	1	0	NA	NA	NA	NA	NA	NA	NA	NA	NA	NA	0	NA	NA	NA	NA	NA	NA	NA	NA	NA	NA	0.49590082	780	3.64328246016146	-3.3690279819671	0.952948538748824
2262	chr1	-	ENSG00000125945.9	protein_coding,	protein_coding	3.75123	2.8524	2345	23686467	23694831	8365	protein_coding	KNOWN	ZNF436	protein_coding	ZNF436-002	23694831	1	810	3.301815	810	1	0	NA	NA	NA	NA	NA	NA	NA	NA	NA	NA	0	NA	NA	NA	NA	NA	NA	NA	NA	NA	NA	0.518496301	808	1.72325928861593	-1.58602474899808	0.405943843203492
2288	chr1	-	ENSG00000007968.6	protein_coding,	protein_coding	4.2514	3.92877	2375	23832922	23857712	24791	protein_coding	KNOWN	E2F2	protein_coding	E2F2-001	23857712	1	818	4.090085	818	1	1	-138.5	1	0	0	0	17	NA	NA	NA	-	1	1214	4	0.166666667	0.125	0.083333333	24	1	6	3	+	0.481503699	816	2.03213082551525	-3.13178100031442	0.372534278886099
2347	chr1	-	ENSG00000188822.6	protein_coding,	protein_coding	1.06285	0.914919	2437	24197016	24239852	42837	protein_coding	KNOWN	CNR2	protein_coding	CNR2-001	24239852	1	838	0.9888845	838	1	1	-428	5	0.225	0.05	0.175	40	NA	NA	NA	+	2	1848.5|91	4|4	0.142857142857143|0.0666666666666667	0|0.2	0.142857142857143|0.133333333333333	21|30	NA|5	NA|4	NA|7	+|+	0.480903819	836	-0.0161260683498582	-4.88734522509488	1.58006105063795
2454	chr1	+	ENSG00000229162.1	processed_transcript,	processed_transcript	0.125041	0.0538188	2548	25287836	25289588	1753	processed_transcript	PUTATIVE	RP11-84D1.1	processed_transcript	RP11-84D1.1-001	25287836	1	873	0.0894299	873	1	4	-1771.5|-1445|-823|-173	4|4|3|5	0.0967741935483871|0.181818181818182|0|0.0769230769230769	0.129032258064516|0.181818181818182|0.166666666666667|0.115384615384615	0.258064516129032|0.0454545454545455|0.0833333333333333|0.115384615384615	31|22|24|26	NA|7|NA|NA	NA|1|NA|NA	NA|2|NA|NA	+|-|-|+	0	NA	NA	NA	NA	NA	NA	NA	NA	NA	NA	0.562287542	871	-3.48309892693688	-5.81295186375167	2.67396903981211
2455	chr1	-	ENSG00000020633.13	protein_coding,	protein_coding	56.7061	38.4804	2549	25227520	25291475	63956	protein_coding	KNOWN	RUNX3	protein_coding	RUNX3-002	25291475	1	874	47.59325	874	1	1	-72	4	0.076923077	0.153846154	0.076923077	26	NA	NA	NA	+	0	NA	NA	NA	NA	NA	NA	NA	NA	NA	NA	0.535492901	872	5.57268507005794	-2.8060340868912	1.3594227738367
2466	chr1	-	ENSG00000117614.5	processed_transcript,	protein_coding	336.923	367.959	2560	25556800	25558993	2194	protein_coding	KNOWN	SYF2	processed_transcript	SYF2-002	25558993	1	878	352.441	878	1	0	NA	NA	NA	NA	NA	NA	NA	NA	NA	NA	0	NA	NA	NA	NA	NA	NA	NA	NA	NA	NA	0.457308538	876	8.46123795471412	-2.62782350553453	0.804974831449343
2469	chr1	-	ENSG00000117616.11	protein_coding,processed_transcript,protein_coding,protein_coding,	protein_coding	14.7548	18.5675	2563	25568747	25573945	5199	protein_coding	KNOWN	C1orf63	protein_coding	C1orf63-201	25573945	1	879	66.6446	879	1	2	-365|-611.5	4|4	0.1|0.037037037037037	0.15|0.111111111111111	0.05|0.222222222222222	20|27	NA|NA	NA|NA	NA|NA	+|-	0	NA	NA	NA	NA	NA	NA	NA	NA	NA	NA	0.472905419	877	6.05841607794603	-1.6953113449775	2.3224546215098
2544	chr1	-	ENSG00000223474.2	protein_coding,	protein_coding	0.375123	0.215275	2640	26145212	26147288	2077	protein_coding	KNOWN	AL020996.1	protein_coding	AL020996.1-201	26147288	1	904	0.295199	904	1	0	NA	NA	NA	NA	NA	NA	NA	NA	NA	NA	2	433|327	5|4	0.0588235294117647|0.0666666666666667	0.264705882352941|0.3	0.176470588235294|0.0666666666666667	34|30	NA|NA	NA|NA	NA|NA	+|+	0.478304339	902	-1.76024026067565	-2.71892024710031	1.82888542869861
2590	chr1	-	ENSG00000236782.1	processed_transcript,	processed_transcript	0	0.107638	2686	26496671	26497304	634	processed_transcript	NOVEL	RP11-96L14.7	processed_transcript	RP11-96L14.7-005	26497304	1	923	0.053819	923	1	0	NA	NA	NA	NA	NA	NA	NA	NA	NA	NA	0	NA	NA	NA	NA	NA	NA	NA	NA	NA	NA	0.50309938	921	-4.21574060497336	-4.60163217906047	0.373870901442338
2632	chr1	-	ENSG00000158062.13	protein_coding,protein_coding,retained_intron,protein_coding,	protein_coding	20.6318	21.5813	2730	26607819	26633127	25309	protein_coding	KNOWN	UBXN11	protein_coding	UBXN11-003	26633127	1	932	84.4262	932	1	1	-194	3	0	0.045454545	0.045454545	22	NA	NA	NA	+	1	1145.5	4	0.137931034	0.034482759	0.172413793	29	NA	NA	NA	-	0.481903619	930	6.39961887515204	-1.1854479057609	-0.27609199742431
2638	chr1	+	ENSG00000169442.4	processed_transcript,processed_transcript,	protein_coding	595.696	581.673	2736	26644449	26646815	2367	protein_coding	KNOWN	CD52	processed_transcript	CD52-002	26644449	1	933	1177.369	933	1	3	-1462|-1174|-1101	4|4|5	0.166666666666667|0.0909090909090909|0.266666666666667	0.0416666666666667|0.136363636363636|0.0666666666666667	0.0416666666666667|0.0454545454545455|0.0333333333333333	24|22|30	NA|NA|NA	NA|NA|NA	NA|NA|NA	+|-|-	1	1825	4	0.227272727	0.045454545	0.045454545	22	NA	NA	NA	+	0.475904819	931	10.2013508319191	-3.33806074002558	0.983525708892626
2639	chr1	-	ENSG00000158062.13	protein_coding,	protein_coding	0.0625205	0	2737	26608775	26644756	35982	protein_coding	KNOWN	UBXN11	protein_coding	UBXN11-201	26644756	1	934	0.03126025	934	1	1	-1518	4	0.227272727	0.045454545	0.045454545	22	NA	NA	NA	+	3	1769|1481|1408	4|4|5	0.166666666666667|0.0909090909090909|0.266666666666667	0.0416666666666667|0.136363636363636|0.0666666666666667	0.0416666666666667|0.0454545454545455|0.0333333333333333	24|22|30	NA|NA|NA	NA|NA|NA	NA|NA|NA	+|-|-	0.547690462	932	-4.99952687361507	-5.84576417245194	1.38726604924393
2676	chr1	+	ENSG00000117682.10	processed_transcript,protein_coding,protein_coding,	protein_coding	28.822	30.3538	2774	26758862	26769254	10393	protein_coding	KNOWN	DHDDS	protein_coding	DHDDS-023	26758862	1	940	88.7637	940	1	0	NA	NA	NA	NA	NA	NA	NA	NA	NA	NA	0	NA	NA	NA	NA	NA	NA	NA	NA	NA	NA	0.459308138	938	6.47189790055204	-1.84120798961133	0.0814040226442369
2705	chr1	+	ENSG00000117676.7	nonsense_mediated_decay,	protein_coding	27.3215	35.4666	2805	26872333	26901521	29189	protein_coding	KNOWN	RPS6KA1	nonsense_mediated_decay	RPS6KA1-002	26872333	1	945	31.39405	945	1	1	-38	4	0.1	0.1	0.1	20	NA	NA	NA	-	0	NA	NA	NA	NA	NA	NA	NA	NA	NA	NA	0.560487902	943	4.9724192511733	-2.00237955043854	0.118791630174705
2712	chr1	+	ENSG00000117676.7	processed_transcript,	protein_coding	0.750247	0.538188	2812	26881690	26883527	1838	protein_coding	KNOWN	RPS6KA1	processed_transcript	RPS6KA1-005	26881690	1	947	0.6442175	947	1	2	-1569.5|-120	4|5	0.0952380952380952|0.157894736842105	0|0.131578947368421	0.19047619047619|0.105263157894737	21|38	NA|NA	NA|NA	NA|NA	+|+	1	287.5	5	0.090909091	0.181818182	0.090909091	33	NA	NA	NA	+	0.530293941	945	-0.634380243200636	-5.71876821969888	1.77375375488533
2720	chr1	+	ENSG00000117713.13	protein_coding,	protein_coding	3.18855	3.7135	2821	27022524	27108595	86072	protein_coding	KNOWN	ARID1A	protein_coding	ARID1A-001	27022524	1	953	3.451025	953	1	1	-65	16	0.159090909	0.102272727	0.011363636	88	NA	NA	NA	-	3	291|1240.5|1819	10|4|6	0.0689655172413793|0|0.0869565217391304	0.189655172413793|0.08|0.130434782608696	0.0517241379310345|0.16|0.0869565217391304	58|25|46	NA|NA|NA	NA|NA|NA	NA|NA|NA	+|-|+	0.5074985	951	1.78702492501811	-4.36622846591864	0.617182749651191
2726	chr1	+	ENSG00000060642.6	protein_coding,	protein_coding	3.18855	2.31421	2829	27113963	27120741	6779	protein_coding	KNOWN	PIGV	protein_coding	PIGV-003	27113963	1	954	2.75138	954	1	0	NA	NA	NA	NA	NA	NA	NA	NA	NA	NA	1	542.5	4	0.130434783	0.130434783	0.043478261	23	5	2	2	+	0.451109778	952	1.46015540764958	-3.17673320716845	1.14053328663366
2738	chr1	+	ENSG00000175793.9	protein_coding,	protein_coding	0.250082	0.161456	2842	27189633	27190947	1315	protein_coding	KNOWN	SFN	protein_coding	SFN-001	27189633	1	957	0.205769	957	1	1	-60.5	5	0.161290323	0.129032258	0.032258065	31	NA	NA	NA	-	3	843|1517|1878	6|4|4	0.075|0.111111111111111|0.1	0.125|0.166666666666667|0.15	0.075|0.0555555555555556|0.1	40|18|20	NA|3|1	NA|1|2	NA|2|5	-|+|+	0.50669866	955	-2.28090244460396	-5.21153811213382	0.672855264168172
2770	chr1	-	ENSG00000090020.5	protein_coding,	protein_coding	0.125041	0.107638	2875	27431942	27481089	49148	protein_coding	KNOWN	SLC9A1	protein_coding	SLC9A1-002	27481089	1	973	0.1163395	973	1	0	NA	NA	NA	NA	NA	NA	NA	NA	NA	NA	0	NA	NA	NA	NA	NA	NA	NA	NA	NA	NA	0.49130174	971	-3.10358708596188	-5.00749832805065	1.52337377382302
2792	chr1	+	ENSG00000142765.12	protein_coding,	protein_coding	4.43896	3.82113	2903	27668513	27680421	11909	protein_coding	KNOWN	SYTL1	protein_coding	SYTL1-001	27668513	1	989	4.130045	989	1	1	-805.5	4	0.095238095	0.095238095	0.095238095	21	NA	NA	NA	+	0	NA	NA	NA	NA	NA	NA	NA	NA	NA	NA	0.532893421	987	2.04615750099657	-2.82840371081906	0.0098883676953586
2819	chr1	+	ENSG00000237429.1	processed_transcript,	processed_transcript	0.125041	0.0538188	2932	27852316	27857072	4757	processed_transcript	NOVEL	RP1-159A19.4	processed_transcript	RP1-159A19.4-001	27852316	1	997	0.0894299	997	1	1	-106.5	4	0.222222222	0.111111111	0	27	NA	NA	NA	+	2	1657|1946	5|5	0.138888888888889|0.28125	0.166666666666667|0.0625	0.111111111111111|0.03125	36|32	NA|NA	NA|NA	NA|NA	+|-	0.544691062	995	-3.48309892693688	-2.74189842444115	0.382359665869699
2877	chr1	+	ENSG00000130768.7	protein_coding,	protein_coding	1.25041	1.61456	2993	28261504	28285668	24165	protein_coding	KNOWN	SMPDL3B	protein_coding	SMPDL3B-001	28261504	1	1018	1.432485	1018	1	0	NA	NA	NA	NA	NA	NA	NA	NA	NA	NA	1	747.5	4	0.12	0.04	0.12	25	NA	NA	NA	+	0.483903219	1016	0.518520032148732	-5.0498810008961	0.442567625295687
2903	chr1	-	ENSG00000169403.7	protein_coding,	protein_coding	12.6917	8.34191	3019	28473677	28503699	30023	protein_coding	KNOWN	PTAFR	protein_coding	PTAFR-001	28503699	1	1032	10.516805	1032	1	0	NA	NA	NA	NA	NA	NA	NA	NA	NA	NA	0	NA	NA	NA	NA	NA	NA	NA	NA	NA	NA	0.474105179	1030	3.39462457606196	-5.38154329982992	2.03781267774849
2926	chr1	+	ENSG00000204138.7	protein_coding,	protein_coding	0.187562	0.0538188	3042	28764682	28826820	62139	protein_coding	KNOWN	PHACTR4	protein_coding	PHACTR4-004	28764682	1	1041	0.1206904	1041	1	0	NA	NA	NA	NA	NA	NA	NA	NA	NA	NA	0	NA	NA	NA	NA	NA	NA	NA	NA	NA	NA	0.411517696	1039	-3.05061716960805	-5.24397422348596	1.39715949260536
2930	chr1	+	ENSG00000180198.9	protein_coding,	protein_coding	13.1918	7.37317	3046	28832455	28865708	33254	protein_coding	KNOWN	RCC1	protein_coding	RCC1-201	28832455	1	1045	10.282485	1045	1	0	NA	NA	NA	NA	NA	NA	NA	NA	NA	NA	0	NA	NA	NA	NA	NA	NA	NA	NA	NA	NA	0.473905219	1043	3.36211706213617	-2.50809152822404	0.444108218250917
2937	chr1	+	ENSG00000201808.1	snoRNA,	snoRNA	0.187562	0.107638	3053	28833878	28834083	206	snoRNA	KNOWN	SNORA73A	snoRNA	SNORA73A-201	28833878	1	1051	0.1476	1051	1	0	NA	NA	NA	NA	NA	NA	NA	NA	NA	NA	0	NA	NA	NA	NA	NA	NA	NA	NA	NA	NA	0.478504299	1049	-2.76023537348905	-6.27782776822941	2.49216724346599
2939	chr1	+	ENSG00000180198.9	protein_coding,	protein_coding	0.187562	0.0538188	3055	28836589	28862538	25950	protein_coding	KNOWN	RCC1	protein_coding	RCC1-005	28836589	1	1053	0.1206904	1053	1	0	NA	NA	NA	NA	NA	NA	NA	NA	NA	NA	0	NA	NA	NA	NA	NA	NA	NA	NA	NA	NA	0.462107578	1051	-3.05061716960805	-5.95787118508378	3.90070503039694
2944	chr1	+	ENSG00000180198.9	protein_coding,	protein_coding	35.7618	37.6732	3060	28844778	28863387	18610	protein_coding	KNOWN	RCC1	protein_coding	RCC1-006	28844778	1	1056	36.7175	1056	1	1	-643	4	0.230769231	0.076923077	0.230769231	26	6	5	3	-	0	NA	NA	NA	NA	NA	NA	NA	NA	NA	NA	0.49410118	1054	5.19839592759371	-2.60306893069666	0.68031686673904
2948	chr1	-	ENSG00000231468.1	processed_pseudogene,	pseudogene	0	0.0538188	3064	28852835	28853741	907	pseudogene	KNOWN	PRDX3P2	processed_pseudogene	PRDX3P2-001	28853741	1	1058	0.0269094	1058	1	0	NA	NA	NA	NA	NA	NA	NA	NA	NA	NA	0	NA	NA	NA	NA	NA	NA	NA	NA	NA	NA	0.50509898	1056	-5.21574596626852	-6.70455434558128	1.34197296566223
2960	chr1	-	ENSG00000221539.1	snoRNA,	snoRNA	0.187562	0.322913	3077	28905261	28905334	74	snoRNA	KNOWN	SNORD99	snoRNA	SNORD99-201	28905334	1	1061	0.2552375	1061	1	0	NA	NA	NA	NA	NA	NA	NA	NA	NA	NA	0	NA	NA	NA	NA	NA	NA	NA	NA	NA	NA	0.514097181	1059	-1.97008778659367	-6.38226517674161	3.72292770778978
2961	chr1	-	ENSG00000207311.1	snoRNA,	snoRNA	0.375123	0.161456	3078	28906276	28906405	130	snoRNA	KNOWN	SNORA61	snoRNA	SNORA61-201	28906405	1	1062	0.2682895	1062	1	0	NA	NA	NA	NA	NA	NA	NA	NA	NA	NA	0	NA	NA	NA	NA	NA	NA	NA	NA	NA	NA	0.516096781	1060	-1.89813750169166	-6.28906551798039	3.81760534109741
2962	chr1	-	ENSG00000207314.1	snoRNA,	snoRNA	0.250082	0.107638	3079	28906893	28907024	132	snoRNA	KNOWN	SNORA44	snoRNA	SNORA44-201	28907024	1	1063	0.17886	1063	1	0	NA	NA	NA	NA	NA	NA	NA	NA	NA	NA	0	NA	NA	NA	NA	NA	NA	NA	NA	NA	NA	0.51209758	1061	-2.48309731372449	-5.58118188226584	4.17490372359651
3070	chr1	-	ENSG00000162510.5	processed_transcript,	protein_coding	0.312603	0.322913	3189	31188873	31192098	3226	protein_coding	KNOWN	MATN1	processed_transcript	MATN1-002	31192098	1	1104	0.317758	1104	1	1	-896.5	4	0.173913043	0.043478261	0.130434783	23	NA	NA	NA	-	6	1131|924|839|772|713.5|649	4|4|4|6|4|4	0.1|0.125|0.0909090909090909|0.125|0.0740740740740741|0.0384615384615385	0.2|0.208333333333333|0.181818181818182|0.15625|0.185185185185185|0.153846153846154	0.05|0.0416666666666667|0|0.03125|0|0	20|24|22|32|27|26	NA|2|NA|NA|NA|NA	NA|3|NA|NA|NA|NA	NA|6|NA|NA|NA|NA	-|-|-|-|-|-	0.582683463	1102	-1.65399964734387	-3.4206189592778	1.3706246457147
3130	chr1	+	ENSG00000121766.10	protein_coding,	protein_coding	40.4508	37.7808	3252	31769879	31837105	67227	protein_coding	KNOWN	ZCCHC17	protein_coding	ZCCHC17-202	31769879	1	1126	39.1158	1126	1	1	-1996.5	4	0.347826087	0	0	23	NA	NA	NA	+	0	NA	NA	NA	NA	NA	NA	NA	NA	NA	NA	0.460507898	1124	5.28967956629036	-1.94570431713836	0.0206215992284809
3135	chr1	-	ENSG00000121769.3	processed_transcript,	protein_coding	0	0.107638	3257	31838568	31845920	7353	protein_coding	KNOWN	FABP3	processed_transcript	FABP3-002	31845920	1	1128	0.053819	1128	1	0	NA	NA	NA	NA	NA	NA	NA	NA	NA	NA	0	NA	NA	NA	NA	NA	NA	NA	NA	NA	NA	0.519096181	1126	-4.21574060497336	-4.82059591261978	1.62097343115203
3171	chr1	-	ENSG00000162517.8	protein_coding,	protein_coding	26.5087	26.5865	3293	32099887	32110474	10588	protein_coding	KNOWN	PEF1	protein_coding	PEF1-201	32110474	1	1137	26.5476	1137	1	0	NA	NA	NA	NA	NA	NA	NA	NA	NA	NA	0	NA	NA	NA	NA	NA	NA	NA	NA	NA	NA	0.468906219	1135	4.73050953691102	-0.895158742310696	0.588999646914905
3193	chr1	-	ENSG00000084636.11	protein_coding,protein_coding,	protein_coding	0	0.107638	3315	32144831	32169920	25090	protein_coding	KNOWN	COL16A1	protein_coding	COL16A1-005	32169920	1	1140	0.107638	1140	1	1	-79.5	7	0.139534884	0.069767442	0.046511628	43	NA	NA	NA	+	1	1608	5	0.058823529	0.205882353	0.205882353	34	NA	NA	NA	-	0.535892821	1138	-3.21574060497335	-4.73742736124839	-0.470278973368322
3201	chr1	-	ENSG00000121753.8	protein_coding,	protein_coding	0.0625205	0	3323	32192919	32210333	17415	protein_coding	KNOWN	BAI2	protein_coding	BAI2-202	32210333	1	1141	0.03126025	1141	1	1	-862.5	5	0.243243243	0.135135135	0.081081081	37	NA	NA	NA	+	1	1375	6	0.1	0.033333333	0.166666667	30	NA	NA	NA	-	0.556888622	1139	-4.99952687361507	-3.16116275051881	1.08258339262711
3260	chr1	+	ENSG00000121775.12	processed_transcript,	protein_coding	9.06548	12.3245	3382	32538560	32557610	19051	protein_coding	KNOWN	TMEM39B	processed_transcript	TMEM39B-006	32538560	1	1151	10.69499	1151	1	0	NA	NA	NA	NA	NA	NA	NA	NA	NA	NA	1	1802	4	0.090909091	0.045454545	0.136363636	22	1	7	1	+	0.49470106	1149	3.41886322844622	-2.42052628885947	1.28691794565052
3273	chr1	+	ENSG00000025800.8	protein_coding,	protein_coding	21.257	21.3122	3395	32573669	32638774	65106	protein_coding	KNOWN	KPNA6	protein_coding	KPNA6-201	32573669	1	1156	21.2846	1156	1	0	NA	NA	NA	NA	NA	NA	NA	NA	NA	NA	1	106	5	0.058823529	0.176470588	0.235294118	34	NA	NA	NA	+	0.481303739	1154	4.41173807279468	-3.72188669353733	0.665233581192328
3280	chr1	+	ENSG00000084652.10	protein_coding,	protein_coding	23.4452	30.0847	3402	32645666	32663886	18221	protein_coding	KNOWN	TXLNA	protein_coding	TXLNA-002	32645666	1	1158	26.76495	1158	1	1	-89	5	0.047619048	0.214285714	0.071428571	42	NA	NA	NA	+	0	NA	NA	NA	NA	NA	NA	NA	NA	NA	NA	0.479904019	1156	4.74227305242279	-2.31553666996545	0.741999031661937
3284	chr1	+	ENSG00000160050.10	protein_coding,	protein_coding	34.0737	54.0879	3406	32666234	32670988	4755	protein_coding	KNOWN	CCDC28B	protein_coding	CCDC28B-001	32666234	1	1159	44.0808	1159	1	2	-1869.5|-899.5	4|4	0.148148148148148|0.130434782608696	0.0740740740740741|0.0434782608695652	0.111111111111111|0.130434782608696	27|23	NA|NA	NA|NA	NA|NA	+|+	4	23|333|403|1346.5	4|4|4|5	0.192307692307692|0.0416666666666667|0.0384615384615385|0.0571428571428571	0.0769230769230769|0.0833333333333333|0.0384615384615385|0.228571428571429	0|0.166666666666667|0.153846153846154|0.142857142857143	26|24|26|35	6|NA|NA|NA	4|NA|NA|NA	4|NA|NA|NA	+|-|-|-	0.523695261	1157	5.46207850177192	-3.45976639129059	0.440324335780591
3313	chr1	+	ENSG00000256003.1	protein_coding,	protein_coding	0.0625205	0	3435	32706183	32707111	929	protein_coding	KNOWN	AL121991.1	protein_coding	AL121991.1-201	32706183	1	1170	0.03126025	1170	1	1	-734.5	4	0.105263158	0.105263158	0.105263158	19	3	3	1	+	1	797.5	5	0.034482759	0.137931034	0.137931034	29	NA	NA	NA	-	0.5074985	1168	-4.99952687361507	-4.2192564952977	0.578022569275118
3321	chr1	+	ENSG00000182866.11	protein_coding,	protein_coding	36.7621	40.9561	3443	32716875	32745510	28636	protein_coding	KNOWN	LCK	protein_coding	LCK-006	32716875	1	1173	38.8591	1173	1	1	-19.5	4	0.047619048	0.142857143	0.095238095	21	1	4	3	+	2	81.5|995.5	4|5	0.08|0.181818181818182	0.28|0.151515151515152	0.08|0.0303030303030303	25|33	5|NA	5|NA	2|NA	+|-	0.553889222	1171	5.28018058251744	-3.77027923091127	0.091970573398276
3368	chr1	+	ENSG00000160062.9	protein_coding,	protein_coding	0.625205	0.699644	3490	33005028	33066385	61358	protein_coding	KNOWN	ZBTB8A	protein_coding	ZBTB8A-002	33005028	1	1190	0.6624245	1190	1	2	-1652|-100	5|4	0.0416666666666667|0.181818181818182	0|0.0909090909090909	0.208333333333333|0.0454545454545455	24|22	NA|NA	NA|NA	NA|NA	+|+	2	187|548	5|6	0|0.0882352941176471	0.285714285714286|0.205882352941176	0.0714285714285714|0	28|34	NA|NA	NA|NA	NA|NA	+|+	0.448110378	1188	-0.594172062486641	-4.29653072082124	1.2070338584422
3417	chr1	+	ENSG00000116497.13	protein_coding,	protein_coding	0.0625205	0	3542	33282368	33292090	9723	protein_coding	KNOWN	S100PBP	protein_coding	S100PBP-009	33282368	1	1201	0.03126025	1201	1	0	NA	NA	NA	NA	NA	NA	NA	NA	NA	NA	1	841.5	4	0.12	0.04	0.08	25	NA	NA	NA	+	0.448710258	1199	-4.99952687361507	-4.82877270542006	1.39277077341755
3429	chr1	-	ENSG00000134684.6	protein_coding,	protein_coding	0.250082	0.0538188	3554	33240840	33283754	42915	protein_coding	KNOWN	YARS	protein_coding	YARS-001	33283754	1	1204	0.1519504	1204	1	0	NA	NA	NA	NA	NA	NA	NA	NA	NA	NA	1	544.5	4	0.12	0.04	0.08	25	NA	NA	NA	+	0.444111178	1202	-2.71832762221698	-5.03561466704799	1.80249310965907
3500	chr1	+	ENSG00000256142.1	pseudogene,	pseudogene	0	0.107638	3625	33764975	33766320	1346	pseudogene	NOVEL	AL513327.1	pseudogene	AL513327.1-201	33764975	1	1220	0.053819	1220	1	0	NA	NA	NA	NA	NA	NA	NA	NA	NA	NA	2	365.5|500	8|5	0.111111111111111|0.153846153846154	0.133333333333333|0.0384615384615385	0.133333333333333|0.0769230769230769	45|26	NA|NA	NA|NA	NA|NA	+|+	0.540891822	1218	-4.21574060497336	-5.63752224168892	1.21202453302134
3573	chr1	-	ENSG00000241014.1	processed_transcript,	processed_transcript	23.2576	29.7618	3698	35439957	35450914	10958	processed_transcript	NOVEL	RP11-244H3.1	processed_transcript	RP11-244H3.1-002	35450914	1	1252	26.5097	1252	1	0	NA	NA	NA	NA	NA	NA	NA	NA	NA	NA	2	393.5|138	4|4	0.0476190476190476|0.0909090909090909	0.0952380952380952|0.181818181818182	0.0952380952380952|0.0454545454545455	21|22	NA|NA	NA|NA	NA|NA	+|-	0.395520896	1250	4.72844843876431	-3.22717856834366	0.515586326672242
3574	chr1	-	ENSG00000243749.1	protein_coding,	protein_coding	22.6324	29.4389	3699	35447136	35450954	3819	protein_coding	NOVEL	RP11-244H3.2	protein_coding	RP11-244H3.2-001	35450954	1	1253	26.03565	1253	1	0	NA	NA	NA	NA	NA	NA	NA	NA	NA	NA	2	433.5|178	4|4	0.0476190476190476|0.0909090909090909	0.0952380952380952|0.181818181818182	0.0952380952380952|0.0454545454545455	21|22	NA|NA	NA|NA	NA|NA	+|-	0.392321536	1251	4.70241652005496	-3.44712332134488	0.586716724525869
3590	chr1	+	ENSG00000197056.5	processed_transcript,protein_coding,protein_coding,	protein_coding	4.93912	4.14405	3715	35544992	35581455	36464	protein_coding	KNOWN	ZMYM1	protein_coding	ZMYM1-003	35544992	1	1256	13.624755	1256	1	1	-20	4	0.083333333	0.125	0.041666667	24	NA	NA	NA	+	0	NA	NA	NA	NA	NA	NA	NA	NA	NA	NA	0.440711858	1254	3.76815838250442	-1.81762301372484	0.402819018865043
3647	chr1	-	ENSG00000142686.6	processed_transcript,	protein_coding	1.37545	1.07638	3776	36181799	36184495	2697	protein_coding	KNOWN	C1orf216	processed_transcript	C1orf216-002	36184495	1	1280	1.225915	1280	1	0	NA	NA	NA	NA	NA	NA	NA	NA	NA	NA	0	NA	NA	NA	NA	NA	NA	NA	NA	NA	NA	0.49370126	1278	0.293858951842985	-3.49511730631795	1.27450517731948
3654	chr1	-	ENSG00000092853.8	protein_coding,	protein_coding	18.5686	23.465	3783	36185819	36235568	49750	protein_coding	KNOWN	CLSPN	protein_coding	CLSPN-001	36235568	1	1283	21.0168	1283	1	0	NA	NA	NA	NA	NA	NA	NA	NA	NA	NA	0	NA	NA	NA	NA	NA	NA	NA	NA	NA	NA	0.449510098	1281	4.39347111739513	-1.72887079556716	0.196386732084347
3664	chr1	+	ENSG00000126070.12	protein_coding,	protein_coding	3.87627	3.33676	3793	36396859	36522063	125205	protein_coding	KNOWN	EIF2C3	protein_coding	EIF2C3-002	36396859	1	1288	3.606515	1288	1	1	-952	4	0.181818182	0.045454545	0.090909091	22	NA	NA	NA	+	2	257|355	4|5	0.136363636363636|0.0588235294117647	0.181818181818182|0.264705882352941	0|0.0882352941176471	22|34	2|NA	1|NA	7|NA	-|-	0.458508298	1286	1.85060542419545	-3.15087502390342	1.29949377890376
3683	chr1	-	ENSG00000054116.7	processed_transcript,protein_coding,	protein_coding	27.8842	29.708	3813	36603497	36615097	11601	protein_coding	KNOWN	TRAPPC3	protein_coding	TRAPPC3-003	36615097	1	1294	57.5922	1294	1	2	-1138|-1266.5	4|5	0.166666666666667|0.161290322580645	0.166666666666667|0.193548387096774	0.0833333333333333|0.0645161290322581	24|31	NA|NA	NA|NA	NA|NA	-|+	1	897	4	0.1	0.05	0	20	NA	NA	NA	+	0.534693061	1292	5.84780152837247	-1.62643313886024	0.55171287737624
3706	chr1	+	ENSG00000214193.5	protein_coding,	protein_coding	1.18789	1.02256	3836	36772708	36786948	14241	protein_coding	KNOWN	SH3D21	protein_coding	SH3D21-201	36772708	1	1299	1.105225	1299	1	3	-613.5|-268|-178.5	4|5|5	0.0344827586206897|0.138888888888889|0.037037037037037	0.103448275862069|0.222222222222222|0.222222222222222	0.137931034482759|0.194444444444444|0.037037037037037	29|36|27	NA|NA|NA	NA|NA|NA	NA|NA|NA	-|-|+	3	311|597|1125	6|4|3	0.214285714285714|0.230769230769231|0.0555555555555556	0.0952380952380952|0.115384615384615|0.166666666666667	0.0476190476190476|0.0769230769230769|0.0555555555555556	42|26|18	NA|NA|NA	NA|NA|NA	NA|NA|NA	+|-|+	0.524095181	1297	0.144340101146593	-1.33720023713899	1.04671806424577
3736	chr1	-	ENSG00000116885.14	protein_coding,	protein_coding	1.43797	0.861101	3868	36893900	36916044	22145	protein_coding	KNOWN	OSCP1	protein_coding	OSCP1-004	36916044	1	1307	1.1495355	1307	1	1	-217.5	5	0.074074074	0.222222222	0.037037037	27	NA	NA	NA	+	0	NA	NA	NA	NA	NA	NA	NA	NA	NA	NA	0.4905019	1305	0.201051020108395	-0.810237383126492	0.590554125284975
3741	chr1	-	ENSG00000116898.7	processed_transcript,	protein_coding	18.3185	21.2046	3873	36921375	36929946	8572	protein_coding	KNOWN	MRPS15	processed_transcript	MRPS15-002	36929946	1	1308	19.76155	1308	1	1	-332.5	6	0.12195122	0	0.170731707	41	NA	NA	NA	-	2	723|230	4|4	0.192307692307692|0.230769230769231	0.0769230769230769|0.153846153846154	0.0769230769230769|0.0384615384615385	26|26	NA|5	NA|4	NA|5	-|-	0.526894621	1306	4.30462420423979	-2.01865580726178	-0.0205965080414184
3786	chr1	+	ENSG00000163879.8	protein_coding,	protein_coding	0.0625205	0.0538188	3919	38022520	38032458	9939	protein_coding	KNOWN	DNALI1	protein_coding	DNALI1-001	38022520	1	1323	0.05816965	1323	1	0	NA	NA	NA	NA	NA	NA	NA	NA	NA	NA	0	NA	NA	NA	NA	NA	NA	NA	NA	NA	NA	0.467506499	1321	-4.10358956611055	-4.79233699060939	0.405943843203492
3813	chr1	-	ENSG00000116922.9	protein_coding,processed_transcript,	protein_coding	5.25173	7.05026	3946	38147242	38156192	8951	protein_coding	KNOWN	C1orf109	protein_coding	C1orf109-001	38156192	1	1326	12.30199	1326	1	2	-411|-1783.5	4|6	0.142857142857143|0.0571428571428571	0.142857142857143|0.114285714285714	0.178571428571429|0.114285714285714	28|35	NA|NA	NA|NA	NA|NA	+|+	1	571.5	4	0.12	0.12	0.12	25	7	4	1	+	0.525894821	1324	3.62081980320894	-2.5505664580828	0.430531268445861
3837	chr1	+	ENSG00000197982.10	protein_coding,	protein_coding	1.43797	1.50693	3974	38273419	38275121	1703	protein_coding	KNOWN	C1orf122	protein_coding	C1orf122-003	38273419	1	1336	1.47245	1336	1	0	NA	NA	NA	NA	NA	NA	NA	NA	NA	NA	3	707|818.5|1012	5|4|5	0.131578947368421|0.0740740740740741|0	0.131578947368421|0.185185185185185|0.0833333333333333	0.0526315789473684|0.0740740740740741|0.166666666666667	38|27|24	NA|NA|NA	NA|NA|NA	NA|NA|NA	+|+|+	0.465306939	1334	0.558218645276944	-2.70850960650334	2.27995410887174
3927	chr1	+	ENSG00000127603.15	processed_transcript,	protein_coding	18.0684	18.406	4065	39680934	39726212	45279	protein_coding	KNOWN	MACF1	processed_transcript	MACF1-014	39680934	1	1379	18.2372	1379	1	0	NA	NA	NA	NA	NA	NA	NA	NA	NA	NA	2	551|1615	4|4	0.136363636363636|0.166666666666667	0|0	0.0909090909090909|0.233333333333333	22|30	NA|NA	NA|NA	NA|NA	+|-	0.446310738	1376	4.18881234104577	-4.29087178258502	1.76868191114534
3938	chr1	+	ENSG00000127603.15	processed_transcript,	protein_coding	0.125041	0.161456	4076	39794041	39796916	2876	protein_coding	KNOWN	MACF1	processed_transcript	MACF1-027	39794041	1	1383	0.1432485	1383	1	0	NA	NA	NA	NA	NA	NA	NA	NA	NA	NA	0	NA	NA	NA	NA	NA	NA	NA	NA	NA	NA	0.376124775	1380	-2.80340806273863	-6.63121598039375	0.750027613972049
3956	chr1	-	ENSG00000182109.3	processed_transcript,	processed_transcript	0.125041	0	4097	39987952	39990548	2597	processed_transcript	NOVEL	RP11-69E11.4	processed_transcript	RP11-69E11.4-002	39990548	1	1391	0.0625205	1391	1	2	-340|-533.5	4|4	0.125|0.0869565217391304	0.0833333333333333|0.0869565217391304	0.0833333333333333|0.130434782608696	24|23	1|NA	6|NA	3|NA	+|-	2	306.5|217.5	4|4	0.185185185185185|0.111111111111111	0.148148148148148|0.185185185185185	0.037037037037037|0.148148148148148	27|27	NA|NA	NA|NA	NA|NA	+|+	0.545290942	1388	-3.99952687361507	-5.60205248810273	0.665233581192328
3967	chr1	-	ENSG00000090621.8	retained_intron,	protein_coding	0.687726	0.645825	4110	40026488	40030198	3711	protein_coding	KNOWN	PABPC4	retained_intron	PABPC4-006	40030198	1	1393	0.6667755	1393	1	0	NA	NA	NA	NA	NA	NA	NA	NA	NA	NA	0	NA	NA	NA	NA	NA	NA	NA	NA	NA	NA	0.454509098	1390	-0.584726999977956	-5.94004670553366	3.23612905433341
3973	chr1	-	ENSG00000201457.1	snoRNA,	snoRNA	0	0.0538188	4116	40033046	40033180	135	snoRNA	KNOWN	SNORA55	snoRNA	SNORA55-201	40033180	1	1396	0.0269094	1396	1	0	NA	NA	NA	NA	NA	NA	NA	NA	NA	NA	0	NA	NA	NA	NA	NA	NA	NA	NA	NA	NA	0.442711458	1393	-5.21574596626852	-5.74948462429059	1.96562732872422
3991	chr1	-	ENSG00000116981.3	protein_coding,	protein_coding	0	0.215275	4135	40124793	40137710	12918	protein_coding	KNOWN	NT5C1A	protein_coding	NT5C1A-001	40137710	1	1401	0.1076375	1401	1	0	NA	NA	NA	NA	NA	NA	NA	NA	NA	NA	4	603|399|162.5|30	4|4|4|4	0|0.0454545454545455|0.16|0	0.25|0.136363636363636|0.08|0.333333333333333	0.166666666666667|0.0909090909090909|0.08|0.133333333333333	24|22|25|30	4|NA|NA|NA	4|NA|NA|NA	2|NA|NA|NA	-|+|-|+	0.530493901	1398	-3.21574730659542	-3.78015562132467	0.815431973783903
4013	chr1	-	ENSG00000043514.9	processed_transcript,	protein_coding	0.312603	0.0538188	4159	40318230	40323058	4829	protein_coding	KNOWN	TRIT1	processed_transcript	TRIT1-010	40323058	1	1410	0.1832109	1410	1	0	NA	NA	NA	NA	NA	NA	NA	NA	NA	NA	0	NA	NA	NA	NA	NA	NA	NA	NA	NA	NA	0.391121776	1407	-2.44842275680102	-5.99419473073969	2.21593481210174
4040	chr1	+	ENSG00000168389.13	processed_transcript,	protein_coding	0.187562	0.0538188	4187	40432334	40434364	2031	protein_coding	KNOWN	MFSD2A	processed_transcript	MFSD2A-006	40432334	1	1418	0.1206904	1418	1	2	-1093.5|-627.5	4|4	0.0434782608695652|0.142857142857143	0.0869565217391304|0.0952380952380952	0.173913043478261|0.142857142857143	23|21	NA|2	NA|2	NA|4	-|+	2	903.5|1837	4|5	0.16|0.125	0.08|0.15625	0.12|0.09375	25|32	4|NA	2|NA	5|NA	+|+	0.5104979	1415	-3.05061716960805	-6.54786424985358	0.665233581192328
4073	chr1	+	ENSG00000117000.6	protein_coding,	protein_coding	10.1283	10.2794	4221	40627045	40706593	79549	protein_coding	KNOWN	RLF	protein_coding	RLF-001	40627045	1	1422	10.20385	1422	1	1	-33	4	0.083333333	0.25	0	24	NA	NA	NA	+	1	299.5	4	0.12	0.16	0.04	25	NA	NA	NA	+	0.423315337	1419	3.35104169099774	-3.06747914855998	0.602765669436639
4087	chr1	-	ENSG00000049089.9	retained_intron,	protein_coding	0.375123	0.484369	4235	40773375	40781110	7736	protein_coding	KNOWN	COL9A2	retained_intron	COL9A2-009	40781110	1	1430	0.429746	1430	1	4	-195.5|-1222.5|-1257.5|-1859	5|5|4|4	0.0769230769230769|0.0303030303030303|0.16|0.0555555555555556	0.41025641025641|0.272727272727273|0.12|0.111111111111111	0.0256410256410256|0.0606060606060606|0.08|0.111111111111111	39|33|25|18	NA|NA|6|2	NA|NA|5|1	NA|NA|2|2	-|-|+|+	3	1603|1260|1213	4|4|4	0.0833333333333333|0.111111111111111|0.2	0.0833333333333333|0.0555555555555556|0.266666666666667	0.166666666666667|0.111111111111111|0.0333333333333333	24|18|30	NA|NA|6	NA|NA|6	NA|NA|6	+|-|-	0.560487902	1427	-1.21844388347261	-2.75255371428973	-0.27609199742431
4105	chr1	+	ENSG00000187815.5	protein_coding,	protein_coding	0.437644	0.484369	4253	40942887	40962015	19129	protein_coding	KNOWN	ZNF642	protein_coding	ZNF642-001	40942887	1	1436	0.4610065	1436	1	0	NA	NA	NA	NA	NA	NA	NA	NA	NA	NA	1	130.5	5	0.085714286	0.314285714	0.057142857	35	NA	NA	NA	+	0.396320736	1433	-1.11714100268903	-2.95022425971986	0.665233581192328
4108	chr1	-	ENSG00000238287.1	processed_transcript,	processed_transcript	0.875288	1.29165	4256	40958829	40974333	15505	processed_transcript	NOVEL	RP11-656D10.3	processed_transcript	RP11-656D10.3-001	40974333	1	1437	1.083469	1437	1	1	-77	5	0.083333333	0.277777778	0.138888889	36	NA	NA	NA	+	0	NA	NA	NA	NA	NA	NA	NA	NA	NA	NA	0.433313337	1434	0.115657875917907	-3.25859086908443	0.556036964966315
4109	chr1	+	ENSG00000164002.7	protein_coding,	protein_coding	1.37545	1.93748	4257	40974413	40981708	7296	protein_coding	KNOWN	DEM1	protein_coding	DEM1-003	40974413	1	1438	1.656465	1438	1	1	-3	5	0.083333333	0.277777778	0.138888889	36	NA	NA	NA	+	0	NA	NA	NA	NA	NA	NA	NA	NA	NA	NA	0.446510698	1435	0.728107720557543	-3.20572299907029	0.475523547338881
4137	chr1	+	ENSG00000066136.13	protein_coding,	protein_coding	13.7545	16.0918	4285	41157389	41218918	61530	protein_coding	KNOWN	NFYC	protein_coding	NFYC-010	41157389	1	1447	14.92315	1447	1	1	-32	4	0.318181818	0	0	22	NA	NA	NA	+	0	NA	NA	NA	NA	NA	NA	NA	NA	NA	NA	0.427114577	1444	3.89948018877249	-3.15087502390342	0.505306632961249
4145	chr1	+	ENSG00000066136.13	protein_coding,	protein_coding	29.0095	15.8227	4293	41175029	41237275	62247	protein_coding	KNOWN	NFYC	protein_coding	NFYC-004	41175029	1	1449	22.4161	1449	1	0	NA	NA	NA	NA	NA	NA	NA	NA	NA	NA	0	NA	NA	NA	NA	NA	NA	NA	NA	NA	NA	0.421515697	1446	4.48646339176009	-3.87433829410608	1.73959971499572
4235	chr1	-	ENSG00000066185.8	processed_transcript,	protein_coding	0.937808	0.376732	4386	42902092	42921682	19591	protein_coding	KNOWN	ZMYND12	processed_transcript	ZMYND12-003	42921682	1	1482	0.65727	1482	1	1	-836	4	0.153846154	0.076923077	0.115384615	26	1	7	4	-	1	170.5	4	0.333333333	0	0	21	3	5	1	+	0.461307738	1479	-0.605441957759801	-4.08343464083807	0.417731033971571
4236	chr1	+	ENSG00000127125.6	protein_coding,	protein_coding	0.125041	0.0538188	4387	42921788	42925752	3965	protein_coding	KNOWN	PPCS	protein_coding	PPCS-201	42921788	1	1483	0.0894299	1483	1	1	-276.5	4	0.333333333	0	0	21	3	5	1	+	1	730	4	0.153846154	0.076923077	0.115384615	26	1	7	4	-	0.421915617	1480	-3.48309892693688	-4.08343464083807	0.453763872524523
4237	chr1	-	ENSG00000066185.8	protein_coding,protein_coding,	protein_coding	0.125041	0.107638	4388	42896000	42921938	25939	protein_coding	KNOWN	ZMYND12	protein_coding	ZMYND12-001	42921938	1	1484	0.232679	1484	1	1	-580	4	0.153846154	0.076923077	0.115384615	26	1	7	4	-	1	426.5	4	0.333333333	0	0	21	3	5	1	+	0.449910018	1481	-2.10358708596188	-3.02341056976992	0.384961607263994
4329	chr1	-	ENSG00000117394.12	protein_coding,protein_coding,	protein_coding	126.104	100.372	4485	43392269	43424539	32271	protein_coding	KNOWN	SLC2A1	protein_coding	SLC2A1-201	43424539	1	1514	226.476	1514	1	1	-148	5	0.088235294	0.117647059	0.058823529	34	NA	NA	NA	+	3	1087.5|670|543	5|4|4	0.151515151515152|0|0.125	0.0606060606060606|0.272727272727273|0.25	0.181818181818182|0|0.0416666666666667	33|22|24	NA|NA|NA	NA|NA|NA	NA|NA|NA	-|+|-	0.534893021	1511	7.82321436359797	-1.97887279263306	0.665233581192328
4460	chr1	+	ENSG00000126091.14	processed_transcript,	protein_coding	0.0625205	0	4622	44257779	44386176	128398	protein_coding	KNOWN	ST3GAL3	processed_transcript	ST3GAL3-022	44257779	1	1553	0.03126025	1553	1	2	-185.5|-143.5	4|5	0.0952380952380952|0.0740740740740741	0.142857142857143|0.148148148148148	0.142857142857143|0.148148148148148	21|27	4|NA	2|NA	2|NA	+|+	0	NA	NA	NA	NA	NA	NA	NA	NA	NA	NA	0.408518296	1550	-4.99952687361507	-6.17001731610356	2.75014018179287
4534	chr1	-	ENSG00000196517.7	protein_coding,protein_coding,	protein_coding	0.187562	0.107638	4698	44462155	44497058	34904	protein_coding	KNOWN	SLC6A9	protein_coding	SLC6A9-003	44497058	1	1563	0.2952	1563	1	1	-204.5	4	0.222222222	0	0.074074074	27	NA	NA	NA	-	5	1024.5|963.5|813|358.5|98	4|5|4|4|4	0|0.0740740740740741|0.0555555555555556|0.217391304347826|0.115384615384615	0.173913043478261|0.185185185185185|0|0|0.115384615384615	0.0434782608695652|0.037037037037037|0.166666666666667|0.0434782608695652|0.0769230769230769	23|27|18|23|26	NA|NA|NA|1|NA	NA|NA|NA|3|NA	NA|NA|NA|4|NA	-|-|+|-|-	0.558488302	1560	-1.76023537348905	-4.57387907813153	1.73890831722603
4581	chr1	+	ENSG00000187147.9	protein_coding,	protein_coding	0.0625205	0	4746	44870866	45117395	246530	protein_coding	KNOWN	RNF220	protein_coding	RNF220-001	44870866	1	1580	0.03126025	1580	1	0	NA	NA	NA	NA	NA	NA	NA	NA	NA	NA	4	1032.5|1198|1497|1896	6|4|5|4	0.128205128205128|0.0714285714285714|0|0.0454545454545455	0.0256410256410256|0.214285714285714|0.0357142857142857|0.181818181818182	0.128205128205128|0.25|0.142857142857143|0.136363636363636	39|28|28|22	NA|NA|NA|NA	NA|NA|NA|NA	NA|NA|NA|NA	+|+|-|+	0.386922615	1577	-4.99952687361507	-4.84526644224741	1.40044229499609
4596	chr1	+	ENSG00000187147.9	processed_transcript,	protein_coding	15.0049	21.5813	4761	45097656	45102038	4383	protein_coding	KNOWN	RNF220	processed_transcript	RNF220-016	45097656	1	1582	18.2931	1582	1	2	-253|-145.5	4|4	0.0833333333333333|0.0869565217391304	0.208333333333333|0.217391304347826	0.0416666666666667|0.0434782608695652	24|23	NA|4	NA|1	NA|5	+|+	1	424.5	5	0.074074074	0.111111111	0.037037037	27	NA	NA	NA	-	0.484903019	1579	4.19322767383711	-2.28357615812412	0.411236416061789
4610	chr1	-	ENSG00000126106.9	protein_coding,processed_transcript,	protein_coding	15.9427	16.5762	4775	45100910	45140149	39240	protein_coding	KNOWN	TMEM53	protein_coding	TMEM53-005	45140149	1	1583	32.5189	1583	1	0	NA	NA	NA	NA	NA	NA	NA	NA	NA	NA	0	NA	NA	NA	NA	NA	NA	NA	NA	NA	NA	0.480903819	1580	5.0232065518272	-1.9154567082459	0.682962320644145
4614	chr1	+	ENSG00000198520.5	retained_intron,protein_coding,protein_coding,	protein_coding	0.562685	0.807282	4779	45140394	45191261	50868	protein_coding	KNOWN	C1orf228	retained_intron	C1orf228-005	45140394	1	1584	2.0549505	1584	1	0	NA	NA	NA	NA	NA	NA	NA	NA	NA	NA	0	NA	NA	NA	NA	NA	NA	NA	NA	NA	NA	0.524095181	1581	1.03910364243999	-2.54803297121145	0.461028373330452
4647	chr1	+	ENSG00000200913.1	snoRNA,	snoRNA	0.500164	1.45311	4812	45242162	45242265	104	snoRNA	KNOWN	SNORD46	snoRNA	SNORD46-201	45242162	1	1594	0.976637	1594	1	1	-696.5	5	0	0.322580645	0.129032258	31	NA	NA	NA	+	0	NA	NA	NA	NA	NA	NA	NA	NA	NA	NA	0.50029994	1591	-0.034105659216561	-5.55381569297755	1.19800689383628
4649	chr1	+	ENSG00000142937.7	processed_transcript,	protein_coding	0.125041	0.0538188	4814	45243222	45244335	1114	protein_coding	KNOWN	RPS8	processed_transcript	RPS8-007	45243222	1	1595	0.0894299	1595	1	1	-1756.5	5	0	0.322580645	0.129032258	31	NA	NA	NA	+	0	NA	NA	NA	NA	NA	NA	NA	NA	NA	NA	0.50789842	1592	-3.48309892693688	-6.23373218964754	2.88053371818533
4650	chr1	+	ENSG00000202031.1	snoRNA,	snoRNA	0.500164	0.645825	4815	45243515	45243584	70	snoRNA	KNOWN	SNORD38A	snoRNA	SNORD38A-201	45243515	1	1596	0.5729945	1596	1	0	NA	NA	NA	NA	NA	NA	NA	NA	NA	NA	0	NA	NA	NA	NA	NA	NA	NA	NA	NA	NA	0.515896821	1593	-0.803406803829801	-6.26667687782227	3.64475903168539
4651	chr1	+	ENSG00000142937.7	processed_transcript,	protein_coding	0.0625205	0.161456	4816	45243575	45244411	837	protein_coding	KNOWN	RPS8	processed_transcript	RPS8-008	45243575	1	1597	0.11198825	1597	1	0	NA	NA	NA	NA	NA	NA	NA	NA	NA	NA	0	NA	NA	NA	NA	NA	NA	NA	NA	NA	NA	0.516696661	1594	-3.15858072471161	-6.35839476096366	3.67159061259784
4652	chr1	+	ENSG00000207421.1	snoRNA,	snoRNA	0.0625205	0	4817	45244062	45244128	67	snoRNA	KNOWN	SNORD38B	snoRNA	SNORD38B-201	45244062	1	1598	0.03126025	1598	1	0	NA	NA	NA	NA	NA	NA	NA	NA	NA	NA	0	NA	NA	NA	NA	NA	NA	NA	NA	NA	NA	0.525294941	1595	-4.99952687361507	-6.4188280818339	3.45209788231812
4674	chr1	-	ENSG00000202444.1	snRNA,	snRNA	0.250082	0.269094	4839	45285555	45285669	115	snRNA	NOVEL	U5.11	snRNA	U5.11-201	45285669	1	1604	0.259588	1604	1	0	NA	NA	NA	NA	NA	NA	NA	NA	NA	NA	0	NA	NA	NA	NA	NA	NA	NA	NA	NA	NA	0.537892422	1601	-1.94570440161439	-2.76230909322482	1.81697850882522
4695	chr1	-	ENSG00000126107.9	protein_coding,	protein_coding	13.0668	20.3435	4862	45468212	45477001	8790	protein_coding	KNOWN	HECTD3	protein_coding	HECTD3-001	45477001	1	1613	16.70515	1613	1	2	-1038|-1758	4|4	0.25|0.125	0|0.125	0.0833333333333333|0.0833333333333333	24|24	NA|NA	NA|NA	NA|NA	-|+	3	1785.5|1510|924.5	4|4|5	0.142857142857143|0.166666666666667|0.162162162162162	0.0952380952380952|0.1|0.135135135135135	0.0952380952380952|0.166666666666667|0.0810810810810811	21|30|37	7|NA|NA	1|NA|NA	1|NA|NA	-|+|-	0.50929814	1610	4.06222103196219	-3.31060418419201	1.15485860599655
4729	chr1	+	ENSG00000132773.7	protein_coding,	protein_coding	0.250082	0.269094	4899	45805342	45809647	4306	protein_coding	KNOWN	TOE1	protein_coding	TOE1-001	45805342	1	1623	0.259588	1623	1	0	NA	NA	NA	NA	NA	NA	NA	NA	NA	NA	2	117|217.5	4|6	0.15625|0.0512820512820513	0.09375|0.128205128205128	0.1875|0.205128205128205	32|39	NA|NA	NA|NA	NA|NA	-|-	0.453509298	1620	-1.94570440161439	-3.11919070312133	0.907525238161361
4758	chr1	+	ENSG00000132773.7	processed_transcript,	protein_coding	0.125041	0.107638	4928	45806968	45808531	1564	protein_coding	KNOWN	TOE1	processed_transcript	TOE1-005	45806968	1	1629	0.1163395	1629	1	2	-1509|-1408.5	4|6	0.15625|0.0512820512820513	0.09375|0.128205128205128	0.1875|0.205128205128205	32|39	NA|NA	NA|NA	NA|NA	-|-	0	NA	NA	NA	NA	NA	NA	NA	NA	NA	NA	0.49430114	1626	-3.10358708596188	-5.65195797376349	2.22990320705299
4826	chr1	-	ENSG00000159592.6	protein_coding,	protein_coding	75.3998	73.0859	5000	46092976	46152208	59233	protein_coding	KNOWN	GPBP1L1	protein_coding	GPBP1L1-001	46152208	1	1645	74.24285	1645	1	4	-71|-206|-420.5|-1800.5	4|4|4|4	0.125|0.0909090909090909|0.0526315789473684|0.238095238095238	0.0833333333333333|0.181818181818182|0.105263157894737|0.142857142857143	0.0833333333333333|0|0.105263157894737|0.0476190476190476	24|22|19|21	NA|NA|1|2	NA|NA|4|1	NA|NA|1|6	-|-|-|+	0	NA	NA	NA	NA	NA	NA	NA	NA	NA	NA	0.49630074	1642	6.21418018792218	-2.38693608843109	1.10072541248486
4832	chr1	-	ENSG00000159592.6	processed_transcript,processed_transcript,	protein_coding	12.7542	10.8714	5006	46126470	46153785	27316	protein_coding	KNOWN	GPBP1L1	processed_transcript	GPBP1L1-005	46153785	1	1647	23.6256	1647	1	2	-223.5|-637	4|4	0.238095238095238|0.0416666666666667	0.142857142857143|0.0833333333333333	0.0476190476190476|0.208333333333333	21|24	2|7	1|1	6|3	+|+	3	1506|1371|1156.5	4|4|4	0.125|0.0909090909090909|0.0526315789473684	0.0833333333333333|0.181818181818182|0.105263157894737	0.0833333333333333|0|0.105263157894737	24|22|19	NA|NA|1	NA|NA|4	NA|NA|1	-|-|-	0.450109978	1644	4.56227906362987	-3.57711260003006	0.795621523483017
4833	chr1	+	ENSG00000159596.6	processed_transcript,	protein_coding	84.1527	62.1069	5007	46153868	46159517	5650	protein_coding	KNOWN	TMEM69	processed_transcript	TMEM69-002	46153868	1	1648	73.1298	1648	1	3	-1589|-1454|-1239.5	4|4|4	0.125|0.0909090909090909|0.0526315789473684	0.0833333333333333|0.181818181818182|0.105263157894737	0.0833333333333333|0|0.105263157894737	24|22|19	NA|NA|1	NA|NA|4	NA|NA|1	-|-|-	2	140.5|554	4|4	0.238095238095238|0.0416666666666667	0.142857142857143|0.0833333333333333	0.0476190476190476|0.208333333333333	21|24	2|7	1|1	6|3	+|+	0.476304739	1645	6.19238751134497	-3.54813421349822	0.833679496170396
4890	chr1	+	ENSG00000085999.6	protein_coding,	protein_coding	20.0691	17.7602	5064	46713404	46744144	30741	protein_coding	KNOWN	RAD54L	protein_coding	RAD54L-001	46713404	1	1667	18.91465	1667	1	2	-321.5|-236	4|7	0.0526315789473684|0.025	0.105263157894737|0.125	0|0.025	19|40	NA|NA	NA|NA	NA|NA	-|-	1	302.5	5	0.04	0.04	0.16	25	NA	NA	NA	-	0.49630074	1664	4.24143217563965	-1.8933140009888	0.665233581192328
4902	chr1	-	ENSG00000132128.11	protein_coding,processed_transcript,	protein_coding	12.0039	13.078	5076	46749843	46768946	19104	protein_coding	KNOWN	LRRC41	protein_coding	LRRC41-201	46768946	1	1668	25.0819	1668	1	0	NA	NA	NA	NA	NA	NA	NA	NA	NA	NA	3	1382|1208.5|225.5	4|5|4	0.0454545454545455|0.0344827586206897|0.0571428571428571	0.136363636363636|0.103448275862069|0.228571428571429	0.0909090909090909|0.172413793103448|0	22|29|35	NA|NA|NA	NA|NA|NA	NA|NA|NA	-|-|-	0.475704859	1665	4.64857473396641	-3.74297973906986	0.472912292068879
4906	chr1	+	ENSG00000173660.7	processed_transcript,	protein_coding	239.579	245.575	5080	46769370	46782448	13079	protein_coding	KNOWN	UQCRH	processed_transcript	UQCRH-005	46769370	1	1669	242.577	1669	1	3	-1806|-1632.5|-649.5	4|5|4	0.0454545454545455|0.0344827586206897|0.0571428571428571	0.136363636363636|0.103448275862069|0.228571428571429	0.0909090909090909|0.172413793103448|0	22|29|35	NA|NA|NA	NA|NA|NA	NA|NA|NA	-|-|-	0	NA	NA	NA	NA	NA	NA	NA	NA	NA	NA	0.554689062	1666	7.92229895722008	-3.39611091996712	1.31372475880139
4979	chr1	-	ENSG00000123472.7	protein_coding,	protein_coding	30.4475	40.095	5158	47101095	47134049	32955	protein_coding	KNOWN	ATPAF1	protein_coding	ATPAF1-006	47134049	1	1689	35.27125	1689	1	1	-3	4	0.071428571	0.25	0.035714286	28	7	5	4	-	2	1945.5|371	4|4	0.241379310344828|0.0714285714285714	0.137931034482759|0.214285714285714	0.0689655172413793|0.0714285714285714	29|28	6|NA	3|NA	7|NA	+|-	0.50389922	1685	5.14042080013396	-3.47092068268792	0.665233581192328
5026	chr1	-	ENSG00000225506.1	processed_transcript,	processed_transcript	0.500164	0.161456	5205	47643841	47644943	1103	processed_transcript	NOVEL	RP1-18D14.3	processed_transcript	RP1-18D14.3-001	47644943	1	1706	0.33081	1706	1	1	-1844	4	0	0.136363636	0.181818182	22	1	2	6	-	1	1497.5	4	0.04	0.12	0.16	25	NA	NA	NA	+	0.568086383	1702	-1.59592524873261	-2.42284530114524	0.918252659319493
5054	chr1	-	ENSG00000237424.1	processed_transcript,	processed_transcript	0.0625205	0	5233	47897805	47900313	2509	processed_transcript	PUTATIVE	RP11-511I2.5	processed_transcript	RP11-511I2.5-001	47900313	1	1715	0.03126025	1715	1	1	-79.5	4	0.185185185	0.222222222	0.037037037	27	3	4	7	-	2	1635|1021	4|6	0.0769230769230769|0.0882352941176471	0.115384615384615|0.0588235294117647	0.192307692307692|0.117647058823529	26|34	3|NA	7|NA	4|NA	-|+	0.636272745	1711	-4.99952687361507	-5.60205248810273	1.46248428983443
5164	chr1	+	ENSG00000123091.4	protein_coding,	protein_coding	0.937808	0.968738	5345	51701943	51739127	37185	protein_coding	KNOWN	RNF11	protein_coding	RNF11-001	51701943	1	1780	0.953273	1780	1	0	NA	NA	NA	NA	NA	NA	NA	NA	NA	NA	3	200.5|231|1970.5	3|2|6	0|0|0.255813953488372	0.0588235294117647|0.0555555555555556|0.116279069767442	0.0588235294117647|0|0.116279069767442	17|18|43	NA|NA|NA	NA|NA|NA	NA|NA|NA	+|-|-	0.436512697	1776	-0.0690386600341731	-2.90305811957495	1.5139075788793
5197	chr1	+	ENSG00000227070.1	processed_transcript,	processed_transcript	5.56433	5.22042	5378	51983981	52026633	42653	processed_transcript	NOVEL	RP11-191G24.1	processed_transcript	RP11-191G24.1-002	51983981	1	1793	5.392375	1793	1	1	-1340.5	4	0.130434783	0.043478261	0.086956522	23	5	2	1	+	4	644.5|969.5|1022|1079	4|4|4|9	0.037037037037037|0.04|0|0.06	0.259259259259259|0.2|0.1875|0.2	0|0.12|0|0.02	27|25|16|50	NA|NA|1|NA	NA|NA|1|NA	NA|NA|1|NA	+|+|+|-	0.352929414	1789	2.43092082883213	-3.68988324076228	2.08808223181735
5255	chr1	+	ENSG00000223390.1	processed_transcript,	processed_transcript	0	0.0538188	5440	52499063	52509951	10889	processed_transcript	NOVEL	RP11-91A18.4	processed_transcript	RP11-91A18.4-001	52499063	1	1816	0.0269094	1816	1	0	NA	NA	NA	NA	NA	NA	NA	NA	NA	NA	0	NA	NA	NA	NA	NA	NA	NA	NA	NA	NA	0.431713657	1812	-5.21574596626852	-4.59813364705168	1.92015036731514
5257	chr1	-	ENSG00000117862.6	processed_transcript,	protein_coding	73.7742	76.3689	5443	52486586	52520848	34263	protein_coding	KNOWN	TXNDC12	processed_transcript	TXNDC12-002	52520848	1	1818	75.07155	1818	1	0	NA	NA	NA	NA	NA	NA	NA	NA	NA	NA	0	NA	NA	NA	NA	NA	NA	NA	NA	NA	NA	0.447310538	1814	6.23019436547221	-2.9019793614602	0.487306266975701
5293	chr1	+	ENSG00000134748.11	processed_transcript,	protein_coding	22.0072	14.9616	5481	52870292	52874746	4455	protein_coding	KNOWN	PRPF38A	processed_transcript	PRPF38A-001	52870292	1	1835	18.4844	1835	1	1	-405.5	4	0.12	0.16	0.08	25	NA	NA	NA	-	1	1620	3	0.090909091	0.136363636	0	22	NA	NA	NA	-	0.438312338	1831	4.20823630957437	-2.95357324318024	0.590554139656117
5342	chr1	-	ENSG00000121310.11	processed_transcript,	protein_coding	0.125041	0.161456	5534	53362220	53379602	17383	protein_coding	KNOWN	ECHDC2	processed_transcript	ECHDC2-009	53379602	1	1850	0.1432485	1850	1	1	-653	4	0.133333333	0.333333333	0.1	30	5	7	6	-	0	NA	NA	NA	NA	NA	NA	NA	NA	NA	NA	0.476704659	1846	-2.80340806273863	-6.48190400505794	1.16328692089117
5344	chr1	+	ENSG00000230953.1	processed_pseudogene,	pseudogene	0.187562	0.484369	5536	53386077	53386269	193	pseudogene	KNOWN	RP4-631H13.6	processed_pseudogene	RP4-631H13.6-001	53386077	1	1851	0.3359655	1851	1	0	NA	NA	NA	NA	NA	NA	NA	NA	NA	NA	2	873|1037	4|4	0.125|0.166666666666667	0.1875|0.0555555555555556	0.09375|0.0555555555555556	32|18	NA|1	NA|1	NA|3	-|+	0.461107778	1847	-1.57361500335474	-6.56142606257726	1.50702075609958
5353	chr1	-	ENSG00000121310.11	protein_coding,	protein_coding	6.31458	7.85754	5545	53361905	53387398	25494	protein_coding	KNOWN	ECHDC2	protein_coding	ECHDC2-001	53387398	1	1852	7.08606	1852	1	0	NA	NA	NA	NA	NA	NA	NA	NA	NA	NA	2	448|284	4|4	0.125|0.166666666666667	0.1875|0.0555555555555556	0.09375|0.0555555555555556	32|18	NA|1	NA|1	NA|3	-|+	0.442911418	1848	2.82498368128123	-2.72082107706671	0.580064348881142
5398	chr1	-	ENSG00000162384.7	protein_coding,	protein_coding	49.7038	46.5533	5590	53680291	53686278	5988	protein_coding	KNOWN	C1orf123	protein_coding	C1orf123-007	53686278	1	1872	48.12855	1872	1	1	-76	6	0.03125	0.28125	0	32	NA	NA	NA	+	2	201.5|29.5	5|4	0.129032258064516|0.161290322580645	0.129032258064516|0.129032258064516	0.0967741935483871|0.0967741935483871	31|31	NA|NA	NA|NA	NA|NA	-|-	0.471105779	1868	5.58882105383691	-2.94465992019059	0.412897417726981
5495	chr1	-	ENSG00000215883.5	protein_coding,protein_coding,	protein_coding	26.4462	27.9858	5691	54640292	54665685	25394	protein_coding	KNOWN	CYB5RL	protein_coding	CYB5RL-203	54665685	1	1913	54.432	1913	1	0	NA	NA	NA	NA	NA	NA	NA	NA	NA	NA	0	NA	NA	NA	NA	NA	NA	NA	NA	NA	NA	0.465106979	1908	5.7663831410013	-1.00263387511396	0.795621518496241
5561	chr1	-	ENSG00000116133.6	protein_coding,	protein_coding	0.500164	0.645825	5761	55317583	55352481	34899	protein_coding	KNOWN	DHCR24	protein_coding	DHCR24-201	55352481	1	1939	0.5729945	1939	1	3	-411.5|-601|-643.5	4|4|4	0.0344827586206897|0.0666666666666667|0.12	0.344827586206897|0.166666666666667|0.12	0.137931034482759|0.133333333333333|0.16	29|30|25	7|5|1	6|3|5	4|7|5	-|+|+	0	NA	NA	NA	NA	NA	NA	NA	NA	NA	NA	0.474305139	1934	-0.803406803829801	-4.17688982637699	0.901050300939184
5562	chr1	+	ENSG00000242396.1	processed_transcript,	processed_transcript	0.875288	0.592007	5762	55352548	55353674	1127	processed_transcript	NOVEL	RP11-67L3.5	processed_transcript	RP11-67L3.5-001	55352548	1	1940	0.7336475	1940	1	0	NA	NA	NA	NA	NA	NA	NA	NA	NA	NA	3	344.5|534|576.5	4|4|4	0.0344827586206897|0.0666666666666667|0.12	0.344827586206897|0.166666666666667|0.12	0.137931034482759|0.133333333333333|0.16	29|30|25	7|5|1	6|3|5	4|7|5	-|+|+	0.478504299	1935	-0.446841045654543	-4.18736543921882	1.00218043077734
5582	chr1	-	ENSG00000162402.7	protein_coding,	protein_coding	16.818	28.4163	5782	55532032	55681039	149008	protein_coding	KNOWN	USP24	protein_coding	USP24-001	55681039	1	1947	22.61715	1947	1	0	NA	NA	NA	NA	NA	NA	NA	NA	NA	NA	2	1279|98.5	5|4	0.125|0.04	0.125|0.2	0.09375|0.16	32|25	NA|7	NA|3	NA|3	-|+	0.443511298	1942	4.49934524084139	-3.32643636598981	0.760966059645578
5583	chr1	+	ENSG00000244861.1	lincRNA,	lincRNA	0.0625205	0.0538188	5783	55681081	55683124	2044	lincRNA	KNOWN	AC091609.1	lincRNA	AC091609.1-201	55681081	1	1948	0.05816965	1948	1	2	-1321|-140.5	5|4	0.125|0.04	0.125|0.2	0.09375|0.16	32|25	NA|7	NA|3	NA|3	-|+	0	NA	NA	NA	NA	NA	NA	NA	NA	NA	NA	0.465506899	1943	-4.10358956611055	-3.20705468689415	0.409996021767957
5606	chr1	-	ENSG00000162407.8	protein_coding,	protein_coding	0.625205	0.753463	5806	56960419	57045241	84823	protein_coding	KNOWN	PPAP2B	protein_coding	PPAP2B-001	57045241	1	1970	0.689334	1970	1	0	NA	NA	NA	NA	NA	NA	NA	NA	NA	NA	2	855.5|716	6|6	0.0606060606060606|0.15	0.181818181818182|0.2	0.121212121212121|0.025	33|40	NA|NA	NA|NA	NA|NA	+|+	0.391121776	1965	-0.536724919812657	-4.41771762303844	2.16241147909283
5680	chr1	+	ENSG00000230812.1	processed_transcript,	processed_transcript	9.37808	6.61971	5881	59486059	59498735	12677	processed_transcript	NOVEL	RP4-794H19.4	processed_transcript	RP4-794H19.4-002	59486059	1	2011	7.998895	2011	1	0	NA	NA	NA	NA	NA	NA	NA	NA	NA	NA	0	NA	NA	NA	NA	NA	NA	NA	NA	NA	NA	0.472305539	2006	2.99980071398397	-3.24895794915952	0.477392379588981
5754	chr1	-	ENSG00000162604.6	protein_coding,	protein_coding	22.945	21.8504	5955	62159826	62190792	30967	protein_coding	KNOWN	TM2D1	protein_coding	TM2D1-008	62190792	1	2032	22.3977	2032	1	1	-63	4	0.318181818	0.090909091	0	22	1	4	5	+	0	NA	NA	NA	NA	NA	NA	NA	NA	NA	NA	0.462307538	2027	4.48527868569883	-2.35042685852722	0.281935596558704
5823	chr1	-	ENSG00000230798.1	processed_transcript,	processed_transcript	0	0.107638	6026	63786555	63788107	1553	processed_transcript	NOVEL	RP4-792G4.2	processed_transcript	RP4-792G4.2-003	63788107	1	2074	0.053819	2074	1	4	-181.5|-212|-502|-578	4|4|4|5	0.0740740740740741|0.111111111111111|0.166666666666667|0.111111111111111	0.111111111111111|0.166666666666667|0.0416666666666667|0.111111111111111	0.111111111111111|0|0|0.111111111111111	27|18|24|36	NA|1|NA|NA	NA|3|NA|NA	NA|2|NA|NA	-|-|-|-	3	222|112|75.5	6|5|4	0.227272727272727|0.0714285714285714|0	0.0681818181818182|0.25|0.173913043478261	0|0.0714285714285714|0.130434782608696	44|28|23	NA|NA|NA	NA|NA|NA	NA|NA|NA	+|-|+	0.543691262	2069	-4.21574060497336	-4.11308624461398	0.470745107549458
5845	chr1	-	ENSG00000142856.12	processed_transcript,processed_transcript,	protein_coding	11.8789	11.1943	6048	63923355	63988872	65518	protein_coding	KNOWN	ITGB3BP	processed_transcript	ITGB3BP-015	63988872	1	2080	23.0732	2080	1	0	NA	NA	NA	NA	NA	NA	NA	NA	NA	NA	0	NA	NA	NA	NA	NA	NA	NA	NA	NA	NA	0.369126175	2075	4.52814619877728	-3.96605478828969	0.533001236744353
5850	chr1	+	ENSG00000203965.7	protein_coding,	protein_coding	0.937808	0.215275	6053	63989061	64038364	49304	protein_coding	KNOWN	EFCAB7	protein_coding	EFCAB7-001	63989061	1	2081	0.5765415	2081	1	0	NA	NA	NA	NA	NA	NA	NA	NA	NA	NA	0	NA	NA	NA	NA	NA	NA	NA	NA	NA	NA	0.356128774	2076	-0.794503636725269	-3.85542101624328	0.665233581192328
5851	chr1	-	ENSG00000142856.12	nonsense_mediated_decay,	protein_coding	0.250082	0	6054	63906444	63989173	82730	protein_coding	KNOWN	ITGB3BP	nonsense_mediated_decay	ITGB3BP-014	63989173	1	2082	0.125041	2082	1	0	NA	NA	NA	NA	NA	NA	NA	NA	NA	NA	0	NA	NA	NA	NA	NA	NA	NA	NA	NA	NA	0.353929214	2077	-2.99952687361507	-4.01419650849644	0.654275137282752
5860	chr1	+	ENSG00000079739.9	protein_coding,	protein_coding	4.50148	5.05897	6063	64058947	64125916	66970	protein_coding	KNOWN	PGM1	protein_coding	PGM1-001	64058947	1	2088	4.780225	2088	1	0	NA	NA	NA	NA	NA	NA	NA	NA	NA	NA	3	121.5|773|900.5	4|5|4	0.08|0.153846153846154|0.08	0.12|0.0769230769230769|0.16	0.08|0|0.12	25|26|25	3|NA|NA	6|NA|NA	1|NA|NA	-|-|-	0.400319936	2083	2.25707852589319	-4.07611607904707	0.972490486286408
5894	chr1	-	ENSG00000162434.7	processed_transcript,	protein_coding	0.187562	0.269094	6097	65325325	65330539	5215	protein_coding	KNOWN	JAK1	processed_transcript	JAK1-004	65330539	1	2104	0.228328	2104	1	0	NA	NA	NA	NA	NA	NA	NA	NA	NA	NA	0	NA	NA	NA	NA	NA	NA	NA	NA	NA	NA	0.418516297	2099	-2.13082030591527	-6.32331372424096	1.79536175338552
5898	chr1	-	ENSG00000162434.7	protein_coding,	protein_coding	4.75156	4.73605	6101	65298912	65432187	133276	protein_coding	KNOWN	JAK1	protein_coding	JAK1-001	65432187	1	2107	4.743805	2107	1	1	-63.5	5	0.043478261	0.173913043	0	23	NA	NA	NA	-	0	NA	NA	NA	NA	NA	NA	NA	NA	NA	NA	0.472305539	2102	2.24604470733016	-2.7409336369312	0.691865070712952
5916	chr1	+	ENSG00000162433.9	processed_transcript,	protein_coding	4.00131	2.74476	6119	65631615	65692112	60498	protein_coding	KNOWN	AK4	processed_transcript	AK4-005	65631615	1	2118	3.373035	2118	1	0	NA	NA	NA	NA	NA	NA	NA	NA	NA	NA	0	NA	NA	NA	NA	NA	NA	NA	NA	NA	NA	0.415116977	2113	1.75404728843148	-4.07368471258477	3.11013353891132
5958	chr1	+	ENSG00000184588.13	protein_coding,	protein_coding	1.56301	1.29165	6162	66797872	66828943	31072	protein_coding	KNOWN	PDE4B	protein_coding	PDE4B-011	66797872	1	2140	1.42733	2140	1	0	NA	NA	NA	NA	NA	NA	NA	NA	NA	NA	0	NA	NA	NA	NA	NA	NA	NA	NA	NA	NA	0.390721856	2135	0.513318925789923	-5.35178116909994	-0.0511968107770506
6074	chr1	+	ENSG00000234264.1	processed_transcript,	lincRNA	0.687726	1.29165	6286	68962359	69004310	41952	lincRNA	NOVEL	RP4-694A7.4	processed_transcript	RP4-694A7.4-001	68962359	1	2192	0.989688	2192	1	0	NA	NA	NA	NA	NA	NA	NA	NA	NA	NA	1	564	5	0	0.178571429	0.178571429	28	NA	NA	NA	+	0.387122575	2187	-0.0149543088827891	-5.36956475338868	0.519693958987569
6075	chr1	-	ENSG00000024526.11	protein_coding,protein_coding,	protein_coding	22.8825	25.4563	6287	68943493	68962765	19273	protein_coding	KNOWN	DEPDC1	protein_coding	DEPDC1-201	68962765	1	2193	48.3388	2193	1	1	-158	5	0	0.178571429	0.178571429	28	NA	NA	NA	+	0	NA	NA	NA	NA	NA	NA	NA	NA	NA	NA	0.394521096	2188	5.59510975385065	-2.85320919229137	0.118791618216742
6127	chr1	-	ENSG00000226088.1	processed_transcript,	processed_transcript	0.0625205	0.0538188	6339	70825245	70826120	876	processed_transcript	PUTATIVE	RP11-180O5.2	processed_transcript	RP11-180O5.2-001	70826120	1	2213	0.05816965	2213	1	0	NA	NA	NA	NA	NA	NA	NA	NA	NA	NA	0	NA	NA	NA	NA	NA	NA	NA	NA	NA	NA	0.422915417	2208	-4.10358956611055	-6.39435014451413	3.15669190848543
6129	chr1	+	ENSG00000116761.7	processed_transcript,protein_coding,	protein_coding	3.56367	3.65968	6341	70876955	70905253	28299	protein_coding	KNOWN	CTH	protein_coding	CTH-001	70876955	1	2214	7.22335	2214	1	0	NA	NA	NA	NA	NA	NA	NA	NA	NA	NA	0	NA	NA	NA	NA	NA	NA	NA	NA	NA	NA	0.396320736	2209	2.85266807637808	-3.03046595854757	0.141519617172586
6144	chr1	-	ENSG00000132485.8	processed_transcript,	protein_coding	0	0.0538188	6356	71530770	71532889	2120	protein_coding	KNOWN	ZRANB2	processed_transcript	ZRANB2-005	71532889	1	2222	0.0269094	2222	1	0	NA	NA	NA	NA	NA	NA	NA	NA	NA	NA	0	NA	NA	NA	NA	NA	NA	NA	NA	NA	NA	0.336732653	2217	-5.21574596626852	-7.2242093941005	2.40594473151132
6222	chr1	+	ENSG00000162623.9	protein_coding,	protein_coding	11.3787	10.6023	6440	75198858	75230141	31284	protein_coding	KNOWN	TYW3	protein_coding	TYW3-201	75198858	1	2265	10.9905	2265	1	2	-568|-537	1|4	0|0.107142857142857	0|0.107142857142857	0|0.0714285714285714	18|28	NA|NA	NA|NA	NA|NA	+|+	0	NA	NA	NA	NA	NA	NA	NA	NA	NA	NA	0.427314537	2259	3.45818511639851	-3.75851608811954	0.782384531482812
6224	chr1	-	ENSG00000116791.9	protein_coding,	protein_coding	0.312603	0.161456	6442	75171174	75199092	27919	protein_coding	KNOWN	CRYZ	protein_coding	CRYZ-201	75199092	1	2266	0.2370295	2266	1	1	-1987.5	4	0.137931034	0.034482759	0.24137931	29	NA	NA	NA	-	2	802|771	1|4	0|0.107142857142857	0|0.107142857142857	0|0.0714285714285714	18|28	NA|NA	NA|NA	NA|NA	+|+	0.382923415	2260	-2.07686147097404	-5.09848082101663	1.21460029850293
6273	chr1	+	ENSG00000137955.10	processed_transcript,	protein_coding	0.437644	0.215275	6492	76253208	76257203	3996	protein_coding	KNOWN	RABGGTB	processed_transcript	RABGGTB-008	76253208	1	2288	0.3264595	2288	1	0	NA	NA	NA	NA	NA	NA	NA	NA	NA	NA	0	NA	NA	NA	NA	NA	NA	NA	NA	NA	NA	0.428514297	2282	-1.61502407026211	-6.56142606257726	2.53242294981997
6274	chr1	+	ENSG00000207241.1	snoRNA,	snoRNA	0.500164	0.43055	6493	76253574	76253657	84	snoRNA	KNOWN	SNORD45A	snoRNA	SNORD45A-201	76253574	1	2289	0.465357	2289	1	0	NA	NA	NA	NA	NA	NA	NA	NA	NA	NA	0	NA	NA	NA	NA	NA	NA	NA	NA	NA	NA	0.429714057	2283	-1.10359018614839	-6.57511657159107	2.32924560272312
6275	chr1	+	ENSG00000201487.1	snoRNA,	snoRNA	0.0625205	0.107638	6494	76255162	76255233	72	snoRNA	KNOWN	SNORD45B	snoRNA	SNORD45B-201	76255162	1	2290	0.08507925	2290	1	0	NA	NA	NA	NA	NA	NA	NA	NA	NA	NA	0	NA	NA	NA	NA	NA	NA	NA	NA	NA	NA	0.421915617	2284	-3.55504887422473	-6.25561151433635	1.49273769560213
6276	chr1	+	ENSG00000137955.10	processed_transcript,	protein_coding	0.250082	0.376732	6495	76256954	76257544	591	protein_coding	KNOWN	RABGGTB	processed_transcript	RABGGTB-009	76256954	1	2291	0.313407	2291	1	0	NA	NA	NA	NA	NA	NA	NA	NA	NA	NA	0	NA	NA	NA	NA	NA	NA	NA	NA	NA	NA	0.384923015	2285	-1.67389069187168	-6.23373218964754	2.74188219657114
6301	chr1	-	ENSG00000142892.10	protein_coding,processed_transcript,	protein_coding	25.0707	31.6993	6520	77554675	77685111	130437	protein_coding	KNOWN	PIGK	protein_coding	PIGK-001	77685111	1	2307	56.77	2307	1	0	NA	NA	NA	NA	NA	NA	NA	NA	NA	NA	0	NA	NA	NA	NA	NA	NA	NA	NA	NA	NA	0.410517896	2301	5.82705683650015	-3.96380195953859	0.603525477598559
6356	chr1	+	ENSG00000162614.13	protein_coding,protein_coding,	protein_coding	0	0.0538188	6578	78354200	78409576	55377	protein_coding	KNOWN	NEXN	protein_coding	NEXN-202	78354200	1	2327	0.0538188	2327	1	0	NA	NA	NA	NA	NA	NA	NA	NA	NA	NA	1	809	3	0.071428571	0.035714286	0.142857143	28	NA	NA	NA	-	0.456308738	2321	-4.21574596626852	-4.99364307526849	0.859353402776815
6385	chr1	+	ENSG00000162616.7	processed_transcript,	protein_coding	6.62718	5.81243	6608	78470619	78481983	11365	protein_coding	KNOWN	DNAJB4	processed_transcript	DNAJB4-002	78470619	1	2333	6.219805	2333	1	1	-737.5	4	0.111111111	0.074074074	0.111111111	27	NA	NA	NA	+	0	NA	NA	NA	NA	NA	NA	NA	NA	NA	NA	0.343531294	2327	2.63686935046152	-3.58401643420223	0.61863805037265
6387	chr1	+	ENSG00000137960.5	protein_coding,	protein_coding	0	0.0538188	6610	78511586	78604133	92548	protein_coding	KNOWN	GIPC2	protein_coding	GIPC2-001	78511586	1	2335	0.0269094	2335	1	0	NA	NA	NA	NA	NA	NA	NA	NA	NA	NA	1	2.5	4	0.047619048	0.142857143	0.047619048	21	5	1	1	+	0.439112178	2329	-5.21574596626852	-5.12340883668712	1.62845864802382
6484	chr1	+	ENSG00000142875.13	protein_coding,	protein_coding	0.0625205	0	6712	84543745	84704181	160437	protein_coding	KNOWN	PRKACB	protein_coding	PRKACB-001	84543745	1	2390	0.03126025	2390	1	1	-306.5	4	0.172413793	0.24137931	0.034482759	29	4	7	6	+	1	228.5	5	0.172413793	0.068965517	0.068965517	29	NA	NA	NA	-	0.361727654	2384	-4.99952687361507	-2.78599462290083	0.460296980537116
6519	chr1	+	ENSG00000117133.6	protein_coding,	protein_coding	88.9667	110.544	6748	84944950	84963473	18524	protein_coding	KNOWN	RPF1	protein_coding	RPF1-001	84944950	1	2402	99.75535	2402	1	0	NA	NA	NA	NA	NA	NA	NA	NA	NA	NA	0	NA	NA	NA	NA	NA	NA	NA	NA	NA	NA	0.382523495	2396	6.64032231177614	-4.23547042010874	1.27718902064518
6521	chr1	+	ENSG00000122432.10	protein_coding,protein_coding,	protein_coding	1.25041	1.56074	6750	84971974	85031875	59902	protein_coding	KNOWN	SPATA1	protein_coding	SPATA1-201	84971974	1	2404	2.81115	2404	1	1	-155	5	0	0.176470588	0.176470588	34	NA	NA	NA	+	3	285.5|426|497	5|4|4	0.257142857142857|0.0384615384615385|0.1	0.0285714285714286|0.115384615384615|0.15	0.142857142857143|0.153846153846154|0	35|26|20	NA|NA|NA	NA|NA|NA	NA|NA|NA	+|-|+	0.435912817	2398	1.49116043645838	-2.67587608054932	0.529039171512628
6526	chr1	-	ENSG00000174021.6	protein_coding,protein_coding,	protein_coding	5.81441	6.45825	6755	84964012	84972248	8237	protein_coding	KNOWN	GNG5	protein_coding	GNG5-001	84972248	1	2405	12.27266	2405	1	3	-11.5|-152|-223	5|4|4	0.257142857142857|0.0384615384615385|0.1	0.0285714285714286|0.115384615384615|0.15	0.142857142857143|0.153846153846154|0	35|26|20	NA|NA|NA	NA|NA|NA	NA|NA|NA	+|-|+	1	429	5	0	0.176470588	0.176470588	34	NA	NA	NA	+	0.395320936	2399	3.61737607028571	-3.24895794915952	0.631139633433956
6554	chr1	+	ENSG00000162643.8	protein_coding,	protein_coding	0.125041	0.322913	6784	85464830	85598821	133992	protein_coding	KNOWN	WDR63	protein_coding	WDR63-004	85464830	1	2414	0.223977	2414	1	2	-1967.5|-1754.5	4|4	0|0.0571428571428571	0.157894736842105|0.228571428571429	0|0.0571428571428571	19|35	NA|NA	NA|NA	NA|NA	-|+	0	NA	NA	NA	NA	NA	NA	NA	NA	NA	NA	0.49570086	2408	-2.1585775040759	-4.9131944463387	2.24556409101883
6571	chr1	-	ENSG00000142867.6	protein_coding,	protein_coding	3.06351	3.17531	6802	85733307	85742139	8833	protein_coding	KNOWN	BCL10	protein_coding	BCL10-201	85742139	1	2420	3.11941	2420	1	1	-496	4	0.227272727	0.090909091	0.090909091	22	2	3	4	-	1	191.5	4	0	0.176470588	0	17	NA	NA	NA	-	0.464507099	2414	1.64127318595759	-3.07840522579934	1.09479344739986
6574	chr1	+	ENSG00000223653.1	processed_transcript,	lincRNA	0.0625205	0	6805	85743355	85913807	170453	lincRNA	NOVEL	RP11-131L23.1	processed_transcript	RP11-131L23.1-002	85743355	1	2423	0.03126025	2423	1	2	-1407.5|-720	4|4	0|0.227272727272727	0.176470588235294|0.0909090909090909	0|0.0909090909090909	17|22	NA|2	NA|3	NA|4	-|-	0	NA	NA	NA	NA	NA	NA	NA	NA	NA	NA	0.448510298	2417	-4.99952687361507	-6.54786424985358	0.84464677464885
6622	chr1	-	ENSG00000122417.9	protein_coding,protein_coding,protein_coding,	protein_coding	4.12636	5.1666	6855	86814421	86862003	47583	protein_coding	KNOWN	ODF2L	protein_coding	ODF2L-201	86862003	1	2435	13.93944	2435	1	1	-25	4	0.090909091	0.136363636	0.090909091	22	NA	NA	NA	-	1	420	4	0.045454545	0.136363636	0.090909091	22	2	1	5	+	0.375924815	2429	3.80110069874427	-2.8080533029524	-0.03108771801672
6657	chr1	-	ENSG00000235251.2	processed_pseudogene,	pseudogene	0.312603	0.322913	6891	87510618	87511554	937	pseudogene	KNOWN	RP11-384B12.2	processed_pseudogene	RP11-384B12.2-001	87511554	1	2452	0.317758	2452	1	0	NA	NA	NA	NA	NA	NA	NA	NA	NA	NA	0	NA	NA	NA	NA	NA	NA	NA	NA	NA	NA	0.342731454	2445	-1.65399964734387	-5.42426937086123	0.544609027618282
6658	chr1	+	ENSG00000225568.1	processed_pseudogene,	pseudogene	0.125041	0.0538188	6892	87511558	87512383	826	pseudogene	KNOWN	RP11-384B12.3	processed_pseudogene	RP11-384B12.3-001	87511558	1	2453	0.0894299	2453	1	0	NA	NA	NA	NA	NA	NA	NA	NA	NA	NA	0	NA	NA	NA	NA	NA	NA	NA	NA	NA	NA	0.341731654	2446	-3.48309892693688	-5.55381569297755	1.53894782849313
6680	chr1	-	ENSG00000237505.1	processed_transcript,	lincRNA	0.500164	0.215275	6914	89005986	89150635	144650	lincRNA	NOVEL	RP11-76N22.2	processed_transcript	RP11-76N22.2-002	89150635	1	2465	0.3577195	2465	1	1	-27	4	0.142857143	0.178571429	0.071428571	28	NA	NA	NA	-	3	1468.5|803.5|436	4|5|5	0.142857142857143|0.142857142857143|0.125	0.0476190476190476|0.142857142857143|0.125	0.0476190476190476|0.114285714285714|0.0625	21|35|32	NA|NA|NA	NA|NA|NA	NA|NA|NA	-|-|-	0.352529494	2458	-1.48309933024027	-4.38720785423512	0.324801014505949
6689	chr1	-	ENSG00000137947.7	processed_transcript,	protein_coding	5.31425	6.51207	6925	89322948	89357210	34263	protein_coding	KNOWN	GTF2B	processed_transcript	GTF2B-005	89357210	1	2470	5.91316	2470	1	2	-111|-414.5	4|4	0.181818181818182|0	0.136363636363636|0.0869565217391304	0.0909090909090909|0.0869565217391304	22|23	4|NA	2|NA	4|NA	+|-	1	397.5	2	0	0.105263158	0	19	NA	NA	NA	+	0.420915817	2463	2.56392931449196	-3.67875537906185	0.318881912189183
6696	chr1	-	ENSG00000137944.12	protein_coding,	protein_coding	4.93912	5.38188	6932	89401542	89458287	56746	protein_coding	KNOWN	CCBL2	protein_coding	CCBL2-201	89458287	1	2472	5.1605	2472	1	3	-37.5|-206.5|-350.5	4|10|5	0.04|0.126984126984127|0.111111111111111	0.24|0.142857142857143|0.111111111111111	0.12|0.111111111111111|0.111111111111111	25|63|27	5|NA|NA	7|NA|NA	1|NA|NA	+|+|+	0	NA	NA	NA	NA	NA	NA	NA	NA	NA	NA	0.420915817	2465	2.367510854907	-3.11793767668799	0.803908958519429
6725	chr1	-	ENSG00000162645.8	protein_coding,	protein_coding	4.2514	4.03641	6961	89573683	89591797	18115	protein_coding	KNOWN	GBP2	protein_coding	GBP2-002	89591797	1	2482	4.143905	2482	1	0	NA	NA	NA	NA	NA	NA	NA	NA	NA	NA	1	262	4	0.166666667	0.083333333	0.125	24	NA	NA	NA	-	0.433713257	2475	2.05099092927932	-4.44888657036338	0.45579594510343
6731	chr1	-	ENSG00000162654.7	protein_coding,	protein_coding	11.7539	10.7638	6967	89646831	89664615	17785	protein_coding	KNOWN	GBP4	protein_coding	GBP4-001	89664615	1	2484	11.25885	2484	1	0	NA	NA	NA	NA	NA	NA	NA	NA	NA	NA	0	NA	NA	NA	NA	NA	NA	NA	NA	NA	NA	0.370125975	2477	3.49298757026058	-4.14336008677733	0.437041272114277
6738	chr1	-	ENSG00000154451.10	protein_coding,	protein_coding	0.875288	0.753463	6974	89724638	89738544	13907	protein_coding	KNOWN	GBP5	protein_coding	GBP5-201	89738544	1	2486	0.8143755	2486	1	3	-611.5|-777|-835	4|4|4	0.148148148148148|0.0454545454545455|0.192307692307692	0.037037037037037|0.136363636363636|0.0769230769230769	0.0740740740740741|0.227272727272727|0.0769230769230769	27|22|26	NA|1|NA	NA|3|NA	NA|6|NA	+|-|-	0	NA	NA	NA	NA	NA	NA	NA	NA	NA	NA	0.437312537	2479	-0.29623393543861	-5.74174399500436	1.3706246457147
6758	chr1	-	ENSG00000231999.2	processed_transcript,	processed_transcript	0.750247	0.699644	6995	90090409	90098453	8045	processed_transcript	NOVEL	RP5-1007M22.2	processed_transcript	RP5-1007M22.2-002	90098453	1	2495	0.7249455	2495	1	4	-205.5|-636|-737.5|-1191.5	5|4|3|4	0.108108108108108|0.0454545454545455|0|0.08	0.108108108108108|0.0454545454545455|0.105263157894737|0.08	0.0810810810810811|0.181818181818182|0.0526315789473684|0.12	37|22|19|25	NA|NA|NA|NA	NA|NA|NA|NA	NA|NA|NA|NA	+|-|+|-	2	1649.5|364.5	5|4	0.171428571428571|0.0952380952380952	0|0.0476190476190476	0.171428571428571|0.0952380952380952	35|21	NA|NA	NA|NA	NA|NA	+|-	0.447510498	2487	-0.464055554704842	-3.74878623729029	0.929203960612389
6766	chr1	+	ENSG00000171492.10	protein_coding,	protein_coding	17.1932	15.0154	7003	90286573	90398719	112147	protein_coding	KNOWN	LRRC8D	protein_coding	LRRC8D-004	90286573	1	2501	16.1043	2501	1	0	NA	NA	NA	NA	NA	NA	NA	NA	NA	NA	1	145.5	5	0.103448276	0.24137931	0.034482759	29	NA	NA	NA	+	0.420715857	2493	4.00937404784798	-3.39611091996712	0.388717747655608
6903	chr1	+	ENSG00000206680.1	snoRNA,	snoRNA	0.625205	0.538188	7141	93302846	93302940	95	snoRNA	KNOWN	SNORD21	snoRNA	SNORD21-201	93302846	1	2560	0.5816965	2560	1	0	NA	NA	NA	NA	NA	NA	NA	NA	NA	NA	0	NA	NA	NA	NA	NA	NA	NA	NA	NA	NA	0.410717856	2552	-0.781661471223193	-6.96794991575864	2.74196846723878
6904	chr1	+	ENSG00000251795.1	snoRNA,	snoRNA	0.500164	0.215275	7142	93303575	93303627	53	snoRNA	NOVEL	SNORA66.1	snoRNA	SNORA66.1-201	93303575	1	2561	0.3577195	2561	1	0	NA	NA	NA	NA	NA	NA	NA	NA	NA	NA	0	NA	NA	NA	NA	NA	NA	NA	NA	NA	NA	0.383123375	2553	-1.48309933024027	-6.39435014451413	3.60134292460132
6934	chr1	+	ENSG00000122483.12	processed_transcript,	protein_coding	2.68838	1.66838	7172	93645487	93651957	6471	protein_coding	KNOWN	CCDC18	processed_transcript	CCDC18-009	93645487	1	2577	2.17838	2577	1	1	-1347.5	4	0.121212121	0.090909091	0.121212121	33	NA	NA	NA	-	1	496.5	4	0.095238095	0.142857143	0.142857143	21	2	5	1	+	0.374525095	2569	1.12325564197779	-4.1510287710955	1.12235798632958
6993	chr1	-	ENSG00000137936.11	protein_coding,	protein_coding	0.750247	0.968738	7234	94027348	94147385	120038	protein_coding	KNOWN	BCAR3	protein_coding	BCAR3-001	94147385	1	2598	0.8594925	2598	1	0	NA	NA	NA	NA	NA	NA	NA	NA	NA	NA	3	1388|621|24	4|5|4	0.25|0.125|0.05	0.178571428571429|0.166666666666667|0.2	0.107142857142857|0|0	28|24|20	NA|NA|NA	NA|NA|NA	NA|NA|NA	-|+|-	0.403119376	2590	-0.218443044200914	-4.05438030706892	1.62565624169271
7001	chr1	-	ENSG00000067334.8	nonsense_mediated_decay,	protein_coding	88.9667	99.9953	7242	94335354	94344718	9365	protein_coding	KNOWN	DNTTIP2	nonsense_mediated_decay	DNTTIP2-007	94344718	1	2603	94.481	2603	1	0	NA	NA	NA	NA	NA	NA	NA	NA	NA	NA	0	NA	NA	NA	NA	NA	NA	NA	NA	NA	NA	0.407718456	2595	6.56195232938753	-2.84904529014699	0.537135171402697
7042	chr1	+	ENSG00000226835.1	processed_transcript,	processed_transcript	0.250082	0.322913	7283	94798823	94800404	1582	processed_transcript	PUTATIVE	RP11-148B18.3	processed_transcript	RP11-148B18.3-001	94798823	1	2628	0.2864975	2628	1	0	NA	NA	NA	NA	NA	NA	NA	NA	NA	NA	0	NA	NA	NA	NA	NA	NA	NA	NA	NA	NA	0.405718856	2620	-1.80340554492207	-6.07942922162523	1.02476291373086
7045	chr1	+	ENSG00000117528.7	protein_coding,	protein_coding	6.6897	8.019	7286	94883969	94982836	98868	protein_coding	KNOWN	ABCD3	protein_coding	ABCD3-202	94883969	1	2630	7.35435	2630	1	1	-271	4	0.166666667	0.041666667	0.083333333	24	NA	NA	NA	+	1	505	4	0.142857143	0	0.142857143	28	NA	NA	NA	-	0.430513897	2622	2.87859783730389	-2.83662490991919	0.60542322354365
7091	chr1	-	ENSG00000172339.7	protein_coding,	protein_coding	4.93912	4.89751	7334	95448297	95538501	90205	protein_coding	KNOWN	ALG14	protein_coding	ALG14-001	95538501	1	2644	4.918315	2644	1	0	NA	NA	NA	NA	NA	NA	NA	NA	NA	NA	1	1256.5	4	0.148148148	0.185185185	0.148148148	27	7	6	2	-	0.446310738	2636	2.29816413720823	-2.80099798439893	0.255401806197165
7101	chr1	+	ENSG00000122481.12	protein_coding,	protein_coding	14.8174	13.4547	7344	95699759	95711058	11300	protein_coding	KNOWN	RWDD3	protein_coding	RWDD3-201	95699759	1	2650	14.13605	2650	1	2	-172.5|-97.5	6|4	0.121212121212121|0.0526315789473684	0.181818181818182|0.157894736842105	0.0303030303030303|0	33|19	NA|NA	NA|NA	NA|NA	-|-	1	400	5	0.066666667	0.1	0.1	30	NA	NA	NA	-	0.418716257	2642	3.82130714279166	-3.10795256395812	0.408390487603751
7154	chr1	-	ENSG00000188641.8	processed_transcript,protein_coding,	protein_coding	6.31458	6.83499	7397	98157277	98386553	229277	protein_coding	KNOWN	DPYD	protein_coding	DPYD-201	98386553	1	2678	13.14957	2678	1	1	-826	3	0	0.05	0.05	20	NA	NA	NA	-	0	NA	NA	NA	NA	NA	NA	NA	NA	NA	NA	0.390921816	2670	3.71694371805433	-3.51642103506369	1.10931042045025
7164	chr1	+	ENSG00000162627.12	protein_coding,	protein_coding	0.0625205	0.161456	7407	99127236	99226054	98819	protein_coding	KNOWN	SNX7	protein_coding	SNX7-201	99127236	1	2685	0.11198825	2685	1	3	-147.5|-53.5|-7	4|4|4	0.111111111111111|0.0645161290322581|0.15625	0.148148148148148|0.225806451612903|0.25	0.0740740740740741|0.032258064516129|0.0625	27|31|32	NA|NA|NA	NA|NA|NA	NA|NA|NA	-|+|+	0	NA	NA	NA	NA	NA	NA	NA	NA	NA	NA	0.430713857	2677	-3.15858072471161	-4.52323882192187	0.454639577986189
7186	chr1	-	ENSG00000156869.7	retained_intron,	protein_coding	15.1925	7.64227	7429	100213151	100232187	19037	protein_coding	KNOWN	FRRS1	retained_intron	FRRS1-004	100232187	1	2694	11.417385	2694	1	1	-1130	4	0.136363636	0.045454545	0.181818182	22	NA	NA	NA	+	1	483	5	0.192307692	0.038461538	0.115384615	26	NA	NA	NA	+	0.403719256	2686	3.5131603533345	-3.93042425830972	1.5049889442469
7224	chr1	-	ENSG00000224616.1	processed_transcript,	processed_transcript	2.31326	2.69094	7468	100729565	100731676	2112	processed_transcript	NOVEL	RP11-305E17.6	processed_transcript	RP11-305E17.6-001	100731676	1	2716	2.5021	2716	1	1	-561	6	0.05	0.2	0.125	40	NA	NA	NA	+	0	NA	NA	NA	NA	NA	NA	NA	NA	NA	NA	0.442311538	2708	1.32313945002375	-2.61893372972551	1.46770988423262
7225	chr1	+	ENSG00000137996.8	protein_coding,	protein_coding	14.9424	17.9217	7469	100731763	100758325	26563	protein_coding	KNOWN	RTCD1	protein_coding	RTCD1-001	100731763	1	2717	16.43205	2717	1	0	NA	NA	NA	NA	NA	NA	NA	NA	NA	NA	1	474	6	0.05	0.2	0.125	40	NA	NA	NA	+	0.382123575	2709	4.03844057154427	-2.57356992208009	1.41804149265641
7249	chr1	+	ENSG00000162692.5	protein_coding,	protein_coding	5.25173	6.45825	7493	101185311	101204601	19291	protein_coding	KNOWN	VCAM1	protein_coding	VCAM1-002	101185311	1	2730	5.85499	2730	1	0	NA	NA	NA	NA	NA	NA	NA	NA	NA	NA	0	NA	NA	NA	NA	NA	NA	NA	NA	NA	NA	0.373725255	2722	2.54966670668503	-4.36028997451472	1.35604518977258
7273	chr1	-	ENSG00000117543.13	protein_coding,protein_coding,protein_coding,	protein_coding	35.074	37.8884	7518	101455619	101491328	35710	protein_coding	KNOWN	DPH5	protein_coding	DPH5-001	101491328	1	2736	109.4436	2736	1	2	-95|-1720	5|4	0.1|0	0.2|0.05	0.1|0.15	30|20	NA|NA	NA|NA	NA|NA	+|+	0	NA	NA	NA	NA	NA	NA	NA	NA	NA	NA	0.388322336	2728	6.77404378140436	-3.82852667120495	0.845610491833905
7277	chr1	+	ENSG00000233184.1	processed_transcript,	lincRNA	3.00099	4.62842	7522	101491434	101546118	54685	lincRNA	NOVEL	RP11-421L21.3	processed_transcript	RP11-421L21.3-005	101491434	1	2737	3.814705	2737	1	1	-11	5	0.1	0.2	0.1	30	NA	NA	NA	+	1	1614	4	0	0.05	0.15	20	NA	NA	NA	+	0.387722456	2729	1.93157149441426	-3.83881142427573	0.806550921754528
7279	chr1	-	ENSG00000117543.13	processed_transcript,	protein_coding	0.250082	0.0538188	7524	101455619	101491644	36026	protein_coding	KNOWN	DPH5	processed_transcript	DPH5-013	101491644	1	2738	0.1519504	2738	1	1	-1404	4	0	0.05	0.15	20	NA	NA	NA	+	1	221	5	0.1	0.2	0.1	30	NA	NA	NA	+	0.377924415	2730	-2.71832762221698	-5.65195797376349	0.8504194073238
7286	chr1	+	ENSG00000170989.7	protein_coding,	protein_coding	1.75058	1.07638	7531	101702444	101707074	4631	protein_coding	KNOWN	S1PR1	protein_coding	S1PR1-001	101702444	1	2743	1.41348	2743	1	2	-1536|-414	3|4	0.166666666666667|0.0769230769230769	0.0416666666666667|0.153846153846154	0.0416666666666667|0.115384615384615	24|26	NA|NA	NA|NA	NA|NA	+|+	2	1121.5|1397.5	6|4	0.024390243902439|0.04	0.0731707317073171|0.08	0.0731707317073171|0.12	41|25	NA|NA	NA|NA	NA|NA	+|+	0.445710858	2735	0.499251469936014	-5.01214648912124	0.450287821122124
7329	chr1	+	ENSG00000185946.10	protein_coding,	protein_coding	57.1438	50.482	7575	104068578	104097854	29277	protein_coding	KNOWN	RNPC3	protein_coding	RNPC3-201	104068578	1	2764	53.8129	2764	1	0	NA	NA	NA	NA	NA	NA	NA	NA	NA	NA	0	NA	NA	NA	NA	NA	NA	NA	NA	NA	NA	0.427314537	2756	5.74988015122256	-3.76634747754518	1.12817790967219
7391	chr1	+	ENSG00000162631.12	protein_coding,	protein_coding	0.0625205	0.0538188	7639	107683661	108026080	342420	protein_coding	KNOWN	NTNG1	protein_coding	NTNG1-004	107683661	1	2794	0.05816965	2794	1	2	-973|-41.5	4|4	0.178571428571429|0.19047619047619	0|0	0.0714285714285714|0.0952380952380952	28|21	NA|1	NA|5	NA|1	+|-	2	240.5|493	5|8	0.111111111111111|0.111111111111111	0.111111111111111|0.148148148148148	0.037037037037037|0.037037037037037	27|54	NA|NA	NA|NA	NA|NA	-|-	0.431113777	2786	-4.10358956611055	-4.80035465619792	1.66075752826293
7397	chr1	-	ENSG00000252194.1	miRNA,	miRNA	17.0681	21.7966	7645	108113461	108113552	92	miRNA	NOVEL	AC114491.2	miRNA	AC114491.2-201	108113552	1	2797	19.43235	2797	1	1	-72	3	0	0.15	0.05	20	NA	NA	NA	+	0	NA	NA	NA	NA	NA	NA	NA	NA	NA	NA	0.400719856	2789	4.28038847488099	-7.53603438030972	2.83580789751839
7441	chr1	+	ENSG00000134186.7	protein_coding,	protein_coding	10.3784	12.2169	7689	109234945	109244425	9481	protein_coding	KNOWN	PRPF38B	protein_coding	PRPF38B-001	109234945	1	2817	11.29765	2817	1	0	NA	NA	NA	NA	NA	NA	NA	NA	NA	NA	3	236|813|1038	4|4|4	0.192307692307692|0.178571428571429|0.0909090909090909	0|0.0357142857142857|0	0|0.107142857142857|0.136363636363636	26|28|22	NA|4|NA	NA|5|NA	NA|2|NA	-|+|+	0.410517896	2809	3.49795080682609	-2.17730734540335	-0.676168789021695
7484	chr1	-	ENSG00000085433.11	protein_coding,protein_coding,	protein_coding	6.31458	5.38188	7734	109512836	109584697	71862	protein_coding	KNOWN	WDR47	protein_coding	WDR47-003	109584697	1	2833	11.69646	2833	1	3	-175|-212.5|-272	7|4|6	0.0526315789473684|0.0526315789473684|0.03125	0.131578947368421|0.105263157894737|0.15625	0.0263157894736842|0|0.09375	38|19|32	NA|NA|NA	NA|NA|NA	NA|NA|NA	+|+|+	2	946.5|391	6|4	0.121951219512195|0.0454545454545455	0.146341463414634|0.0909090909090909	0.024390243902439|0.136363636363636	41|22	NA|NA	NA|NA	NA|NA	-|-	0.469706059	2825	3.54800005091661	-2.04104301395295	-0.142695737394936
7490	chr1	-	ENSG00000197780.4	nonsense_mediated_decay,	protein_coding	45.64	45.5307	7740	109605121	109618593	13473	protein_coding	KNOWN	TAF13	nonsense_mediated_decay	TAF13-001	109618593	1	2835	45.58535	2835	1	0	NA	NA	NA	NA	NA	NA	NA	NA	NA	NA	0	NA	NA	NA	NA	NA	NA	NA	NA	NA	NA	0.442111578	2827	5.51049834738714	-2.45729225255708	-0.207852623330859
7531	chr1	-	ENSG00000134222.11	protein_coding,protein_coding,protein_coding,	protein_coding	13.5044	12.6474	7781	109822207	109825744	3538	protein_coding	KNOWN	PSRC1	protein_coding	PSRC1-201	109825744	1	2846	39.2277	2846	1	0	NA	NA	NA	NA	NA	NA	NA	NA	NA	NA	0	NA	NA	NA	NA	NA	NA	NA	NA	NA	NA	0.476704659	2838	5.29380084463149	-1.44619526336143	0.30801005627217
7554	chr1	-	ENSG00000143106.7	protein_coding,	protein_coding	97.0944	113.073	7804	109944419	109969062	24644	protein_coding	KNOWN	PSMA5	protein_coding	PSMA5-201	109969062	1	2851	105.0837	2851	1	0	NA	NA	NA	NA	NA	NA	NA	NA	NA	NA	1	171	6	0.125	0.15	0.15	40	NA	NA	NA	-	0.414517097	2843	6.71539509358574	-2.12099690822533	1.53497048756081
7727	chr1	-	ENSG00000134248.8	protein_coding,	protein_coding	147.486	160.003	7981	110943871	110950290	6420	protein_coding	KNOWN	HBXIP	protein_coding	HBXIP-004	110950290	1	2899	153.7445	2899	1	0	NA	NA	NA	NA	NA	NA	NA	NA	NA	NA	0	NA	NA	NA	NA	NA	NA	NA	NA	NA	NA	0.466706659	2891	7.26439099070041	-2.12980972706746	1.25085548623576
7743	chr1	-	ENSG00000177301.9	protein_coding,	protein_coding	0.0625205	0	7997	111136202	111174096	37895	protein_coding	KNOWN	KCNA2	protein_coding	KCNA2-001	111174096	1	2905	0.03126025	2905	1	0	NA	NA	NA	NA	NA	NA	NA	NA	NA	NA	0	NA	NA	NA	NA	NA	NA	NA	NA	NA	NA	0.48790242	2897	-4.99952687361507	-4.5842240575782	2.13442630551673
7750	chr1	+	ENSG00000143119.7	protein_coding,	protein_coding	789.009	629.142	8004	111415775	111442198	26424	protein_coding	KNOWN	CD53	protein_coding	CD53-201	111415775	1	2911	709.0755	2911	1	0	NA	NA	NA	NA	NA	NA	NA	NA	NA	NA	1	1089.5	4	0.142857143	0.047619048	0.047619048	21	NA	NA	NA	+	0.400719856	2903	9.46979543878603	-4.44259869528614	-0.502617555576602
7765	chr1	+	ENSG00000134255.9	processed_transcript,protein_coding,	protein_coding	1.31293	1.39929	8019	111682249	111727430	45182	protein_coding	KNOWN	CEPT1	processed_transcript	CEPT1-004	111682249	1	2917	2.71222	2917	1	0	NA	NA	NA	NA	NA	NA	NA	NA	NA	NA	1	192	6	0.02173913	0.152173913	0.152173913	46	NA	NA	NA	-	0.400919816	2909	1.43947420651116	-4.90452646190716	1.29338520671186
7767	chr1	-	ENSG00000156171.9	processed_transcript,	protein_coding	3.00099	2.36803	8021	111663138	111682318	19181	protein_coding	KNOWN	DRAM2	processed_transcript	DRAM2-010	111682318	1	2918	2.68451	2918	1	1	-123	6	0.02173913	0.152173913	0.152173913	46	NA	NA	NA	-	0	NA	NA	NA	NA	NA	NA	NA	NA	NA	NA	0.440111978	2910	1.4246587790551	-4.57731921493231	-0.105356818883085
7768	chr1	+	ENSG00000134255.9	processed_transcript,	protein_coding	0.937808	0.484369	8022	111682356	111703818	21463	protein_coding	KNOWN	CEPT1	processed_transcript	CEPT1-007	111682356	1	2919	0.7110885	2919	1	0	NA	NA	NA	NA	NA	NA	NA	NA	NA	NA	1	85	6	0.02173913	0.152173913	0.152173913	46	NA	NA	NA	-	0.408518296	2911	-0.491898970252881	-4.63709140071657	0.448660349002207
7784	chr1	-	ENSG00000162777.11	processed_transcript,	protein_coding	82.9022	60.6538	8038	111740542	111742865	2324	protein_coding	KNOWN	DENND2D	processed_transcript	DENND2D-007	111742865	1	2922	71.778	2922	1	0	NA	NA	NA	NA	NA	NA	NA	NA	NA	NA	0	NA	NA	NA	NA	NA	NA	NA	NA	NA	NA	0.546890622	2914	6.16546981979281	-4.61217865098308	1.73457957002306
7788	chr1	+	ENSG00000064886.8	protein_coding,	protein_coding	0.812767	0.968738	8042	111743393	111786061	42669	protein_coding	KNOWN	CHI3L2	protein_coding	CHI3L2-001	111743393	1	2923	0.8907525	2923	1	0	NA	NA	NA	NA	NA	NA	NA	NA	NA	NA	0	NA	NA	NA	NA	NA	NA	NA	NA	NA	NA	0.522895421	2915	-0.166903467432475	-5.09848082101663	1.47665388003628
7838	chr1	-	ENSG00000116455.9	processed_transcript,	protein_coding	0.0625205	0.322913	8094	111983920	111990154	6235	protein_coding	KNOWN	WDR77	processed_transcript	WDR77-003	111990154	1	2939	0.19271675	2939	1	3	-1444|-1479|-1609	5|5|4	0.0909090909090909|0.1|0.0666666666666667	0.0909090909090909|0.2|0.2	0.0909090909090909|0.0666666666666667|0.0666666666666667	22|30|30	NA|NA|NA	NA|NA|NA	NA|NA|NA	+|+|+	0	NA	NA	NA	NA	NA	NA	NA	NA	NA	NA	0.462107578	2931	-2.37544612578748	-6.76603339654235	2.59431565881459
7839	chr1	+	ENSG00000116459.6	processed_transcript,	protein_coding	0.0625205	0	8096	111991486	111998767	7282	protein_coding	KNOWN	ATP5F1	processed_transcript	ATP5F1-003	111991486	1	2940	0.03126025	2940	1	0	NA	NA	NA	NA	NA	NA	NA	NA	NA	NA	5	112|147|277|786|861.5	5|5|4|4|5	0.0909090909090909|0.1|0.0666666666666667|0.25|0.2	0.0909090909090909|0.2|0.2|0.0416666666666667|0.0857142857142857	0.0909090909090909|0.0666666666666667|0.0666666666666667|0.0416666666666667|0.114285714285714	22|30|30|24|35	NA|NA|NA|NA|NA	NA|NA|NA|NA|NA	NA|NA|NA|NA|NA	+|+|+|+|+	0.419916017	2932	-4.99952687361507	-5.37554156462096	1.09073489108136
7846	chr1	+	ENSG00000116459.6	processed_transcript,	protein_coding	376.624	339.327	8103	111992107	112003934	11828	protein_coding	KNOWN	ATP5F1	processed_transcript	ATP5F1-006	111992107	1	2944	357.9755	2944	1	3	-509|-474|-344	5|5|4	0.0909090909090909|0.1|0.0666666666666667	0.0909090909090909|0.2|0.2	0.0909090909090909|0.0666666666666667|0.0666666666666667	22|30|30	NA|NA|NA	NA|NA|NA	NA|NA|NA	+|+|+	2	165|240.5	4|5	0.25|0.2	0.0416666666666667|0.0857142857142857	0.0416666666666667|0.114285714285714	24|35	NA|NA	NA|NA	NA|NA	+|+	0.444911018	2936	8.48371704196252	-2.78699002062808	0.665233581192328
7849	chr1	+	ENSG00000143110.7	protein_coding,	protein_coding	0.0625205	0	8106	112016491	112021094	4604	protein_coding	KNOWN	C1orf162	protein_coding	C1orf162-003	112016491	1	2945	0.03126025	2945	1	1	-1495.5	4	0.217391304	0.043478261	0.086956522	23	5	4	1	-	0	NA	NA	NA	NA	NA	NA	NA	NA	NA	NA	0.428514297	2937	-4.99952687361507	-6.40653719972282	0.876428546113014
7866	chr1	+	ENSG00000116473.10	protein_coding,protein_coding,	protein_coding	33.9487	31.3764	8125	112162405	112259313	96909	protein_coding	KNOWN	RAP1A	protein_coding	RAP1A-202	112162405	1	2952	65.3251	2952	1	1	-205.5	4	0.105263158	0.052631579	0.105263158	19	1	2	4	-	2	156.5|670.5	3|8	0.130434782608696|0.127272727272727	0.0434782608695652|0.163636363636364	0.0869565217391304|0.0727272727272727	23|55	NA|NA	NA|NA	NA|NA	+|+	0.469106179	2944	6.02956552291936	-3.57539175256612	0.618419180667163
7872	chr1	-	ENSG00000197852.7	protein_coding,	protein_coding	1.50049	2.20657	8131	112264973	112281985	17013	protein_coding	KNOWN	C1orf183	protein_coding	C1orf183-003	112281985	1	2955	1.85353	2955	1	1	-141.5	5	0.068965517	0.24137931	0.034482759	29	NA	NA	NA	+	1	570	6	0.047619048	0.238095238	0.071428571	42	NA	NA	NA	-	0.529694061	2947	0.890275465845478	-2.44781571929161	0.989738479400235
7878	chr1	+	ENSG00000064703.7	nonsense_mediated_decay,	protein_coding	0.250082	0.376732	8137	112297867	112308452	10586	protein_coding	KNOWN	DDX20	nonsense_mediated_decay	DDX20-003	112297867	1	2958	0.313407	2958	1	0	NA	NA	NA	NA	NA	NA	NA	NA	NA	NA	1	1013.5	7	0.137254902	0.137254902	0.078431373	51	NA	NA	NA	+	0.440711858	2950	-1.67389069187168	-4.09818431508369	0.802586164101291
7920	chr1	-	ENSG00000007341.12	processed_transcript,processed_transcript,	protein_coding	2.18822	3.06767	8179	113153077	113161733	8657	protein_coding	KNOWN	ST7L	processed_transcript	ST7L-019	113161733	1	2974	5.25589	2974	1	0	NA	NA	NA	NA	NA	NA	NA	NA	NA	NA	1	110	4	0.041666667	0.208333333	0.083333333	24	NA	NA	NA	-	0.450709858	2966	2.39393508195492	-5.0837282039085	0.145123077649805
7927	chr1	+	ENSG00000116489.8	protein_coding,	protein_coding	0.625205	1.23783	8186	113161795	113214241	52447	protein_coding	KNOWN	CAPZA1	protein_coding	CAPZA1-001	113161795	1	2975	0.9315175	2975	1	1	-172	4	0.041666667	0.208333333	0.083333333	24	NA	NA	NA	-	0	NA	NA	NA	NA	NA	NA	NA	NA	NA	NA	0.414917017	2967	-0.102345222203476	-4.98447958516436	-0.244873953934266
7941	chr1	+	ENSG00000238975.1	snoRNA,	snoRNA	0	0.107638	8200	113195210	113195310	101	snoRNA	NOVEL	snoU13.331	snoRNA	snoU13.331-201	113195210	1	2981	0.053819	2981	1	0	NA	NA	NA	NA	NA	NA	NA	NA	NA	NA	0	NA	NA	NA	NA	NA	NA	NA	NA	NA	NA	0.381723655	2973	-4.21574060497336	-6.09907406520886	1.90327934138119
8020	chr1	+	ENSG00000081026.13	protein_coding,	protein_coding	0	0.0538188	8279	113933371	114225056	291686	protein_coding	KNOWN	MAGI3	protein_coding	MAGI3-002	113933371	1	3006	0.0269094	3006	1	2	-285.5|-103	6|5	0.242424242424242|0.2	0.0909090909090909|0.1	0.0303030303030303|0.025	33|40	NA|NA	NA|NA	NA|NA	+|-	2	204.5|646	5|6	0.0731707317073171|0.075	0.365853658536585|0.125	0.0487804878048781|0.2	41|40	NA|NA	NA|NA	NA|NA	+|+	0.470505899	2998	-5.21574596626852	-5.23851731749996	0.767390938658955
8052	chr1	-	ENSG00000134242.10	protein_coding,protein_coding,protein_coding,	protein_coding	33.3235	27.8781	8313	114361921	114414334	52414	protein_coding	KNOWN	PTPN22	protein_coding	PTPN22-006	114414334	1	3019	91.8024	3019	1	0	NA	NA	NA	NA	NA	NA	NA	NA	NA	NA	0	NA	NA	NA	NA	NA	NA	NA	NA	NA	NA	0.378124375	3011	6.52045996555082	-5.0261815549037	0.535516879515169
8077	chr1	+	ENSG00000118655.4	processed_transcript,	protein_coding	2.7509	2.8524	8338	114448031	114456708	8678	protein_coding	KNOWN	DCLRE1B	processed_transcript	DCLRE1B-002	114448031	1	3024	2.80165	3024	1	0	NA	NA	NA	NA	NA	NA	NA	NA	NA	NA	0	NA	NA	NA	NA	NA	NA	NA	NA	NA	NA	0.464307139	3016	1.48627673635283	-3.58574748494391	0.118791622202729
8080	chr1	-	ENSG00000235527.2	processed_transcript,	lincRNA	0.312603	0.0538188	8341	114466623	114471880	5258	lincRNA	NOVEL	RP5-1073O3.7	processed_transcript	RP5-1073O3.7-001	114471880	1	3026	0.1832109	3026	1	2	-558|-1569.5	4|4	0|0.206896551724138	0.25|0.0344827586206897	0|0.0689655172413793	24|29	NA|7	NA|2	NA|4	+|+	0	NA	NA	NA	NA	NA	NA	NA	NA	NA	NA	0.471705659	3018	-2.44842275680102	-4.36920684383147	-0.586785042563647
8082	chr1	+	ENSG00000163349.15	protein_coding,protein_coding,protein_coding,	protein_coding	0	0.0538188	8343	114471996	114520422	48427	protein_coding	KNOWN	HIPK1	protein_coding	HIPK1-004	114471996	1	3027	0.0807282	3027	1	0	NA	NA	NA	NA	NA	NA	NA	NA	NA	NA	2	442|1453.5	4|4	0|0.206896551724138	0.25|0.0344827586206897	0|0.0689655172413793	24|29	NA|7	NA|2	NA|4	+|+	0.435512897	3019	-3.63078346554736	-4.35142779099801	-0.586785042563647
8137	chr1	-	ENSG00000009307.11	processed_transcript,processed_transcript,protein_coding,protein_coding,	protein_coding	439.644	474.628	8401	115292442	115300608	8167	protein_coding	KNOWN	CSDE1	processed_transcript	CSDE1-011	115300608	1	3049	1828.544	3049	1	0	NA	NA	NA	NA	NA	NA	NA	NA	NA	NA	1	1927	4	0.392857143	0	0.071428571	28	4	7	4	+	0.380123975	3041	10.8364796271292	-2.66120027762119	0.833074009122619
8194	chr1	+	ENSG00000173212.4	protein_coding,	protein_coding	0.750247	0.376732	8459	116654376	116677861	23486	protein_coding	KNOWN	MAB21L3	protein_coding	MAB21L3-001	116654376	1	3071	0.5634895	3071	1	0	NA	NA	NA	NA	NA	NA	NA	NA	NA	NA	1	933	4	0.178571429	0.107142857	0.107142857	28	NA	NA	NA	-	0.410917816	3063	-0.827539367256617	-5.65923037058404	0.922825804986054
8223	chr1	-	ENSG00000224950.1	processed_transcript,	lincRNA	0	0.0538188	8489	117035645	117041834	6190	lincRNA	NOVEL	RP5-1086K13.1	processed_transcript	RP5-1086K13.1-001	117041834	1	3083	0.0269094	3083	1	0	NA	NA	NA	NA	NA	NA	NA	NA	NA	NA	0	NA	NA	NA	NA	NA	NA	NA	NA	NA	NA	0.454909018	3075	-5.21574596626852	-4.36622846591864	0.899813681375881
8225	chr1	-	ENSG00000116815.11	protein_coding,	protein_coding	0.187562	0.161456	8491	117061853	117087212	25360	protein_coding	KNOWN	CD58	protein_coding	CD58-006	117087212	1	3085	0.174509	3085	1	1	-252	4	0.136363636	0.090909091	0.181818182	22	2	2	5	+	0	NA	NA	NA	NA	NA	NA	NA	NA	NA	NA	0.424715057	3077	-2.51862665203099	-5.51371604125576	0.844646781075735
8274	chr1	+	ENSG00000198162.6	protein_coding,protein_coding,	protein_coding	9.06548	10.1718	8542	117910071	118071494	161424	protein_coding	KNOWN	MAN1A2	protein_coding	MAN1A2-001	117910071	1	3112	19.23728	3112	1	5	-1905|-870.5|-565.5|-476.5|-301.5	3|4|4|4|4	0.0416666666666667|0.16|0.0869565217391304|0.16|0.0476190476190476	0.0833333333333333|0.08|0.217391304347826|0.16|0.238095238095238	0.0416666666666667|0.08|0.0434782608695652|0.04|0.0476190476190476	24|25|23|25|21	NA|NA|NA|NA|1	NA|NA|NA|NA|3	NA|NA|NA|NA|5	-|-|-|+|-	0	NA	NA	NA	NA	NA	NA	NA	NA	NA	NA	0.471705659	3104	4.26583292268977	-3.98649056964276	0.489549952065877
8277	chr1	+	ENSG00000226755.1	processed_pseudogene,	pseudogene	0	0.0538188	8548	118092037	118092559	523	pseudogene	KNOWN	RP4-675C20.2	processed_pseudogene	RP4-675C20.2-001	118092037	1	3113	0.0269094	3113	1	0	NA	NA	NA	NA	NA	NA	NA	NA	NA	NA	0	NA	NA	NA	NA	NA	NA	NA	NA	NA	NA	0.406918616	3105	-5.21574596626852	-6.67477015376593	1.1790173349549
8324	chr1	-	ENSG00000116874.7	processed_transcript,	protein_coding	16.8805	15.6613	8597	119682271	119683261	991	protein_coding	KNOWN	WARS2	processed_transcript	WARS2-003	119683261	1	3136	16.2709	3136	1	0	NA	NA	NA	NA	NA	NA	NA	NA	NA	NA	0	NA	NA	NA	NA	NA	NA	NA	NA	NA	NA	0.403919216	3128	4.02422214857918	-2.91280332679426	0.620516040170785
8329	chr1	+	ENSG00000231365.1	processed_transcript,processed_transcript,	processed_transcript	1.06285	0.968738	8602	119683353	119776804	93452	processed_transcript	NOVEL	RP11-418J17.1	processed_transcript	RP11-418J17.1-004	119683353	1	3137	2.031588	3137	1	0	NA	NA	NA	NA	NA	NA	NA	NA	NA	NA	0	NA	NA	NA	NA	NA	NA	NA	NA	NA	NA	0.377724455	3129	1.02260785751211	-2.90305811957495	0.657205537458488
8371	chr1	+	ENSG00000092621.6	processed_transcript,	protein_coding	21.257	20.2897	8644	120254529	120272694	18166	protein_coding	KNOWN	PHGDH	processed_transcript	PHGDH-005	120254529	1	3161	20.77335	3161	1	1	-641.5	4	0.086956522	0	0.043478261	23	NA	NA	NA	-	3	781|963.5|1960.5	4|4|5	0|0.08|0.185185185185185	0.0714285714285714|0.16|0	0.107142857142857|0.04|0.111111111111111	28|25|27	NA|NA|NA	NA|NA|NA	NA|NA|NA	+|+|+	0.402119576	3153	4.37666198505493	-2.84800615853021	1.66713143498829
8413	chr1	+	ENSG00000223345.2	processed_transcript,	processed_transcript	0.0625205	0.0538188	8686	120906028	120915073	9046	processed_transcript	PUTATIVE	HIST2H2BA	processed_transcript	HIST2H2BA-001	120906028	1	3179	0.05816965	3179	1	0	NA	NA	NA	NA	NA	NA	NA	NA	NA	NA	0	NA	NA	NA	NA	NA	NA	NA	NA	NA	NA	0.429114177	3171	-4.10358956611055	-7.042064567887	0.665233581192328
8414	chr1	+	ENSG00000241013.1	unprocessed_pseudogene,	pseudogene	0.0625205	0.0538188	8687	120906043	120906423	381	pseudogene	KNOWN	HIST2H2BB	unprocessed_pseudogene	HIST2H2BB-001	120906043	1	3180	0.05816965	3180	1	0	NA	NA	NA	NA	NA	NA	NA	NA	NA	NA	0	NA	NA	NA	NA	NA	NA	NA	NA	NA	NA	0.428114377	3172	-4.10358956611055	-7.10026128593115	0.665233581192328
8501	chr1	-	ENSG00000185044.8	processed_transcript,	lincRNA	0.125041	0.107638	8774	143465380	143467604	2225	lincRNA	NOVEL	BX004987.4	processed_transcript	BX004987.4-006	143467604	1	3224	0.1163395	3224	1	0	NA	NA	NA	NA	NA	NA	NA	NA	NA	NA	0	NA	NA	NA	NA	NA	NA	NA	NA	NA	NA	0.404719056	3216	-3.10358708596188	-5.72638622781922	1.425794969597
8530	chr1	+	ENSG00000196369.6	processed_transcript,	pseudogene	0.0625205	0	8803	143914178	143916090	1913	pseudogene	KNOWN	SRGAP2P2	processed_transcript	SRGAP2P2-003	143914178	1	3240	0.03126025	3240	1	1	-177.5	4	0.173913043	0.086956522	0.043478261	23	NA	NA	NA	+	4	212|778|1179|1644	5|4|6|4	0.0357142857142857|0.136363636363636|0.0625|0.0454545454545455	0.178571428571429|0.0454545454545455|0.25|0.136363636363636	0.0714285714285714|0.272727272727273|0.145833333333333|0.0909090909090909	28|22|48|22	NA|3|NA|NA	NA|1|NA|NA	NA|6|NA|NA	-|+|+|-	0.450909818	3232	-4.99952687361507	-6.75041628139282	1.36973170199978
8570	chr1	-	ENSG00000236943.1	processed_transcript,processed_transcript,	processed_transcript	0.250082	0.215275	8843	144456645	144520983	64339	processed_transcript	NOVEL	AL592284.1	processed_transcript	AL592284.1-002	144520983	1	3251	0.465357	3251	1	0	NA	NA	NA	NA	NA	NA	NA	NA	NA	NA	2	1001|397.5	4|4	0.166666666666667|0.130434782608696	0.125|0	0.0416666666666667|0.0434782608695652	24|23	1|NA	6|NA	5|NA	+|+	0.408718256	3243	-1.10359018614839	-6.24463037577488	0.240086042720373
8633	chr1	-	ENSG00000178104.13	protein_coding,	protein_coding	1.87562	1.88366	8908	144890594	144932365	41772	protein_coding	KNOWN	PDE4DIP	protein_coding	PDE4DIP-006	144932365	1	3263	1.87964	3263	1	0	NA	NA	NA	NA	NA	NA	NA	NA	NA	NA	0	NA	NA	NA	NA	NA	NA	NA	NA	NA	NA	0.391321736	3255	0.910456374696527	-4.1056160019968	1.82204686088335
8653	chr1	-	ENSG00000178104.13	processed_transcript,	protein_coding	0.375123	0.538188	8929	144952201	145039942	87742	protein_coding	KNOWN	PDE4DIP	processed_transcript	PDE4DIP-025	145039942	1	3265	0.4566555	3265	1	1	-224	4	0.15	0.1	0.05	20	2	3	2	-	2	1087|413.5	4|4	0.125|0.0952380952380952	0|0.0952380952380952	0.125|0.0476190476190476	16|21	1|NA	1|NA	2|NA	-|+	0.412517497	3257	-1.13082188554614	-4.57044726201183	3.07810168554785
8668	chr1	+	ENSG00000223380.3	processed_transcript,	processed_transcript	14.3797	15.5536	8944	145096531	145100984	4454	processed_transcript	KNOWN	SEC22B	processed_transcript	SEC22B-002	145096531	1	3268	14.96665	3268	1	2	-1671|-371.5	4|4	0.2|0.24	0.1|0	0.1|0.16	20|25	1|5	2|1	5|7	+|-	0	NA	NA	NA	NA	NA	NA	NA	NA	NA	NA	0.422315537	3260	3.9036794325671	-3.92384047220886	0.994090908648258
8671	chr1	+	ENSG00000213240.6	protein_coding,protein_coding,	protein_coding	10.4409	9.41829	8947	145209119	145291654	82536	protein_coding	KNOWN	NOTCH2NL	protein_coding	NOTCH2NL-001	145209119	1	3271	19.85919	3271	1	1	-271	4	0.038461538	0.038461538	0.115384615	26	NA	NA	NA	-	1	1173	4	0.05	0.15	0.05	20	NA	NA	NA	+	0.422915417	3263	4.31173487551728	-3.09187270149715	1.65398862766197
8672	chr1	+	ENSG00000255168.1	nonsense_mediated_decay,	protein_coding	10.4409	9.41829	8948	145209145	145319796	110652	protein_coding	NOVEL	RP11-458D21.5	nonsense_mediated_decay	RP11-458D21.5-001	145209145	1	3272	9.929595	3272	1	1	-297	4	0.038461538	0.038461538	0.115384615	26	NA	NA	NA	-	1	1147	4	0.05	0.15	0.05	20	NA	NA	NA	+	0.423715257	3264	3.31173487551728	-3.27665292826492	1.8282355076372
8687	chr1	-	ENSG00000233396.1	processed_transcript,	processed_transcript	0.250082	0.161456	8963	145376327	145382362	6036	processed_transcript	NOVEL	RP11-458D21.1	processed_transcript	RP11-458D21.1-002	145382362	1	3279	0.205769	3279	1	1	-307.5	5	0.076923077	0.102564103	0.102564103	39	NA	NA	NA	+	0	NA	NA	NA	NA	NA	NA	NA	NA	NA	NA	0.465306939	3271	-2.28090244460396	-3.37949997630329	1.53078242239166
8689	chr1	+	ENSG00000201558.1	snRNA,	snRNA	1.06285	0.861101	8965	145382757	145382920	164	snRNA	KNOWN	U1.47	snRNA	U1.47-201	145382757	1	3280	0.9619755	3280	1	1	-87.5	5	0.076923077	0.102564103	0.102564103	39	NA	NA	NA	+	0	NA	NA	NA	NA	NA	NA	NA	NA	NA	NA	0.49570086	3272	-0.0559279435932944	-4.0306073941027	1.02967880368212
8699	chr1	-	ENSG00000121851.8	protein_coding,protein_coding,	protein_coding	49.7038	57.5861	8975	145456514	145470387	13874	protein_coding	KNOWN	POLR3GL	protein_coding	POLR3GL-004	145470387	1	3283	107.2899	3283	1	0	NA	NA	NA	NA	NA	NA	NA	NA	NA	NA	0	NA	NA	NA	NA	NA	NA	NA	NA	NA	NA	0.564487103	3275	6.74537046059665	-2.38241563831407	0.967777301763451
8701	chr1	+	ENSG00000181039.7	protein_coding,	protein_coding	1.31293	0.699644	8977	145470508	145475646	5139	protein_coding	KNOWN	ANKRD34A	protein_coding	ANKRD34A-001	145470508	1	3284	1.006287	3284	1	0	NA	NA	NA	NA	NA	NA	NA	NA	NA	NA	1	1933	1	0	0	0	20	NA	NA	NA	-	0.430513897	3276	0.00904183041746163	-2.45729225255708	0.814447894546891
8709	chr1	+	ENSG00000131795.7	protein_coding,	protein_coding	3.56367	3.33676	8985	145507633	145509451	1819	protein_coding	KNOWN	RBM8A	protein_coding	RBM8A-002	145507633	1	3289	3.450215	3289	1	0	NA	NA	NA	NA	NA	NA	NA	NA	NA	NA	0	NA	NA	NA	NA	NA	NA	NA	NA	NA	NA	0.463107379	3281	1.78668626617173	-3.17934474335893	0.913853044517002
8717	chr1	+	ENSG00000131779.6	protein_coding,	protein_coding	0	0.161456	8993	145516560	145523729	7170	protein_coding	KNOWN	PEX11B	protein_coding	PEX11B-201	145516560	1	3292	0.080728	3292	1	3	-452.5|-198.5|-75	5|5|4	0.0344827586206897|0.148148148148148|0.05	0.241379310344828|0.111111111111111|0.05	0.0344827586206897|0.037037037037037|0.05	29|27|20	NA|NA|NA	NA|NA|NA	NA|NA|NA	-|+|+	0	NA	NA	NA	NA	NA	NA	NA	NA	NA	NA	0.464707059	3284	-3.6307870397552	-3.89780142867236	1.59847240208721
8831	chr1	+	ENSG00000180867.9	pseudogene,	pseudogene	0.937808	0.592007	9111	146650371	146651206	836	pseudogene	KNOWN	RP11-337C18.5	pseudogene	RP11-337C18.5-201	146650371	1	3336	0.7649075	3336	1	0	NA	NA	NA	NA	NA	NA	NA	NA	NA	NA	0	NA	NA	NA	NA	NA	NA	NA	NA	NA	NA	0.389522096	3328	-0.386642801147361	-5.43047784882351	1.97593277395389
8907	chr1	+	ENSG00000199879.1	snRNA,	snRNA	0.625205	0.161456	9187	147735751	147735907	157	snRNA	NOVEL	U1.16	snRNA	U1.16-201	147735751	1	3377	0.3933305	3377	1	1	-80.5	4	0.103448276	0.206896552	0.068965517	29	NA	NA	NA	+	3	936.5|1308.5|1994.5	4|4|8	0.105263157894737|0.037037037037037|0.27027027027027	0.0526315789473684|0.185185185185185|0	0.0526315789473684|0.222222222222222|0	19|27|37	NA|NA|NA	NA|NA|NA	NA|NA|NA	+|+|-	0.440911818	3369	-1.34618603346626	-4.72975098328022	2.33794655477686
8943	chr1	-	ENSG00000236140.1	processed_transcript,	processed_transcript	0.0625205	0.0538188	9223	148246959	148248104	1146	processed_transcript	PUTATIVE	RP11-89F3.2	processed_transcript	RP11-89F3.2-001	148248104	1	3407	0.05816965	3407	1	0	NA	NA	NA	NA	NA	NA	NA	NA	NA	NA	1	756	4	0.15	0.1	0	20	NA	NA	NA	-	0.424915017	3399	-4.10358956611055	-6.4563417662448	1.80332006380642
8963	chr1	+	ENSG00000243452.2	processed_transcript,	protein_coding	1.25041	1.18401	9243	148556009	148568877	12869	protein_coding	KNOWN	NBPF15	processed_transcript	NBPF15-003	148556009	1	3411	1.21721	3411	1	0	NA	NA	NA	NA	NA	NA	NA	NA	NA	NA	2	349.5|553.5	5|4	0.0689655172413793|0.0476190476190476	0.0689655172413793|0.0952380952380952	0.103448275862069|0.142857142857143	29|21	NA|NA	NA|NA	NA|NA	+|-	0.457108578	3403	0.28357809148827	-2.82226845393277	1.09290088308939
8969	chr1	+	ENSG00000237253.1	processed_transcript,	processed_transcript	0.0625205	0	9249	148598398	148599531	1134	processed_transcript	PUTATIVE	RP11-666A1.5	processed_transcript	RP11-666A1.5-001	148598398	1	3413	0.03126025	3413	1	0	NA	NA	NA	NA	NA	NA	NA	NA	NA	NA	1	756	4	0.15	0.1	0	20	NA	NA	NA	+	0.423715257	3405	-4.99952687361507	-6.49485700116432	1.3618946645074
9048	chr1	-	ENSG00000233368.1	processed_transcript,	processed_transcript	0.0625205	0	9329	149576591	149577296	706	processed_transcript	PUTATIVE	RP11-277L2.3	processed_transcript	RP11-277L2.3-001	149577296	1	3468	0.03126025	3468	1	1	-196	5	0.166666667	0.083333333	0.041666667	24	NA	NA	NA	-	1	408.5	4	0.130434783	0	0.043478261	23	NA	NA	NA	-	0.381923615	3460	-4.99952687361507	-6.71968024436723	-0.27609199742431
9074	chr1	-	ENSG00000203814.5	processed_transcript,	protein_coding	0.187562	0.107638	9355	149775158	149783893	8736	protein_coding	KNOWN	HIST2H2BF	processed_transcript	HIST2H2BF-002	149783893	1	3489	0.1476	3489	1	0	NA	NA	NA	NA	NA	NA	NA	NA	NA	NA	1	682	4	0.208333333	0	0.208333333	24	6	1	5	-	0.430913817	3481	-2.76023537348905	-5.59506199556675	1.09100580435856
9078	chr1	-	ENSG00000183598.3	protein_coding,	protein_coding	0	0.107638	9359	149784826	149785236	411	protein_coding	KNOWN	HIST2H3D	protein_coding	HIST2H3D-001	149785236	1	3490	0.053819	3490	1	0	NA	NA	NA	NA	NA	NA	NA	NA	NA	NA	0	NA	NA	NA	NA	NA	NA	NA	NA	NA	NA	0.409518096	3482	-4.21574060497336	-5.51371604125576	1.26202717294563
9083	chr1	+	ENSG00000220323.2	processed_pseudogene,	pseudogene	0	0.0538188	9364	149814606	149814978	373	pseudogene	KNOWN	HIST2H2BC	processed_pseudogene	HIST2H2BC-001	149814606	1	3494	0.0269094	3494	1	3	-1676.5|-926|-758.5	4|9|4	0.105263157894737|0.113636363636364|0.0434782608695652	0.0526315789473684|0.181818181818182|0.304347826086957	0.157894736842105|0|0.130434782608696	19|44|23	1|NA|2	1|NA|2	4|NA|7	-|-|+	1	416.5	4	0.2	0	0	15	1	1	1	-	0.567686463	3486	-5.21574596626852	-5.14877506035459	1.64053994802604
9086	chr1	+	ENSG00000203852.3	protein_coding,	protein_coding	0.0625205	0	9367	149824181	149825836	1656	protein_coding	KNOWN	HIST2H3A	protein_coding	HIST2H3A-001	149824181	1	3497	0.03126025	3497	1	3	-1083.5|-916|-165.5	4|9|4	0.0434782608695652|0.113636363636364|0.105263157894737	0.304347826086957|0.181818181818182|0.0526315789473684	0.130434782608696|0|0.157894736842105	23|44|19	2|NA|1	2|NA|1	7|NA|4	-|+|+	0	NA	NA	NA	NA	NA	NA	NA	NA	NA	NA	0.49570086	3489	-4.99952687361507	-4.97537393115642	1.30207041287887
9087	chr1	-	ENSG00000182217.6	protein_coding,protein_coding,	protein_coding	2.00066	2.47566	9368	149830752	149832704	1953	protein_coding	KNOWN	HIST2H4B	protein_coding	HIST2H4B-001	149832704	1	3498	4.47632	3498	1	0	NA	NA	NA	NA	NA	NA	NA	NA	NA	NA	0	NA	NA	NA	NA	NA	NA	NA	NA	NA	NA	0.467306539	3490	2.16231317436417	-3.15987273821303	0.470745107549458
9098	chr1	-	ENSG00000143368.9	protein_coding,	protein_coding	0.187562	0.0538188	9379	149898274	149899483	1210	protein_coding	KNOWN	SF3B4	protein_coding	SF3B4-002	149899483	1	3505	0.1206904	3505	1	1	-1545	4	0.2	0.066666667	0.1	30	NA	NA	NA	-	0	NA	NA	NA	NA	NA	NA	NA	NA	NA	NA	0.48930214	3497	-3.05061716960805	-3.62614799101961	1.57037794856334
9145	chr1	-	ENSG00000143401.10	protein_coding,	protein_coding	219.322	246.167	9427	150190861	150208460	17600	protein_coding	KNOWN	ANP32E	protein_coding	ANP32E-201	150208460	1	3512	232.7445	3512	1	0	NA	NA	NA	NA	NA	NA	NA	NA	NA	NA	1	664	4	0.076923077	0.115384615	0.076923077	26	1	4	5	-	0.463707259	3504	7.86260326554385	-2.3474868504272	0.343872068830665
9152	chr1	-	ENSG00000117362.8	processed_transcript,	protein_coding	1.00033	0.322913	9434	150239356	150240166	811	protein_coding	KNOWN	APH1A	processed_transcript	APH1A-005	150240166	1	3516	0.6616215	3516	1	3	-35|-1187.5|-1606	4|3|4	0.05|0.210526315789474|0.208333333333333	0|0|0.125	0.15|0|0.0416666666666667	20|19|24	NA|NA|4	NA|NA|5	NA|NA|2	+|+|+	1	1652.5	4	0.129032258	0.258064516	0.096774194	31	NA	NA	NA	-	0.514097181	3508	-0.595921977912341	-5.63752224168892	2.84394870319599
9162	chr1	+	ENSG00000118292.4	protein_coding,	protein_coding	0.437644	0.43055	9444	150245183	150253325	8143	protein_coding	KNOWN	C1orf54	protein_coding	C1orf54-002	150245183	1	3519	0.434097	3519	1	0	NA	NA	NA	NA	NA	NA	NA	NA	NA	NA	0	NA	NA	NA	NA	NA	NA	NA	NA	NA	NA	0.513497301	3511	-1.20391064258009	-5.01214648912124	1.3706246457147
9182	chr1	+	ENSG00000163125.11	protein_coding,	protein_coding	2.62586	3.22913	9464	150337169	150444519	107351	protein_coding	KNOWN	RPRD2	protein_coding	RPRD2-201	150337169	1	3525	2.927495	3525	1	3	-772|-364.5|-93	4|4|4	0.166666666666667|0.238095238095238|0.166666666666667	0|0.0952380952380952|0.0416666666666667	0.111111111111111|0|0.0833333333333333	18|21|24	1|NA|NA	2|NA|NA	3|NA|NA	-|+|-	1	249.5	4	0.24137931	0.068965517	0.103448276	29	6	2	6	+	0.485502899	3517	1.54966670668503	-5.13350183883267	0.238267150333353
9189	chr1	+	ENSG00000143374.8	protein_coding,protein_coding,	protein_coding	127.479	107.745	9471	150459911	150480078	20168	protein_coding	KNOWN	TARS2	protein_coding	TARS2-012	150459911	1	3526	235.224	3526	1	2	-595|-526.5	3|4	0.125|0.04	0|0.08	0|0	16|25	NA|NA	NA|NA	NA|NA	+|-	0	NA	NA	NA	NA	NA	NA	NA	NA	NA	NA	0.479504099	3518	7.87789145621829	-2.0771140538077	0.399617750061981
9218	chr1	-	ENSG00000143384.7	protein_coding,	protein_coding	82.4646	68.7804	9501	150549565	150552073	2509	protein_coding	KNOWN	MCL1	protein_coding	MCL1-201	150552073	1	3535	75.6225	3535	1	1	-184	7	0	0.289473684	0	38	NA	NA	NA	+	0	NA	NA	NA	NA	NA	NA	NA	NA	NA	NA	0.49070186	3526	6.24074363897559	-2.94465992019059	0.592763382336761
9238	chr1	-	ENSG00000143457.5	protein_coding,	protein_coding	46.0776	72.8168	9521	150620687	150669630	48944	protein_coding	KNOWN	GOLPH3L	protein_coding	GOLPH3L-202	150669630	1	3540	59.4472	3540	1	0	NA	NA	NA	NA	NA	NA	NA	NA	NA	NA	1	358.5	4	0.148148148	0.037037037	0	27	NA	NA	NA	+	0.347130574	3531	5.89353695462708	-2.17796004941737	0.350173475929651
9251	chr1	-	ENSG00000163131.5	protein_coding,	protein_coding	185.498	125.667	9534	150702551	150738305	35755	protein_coding	KNOWN	CTSS	protein_coding	CTSS-201	150738305	1	3543	155.5825	3543	1	0	NA	NA	NA	NA	NA	NA	NA	NA	NA	NA	0	NA	NA	NA	NA	NA	NA	NA	NA	NA	NA	0.375324935	3534	7.2815359841408	-3.95482541337249	-0.586785042563647
9318	chr1	+	ENSG00000143363.10	protein_coding,	protein_coding	0	0.0538188	9601	150997218	151008187	10970	protein_coding	KNOWN	PRUNE	protein_coding	PRUNE-004	150997218	1	3561	0.0269094	3561	1	1	-977	4	0.25	0.071428571	0.214285714	28	6	6	4	+	0	NA	NA	NA	NA	NA	NA	NA	NA	NA	NA	0.478504299	3552	-5.21574596626852	-2.61627740745454	1.93938644440361
9331	chr1	-	ENSG00000197622.7	protein_coding,	protein_coding	35.074	38.319	9614	151023447	151032087	8641	protein_coding	KNOWN	CDC42SE1	protein_coding	CDC42SE1-001	151032087	1	3565	36.6965	3565	1	1	-1365	4	0.153846154	0	0.269230769	26	NA	NA	NA	+	2	367|218	4|4	0.181818181818182|0.0357142857142857	0|0.107142857142857	0.0454545454545455|0.178571428571429	22|28	4|NA	1|NA	3|NA	-|-	0.450309938	3556	5.19757056467424	-2.65301025061342	0.636059827043434
9352	chr1	+	ENSG00000163154.5	protein_coding,	protein_coding	45.765	34.9284	9635	151129105	151132225	3121	protein_coding	KNOWN	TNFAIP8L2	protein_coding	TNFAIP8L2-001	151129105	1	3570	40.3467	3570	1	0	NA	NA	NA	NA	NA	NA	NA	NA	NA	NA	0	NA	NA	NA	NA	NA	NA	NA	NA	NA	NA	0.468306339	3561	5.33437877363629	-4.12059536939848	2.27709951421004
9413	chr1	-	ENSG00000143393.12	protein_coding,protein_coding,	protein_coding	14.3172	13.1856	9704	151264413	151300133	35721	protein_coding	KNOWN	PI4KB	protein_coding	PI4KB-003	151300133	1	3580	27.5028	3580	1	1	-664	4	0.142857143	0.142857143	0.107142857	28	NA	NA	NA	+	2	451.5|433.5	4|2	0.210526315789474|0	0.0526315789473684|0	0.0526315789473684|0.0666666666666667	19|15	3|NA	1|NA	3|NA	+|-	0.448510298	3571	4.78150659863298	-2.289911867384	0.650603747778997
9422	chr1	-	ENSG00000143390.13	retained_intron,	protein_coding	6.56466	7.26554	9714	151317465	151319332	1868	protein_coding	KNOWN	RFX5	retained_intron	RFX5-015	151319332	1	3582	6.9151	3582	1	0	NA	NA	NA	NA	NA	NA	NA	NA	NA	NA	0	NA	NA	NA	NA	NA	NA	NA	NA	NA	NA	0.480703859	3573	2.78975011449376	-3.92822634484549	1.06200080322759
9424	chr1	+	ENSG00000237976.1	processed_transcript,	processed_transcript	5.37677	5.32806	9716	151319443	151320503	1061	processed_transcript	NOVEL	RP11-126K1.6	processed_transcript	RP11-126K1.6-001	151319443	1	3583	5.352415	3583	1	0	NA	NA	NA	NA	NA	NA	NA	NA	NA	NA	0	NA	NA	NA	NA	NA	NA	NA	NA	NA	NA	0.515496901	3574	2.42018997981168	-3.91293369543831	0.885828137096757
9451	chr1	+	ENSG00000159377.6	retained_intron,	protein_coding	48.4534	49.7286	9743	151372036	151373528	1493	protein_coding	KNOWN	PSMB4	retained_intron	PSMB4-002	151372036	1	3586	49.091	3586	1	0	NA	NA	NA	NA	NA	NA	NA	NA	NA	NA	0	NA	NA	NA	NA	NA	NA	NA	NA	NA	NA	0.458908218	3577	5.61738665006854	-2.576148693571	1.10287646346153
9482	chr1	+	ENSG00000143367.10	protein_coding,protein_coding,protein_coding,	protein_coding	0.187562	0.269094	9775	151512781	151556058	43278	protein_coding	KNOWN	TUFT1	protein_coding	TUFT1-201	151512781	1	3593	0.684984	3593	1	0	NA	NA	NA	NA	NA	NA	NA	NA	NA	NA	1	1018.5	4	0.173913043	0.086956522	0.130434783	23	NA	NA	NA	-	0.49610078	3584	-0.545857805194114	-2.82226845393277	0.950462168741501
9487	chr1	+	ENSG00000232536.1	processed_transcript,	processed_transcript	0.0625205	0	9780	151512992	151534331	21340	processed_transcript	PUTATIVE	RP11-74C1.4	processed_transcript	RP11-74C1.4-001	151512992	1	3594	0.03126025	3594	1	0	NA	NA	NA	NA	NA	NA	NA	NA	NA	NA	1	807.5	4	0.173913043	0.086956522	0.130434783	23	NA	NA	NA	-	0.50189962	3585	-4.99952687361507	-4.16131761095246	1.50628205292677
9516	chr1	+	ENSG00000143450.9	protein_coding,protein_coding,	protein_coding	0.125041	0.161456	9811	151735445	151743805	8361	protein_coding	KNOWN	OAZ3	protein_coding	OAZ3-201	151735445	1	3611	0.286497	3611	1	0	NA	NA	NA	NA	NA	NA	NA	NA	NA	NA	1	279	4	0.088235294	0.147058824	0.117647059	34	NA	NA	NA	-	0.441111778	3601	-1.80340806273863	-4.26845522750354	0.669593760485071
9549	chr1	+	ENSG00000234614.1	processed_transcript,	processed_transcript	0.250082	0.107638	9845	151814353	151822861	8509	processed_transcript	PUTATIVE	AL450992.2	processed_transcript	AL450992.2-001	151814353	1	3624	0.17886	3624	1	1	-1538	4	0.083333333	0.083333333	0.166666667	24	NA	NA	NA	+	0	NA	NA	NA	NA	NA	NA	NA	NA	NA	NA	0.575684863	3614	-2.48309731372449	-5.74174399500436	1.34245520134756
9564	chr1	-	ENSG00000163191.5	protein_coding,	protein_coding	1.68805	2.15275	9861	152004982	152009511	4530	protein_coding	KNOWN	S100A11	protein_coding	S100A11-001	152009511	1	3632	1.9204	3632	1	1	-39.5	4	0.095238095	0.095238095	0	21	NA	NA	NA	-	3	459|271.5|14.5	4|4|5	0.107142857142857|0.304347826086957|0.137931034482759	0.285714285714286|0.0434782608695652|0.172413793103448	0.0357142857142857|0.0434782608695652|0.0689655172413793	28|23|29	5|NA|NA	7|NA|NA	3|NA|NA	+|-|-	0.452309538	3622	0.941406841109145	-5.37554156462096	1.70550244073487
9679	chr1	-	ENSG00000196420.3	protein_coding,protein_coding,	protein_coding	0.0625205	0	9977	153509623	153514241	4619	protein_coding	KNOWN	S100A5	protein_coding	S100A5-201	153514241	1	3713	0.0625205	3713	1	2	-547|-1818.5	4|4	0.1|0.08	0.0333333333333333|0.08	0.133333333333333|0.16	30|25	NA|NA	NA|NA	NA|NA	-|-	1	953.5	5	0.148148148	0.148148148	0.037037037	27	NA	NA	NA	+	0.545290942	3702	-3.99952687361507	-5.93121637423715	1.79818534610572
9683	chr1	-	ENSG00000196154.6	protein_coding,processed_transcript,	protein_coding	8.12767	6.45825	9981	153516089	153518282	2194	protein_coding	KNOWN	S100A4	processed_transcript	S100A4-005	153518282	1	3714	14.58592	3714	1	2	-746.5|-1233	4|4	0.0740740740740741|0.0384615384615385	0.111111111111111|0.115384615384615	0.111111111111111|0.153846153846154	27|26	NA|NA	NA|NA	NA|NA	+|-	0	NA	NA	NA	NA	NA	NA	NA	NA	NA	NA	0.572685463	3703	3.86650448130021	-3.80413843113655	1.92319672728446
9701	chr1	-	ENSG00000189334.4	protein_coding,	protein_coding	0	0.107638	9999	153586731	153588765	2035	protein_coding	KNOWN	S100A14	protein_coding	S100A14-201	153588765	1	3719	0.053819	3719	1	3	-83|-791.5|-864	5|5|4	0.166666666666667|0.181818181818182|0.0384615384615385	0.0666666666666667|0.0909090909090909|0.230769230769231	0.0333333333333333|0.151515151515152|0.230769230769231	30|33|26	NA|NA|NA	NA|NA|NA	NA|NA|NA	+|-|-	3	1901|1618|1207.5	6|4|4	0.184210526315789|0.133333333333333|0.0588235294117647	0.0789473684210526|0.166666666666667|0.0588235294117647	0.0789473684210526|0.133333333333333|0.117647058823529	38|30|17	NA|NA|NA	NA|NA|NA	NA|NA|NA	-|-|-	0.50509898	3708	-4.21574060497336	-4.93509507176389	1.53994044014216
9716	chr1	+	ENSG00000160679.8	processed_transcript,	protein_coding	10.2534	14.262	10015	153606551	153617946	11396	protein_coding	KNOWN	C1orf77	processed_transcript	C1orf77-003	153606551	1	3725	12.2577	3725	1	1	-305.5	4	0.222222222	0.111111111	0.074074074	27	NA	NA	NA	+	0	NA	NA	NA	NA	NA	NA	NA	NA	NA	NA	0.529894021	3714	3.61561639611155	-2.23522579712733	2.01286361647624
9724	chr1	+	ENSG00000160679.8	protein_coding,	protein_coding	0.0625205	0.161456	10023	153610818	153616861	6044	protein_coding	KNOWN	C1orf77	protein_coding	C1orf77-005	153610818	1	3727	0.11198825	3727	1	0	NA	NA	NA	NA	NA	NA	NA	NA	NA	NA	0	NA	NA	NA	NA	NA	NA	NA	NA	NA	NA	0.4875025	3716	-3.15858072471161	-6.37028060028947	0.855212360915648
9725	chr1	-	ENSG00000233059.1	processed_transcript,	processed_transcript	0.0625205	0	10024	153615538	153618305	2768	processed_transcript	NOVEL	RP1-178F15.3	processed_transcript	RP1-178F15.3-001	153618305	1	3728	0.03126025	3728	1	0	NA	NA	NA	NA	NA	NA	NA	NA	NA	NA	0	NA	NA	NA	NA	NA	NA	NA	NA	NA	NA	0.50469906	3717	-4.99952687361507	-5.55381569297755	1.84230508459984
9732	chr1	-	ENSG00000143621.12	protein_coding,	protein_coding	583.317	663.962	10031	153639759	153643458	3700	protein_coding	KNOWN	ILF2	protein_coding	ILF2-002	153643458	1	3730	623.6395	3730	1	0	NA	NA	NA	NA	NA	NA	NA	NA	NA	NA	1	247.5	5	0.129032258	0.161290323	0.161290323	31	NA	NA	NA	-	0.474105179	3719	9.28456849794092	-0.95291400802587	0.541406020417873
9734	chr1	+	ENSG00000169418.7	protein_coding,	protein_coding	0.125041	0.215275	10033	153651113	153666468	15356	protein_coding	KNOWN	NPR1	protein_coding	NPR1-001	153651113	1	3731	0.170158	3731	1	1	-588	5	0.107142857	0.035714286	0.178571429	28	NA	NA	NA	-	2	1419.5|1674	5|6	0.137931034482759|0.0588235294117647	0.0344827586206897|0.147058823529412	0.137931034482759|0.0882352941176471	29|34	NA|NA	NA|NA	NA|NA	-|-	0.48930214	3720	-2.55505311349917	-4.74128084443925	2.2220085045317
9756	chr1	+	ENSG00000143554.9	processed_transcript,	protein_coding	0.187562	0.0538188	10056	153747789	153752632	4844	protein_coding	KNOWN	SLC27A3	processed_transcript	SLC27A3-007	153747789	1	3744	0.1206904	3744	1	1	-40	4	0.083333333	0.125	0.083333333	24	1	2	5	+	2	37.5|1133	4|5	0.0952380952380952|0.192307692307692	0.0952380952380952|0.0769230769230769	0.142857142857143|0.115384615384615	21|26	3|NA	1|NA	3|NA	+|+	0.564687063	3733	-3.05061716960805	-4.18999621820691	0.611856971423545
9800	chr1	+	ENSG00000143578.11	processed_transcript,	protein_coding	0.375123	0.376732	10102	153940010	153941444	1435	protein_coding	KNOWN	CREB3L4	processed_transcript	CREB3L4-005	153940010	1	3753	0.3759275	3753	1	1	-823.5	4	0.37037037	0.111111111	0.074074074	27	4	7	4	-	0	NA	NA	NA	NA	NA	NA	NA	NA	NA	NA	0.523495301	3742	-1.411473639037	-4.22734068002266	0.591320380770132
9823	chr1	-	ENSG00000143545.4	protein_coding,	protein_coding	1.06285	1.50693	10125	153954127	153958828	4702	protein_coding	KNOWN	RAB13	protein_coding	RAB13-001	153958828	1	3757	1.28489	3757	1	1	-60	4	0.055555556	0.111111111	0.055555556	18	1	1	2	-	2	706.5|94	4|4	0.2|0.0833333333333333	0.16|0.0833333333333333	0.08|0.0416666666666667	25|24	NA|NA	NA|NA	NA|NA	+|+	0.50129974	3746	0.361644854946515	-4.28242468002667	0.384961607263994
9928	chr1	-	ENSG00000160714.5	processed_transcript,	protein_coding	1.06285	0.43055	10232	154523699	154524277	579	protein_coding	KNOWN	UBE2Q1	processed_transcript	UBE2Q1-005	154524277	1	3794	0.7467	3794	1	0	NA	NA	NA	NA	NA	NA	NA	NA	NA	NA	2	1278|708.5	5|4	0.178571428571429|0.0740740740740741	0.0714285714285714|0.185185185185185	0.107142857142857|0.222222222222222	28|27	NA|NA	NA|NA	NA|NA	-|-	0.48870226	3783	-0.421399363847257	-6.18044296503008	2.27185141217576
9951	chr1	-	ENSG00000143603.11	protein_coding,	protein_coding	37.8875	31.0534	10255	154679902	154832319	152418	protein_coding	KNOWN	KCNN3	protein_coding	KCNN3-002	154832319	1	3801	34.47045	3801	1	1	-1731	4	0.1	0.15	0.05	20	NA	NA	NA	-	0	NA	NA	NA	NA	NA	NA	NA	NA	NA	NA	0.541491702	3790	5.10728822760852	-3.83263183186087	1.13936882654697
9955	chr1	-	ENSG00000163344.5	protein_coding,	protein_coding	30.2599	35.1437	10259	154897210	154909467	12258	protein_coding	KNOWN	PMVK	protein_coding	PMVK-001	154909467	1	3802	32.7018	3802	1	0	NA	NA	NA	NA	NA	NA	NA	NA	NA	NA	0	NA	NA	NA	NA	NA	NA	NA	NA	NA	NA	0.523895221	3791	5.031298142831	-3.20040862541448	1.6303239248713
9977	chr1	+	ENSG00000173207.7	protein_coding,	protein_coding	39.1379	47.522	10282	154947129	154951724	4596	protein_coding	KNOWN	CKS1B	protein_coding	CKS1B-002	154947129	1	3806	43.32995	3806	1	3	-1890|-517|-461	4|6|4	0.181818181818182|0.125|0.0769230769230769	0.0909090909090909|0.15|0.192307692307692	0|0.125|0.115384615384615	22|40|26	NA|NA|NA	NA|NA|NA	NA|NA|NA	+|+|+	0	NA	NA	NA	NA	NA	NA	NA	NA	NA	NA	0.548690262	3795	5.43729266672	-2.06982739244046	0.95275745084058
10019	chr1	+	ENSG00000143537.8	nonsense_mediated_decay,nonsense_mediated_decay,protein_coding,protein_coding,protein_coding,protein_coding,protein_coding,protein_coding,protein_coding,	protein_coding	2.87595	2.96003	10325	155023762	155035234	11473	protein_coding	KNOWN	ADAM15	protein_coding	ADAM15-037	155023762	1	3813	26.26191	3813	1	1	-28	7	0.029411765	0.176470588	0.029411765	34	NA	NA	NA	+	6	131.5|211|794|917.5|1080.5|1830	4|4|4|4|5|2	0|0.0833333333333333|0.142857142857143|0.137931034482759|0.2|0	0.32|0.125|0.25|0.0344827586206897|0.08|0	0.12|0.0833333333333333|0|0.206896551724138|0.04|0.0555555555555556	25|24|28|29|25|18	NA|NA|2|5|NA|NA	NA|NA|7|6|NA|NA	NA|NA|7|4|NA|NA	+|+|+|+|+|-	0.562287542	3802	4.71489994056682	-1.80748768034673	0.505035558597933
10038	chr1	+	ENSG00000243364.3	protein_coding,	protein_coding	47.8282	45.2616	10344	155036207	155042029	5823	protein_coding	KNOWN	EFNA4	protein_coding	EFNA4-001	155036207	1	3814	46.5449	3814	1	4	-1792.5|-1339|-1037.5|-858.5	6|4|5|4	0.142857142857143|0.0555555555555556|0.0606060606060606|0	0.114285714285714|0.111111111111111|0.0909090909090909|0.142857142857143	0.114285714285714|0.111111111111111|0.151515151515152|0.142857142857143	35|18|33|21	NA|3|NA|NA	NA|1|NA|NA	NA|1|NA|NA	-|+|+|+	1	350	4	0.125	0.041666667	0	24	NA	NA	NA	+	0.588482304	3803	5.54055119290142	-1.89599617705222	1.32758675381198
10040	chr1	+	ENSG00000143590.7	protein_coding,	protein_coding	47.7657	45.2078	10346	155036224	155059278	23055	protein_coding	KNOWN	EFNA3	protein_coding	EFNA3-202	155036224	1	3815	92.9735	3815	1	4	-1809.5|-1356|-1054.5|-875.5	6|4|5|4	0.142857142857143|0.0555555555555556|0.0606060606060606|0	0.114285714285714|0.111111111111111|0.0909090909090909|0.142857142857143	0.114285714285714|0.111111111111111|0.151515151515152|0.142857142857143	35|18|33|21	NA|3|NA|NA	NA|1|NA|NA	NA|1|NA|NA	-|+|+|+	1	333	4	0.125	0.041666667	0	24	NA	NA	NA	+	0.588282344	3804	6.53874766200515	-1.96923733856393	1.16209720789647
10041	chr1	+	ENSG00000243364.3	protein_coding,	protein_coding	47.7032	45.2078	10348	155036237	155042014	5778	protein_coding	KNOWN	EFNA4	protein_coding	EFNA4-003	155036237	1	3817	46.4555	3817	1	4	-1822.5|-1369|-1067.5|-888.5	6|4|5|4	0.142857142857143|0.0555555555555556|0.0606060606060606|0	0.114285714285714|0.111111111111111|0.0909090909090909|0.142857142857143	0.114285714285714|0.111111111111111|0.151515151515152|0.142857142857143	35|18|33|21	NA|3|NA|NA	NA|1|NA|NA	NA|1|NA|NA	-|+|+|+	1	320	4	0.125	0.041666667	0	24	NA	NA	NA	+	0.587482503	3805	5.53777750641441	-2.0398560226241	1.09452321816202
10049	chr1	+	ENSG00000169242.7	processed_transcript,	protein_coding	7.94011	6.35062	10356	155100364	155106962	6599	protein_coding	KNOWN	EFNA1	processed_transcript	EFNA1-003	155100364	1	3820	7.145365	3820	1	1	-69.5	6	0.032258065	0.161290323	0.064516129	31	NA	NA	NA	+	0	NA	NA	NA	NA	NA	NA	NA	NA	NA	NA	0.566086783	3808	2.8370077090454	-4.46791650990989	0.665233581192328
10073	chr1	-	ENSG00000163463.6	processed_transcript,processed_transcript,	protein_coding	145.11	161.08	10380	155141946	155145733	3788	protein_coding	KNOWN	KRTCAP2	processed_transcript	KRTCAP2-011	155145733	1	3827	306.19	3827	1	4	-688.5|-808.5|-1199|-1556	6|7|5|7	0.135135135135135|0.163265306122449|0.03125|0.19047619047619	0.243243243243243|0.102040816326531|0.0625|0.0952380952380952	0.0540540540540541|0.142857142857143|0.1875|0.0714285714285714	37|49|32|42	NA|NA|NA|NA	NA|NA|NA|NA	NA|NA|NA|NA	+|+|-|+	1	182.5	5	0.034482759	0.137931034	0.172413793	29	NA	NA	NA	-	0.582683463	3815	8.25828335574112	-1.28951688627071	0.547004441210569
10115	chr1	-	ENSG00000169231.8	protein_coding,protein_coding,	protein_coding	0.0625205	0	10422	155167688	155177690	10003	protein_coding	KNOWN	THBS3	protein_coding	THBS3-201	155177690	1	3842	0.0625205	3842	1	2	-798|-1175.5	5|5	0.0384615384615385|0.0645161290322581	0.0769230769230769|0.225806451612903	0.153846153846154|0.0645161290322581	26|31	NA|NA	NA|NA	NA|NA	-|-	1	1422.5	5	0.090909091	0.060606061	0.151515152	33	NA	NA	NA	-	0.554889022	3830	-3.99952687361507	-5.83749086715301	1.23378071172612
10131	chr1	-	ENSG00000160766.9	protein_coding,	protein_coding	5.31425	5.97389	10438	155183616	155197213	13598	protein_coding	KNOWN	GBAP1	protein_coding	GBAP1-001	155197213	1	3847	5.64407	3847	1	0	NA	NA	NA	NA	NA	NA	NA	NA	NA	NA	0	NA	NA	NA	NA	NA	NA	NA	NA	NA	NA	0.50129974	3835	2.49673588092359	-1.2240207295212	0.510490758631157
10161	chr1	-	ENSG00000160767.15	protein_coding,retained_intron,	protein_coding	2.18822	2.09893	10468	155217551	155225274	7724	protein_coding	KNOWN	FAM189B	protein_coding	FAM189B-201	155225274	1	3852	4.28715	3852	1	1	-5	5	0.194444444	0.027777778	0.111111111	36	NA	NA	NA	+	1	240.5	5	0.222222222	0.037037037	0.074074074	27	NA	NA	NA	+	0.522695461	3840	2.10001889545446	-2.43683797007832	0.74117725098567
10167	chr1	-	ENSG00000116521.6	protein_coding,	protein_coding	65.334	69.7491	10474	155225770	155232050	6281	protein_coding	KNOWN	SCAMP3	protein_coding	SCAMP3-001	155232050	1	3853	67.54155	3853	1	1	-446	4	0.136363636	0	0.181818182	22	1	7	1	-	0	NA	NA	NA	NA	NA	NA	NA	NA	NA	NA	0.477104579	3841	6.07770338278553	-0.990543857280744	0.571264218580664
10196	chr1	+	ENSG00000160752.10	processed_transcript,processed_transcript,	protein_coding	1171.64	1039.08	10503	155278705	155282770	4066	protein_coding	KNOWN	FDPS	processed_transcript	FDPS-005	155278705	1	3859	2210.72	3859	1	0	NA	NA	NA	NA	NA	NA	NA	NA	NA	NA	1	1075	4	0.083333333	0.083333333	0.125	24	NA	NA	NA	+	0.50769846	3847	11.1103005960252	-2.83353641232022	1.25859430845711
10214	chr1	+	ENSG00000160753.11	protein_coding,	protein_coding	1.43797	0.807282	10521	155293728	155300905	7178	protein_coding	KNOWN	RUSC1	protein_coding	RUSC1-003	155293728	1	3864	1.122626	3864	1	4	-956.5|-655|-579.5|-65	6|6|4|4	0.0857142857142857|0.222222222222222|0.217391304347826|0.0833333333333333	0.142857142857143|0.0555555555555556|0.0869565217391304|0.166666666666667	0.0285714285714286|0.222222222222222|0.0434782608695652|0.0416666666666667	35|36|23|24	NA|NA|5|2	NA|NA|4|7	NA|NA|2|1	-|+|-|-	3	570|685|1445	6|6|4	0.131578947368421|0.176470588235294|0.125	0.157894736842105|0.147058823529412|0.166666666666667	0.0526315789473684|0.0588235294117647|0.0416666666666667	38|34|24	NA|NA|6	NA|NA|2	NA|NA|4	-|+|-	0.595880824	3852	0.166877377593226	-2.92699687515764	1.29503238261757
10215	chr1	-	ENSG00000225855.2	processed_transcript,	processed_transcript	0	0.215275	10522	155287737	155293959	6223	processed_transcript	KNOWN	C1orf104	processed_transcript	C1orf104-002	155293959	1	3865	0.1076375	3865	1	4	-339|-454|-1214|-1779.5	6|6|4|4	0.131578947368421|0.176470588235294|0.125|0.12	0.157894736842105|0.147058823529412|0.166666666666667|0.08	0.0526315789473684|0.0588235294117647|0.0416666666666667|0.16	38|34|24|25	NA|NA|6|5	NA|NA|2|2	NA|NA|4|5	-|+|-|+	4	1187.5|886|810.5|296	6|6|4|4	0.0857142857142857|0.222222222222222|0.217391304347826|0.0833333333333333	0.142857142857143|0.0555555555555556|0.0869565217391304|0.166666666666667	0.0285714285714286|0.222222222222222|0.0434782608695652|0.0416666666666667	35|36|23|24	NA|NA|5|2	NA|NA|4|7	NA|NA|2|1	-|+|-|-	0.567286543	3853	-3.21574730659542	-2.5396201262176	0.491417016185071
10238	chr1	+	ENSG00000235919.2	processed_transcript,	processed_transcript	0.125041	0.0538188	10545	155531833	155533437	1605	processed_transcript	PUTATIVE	RP11-29H23.1	processed_transcript	RP11-29H23.1-002	155531833	1	3876	0.0894299	3876	1	1	-25.5	4	0.2	0.04	0	25	NA	NA	NA	-	3	804|867.5|963.5	3|3|4	0.1|0.0869565217391304|0.0869565217391304	0.05|0|0.217391304347826	0|0.130434782608696|0.0434782608695652	20|23|23	NA|NA|2	NA|NA|6	NA|NA|2	-|-|+	0.422315537	3864	-3.48309892693688	-3.53804405205219	3.31982382307864
10272	chr1	+	ENSG00000132676.10	processed_transcript,	protein_coding	0.437644	0.645825	10579	155657751	155659128	1378	protein_coding	KNOWN	DAP3	processed_transcript	DAP3-006	155657751	1	3887	0.5417345	3887	1	1	-25.5	4	0.2	0.04	0	25	NA	NA	NA	-	1	753	4	0.111111111	0.055555556	0	18	NA	NA	NA	-	0.426914617	3875	-0.884342124082093	-3.33806074002558	2.62429392700541
10284	chr1	-	ENSG00000163374.15	protein_coding,	protein_coding	21.1319	21.7428	10591	155629237	155658489	29253	protein_coding	KNOWN	YY1AP1	protein_coding	YY1AP1-040	155658489	1	3888	21.43735	3888	1	1	-15	4	0.111111111	0.055555556	0	18	NA	NA	NA	-	1	763.5	4	0.2	0.04	0	25	NA	NA	NA	-	0.461907618	3876	4.42205467147832	-2.47643400380036	0.633144065008087
10296	chr1	+	ENSG00000132676.10	protein_coding,processed_transcript,protein_coding,	protein_coding	90.4047	99.8877	10603	155658882	155708317	49436	protein_coding	KNOWN	DAP3	protein_coding	DAP3-201	155658882	1	3889	285.4386	3889	1	2	-1156.5|-378	4|4	0.2|0.111111111111111	0.04|0.0555555555555556	0|0	25|18	NA|NA	NA|NA	NA|NA	-|-	0	NA	NA	NA	NA	NA	NA	NA	NA	NA	NA	0.477904419	3877	8.15703663412957	-2.84593011722927	1.66130498391151
10334	chr1	+	ENSG00000132718.7	protein_coding,	protein_coding	75.8374	64.744	10641	155829347	155851946	22600	protein_coding	KNOWN	SYT11	protein_coding	SYT11-201	155829347	1	3896	70.2907	3896	1	0	NA	NA	NA	NA	NA	NA	NA	NA	NA	NA	1	755.5	4	0.16	0.04	0.08	25	NA	NA	NA	+	0.456108778	3884	6.13526191716623	-3.15600971069584	0.245891155609197
10382	chr1	-	ENSG00000163479.9	retained_intron,nonsense_mediated_decay,	protein_coding	518.983	554.334	10689	155978898	155990703	11806	protein_coding	KNOWN	SSR2	retained_intron	SSR2-006	155990703	1	3910	1073.317	3910	1	0	NA	NA	NA	NA	NA	NA	NA	NA	NA	NA	2	202.5|110.5	3|5	0|0.172413793103448	0.117647058823529|0.0689655172413793	0|0.103448275862069	17|29	NA|NA	NA|NA	NA|NA	+|-	0.475704859	3898	10.0678605180588	-1.97716778558567	0.665233581192328
10516	chr1	-	ENSG00000163468.8	protein_coding,nonsense_mediated_decay,	protein_coding	443.521	435.34	10825	156278805	156308038	29234	protein_coding	KNOWN	CCT3	protein_coding	CCT3-201	156308038	1	3931	878.861	3931	1	0	NA	NA	NA	NA	NA	NA	NA	NA	NA	NA	1	378.5	5	0.114285714	0.142857143	0.057142857	35	NA	NA	NA	+	0.470305939	3919	9.77949119761434	-1.40894106883461	1.05895716433461
10544	chr1	-	ENSG00000125462.11	processed_transcript,	protein_coding	0.0625205	0.107638	10854	156377489	156390110	12622	protein_coding	KNOWN	C1orf61	processed_transcript	C1orf61-018	156390110	1	3936	0.08507925	3936	1	1	-1566.5	5	0.103448276	0.137931034	0	29	NA	NA	NA	-	0	NA	NA	NA	NA	NA	NA	NA	NA	NA	NA	0.550689862	3924	-3.55504887422473	-2.9749655203796	1.60683304380162
10561	chr1	-	ENSG00000116604.11	protein_coding,	protein_coding	0.125041	0.322913	10875	156437785	156453222	15438	protein_coding	KNOWN	MEF2D	protein_coding	MEF2D-005	156453222	1	3940	0.223977	3940	1	1	-45	4	0.076923077	0.076923077	0.192307692	26	NA	NA	NA	-	2	1235|97.5	4|4	0.0555555555555556|0.04	0.0555555555555556|0.12	0.166666666666667|0.16	18|25	2|NA	1|NA	3|NA	+|+	0.518496301	3928	-2.1585775040759	-6.18044296503008	3.09014632989476
10580	chr1	+	ENSG00000163382.6	protein_coding,protein_coding,	protein_coding	5.31425	6.94262	10896	156561554	156563923	2370	protein_coding	KNOWN	APOA1BP	protein_coding	APOA1BP-002	156561554	1	3946	12.25687	3946	1	0	NA	NA	NA	NA	NA	NA	NA	NA	NA	NA	3	12.5|270|747	4|4|7	0|0.0416666666666667|0.104166666666667	0.285714285714286|0.25|0.104166666666667	0|0.0416666666666667|0.145833333333333	21|24|48	2|NA|NA	2|NA|NA	2|NA|NA	+|+|+	0.466506699	3934	3.61551870425855	-2.52294031996344	-0.0205965080414184
10624	chr1	-	ENSG00000143319.11	processed_transcript,	protein_coding	17.3807	16.7915	10940	156697003	156698221	1219	protein_coding	KNOWN	ISG20L2	processed_transcript	ISG20L2-005	156698221	1	3957	17.0861	3957	1	1	-198	5	0	0.133333333	0.066666667	30	NA	NA	NA	+	0	NA	NA	NA	NA	NA	NA	NA	NA	NA	NA	0.5044991	3945	4.09475122608794	-2.91063198829251	0.899813662045357
10628	chr1	+	ENSG00000143303.7	protein_coding,	protein_coding	3.31359	4.19787	10944	156698267	156706741	8475	protein_coding	KNOWN	RRNAD1	protein_coding	RRNAD1-001	156698267	1	3958	3.75573	3958	1	0	NA	NA	NA	NA	NA	NA	NA	NA	NA	NA	1	152	5	0	0.133333333	0.066666667	30	NA	NA	NA	+	0.49390122	3946	1.90909335115401	-2.82737933564259	1.35158687830155
10637	chr1	+	ENSG00000143303.7	processed_transcript,	protein_coding	0.125041	0.0538188	10953	156703264	156703933	670	protein_coding	KNOWN	RRNAD1	processed_transcript	RRNAD1-004	156703264	1	3962	0.0894299	3962	1	0	NA	NA	NA	NA	NA	NA	NA	NA	NA	NA	1	197	4	0.233333333	0.166666667	0.1	30	NA	NA	NA	-	0.50469906	3950	-3.48309892693688	-6.44372851038457	2.40103648699392
10645	chr1	-	ENSG00000143321.13	processed_transcript,	protein_coding	11.0661	13.1318	10961	156713099	156714068	970	protein_coding	KNOWN	HDGF	processed_transcript	HDGF-008	156714068	1	3964	12.09895	3964	1	3	-133|-182|-362.5	4|5|6	0.1|0.09375|0.114285714285714	0.05|0.125|0.0571428571428571	0.1|0.09375|0.0857142857142857	20|32|35	NA|NA|NA	NA|NA|NA	NA|NA|NA	-|-|-	2	1257.5|803.5	5|4	0.037037037037037|0.217391304347826	0.111111111111111|0	0.185185185185185|0.0869565217391304	27|23	NA|NA	NA|NA	NA|NA	-|+	0.556488702	3952	3.59680994441014	-6.96794991575864	1.53257878098265
10664	chr1	-	ENSG00000027869.7	processed_transcript,	protein_coding	0.625205	0.699644	10982	156778995	156783903	4909	protein_coding	KNOWN	SH2D2A	processed_transcript	SH2D2A-005	156783903	1	3970	0.6624245	3970	1	1	-44	5	0.038461538	0.153846154	0.115384615	26	NA	NA	NA	-	0	NA	NA	NA	NA	NA	NA	NA	NA	NA	NA	0.523895221	3958	-0.594172062486641	-3.90642895945196	0.410791268395808
10699	chr1	-	ENSG00000132694.14	protein_coding,	protein_coding	0.312603	0.269094	11017	156904632	157015162	110531	protein_coding	KNOWN	ARHGEF11	protein_coding	ARHGEF11-001	157015162	1	3979	0.2908485	3979	1	3	-467.5|-679|-998	4|7|4	0.260869565217391|0.108695652173913|0.0909090909090909	0|0.173913043478261|0.227272727272727	0|0.0652173913043478|0	23|46|22	5|NA|NA	1|NA|NA	2|NA|NA	-|-|-	1	1176.5	5	0.096774194	0.064516129	0.258064516	31	NA	NA	NA	-	0.483503299	3967	-1.78166023114832	-4.54328210919513	1.89833413271302
10707	chr1	+	ENSG00000229961.1	processed_transcript,	processed_transcript	0.0625205	0	11025	157155178	157157195	2018	processed_transcript	PUTATIVE	RP11-71G12.1	processed_transcript	RP11-71G12.1-001	157155178	1	3985	0.03126025	3985	1	0	NA	NA	NA	NA	NA	NA	NA	NA	NA	NA	1	216.5	4	0.103448276	0.068965517	0.172413793	29	NA	NA	NA	-	0.48770246	3973	-4.99952687361507	-6.05045458952534	2.36844012090958
10715	chr1	-	ENSG00000143297.14	protein_coding,protein_coding,	protein_coding	107.66	81.2126	11033	157501754	157522245	20492	protein_coding	KNOWN	FCRL5	protein_coding	FCRL5-003	157522245	1	3988	188.8726	3988	1	0	NA	NA	NA	NA	NA	NA	NA	NA	NA	NA	1	155	4	0.05	0.2	0.15	20	4	1	3	-	0.337332533	3976	7.56126961298695	-4.7183124234807	0.838205520790022
10765	chr1	+	ENSG00000158473.6	protein_coding,	protein_coding	0	0.107638	11083	158149737	158154686	4950	protein_coding	KNOWN	CD1D	protein_coding	CD1D-001	158149737	1	4011	0.053819	4011	1	0	NA	NA	NA	NA	NA	NA	NA	NA	NA	NA	2	1030|1275.5	4|5	0|0.16	0.208333333333333|0.08	0.208333333333333|0.08	24|25	NA|NA	NA|NA	NA|NA	+|+	0.426714657	3999	-4.21574060497336	-4.46472732277536	0.810396895115159
10770	chr1	+	ENSG00000158481.6	protein_coding,	protein_coding	0.125041	0.322913	11088	158259563	158264564	5002	protein_coding	KNOWN	CD1C	protein_coding	CD1C-201	158259563	1	4016	0.223977	4016	1	0	NA	NA	NA	NA	NA	NA	NA	NA	NA	NA	0	NA	NA	NA	NA	NA	NA	NA	NA	NA	NA	0.405718856	4004	-2.1585775040759	-5.66653961221044	1.35987253084584
10824	chr1	+	ENSG00000163563.7	processed_transcript,	protein_coding	30.385	24.8105	11145	158801141	158812513	11373	protein_coding	KNOWN	MNDA	processed_transcript	MNDA-002	158801141	1	4044	27.59775	4044	1	0	NA	NA	NA	NA	NA	NA	NA	NA	NA	NA	0	NA	NA	NA	NA	NA	NA	NA	NA	NA	NA	0.404919016	4032	4.78647874608785	-4.70696380488949	0.930415651848831
10852	chr1	+	ENSG00000213088.4	protein_coding,	protein_coding	0.0625205	0.0538188	11175	159174709	159175688	980	protein_coding	KNOWN	DARC	protein_coding	DARC-003	159174709	1	4055	0.05816965	4055	1	2	-1930|-1876.5	4|6	0.136363636363636|0.142857142857143	0|0.0285714285714286	0.0454545454545455|0.0571428571428571	22|35	1|NA	1|NA	3|NA	+|+	3	96|476|1469.5	5|4|5	0.277777777777778|0.192307692307692|0.225806451612903	0.0833333333333333|0.0384615384615385|0.0967741935483871	0.138888888888889|0.115384615384615|0.032258064516129	36|26|31	NA|NA|NA	NA|NA|NA	NA|NA|NA	-|-|-	0.536692661	4043	-4.10358956611055	-5.62322952496262	2.35688328514258
10916	chr1	-	ENSG00000143315.5	protein_coding,	protein_coding	13.1293	12.8627	11240	159997462	160001783	4322	protein_coding	KNOWN	PIGM	protein_coding	PIGM-001	160001783	1	4087	12.996	4087	1	2	-135.5|-1113.5	5|4	0.0967741935483871|0.103448275862069	0.161290322580645|0.0344827586206897	0|0.137931034482759	31|29	NA|NA	NA|NA	NA|NA	-|-	0	NA	NA	NA	NA	NA	NA	NA	NA	NA	NA	0.408718256	4075	3.6999957436674	-3.02341056976992	0.291315980741914
10957	chr1	+	ENSG00000228606.1	processed_transcript,	processed_transcript	0.875288	0.592007	11282	160231534	160232568	1035	processed_transcript	NOVEL	RP11-574F21.2	processed_transcript	RP11-574F21.2-001	160231534	1	4100	0.7336475	4100	1	0	NA	NA	NA	NA	NA	NA	NA	NA	NA	NA	1	198	5	0.133333333	0.1	0.133333333	30	NA	NA	NA	+	0.398320336	4088	-0.446841045654543	-4.35732984077337	1.73388577637366
11000	chr1	-	ENSG00000122218.10	protein_coding,	protein_coding	0	0.0538188	11326	160259063	160313190	54128	protein_coding	KNOWN	COPA	protein_coding	COPA-002	160313190	1	4109	0.0269094	4109	1	2	-25.5|-373	4|4	0.0857142857142857|0	0.2|0.0416666666666667	0.142857142857143|0.25	35|24	NA|NA	NA|NA	NA|NA	+|-	0	NA	NA	NA	NA	NA	NA	NA	NA	NA	NA	0.448710258	4097	-5.21574596626852	-3.58748071927747	0.585755742035882
11007	chr1	+	ENSG00000162736.10	protein_coding,	protein_coding	0.437644	0.322913	11333	160321866	160326544	4679	protein_coding	KNOWN	NCSTN	protein_coding	NCSTN-011	160321866	1	4110	0.3802785	4110	1	0	NA	NA	NA	NA	NA	NA	NA	NA	NA	NA	0	NA	NA	NA	NA	NA	NA	NA	NA	NA	NA	0.451109778	4098	-1.39487172000038	-6.11899010513465	1.72063965038644
11021	chr1	-	ENSG00000066294.10	protein_coding,protein_coding,protein_coding,protein_coding,protein_coding,	protein_coding	8.62784	5.1666	11347	160518035	160549294	31260	protein_coding	KNOWN	CD84	protein_coding	CD84-003	160549294	1	4117	34.4861	4117	1	0	NA	NA	NA	NA	NA	NA	NA	NA	NA	NA	0	NA	NA	NA	NA	NA	NA	NA	NA	NA	NA	0.375924815	4105	5.10794307991124	-5.75726700924972	0.65395821878498
11023	chr1	-	ENSG00000117090.8	processed_transcript,protein_coding,	protein_coding	479.345	358.756	11349	160606801	160616811	10011	protein_coding	KNOWN	SLAMF1	processed_transcript	SLAMF1-003	160616811	1	4118	838.101	4118	1	1	-1063.5	4	0.172413793	0	0.172413793	29	NA	NA	NA	-	0	NA	NA	NA	NA	NA	NA	NA	NA	NA	NA	0.401719656	4106	9.71098030412757	-5.03089040114774	-0.0205965080414184
11028	chr1	+	ENSG00000228863.1	processed_transcript,	processed_transcript	0.0625205	0.0538188	11354	160643136	160653612	10477	processed_transcript	PUTATIVE	RP11-404F10.2	processed_transcript	RP11-404F10.2-001	160643136	1	4120	0.05816965	4120	1	0	NA	NA	NA	NA	NA	NA	NA	NA	NA	NA	0	NA	NA	NA	NA	NA	NA	NA	NA	NA	NA	0.376924615	4108	-4.10358956611055	-5.6161359172664	0.690484147891836
11039	chr1	+	ENSG00000026751.11	protein_coding,	protein_coding	99.0325	72.3863	11365	160709067	160723392	14326	protein_coding	KNOWN	SLAMF7	protein_coding	SLAMF7-203	160709067	1	4123	85.7094	4123	1	0	NA	NA	NA	NA	NA	NA	NA	NA	NA	NA	0	NA	NA	NA	NA	NA	NA	NA	NA	NA	NA	0.364127175	4111	6.4213815324772	-4.82467855693871	-0.0803547869298652
11062	chr1	-	ENSG00000122223.8	protein_coding,	protein_coding	14.5673	13.078	11388	160799950	160832645	32696	protein_coding	KNOWN	CD244	protein_coding	CD244-001	160832645	1	4128	13.82265	4128	1	0	NA	NA	NA	NA	NA	NA	NA	NA	NA	NA	0	NA	NA	NA	NA	NA	NA	NA	NA	NA	NA	0.444911018	4116	3.78896232243404	-3.54308031151122	2.4243376574715
11072	chr1	-	ENSG00000158764.6	processed_transcript,	protein_coding	0.187562	0	11398	160920343	160921264	922	protein_coding	KNOWN	ITLN2	processed_transcript	ITLN2-003	160921264	1	4134	0.093781	4134	1	0	NA	NA	NA	NA	NA	NA	NA	NA	NA	NA	1	1154.5	4	0.111111111	0.074074074	0.222222222	27	NA	NA	NA	-	0.480703859	4122	-3.41456052697373	-3.114185176405	2.00022540538419
11080	chr1	-	ENSG00000215845.6	retained_intron,	protein_coding	145.485	139.606	11406	161007688	161008706	1019	protein_coding	KNOWN	TSTD1	retained_intron	TSTD1-007	161008706	1	4137	142.5455	4137	1	1	-296	4	0.166666667	0.166666667	0.041666667	24	4	6	1	-	1	767.5	4	0.074074074	0.185185185	0.148148148	27	7	2	4	+	0.51029794	4125	7.1552786855209	-2.4423164032296	1.38969069554003
11081	chr1	-	ENSG00000158769.11	protein_coding,	protein_coding	189	194.447	11407	160967606	161008711	41106	protein_coding	KNOWN	F11R	protein_coding	F11R-003	161008711	1	4138	191.7235	4138	1	1	-291	4	0.166666667	0.166666667	0.041666667	24	4	6	1	-	1	772.5	4	0.074074074	0.185185185	0.148148148	27	7	2	4	+	0.51029794	4126	7.58288337214109	-2.46364465343523	1.39628280860303
11082	chr1	-	ENSG00000215845.6	protein_coding,	protein_coding	279.404	281.042	11408	161007421	161008727	1307	protein_coding	KNOWN	TSTD1	protein_coding	TSTD1-001	161008727	1	4139	280.223	4139	1	1	-275	4	0.166666667	0.166666667	0.041666667	24	4	6	1	-	1	788.5	4	0.074074074	0.185185185	0.148148148	27	7	2	4	+	0.50869826	4127	8.13043156318855	-2.54550405188534	1.42192342984895
11083	chr1	-	ENSG00000158769.11	protein_coding,	protein_coding	284.594	287.823	11409	160967747	161008734	40988	protein_coding	KNOWN	F11R	protein_coding	F11R-002	161008734	1	4140	286.2085	4140	1	1	-268	4	0.166666667	0.166666667	0.041666667	24	4	6	1	-	1	795.5	4	0.074074074	0.185185185	0.148148148	27	7	2	4	+	0.50809838	4128	8.16092270854004	-2.586509862964	1.44732792423581
11084	chr1	-	ENSG00000215845.6	protein_coding,	protein_coding	289.095	292.344	11410	161007421	161008740	1320	protein_coding	KNOWN	TSTD1	protein_coding	TSTD1-003	161008740	1	4141	290.7195	4141	1	1	-262	4	0.166666667	0.166666667	0.041666667	24	4	6	1	-	1	801.5	4	0.074074074	0.185185185	0.148148148	27	7	2	4	+	0.50709858	4129	8.18348403321235	-2.62426096755388	1.46875272937177
11096	chr1	-	ENSG00000158773.10	retained_intron,	protein_coding	54.7055	44.562	11423	161011397	161015729	4333	protein_coding	KNOWN	USF1	retained_intron	USF1-010	161015729	1	4145	49.63375	4145	1	0	NA	NA	NA	NA	NA	NA	NA	NA	NA	NA	0	NA	NA	NA	NA	NA	NA	NA	NA	NA	NA	0.5124975	4133	5.63324955419743	-2.68049299851646	-0.347720010076953
11107	chr1	-	ENSG00000143217.6	processed_transcript,	protein_coding	0.187562	0	11434	161041930	161044048	2119	protein_coding	KNOWN	PVRL4	processed_transcript	PVRL4-002	161044048	1	4147	0.093781	4147	1	0	NA	NA	NA	NA	NA	NA	NA	NA	NA	NA	0	NA	NA	NA	NA	NA	NA	NA	NA	NA	NA	0.49010198	4135	-3.41456052697373	-5.7111902265127	0.225470331160456
11115	chr1	+	ENSG00000162755.9	protein_coding,protein_coding,	protein_coding	0.312603	0.215275	11442	161068184	161070136	1953	protein_coding	KNOWN	KLHDC9	protein_coding	KLHDC9-001	161068184	1	4150	0.527878	4150	1	0	NA	NA	NA	NA	NA	NA	NA	NA	NA	NA	2	126.5|1438.5	5|3	0.103448275862069|0.2	0.172413793103448|0	0.0344827586206897|0.08	29|25	NA|NA	NA|NA	NA|NA	-|+	0.476904619	4138	-0.921723553812101	-2.09118404197221	1.37207936737121
11160	chr1	+	ENSG00000143258.11	protein_coding,	protein_coding	0.750247	2.52948	11487	161129269	161135513	6245	protein_coding	KNOWN	USP21	protein_coding	USP21-001	161129269	1	4160	1.6398635	4160	1	0	NA	NA	NA	NA	NA	NA	NA	NA	NA	NA	3	122|237.5|311.5	4|3|5	0.111111111111111|0.0869565217391304|0.108108108108108	0.194444444444444|0.0869565217391304|0.216216216216216	0.0833333333333333|0.0869565217391304|0.0810810810810811	36|23|37	NA|NA|NA	NA|NA|NA	NA|NA|NA	+|+|+	0.468906219	4148	0.713575731874543	-2.17274677752797	1.12368275010923
11196	chr1	-	ENSG00000158850.9	processed_transcript,protein_coding,	protein_coding	13.567	15.3384	11525	161141102	161147287	6186	protein_coding	KNOWN	B4GALT3	protein_coding	B4GALT3-002	161147287	1	4162	28.9054	4162	1	1	-1863.5	6	0.310344828	0.034482759	0	29	NA	NA	NA	-	2	1407.5|1025.5	4|4	0.2|0.0909090909090909	0.04|0.212121212121212	0.12|0.121212121212121	25|33	NA|NA	NA|NA	NA|NA	+|+	0.462707459	4150	4.85326713174738	-2.58045679216484	0.211417234483527
11229	chr1	+	ENSG00000158882.7	processed_transcript,protein_coding,	protein_coding	1.43797	1.13019	11558	161195850	161200405	4556	protein_coding	KNOWN	TOMM40L	processed_transcript	TOMM40L-003	161195850	1	4169	2.56816	4169	1	2	-1932.5|-928.5	8|4	0.207547169811321|0.19047619047619	0.0566037735849057|0	0.169811320754717|0.0952380952380952	53|21	NA|4	NA|1	NA|4	+|-	1	359.5	4	0.096774194	0.096774194	0.129032258	31	NA	NA	NA	+	0.49970006	4157	1.36073508720159	-2.75547330462714	0.55171287737624
11251	chr1	+	ENSG00000248485.1	protein_coding,	protein_coding	1.00033	1.07638	11580	161228517	161255240	26724	protein_coding	KNOWN	PCP4L1	protein_coding	PCP4L1-001	161228517	1	4171	1.038355	4171	1	0	NA	NA	NA	NA	NA	NA	NA	NA	NA	NA	0	NA	NA	NA	NA	NA	NA	NA	NA	NA	NA	0.461707658	4159	0.0542997666049359	-4.45837017930346	1.3706246457147
11286	chr1	+	ENSG00000173110.5	protein_coding,	protein_coding	0.125041	0.0538188	11615	161494335	161496582	2248	protein_coding	KNOWN	HSPA6	protein_coding	HSPA6-201	161494335	1	4181	0.0894299	4181	1	0	NA	NA	NA	NA	NA	NA	NA	NA	NA	NA	0	NA	NA	NA	NA	NA	NA	NA	NA	NA	NA	0.461907618	4169	-3.48309892693688	-4.43010450614299	0.509414175288064
11329	chr1	+	ENSG00000132185.12	protein_coding,protein_coding,protein_coding,	protein_coding	523.047	499.385	11660	161677055	161683258	6204	protein_coding	KNOWN	FCRLA	protein_coding	FCRLA-005	161677055	1	4199	1533.648	4199	1	0	NA	NA	NA	NA	NA	NA	NA	NA	NA	NA	0	NA	NA	NA	NA	NA	NA	NA	NA	NA	NA	0.426114777	4187	10.5827516808485	-4.19527229116802	0.710371157453067
11373	chr1	+	ENSG00000152332.11	protein_coding,	protein_coding	101.908	126.097	11707	162467633	162499400	31768	protein_coding	KNOWN	UHMK1	protein_coding	UHMK1-001	162467633	1	4220	114.0025	4220	1	1	-81.5	3	0.130434783	0.130434783	0.043478261	23	NA	NA	NA	-	0	NA	NA	NA	NA	NA	NA	NA	NA	NA	NA	0.439512098	4208	6.83292165186698	-2.55989403840378	0.546783347785096
11382	chr1	+	ENSG00000162733.10	protein_coding,	protein_coding	0.500164	0.538188	11716	162601163	162724618	123456	protein_coding	KNOWN	DDR2	protein_coding	DDR2-004	162601163	1	4223	0.519176	4223	1	0	NA	NA	NA	NA	NA	NA	NA	NA	NA	NA	0	NA	NA	NA	NA	NA	NA	NA	NA	NA	NA	0.399520096	4211	-0.945704401614387	-6.08921820626583	0.945476615909715
11428	chr1	-	ENSG00000232995.2	processed_transcript,processed_transcript,processed_transcript,	processed_transcript	7.37742	6.67353	11764	163218109	163291542	73434	processed_transcript	NOVEL	RP11-267N12.3	processed_transcript	RP11-267N12.3-005	163291542	1	4236	21.076425	4236	1	0	NA	NA	NA	NA	NA	NA	NA	NA	NA	NA	0	NA	NA	NA	NA	NA	NA	NA	NA	NA	NA	0.397920416	4224	4.39755827153196	-1.81914941982029	0.245891155609197
11433	chr1	+	ENSG00000143228.8	protein_coding,	protein_coding	9.94077	11.4096	11769	163291680	163306638	14959	protein_coding	KNOWN	NUF2	protein_coding	NUF2-003	163291680	1	4237	10.675185	4237	1	0	NA	NA	NA	NA	NA	NA	NA	NA	NA	NA	0	NA	NA	NA	NA	NA	NA	NA	NA	NA	NA	0.397120576	4225	3.41618916672562	-1.84275956779667	0.486086022445458
11436	chr1	+	ENSG00000143228.8	protein_coding,protein_coding,	protein_coding	115.913	131.425	11772	163291725	163325554	33830	protein_coding	KNOWN	NUF2	protein_coding	NUF2-002	163291725	1	4239	247.338	4239	1	0	NA	NA	NA	NA	NA	NA	NA	NA	NA	NA	0	NA	NA	NA	NA	NA	NA	NA	NA	NA	NA	0.399720056	4227	7.950340096304	-2.00759123400004	0.570283104883814
11479	chr1	-	ENSG00000143171.8	processed_transcript,	protein_coding	0	0.0538188	11815	165379987	165394209	14223	protein_coding	KNOWN	RXRG	processed_transcript	RXRG-002	165394209	1	4264	0.0269094	4264	1	0	NA	NA	NA	NA	NA	NA	NA	NA	NA	NA	0	NA	NA	NA	NA	NA	NA	NA	NA	NA	NA	0.476704659	4252	-5.21574596626852	-5.68869218727542	1.34404730770993
11493	chr1	+	ENSG00000236206.1	processed_transcript,	processed_transcript	0	0.0538188	11829	165567700	165592568	24869	processed_transcript	PUTATIVE	RP11-306I1.2	processed_transcript	RP11-306I1.2-001	165567700	1	4271	0.0269094	4271	1	1	-103	4	0.111111111	0.055555556	0.111111111	18	NA	NA	NA	+	1	403.5	5	0.275862069	0.034482759	0.068965517	29	NA	NA	NA	+	0.403719256	4259	-5.21574596626852	-3.28366054842973	1.21376719419908
11523	chr1	+	ENSG00000224358.1	processed_transcript,	lincRNA	1.18789	1.45311	11859	165738166	165744413	6248	lincRNA	NOVEL	RP11-466F5.8	processed_transcript	RP11-466F5.8-001	165738166	1	4282	1.3205	4282	1	0	NA	NA	NA	NA	NA	NA	NA	NA	NA	NA	0	NA	NA	NA	NA	NA	NA	NA	NA	NA	NA	0.415316937	4270	0.401084301505006	-1.89868334895331	0.654275140032794
11527	chr1	+	ENSG00000143179.7	protein_coding,	protein_coding	5.62685	6.56589	11863	165797059	165877607	80549	protein_coding	KNOWN	UCK2	protein_coding	UCK2-201	165797059	1	4285	6.09637	4285	1	2	-376.5|-324.5	6|4	0.151515151515152|0.04	0.121212121212121|0.24	0.121212121212121|0	33|25	NA|NA	NA|NA	NA|NA	+|+	2	405.5|670.5	4|4	0.16|0.111111111111111	0.12|0.148148148148148	0.12|0.222222222222222	25|27	NA|NA	NA|NA	NA|NA	+|+	0.433313337	4273	2.6079504653257	-3.90426727281023	1.35987252803535
11632	chr1	+	ENSG00000143164.11	protein_coding,	protein_coding	189.312	208.063	11972	167905899	168045081	139183	protein_coding	KNOWN	DCAF6	protein_coding	DCAF6-011	167905899	1	4335	198.6875	4335	1	0	NA	NA	NA	NA	NA	NA	NA	NA	NA	NA	1	199	4	0.166666667	0	0	24	NA	NA	NA	-	0.428514297	4323	7.63435730113798	-3.24211647129961	0.493058052287103
11677	chr1	+	ENSG00000143184.4	protein_coding,	protein_coding	1.50049	1.61456	12019	168545711	168551315	5605	protein_coding	KNOWN	XCL1	protein_coding	XCL1-001	168545711	1	4359	1.557525	4359	1	0	NA	NA	NA	NA	NA	NA	NA	NA	NA	NA	0	NA	NA	NA	NA	NA	NA	NA	NA	NA	NA	0.365526895	4347	0.639255320287197	-6.38226517674161	0.51179692739883
11720	chr1	-	ENSG00000198734.6	protein_coding,	protein_coding	6.62718	6.40444	12062	169515727	169555719	39993	protein_coding	KNOWN	F5	protein_coding	F5-201	169555719	1	4381	6.51581	4381	1	0	NA	NA	NA	NA	NA	NA	NA	NA	NA	NA	0	NA	NA	NA	NA	NA	NA	NA	NA	NA	NA	0.407318536	4369	2.70394453571514	-3.71998446947502	1.17365517027855
11733	chr1	-	ENSG00000188404.4	processed_transcript,protein_coding,	protein_coding	77.463	74.0008	12078	169659808	169680839	21032	protein_coding	KNOWN	SELL	protein_coding	SELL-001	169680839	1	4384	151.4638	4384	1	0	NA	NA	NA	NA	NA	NA	NA	NA	NA	NA	0	NA	NA	NA	NA	NA	NA	NA	NA	NA	NA	0.391521696	4372	7.24282921911015	-4.84526644224741	1.82204687761226
11740	chr1	-	ENSG00000171806.7	protein_coding,	protein_coding	0.437644	0.538188	12085	169761670	169763830	2161	protein_coding	KNOWN	C1orf156	protein_coding	C1orf156-002	169763830	1	4387	0.487916	4387	1	0	NA	NA	NA	NA	NA	NA	NA	NA	NA	NA	1	696	4	0.15	0.05	0.05	20	NA	NA	NA	-	0.416716657	4375	-1.03529530122749	-3.5447630240249	0.945476624150155
11741	chr1	+	ENSG00000000460.11	processed_transcript,	protein_coding	0.187562	0.376732	12086	169763871	169773521	9651	protein_coding	KNOWN	C1orf112	processed_transcript	C1orf112-005	169763871	1	4388	0.282147	4388	1	1	-737	4	0.15	0.05	0.05	20	NA	NA	NA	-	0	NA	NA	NA	NA	NA	NA	NA	NA	NA	NA	0.392321536	4376	-1.82548108504684	-3.66588023629118	0.646922990511167
11775	chr1	-	ENSG00000231407.1	processed_transcript,	processed_transcript	0.375123	0.269094	12120	170479102	170501141	22040	processed_transcript	NOVEL	RP11-576I22.2	processed_transcript	RP11-576I22.2-001	170501141	1	4405	0.3221085	4405	1	0	NA	NA	NA	NA	NA	NA	NA	NA	NA	NA	0	NA	NA	NA	NA	NA	NA	NA	NA	NA	NA	0.381723655	4393	-1.63438136292775	-2.14058381387105	0.523620504953588
11842	chr1	+	ENSG00000239373.1	scRNA_pseudogene,	scRNA_pseudogene	0.0625205	0.0538188	12188	171461553	171461842	290	scRNA_pseudogene	NOVEL	AL021579.1	scRNA_pseudogene	AL021579.1-201	171461553	1	4435	0.05816965	4435	1	0	NA	NA	NA	NA	NA	NA	NA	NA	NA	NA	0	NA	NA	NA	NA	NA	NA	NA	NA	NA	NA	0.354929014	4423	-4.10358956611055	-6.6455884345074	2.0505452319629
11844	chr1	+	ENSG00000117523.10	protein_coding,	protein_coding	0	0.107638	12190	171481426	171560986	79561	protein_coding	KNOWN	PRRC2C	protein_coding	PRRC2C-202	171481426	1	4436	0.053819	4436	1	0	NA	NA	NA	NA	NA	NA	NA	NA	NA	NA	0	NA	NA	NA	NA	NA	NA	NA	NA	NA	NA	0.373925215	4424	-4.21574060497336	-6.20152304521013	2.94032180531586
11887	chr1	+	ENSG00000252354.1	snoRNA,	snoRNA	0	0.0538188	12235	172317283	172317357	75	snoRNA	NOVEL	SNORD112.20	snoRNA	SNORD112.20-201	172317283	1	4457	0.0269094	4457	1	0	NA	NA	NA	NA	NA	NA	NA	NA	NA	NA	0	NA	NA	NA	NA	NA	NA	NA	NA	NA	NA	0.370525895	4445	-5.21574596626852	-7.08060037928665	0.262866194918142
11898	chr1	-	ENSG00000135845.4	processed_transcript,	protein_coding	15.5051	15.3384	12247	172362274	172413223	50950	protein_coding	KNOWN	PIGC	processed_transcript	PIGC-002	172413223	1	4463	30.8435	4463	1	0	NA	NA	NA	NA	NA	NA	NA	NA	NA	NA	1	269	6	0.133333333	0.066666667	0.1	30	NA	NA	NA	+	0.438312338	4451	4.94689458083218	-2.61450937468501	0.395529001301016
11899	chr1	-	ENSG00000135845.4	protein_coding,	protein_coding	15.5676	15.3384	12249	172410597	172413226	2630	protein_coding	KNOWN	PIGC	protein_coding	PIGC-004	172413226	1	4465	15.453	4465	1	0	NA	NA	NA	NA	NA	NA	NA	NA	NA	NA	1	272	6	0.133333333	0.066666667	0.1	30	NA	NA	NA	+	0.437912418	4452	3.94981504078236	-2.63139471946825	0.384961574119545
11943	chr1	+	ENSG00000076321.6	protein_coding,	protein_coding	20.4442	20.8279	12294	173684109	173754885	70777	protein_coding	KNOWN	KLHL20	protein_coding	KLHL20-201	173684109	1	4490	20.63605	4490	1	0	NA	NA	NA	NA	NA	NA	NA	NA	NA	NA	0	NA	NA	NA	NA	NA	NA	NA	NA	NA	NA	0.407318536	4477	4.36709494206457	-2.63497493882786	1.366825765495
11966	chr1	-	ENSG00000200710.1	snoRNA,	snoRNA	0.125041	0.107638	12317	173833284	173833360	77	snoRNA	KNOWN	SNORD81	snoRNA	SNORD81-201	173833360	1	4501	0.1163395	4501	1	0	NA	NA	NA	NA	NA	NA	NA	NA	NA	NA	0	NA	NA	NA	NA	NA	NA	NA	NA	NA	NA	0.465306939	4488	-3.10358708596188	-5.98502774715523	2.30970734445293
11969	chr1	-	ENSG00000234741.2	non_coding,	lincRNA	0.125041	0.161456	12320	173833118	173834039	922	lincRNA	KNOWN	GAS5	non_coding	GAS5-024	173834039	1	4503	0.1432485	4503	1	0	NA	NA	NA	NA	NA	NA	NA	NA	NA	NA	0	NA	NA	NA	NA	NA	NA	NA	NA	NA	NA	0.465306939	4490	-2.80340806273863	-6.76603339654235	2.90261871085931
11970	chr1	-	ENSG00000201692.1	snoRNA,	snoRNA	0.125041	0.161456	12321	173833966	173834043	78	snoRNA	KNOWN	SNORD80	snoRNA	SNORD80-201	173834043	1	4504	0.286497	4504	1	0	NA	NA	NA	NA	NA	NA	NA	NA	NA	NA	0	NA	NA	NA	NA	NA	NA	NA	NA	NA	NA	0.465506899	4491	-1.80340806273863	-6.78182141807004	2.94669811344482
11971	chr1	-	ENSG00000234741.2	non_coding,	lincRNA	0.125041	0.215275	12323	173833042	173834044	1003	lincRNA	KNOWN	GAS5	non_coding	GAS5-023	173834044	1	4505	0.170158	4505	1	0	NA	NA	NA	NA	NA	NA	NA	NA	NA	NA	0	NA	NA	NA	NA	NA	NA	NA	NA	NA	NA	0.465506899	4492	-2.55505311349917	-6.78182141807004	2.95751069819708
11972	chr1	-	ENSG00000200729.1	snoRNA,	snoRNA	0.562685	0.538188	12324	173834486	173834570	85	snoRNA	KNOWN	SNORD79	snoRNA	SNORD79-201	173834570	1	4506	0.5504365	4506	1	0	NA	NA	NA	NA	NA	NA	NA	NA	NA	NA	0	NA	NA	NA	NA	NA	NA	NA	NA	NA	NA	0.460707858	4493	-0.861351955110725	-6.49485700116432	2.32993442979763
11973	chr1	-	ENSG00000208317.1	snoRNA,	snoRNA	0.0625205	0.215275	12325	173834760	173834824	65	snoRNA	KNOWN	SNORD78	snoRNA	SNORD78-201	173834824	1	4507	0.13889775	4507	1	0	NA	NA	NA	NA	NA	NA	NA	NA	NA	NA	0	NA	NA	NA	NA	NA	NA	NA	NA	NA	NA	0.463907219	4494	-2.84790486554742	-6.15966646799885	2.19226520482136
11974	chr1	-	ENSG00000206607.1	snoRNA,	snoRNA	0.187562	0.43055	12326	173835106	173835166	61	snoRNA	KNOWN	SNORD44	snoRNA	SNORD44-201	173835166	1	4508	0.309056	4508	1	0	NA	NA	NA	NA	NA	NA	NA	NA	NA	NA	0	NA	NA	NA	NA	NA	NA	NA	NA	NA	NA	0.472305539	4495	-1.69405982115152	-6.00342033464481	2.30013106347411
11975	chr1	-	ENSG00000234741.2	non_coding,	lincRNA	0.437644	0.43055	12327	173833039	173835344	2306	lincRNA	KNOWN	GAS5	non_coding	GAS5-028	173835344	1	4509	0.434097	4509	1	0	NA	NA	NA	NA	NA	NA	NA	NA	NA	NA	0	NA	NA	NA	NA	NA	NA	NA	NA	NA	NA	0.474905019	4496	-1.20391064258009	-6.27782776822941	2.32429936894911
11977	chr1	-	ENSG00000200016.1	snoRNA,	snoRNA	0.875288	1.23783	12329	173835772	173835853	82	snoRNA	KNOWN	SNORD76	snoRNA	SNORD76-201	173835853	1	4511	1.056559	4511	1	1	-1564	3	0.15	0	0.05	20	NA	NA	NA	+	0	NA	NA	NA	NA	NA	NA	NA	NA	NA	NA	0.480903819	4498	0.0793733319967298	-6.26667687782227	3.10739078568551
11978	chr1	-	ENSG00000208310.1	snoRNA,	snoRNA	0.250082	0.161456	12330	173836017	173836076	60	snoRNA	KNOWN	SNORD75	snoRNA	SNORD75-201	173836076	1	4512	0.205769	4512	1	1	-1341	3	0.15	0	0.05	20	NA	NA	NA	+	0	NA	NA	NA	NA	NA	NA	NA	NA	NA	NA	0.479904019	4499	-2.28090244460396	-6.35839476096366	2.4205699771833
11983	chr1	-	ENSG00000234741.2	non_coding,	lincRNA	0.0625205	0.215275	12335	173834662	173836867	2206	lincRNA	KNOWN	GAS5	non_coding	GAS5-015	173836867	1	4513	0.13889775	4513	1	1	-550	3	0.15	0	0.05	20	NA	NA	NA	+	0	NA	NA	NA	NA	NA	NA	NA	NA	NA	NA	0.470905819	4500	-2.84790486554742	-4.48396864002003	0.951327501578001
11984	chr1	-	ENSG00000200954.1	snoRNA,	snoRNA	0.125041	0.215275	12336	173836809	173836888	80	snoRNA	KNOWN	SNORD74	snoRNA	SNORD74-201	173836888	1	4514	0.170158	4514	1	1	-529	3	0.15	0	0.05	20	NA	NA	NA	+	0	NA	NA	NA	NA	NA	NA	NA	NA	NA	NA	0.470905819	4501	-2.55505311349917	-4.25186855805769	1.14706243618346
11995	chr1	-	ENSG00000234741.2	non_coding,	lincRNA	0.0625205	0	12347	173833039	173838020	4982	lincRNA	KNOWN	GAS5	non_coding	GAS5-027	173838020	1	4517	0.03126025	4517	1	0	NA	NA	NA	NA	NA	NA	NA	NA	NA	NA	1	603	3	0.15	0	0.05	20	NA	NA	NA	+	0.414117177	4504	-4.99952687361507	-5.09354650116785	1.54291423598797
12010	chr1	-	ENSG00000135870.7	protein_coding,	protein_coding	6.06449	7.85754	12362	173900352	173991435	91084	protein_coding	KNOWN	RC3H1	protein_coding	RC3H1-003	173991435	1	4525	6.961015	4525	1	1	-158.5	6	0.064516129	0.161290323	0	31	NA	NA	NA	+	0	NA	NA	NA	NA	NA	NA	NA	NA	NA	NA	0.444111178	4512	2.79929768376113	-3.12295626260208	1.20720688960531
12024	chr1	+	ENSG00000152061.16	processed_transcript,	protein_coding	0	0.0538188	12376	174244238	174515042	270805	protein_coding	KNOWN	RABGAP1L	processed_transcript	RABGAP1L-004	174244238	1	4532	0.0269094	4532	1	0	NA	NA	NA	NA	NA	NA	NA	NA	NA	NA	0	NA	NA	NA	NA	NA	NA	NA	NA	NA	NA	0.327734453	4519	-5.21574596626852	-6.8302493820676	1.58083288219265
12035	chr1	+	ENSG00000152061.16	protein_coding,	protein_coding	0	0.0538188	12387	174769070	174964445	195376	protein_coding	KNOWN	RABGAP1L	protein_coding	RABGAP1L-006	174769070	1	4537	0.0269094	4537	1	1	-209.5	4	0.260869565	0	0.043478261	23	NA	NA	NA	-	0	NA	NA	NA	NA	NA	NA	NA	NA	NA	NA	0.413117377	4524	-5.21574596626852	-4.89162140059004	1.29620776752099
12091	chr1	-	ENSG00000143207.13	protein_coding,protein_coding,	protein_coding	1.56301	1.07638	12445	175911248	176176370	265123	protein_coding	KNOWN	RFWD2	protein_coding	RFWD2-201	176176370	1	4566	2.63939	4566	1	0	NA	NA	NA	NA	NA	NA	NA	NA	NA	NA	0	NA	NA	NA	NA	NA	NA	NA	NA	NA	NA	0.452909418	4553	1.40020454107526	-3.22178471807189	-0.174906374026352
12143	chr1	+	ENSG00000075391.11	protein_coding,	protein_coding	0.187562	0.0538188	12498	178063276	178442557	379282	protein_coding	KNOWN	RASAL2	protein_coding	RASAL2-002	178063276	1	4597	0.1206904	4597	1	2	-1318.5|-61	3|6	0.210526315789474|0.0789473684210526	0.0526315789473684|0.157894736842105	0|0.105263157894737	19|38	NA|NA	NA|NA	NA|NA	+|-	0	NA	NA	NA	NA	NA	NA	NA	NA	NA	NA	0.439912018	4583	-3.05061716960805	-4.16131761095246	1.06751825593061
12257	chr1	+	ENSG00000135837.11	protein_coding,	protein_coding	0.125041	0	12618	180010338	180022969	12632	protein_coding	KNOWN	CEP350	protein_coding	CEP350-008	180010338	1	4653	0.0625205	4653	1	1	-1904.5	10	0.254901961	0	0.019607843	51	NA	NA	NA	+	0	NA	NA	NA	NA	NA	NA	NA	NA	NA	NA	0.369526095	4639	-3.99952687361507	-7.02317591101934	1.06751825937244
12272	chr1	-	ENSG00000135847.4	protein_coding,	protein_coding	0.187562	0.215275	12638	180257365	180472089	214725	protein_coding	KNOWN	ACBD6	protein_coding	ACBD6-001	180472089	1	4661	0.2014185	4661	1	0	NA	NA	NA	NA	NA	NA	NA	NA	NA	NA	1	129	4	0.041666667	0.208333333	0.083333333	24	NA	NA	NA	+	0.394321136	4647	-2.31173189598901	-3.06506237883113	0.0814040226442369
12291	chr1	-	ENSG00000243155.1	processed_transcript,	processed_transcript	0.750247	0.592007	12657	180913178	180945618	32441	processed_transcript	NOVEL	RP11-46A10.5	processed_transcript	RP11-46A10.5-001	180945618	1	4672	0.671127	4672	1	0	NA	NA	NA	NA	NA	NA	NA	NA	NA	NA	0	NA	NA	NA	NA	NA	NA	NA	NA	NA	NA	0.415916817	4658	-0.575342295774625	-6.56142606257726	2.85675168184862
12312	chr1	+	ENSG00000198216.6	retained_intron,	protein_coding	5.81441	3.65968	12678	181452447	181621230	168784	protein_coding	KNOWN	CACNA1E	retained_intron	CACNA1E-005	181452447	1	4684	4.737045	4684	1	1	-48	4	0.208333333	0	0.041666667	24	NA	NA	NA	-	3	993.5|1836|1894.5	5|5|4	0.111111111111111|0.178571428571429|0.296296296296296	0.037037037037037|0.0357142857142857|0	0.111111111111111|0.214285714285714|0.0740740740740741	27|28|27	NA|NA|1	NA|NA|5	NA|NA|6	-|+|-	0.50809838	4670	2.24398737700026	-5.20088615123464	0.665233581192328
12359	chr1	-	ENSG00000135828.6	protein_coding,protein_coding,	protein_coding	21.6946	20.505	12725	182542769	182558391	15623	protein_coding	KNOWN	RNASEL	protein_coding	RNASEL-001	182558391	1	4702	42.1996	4702	1	0	NA	NA	NA	NA	NA	NA	NA	NA	NA	NA	0	NA	NA	NA	NA	NA	NA	NA	NA	NA	NA	0.464707059	4688	5.3991574189205	-4.23547042010874	0.194904693840986
12364	chr1	-	ENSG00000135824.8	protein_coding,	protein_coding	0.250082	0.0538188	12730	182615821	182642043	26223	protein_coding	KNOWN	RGS8	protein_coding	RGS8-004	182642043	1	4704	0.1519504	4704	1	0	NA	NA	NA	NA	NA	NA	NA	NA	NA	NA	0	NA	NA	NA	NA	NA	NA	NA	NA	NA	NA	0.417716457	4690	-2.71832762221698	-5.71876821969888	0.829444864465345
12388	chr1	+	ENSG00000135829.11	processed_transcript,	protein_coding	1.8131	2.52948	12754	182850420	182856882	6463	protein_coding	KNOWN	DHX9	processed_transcript	DHX9-006	182850420	1	4709	2.17129	4709	1	1	-385	4	0.15	0.1	0.05	20	6	1	1	+	0	NA	NA	NA	NA	NA	NA	NA	NA	NA	NA	0.370525895	4695	1.11855242683783	-6.50792734798885	2.26009342436694
12407	chr1	+	ENSG00000224468.1	processed_transcript,	processed_transcript	0	0.0538188	12773	183107514	183110439	2926	processed_transcript	PUTATIVE	RP11-181K3.4	processed_transcript	RP11-181K3.4-001	183107514	1	4717	0.0269094	4717	1	0	NA	NA	NA	NA	NA	NA	NA	NA	NA	NA	0	NA	NA	NA	NA	NA	NA	NA	NA	NA	NA	0.388922216	4703	-5.21574596626852	-6.75041628139282	1.79319881331343
12414	chr1	-	ENSG00000157064.6	processed_transcript,	protein_coding	0.750247	0.376732	12780	183221559	183247820	26262	protein_coding	KNOWN	NMNAT2	processed_transcript	NMNAT2-004	183247820	1	4720	0.5634895	4720	1	0	NA	NA	NA	NA	NA	NA	NA	NA	NA	NA	1	175	4	0.166666667	0.055555556	0.111111111	18	3	1	2	-	0.522295541	4706	-0.827539367256617	-5.75726700924972	0.949964404315341
12445	chr1	+	ENSG00000143344.9	protein_coding,	protein_coding	6.31458	5.70479	12811	183605244	183895793	290550	protein_coding	KNOWN	RGL1	protein_coding	RGL1-202	183605244	1	4727	6.009685	4727	1	2	-627|-382.5	7|4	0.03125|0.0434782608695652	0.125|0.0869565217391304	0.125|0.260869565217391	32|23	NA|4	NA|5	NA|2	+|-	0	NA	NA	NA	NA	NA	NA	NA	NA	NA	NA	0.413517297	4713	2.58728937349091	-3.6119670009095	0.944154011779712
12447	chr1	-	ENSG00000173627.6	protein_coding,	protein_coding	0.0625205	0.107638	12813	183615541	183622448	6908	protein_coding	KNOWN	APOBEC4	protein_coding	APOBEC4-001	183622448	1	4728	0.08507925	4728	1	0	NA	NA	NA	NA	NA	NA	NA	NA	NA	NA	0	NA	NA	NA	NA	NA	NA	NA	NA	NA	NA	0.403919216	4714	-3.55504887422473	-5.98502774715523	0.656839558208294
12484	chr1	-	ENSG00000135842.12	protein_coding,	protein_coding	10.7535	12.8627	12854	184760164	184943682	183519	protein_coding	KNOWN	FAM129A	protein_coding	FAM129A-001	184943682	1	4746	11.8081	4746	1	0	NA	NA	NA	NA	NA	NA	NA	NA	NA	NA	1	447	4	0.1	0.15	0.1	20	3	1	3	-	0.415716857	4732	3.56170493929238	-4.88734522509488	1.2452674764088
12497	chr1	+	ENSG00000116668.8	protein_coding,	protein_coding	1.8131	2.04511	12868	185126614	185143758	17145	protein_coding	KNOWN	SWT1	protein_coding	SWT1-003	185126614	1	4751	1.929105	4751	1	1	-940.5	4	0.095238095	0.19047619	0.047619048	21	NA	NA	NA	+	0	NA	NA	NA	NA	NA	NA	NA	NA	NA	NA	0.417316537	4737	0.947931670528881	-3.92822634484549	0.692985064353076
12603	chr1	+	ENSG00000236069.1	processed_transcript,	processed_transcript	0.0625205	0	12975	192498709	192507232	8524	processed_transcript	NOVEL	RP5-1011O1.3	processed_transcript	RP5-1011O1.3-001	192498709	1	4818	0.03126025	4818	1	0	NA	NA	NA	NA	NA	NA	NA	NA	NA	NA	0	NA	NA	NA	NA	NA	NA	NA	NA	NA	NA	0.369126175	4804	-4.99952687361507	-6.60289361395006	1.80563297286378
12607	chr1	+	ENSG00000090104.6	retained_intron,retained_intron,	protein_coding	1543.76	1041.82	12979	192544903	192545896	994	protein_coding	KNOWN	RGS1	retained_intron	RGS1-005	192544903	1	4820	2585.58	4820	1	0	NA	NA	NA	NA	NA	NA	NA	NA	NA	NA	0	NA	NA	NA	NA	NA	NA	NA	NA	NA	NA	0.350729854	4806	11.3362722283609	-4.68082610687996	1.12235798765496
12640	chr1	-	ENSG00000116750.7	protein_coding,	protein_coding	0	0.215275	13017	193020922	193029210	8289	protein_coding	KNOWN	UCHL5	protein_coding	UCHL5-010	193029210	1	4834	0.1076375	4834	1	0	NA	NA	NA	NA	NA	NA	NA	NA	NA	NA	0	NA	NA	NA	NA	NA	NA	NA	NA	NA	NA	0.373325335	4820	-3.21574730659542	-5.66653961221044	1.77981651011864
12643	chr1	+	ENSG00000116747.8	protein_coding,	protein_coding	0.0625205	0.0538188	13020	193038362	193045061	6700	protein_coding	KNOWN	TROVE2	protein_coding	TROVE2-012	193038362	1	4835	0.05816965	4835	1	0	NA	NA	NA	NA	NA	NA	NA	NA	NA	NA	1	432.5	4	0.285714286	0	0.095238095	21	5	1	3	+	0.379924015	4821	-4.10358956611055	-7.26801042063418	1.11935064614469
12773	chr1	-	ENSG00000229989.2	processed_transcript,	lincRNA	2.81342	1.82984	13154	198776787	198906539	129753	lincRNA	NOVEL	RP11-31E23.1	processed_transcript	RP11-31E23.1-001	198906539	1	4897	2.32163	4897	1	0	NA	NA	NA	NA	NA	NA	NA	NA	NA	NA	0	NA	NA	NA	NA	NA	NA	NA	NA	NA	NA	0.396320736	4883	1.21513806707914	-3.18852235100881	0.597435830682258
12813	chr1	-	ENSG00000118193.7	protein_coding,	protein_coding	29.4472	30.3	13195	200520628	200589862	69235	protein_coding	KNOWN	KIF14	protein_coding	KIF14-001	200589862	1	4923	29.8736	4923	1	0	NA	NA	NA	NA	NA	NA	NA	NA	NA	NA	0	NA	NA	NA	NA	NA	NA	NA	NA	NA	NA	0.416316737	4909	4.90079919893024	-2.44467073597093	0.55210651679681
12830	chr1	+	ENSG00000163362.6	protein_coding,	protein_coding	0.187562	0.107638	13217	200863949	200882856	18908	protein_coding	KNOWN	C1orf106	protein_coding	C1orf106-002	200863949	1	4930	0.1476	4930	1	1	-63.5	4	0.290322581	0.064516129	0.032258065	31	5	5	5	-	2	597.5|1542.5	4|5	0.238095238095238|0.0869565217391304	0.0952380952380952|0	0|0.130434782608696	21|23	6|NA	1|NA	1|NA	-|+	0.535292941	4916	-2.76023537348905	-5.54032496646882	1.66731309412065
12915	chr1	+	ENSG00000134369.10	protein_coding,protein_coding,protein_coding,protein_coding,	protein_coding	0.0625205	0	13305	201617450	201796102	178653	protein_coding	KNOWN	NAV1	protein_coding	NAV1-201	201617450	1	4955	0.125041	4955	1	2	-734|-495.5	4|4	0.107142857142857|0.173913043478261	0.0714285714285714|0.130434782608696	0.178571428571429|0.0869565217391304	28|23	NA|1	NA|5	NA|5	-|-	4	98.5|289.5|1125.5|1674	4|4|4|4	0.185185185185185|0.0869565217391304|0|0	0.148148148148148|0.0869565217391304|0.157894736842105|0.222222222222222	0.037037037037037|0|0|0	27|23|19|18	NA|NA|NA|NA	NA|NA|NA|NA	NA|NA|NA|NA	-|-|-|+	0.4905019	4941	-2.99952687361507	-5.28276155220374	0.952948553654046
12929	chr1	-	ENSG00000231871.1	processed_transcript,	processed_transcript	1.06285	0.914919	13320	201657387	201798687	141301	processed_transcript	PUTATIVE	RP11-90L20.3	processed_transcript	RP11-90L20.3-001	201798687	1	4963	0.9888845	4963	1	1	-35.5	4	0.157894737	0	0.052631579	19	NA	NA	NA	+	1	464.5	5	0.08	0.16	0	25	NA	NA	NA	-	0.422915417	4949	-0.0161260683498582	-3.34244410320957	0.861393842311251
12940	chr1	+	ENSG00000134375.6	processed_transcript,	protein_coding	18.6936	18.406	13332	201924634	201938845	14212	protein_coding	KNOWN	TIMM17A	processed_transcript	TIMM17A-003	201924634	1	4968	18.5498	4968	1	1	-337	4	0.272727273	0	0	22	NA	NA	NA	+	2	93|254.5	4|4	0.214285714285714|0.0952380952380952	0.0714285714285714|0.0476190476190476	0.0357142857142857|0.19047619047619	28|21	7|4	4|2	2|3	-|-	0.462507499	4954	4.21333172698607	-2.58131997678681	0.35104048100452
12947	chr1	+	ENSG00000176393.6	protein_coding,	protein_coding	27.259	36.9735	13339	201951780	201975275	23496	protein_coding	KNOWN	RNPEP	protein_coding	RNPEP-003	201951780	1	4971	32.11625	4971	1	0	NA	NA	NA	NA	NA	NA	NA	NA	NA	NA	1	522	6	0.113636364	0.113636364	0.113636364	44	NA	NA	NA	-	0.454709058	4957	5.00523154371264	-2.75255371428973	0.770469659019993
12960	chr1	-	ENSG00000234678.1	processed_transcript,	processed_transcript	6.50214	8.23427	13352	201969222	201979481	10260	processed_transcript	NOVEL	RP11-465N4.4	processed_transcript	RP11-465N4.4-002	201979481	1	4975	7.368205	4975	1	1	-955	5	0.117647059	0.117647059	0.176470588	34	NA	NA	NA	+	3	2000|1885|122.5	4|3|4	0.136363636363636|0|0.206896551724138	0.0454545454545455|0.1|0.137931034482759	0.136363636363636|0|0.0344827586206897	22|20|29	3|NA|NA	3|NA|NA	4|NA|NA	+|+|-	0.577884423	4961	2.8813132010016	-3.22988302731418	1.95047774264582
12963	chr1	+	ENSG00000163435.10	protein_coding,processed_transcript,	protein_coding	20.6943	14.6925	13355	201979722	201985131	5410	protein_coding	KNOWN	ELF3	protein_coding	ELF3-201	201979722	1	4976	35.3868	4976	1	1	-363.5	4	0.206896552	0.137931034	0.034482759	29	NA	NA	NA	-	1	714	5	0.117647059	0.117647059	0.176470588	34	NA	NA	NA	+	0.515096981	4962	5.14513940079113	-3.59617819369331	1.83342649541402
13050	chr1	-	ENSG00000183155.4	protein_coding,	protein_coding	2.7509	4.52078	13442	202848085	202858263	10179	protein_coding	KNOWN	RABIF	protein_coding	RABIF-001	202858263	1	5015	3.63584	5015	1	0	NA	NA	NA	NA	NA	NA	NA	NA	NA	NA	1	407	7	0.108695652	0.217391304	0.065217391	46	NA	NA	NA	+	0.422715457	5001	1.86228871320488	-1.57394779658713	0.589020385580302
13130	chr1	+	ENSG00000122188.8	protein_coding,	protein_coding	1.06285	0.592007	13527	203734305	203743850	9546	protein_coding	KNOWN	LAX1	protein_coding	LAX1-003	203734305	1	5048	0.8274285	5048	1	0	NA	NA	NA	NA	NA	NA	NA	NA	NA	NA	0	NA	NA	NA	NA	NA	NA	NA	NA	NA	NA	0.478304339	5034	-0.273293444178535	-3.3900484030076	0.665233581192328
13132	chr1	+	ENSG00000058673.10	processed_transcript,protein_coding,protein_coding,	protein_coding	19.5689	19.0519	13529	203764782	203787793	23012	protein_coding	KNOWN	ZC3H11A	protein_coding	ZC3H11A-007	203764782	1	5049	57.9312	5049	1	0	NA	NA	NA	NA	NA	NA	NA	NA	NA	NA	3	187.5|298.5|380	6|3|6	0.0975609756097561|0.105263157894737|0.105263157894737	0.0975609756097561|0|0.0263157894736842	0.0975609756097561|0.0526315789473684|0.131578947368421	41|19|38	NA|NA|NA	NA|NA|NA	NA|NA|NA	+|-|-	0.448110378	5035	5.85626864451849	-2.81514344658872	0.665233581192328
13152	chr1	-	ENSG00000232917.4	processed_pseudogene,	pseudogene	0.500164	1.39929	13549	203872851	203873141	291	pseudogene	KNOWN	RP11-450D21.1	processed_pseudogene	RP11-450D21.1-001	203873141	1	5056	0.949727	5056	1	0	NA	NA	NA	NA	NA	NA	NA	NA	NA	NA	0	NA	NA	NA	NA	NA	NA	NA	NA	NA	NA	0.415316937	5042	-0.0744152260204701	-6.04092426670726	2.38045934900599
13195	chr1	-	ENSG00000158615.7	protein_coding,	protein_coding	12.129	11.1405	13594	204375080	204380945	5866	protein_coding	KNOWN	PPP1R15B	protein_coding	PPP1R15B-201	204380945	1	5076	11.63475	5076	1	1	-246	2	0	0.03125	0	32	NA	NA	NA	+	0	NA	NA	NA	NA	NA	NA	NA	NA	NA	NA	0.462907419	5062	3.54036830626361	-2.29911289949936	1.76969768700675
13260	chr1	-	ENSG00000117222.9	protein_coding,protein_coding,	protein_coding	8.75288	10.0103	13663	205055270	205091143	35874	protein_coding	KNOWN	RBBP5	protein_coding	RBBP5-001	205091143	1	5099	18.76318	5099	1	0	NA	NA	NA	NA	NA	NA	NA	NA	NA	NA	0	NA	NA	NA	NA	NA	NA	NA	NA	NA	NA	0.429314137	5085	4.22983245266807	-3.05903797539054	1.3706246457147
13297	chr1	+	ENSG00000117266.10	nonsense_mediated_decay,	protein_coding	2.00066	2.42185	13700	205473816	205493483	19668	protein_coding	KNOWN	CDK18	nonsense_mediated_decay	CDK18-004	205473816	1	5116	2.211255	5116	1	4	-1456.5|-198.5|-151.5|-27	4|6|5|4	0.263157894736842|0.195121951219512|0.0869565217391304|0.222222222222222	0.0526315789473684|0.195121951219512|0.173913043478261|0	0|0.0487804878048781|0|0	19|41|23|18	2|NA|NA|NA	1|NA|NA|NA	3|NA|NA|NA	-|+|+|-	2	846|1213.5	4|5	0.0454545454545455|0.172413793103448	0.0909090909090909|0.0689655172413793	0.0909090909090909|0.103448275862069	22|29	NA|NA	NA|NA	NA|NA	+|-	0.513097381	5102	1.14486540508286	-4.46154529717769	1.52598115789232
13375	chr1	-	ENSG00000196533.6	processed_transcript,	protein_coding	0.0625205	0.161456	13778	206279604	206288217	8614	protein_coding	KNOWN	C1orf186	processed_transcript	C1orf186-004	206288217	1	5142	0.11198825	5142	1	0	NA	NA	NA	NA	NA	NA	NA	NA	NA	NA	0	NA	NA	NA	NA	NA	NA	NA	NA	NA	NA	0.441111778	5128	-3.15858072471161	-6.20152304521013	3.14708278299091
13378	chr1	-	ENSG00000240754.1	processed_transcript,	processed_transcript	0.0625205	0.215275	13781	206288269	206289577	1309	processed_transcript	NOVEL	RP11-38J22.6	processed_transcript	RP11-38J22.6-002	206289577	1	5143	0.13889775	5143	1	0	NA	NA	NA	NA	NA	NA	NA	NA	NA	NA	0	NA	NA	NA	NA	NA	NA	NA	NA	NA	NA	0.434713057	5129	-2.84790486554742	-6.96794991575864	0.628376990826898
13407	chr1	+	ENSG00000136653.13	protein_coding,	protein_coding	30.7601	33.7444	13812	206730493	206762599	32107	protein_coding	KNOWN	RASSF5	protein_coding	RASSF5-003	206730493	1	5155	32.25225	5155	1	1	-333.5	4	0.095238095	0	0.047619048	21	NA	NA	NA	+	0	NA	NA	NA	NA	NA	NA	NA	NA	NA	NA	0.480903819	5141	5.01132790505465	-4.17950155485333	0.253245775516333
13416	chr1	-	ENSG00000143486.9	processed_transcript,protein_coding,	protein_coding	27.1964	23.3574	13821	206764974	206785812	20839	protein_coding	KNOWN	EIF2D	protein_coding	EIF2D-004	206785812	1	5158	50.5538	5158	1	3	-110.5|-140|-1913.5	5|4|4	0.16|0.153846153846154|0.2	0.2|0|0.04	0|0.0769230769230769|0.12	25|26|25	NA|NA|7	NA|NA|1	NA|NA|4	+|-|-	0	NA	NA	NA	NA	NA	NA	NA	NA	NA	NA	0.454709058	5144	5.65974763479225	-1.99949224224248	0.396406143898685
13445	chr1	+	ENSG00000226945.1	processed_pseudogene,	pseudogene	0.500164	0.322913	13850	207080964	207081574	611	pseudogene	KNOWN	RP11-564A8.4	processed_pseudogene	RP11-564A8.4-001	207080964	1	5171	0.4115385	5171	1	1	-514.5	7	0	0.020408163	0.102040816	49	NA	NA	NA	+	1	1985	5	0.083333333	0.083333333	0.138888889	36	NA	NA	NA	-	0.465706859	5157	-1.280900691796	-5.92243976228498	2.24787434573474
13448	chr1	-	ENSG00000162894.7	nonsense_mediated_decay,retained_intron,	protein_coding	228.45	200.098	13853	207078239	207095286	17048	protein_coding	KNOWN	FAIM3	nonsense_mediated_decay	FAIM3-003	207095286	1	5172	428.548	5172	1	0	NA	NA	NA	NA	NA	NA	NA	NA	NA	NA	0	NA	NA	NA	NA	NA	NA	NA	NA	NA	NA	0.50869826	5158	8.74331299384095	-4.73742736124839	0.580941404028431
13454	chr1	-	ENSG00000162896.5	processed_transcript,	protein_coding	0.187562	0.269094	13859	207104779	207105178	400	protein_coding	KNOWN	PIGR	processed_transcript	PIGR-003	207105178	1	5173	0.228328	5173	1	0	NA	NA	NA	NA	NA	NA	NA	NA	NA	NA	1	1916.5	4	0.238095238	0.047619048	0	21	6	1	1	+	0.513897221	5159	-2.13082030591527	-5.41808761932281	0.960381941240561
13473	chr1	+	ENSG00000123836.10	protein_coding,	protein_coding	0.625205	0.753463	13878	207226605	207251168	24564	protein_coding	KNOWN	PFKFB2	protein_coding	PFKFB2-001	207226605	1	5182	0.689334	5182	1	1	-552.5	4	0.086956522	0.086956522	0.217391304	23	5	1	4	+	1	144.5	5	0.096774194	0.096774194	0.161290323	31	NA	NA	NA	+	0.463507299	5168	-0.536724919812657	-2.6575544647543	1.42579497872586
13509	chr1	+	ENSG00000117322.12	protein_coding,	protein_coding	1.50049	1.61456	13914	207627710	207663234	35525	protein_coding	KNOWN	CR2	protein_coding	CR2-201	207627710	1	5191	1.557525	5191	1	1	-147	4	0.2	0.1	0.05	20	1	6	1	-	0	NA	NA	NA	NA	NA	NA	NA	NA	NA	NA	0.369326135	5177	0.639255320287197	-4.61571145035781	0.55171287737624
13515	chr1	+	ENSG00000203710.5	protein_coding,	protein_coding	0.562685	0.376732	13920	207669573	207813553	143981	protein_coding	KNOWN	CR1	protein_coding	CR1-001	207669573	1	5192	0.4697085	5192	1	2	-861|-83.5	4|4	0.0909090909090909|0.0434782608695652	0|0.173913043478261	0.0454545454545455|0.130434782608696	22|23	NA|NA	NA|NA	NA|NA	-|-	0	NA	NA	NA	NA	NA	NA	NA	NA	NA	NA	0.423715257	5178	-1.09016239356995	-4.58768884184609	1.45639877936259
13524	chr1	+	ENSG00000197721.11	protein_coding,	protein_coding	0	0.0538188	13929	207818519	207897048	78530	protein_coding	KNOWN	CR1L	protein_coding	CR1L-003	207818519	1	5196	0.0269094	5196	1	0	NA	NA	NA	NA	NA	NA	NA	NA	NA	NA	1	667	6	0.052631579	0.210526316	0.131578947	38	NA	NA	NA	+	0.384723055	5182	-5.21574596626852	-3.60668488376505	0.319143561265628
13525	chr1	+	ENSG00000244703.3	unprocessed_pseudogene,	pseudogene	0	0.0538188	13930	207818579	207830755	12177	pseudogene	KNOWN	CD46P1	unprocessed_pseudogene	CD46P1-001	207818579	1	5197	0.0269094	5197	1	0	NA	NA	NA	NA	NA	NA	NA	NA	NA	NA	1	607	6	0.052631579	0.210526316	0.131578947	38	NA	NA	NA	+	0.384923015	5183	-5.21574596626852	-4.13827003108204	0.670681746933035
13544	chr1	-	ENSG00000203709.4	processed_transcript,	protein_coding	6.6897	3.98259	13950	207986905	207996048	9144	protein_coding	KNOWN	C1orf132	processed_transcript	C1orf132-002	207996048	1	5207	5.336145	5207	1	2	-477.5|-1097	5|5	0.103448275862069|0.0789473684210526	0.0344827586206897|0.0263157894736842	0.172413793103448|0.131578947368421	29|38	NA|NA	NA|NA	NA|NA	-|-	0	NA	NA	NA	NA	NA	NA	NA	NA	NA	NA	0.5034993	5193	2.41579786965944	-1.48969430001792	1.38041085099884
13584	chr1	+	ENSG00000008118.5	processed_transcript,	protein_coding	0.375123	0.538188	13991	209781139	209785289	4151	protein_coding	KNOWN	CAMK1G	processed_transcript	CAMK1G-004	209781139	1	5228	0.4566555	5228	1	0	NA	NA	NA	NA	NA	NA	NA	NA	NA	NA	0	NA	NA	NA	NA	NA	NA	NA	NA	NA	NA	0.473905219	5214	-1.13082188554614	-3.95035805428965	2.18009214959563
13587	chr1	-	ENSG00000196878.6	protein_coding,	protein_coding	1.62553	1.34547	13994	209807792	209824739	16948	protein_coding	KNOWN	LAMB3	protein_coding	LAMB3-003	209824739	1	5229	1.4855	5229	1	0	NA	NA	NA	NA	NA	NA	NA	NA	NA	NA	0	NA	NA	NA	NA	NA	NA	NA	NA	NA	NA	0.514497101	5215	0.570948605173327	-4.14336008677733	0.562132518244047
13596	chr1	-	ENSG00000227591.1	processed_transcript,	processed_transcript	0.125041	0.0538188	14003	209834711	209897470	62760	processed_transcript	NOVEL	RP1-28O10.1	processed_transcript	RP1-28O10.1-002	209897470	1	5233	0.0894299	5233	1	0	NA	NA	NA	NA	NA	NA	NA	NA	NA	NA	1	409.5	4	0.137931034	0.034482759	0.103448276	29	NA	NA	NA	-	0.397120576	5219	-3.48309892693688	-4.96632543284819	2.42218589921829
13619	chr1	+	ENSG00000117597.11	protein_coding,	protein_coding	37.1372	41.1176	14027	210001352	210025558	24207	protein_coding	KNOWN	DIEXF	protein_coding	DIEXF-001	210001352	1	5239	39.1274	5239	1	2	-1878.5|-1629.5	6|4	0.195121951219512|0.173913043478261	0.0731707317073171|0.0434782608695652	0.170731707317073|0.0869565217391304	41|23	NA|NA	NA|NA	NA|NA	+|-	0	NA	NA	NA	NA	NA	NA	NA	NA	NA	NA	0.403319336	5225	5.2901073418056	-3.12169995025696	0.852658102197582
13676	chr1	+	ENSG00000153363.8	processed_transcript,processed_transcript,	lincRNA	15.1925	13.8314	14086	211556145	211605878	49734	lincRNA	KNOWN	C1orf97	processed_transcript	C1orf97-001	211556145	1	5258	29.0239	5258	1	1	-134	7	0.147058824	0.058823529	0	34	NA	NA	NA	-	0	NA	NA	NA	NA	NA	NA	NA	NA	NA	NA	0.395920816	5244	4.85916948516107	-2.83765588359597	0.590554139656117
13683	chr1	-	ENSG00000170385.8	protein_coding,protein_coding,	protein_coding	0	0.215275	14093	211744910	211752065	7156	protein_coding	KNOWN	SLC30A1	protein_coding	SLC30A1-002	211752065	1	5264	0.215275	5264	1	2	-645|-784.5	4|5	0.1|0.0606060606060606	0.1|0.242424242424242	0|0.0909090909090909	20|33	NA|NA	NA|NA	NA|NA	+|+	0	NA	NA	NA	NA	NA	NA	NA	NA	NA	NA	0.48770246	5250	-2.21574730659542	-4.71073681778717	0.521879923803229
13704	chr1	-	ENSG00000123684.8	protein_coding,	protein_coding	8.62784	7.64227	14114	211916799	212004114	87316	protein_coding	KNOWN	LPGAT1	protein_coding	LPGAT1-001	212004114	1	5277	8.135055	5277	1	2	-106.5|-661.5	5|5	0.142857142857143|0.0476190476190476	0.171428571428571|0.142857142857143	0.0285714285714286|0	35|21	NA|NA	NA|NA	NA|NA	-|-	2	384|264	4|5	0.0454545454545455|0.117647058823529	0.227272727272727|0.147058823529412	0.0454545454545455|0.0294117647058824	22|34	NA|NA	NA|NA	NA|NA	+|-	0.431713657	5263	3.02415209979565	-3.85960353406686	0.64464366530588
13711	chr1	-	ENSG00000143493.8	processed_transcript,	protein_coding	0.125041	0.107638	14121	212119949	212150000	30052	protein_coding	KNOWN	INTS7	processed_transcript	INTS7-008	212150000	1	5280	0.1163395	5280	1	0	NA	NA	NA	NA	NA	NA	NA	NA	NA	NA	0	NA	NA	NA	NA	NA	NA	NA	NA	NA	NA	0.356528694	5266	-3.10358708596188	-6.71968024436723	1.91679190296557
13727	chr1	+	ENSG00000143476.12	processed_transcript,	protein_coding	0.500164	0.484369	14137	212273988	212280742	6755	protein_coding	KNOWN	DTL	processed_transcript	DTL-005	212273988	1	5287	0.4922665	5287	1	0	NA	NA	NA	NA	NA	NA	NA	NA	NA	NA	0	NA	NA	NA	NA	NA	NA	NA	NA	NA	NA	0.414517097	5273	-1.022488531078	-6.46906627116534	0.459038101902574
13825	chr1	+	ENSG00000117707.8	protein_coding,	protein_coding	0.0625205	0.161456	14239	214161280	214209760	48481	protein_coding	KNOWN	PROX1	protein_coding	PROX1-203	214161280	1	5328	0.11198825	5328	1	2	-221.5|-149	5|4	0|0.0454545454545455	0.0740740740740741|0.0454545454545455	0.111111111111111|0.136363636363636	27|22	NA|NA	NA|NA	NA|NA	+|-	2	340.5|1661	4|4	0.2|0.222222222222222	0.04|0.0555555555555556	0.04|0	25|18	5|1	3|4	3|1	-|+	0.520895821	5314	-3.15858072471161	-3.65493528932106	0.55171287737624
13863	chr1	+	ENSG00000136636.6	protein_coding,protein_coding,protein_coding,	protein_coding	1.00033	1.23783	14278	215740735	215795073	54339	protein_coding	KNOWN	KCTD3	protein_coding	KCTD3-001	215740735	1	5346	3.35724	5346	1	1	-232	4	0.153846154	0.115384615	0.115384615	26	NA	NA	NA	+	1	1103	2	0	0.05	0	20	NA	NA	NA	-	0.373925215	5332	1.74727567508533	-4.17428273926096	0.370154986149782
13900	chr1	-	ENSG00000092978.5	protein_coding,protein_coding,	protein_coding	5.25173	4.68223	14317	217781526	217804424	22899	protein_coding	KNOWN	GPATCH2	protein_coding	GPATCH2-002	217804424	1	5356	9.93396	5356	1	0	NA	NA	NA	NA	NA	NA	NA	NA	NA	NA	1	196	4	0.208333333	0.041666667	0.041666667	24	NA	NA	NA	-	0.424315137	5342	3.3123689376431	-3.44712332134488	1.0072438891945
13933	chr1	+	ENSG00000143353.7	processed_transcript,	protein_coding	9.25304	5.70479	14351	219348313	219384872	36560	protein_coding	KNOWN	LYPLAL1	processed_transcript	LYPLAL1-011	219348313	1	5377	7.478915	5377	1	0	NA	NA	NA	NA	NA	NA	NA	NA	NA	NA	0	NA	NA	NA	NA	NA	NA	NA	NA	NA	NA	0.403919216	5363	2.90282898700353	-5.60205248810273	1.45113196397195
14008	chr1	+	ENSG00000117791.11	nonsense_mediated_decay,	protein_coding	0.0625205	0	14426	220921567	220928402	6836	protein_coding	KNOWN	MOSC2	nonsense_mediated_decay	MOSC2-003	220921567	1	5420	0.03126025	5420	1	0	NA	NA	NA	NA	NA	NA	NA	NA	NA	NA	1	356.5	4	0.052631579	0.263157895	0.052631579	19	3	2	2	-	0.469106179	5406	-4.99952687361507	-4.97084261067917	1.22763328071661
14057	chr1	-	ENSG00000143498.12	processed_transcript,	protein_coding	10.691	12.4321	14479	222737420	222763130	25711	protein_coding	KNOWN	TAF1A	processed_transcript	TAF1A-004	222763130	1	5447	11.56155	5447	1	0	NA	NA	NA	NA	NA	NA	NA	NA	NA	NA	0	NA	NA	NA	NA	NA	NA	NA	NA	NA	NA	0.395720856	5433	3.5312629207026	-2.7535263066166	1.3137247326848
14058	chr1	+	ENSG00000225265.1	processed_transcript,	processed_transcript	0.312603	0.107638	14480	222763167	222765828	2662	processed_transcript	PUTATIVE	RP11-378J18.3	processed_transcript	RP11-378J18.3-003	222763167	1	5448	0.2101205	5448	1	0	NA	NA	NA	NA	NA	NA	NA	NA	NA	NA	0	NA	NA	NA	NA	NA	NA	NA	NA	NA	NA	0.369126175	5434	-2.25071117225972	-3.17673320716845	1.13476307777398
14061	chr1	-	ENSG00000143498.12	protein_coding,protein_coding,protein_coding,	protein_coding	2.87595	5.38188	14483	222731650	222763255	31606	protein_coding	KNOWN	TAF1A	protein_coding	TAF1A-001	222763255	1	5449	12.386745	5449	1	0	NA	NA	NA	NA	NA	NA	NA	NA	NA	NA	0	NA	NA	NA	NA	NA	NA	NA	NA	NA	NA	0.389522096	5435	3.63072521946757	-3.05423652172994	0.447423465148766
14062	chr1	+	ENSG00000225265.1	processed_transcript,	processed_transcript	11.9414	8.98774	14484	222763273	222766075	2803	processed_transcript	PUTATIVE	RP11-378J18.3	processed_transcript	RP11-378J18.3-002	222763273	1	5450	10.46457	5450	1	0	NA	NA	NA	NA	NA	NA	NA	NA	NA	NA	0	NA	NA	NA	NA	NA	NA	NA	NA	NA	NA	0.373725255	5436	3.38744112586818	-2.68698180940214	1.04671804259653
14063	chr1	-	ENSG00000143498.12	protein_coding,	protein_coding	1.93814	3.4444	14485	222742635	222763275	20641	protein_coding	KNOWN	TAF1A	protein_coding	TAF1A-204	222763275	1	5451	2.69127	5451	1	0	NA	NA	NA	NA	NA	NA	NA	NA	NA	NA	0	NA	NA	NA	NA	NA	NA	NA	NA	NA	NA	0.387322535	5437	1.4282871357278	-3.22717856834366	0.245891155609197
14064	chr1	+	ENSG00000225265.1	processed_transcript,	processed_transcript	13.0668	10.3332	14486	222763304	222766374	3071	processed_transcript	PUTATIVE	RP11-378J18.3	processed_transcript	RP11-378J18.3-001	222763304	1	5452	11.7	5452	1	0	NA	NA	NA	NA	NA	NA	NA	NA	NA	NA	0	NA	NA	NA	NA	NA	NA	NA	NA	NA	NA	0.374525095	5438	3.54843662469604	-2.7535263066166	0.734807600519299
14073	chr1	+	ENSG00000154305.11	processed_transcript,	protein_coding	16.693	17.5449	14495	222817736	222825625	7890	protein_coding	KNOWN	MIA3	processed_transcript	MIA3-007	222817736	1	5457	17.11895	5457	1	0	NA	NA	NA	NA	NA	NA	NA	NA	NA	NA	0	NA	NA	NA	NA	NA	NA	NA	NA	NA	NA	0.377324535	5443	4.09752231086425	-3.36307799446905	-0.0205965080414184
14121	chr1	-	ENSG00000187554.7	protein_coding,	protein_coding	2.1257	2.31421	14544	223283647	223316624	32978	protein_coding	KNOWN	TLR5	protein_coding	TLR5-001	223316624	1	5470	2.219955	5470	1	2	-1011.5|-1358.5	4|4	0.0526315789473684|0.0740740740740741	0.105263157894737|0.111111111111111	0.157894736842105|0.222222222222222	19|27	3|NA	1|NA	2|NA	-|-	1	743	4	0.05	0.1	0.15	20	3	1	3	-	0.453509298	5456	1.15053043246059	-2.83559467246712	0.527896077859181
14179	chr1	+	ENSG00000243000.1	unprocessed_pseudogene,	pseudogene	0.125041	0	14606	224183597	224191356	7760	pseudogene	KNOWN	RP11-504P24.3	unprocessed_pseudogene	RP11-504P24.3-001	224183597	1	5489	0.0625205	5489	1	0	NA	NA	NA	NA	NA	NA	NA	NA	NA	NA	0	NA	NA	NA	NA	NA	NA	NA	NA	NA	NA	0.483103379	5475	-3.99952687361507	-7.43271931294121	0.665233581192328
14180	chr1	+	ENSG00000185495.6	processed_transcript,	processed_transcript	0.125041	0.161456	14607	224183659	224197405	13747	processed_transcript	NOVEL	RP11-504P24.4	processed_transcript	RP11-504P24.4-001	224183659	1	5490	0.1432485	5490	1	0	NA	NA	NA	NA	NA	NA	NA	NA	NA	NA	0	NA	NA	NA	NA	NA	NA	NA	NA	NA	NA	0.482103579	5476	-2.80340806273863	-7.35981587842592	0.397439686855338
14193	chr1	+	ENSG00000143753.8	protein_coding,	protein_coding	5.37677	4.73605	14620	224370968	224380859	9892	protein_coding	KNOWN	DEGS1	protein_coding	DEGS1-201	224370968	1	5497	5.05641	5497	1	1	-90.5	5	0	0.24137931	0.034482759	29	NA	NA	NA	+	1	153.5	4	0.148148148	0.185185185	0.111111111	27	7	3	5	+	0.461307738	5483	2.33811344946932	-3.75851608811954	0.4294226863551
14214	chr1	-	ENSG00000143748.13	protein_coding,protein_coding,protein_coding,	protein_coding	71.586	66.0357	14642	224415156	224517841	102686	protein_coding	KNOWN	NVL	protein_coding	NVL-201	224517841	1	5506	206.43255	5506	1	1	-1319	4	0.153846154	0.038461538	0.076923077	26	NA	NA	NA	-	2	1916|275	4|4	0.291666666666667|0.192307692307692	0.0833333333333333|0.0769230769230769	0.0833333333333333|0.0769230769230769	24|26	NA|NA	NA|NA	NA|NA	-|-	0.435512897	5492	7.68952666063819	-3.17412648094007	1.01781462680831
14227	chr1	+	ENSG00000143771.7	processed_transcript,	protein_coding	10.8161	10.6561	14655	224544589	224563700	19112	protein_coding	KNOWN	CNIH4	processed_transcript	CNIH4-006	224544589	1	5508	10.7361	5508	1	1	-22	4	0.083333333	0.166666667	0.166666667	24	NA	NA	NA	+	2	166|298.5	4|4	0.0833333333333333|0.12	0.25|0.24	0.125|0.08	24|25	1|5	6|6	5|2	+|-	0.468306339	5494	3.42439810939505	-2.42671850556315	0.529039154515842
14238	chr1	-	ENSG00000162923.10	protein_coding,protein_coding,	protein_coding	0.937808	1.50693	14668	224572851	224622001	49151	protein_coding	KNOWN	WDR26	protein_coding	WDR26-201	224622001	1	5509	2.444738	5509	1	4	-171|-276|-334.5|-618	15|3|5|4	0.127450980392157|0.2|0|0.0714285714285714	0.0980392156862745|0|0.276595744680851|0.178571428571429	0.0588235294117647|0|0.0425531914893617|0.107142857142857	102|20|47|28	NA|NA|NA|NA	NA|NA|NA|NA	NA|NA|NA|NA	+|-|+|+	1	688.5	5	0.142857143	0.028571429	0.028571429	35	NA	NA	NA	-	0.466906619	5495	1.28967986135167	-5.11338580444636	0.732486871540554
14241	chr1	+	ENSG00000143786.3	processed_transcript,	protein_coding	1.06285	1.45311	14671	224622627	224708924	86298	protein_coding	KNOWN	CNIH3	processed_transcript	CNIH3-008	224622627	1	5510	1.25798	5510	1	5	-1314.5|-455|-350|-291.5|-8	5|15|3|5|4	0.142857142857143|0.127450980392157|0.2|0|0.0714285714285714	0.0285714285714286|0.0980392156862745|0|0.276595744680851|0.178571428571429	0.0285714285714286|0.0588235294117647|0|0.0425531914893617|0.107142857142857	35|102|20|47|28	NA|NA|NA|NA|NA	NA|NA|NA|NA|NA	NA|NA|NA|NA|NA	-|+|-|+|+	0	NA	NA	NA	NA	NA	NA	NA	NA	NA	NA	0.453109378	5496	0.331108985706723	-2.81717547175192	1.07739684031009
14324	chr1	-	ENSG00000143811.10	protein_coding,processed_transcript,retained_intron,	protein_coding	70.3356	105.646	14761	226111182	226111978	797	protein_coding	KNOWN	PYCR2	retained_intron	PYCR2-004	226111978	1	5535	351.9632	5535	1	1	-225	6	0	0.1875	0.083333333	48	NA	NA	NA	-	0	NA	NA	NA	NA	NA	NA	NA	NA	NA	NA	0.487302539	5521	8.45928078354378	-0.866205056129094	0.339217543219969
14340	chr1	-	ENSG00000182827.8	protein_coding,	protein_coding	120.29	162.587	14778	226332380	226374431	42052	protein_coding	KNOWN	ACBD3	protein_coding	ACBD3-001	226374431	1	5544	141.4385	5544	1	1	-164	6	0.142857143	0.119047619	0.119047619	42	NA	NA	NA	-	0	NA	NA	NA	NA	NA	NA	NA	NA	NA	NA	0.440511898	5529	7.14403106946091	-3.06990007051674	0.809846575752646
14373	chr1	-	ENSG00000228382.1	processed_transcript,	processed_transcript	0.125041	0.0538188	14813	226844381	226862768	18388	processed_transcript	NOVEL	RP11-115P16.3	processed_transcript	RP11-115P16.3-003	226862768	1	5560	0.0894299	5560	1	0	NA	NA	NA	NA	NA	NA	NA	NA	NA	NA	0	NA	NA	NA	NA	NA	NA	NA	NA	NA	NA	0.459708058	5545	-3.48309892693688	-3.13684816024344	2.10266651887273
14444	chr1	-	ENSG00000081692.7	processed_transcript,	protein_coding	0	0.0538188	14887	227921320	227922072	753	protein_coding	KNOWN	JMJD4	processed_transcript	JMJD4-005	227922072	1	5590	0.0269094	5590	1	9	-552|-1231.5|-1265.5|-1381|-1503|-1557.5|-1787|-1824|-1933	4|4|6|5|6|4|4|4|4	0.181818181818182|0.16|0.0697674418604651|0.15|0.166666666666667|0.172413793103448|0.136363636363636|0.1875|0.125	0.136363636363636|0.12|0.116279069767442|0.175|0.104166666666667|0.0689655172413793|0.0909090909090909|0.21875|0	0.0454545454545455|0.08|0.116279069767442|0.1|0.125|0.172413793103448|0.0454545454545455|0.0625|0.25	22|25|43|40|48|29|22|32|24	5|4|NA|NA|NA|NA|NA|NA|5	1|5|NA|NA|NA|NA|NA|NA|2	3|3|NA|NA|NA|NA|NA|NA|4	-|-|+|+|+|+|+|+|+	0	NA	NA	NA	NA	NA	NA	NA	NA	NA	NA	0.550889822	5575	-5.21574596626852	-5.65923037058404	0.318644640232984
14570	chr1	-	ENSG00000154370.8	protein_coding,	protein_coding	4.2514	5.00515	15018	228581377	228594541	13165	protein_coding	KNOWN	TRIM11	protein_coding	TRIM11-001	228594541	1	5617	4.628275	5617	1	3	-257|-319|-827.5	12|6|4	0.157142857142857|0.184210526315789|0.16	0.114285714285714|0.131578947368421|0.08	0.0285714285714286|0.0526315789473684|0.12	70|38|25	NA|NA|NA	NA|NA|NA	NA|NA|NA	+|+|+	2	740.5|130	8|6	0.0727272727272727|0.0681818181818182	0.145454545454545|0.318181818181818	0.127272727272727|0.113636363636364	55|44	NA|NA	NA|NA	NA|NA	-|+	0.576484703	5602	2.21047458815961	-1.38915634744209	1.9601075017779
14582	chr1	-	ENSG00000181218.4	protein_coding,	protein_coding	8.25271	2.90621	15030	228645065	228645560	496	protein_coding	KNOWN	HIST3H2A	protein_coding	HIST3H2A-001	228645560	1	5622	5.57946	5622	1	2	-1455.5|-1772.5	4|4	0.0476190476190476|0.130434782608696	0.0476190476190476|0	0.142857142857143|0.0869565217391304	21|23	1|NA	2|NA	2|NA	-|+	0	NA	NA	NA	NA	NA	NA	NA	NA	NA	NA	0.449510098	5607	2.48012549964931	-2.06982739244046	0.659764761261321
14583	chr1	+	ENSG00000196890.3	protein_coding,	protein_coding	0.562685	0.538188	15031	228645808	228646259	452	protein_coding	KNOWN	HIST3H2BB	protein_coding	HIST3H2BB-001	228645808	1	5623	0.5504365	5623	1	0	NA	NA	NA	NA	NA	NA	NA	NA	NA	NA	2	1207.5|1524.5	4|4	0.0476190476190476|0.130434782608696	0.0476190476190476|0	0.142857142857143|0.0869565217391304	21|23	1|NA	2|NA	2|NA	-|+	0.469306139	5608	-0.861351955110725	-2.90738126893157	2.23444768087773
14589	chr1	+	ENSG00000168159.7	processed_transcript,	protein_coding	3.12603	1.9913	15037	228676691	228682559	5869	protein_coding	KNOWN	RNF187	processed_transcript	RNF187-003	228676691	1	5625	2.558665	5625	1	3	-1505|-1039.5|-985	6|6|5	0.104166666666667|0.135135135135135|0.210526315789474	0.291666666666667|0.216216216216216|0.184210526315789	0.0208333333333333|0.027027027027027|0.0526315789473684	48|37|38	NA|NA|NA	NA|NA|NA	NA|NA|NA	-|-|-	0	NA	NA	NA	NA	NA	NA	NA	NA	NA	NA	0.555688862	5610	1.3553912710678	-5.58118188226584	1.85432486105447
14678	chr1	-	ENSG00000224407.1	processed_transcript,	processed_transcript	0	0.107638	15126	230416058	230417639	1582	processed_transcript	PUTATIVE	RP5-956O18.3	processed_transcript	RP5-956O18.3-001	230417639	1	5684	0.053819	5684	1	1	-286.5	7	0.054054054	0.054054054	0.216216216	37	NA	NA	NA	+	3	1182|299|160.5	5|4|4	0.0714285714285714|0.0454545454545455|0.0526315789473684	0.107142857142857|0.181818181818182|0.105263157894737	0.107142857142857|0.0909090909090909|0.0526315789473684	28|22|19	NA|NA|NA	NA|NA|NA	NA|NA|NA	-|-|+	0.5004999	5669	-4.21574060497336	-5.89642580425105	1.2667715637189
14688	chr1	+	ENSG00000135775.8	protein_coding,	protein_coding	4.00131	4.5746	15136	230778251	230829371	51121	protein_coding	KNOWN	COG2	protein_coding	COG2-202	230778251	1	5689	4.287955	5689	1	1	-235	4	0.192307692	0.076923077	0.115384615	26	NA	NA	NA	-	0	NA	NA	NA	NA	NA	NA	NA	NA	NA	NA	0.453109378	5674	2.1002897654931	-2.14695931900058	0.470745096098052
14749	chr1	-	ENSG00000143633.7	protein_coding,protein_coding,	protein_coding	103.597	93.0527	15202	231359512	231376924	17413	protein_coding	KNOWN	C1orf131	protein_coding	C1orf131-201	231376924	1	5711	196.6497	5711	1	0	NA	NA	NA	NA	NA	NA	NA	NA	NA	NA	0	NA	NA	NA	NA	NA	NA	NA	NA	NA	NA	0.441711658	5696	7.6194841751461	-2.26820505193863	0.39532253941085
14754	chr1	+	ENSG00000116906.7	protein_coding,	protein_coding	52.8299	57.7476	15207	231376962	231411014	34053	protein_coding	KNOWN	GNPAT	protein_coding	GNPAT-002	231376962	1	5712	55.28875	5712	1	0	NA	NA	NA	NA	NA	NA	NA	NA	NA	NA	0	NA	NA	NA	NA	NA	NA	NA	NA	NA	NA	0.433713257	5697	5.78891404966293	-2.03511787622461	1.20227666455616
14761	chr1	+	ENSG00000010072.10	protein_coding,	protein_coding	7.62751	9.31065	15214	231473794	231490769	16976	protein_coding	KNOWN	C1orf124	protein_coding	C1orf124-001	231473794	1	5716	8.46908	5716	1	1	-674.5	4	0.103448276	0.068965517	0.068965517	29	NA	NA	NA	-	0	NA	NA	NA	NA	NA	NA	NA	NA	NA	NA	0.446710658	5701	3.08220525745281	-2.39829972481612	1.31395686613451
14773	chr1	-	ENSG00000233461.1	processed_transcript,	processed_transcript	0.0625205	0.0538188	15226	231658207	231664042	5836	processed_transcript	NOVEL	RP11-295G20.2	processed_transcript	RP11-295G20.2-004	231664042	1	5720	0.05816965	5720	1	0	NA	NA	NA	NA	NA	NA	NA	NA	NA	NA	1	248.5	4	0.185185185	0.111111111	0.037037037	27	7	4	2	+	0.447110578	5705	-4.10358956611055	-3.24621752929832	1.12503153096374
14822	chr1	-	ENSG00000135749.13	processed_transcript,	protein_coding	0.0625205	0.0538188	15279	233275572	233316848	41277	protein_coding	KNOWN	PCNXL2	processed_transcript	PCNXL2-020	233316848	1	5742	0.05816965	5742	1	1	-1344.5	4	0.086956522	0.043478261	0.217391304	23	NA	NA	NA	-	0	NA	NA	NA	NA	NA	NA	NA	NA	NA	NA	0.432513497	5727	-4.10358956611055	-6.79778412804157	1.27847549024443
14828	chr1	-	ENSG00000135749.13	protein_coding,protein_coding,	protein_coding	12.6292	14.854	15288	233119882	233431459	311578	protein_coding	KNOWN	PCNXL2	protein_coding	PCNXL2-002	233431459	1	5744	27.4832	5744	1	1	-80	4	0.05	0.15	0.15	20	3	1	4	-	0	NA	NA	NA	NA	NA	NA	NA	NA	NA	NA	0.434513097	5729	4.78047808868503	-2.68698180940214	0.196386732084347
14829	chr1	-	ENSG00000251508.1	unprocessed_pseudogene,	pseudogene	12.8167	14.854	15289	233431071	233431473	403	pseudogene	KNOWN	RP5-862P8.3	unprocessed_pseudogene	RP5-862P8.3-001	233431473	1	5745	13.83535	5745	1	1	-66	4	0.05	0.15	0.15	20	3	1	4	-	0	NA	NA	NA	NA	NA	NA	NA	NA	NA	NA	0.433713257	5730	3.79028723589901	-2.78699002062808	0.196386732084347
14843	chr1	+	ENSG00000183780.8	protein_coding,	protein_coding	1.37545	1.61456	15303	234350017	234460257	110241	protein_coding	KNOWN	SLC35F3	protein_coding	SLC35F3-002	234350017	1	5753	1.495005	5753	1	1	-126	6	0.1	0.175	0.1	40	NA	NA	NA	+	1	87.5	4	0.161290323	0.193548387	0.032258065	31	NA	NA	NA	+	0.456308738	5738	0.580150309482338	-4.13573182331847	0.598742918281437
14848	chr1	+	ENSG00000236358.1	processed_transcript,	processed_transcript	1.06285	1.34547	15308	234492752	234501574	8823	processed_transcript	PUTATIVE	RP5-827C21.2	processed_transcript	RP5-827C21.2-001	234492752	1	5758	1.20416	5758	1	0	NA	NA	NA	NA	NA	NA	NA	NA	NA	NA	0	NA	NA	NA	NA	NA	NA	NA	NA	NA	NA	0.373725255	5743	0.268027099631069	-5.26046983251549	2.0154351367475
14854	chr1	+	ENSG00000168275.9	protein_coding,	protein_coding	42.1388	57.1556	15314	234509447	234519792	10346	protein_coding	KNOWN	C1orf31	protein_coding	C1orf31-003	234509447	1	5762	49.6472	5762	1	0	NA	NA	NA	NA	NA	NA	NA	NA	NA	NA	0	NA	NA	NA	NA	NA	NA	NA	NA	NA	NA	0.384323135	5747	5.63364044990137	-3.42216465770587	0.629869493904724
14869	chr1	-	ENSG00000168264.6	processed_transcript,	protein_coding	22.5699	24.5952	15329	234742977	234743840	864	protein_coding	KNOWN	IRF2BP2	processed_transcript	IRF2BP2-003	234743840	1	5768	23.58255	5768	1	3	-1499|-1761.5|-1835	4|4|6	0.125|0.0967741935483871|0.0476190476190476	0.0625|0.258064516129032|0.142857142857143	0.0625|0|0	32|31|42	NA|7|NA	NA|6|NA	NA|3|NA	-|+|+	0	NA	NA	NA	NA	NA	NA	NA	NA	NA	NA	0.629274145	5753	4.55964782140891	-3.95930676098491	2.84354674316524
14982	chr1	+	ENSG00000235371.1	processed_pseudogene,	pseudogene	0.187562	0	15445	236273361	236275670	2310	pseudogene	KNOWN	RP4-764D2.1	processed_pseudogene	RP4-764D2.1-001	236273361	1	5827	0.093781	5827	1	0	NA	NA	NA	NA	NA	NA	NA	NA	NA	NA	0	NA	NA	NA	NA	NA	NA	NA	NA	NA	NA	0.456308738	5812	-3.41456052697373	-5.13857496815734	1.51592686561656
15047	chr1	+	ENSG00000237991.1	processed_pseudogene,	pseudogene	0	3.28295	15513	237144639	237145008	370	pseudogene	KNOWN	RPL35P1	processed_pseudogene	RPL35P1-001	237144639	1	5844	1.641475	5844	1	0	NA	NA	NA	NA	NA	NA	NA	NA	NA	NA	0	NA	NA	NA	NA	NA	NA	NA	NA	NA	NA	0.459908018	5829	0.714992777537651	-6.06970620988438	0.671768918944671
15247	chr1	+	ENSG00000054282.10	protein_coding,protein_coding,	protein_coding	27.8842	23.5188	15720	243419320	243663388	244069	protein_coding	KNOWN	SDCCAG8	protein_coding	SDCCAG8-202	243419320	1	5952	51.403	5952	1	1	-1217.5	5	0.103448276	0.068965517	0.068965517	29	NA	NA	NA	+	0	NA	NA	NA	NA	NA	NA	NA	NA	NA	NA	0.431913617	5937	5.68378065584001	-3.02575850694004	0.257523626908727
15272	chr1	+	ENSG00000179456.8	protein_coding,	protein_coding	0.312603	0.107638	15746	244214583	244219243	4661	protein_coding	KNOWN	ZNF238	protein_coding	ZNF238-201	244214583	1	5963	0.2101205	5963	1	2	-1921|-1813.5	6|5	0.0526315789473684|0.0540540540540541	0.131578947368421|0.243243243243243	0.105263157894737|0.027027027027027	38|37	NA|NA	NA|NA	NA|NA	+|+	0	NA	NA	NA	NA	NA	NA	NA	NA	NA	NA	0.545690862	5948	-2.25071117225972	-4.50347018367013	2.64492339788195
15306	chr1	+	ENSG00000203667.5	processed_transcript,	protein_coding	17.8184	18.0831	15780	244998961	245008359	9399	protein_coding	KNOWN	FAM36A	processed_transcript	FAM36A-002	244998961	1	5977	17.95075	5977	1	4	-625|-445.5|-293|-25	4|7|4|4	0.125|0|0.117647058823529|0.1	0.0416666666666667|0.179487179487179|0.176470588235294|0.1	0.125|0.128205128205128|0.0294117647058824|0	24|39|34|20	NA|NA|NA|NA	NA|NA|NA|NA	NA|NA|NA|NA	+|+|+|+	0	NA	NA	NA	NA	NA	NA	NA	NA	NA	NA	0.467506499	5962	4.16597221741348	-3.79209711173281	0.619013853346661
15309	chr1	-	ENSG00000188206.5	non_coding,	processed_transcript	1.75058	1.77602	15783	245008554	245017805	9252	processed_transcript	KNOWN	NCRNA00201	non_coding	NCRNA00201-003	245017805	1	5978	1.7633	5978	1	0	NA	NA	NA	NA	NA	NA	NA	NA	NA	NA	1	1309.5	3	0.176470588	0	0	17	NA	NA	NA	+	0.366526695	5963	0.818277949242396	-6.89745738882856	1.72151485483942
15374	chr1	-	ENSG00000185420.13	protein_coding,	protein_coding	7.0023	8.12664	15851	246489115	246670614	181500	protein_coding	KNOWN	SMYD3	protein_coding	SMYD3-012	246670614	1	6010	7.56447	6010	1	2	-23.5|-1312.5	4|5	0|0.037037037037037	0.173913043478261|0.0740740740740741	0.0434782608695652|0.185185185185185	23|27	NA|NA	NA|NA	NA|NA	+|+	2	657|316	5|4	0.0384615384615385|0.0357142857142857	0.115384615384615|0.107142857142857	0.153846153846154|0.107142857142857	26|28	NA|NA	NA|NA	NA|NA	-|-	0.585082983	5995	2.91923900443043	-3.06868910173332	0.650242113589158
15407	chr1	-	ENSG00000153207.10	protein_coding,	protein_coding	10.4409	13.5623	15885	247079616	247095280	15665	protein_coding	KNOWN	AHCTF1	protein_coding	AHCTF1-005	247095280	1	6031	12.0016	6031	1	0	NA	NA	NA	NA	NA	NA	NA	NA	NA	NA	1	416.5	5	0.16	0	0.08	25	NA	NA	NA	-	0.443311338	6016	3.58515484723713	-2.24819008590489	0.62837701042588
15417	chr1	-	ENSG00000135747.7	nonsense_mediated_decay,	protein_coding	1.62553	1.23783	15895	247130964	247242113	111150	protein_coding	KNOWN	ZNF670	nonsense_mediated_decay	ZNF670-003	247242113	1	6035	1.43168	6035	1	0	NA	NA	NA	NA	NA	NA	NA	NA	NA	NA	0	NA	NA	NA	NA	NA	NA	NA	NA	NA	NA	0.398720256	6020	0.517709066622307	-2.53042241884382	-0.207852623330859
15424	chr1	-	ENSG00000188295.9	protein_coding,protein_coding,	protein_coding	5.31425	5.65097	15902	247263293	247267674	4382	protein_coding	KNOWN	ZNF669	protein_coding	ZNF669-001	247267674	1	6037	10.96522	6037	1	0	NA	NA	NA	NA	NA	NA	NA	NA	NA	NA	1	334	5	0	0.272727273	0	22	NA	NA	NA	-	0.453309338	6022	3.45486285261022	-1.7264817652266	0.701171950163836
15741	chr2	+	ENSG00000171853.10	protein_coding,protein_coding,	protein_coding	0.562685	1.23783	61173	3383446	3488857	105412	protein_coding	KNOWN	TTC15	protein_coding	TTC15-201	3383446	2	6194	1.800515	6194	1	1	-1889.5	4	0.2	0.08	0.12	25	1	7	4	-	2	332.5|982.5	4|5	0|0.185185185185185	0.217391304347826|0.037037037037037	0.0869565217391304|0.111111111111111	23|27	NA|NA	NA|NA	NA|NA	+|+	0.473905219	6179	0.848409618598158	-2.69070270853745	1.11158223871002
15775	chr2	-	ENSG00000247886.1	lincRNA,	lincRNA	0.187562	0.484369	61215	3616113	3622828	6716	lincRNA	KNOWN	AC108488.1	lincRNA	AC108488.1-201	3622828	2	6207	0.3359655	6207	1	2	-278|-466	6|4	0.05|0	0.2|0.142857142857143	0.05|0.25	40|28	NA|NA	NA|NA	NA|NA	+|+	0	NA	NA	NA	NA	NA	NA	NA	NA	NA	NA	0.450309938	6192	-1.57361500335474	-2.07589711446907	0.736929539540324
15777	chr2	+	ENSG00000171863.8	retained_intron,protein_coding,	protein_coding	44.8898	50.7511	61217	3622915	3628509	5595	protein_coding	KNOWN	RPS7	protein_coding	RPS7-008	3622915	2	6208	95.6409	6208	1	0	NA	NA	NA	NA	NA	NA	NA	NA	NA	NA	2	191|379	6|4	0.05|0	0.2|0.142857142857143	0.05|0.25	40|28	NA|NA	NA|NA	NA|NA	+|+	0.447710458	6193	6.5795558010497	-1.99718663190775	0.559173634619346
15782	chr2	+	ENSG00000252531.1	snoRNA,	snoRNA	0.937808	0.699644	61222	3628160	3628322	163	snoRNA	NOVEL	SNORA73.6	snoRNA	SNORA73.6-201	3628160	2	6209	0.818726	6209	1	0	NA	NA	NA	NA	NA	NA	NA	NA	NA	NA	0	NA	NA	NA	NA	NA	NA	NA	NA	NA	NA	0.435112977	6194	-0.288547383656437	-6.17001731610356	3.39289778348311
15853	chr2	-	ENSG00000134326.7	processed_transcript,	protein_coding	3.37611	2.31421	61293	6990036	7006642	16607	protein_coding	KNOWN	CMPK2	processed_transcript	CMPK2-003	7006642	2	6247	2.84516	6247	1	0	NA	NA	NA	NA	NA	NA	NA	NA	NA	NA	2	1771.5|1407	4|4	0.206896551724138|0.0769230769230769	0.103448275862069|0.230769230769231	0.103448275862069|0.0769230769230769	29|26	NA|NA	NA|NA	NA|NA	-|+	0.400319936	6232	1.50850978599967	-3.76046999276404	1.55376598730887
15855	chr2	+	ENSG00000134321.7	protein_coding,	protein_coding	0.375123	0.538188	61295	7017796	7038370	20575	protein_coding	KNOWN	RSAD2	protein_coding	RSAD2-001	7017796	2	6248	0.4566555	6248	1	0	NA	NA	NA	NA	NA	NA	NA	NA	NA	NA	0	NA	NA	NA	NA	NA	NA	NA	NA	NA	NA	0.377524495	6233	-1.13082188554614	-4.42080445702767	0.633965880072353
15880	chr2	+	ENSG00000235576.1	processed_transcript,	processed_transcript	19.5689	14.3696	61321	7865932	7870836	4905	processed_transcript	NOVEL	AC092580.4	processed_transcript	AC092580.4-001	7865932	2	6258	16.96925	6258	1	0	NA	NA	NA	NA	NA	NA	NA	NA	NA	NA	0	NA	NA	NA	NA	NA	NA	NA	NA	NA	NA	0.421715657	6243	4.08485089752918	-5.42426937086123	1.77223406165686
15973	chr2	+	ENSG00000134330.14	protein_coding,protein_coding,	protein_coding	45.0773	41.1176	61417	9614704	9636672	21969	protein_coding	KNOWN	IAH1	protein_coding	IAH1-005	9614704	2	6289	86.1949	6289	1	2	-87.5|-27	4|4	0.04|0	0.2|0.166666666666667	0.16|0	25|18	4|NA	4|NA	5|NA	-|-	0	NA	NA	NA	NA	NA	NA	NA	NA	NA	NA	0.487302539	6274	6.42953060500943	-3.3690279819671	0.417731027491553
16023	chr2	-	ENSG00000205795.4	processed_transcript,	protein_coding	0.0625205	0.107638	61468	10198741	10221071	22331	protein_coding	KNOWN	CYS1	processed_transcript	CYS1-002	10221071	2	6304	0.08507925	6304	1	0	NA	NA	NA	NA	NA	NA	NA	NA	NA	NA	10	1777.5|1316.5|1179.5|1062.5|991|644|572|513.5|382|232	4|4|5|4|5|8|4|4|8|4	0.157894736842105|0.0740740740740741|0.0857142857142857|0.0967741935483871|0|0.0588235294117647|0.0416666666666667|0.130434782608696|0.15|0.0625	0|0.296296296296296|0.228571428571429|0.258064516129032|0.25|0.220588235294118|0.208333333333333|0.130434782608696|0.15|0.21875	0.0526315789473684|0|0|0.032258064516129|0.0625|0.0441176470588235|0.125|0|0.0666666666666667|0.09375	19|27|35|31|32|68|24|23|60|32	NA|NA|NA|NA|NA|NA|3|NA|NA|5	NA|NA|NA|NA|NA|NA|5|NA|NA|7	NA|NA|NA|NA|NA|NA|1|NA|NA|5	-|+|+|-|+|+|+|+|-|+	0.457708458	6289	-3.55504887422473	-4.39022990530279	0.673940796513649
16041	chr2	-	ENSG00000206633.1	snoRNA,	snoRNA	0	0.0538188	61487	10586840	10586975	136	snoRNA	KNOWN	SNORA80B	snoRNA	SNORA80B-201	10586975	2	6312	0.0269094	6312	1	4	-1005|-1218|-1716.5|-1746.5	4|9|4|4	0.0416666666666667|0.0769230769230769|0.0588235294117647|0.0588235294117647	0.25|0.288461538461538|0.117647058823529|0.117647058823529	0.125|0.0192307692307692|0|0	24|52|17|17	5|NA|NA|NA	5|NA|NA|NA	1|NA|NA|NA	+|-|-|-	0	NA	NA	NA	NA	NA	NA	NA	NA	NA	NA	0.553489302	6297	-5.21574596626852	-5.32262074321156	2.67938437237358
16051	chr2	-	ENSG00000115761.11	protein_coding,protein_coding,retained_intron,	protein_coding	35.3866	27.8243	61498	10813448	10830101	16654	protein_coding	KNOWN	NOL10	retained_intron	NOL10-003	10830101	2	6316	94.81635	6316	1	1	-1343.5	4	0.148148148	0	0.185185185	27	NA	NA	NA	-	0	NA	NA	NA	NA	NA	NA	NA	NA	NA	NA	0.475504899	6301	6.56706395179629	-2.62871550959932	0.53673914170368
16184	chr2	+	ENSG00000079785.7	protein_coding,	protein_coding	117.976	112.266	61639	15732005	15771022	39018	protein_coding	KNOWN	DDX1	protein_coding	DDX1-203	15732005	2	6375	115.121	6375	1	0	NA	NA	NA	NA	NA	NA	NA	NA	NA	NA	2	294|1047	4|3	0.25|0.115384615384615	0.05|0	0|0.0769230769230769	20|26	NA|NA	NA|NA	NA|NA	-|+	0.473305339	6360	6.84700721900844	-2.7103969019444	0.51969397609481
16244	chr2	+	ENSG00000178295.9	protein_coding,protein_coding,	protein_coding	27.9467	29.0083	61701	17935414	17966632	31219	protein_coding	KNOWN	GEN1	protein_coding	GEN1-001	17935414	2	6409	56.955	6409	1	1	-320	4	0.125	0.0625	0	16	1	1	1	-	1	534.5	4	0.12	0.28	0.08	25	4	1	7	-	0.435512897	6394	5.83175059456552	-3.67506497977748	0.774692190337053
16285	chr2	+	ENSG00000228784.1	processed_transcript,processed_transcript,	lincRNA	0.125041	0	61744	20068652	20077296	8645	lincRNA	NOVEL	AC013400.2	processed_transcript	AC013400.2-002	20068652	2	6426	0.125041	6426	1	0	NA	NA	NA	NA	NA	NA	NA	NA	NA	NA	1	344	7	0.1	0.15	0.15	40	NA	NA	NA	-	0.48770246	6411	-2.99952687361507	-4.19263188237194	0.55171287737624
16293	chr2	-	ENSG00000118965.10	protein_coding,	protein_coding	4.93912	7.10408	61753	20110021	20189883	79863	protein_coding	KNOWN	WDR35	protein_coding	WDR35-002	20189883	2	6428	6.0216	6428	1	0	NA	NA	NA	NA	NA	NA	NA	NA	NA	NA	0	NA	NA	NA	NA	NA	NA	NA	NA	NA	NA	0.376124775	6413	2.59014687658088	-1.96980244282482	1.29620774637248
16300	chr2	-	ENSG00000068697.6	protein_coding,	protein_coding	0.437644	0.107638	61760	20232411	20251789	19379	protein_coding	KNOWN	LAPTM4A	protein_coding	LAPTM4A-001	20251789	2	6431	0.272641	6431	1	1	-68.5	5	0.068965517	0.172413793	0.068965517	29	NA	NA	NA	+	1	714	5	0.0625	0.0625	0.1875	32	NA	NA	NA	-	0.410717856	6416	-1.87492556264556	-2.96817576089708	0.665233581192328
16301	chr2	+	ENSG00000223734.2	processed_transcript,	processed_transcript	0.375123	0.322913	61761	20251895	20254257	2363	processed_transcript	PUTATIVE	RP11-644K8.1	processed_transcript	RP11-644K8.1-001	20251895	2	6432	0.349018	6432	1	2	-820|-37.5	5|5	0.0625|0.0689655172413793	0.0625|0.172413793103448	0.1875|0.0689655172413793	32|29	NA|NA	NA|NA	NA|NA	-|+	0	NA	NA	NA	NA	NA	NA	NA	NA	NA	NA	0.458108378	6417	-1.51862665203099	-2.9863533820146	0.665233581192328
16390	chr2	+	ENSG00000173960.8	protein_coding,	protein_coding	27.0714	28.7392	61858	24163289	24227779	64491	protein_coding	KNOWN	UBXN2A	protein_coding	UBXN2A-001	24163289	2	6480	27.9053	6480	1	1	-1874	3	0.1	0.15	0.05	20	NA	NA	NA	-	1	270	4	0.05	0.1	0.05	20	NA	NA	NA	+	0.451709658	6465	4.80246725126257	-3.03164525194861	0.384961607263994
16409	chr2	-	ENSG00000115128.6	retained_intron,	protein_coding	49.4538	58.6087	61879	24296519	24299243	2725	protein_coding	NOVEL	AC008073.5	retained_intron	AC008073.5-002	24299243	2	6489	54.03125	6489	1	0	NA	NA	NA	NA	NA	NA	NA	NA	NA	NA	1	1774	4	0.25	0.05	0.05	20	2	2	4	-	0.50329934	6474	5.75572215364228	-2.42052628885947	-0.586785042563647
16445	chr2	-	ENSG00000198399.8	protein_coding,protein_coding,	protein_coding	5.93945	10.6023	61922	24425735	24583397	157663	protein_coding	KNOWN	ITSN2	protein_coding	ITSN2-201	24583397	2	6503	16.54175	6503	1	1	-96	4	0.071428571	0.178571429	0.178571429	28	7	7	1	-	1	350.5	4	0.12	0.2	0.12	25	2	5	5	-	0.484503099	6488	4.04803996438859	-3.7295212108165	0.388051744242975
16496	chr2	+	ENSG00000224165.1	processed_transcript,processed_transcript,	lincRNA	1.62553	0.861101	61973	25194995	25262563	67569	lincRNA	NOVEL	AC013267.2	processed_transcript	AC013267.2-004	25194995	2	6519	2.486631	6519	1	1	-49	6	0.125	0.125	0.075	40	NA	NA	NA	+	0	NA	NA	NA	NA	NA	NA	NA	NA	NA	NA	0.435312937	6504	1.31419243680005	-2.18188237562365	-0.0803547869298652
16530	chr2	+	ENSG00000224220.1	processed_transcript,	processed_transcript	55.5808	41.9248	62008	25643986	25650512	6527	processed_transcript	PUTATIVE	AC104699.1	processed_transcript	AC104699.1-001	25643986	2	6533	48.7528	6533	1	0	NA	NA	NA	NA	NA	NA	NA	NA	NA	NA	0	NA	NA	NA	NA	NA	NA	NA	NA	NA	NA	0.444311138	6518	5.60741317385446	-5.07397632250283	1.08802284124863
16584	chr2	-	ENSG00000084754.6	retained_intron,	protein_coding	0.875288	0.484369	62063	26434966	26437962	2997	protein_coding	KNOWN	HADHA	retained_intron	HADHA-002	26437962	2	6555	0.6798285	6555	1	0	NA	NA	NA	NA	NA	NA	NA	NA	NA	NA	0	NA	NA	NA	NA	NA	NA	NA	NA	NA	NA	0.429714057	6540	-0.556757250591189	-6.56142606257726	0.754831247715427
16586	chr2	+	ENSG00000138029.9	protein_coding,	protein_coding	1.50049	1.77602	62065	26466038	26501488	35451	protein_coding	KNOWN	HADHB	protein_coding	HADHB-007	26466038	2	6556	1.638255	6556	1	0	NA	NA	NA	NA	NA	NA	NA	NA	NA	NA	1	1912.5	4	0.095238095	0.095238095	0	21	NA	NA	NA	-	0.403919216	6541	0.712159934880318	-6.22291571208558	1.62153618269306
16587	chr2	-	ENSG00000084754.6	protein_coding,	protein_coding	67.3971	69.5339	62066	26434806	26467475	32670	protein_coding	KNOWN	HADHA	protein_coding	HADHA-201	26467475	2	6557	68.4655	6557	1	1	-475.5	4	0.095238095	0.095238095	0	21	NA	NA	NA	-	0	NA	NA	NA	NA	NA	NA	NA	NA	NA	NA	0.441711658	6542	6.09730528708911	-3.93483033274098	1.3982545993902
16590	chr2	+	ENSG00000138029.9	retained_intron,	protein_coding	126.166	124.429	62069	26467788	26477824	10037	protein_coding	KNOWN	HADHB	retained_intron	HADHB-006	26467788	2	6558	125.2975	6558	1	0	NA	NA	NA	NA	NA	NA	NA	NA	NA	NA	1	162.5	4	0.095238095	0.095238095	0	21	NA	NA	NA	-	0.443711258	6543	6.96921381933008	-3.68988324076228	1.93017906503997
16608	chr2	-	ENSG00000173567.10	protein_coding,nonsense_mediated_decay,	protein_coding	0.500164	0.269094	62087	26531263	26569685	38423	protein_coding	KNOWN	GPR113	protein_coding	GPR113-009	26569685	2	6562	0.769258	6562	1	1	-404.5	4	0.24	0.08	0.04	25	NA	NA	NA	-	2	494.5|373.5	4|5	0.185185185185185|0.0606060606060606	0.148148148148148|0.121212121212121	0|0.181818181818182	27|33	7|NA	4|NA	3|NA	-|+	0.414317137	6547	-0.378460552753225	-4.89162140059004	1.39715948603228
16679	chr2	+	ENSG00000084693.11	retained_intron,protein_coding,	protein_coding	14.2547	16.3071	62163	27274536	27276024	1489	protein_coding	KNOWN	AGBL5	protein_coding	AGBL5-008	27274536	2	6583	30.5618	6583	1	1	-1778	4	0.125	0.25	0.083333333	24	NA	NA	NA	-	3	48|171|369	6|6|4	0.0238095238095238|0|0.111111111111111	0.19047619047619|0.225|0.111111111111111	0.19047619047619|0.05|0.111111111111111	42|40|18	NA|NA|2	NA|NA|1	NA|NA|3	+|-|-	0.50589882	6567	4.93365761125182	-1.22099082906455	0.937965800142202
16740	chr2	-	ENSG00000138074.9	protein_coding,	protein_coding	0.125041	0.215275	62229	27430403	27435645	5243	protein_coding	KNOWN	SLC5A6	protein_coding	SLC5A6-011	27435645	2	6601	0.170158	6601	1	0	NA	NA	NA	NA	NA	NA	NA	NA	NA	NA	4	1076.5|949|801.5|454	4|5|7|4	0.217391304347826|0.142857142857143|0.0487804878048781|0	0|0.107142857142857|0.268292682926829|0.272727272727273	0.130434782608696|0|0|0	23|28|41|22	3|NA|NA|NA	6|NA|NA|NA	2|NA|NA|NA	-|-|-|+	0.453509298	6585	-2.55505311349917	-4.49694036774769	0.924346981032539
16742	chr2	-	ENSG00000138074.9	protein_coding,	protein_coding	0	0.0538188	62231	27429805	27435818	6014	protein_coding	KNOWN	SLC5A6	protein_coding	SLC5A6-009	27435818	2	6603	0.0269094	6603	1	0	NA	NA	NA	NA	NA	NA	NA	NA	NA	NA	4	1249.5|1122|974.5|627	4|5|7|4	0.217391304347826|0.142857142857143|0.0487804878048781|0	0|0.107142857142857|0.268292682926829|0.272727272727273	0.130434782608696|0|0|0	23|28|41|22	3|NA|NA|NA	6|NA|NA|NA	2|NA|NA|NA	-|-|-|+	0.459908018	6587	-5.21574596626852	-4.86195092801448	1.36615432625714
16799	chr2	+	ENSG00000234072.1	processed_transcript,	lincRNA	0.875288	0.269094	62294	27579113	27583123	4011	lincRNA	NOVEL	AC074117.10	processed_transcript	AC074117.10-001	27579113	2	6618	0.572191	6618	1	0	NA	NA	NA	NA	NA	NA	NA	NA	NA	NA	0	NA	NA	NA	NA	NA	NA	NA	NA	NA	NA	0.423515297	6602	-0.805431289217672	-3.51147671207356	1.34586470244959
16804	chr2	+	ENSG00000234072.1	processed_transcript,	lincRNA	0.875288	1.39929	62299	27580007	27581057	1051	lincRNA	NOVEL	AC074117.10	processed_transcript	AC074117.10-002	27580007	2	6620	1.137289	6620	1	0	NA	NA	NA	NA	NA	NA	NA	NA	NA	NA	0	NA	NA	NA	NA	NA	NA	NA	NA	NA	NA	0.454109178	6604	0.185598908484797	-3.13051708420504	1.00304447957407
16830	chr2	-	ENSG00000115241.8	protein_coding,	protein_coding	0.0625205	0.269094	62326	27604068	27607974	3907	protein_coding	KNOWN	PPM1G	protein_coding	PPM1G-202	27607974	2	6624	0.16580725	6624	1	0	NA	NA	NA	NA	NA	NA	NA	NA	NA	NA	0	NA	NA	NA	NA	NA	NA	NA	NA	NA	NA	0.445510898	6608	-2.59242100415521	-5.43671303482241	1.6457131937533
16880	chr2	+	ENSG00000243943.3	protein_coding,protein_coding,	protein_coding	83.4649	91.0076	62383	27805897	27845963	40067	protein_coding	KNOWN	ZNF512	protein_coding	ZNF512-001	27805897	2	6639	174.4725	6639	1	2	-360|-147.5	3|4	0.166666666666667|0.16	0.0416666666666667|0.2	0.0833333333333333|0.12	24|25	NA|4	NA|7	NA|1	+|-	0	NA	NA	NA	NA	NA	NA	NA	NA	NA	NA	0.486902619	6623	7.44685584947534	-1.99316050950382	0.665233581192328
16898	chr2	+	ENSG00000163798.9	protein_coding,	protein_coding	1.06285	1.56074	62401	27886338	27917836	31499	protein_coding	KNOWN	SLC4A1AP	protein_coding	SLC4A1AP-001	27886338	2	6646	1.311795	6646	1	0	NA	NA	NA	NA	NA	NA	NA	NA	NA	NA	0	NA	NA	NA	NA	NA	NA	NA	NA	NA	NA	0.401719656	6630	0.391542281243	-3.79009995006677	1.33446816405865
16900	chr2	-	ENSG00000119760.11	protein_coding,protein_coding,	protein_coding	25.1958	24.0032	62403	27875930	27886506	10577	protein_coding	KNOWN	SUPT7L	protein_coding	SUPT7L-003	27886506	2	6647	49.199	6647	1	0	NA	NA	NA	NA	NA	NA	NA	NA	NA	NA	0	NA	NA	NA	NA	NA	NA	NA	NA	NA	NA	0.435912817	6631	5.62055708708394	-3.95035805428965	0.651338775521052
16921	chr2	-	ENSG00000171174.9	protein_coding,	protein_coding	0	0.0538188	62426	28004231	28113965	109735	protein_coding	KNOWN	RBKS	protein_coding	RBKS-001	28113965	2	6655	0.0269094	6655	1	0	NA	NA	NA	NA	NA	NA	NA	NA	NA	NA	1	386.5	5	0.085714286	0.228571429	0.028571429	35	NA	NA	NA	+	0.379924015	6639	-5.21574596626852	-3.64407260665552	1.7981853411278
16952	chr2	+	ENSG00000213639.5	protein_coding,	protein_coding	75.1497	108.768	62460	28974680	29024514	49835	protein_coding	KNOWN	PPP1CB	protein_coding	PPP1CB-201	28974680	2	6669	91.95885	6669	1	0	NA	NA	NA	NA	NA	NA	NA	NA	NA	NA	1	168	6	0.166666667	0.083333333	0.027777778	36	NA	NA	NA	+	0.431513697	6653	6.52291651929849	-3.14448222946382	0.665233581192328
17008	chr2	+	ENSG00000119801.8	protein_coding,protein_coding,	protein_coding	19.819	17.9217	62520	30369807	30383399	13593	protein_coding	KNOWN	YPEL5	protein_coding	YPEL5-003	30369807	2	6689	37.7407	6689	1	1	-160	4	0.090909091	0.045454545	0.090909091	22	NA	NA	NA	+	3	691.5|737|774	4|3|4	0|0.2|0.0769230769230769	0.260869565217391|0.05|0.192307692307692	0.130434782608696|0|0.115384615384615	23|20|26	6|NA|6	2|NA|5	3|NA|1	-|-|-	0.428114377	6673	5.23804927662707	-2.57873195350616	1.05173752489725
17021	chr2	+	ENSG00000213626.7	protein_coding,processed_transcript,protein_coding,	protein_coding	240.892	257.415	62533	30454403	30546596	92194	protein_coding	KNOWN	LBH	protein_coding	LBH-006	30454403	2	6692	747.4605	6692	1	2	-1887|-69	4|5	0.3|0.0714285714285714	0|0.214285714285714	0.05|0.0714285714285714	20|28	NA|NA	NA|NA	NA|NA	+|+	1	705	3	0	0.055555556	0.055555556	18	NA	NA	NA	+	0.4955009	6676	9.54585353101212	-3.67322333251504	0.384961607263994
17030	chr2	+	ENSG00000172954.8	protein_coding,protein_coding,protein_coding,	protein_coding	18.7562	18.8904	62542	30670102	30867090	196989	protein_coding	KNOWN	LCLAT1	protein_coding	LCLAT1-006	30670102	2	6696	56.4699	6696	1	0	NA	NA	NA	NA	NA	NA	NA	NA	NA	NA	1	95.5	4	0.090909091	0.181818182	0.151515152	33	NA	NA	NA	-	0.444911018	6680	5.81941017140522	-3.27945181742796	0.560435089730224
17057	chr2	-	ENSG00000158089.10	protein_coding,	protein_coding	19.2563	25.1872	62571	31133341	31360962	227622	protein_coding	KNOWN	GALNT14	protein_coding	GALNT14-201	31360962	2	6704	22.22175	6704	1	2	-419.5|-596	5|5	0.137931034482759|0.0714285714285714	0.103448275862069|0.142857142857143	0.0344827586206897|0.0714285714285714	29|28	NA|NA	NA|NA	NA|NA	+|+	1	225	6	0.125	0.225	0.15	40	NA	NA	NA	-	0.526094781	6688	4.47390053073706	-4.0235513270318	1.97622617325192
17064	chr2	+	ENSG00000201671.1	rRNA,	rRNA	0.0625205	0	62578	31451178	31451276	99	rRNA	NOVEL	5S_rRNA.147	rRNA	5S_rRNA.147-201	31451178	2	6706	0.03126025	6706	1	0	NA	NA	NA	NA	NA	NA	NA	NA	NA	NA	0	NA	NA	NA	NA	NA	NA	NA	NA	NA	NA	0.386922615	6690	-4.99952687361507	-5.75726700924972	2.20208070007592
17065	chr2	-	ENSG00000214711.5	nonsense_mediated_decay,	protein_coding	0	0.161456	62579	31395924	31456724	60801	protein_coding	KNOWN	CAPN14	nonsense_mediated_decay	CAPN14-001	31456724	2	6707	0.080728	6707	1	0	NA	NA	NA	NA	NA	NA	NA	NA	NA	NA	0	NA	NA	NA	NA	NA	NA	NA	NA	NA	NA	0.50269946	6691	-3.6307870397552	-3.42991794876825	1.01850959870198
17066	chr2	+	ENSG00000013016.10	protein_coding,	protein_coding	1.00033	0.645825	62580	31456880	31491260	34381	protein_coding	KNOWN	EHD3	protein_coding	EHD3-201	31456880	2	6708	0.8230775	6708	1	0	NA	NA	NA	NA	NA	NA	NA	NA	NA	NA	0	NA	NA	NA	NA	NA	NA	NA	NA	NA	NA	0.412917417	6692	-0.28089981539282	-3.29636054625284	0.55171287737624
17093	chr2	-	ENSG00000162961.9	protein_coding,nonsense_mediated_decay,	protein_coding	28.5094	22.873	62609	32249171	32264874	15704	protein_coding	KNOWN	DPY30	protein_coding	DPY30-002	32264874	2	6721	51.3824	6721	1	0	NA	NA	NA	NA	NA	NA	NA	NA	NA	NA	2	1377.5|229.5	5|5	0.189189189189189|0.0344827586206897	0.0540540540540541|0.103448275862069	0.027027027027027|0.103448275862069	37|29	NA|NA	NA|NA	NA|NA	+|-	0.435912817	6705	5.68320237296637	-2.85425209005902	-0.16243240610641
17155	chr2	+	ENSG00000152689.13	protein_coding,protein_coding,protein_coding,	protein_coding	14.9424	9.90266	62677	33701716	33745723	44008	protein_coding	KNOWN	RASGRP3	protein_coding	RASGRP3-013	33701716	2	6745	37.26759	6745	1	1	-605.5	4	0.24137931	0.103448276	0.103448276	29	NA	NA	NA	-	0	NA	NA	NA	NA	NA	NA	NA	NA	NA	NA	0.448910218	6729	5.21984962156166	-4.1256232376678	1.33675468491098
17195	chr2	+	ENSG00000150938.5	protein_coding,	protein_coding	0.0625205	0.107638	62718	36583069	36778278	195210	protein_coding	KNOWN	CRIM1	protein_coding	CRIM1-001	36583069	2	6767	0.08507925	6767	1	1	-298	6	0.086956522	0.152173913	0	46	NA	NA	NA	+	3	322.5|909|1086.5	4|4|4	0.0526315789473684|0.0714285714285714|0.0952380952380952	0.210526315789474|0.0357142857142857|0.142857142857143	0|0.214285714285714|0.0476190476190476	19|28|21	NA|7|1	NA|6|5	NA|1|2	-|+|-	0.463707259	6751	-3.55504887422473	-4.61217865098308	1.85958199911447
17229	chr2	-	ENSG00000008869.6	protein_coding,protein_coding,protein_coding,	protein_coding	17.9434	19.2671	62759	37208040	37311485	103446	protein_coding	KNOWN	HEATR5B	protein_coding	HEATR5B-001	37311485	2	6777	55.81575	6777	1	0	NA	NA	NA	NA	NA	NA	NA	NA	NA	NA	0	NA	NA	NA	NA	NA	NA	NA	NA	NA	NA	0.420515897	6761	5.80260037179309	-2.58911189787269	0.634949900626312
17231	chr2	+	ENSG00000152133.9	protein_coding,	protein_coding	26.1961	24.9719	62761	37311661	37326387	14727	protein_coding	KNOWN	CCDC75	protein_coding	CCDC75-001	37311661	2	6778	25.584	6778	1	0	NA	NA	NA	NA	NA	NA	NA	NA	NA	NA	0	NA	NA	NA	NA	NA	NA	NA	NA	NA	NA	0.426914617	6762	4.67716993881824	-2.91063198829251	1.18638962512211
17282	chr2	+	ENSG00000115828.11	protein_coding,	protein_coding	0.0625205	0.161456	62813	37571852	37600464	28613	protein_coding	KNOWN	QPCT	protein_coding	QPCT-201	37571852	2	6796	0.11198825	6796	1	0	NA	NA	NA	NA	NA	NA	NA	NA	NA	NA	1	537	4	0.03125	0.21875	0.125	32	NA	NA	NA	+	0.422515497	6780	-3.15858072471161	-5.04510986409396	2.74541483665794
17320	chr2	+	ENSG00000232973.3	processed_transcript,	processed_transcript	0.187562	0.322913	62852	38358247	38408997	50751	processed_transcript	KNOWN	C2orf58	processed_transcript	C2orf58-001	38358247	2	6811	0.2552375	6811	1	0	NA	NA	NA	NA	NA	NA	NA	NA	NA	NA	1	1454	4	0.090909091	0	0.090909091	22	NA	NA	NA	-	0.452309538	6795	-1.97008778659367	-6.61698529672852	1.36973169585881
17347	chr2	-	ENSG00000143889.10	nonsense_mediated_decay,	protein_coding	0.312603	0.484369	62881	38790650	38818783	28134	protein_coding	KNOWN	HNRPLL	nonsense_mediated_decay	HNRPLL-005	38818783	2	6823	0.398486	6823	1	0	NA	NA	NA	NA	NA	NA	NA	NA	NA	NA	0	NA	NA	NA	NA	NA	NA	NA	NA	NA	NA	0.399120176	6807	-1.32739905595486	-7.29041992674403	1.07438555291271
17358	chr2	+	ENSG00000143891.12	nonsense_mediated_decay,	protein_coding	1.12537	1.82984	62892	38893223	38908490	15268	protein_coding	KNOWN	GALM	nonsense_mediated_decay	GALM-004	38893223	2	6826	1.477605	6826	1	0	NA	NA	NA	NA	NA	NA	NA	NA	NA	NA	0	NA	NA	NA	NA	NA	NA	NA	NA	NA	NA	0.458908218	6810	0.563260653311034	-4.68824583047371	1.26677156311933
17375	chr2	+	ENSG00000152147.5	protein_coding,	protein_coding	29.8848	28.9007	62913	39005352	39009089	3738	protein_coding	KNOWN	GEMIN6	protein_coding	GEMIN6-002	39005352	2	6832	29.39275	6832	1	0	NA	NA	NA	NA	NA	NA	NA	NA	NA	NA	0	NA	NA	NA	NA	NA	NA	NA	NA	NA	NA	0.452109578	6816	4.87738843944177	-2.57099575183783	0.943377526781651
17455	chr2	-	ENSG00000138050.10	nonsense_mediated_decay,protein_coding,	protein_coding	11.5038	12.7012	62998	39963447	40006407	42961	protein_coding	KNOWN	THUMPD2	nonsense_mediated_decay	THUMPD2-002	40006407	2	6859	24.205	6859	1	2	-97|-896.5	9|6	0.275862068965517|0.0666666666666667	0|0.0444444444444444	0|0.177777777777778	58|45	NA|NA	NA|NA	NA|NA	+|-	1	205.5	5	0.222222222	0.148148148	0.037037037	27	NA	NA	NA	+	0.452709458	6843	4.59723318908613	-3.9151084817562	0.532690987328427
17487	chr2	-	ENSG00000234362.1	processed_transcript,	processed_transcript	0.0625205	0.161456	63030	42158759	42160863	2105	processed_transcript	NOVEL	AC104654.2	processed_transcript	AC104654.2-002	42160863	2	6875	0.11198825	6875	1	0	NA	NA	NA	NA	NA	NA	NA	NA	NA	NA	1	1182.5	5	0.19047619	0	0	21	NA	NA	NA	+	0.471705659	6859	-3.15858072471161	-5.60907701764339	1.20878255473951
17491	chr2	+	ENSG00000162878.8	protein_coding,	protein_coding	0.0625205	0	63034	42275160	42285668	10509	protein_coding	KNOWN	PKDCC	protein_coding	PKDCC-001	42275160	2	6878	0.03126025	6878	1	6	-1332.5|-1279.5|-538.5|-256.5|-111.5|-59.5	6|5|5|6|4|9	0.0810810810810811|0.2|0.0571428571428571|0.0571428571428571|0.0476190476190476|0.0350877192982456	0.0540540540540541|0.0571428571428571|0.2|0.257142857142857|0.238095238095238|0.140350877192982	0.135135135135135|0.114285714285714|0.142857142857143|0.0571428571428571|0.0952380952380952|0.0350877192982456	37|35|35|35|21|57	NA|NA|NA|NA|3|NA	NA|NA|NA|NA|2|NA	NA|NA|NA|NA|4|NA	-|-|-|+|+|+	6	44.5|79|327.5|406.5|488|537.5	4|4|4|4|4|7	0|0.0416666666666667|0|0|0.0769230769230769|0.0612244897959184	0.28|0.208333333333333|0.310344827586207|0.347826086956522|0.269230769230769|0.306122448979592	0.04|0.0416666666666667|0.0689655172413793|0|0|0.0408163265306122	25|24|29|23|26|49	NA|NA|NA|NA|NA|NA	NA|NA|NA|NA|NA|NA	NA|NA|NA|NA|NA|NA	+|+|+|+|-|-	0.543291342	6862	-4.99952687361507	-3.46932188394762	1.25304777161288
17505	chr2	-	ENSG00000224875.2	processed_transcript,	processed_transcript	0.187562	0.322913	63048	42370378	42397371	26994	processed_transcript	NOVEL	AC083949.1	processed_transcript	AC083949.1-001	42397371	2	6880	0.2552375	6880	1	0	NA	NA	NA	NA	NA	NA	NA	NA	NA	NA	3	900.5|649|515.5	4|4|5	0|0.0833333333333333|0.111111111111111	0.19047619047619|0.208333333333333|0.185185185185185	0|0.125|0.037037037037037	21|24|27	NA|NA|NA	NA|NA|NA	NA|NA|NA	+|-|-	0.385322935	6864	-1.97008778659367	-4.23819048234508	0.6498683416844
17594	chr2	+	ENSG00000138036.12	protein_coding,nonsense_mediated_decay,nonsense_mediated_decay,protein_coding,	protein_coding	9.56564	6.83499	63141	44001188	44022318	21131	protein_coding	KNOWN	DYNC2LI1	protein_coding	DYNC2LI1-002	44001188	2	6917	32.80126	6917	1	0	NA	NA	NA	NA	NA	NA	NA	NA	NA	NA	0	NA	NA	NA	NA	NA	NA	NA	NA	NA	NA	0.412717457	6901	5.03567932926845	-2.47482908689618	0.67430246009956
17637	chr2	-	ENSG00000138078.11	protein_coding,processed_transcript,	protein_coding	15.255	15.0693	63188	44545902	44588685	42784	protein_coding	KNOWN	PREPL	protein_coding	PREPL-201	44588685	2	6929	30.3243	6929	1	1	-794	4	0.05	0.05	0.15	20	NA	NA	NA	+	1	222.5	6	0.146341463	0.073170732	0.097560976	41	NA	NA	NA	+	0.448110378	6913	4.92240243773737	-4.18999621820691	0.665233581192328
17659	chr2	+	ENSG00000231848.1	processed_pseudogene,	pseudogene	2.62586	2.8524	63213	45223552	45224012	461	pseudogene	KNOWN	AC012354.8	processed_pseudogene	AC012354.8-001	45223552	2	6938	2.73913	6938	1	0	NA	NA	NA	NA	NA	NA	NA	NA	NA	NA	0	NA	NA	NA	NA	NA	NA	NA	NA	NA	NA	0.387322535	6922	1.45371773844367	-5.44297522293704	1.48842504915582
17670	chr2	-	ENSG00000068784.8	protein_coding,	protein_coding	0.500164	0.376732	63224	45616232	45795154	178923	protein_coding	KNOWN	SRBD1	protein_coding	SRBD1-201	45795154	2	6943	0.438448	6943	1	0	NA	NA	NA	NA	NA	NA	NA	NA	NA	NA	0	NA	NA	NA	NA	NA	NA	NA	NA	NA	NA	0.357928414	6927	-1.18952234592465	-3.80615515534749	0.75755668488604
17682	chr2	+	ENSG00000171132.9	processed_transcript,	protein_coding	0.0625205	0	63236	45904164	45913486	9323	protein_coding	KNOWN	PRKCE	processed_transcript	PRKCE-012	45904164	2	6948	0.03126025	6948	1	1	-1321.5	4	0.172413793	0.068965517	0.068965517	29	NA	NA	NA	+	0	NA	NA	NA	NA	NA	NA	NA	NA	NA	NA	0.429514097	6932	-4.99952687361507	-5.87087262075114	1.86497847905051
17698	chr2	+	ENSG00000116016.9	processed_transcript,	protein_coding	7.50247	5.54334	63252	46524903	46574676	49774	protein_coding	KNOWN	EPAS1	processed_transcript	EPAS1-004	46524903	2	6955	6.522905	6955	1	3	-706.5|-649|-426.5	5|4|7	0.0606060606060606|0.0454545454545455|0.0512820512820513	0.303030303030303|0.136363636363636|0.205128205128205	0.0303030303030303|0.0909090909090909|0	33|22|39	NA|NA|NA	NA|NA|NA	NA|NA|NA	-|-|-	2	1006.5|1537.5	4|4	0.185185185185185|0.16	0.148148148148148|0.08	0|0.16	27|25	7|NA	3|NA	5|NA	-|+	0.532093581	6939	2.70551461717261	-3.30488986844759	2.11803573019383
17714	chr2	-	ENSG00000250565.2	processed_transcript,	protein_coding	0	0.0538188	63268	46755017	46768722	13706	protein_coding	KNOWN	ATP6V1E2	processed_transcript	ATP6V1E2-004	46768722	2	6961	0.0269094	6961	1	7	-1062|-1106|-1187|-1250|-1296|-1421|-1800.5	6|4|5|4|4|4|4	0.025|0.125|0.1|0.0454545454545455|0.0416666666666667|0|0.0952380952380952	0.25|0.0833333333333333|0.2|0.227272727272727|0.208333333333333|0.230769230769231|0.0476190476190476	0.05|0|0|0.0454545454545455|0|0.0384615384615385|0.0476190476190476	40|24|30|22|24|26|21	NA|NA|NA|NA|NA|NA|1	NA|NA|NA|NA|NA|NA|1	NA|NA|NA|NA|NA|NA|3	+|-|+|+|-|+|-	1	237.5	4	0.130434783	0.173913043	0.130434783	23	5	1	4	+	0.549090182	6945	-5.21574596626852	-5.70365183008521	1.14210296933737
17726	chr2	-	ENSG00000151665.8	processed_transcript,	protein_coding	0.0625205	0	63282	46808424	46815761	7338	protein_coding	KNOWN	PIGF	processed_transcript	PIGF-005	46815761	2	6967	0.03126025	6967	1	0	NA	NA	NA	NA	NA	NA	NA	NA	NA	NA	0	NA	NA	NA	NA	NA	NA	NA	NA	NA	NA	0.334733053	6951	-4.99952687361507	-6.91476024682355	0.738313888342457
17748	chr2	-	ENSG00000180398.7	processed_transcript,	protein_coding	66.3343	66.0357	63306	47131994	47142928	10935	protein_coding	KNOWN	MCFD2	processed_transcript	MCFD2-016	47142928	2	6977	66.185	6977	1	1	-32	3	0.033333333	0.1	0.033333333	30	NA	NA	NA	-	1	309	4	0.192307692	0.230769231	0.038461538	26	6	4	2	+	0.452309538	6961	6.04843238023264	-2.86682582351687	0.558192137979906
17762	chr2	-	ENSG00000180398.7	protein_coding,	protein_coding	8.94044	11.1943	63320	47132097	47168871	36775	protein_coding	KNOWN	MCFD2	protein_coding	MCFD2-003	47168871	2	6979	10.06737	6979	1	0	NA	NA	NA	NA	NA	NA	NA	NA	NA	NA	4	987.5|764.5|677|327	4|4|4|6	0.0952380952380952|0.105263157894737|0.0333333333333333|0.0476190476190476	0.238095238095238|0.0526315789473684|0.233333333333333|0.261904761904762	0.0952380952380952|0.0526315789473684|0.0333333333333333|0.0238095238095238	21|19|30|42	3|NA|NA|NA	3|NA|NA|NA	3|NA|NA|NA	+|+|+|-	0.486102779	6963	3.33161493776291	-4.41156382154488	1.2515827747343
17814	chr2	-	ENSG00000230979.2	processed_pseudogene,processed_pseudogene,	pseudogene	0.0625205	0.0538188	63375	47917855	47918385	531	pseudogene	KNOWN	AC079250.1	processed_pseudogene	AC079250.1-201	47918385	2	7000	0.1163393	7000	1	0	NA	NA	NA	NA	NA	NA	NA	NA	NA	NA	0	NA	NA	NA	NA	NA	NA	NA	NA	NA	NA	0.434913017	6984	-3.10358956611055	-7.02317591101934	0.49141703465715
17860	chr2	+	ENSG00000068781.14	protein_coding,protein_coding,	protein_coding	0	0.0538188	63423	48757064	49003638	246575	protein_coding	KNOWN	STON1-GTF2A1L	protein_coding	STON1-GTF2A1L-003	48757064	2	7024	0.0538188	7024	1	2	-634|-263	4|5	0.2|0.0277777777777778	0|0.0277777777777778	0.1|0.111111111111111	20|36	NA|NA	NA|NA	NA|NA	+|+	3	119|449.5|1360	6|7|4	0.0882352941176471|0.0784313725490196|0.0909090909090909	0.117647058823529|0.294117647058824|0	0|0.0392156862745098|0.136363636363636	34|51|22	NA|NA|NA	NA|NA|NA	NA|NA|NA	+|-|-	0.436512697	7008	-4.21574596626852	-4.1847393438242	0.930415651848831
17984	chr2	+	ENSG00000115306.10	protein_coding,	protein_coding	144.923	144.611	63552	54785531	54889445	103915	protein_coding	KNOWN	SPTBN1	protein_coding	SPTBN1-002	54785531	2	7095	144.767	7095	1	0	NA	NA	NA	NA	NA	NA	NA	NA	NA	NA	0	NA	NA	NA	NA	NA	NA	NA	NA	NA	NA	0.469506099	7079	7.17758896372744	-4.98905405482147	1.84552014469707
18002	chr2	-	ENSG00000115310.13	protein_coding,	protein_coding	1.06285	1.18401	63570	55199325	55237585	38261	protein_coding	KNOWN	RTN4	protein_coding	RTN4-008	55237585	2	7102	1.12343	7102	1	0	NA	NA	NA	NA	NA	NA	NA	NA	NA	NA	0	NA	NA	NA	NA	NA	NA	NA	NA	NA	NA	0.347130574	7086	0.16791023417598	-5.44926477439443	2.24117665427737
18017	chr2	+	ENSG00000143947.8	protein_coding,	protein_coding	0	0.0538188	63587	55459039	55462724	3686	protein_coding	KNOWN	RPS27A	protein_coding	RPS27A-003	55459039	2	7108	0.0269094	7108	1	0	NA	NA	NA	NA	NA	NA	NA	NA	NA	NA	0	NA	NA	NA	NA	NA	NA	NA	NA	NA	NA	0.427714457	7092	-5.21574596626852	-5.50059344898873	1.76766540730313
18021	chr2	-	ENSG00000162994.11	protein_coding,nonsense_mediated_decay,	protein_coding	9.31556	7.21172	63591	55401927	55459410	57484	protein_coding	KNOWN	C2orf63	protein_coding	C2orf63-201	55459410	2	7109	16.52728	7109	1	0	NA	NA	NA	NA	NA	NA	NA	NA	NA	NA	0	NA	NA	NA	NA	NA	NA	NA	NA	NA	NA	0.427314537	7093	4.04677740551861	-3.71998446947502	0.612288478241113
18027	chr2	+	ENSG00000143947.8	protein_coding,	protein_coding	0.125041	0.107638	63597	55459538	55462989	3452	protein_coding	KNOWN	RPS27A	protein_coding	RPS27A-001	55459538	2	7110	0.1163395	7110	1	0	NA	NA	NA	NA	NA	NA	NA	NA	NA	NA	0	NA	NA	NA	NA	NA	NA	NA	NA	NA	NA	0.447910418	7094	-3.10358708596188	-3.79209711173281	0.635584414147088
18049	chr2	+	ENSG00000162997.9	processed_transcript,	processed_transcript	0.500164	0.484369	63619	55509460	55511578	2119	processed_transcript	KNOWN	AC012358.1	processed_transcript	AC012358.1-001	55509460	2	7114	0.4922665	7114	1	0	NA	NA	NA	NA	NA	NA	NA	NA	NA	NA	0	NA	NA	NA	NA	NA	NA	NA	NA	NA	NA	0.429714057	7098	-1.022488531078	-3.5447630240249	0.196386732084347
18193	chr2	-	ENSG00000162927.8	nonsense_mediated_decay,protein_coding,protein_coding,	protein_coding	5.37677	3.49822	63768	61236983	61244328	7346	protein_coding	KNOWN	PUS10	protein_coding	PUS10-002	61244328	2	7176	13.312485	7176	1	0	NA	NA	NA	NA	NA	NA	NA	NA	NA	NA	0	NA	NA	NA	NA	NA	NA	NA	NA	NA	NA	0.439112178	7160	3.73470799465305	-3.79810527899295	1.19901268715041
18195	chr2	-	ENSG00000162927.8	protein_coding,	protein_coding	2.00066	1.82984	63770	61235916	61244566	8651	protein_coding	KNOWN	PUS10	protein_coding	PUS10-003	61244566	2	7178	1.91525	7178	1	0	NA	NA	NA	NA	NA	NA	NA	NA	NA	NA	0	NA	NA	NA	NA	NA	NA	NA	NA	NA	NA	0.432713457	7162	0.937532721246628	-4.0306073941027	1.96178074800709
18200	chr2	-	ENSG00000162927.8	protein_coding,	protein_coding	1.18789	1.56074	63775	61169104	61245389	76286	protein_coding	KNOWN	PUS10	protein_coding	PUS10-001	61245389	2	7180	1.374315	7180	1	0	NA	NA	NA	NA	NA	NA	NA	NA	NA	NA	0	NA	NA	NA	NA	NA	NA	NA	NA	NA	NA	0.407518496	7164	0.45871271511154	-4.82467855693871	1.41176519273389
18284	chr2	-	ENSG00000170264.8	protein_coding,	protein_coding	2.7509	2.74476	63864	62051991	62081188	29198	protein_coding	KNOWN	FAM161A	protein_coding	FAM161A-005	62081188	2	7198	2.74783	7198	1	0	NA	NA	NA	NA	NA	NA	NA	NA	NA	NA	1	213	4	0.05	0.15	0.15	20	1	4	2	-	0.442911418	7182	1.45829275170205	-3.46294449140782	0.612234537154726
18296	chr2	-	ENSG00000115484.10	protein_coding,	protein_coding	0	0.215275	63876	62095224	62115939	20716	protein_coding	KNOWN	CCT4	protein_coding	CCT4-001	62115939	2	7203	0.1076375	7203	1	0	NA	NA	NA	NA	NA	NA	NA	NA	NA	NA	0	NA	NA	NA	NA	NA	NA	NA	NA	NA	NA	0.465906819	7187	-3.21574730659542	-3.76831200500646	1.23451665685627
18297	chr2	+	ENSG00000173163.6	protein_coding,nonsense_mediated_decay,retained_intron,	protein_coding	38.0125	57.7476	63877	62132782	62363382	230601	protein_coding	KNOWN	COMMD1	protein_coding	COMMD1-001	62132782	2	7204	143.64015	7204	1	0	NA	NA	NA	NA	NA	NA	NA	NA	NA	NA	0	NA	NA	NA	NA	NA	NA	NA	NA	NA	NA	0.426314737	7188	7.16631525446292	-4.0072199650798	1.79735546007406
18307	chr2	-	ENSG00000186889.5	protein_coding,	protein_coding	0.0625205	0	63890	62727356	62733476	6121	protein_coding	KNOWN	TMEM17	protein_coding	TMEM17-001	62733476	2	7212	0.03126025	7212	1	0	NA	NA	NA	NA	NA	NA	NA	NA	NA	NA	1	766.5	6	0.076923077	0.051282051	0.179487179	39	NA	NA	NA	+	0.387322535	7196	-4.99952687361507	-4.28523481405877	0.849207700513423
18426	chr2	+	ENSG00000225889.2	processed_transcript,	lincRNA	2.1257	1.39929	64012	64455557	64479072	23516	lincRNA	NOVEL	AC074289.1	processed_transcript	AC074289.1-006	64455557	2	7251	1.762495	7251	1	0	NA	NA	NA	NA	NA	NA	NA	NA	NA	NA	0	NA	NA	NA	NA	NA	NA	NA	NA	NA	NA	0.401719656	7235	0.817619164753737	-3.18720775754404	0.952948561106657
18446	chr2	-	ENSG00000255588.1	protein_coding,	protein_coding	0.0625205	0.161456	64032	64779905	64819267	39363	protein_coding	KNOWN	AC008074.1	protein_coding	AC008074.1-201	64819267	2	7261	0.11198825	7261	1	0	NA	NA	NA	NA	NA	NA	NA	NA	NA	NA	0	NA	NA	NA	NA	NA	NA	NA	NA	NA	NA	0.399320136	7245	-3.15858072471161	-7.16090463511677	0.605802474684325
18448	chr2	+	ENSG00000233694.1	processed_transcript,	lincRNA	0	0.107638	64034	64834495	64843616	9122	lincRNA	NOVEL	AC007365.1	processed_transcript	AC007365.1-002	64834495	2	7262	0.053819	7262	1	2	-1852|-778	4|5	0.0666666666666667|0.1	0.266666666666667|0.1	0.166666666666667|0.166666666666667	30|30	5|NA	6|NA	5|NA	-|-	0	NA	NA	NA	NA	NA	NA	NA	NA	NA	NA	0.470905819	7246	-4.21574060497336	-2.87209730994976	-0.0382655343978075
18449	chr2	+	ENSG00000226756.1	processed_transcript,	processed_transcript	0	0.107638	64035	64871746	64873832	2087	processed_transcript	NOVEL	AC007365.3	processed_transcript	AC007365.3-001	64871746	2	7263	0.053819	7263	1	1	-1881.5	4	0.068965517	0.068965517	0.137931034	29	NA	NA	NA	+	0	NA	NA	NA	NA	NA	NA	NA	NA	NA	NA	0.469106179	7247	-4.21574060497336	-4.39022990530279	1.09208901263903
18456	chr2	-	ENSG00000234572.1	processed_transcript,	processed_transcript	0.125041	0	64042	65073264	65090760	17497	processed_transcript	NOVEL	AC007880.1	processed_transcript	AC007880.1-001	65090760	2	7270	0.0625205	7270	1	3	-981.5|-1466.5|-1521	5|3|5	0.228571428571429|0.0476190476190476|0.1	0.142857142857143|0.0952380952380952|0.133333333333333	0.0857142857142857|0.0952380952380952|0.0666666666666667	35|21|30	NA|NA|NA	NA|NA|NA	NA|NA|NA	-|-|-	0	NA	NA	NA	NA	NA	NA	NA	NA	NA	NA	0.525894821	7254	-3.99952687361507	-4.77248566513793	0.836590713046734
18457	chr2	-	ENSG00000237638.1	processed_transcript,	processed_transcript	0	0.0538188	64043	65128974	65132271	3298	processed_transcript	NOVEL	AC007386.2	processed_transcript	AC007386.2-001	65132271	2	7271	0.0269094	7271	1	1	-1429.5	4	0.217391304	0	0.086956522	23	NA	NA	NA	+	0	NA	NA	NA	NA	NA	NA	NA	NA	NA	NA	0.448110378	7255	-5.21574596626852	-5.53362658398582	3.00623071342446
18483	chr2	+	ENSG00000172974.9	processed_pseudogene,	pseudogene	0.125041	0.107638	64069	65432137	65433396	1260	pseudogene	KNOWN	AC007318.5	processed_pseudogene	AC007318.5-201	65432137	2	7282	0.1163395	7282	1	0	NA	NA	NA	NA	NA	NA	NA	NA	NA	NA	0	NA	NA	NA	NA	NA	NA	NA	NA	NA	NA	0.358128374	7266	-3.10358708596188	-4.78436367618739	1.40328134974321
18590	chr2	+	ENSG00000115956.9	retained_intron,	protein_coding	73.2741	62.5912	64181	68615074	68622849	7776	protein_coding	KNOWN	PLEK	retained_intron	PLEK-002	68615074	2	7338	67.93265	7338	1	0	NA	NA	NA	NA	NA	NA	NA	NA	NA	NA	0	NA	NA	NA	NA	NA	NA	NA	NA	NA	NA	0.435512897	7320	6.0860332285862	-4.71073681778717	1.03690768690684
18615	chr2	+	ENSG00000163219.6	nonsense_mediated_decay,	protein_coding	0.0625205	0	64206	69002036	69045127	43092	protein_coding	KNOWN	ARHGAP25	nonsense_mediated_decay	ARHGAP25-010	69002036	2	7345	0.03126025	7345	1	0	NA	NA	NA	NA	NA	NA	NA	NA	NA	NA	0	NA	NA	NA	NA	NA	NA	NA	NA	NA	NA	0.458908218	7327	-4.99952687361507	-3.57883536466161	1.5239758900543
18638	chr2	-	ENSG00000198380.7	processed_transcript,protein_coding,	protein_coding	119.664	121.9	64231	69546905	69614382	67478	protein_coding	KNOWN	GFPT1	protein_coding	GFPT1-201	69614382	2	7355	241.564	7355	1	1	-105	5	0.058823529	0.205882353	0.058823529	34	NA	NA	NA	-	0	NA	NA	NA	NA	NA	NA	NA	NA	NA	NA	0.444111178	7337	7.9162616573047	-2.92699687515764	0.657571419318588
18671	chr2	-	ENSG00000248894.1	lincRNA,	lincRNA	0.562685	0.322913	64265	70016684	70026080	9397	lincRNA	NOVEL	AC019206.1	lincRNA	AC019206.1-201	70026080	2	7370	0.442799	7370	1	0	NA	NA	NA	NA	NA	NA	NA	NA	NA	NA	0	NA	NA	NA	NA	NA	NA	NA	NA	NA	NA	0.440111978	7352	-1.17527613089046	-5.44926477439443	0.516847244424462
18716	chr2	-	ENSG00000179818.6	processed_transcript,	processed_transcript	0.312603	0.107638	64311	70223950	70315039	91090	processed_transcript	NOVEL	AC136007.2	processed_transcript	AC136007.2-007	70315039	2	7381	0.2101205	7381	1	4	-1358.5|-1690.5|-1729.5|-1813.5	4|4|5|5	0.238095238095238|0.130434782608696|0.129032258064516|0.172413793103448	0|0.0434782608695652|0.0967741935483871|0.0689655172413793	0.0476190476190476|0.0869565217391304|0.0967741935483871|0.0344827586206897	21|23|31|29	4|NA|NA|NA	4|NA|NA|NA	1|NA|NA|NA	+|+|+|+	4	941|867|370|292	4|4|8|5	0.0384615384615385|0.0909090909090909|0.0652173913043478|0.1	0.230769230769231|0|0.195652173913043|0.233333333333333	0.0769230769230769|0.136363636363636|0.0217391304347826|0	26|22|46|30	7|NA|NA|NA	1|NA|NA|NA	5|NA|NA|NA	-|-|-|-	0.466906619	7363	-2.25071117225972	-5.04035445392318	0.174264673650486
18769	chr2	-	ENSG00000143977.9	protein_coding,	protein_coding	215.758	179.701	64365	70508639	70520843	12205	protein_coding	KNOWN	SNRPG	protein_coding	SNRPG-003	70520843	2	7394	197.7295	7394	1	0	NA	NA	NA	NA	NA	NA	NA	NA	NA	NA	0	NA	NA	NA	NA	NA	NA	NA	NA	NA	NA	0.447710458	7376	7.62738431794221	-2.70192361653289	1.27394848907984
18774	chr2	+	ENSG00000233849.1	processed_transcript,	processed_transcript	0.125041	0.161456	64370	70528583	70529204	622	processed_transcript	PUTATIVE	AC022201.5	processed_transcript	AC022201.5-001	70528583	2	7395	0.1432485	7395	1	0	NA	NA	NA	NA	NA	NA	NA	NA	NA	NA	4	350.5|635|808|1257	4|4|4|4	0|0.107142857142857|0.222222222222222|0.136363636363636	0.241379310344828|0.142857142857143|0.0555555555555556|0.0454545454545455	0.137931034482759|0.0357142857142857|0.0555555555555556|0.0909090909090909	29|28|18|22	NA|NA|1|NA	NA|NA|4|NA	NA|NA|1|NA	-|-|-|-	0.464907019	7377	-2.80340806273863	-3.94146457886831	0.65244061086458
18821	chr2	-	ENSG00000239322.1	processed_transcript,	processed_transcript	0.375123	0.43055	64418	71168957	71175740	6784	processed_transcript	PUTATIVE	AC007040.7	processed_transcript	AC007040.7-001	71175740	2	7414	0.4028365	7414	1	1	-316	4	0.041666667	0.125	0.166666667	24	NA	NA	NA	-	0	NA	NA	NA	NA	NA	NA	NA	NA	NA	NA	0.387122575	7396	-1.3117336866586	-2.78003657634038	2.43558189617791
18846	chr2	+	ENSG00000124357.7	processed_transcript,	protein_coding	0.125041	0.161456	64443	71291474	71295511	4038	protein_coding	KNOWN	NAGK	processed_transcript	NAGK-024	71291474	2	7426	0.1432485	7426	1	1	-1658.5	4	0.285714286	0.047619048	0.047619048	21	3	5	1	-	0	NA	NA	NA	NA	NA	NA	NA	NA	NA	NA	0.459908018	7408	-2.80340806273863	-4.3484857371633	0.593499029790389
18929	chr2	-	ENSG00000144036.9	protein_coding,protein_coding,	protein_coding	6.81474	6.56589	64533	72403113	73053170	650058	protein_coding	KNOWN	EXOC6B	protein_coding	EXOC6B-001	73053170	2	7446	13.38063	7446	1	0	NA	NA	NA	NA	NA	NA	NA	NA	NA	NA	2	424.5|281	4|5	0.130434782608696|0.125	0.173913043478261|0.166666666666667	0.0869565217391304|0	23|24	5|NA	4|NA	2|NA	+|-	0.440111978	7428	3.74207413885467	-3.3336906400066	1.07575509247921
18987	chr2	+	ENSG00000135624.10	retained_intron,protein_coding,nonsense_mediated_decay,	protein_coding	381.563	479.848	64592	73461437	73474917	13481	protein_coding	KNOWN	CCT7	nonsense_mediated_decay	CCT7-015	73461437	2	7456	1292.1165	7456	1	2	-1453|-1294	4|4	0.0909090909090909|0.107142857142857	0.0909090909090909|0.178571428571429	0.0454545454545455|0.178571428571429	22|28	NA|NA	NA|NA	NA|NA	+|-	0	NA	NA	NA	NA	NA	NA	NA	NA	NA	NA	0.534893021	7438	10.3355204370431	-3.03755611556464	0.665233581192328
19014	chr2	-	ENSG00000144034.10	retained_intron,processed_transcript,	protein_coding	16.0678	15.5536	64620	73959033	73964462	5430	protein_coding	KNOWN	TPRKB	retained_intron	TPRKB-006	73964462	2	7470	31.6214	7470	1	1	-1203.5	4	0.172413793	0.068965517	0.034482759	29	NA	NA	NA	+	1	71.5	5	0.103448276	0.206896552	0.068965517	29	NA	NA	NA	-	0.49290142	7452	4.98282933761037	-1.47117661627052	1.0713374606484
19052	chr2	-	ENSG00000237883.1	processed_transcript,	processed_transcript	23.6953	18.5137	64659	74185097	74208560	23464	processed_transcript	NOVEL	AC073046.4	processed_transcript	AC073046.4-001	74208560	2	7477	21.1045	7477	1	2	-380|-895	4|4	0.136363636363636|0.111111111111111	0.0454545454545455|0	0.136363636363636|0.111111111111111	22|18	1|NA	4|NA	3|NA	-|+	0	NA	NA	NA	NA	NA	NA	NA	NA	NA	NA	0.610077984	7459	4.3994787447911	-3.75851608811954	1.16510261531745
19055	chr2	+	ENSG00000255989.1	processed_transcript,	processed_transcript	0.250082	0.861101	64662	74213653	74220867	7215	processed_transcript	NOVEL	RP11-711M9.1	processed_transcript	RP11-711M9.1-001	74213653	2	7479	0.5555915	7479	1	8	-1761|-1726|-1703.5|-1484|-1320.5|-1186.5|-994|-432	4|4|4|4|4|5|4|4	0.0555555555555556|0.0769230769230769|0|0.0416666666666667|0.0689655172413793|0|0.0357142857142857|0.1	0.0555555555555556|0.269230769230769|0.333333333333333|0.291666666666667|0.137931034482759|0.137931034482759|0.321428571428571|0.1	0.111111111111111|0|0.0303030303030303|0.0416666666666667|0|0.0344827586206897|0.0357142857142857|0.15	18|26|33|24|29|29|28|20	NA|4|NA|2|NA|NA|6|4	NA|2|NA|6|NA|NA|3|1	NA|5|NA|4|NA|NA|7|3	-|-|+|+|+|+|+|+	0	NA	NA	NA	NA	NA	NA	NA	NA	NA	NA	0.610277944	7461	-0.8479035672053	-5.04035445392318	2.20608837832244
19056	chr2	+	ENSG00000187605.9	protein_coding,	protein_coding	0.687726	0.161456	64663	74229840	74275538	45699	protein_coding	KNOWN	TET3	protein_coding	TET3-004	74229840	2	7480	0.424591	7480	1	3	-1576.5|-1080.5|-343	4|4|2	0.285714285714286|0.157894736842105|0	0.142857142857143|0|0	0|0.157894736842105|0.0625	21|19|16	6|NA|NA	2|NA|NA	1|NA|NA	-|+|-	4	117|597.5|858|1421.5	5|4|5|5	0.0555555555555556|0.04|0.147058823529412|0.161290322580645	0.25|0.08|0.0294117647058824|0.129032258064516	0.0277777777777778|0.08|0.0588235294117647|0.0967741935483871	36|25|34|31	NA|NA|NA|NA	NA|NA|NA|NA	NA|NA|NA|NA	+|+|+|+	0.547890422	7462	-1.23585430393842	-2.73323864878556	0.490595805312028
19229	chr2	+	ENSG00000115317.7	processed_transcript,	protein_coding	0.0625205	0.0538188	64840	74756852	74760279	3428	protein_coding	KNOWN	HTRA2	processed_transcript	HTRA2-003	74756852	2	7517	0.05816965	7517	1	0	NA	NA	NA	NA	NA	NA	NA	NA	NA	NA	2	698|842	4|4	0.153846153846154|0.1	0.153846153846154|0.1	0.0384615384615385|0.05	26|20	6|1	4|1	3|5	-|+	0.539892022	7499	-4.10358956611055	-1.63985827718846	1.51565914494345
19246	chr2	-	ENSG00000115318.7	protein_coding,	protein_coding	20.5067	11.4634	64858	74760380	74780211	19832	protein_coding	KNOWN	LOXL3	protein_coding	LOXL3-004	74780211	2	7523	15.98505	7523	1	8	-338|-720.5|-937.5|-1053.5|-1200.5|-1250.5|-1542|-1616	4|4|5|5|4|4|3|5	0.1|0.222222222222222|0.148148148148148|0.16|0.130434782608696|0|0.0416666666666667|0.0714285714285714	0.05|0.111111111111111|0.0740740740740741|0.08|0.130434782608696|0.157894736842105|0.0833333333333333|0.178571428571429	0.1|0.111111111111111|0.111111111111111|0|0.0869565217391304|0.0526315789473684|0.125|0	20|27|27|25|23|19|24|28	NA|4|NA|NA|7|NA|NA|NA	NA|5|NA|NA|1|NA|NA|NA	NA|6|NA|NA|2|NA|NA|NA	+|-|-|-|-|+|-|-	0	NA	NA	NA	NA	NA	NA	NA	NA	NA	NA	0.611877624	7505	3.99865135165135	-4.5842240575782	0.767319250000435
19258	chr2	-	ENSG00000115318.7	protein_coding,	protein_coding	0.250082	0.0538188	64871	74763838	74782817	18980	protein_coding	KNOWN	LOXL3	protein_coding	LOXL3-007	74782817	2	7525	0.1519504	7525	1	5	-35.5|-160.5|-418.5|-1257|-1356.5	4|4|8|4|4	0.12|0.148148148148148|0.0588235294117647|0.0769230769230769|0.111111111111111	0.16|0.111111111111111|0.156862745098039|0.192307692307692|0.185185185185185	0.16|0.037037037037037|0.196078431372549|0.153846153846154|0.148148148148148	25|27|51|26|27	4|NA|NA|NA|5	5|NA|NA|NA|4	4|NA|NA|NA|5	+|-|+|-|+	7	1885.5|1668.5|1552.5|1405.5|1355.5|1064|990	4|5|5|4|4|3|5	0.222222222222222|0.148148148148148|0.16|0.130434782608696|0|0.0416666666666667|0.0714285714285714	0.111111111111111|0.0740740740740741|0.08|0.130434782608696|0.157894736842105|0.0833333333333333|0.178571428571429	0.111111111111111|0.111111111111111|0|0.0869565217391304|0.0526315789473684|0.125|0	27|27|25|23|19|24|28	4|NA|NA|7|NA|NA|NA	5|NA|NA|1|NA|NA|NA	6|NA|NA|2|NA|NA|NA	-|-|-|-|+|-|-	0.533093381	7507	-2.71832762221698	-5.42426937086123	1.98907542536103
19279	chr2	+	ENSG00000159399.4	protein_coding,	protein_coding	5.18921	3.92877	64892	75061279	75120338	59060	protein_coding	KNOWN	HK2	protein_coding	HK2-201	75061279	2	7532	4.55899	7532	1	1	-223	5	0.035714286	0.107142857	0	28	NA	NA	NA	-	1	1469	9	0.096153846	0.153846154	0.076923077	52	NA	NA	NA	+	0.48770246	7514	2.18871424470032	-2.83148122823162	1.18029110758402
19295	chr2	-	ENSG00000115353.5	protein_coding,	protein_coding	0.0625205	0	64908	75276231	75426826	150596	protein_coding	KNOWN	TACR1	protein_coding	TACR1-001	75426826	2	7538	0.03126025	7538	1	1	-1556.5	8	0.245283019	0.018867925	0.037735849	53	NA	NA	NA	+	0	NA	NA	NA	NA	NA	NA	NA	NA	NA	NA	0.437112577	7520	-4.99952687361507	-4.48396864002003	1.65160285593639
19315	chr2	+	ENSG00000115364.9	protein_coding,retained_intron,	protein_coding	33.9487	38.5343	64928	75873909	75884986	11078	protein_coding	KNOWN	MRPL19	protein_coding	MRPL19-001	75873909	2	7549	72.483	7549	1	0	NA	NA	NA	NA	NA	NA	NA	NA	NA	NA	2	169|254.5	4|6	0.117647058823529|0.106382978723404	0.176470588235294|0.191489361702128	0.117647058823529|0.170212765957447	34|47	NA|NA	NA|NA	NA|NA	+|+	0.411317736	7531	6.17957076323445	-2.51467211872183	0.408390487603751
19537	chr2	+	ENSG00000152292.11	processed_transcript,	protein_coding	0.125041	0.215275	65158	85645844	85649815	3972	protein_coding	KNOWN	SH2D6	processed_transcript	SH2D6-003	85645844	2	7660	0.170158	7660	1	1	-1.5	4	0	0.217391304	0.173913043	23	NA	NA	NA	+	1	194.5	4	0.117647059	0.117647059	0	17	1	2	1	-	0.528694261	7642	-2.55505311349917	-2.70850960650334	0.645448052320931
19590	chr2	-	ENSG00000168887.6	nonsense_mediated_decay,	protein_coding	11.9414	16.1456	65213	85835690	85839189	3500	protein_coding	KNOWN	C2orf68	nonsense_mediated_decay	C2orf68-003	85839189	2	7676	14.0435	7676	1	1	-94	4	0.071428571	0.107142857	0.214285714	28	7	2	7	+	1	251.5	4	0.12	0.2	0.12	25	5	6	2	+	0.515496901	7658	3.81183063190924	-2.42129887369691	0.720212788275778
19612	chr2	+	ENSG00000115523.12	retained_intron,	protein_coding	0.0625205	0.107638	65236	85912298	85923853	11556	protein_coding	KNOWN	GNLY	retained_intron	GNLY-002	85912298	2	7679	0.08507925	7679	1	0	NA	NA	NA	NA	NA	NA	NA	NA	NA	NA	0	NA	NA	NA	NA	NA	NA	NA	NA	NA	NA	0.462107578	7661	-3.55504887422473	-5.78882327662069	2.04468261771507
19726	chr2	-	ENSG00000115561.10	protein_coding,	protein_coding	15.6301	14.5311	65351	86731651	86790497	58847	protein_coding	KNOWN	VPS24	protein_coding	VPS24-003	86790497	2	7702	15.0806	7702	1	0	NA	NA	NA	NA	NA	NA	NA	NA	NA	NA	0	NA	NA	NA	NA	NA	NA	NA	NA	NA	NA	0.426114777	7684	3.91462192401148	-2.09734447781003	0.317538361363088
19740	chr2	-	ENSG00000115561.10	protein_coding,	protein_coding	0.0625205	0.107638	65365	86732791	86948245	215455	protein_coding	KNOWN	VPS24	protein_coding	VPS24-201	86948245	2	7708	0.08507925	7708	1	1	-19.5	4	0.103448276	0.172413793	0.034482759	29	NA	NA	NA	-	3	1535|646|265.5	4|4|5	0.0769230769230769|0.1|0.0689655172413793	0.115384615384615|0.2|0.241379310344828	0.153846153846154|0.0666666666666667|0.0689655172413793	26|30|29	5|NA|NA	3|NA|NA	3|NA|NA	-|+|-	0.413917217	7690	-3.55504887422473	-5.2222692519848	2.62335771652615
19746	chr2	-	ENSG00000153563.10	protein_coding,	protein_coding	0.187562	0.161456	65371	87011734	87018067	6334	protein_coding	KNOWN	CD8A	protein_coding	CD8A-201	87018067	2	7710	0.174509	7710	1	0	NA	NA	NA	NA	NA	NA	NA	NA	NA	NA	2	1460|210.5	4|8	0.0666666666666667|0.0980392156862745	0.166666666666667|0.156862745098039	0.133333333333333|0.0392156862745098	30|51	NA|NA	NA|NA	NA|NA	-|-	0.485102979	7692	-2.51862665203099	-5.11338580444636	1.93531831423234
19777	chr2	+	ENSG00000222041.5	processed_transcript,processed_transcript,	lincRNA	0.0625205	0.161456	65404	87754948	87821037	66090	lincRNA	NOVEL	NCRNA00152	processed_transcript	NCRNA00152-003	87754948	2	7732	0.2239765	7732	1	0	NA	NA	NA	NA	NA	NA	NA	NA	NA	NA	0	NA	NA	NA	NA	NA	NA	NA	NA	NA	NA	0.435112977	7713	-2.15858072471161	-2.735158585063	2.00224344361445
19859	chr2	-	ENSG00000231486.3	processed_transcript,	processed_transcript	0	0.0538188	65488	89156709	89165653	8945	processed_transcript	NOVEL	AC096579.7	processed_transcript	AC096579.7-001	89165653	2	7776	0.0269094	7776	1	0	NA	NA	NA	NA	NA	NA	NA	NA	NA	NA	0	NA	NA	NA	NA	NA	NA	NA	NA	NA	NA	0.414317137	7756	-5.21574596626852	-4.82877270542006	0.645746289911896
20049	chr2	+	ENSG00000115042.5	protein_coding,	protein_coding	28.822	29.3851	65678	96068469	96071550	3082	protein_coding	KNOWN	FAHD2A	protein_coding	FAHD2A-005	96068469	2	7919	29.10355	7919	1	1	-546.5	4	0.206896552	0.103448276	0.068965517	29	NA	NA	NA	-	0	NA	NA	NA	NA	NA	NA	NA	NA	NA	NA	0.478104379	7899	4.86312323616603	-2.10353123910307	0.145123077649805
20089	chr2	-	ENSG00000232931.1	processed_transcript,	processed_transcript	0.0625205	0.0538188	65718	96472866	96480524	7659	processed_transcript	NOVEL	AC008268.3	processed_transcript	AC008268.3-001	96480524	2	7946	0.05816965	7946	1	1	-126	4	0.055555556	0.111111111	0.166666667	18	1	2	3	-	0	NA	NA	NA	NA	NA	NA	NA	NA	NA	NA	0.384723055	7926	-4.10358956611055	-7.29041992674403	1.82204686700369
20094	chr2	-	ENSG00000174501.10	protein_coding,nonsense_mediated_decay,	protein_coding	0.562685	1.29165	65724	96516914	96657541	140628	protein_coding	KNOWN	AC073995.2	protein_coding	AC073995.2-001	96657541	2	7947	1.854335	7947	1	1	-509	4	0	0.294117647	0.117647059	34	NA	NA	NA	+	4	583|509.5|390.5|299.5	7|7|4|4	0.125|0.137254901960784|0.0967741935483871|0.04	0.0208333333333333|0.0196078431372549|0.129032258064516|0.24	0.1875|0.176470588235294|0.129032258064516|0.04	48|51|31|25	NA|NA|NA|NA	NA|NA|NA|NA	NA|NA|NA|NA	-|-|-|-	0.477704459	7927	0.890901901557762	-5.0498810008961	0.582642426529013
20115	chr2	-	ENSG00000084090.9	processed_transcript,	protein_coding	1.12537	1.13019	65745	96852488	96861252	8765	protein_coding	KNOWN	STARD7	processed_transcript	STARD7-005	96861252	2	7956	1.12778	7956	1	0	NA	NA	NA	NA	NA	NA	NA	NA	NA	NA	0	NA	NA	NA	NA	NA	NA	NA	NA	NA	NA	0.402519496	7936	0.17348566360155	-6.4188280818339	3.08641435483146
20117	chr2	+	ENSG00000204685.5	processed_transcript,	processed_transcript	0.250082	0.592007	65747	96874154	96908332	34179	processed_transcript	NOVEL	AC012307.3	processed_transcript	AC012307.3-001	96874154	2	7957	0.4210445	7957	1	1	-306.5	3	0	0.105263158	0.105263158	19	NA	NA	NA	-	1	325.5	4	0.08	0.28	0.04	25	NA	NA	NA	+	0.449510098	7937	-1.24795537576061	-3.53972089726872	2.3582344966848
20151	chr2	-	ENSG00000163121.5	processed_transcript,	pseudogene	10.7535	9.04156	65783	97163383	97171082	7700	pseudogene	KNOWN	NEURL3	processed_transcript	NEURL3-002	97171082	2	7966	9.89753	7966	1	0	NA	NA	NA	NA	NA	NA	NA	NA	NA	NA	1	1558	4	0.035714286	0.214285714	0.178571429	28	NA	NA	NA	-	0.562287542	7946	3.30706853515617	-5.49407648117313	1.62565624777052
20192	chr2	+	ENSG00000168763.10	protein_coding,	protein_coding	1.50049	2.5833	65825	97481982	97499648	17667	protein_coding	KNOWN	CNNM3	protein_coding	CNNM3-002	97481982	2	7978	2.041895	7978	1	3	-223|-148.5|-83.5	4|5|4	0.115384615384615|0|0.0476190476190476	0.192307692307692|0.241379310344828|0.285714285714286	0|0.0689655172413793|0	26|29|21	NA|NA|NA	NA|NA|NA	NA|NA|NA	-|-|-	1	448	4	0	0.269230769	0.115384615	26	NA	NA	NA	+	0.49130174	7957	1.02990868067503	-1.4170085732324	0.436889023030428
20203	chr2	-	ENSG00000163126.9	processed_transcript,	protein_coding	8.69036	10.0103	65836	97505796	97523671	17876	protein_coding	KNOWN	ANKRD23	processed_transcript	ANKRD23-007	97523671	2	7979	9.35033	7979	1	1	-1955.5	4	0.260869565	0	0.043478261	23	6	3	1	-	0	NA	NA	NA	NA	NA	NA	NA	NA	NA	NA	0.596280744	7958	3.22501728275023	-1.22638171321486	0.665233581192328
20241	chr2	-	ENSG00000144199.6	processed_transcript,protein_coding,processed_transcript,	protein_coding	6.50214	5.27424	65874	97749320	97760619	11300	protein_coding	KNOWN	FAHD2B	protein_coding	FAHD2B-001	97760619	2	7996	17.66457	7996	1	0	NA	NA	NA	NA	NA	NA	NA	NA	NA	NA	1	121.5	5	0.121212121	0.212121212	0.060606061	33	NA	NA	NA	+	0.467106579	7975	4.1427867257226	-2.02334019628854	0.625992179421487
20245	chr2	+	ENSG00000135976.11	protein_coding,	protein_coding	6.12701	7.26554	65878	97779394	97866100	86707	protein_coding	KNOWN	ANKRD36	protein_coding	ANKRD36-205	97779394	2	7998	6.696275	7998	1	1	-512	4	0	0.294117647	0.117647059	34	NA	NA	NA	-	5	296.5|387.5|506.5|596|648	4|4|7|5|6	0.04|0.0645161290322581|0.137254901960784|0.15625|0.15	0.24|0.129032258064516|0.0392156862745098|0.03125|0	0.04|0.161290322580645|0.156862745098039|0.1875|0.125	25|31|51|32|40	NA|NA|NA|NA|NA	NA|NA|NA|NA|NA	NA|NA|NA|NA|NA	+|+|+|+|+	0.476704659	7977	2.74335877713998	-5.27157266574853	0.461028373330452
20347	chr2	-	ENSG00000226791.2	processed_transcript,	processed_transcript	0.0625205	0	65984	99378401	99385473	7073	processed_transcript	PUTATIVE	AC109826.1	processed_transcript	AC109826.1-001	99385473	2	8032	0.03126025	8032	1	2	-823|-1344	4|6	0.222222222222222|0.0238095238095238	0|0.0952380952380952	0.0555555555555556|0.0476190476190476	18|42	NA|NA	NA|NA	NA|NA	+|-	1	1242	3	0.090909091	0.181818182	0.090909091	22	NA	NA	NA	-	0.50689862	8011	-4.99952687361507	-6.49485700116432	1.63162816673868
20348	chr2	-	ENSG00000239795.1	processed_transcript,	processed_transcript	0.0625205	0	65985	99385424	99388543	3120	processed_transcript	PUTATIVE	AC109826.2	processed_transcript	AC109826.2-001	99388543	2	8033	0.03126025	8033	1	1	-1213	4	0.071428571	0.178571429	0.107142857	28	NA	NA	NA	+	1	1726	6	0.023809524	0.095238095	0.047619048	42	NA	NA	NA	-	0.5084983	8012	-4.99952687361507	-4.66976745478466	1.7458074346285
20363	chr2	-	ENSG00000135951.10	processed_transcript,protein_coding,retained_intron,	protein_coding	0.750247	0.807282	66000	99741230	99757612	16383	protein_coding	KNOWN	TSGA10	retained_intron	TSGA10-004	99757612	2	8040	2.3362935	8040	1	0	NA	NA	NA	NA	NA	NA	NA	NA	NA	NA	1	173	4	0.033333333	0.166666667	0.133333333	30	NA	NA	NA	-	0.486302739	8019	1.22422152609993	-3.06868910173332	0.665233581192328
20389	chr2	-	ENSG00000158411.6	nonsense_mediated_decay,	protein_coding	50.204	45.2616	66027	99789864	99797490	7627	protein_coding	KNOWN	MITD1	nonsense_mediated_decay	MITD1-005	99797490	2	8050	47.7328	8050	1	0	NA	NA	NA	NA	NA	NA	NA	NA	NA	NA	0	NA	NA	NA	NA	NA	NA	NA	NA	NA	NA	0.417916417	8029	5.57690906206802	-3.08328793061031	0.860625171488214
20393	chr2	+	ENSG00000185414.14	protein_coding,	protein_coding	1.06285	1.02256	66031	99797542	99814089	16548	protein_coding	KNOWN	MRPL30	protein_coding	MRPL30-001	99797542	2	8051	1.042705	8051	1	0	NA	NA	NA	NA	NA	NA	NA	NA	NA	NA	0	NA	NA	NA	NA	NA	NA	NA	NA	NA	NA	0.419316137	8030	0.0603310512079844	-3.02106635388926	0.989738501195132
20394	chr2	+	ENSG00000241962.3	protein_coding,	protein_coding	3.93879	4.25168	66032	99797578	99814089	16512	protein_coding	KNOWN	C2orf15	protein_coding	C2orf15-202	99797578	2	8052	4.095235	8052	1	0	NA	NA	NA	NA	NA	NA	NA	NA	NA	NA	0	NA	NA	NA	NA	NA	NA	NA	NA	NA	NA	0.419916017	8031	2.03394624151388	-3.05184173218048	0.960381967190647
20396	chr2	+	ENSG00000185414.14	protein_coding,	protein_coding	62.2705	48.9751	66034	99797649	99811552	13904	protein_coding	KNOWN	MRPL30	protein_coding	MRPL30-005	99797649	2	8053	55.6228	8053	1	0	NA	NA	NA	NA	NA	NA	NA	NA	NA	NA	0	NA	NA	NA	NA	NA	NA	NA	NA	NA	NA	0.421115777	8032	5.79760446532599	-3.3690279819671	0.665233581192328
20410	chr2	-	ENSG00000115514.6	protein_coding,nonsense_mediated_decay,	protein_coding	67.8973	77.1761	66048	99937997	99952796	14800	protein_coding	KNOWN	TXNDC9	protein_coding	TXNDC9-002	99952796	2	8059	145.0734	8059	1	2	-124|-1423.5	4|4	0|0.0952380952380952	0.227272727272727|0.19047619047619	0.181818181818182|0.0952380952380952	22|21	4|2	5|1	1|6	-|+	0	NA	NA	NA	NA	NA	NA	NA	NA	NA	NA	0.452509498	8038	7.18063920741461	-2.45491724943231	2.40147346400322
20446	chr2	-	ENSG00000144218.12	protein_coding,protein_coding,	protein_coding	1.25041	1.61456	66086	100163718	100759037	595320	protein_coding	KNOWN	AFF3	protein_coding	AFF3-201	100759037	2	8067	2.86497	8067	1	1	-614	4	0.181818182	0.045454545	0.090909091	22	3	2	4	-	0	NA	NA	NA	NA	NA	NA	NA	NA	NA	NA	0.49570086	8046	1.51852003214873	-3.21507061064426	1.68822808884234
20469	chr2	+	ENSG00000115539.9	protein_coding,	protein_coding	0.125041	0.161456	66109	101179720	101188094	8375	protein_coding	KNOWN	PDCL3	protein_coding	PDCL3-003	101179720	2	8074	0.1432485	8074	1	0	NA	NA	NA	NA	NA	NA	NA	NA	NA	NA	1	595	4	0.041666667	0.083333333	0.25	24	NA	NA	NA	+	0.462507499	8053	-2.80340806273863	-2.20032907303356	1.26509178435552
20512	chr2	-	ENSG00000163162.4	processed_transcript,	protein_coding	0.0625205	0	66156	101887681	101889398	1718	protein_coding	KNOWN	RNF149	processed_transcript	RNF149-006	101889398	2	8096	0.03126025	8096	1	0	NA	NA	NA	NA	NA	NA	NA	NA	NA	NA	0	NA	NA	NA	NA	NA	NA	NA	NA	NA	NA	0.426114777	8075	-4.99952687361507	-6.03145648747316	3.0192437668615
20543	chr2	+	ENSG00000233404.2	protein_coding,	protein_coding	0.0625205	0	66189	102508955	102511150	2196	protein_coding	KNOWN	AC005035.1	protein_coding	AC005035.1-201	102508955	2	8106	0.03126025	8106	1	1	-623.5	7	0.102564103	0.025641026	0.205128205	39	NA	NA	NA	+	0	NA	NA	NA	NA	NA	NA	NA	NA	NA	NA	0.409918016	8085	-4.99952687361507	-5.36361254142831	0.520673684022969
20547	chr2	+	ENSG00000115590.9	protein_coding,	protein_coding	13.5044	11.571	66193	102615457	102644879	29423	protein_coding	KNOWN	IL1R2	protein_coding	IL1R2-002	102615457	2	8108	12.5377	8108	1	0	NA	NA	NA	NA	NA	NA	NA	NA	NA	NA	0	NA	NA	NA	NA	NA	NA	NA	NA	NA	NA	0.483103379	8087	3.64820080961968	-5.24945179339803	1.83310261803423
20556	chr2	+	ENSG00000115594.7	protein_coding,	protein_coding	7.0023	6.24298	66202	102721029	102792277	71249	protein_coding	KNOWN	IL1R1	protein_coding	IL1R1-004	102721029	2	8109	6.62264	8109	1	0	NA	NA	NA	NA	NA	NA	NA	NA	NA	NA	0	NA	NA	NA	NA	NA	NA	NA	NA	NA	NA	0.447910418	8088	2.72740643692194	-4.45520212890148	0.773173496380258
20578	chr2	+	ENSG00000115604.6	protein_coding,	protein_coding	0.0625205	0.215275	66226	102972389	103015218	42830	protein_coding	KNOWN	IL18R1	protein_coding	IL18R1-001	102972389	2	8116	0.13889775	8116	1	1	-308	5	0.138888889	0.138888889	0.083333333	36	NA	NA	NA	-	2	504.5|1181.5	4|4	0.0869565217391304|0.225806451612903	0.0434782608695652|0.032258064516129	0.0869565217391304|0.225806451612903	23|31	NA|NA	NA|NA	NA|NA	-|+	0.338332334	8095	-2.84790486554742	-4.61925278008506	1.12685723801452
20653	chr2	+	ENSG00000135972.4	protein_coding,	protein_coding	0.875288	0.861101	66302	105654441	105716418	61978	protein_coding	KNOWN	MRPS9	protein_coding	MRPS9-001	105654441	2	8160	0.8681945	8160	1	0	NA	NA	NA	NA	NA	NA	NA	NA	NA	NA	0	NA	NA	NA	NA	NA	NA	NA	NA	NA	NA	0.410517896	8139	-0.203909811720501	-1.90353296576203	0.554989904194714
20662	chr2	-	ENSG00000135966.7	protein_coding,	protein_coding	0.562685	0.807282	66312	105883542	105915015	31474	protein_coding	KNOWN	TGFBRAP1	protein_coding	TGFBRAP1-202	105915015	2	8166	0.6849835	8166	1	0	NA	NA	NA	NA	NA	NA	NA	NA	NA	NA	0	NA	NA	NA	NA	NA	NA	NA	NA	NA	NA	0.425314937	8145	-0.545858858281169	-6.67477015376593	1.87571126266256
20665	chr2	-	ENSG00000135966.7	protein_coding,	protein_coding	0.562685	0.645825	66315	105880871	105946491	65621	protein_coding	KNOWN	TGFBRAP1	protein_coding	TGFBRAP1-001	105946491	2	8168	0.604255	8168	1	1	-243.5	5	0.060606061	0.272727273	0.121212121	33	NA	NA	NA	-	1	451.5	9	0.049180328	0.213114754	0.049180328	61	NA	NA	NA	-	0.418116377	8147	-0.726770589047336	-4.3484857371633	1.10824008368049
20667	chr2	+	ENSG00000135974.5	protein_coding,	protein_coding	44.1395	58.6625	66317	105953989	105962053	8065	protein_coding	KNOWN	C2orf49	protein_coding	C2orf49-002	105953989	2	8169	51.401	8169	1	0	NA	NA	NA	NA	NA	NA	NA	NA	NA	NA	1	181.5	4	0	0.066666667	0.133333333	15	1	1	1	+	0.411917616	8148	5.68372452203039	-3.03755611556464	1.3392473210783
20668	chr2	+	ENSG00000243840.1	processed_transcript,	lincRNA	0.875288	0.592007	66318	105990550	105992540	1991	lincRNA	PUTATIVE	AC108058.1	processed_transcript	AC108058.1-001	105990550	2	8170	0.7336475	8170	1	0	NA	NA	NA	NA	NA	NA	NA	NA	NA	NA	1	446.5	4	0.12	0.04	0.12	25	NA	NA	NA	+	0.475904819	8149	-0.446841045654543	-3.39915180445244	0.470745096098052
20782	chr2	+	ENSG00000135968.13	processed_transcript,	protein_coding	38.5127	39.9335	66434	109065679	109085912	20234	protein_coding	KNOWN	GCC2	processed_transcript	GCC2-007	109065679	2	8223	39.2231	8223	1	0	NA	NA	NA	NA	NA	NA	NA	NA	NA	NA	1	123.5	5	0.137931034	0.103448276	0.137931034	29	NA	NA	NA	+	0.447110578	8202	5.29363165841043	-3.45976639129059	-0.676168789021695
20800	chr2	+	ENSG00000169756.12	processed_transcript,	protein_coding	70.9608	68.2422	66454	109237707	109287271	49565	protein_coding	KNOWN	LIMS1	processed_transcript	LIMS1-008	109237707	2	8225	69.6015	8225	1	0	NA	NA	NA	NA	NA	NA	NA	NA	NA	NA	0	NA	NA	NA	NA	NA	NA	NA	NA	NA	NA	0.432913417	8204	6.12104649319186	-3.97737225439252	2.2513934145867
20855	chr2	+	ENSG00000015568.7	protein_coding,	protein_coding	0.0625205	0.161456	66510	110551851	110590540	38690	protein_coding	KNOWN	RGPD5	protein_coding	RGPD5-201	110551851	2	8247	0.11198825	8247	1	1	-1095.5	4	0.16	0.08	0.16	25	NA	NA	NA	-	1	948.5	4	0.095238095	0.095238095	0	21	NA	NA	NA	-	0.472705459	8226	-3.15858072471161	-4.64790143076759	2.15892671884229
20908	chr2	-	ENSG00000175772.10	processed_transcript,	lincRNA	0	0.0538188	66566	111132715	111142019	9305	lincRNA	NOVEL	AC112229.7	processed_transcript	AC112229.7-003	111142019	2	8270	0.0269094	8270	1	1	-404	4	0	0.2	0.15	20	NA	NA	NA	+	2	1595.5|920.5	4|5	0.24|0.103448275862069	0.12|0.172413793103448	0.08|0.0344827586206897	25|29	NA|NA	NA|NA	NA|NA	+|-	0.520695861	8249	-5.21574596626852	-4.42389778599639	1.43692138794913
20948	chr2	+	ENSG00000153093.13	protein_coding,	protein_coding	0.187562	0	66608	111562896	111753486	190591	protein_coding	KNOWN	ACOXL	protein_coding	ACOXL-005	111562896	2	8282	0.093781	8282	1	1	-487	5	0.2	0.033333333	0.1	30	NA	NA	NA	+	0	NA	NA	NA	NA	NA	NA	NA	NA	NA	NA	0.418916217	8261	-3.41456052697373	-4.88308168681735	1.30207042341023
20954	chr2	+	ENSG00000153094.15	protein_coding,protein_coding,protein_coding,protein_coding,	protein_coding	0.750247	0.861101	66616	111878491	111922625	44135	protein_coding	KNOWN	BCL2L11	protein_coding	BCL2L11-011	111878491	2	8286	3.222696	8286	1	2	-1010.5|-80.5	8|4	0.212765957446809|0.08	0.0425531914893617|0.2	0.0425531914893617|0.04	47|25	NA|NA	NA|NA	NA|NA	+|+	1	1456.5	4	0.095238095	0.142857143	0.095238095	21	2	2	5	+	0.575484903	8265	1.68826810401099	-3.1637462278319	0.946974096543267
20991	chr2	-	ENSG00000228356.1	protein_coding,	protein_coding	0.125041	0	66655	112641123	112641248	126	protein_coding	NOVEL	AC104651.1	protein_coding	AC104651.1-201	112641248	2	8305	0.0625205	8305	1	1	-152.5	4	0.2	0.16	0.08	25	4	7	1	-	0	NA	NA	NA	NA	NA	NA	NA	NA	NA	NA	0.462107578	8284	-3.99952687361507	-4.84941951965218	1.81386326804787
20992	chr2	-	ENSG00000153107.7	retained_intron,	protein_coding	101.533	113.342	66656	112638087	112641758	3672	protein_coding	KNOWN	ANAPC1	retained_intron	ANAPC1-008	112641758	2	8306	107.4375	8306	1	1	-1906	4	0.090909091	0	0.045454545	22	NA	NA	NA	+	1	357.5	4	0.2	0.16	0.08	25	4	7	1	-	0.435512897	8285	6.74735382947806	-3.23938901753614	0.820342374504699
21003	chr2	+	ENSG00000153208.11	retained_intron,	protein_coding	0.187562	0.215275	66667	112754947	112761020	6074	protein_coding	KNOWN	MERTK	retained_intron	MERTK-004	112754947	2	8311	0.2014185	8311	1	0	NA	NA	NA	NA	NA	NA	NA	NA	NA	NA	0	NA	NA	NA	NA	NA	NA	NA	NA	NA	NA	0.440711858	8290	-2.31173189598901	-6.25561151433635	0.732724514931686
21047	chr2	+	ENSG00000125630.10	nonsense_mediated_decay,	protein_coding	14.5048	14.8002	66713	113300027	113306935	6909	protein_coding	KNOWN	POLR1B	nonsense_mediated_decay	POLR1B-009	113300027	2	8323	14.6525	8323	1	0	NA	NA	NA	NA	NA	NA	NA	NA	NA	NA	1	993.5	4	0.121212121	0.151515152	0.242424242	33	7	7	7	+	0.415116977	8302	3.87307493222397	-3.31777908758897	0.941275382831566
21065	chr2	-	ENSG00000237753.1	processed_transcript,	lincRNA	0.0625205	0.322913	66731	113399409	113403267	3859	lincRNA	NOVEL	AC079922.3	processed_transcript	AC079922.3-001	113403267	2	8329	0.19271675	8329	1	3	-425.5|-688|-800.5	4|4|4	0.260869565217391|0|0.103448275862069	0.0869565217391304|0.25|0.241379310344828	0|0.0833333333333333|0.0689655172413793	23|24|29	4|2|5	1|2|5	6|7|6	-|+|+	1	325	3	0.076923077	0.038461538	0.038461538	26	NA	NA	NA	-	0.464907019	8308	-2.37544612578748	-2.05176995812963	1.3706246457147
21089	chr2	-	ENSG00000125538.7	retained_intron,processed_transcript,retained_intron,	protein_coding	0	0.0538188	66758	113592758	113594356	1599	protein_coding	KNOWN	IL1B	retained_intron	IL1B-004	113594356	2	8334	0.0807282	8334	1	0	NA	NA	NA	NA	NA	NA	NA	NA	NA	NA	0	NA	NA	NA	NA	NA	NA	NA	NA	NA	NA	0.443311338	8313	-3.63078346554736	-5.65195797376349	1.25012783940442
21125	chr2	-	ENSG00000234174.1	processed_transcript,	processed_transcript	1.93814	1.50693	66794	113929112	113932914	3803	processed_transcript	PUTATIVE	AC016683.5	processed_transcript	AC016683.5-001	113932914	2	8350	1.722535	8350	1	1	-973	4	0.090909091	0.045454545	0.090909091	22	NA	NA	NA	+	4	1634.5|1436.5|1184|791	4|4|4|4	0.222222222222222|0.171428571428571|0.0833333333333333|0	0.0740740740740741|0.171428571428571|0.125|0.0769230769230769	0.111111111111111|0.0285714285714286|0.0833333333333333|0.269230769230769	27|35|24|26	NA|NA|NA|NA	NA|NA|NA|NA	NA|NA|NA|NA	-|+|+|+	0.50229954	8329	0.784533297189905	-2.51137800976266	1.10207019766329
21135	chr2	-	ENSG00000125618.11	retained_intron,	protein_coding	0.375123	0.699644	66805	113975826	113993020	17195	protein_coding	KNOWN	PAX8	retained_intron	PAX8-009	113993020	2	8353	0.5373835	8353	1	1	-229.5	5	0.064516129	0.129032258	0.096774194	31	NA	NA	NA	+	1	101.5	4	0.086956522	0.173913043	0.130434783	23	NA	NA	NA	-	0.541091782	8332	-0.895976069840007	-2.32924664747709	0.362694300779602
21139	chr2	+	ENSG00000189223.6	processed_transcript,processed_transcript,	lincRNA	32.4482	26.8018	66809	113993117	114024581	31465	lincRNA	NOVEL	AC016683.6	processed_transcript	AC016683.6-001	113993117	2	8354	59.25	8354	1	1	-198.5	4	0.086956522	0.173913043	0.130434783	23	NA	NA	NA	-	1	132.5	5	0.064516129	0.129032258	0.096774194	31	NA	NA	NA	+	0.517896421	8333	5.88874324889826	-2.32057264753802	0.401760548182473
21153	chr2	+	ENSG00000136682.9	protein_coding,protein_coding,protein_coding,	protein_coding	0.0625205	0.107638	66823	114195268	114253766	58499	protein_coding	KNOWN	CBWD2	protein_coding	CBWD2-001	114195268	2	8360	0.25523775	8360	1	0	NA	NA	NA	NA	NA	NA	NA	NA	NA	NA	0	NA	NA	NA	NA	NA	NA	NA	NA	NA	NA	0.381523695	8339	-1.97008637350357	-5.43047784882351	1.41692745307873
21175	chr2	+	ENSG00000146556.8	unprocessed_pseudogene,unprocessed_pseudogene,	pseudogene	0	0.0538188	66845	114341690	114356454	14765	pseudogene	KNOWN	WASH2P	unprocessed_pseudogene	WASH2P-202	114341690	2	8369	0.0538188	8369	1	1	-417.5	7	0.048780488	0.219512195	0.097560976	41	NA	NA	NA	+	3	81|282.5|331	11|4|4	0.125|0.12|0.0714285714285714	0.193181818181818|0.24|0.285714285714286	0.0681818181818182|0.04|0.0714285714285714	88|25|28	NA|2|4	NA|7|4	NA|4|6	+|-|+	0.477104579	8348	-4.21574596626852	-5.44297522293704	0.913358576533519
21324	chr2	+	ENSG00000155368.12	protein_coding,protein_coding,	protein_coding	277.654	256.823	66996	120124553	120130116	5564	protein_coding	KNOWN	DBI	protein_coding	DBI-203	120124553	2	8433	534.477	8433	1	0	NA	NA	NA	NA	NA	NA	NA	NA	NA	NA	2	341.5|699.5	4|5	0.173913043478261|0.193548387096774	0.0434782608695652|0.225806451612903	0.0869565217391304|0	23|31	NA|NA	NA|NA	NA|NA	+|+	0.459508098	8412	9.06198405596205	-2.44624243354942	0.596220483924238
21430	chr2	+	ENSG00000208506.1	snRNA,	snRNA	0.437644	0.269094	67112	122288457	122288583	127	snRNA	KNOWN	RNU4ATAC	snRNA	RNU4ATAC-201	122288457	2	8475	0.353369	8475	1	4	-794|-742|-689.5|-255.5	4|5|8|4	0.0416666666666667|0.1875|0.140350877192982|0	0.125|0.0625|0.140350877192982|0.173913043478261	0.0416666666666667|0.03125|0.105263157894737|0.0434782608695652	24|32|57|23	NA|NA|NA|NA	NA|NA|NA|NA	NA|NA|NA|NA	+|+|+|-	0	NA	NA	NA	NA	NA	NA	NA	NA	NA	NA	0.444711058	8454	-1.50075261274526	-4.00954177174361	2.34318747601899
21519	chr2	-	ENSG00000163161.8	retained_intron,	protein_coding	42.0138	57.2094	67202	128047272	128051713	4442	protein_coding	KNOWN	ERCC3	retained_intron	ERCC3-002	128051713	2	8515	49.6116	8515	1	0	NA	NA	NA	NA	NA	NA	NA	NA	NA	NA	1	193.5	4	0.111111111	0.222222222	0.037037037	27	7	1	6	+	0.449310138	8494	5.63260558053648	-2.51137800976266	0.305474466332487
21582	chr2	-	ENSG00000201470.1	misc_RNA,	misc_RNA	0	0.0538188	67268	128556477	128556572	96	misc_RNA	KNOWN	RNY4P7	misc_RNA	RNY4P7-201	128556572	2	8532	0.0269094	8532	1	0	NA	NA	NA	NA	NA	NA	NA	NA	NA	NA	0	NA	NA	NA	NA	NA	NA	NA	NA	NA	NA	0.419516097	8511	-5.21574596626852	-6.34660604512165	2.27161243541481
21732	chr2	-	ENSG00000136710.5	nonsense_mediated_decay,protein_coding,	protein_coding	0.0625205	0.269094	67422	131095814	131099922	4109	protein_coding	KNOWN	CCDC115	protein_coding	CCDC115-001	131099922	2	8618	0.3316145	8618	1	1	-686	4	0	0.269230769	0.153846154	26	NA	NA	NA	+	2	538|357	5|4	0|0.166666666666667	0.15|0.166666666666667	0.1|0.0416666666666667	20|24	NA|1	NA|5	NA|5	-|-	0.542091582	8597	-1.59242100415521	-3.25859086908443	1.68069566382579
21758	chr2	+	ENSG00000072135.7	retained_intron,	protein_coding	0.250082	1.02256	67450	131129571	131131562	1992	protein_coding	KNOWN	PTPN18	retained_intron	PTPN18-012	131129571	2	8620	0.636321	8620	1	1	-1511	4	0.115384615	0.038461538	0.192307692	26	NA	NA	NA	-	5	131|206.5|338.5|371.5|822.5	4|4|4|4|4	0.1|0.105263157894737|0.0740740740740741|0.130434782608696|0.037037037037037	0.15|0.105263157894737|0.259259259259259|0.130434782608696|0.185185185185185	0.15|0.0526315789473684|0.0740740740740741|0|0.222222222222222	20|19|27|23|27	1|2|7|NA|NA	1|1|4|NA|NA	6|3|3|NA|NA	-|-|+|+|+	0.464307139	8599	-0.652173360385706	-4.16908270827192	1.17365515620863
21763	chr2	-	ENSG00000178162.4	processed_transcript,processed_transcript,	pseudogene	0	0.0538188	67455	131175724	131185315	9592	pseudogene	KNOWN	AC140481.1	processed_transcript	AC140481.1-004	131185315	2	8623	0.0538188	8623	1	2	-949.5|-1059.5	8|4	0.113207547169811|0.0645161290322581	0.150943396226415|0.0967741935483871	0.113207547169811|0.0967741935483871	53|31	NA|NA	NA|NA	NA|NA	-|-	0	NA	NA	NA	NA	NA	NA	NA	NA	NA	NA	0.464107179	8602	-4.21574596626852	-6.05045458952534	1.80975399791347
21922	chr2	-	ENSG00000163046.11	protein_coding,nonsense_mediated_decay,	protein_coding	0.437644	0.645825	67620	132905482	132919528	14047	protein_coding	KNOWN	ANKRD30BL	nonsense_mediated_decay	ANKRD30BL-004	132919528	2	8719	1.083469	8719	1	1	-905	4	0.2	0.1	0.1	30	NA	NA	NA	+	1	552	4	0.071428571	0.178571429	0.107142857	28	NA	NA	NA	-	0.459108178	8697	0.115657875917907	-6.03145648747316	1.22393219541999
21926	chr2	+	ENSG00000233786.1	processed_pseudogene,	pseudogene	0	0.107638	67624	133019901	133020615	715	pseudogene	KNOWN	CDC27P1	processed_pseudogene	CDC27P1-001	133019901	2	8723	0.053819	8723	1	1	-1195	5	0.033333333	0.033333333	0.1	30	NA	NA	NA	+	0	NA	NA	NA	NA	NA	NA	NA	NA	NA	NA	0.50089982	8701	-4.21574060497336	-4.77248566513793	5.34361479464825
21976	chr2	+	ENSG00000082258.8	protein_coding,	protein_coding	0.437644	0.215275	67675	135675811	135710895	35085	protein_coding	KNOWN	CCNT2	protein_coding	CCNT2-007	135675811	2	8757	0.3264595	8757	1	0	NA	NA	NA	NA	NA	NA	NA	NA	NA	NA	1	265	13	0.184210526	0.052631579	0.078947368	76	NA	NA	NA	-	0.399120176	8735	-1.61502407026211	-3.19247363726132	0.615251494078714
22018	chr2	+	ENSG00000048991.11	protein_coding,protein_coding,	protein_coding	22.7575	30.7305	67720	136289083	136482840	193758	protein_coding	KNOWN	R3HDM1	protein_coding	R3HDM1-001	136289083	2	8769	53.488	8769	1	0	NA	NA	NA	NA	NA	NA	NA	NA	NA	NA	1	65	4	0.041666667	0.166666667	0.083333333	24	NA	NA	NA	-	0.439712058	8747	5.74114335495532	-2.74866989817543	1.04671804818343
22056	chr2	+	ENSG00000231890.1	processed_transcript,	processed_transcript	24.8207	21.5813	67760	136742746	136774099	31354	processed_transcript	NOVEL	AC093391.2	processed_transcript	AC093391.2-002	136742746	2	8781	23.201	8781	1	0	NA	NA	NA	NA	NA	NA	NA	NA	NA	NA	1	156.5	4	0.173913043	0	0.043478261	23	NA	NA	NA	-	0.376124775	8759	4.53611508403112	-4.43633807530985	-0.347720010076953
22065	chr2	+	ENSG00000231890.1	processed_transcript,	processed_transcript	0	0.0538188	67770	136757983	136765112	7130	processed_transcript	NOVEL	AC093391.2	processed_transcript	AC093391.2-005	136757983	2	8783	0.0269094	8783	1	0	NA	NA	NA	NA	NA	NA	NA	NA	NA	NA	0	NA	NA	NA	NA	NA	NA	NA	NA	NA	NA	0.422915417	8761	-5.21574596626852	-6.23373218964754	0.179500437665844
22089	chr2	+	ENSG00000150540.9	protein_coding,	protein_coding	0	0.0538188	67794	138722043	138725014	2972	protein_coding	KNOWN	HNMT	protein_coding	HNMT-008	138722043	2	8796	0.0269094	8796	1	0	NA	NA	NA	NA	NA	NA	NA	NA	NA	NA	0	NA	NA	NA	NA	NA	NA	NA	NA	NA	NA	0.387722456	8774	-5.21574596626852	-6.44372851038457	0.476946887493673
22209	chr2	-	ENSG00000169554.8	processed_transcript,	protein_coding	0.375123	0.376732	67917	145270990	145275216	4227	protein_coding	KNOWN	ZEB2	processed_transcript	ZEB2-022	145275216	2	8877	0.3759275	8877	1	1	-297	5	0.1	0.1	0.066666667	30	NA	NA	NA	-	6	1422|1392|940|639.5|159.5|82.5	3|4|4|5|4|4	0|0.136363636363636|0.0416666666666667|0.0540540540540541|0.111111111111111|0.0434782608695652	0.0909090909090909|0.0454545454545455|0.208333333333333|0.189189189189189|0.333333333333333|0.0434782608695652	0.0909090909090909|0.0454545454545455|0.125|0.0540540540540541|0|0.0434782608695652	22|22|24|37|27|23	NA|NA|3|NA|NA|NA	NA|NA|6|NA|NA|NA	NA|NA|2|NA|NA|NA	-|-|+|+|+|-	0.424315137	8855	-1.411473639037	-4.36920684383147	1.68966818660035
22219	chr2	-	ENSG00000169554.8	nonsense_mediated_decay,retained_intron,	protein_coding	1.75058	1.61456	67927	145187393	145277686	90294	protein_coding	KNOWN	ZEB2	nonsense_mediated_decay	ZEB2-017	145277686	2	8879	3.36514	8879	1	2	-342|-1851.5	8|4	0.16|0.0434782608695652	0.02|0.0434782608695652	0.02|0.0869565217391304	50|23	NA|NA	NA|NA	NA|NA	-|+	0	NA	NA	NA	NA	NA	NA	NA	NA	NA	NA	0.466706659	8857	1.75066652656048	-4.99364307526849	1.37619312554646
22283	chr2	+	ENSG00000204406.7	processed_transcript,	protein_coding	8.19019	5.86625	67991	148779008	148990896	211889	protein_coding	KNOWN	MBD5	processed_transcript	MBD5-008	148779008	2	8910	7.02822	8910	1	3	-660.5|-359.5|-176	5|3|4	0.0869565217391304|0.0476190476190476|0.0833333333333333	0.0869565217391304|0.0476190476190476|0.125	0.0434782608695652|0.0952380952380952|0.125	23|21|24	NA|NA|4	NA|NA|5	NA|NA|1	-|-|-	1	360.5	4	0.12195122	0.024390244	0.12195122	41	NA	NA	NA	+	0.424315137	8888	2.8131593518388	-4.49368647697864	0.642872299433412
22285	chr2	-	ENSG00000115947.8	protein_coding,	protein_coding	6.75222	4.62842	67993	148712916	148779134	66219	protein_coding	KNOWN	ORC4	protein_coding	ORC4-002	148779134	2	8911	5.69032	8911	1	1	-234.5	4	0.12195122	0.024390244	0.12195122	41	NA	NA	NA	+	3	786.5|485.5|302	5|3|4	0.0869565217391304|0.0476190476190476|0.0833333333333333	0.0869565217391304|0.0476190476190476|0.125	0.0434782608695652|0.0952380952380952|0.125	23|21|24	NA|NA|4	NA|NA|5	NA|NA|1	-|-|-	0.344731054	8889	2.50850978599967	-5.0837282039085	1.3706246457147
22334	chr2	-	ENSG00000168288.7	nonsense_mediated_decay,	protein_coding	216.196	193.209	68044	150426379	150444265	17887	protein_coding	KNOWN	MMADHC	nonsense_mediated_decay	MMADHC-002	150444265	2	8932	204.7025	8932	1	0	NA	NA	NA	NA	NA	NA	NA	NA	NA	NA	1	345.5	4	0.142857143	0.047619048	0.095238095	21	NA	NA	NA	+	0.381923615	8910	7.67738491165524	-2.57099575183783	0.460296987877341
22411	chr2	-	ENSG00000182389.12	protein_coding,protein_coding,	protein_coding	0.0625205	0.107638	68124	152695198	152830454	135257	protein_coding	KNOWN	CACNB4	protein_coding	CACNB4-002	152830454	2	8959	0.1701585	8959	1	0	NA	NA	NA	NA	NA	NA	NA	NA	NA	NA	1	332.5	3	0.130434783	0	0.130434783	23	NA	NA	NA	+	0.449310138	8937	-2.55504887422473	-5.64472205215267	2.32314667912095
22443	chr2	+	ENSG00000177917.5	protein_coding,	protein_coding	2.68838	3.92877	68158	153574428	153617688	43261	protein_coding	KNOWN	ARL6IP6	protein_coding	ARL6IP6-001	153574428	2	8972	3.308575	8972	1	1	-60	4	0.083333333	0.041666667	0.083333333	24	NA	NA	NA	+	0	NA	NA	NA	NA	NA	NA	NA	NA	NA	NA	0.407718456	8950	1.72620998346937	-3.75851608811954	1.4413905264717
22505	chr2	-	ENSG00000153234.9	protein_coding,	protein_coding	5.43929	3.22913	68226	157180944	157189228	8285	protein_coding	KNOWN	NR4A2	protein_coding	NR4A2-001	157189228	2	9015	4.33421	9015	1	5	-559.5|-658.5|-690|-780|-1818	4|4|4|3|3	0.310344827586207|0.04|0.181818181818182|0.214285714285714|0	0.0689655172413793|0|0|0|0.0625	0.103448275862069|0.16|0.136363636363636|0|0.0625	29|25|22|28|16	NA|NA|NA|NA|NA	NA|NA|NA|NA|NA	NA|NA|NA|NA|NA	-|-|+|+|+	1	153	8	0.12	0.18	0.08	50	NA	NA	NA	+	0.456308738	8993	2.11576905620474	-3.46772498272855	0.577722891282298
22539	chr2	-	ENSG00000115165.5	protein_coding,	protein_coding	0	0.161456	68260	158272558	158295926	23369	protein_coding	KNOWN	CYTIP	protein_coding	CYTIP-003	158295926	2	9029	0.080728	9029	1	0	NA	NA	NA	NA	NA	NA	NA	NA	NA	NA	0	NA	NA	NA	NA	NA	NA	NA	NA	NA	NA	0.394321136	9007	-3.6307870397552	-6.12905218400845	3.31959262558278
22580	chr2	-	ENSG00000153237.12	nonsense_mediated_decay,protein_coding,protein_coding,protein_coding,	protein_coding	0.125041	0.592007	68301	159027593	159313265	285673	protein_coding	KNOWN	CCDC148	protein_coding	CCDC148-001	159313265	2	9049	1.434096	9049	1	5	-52.5|-146.5|-336|-517|-976	4|5|6|4|5	0.142857142857143|0.0689655172413793|0.0588235294117647|0.0769230769230769|0.1875	0.19047619047619|0.241379310344828|0.117647058823529|0.192307692307692|0.125	0.0476190476190476|0.0344827586206897|0.0294117647058824|0.115384615384615|0.03125	21|29|34|26|32	NA|NA|NA|3|NA	NA|NA|NA|4|NA	NA|NA|NA|6|NA	+|+|+|-|-	0	NA	NA	NA	NA	NA	NA	NA	NA	NA	NA	0.478104379	9027	0.520141602901876	-1.98800060963276	0.593499047000593
22581	chr2	+	ENSG00000144283.15	nonsense_mediated_decay,protein_coding,	protein_coding	0.625205	0.645825	68302	159313476	159537564	224089	protein_coding	KNOWN	PKP4	nonsense_mediated_decay	PKP4-003	159313476	2	9050	1.27103	9050	1	2	-158.5|-64.5	4|5	0.142857142857143|0.0689655172413793	0.19047619047619|0.241379310344828	0.0476190476190476|0.0344827586206897	21|29	NA|NA	NA|NA	NA|NA	+|+	3	125|306|765	6|4|5	0.0588235294117647|0.0769230769230769|0.1875	0.117647058823529|0.192307692307692|0.125	0.0294117647058824|0.115384615384615|0.03125	34|26|32	NA|3|NA	NA|4|NA	NA|6|NA	+|-|-	0.422715457	9028	0.345998082538345	-2.86893217471711	0.665233581192328
22616	chr2	+	ENSG00000115183.9	retained_intron,	protein_coding	0.0625205	0	68339	160055529	160089166	33638	protein_coding	KNOWN	TANC1	retained_intron	TANC1-004	160055529	2	9067	0.03126025	9067	1	0	NA	NA	NA	NA	NA	NA	NA	NA	NA	NA	0	NA	NA	NA	NA	NA	NA	NA	NA	NA	NA	0.460507898	9045	-4.99952687361507	-5.64472205215267	1.21996754291338
22631	chr2	-	ENSG00000225369.1	processed_pseudogene,	pseudogene	4.37644	4.68223	68354	160318928	160319767	840	pseudogene	KNOWN	AC009506.2	processed_pseudogene	AC009506.2-001	160319767	2	9072	4.529335	9072	1	0	NA	NA	NA	NA	NA	NA	NA	NA	NA	NA	0	NA	NA	NA	NA	NA	NA	NA	NA	NA	NA	0.381723655	9050	2.17929924836686	-6.86346205986747	0.556821779310346
22632	chr2	-	ENSG00000123636.11	processed_transcript,	protein_coding	0.375123	0.107638	68355	160294814	160373170	78357	protein_coding	KNOWN	BAZ2B	processed_transcript	BAZ2B-003	160373170	2	9073	0.2413805	9073	1	0	NA	NA	NA	NA	NA	NA	NA	NA	NA	NA	0	NA	NA	NA	NA	NA	NA	NA	NA	NA	NA	0.336532693	9051	-2.05061896266193	-4.88308168681735	1.52443188935974
22639	chr2	-	ENSG00000123636.11	protein_coding,protein_coding,protein_coding,	protein_coding	0.687726	0.538188	68362	160175490	160473059	297570	protein_coding	KNOWN	BAZ2B	protein_coding	BAZ2B-201	160473059	2	9077	1.838871	9077	1	2	-772|-837.5	4|4	0.178571428571429|0.142857142857143	0|0.0476190476190476	0.178571428571429|0.0952380952380952	28|21	NA|3	NA|1	NA|3	-|-	1	1065	5	0.066666667	0.033333333	0.166666667	30	NA	NA	NA	-	0.329134173	9055	0.878820275732444	-5.108400330617	0.665233581192328
22698	chr2	+	ENSG00000136560.8	nonsense_mediated_decay,nonsense_mediated_decay,	protein_coding	9.56564	10.0103	68423	162016939	162081146	64208	protein_coding	KNOWN	TANK	nonsense_mediated_decay	TANK-021	162016939	2	9095	19.57594	9095	1	3	-169.5|-142.5|-108	4|4|5	0.105263157894737|0.0526315789473684|0.115384615384615	0.105263157894737|0.157894736842105|0.115384615384615	0.0526315789473684|0|0.0769230769230769	19|19|26	NA|NA|NA	NA|NA|NA	NA|NA|NA	+|+|+	0	NA	NA	NA	NA	NA	NA	NA	NA	NA	NA	0.379524095	9072	4.29100967958265	-3.52303980822566	0.695481661877582
22785	chr2	+	ENSG00000115271.6	protein_coding,	protein_coding	7.37742	5.4357	68514	163175544	163217608	42065	protein_coding	KNOWN	GCA	protein_coding	GCA-012	163175544	2	9125	6.40656	9125	1	1	-523.5	5	0.114285714	0.171428571	0.057142857	35	NA	NA	NA	+	0	NA	NA	NA	NA	NA	NA	NA	NA	NA	NA	0.424315137	9102	2.67954991018129	-3.80615515534749	0.0716820700185905
22995	chr2	+	ENSG00000138398.10	protein_coding,protein_coding,	protein_coding	310.227	296.542	68730	170440850	170497916	57067	protein_coding	KNOWN	PPIG	protein_coding	PPIG-001	170440850	2	9204	606.769	9204	1	1	-572.5	4	0.04	0.04	0.08	25	NA	NA	NA	-	1	225	4	0.227272727	0.090909091	0.045454545	22	2	3	4	+	0.412717457	9180	9.24500356954438	-2.75839896176844	0.570283104883814
23017	chr2	+	ENSG00000213160.4	protein_coding,	protein_coding	5.75189	10.979	68752	170590356	170608398	18043	protein_coding	KNOWN	KLHL23	protein_coding	KLHL23-001	170590356	2	9211	8.365445	9211	1	0	NA	NA	NA	NA	NA	NA	NA	NA	NA	NA	5	69.5|312.5|475|559.5|619	4|10|5|4|5	0.0540540540540541|0.0634920634920635|0.125|0.0952380952380952|0.125	0.189189189189189|0.26984126984127|0.3125|0.19047619047619|0.15625	0.108108108108108|0|0|0.0476190476190476|0.03125	37|63|32|21|32	NA|NA|NA|1|NA	NA|NA|NA|5|NA	NA|NA|NA|2|NA	+|+|+|+|+	0.420915817	9187	3.06444228649403	-3.80212452214266	0.521879923803229
23082	chr2	+	ENSG00000128683.8	protein_coding,	protein_coding	0.0625205	0	68825	171674279	171687518	13240	protein_coding	KNOWN	GAD1	protein_coding	GAD1-010	171674279	2	9237	0.03126025	9237	1	4	-1730|-1252|-929|-534	4|7|4|2	0.153846153846154|0.285714285714286|0.125|0.05	0.153846153846154|0|0.09375|0.05	0|0.0238095238095238|0.0625|0	26|42|32|20	3|NA|NA|NA	3|NA|NA|NA	3|NA|NA|NA	+|+|-|-	3	315.5|465|955	5|4|4	0.0967741935483871|0|0.142857142857143	0.225806451612903|0.0909090909090909|0.142857142857143	0|0.136363636363636|0.107142857142857	31|22|28	NA|NA|NA	NA|NA|NA	NA|NA|NA	-|-|+	0.543891222	9213	-4.99952687361507	-4.52656016396931	0.953544622221145
23097	chr2	+	ENSG00000115806.7	retained_intron,processed_transcript,protein_coding,	protein_coding	171.056	178.409	68840	171785763	171822753	36991	protein_coding	KNOWN	GORASP2	protein_coding	GORASP2-201	171785763	2	9240	524.1975	9240	1	1	-151.5	5	0.16	0.12	0	25	NA	NA	NA	-	0	NA	NA	NA	NA	NA	NA	NA	NA	NA	NA	0.466106779	9216	9.03396666296375	-2.68512488746518	1.2396577236189
23134	chr2	-	ENSG00000123600.13	protein_coding,protein_coding,	protein_coding	1.87562	1.82984	68879	172195841	172291290	95450	protein_coding	KNOWN	METTL8	protein_coding	METTL8-006	172291290	2	9249	3.70546	9249	1	0	NA	NA	NA	NA	NA	NA	NA	NA	NA	NA	2	223|48.5	4|4	0.0416666666666667|0.0869565217391304	0.25|0.217391304347826	0.125|0	24|23	2|1	4|5	6|4	-|+	0.361527694	9225	1.88965265144463	-4.76854788255536	1.89368256387937
23139	chr2	+	ENSG00000115827.8	retained_intron,	protein_coding	0	0.0538188	68886	172336166	172337642	1477	protein_coding	KNOWN	DCAF17	retained_intron	DCAF17-009	172336166	2	9250	0.0269094	9250	1	0	NA	NA	NA	NA	NA	NA	NA	NA	NA	NA	0	NA	NA	NA	NA	NA	NA	NA	NA	NA	NA	0.371325735	9226	-5.21574596626852	-4.72592798065322	1.13476307908801
23163	chr2	+	ENSG00000077380.11	protein_coding,nonsense_mediated_decay,	protein_coding	80.6515	79.3289	68910	172544302	172604626	60325	protein_coding	KNOWN	DYNC1I2	protein_coding	DYNC1I2-003	172544302	2	9256	159.9804	9256	1	0	NA	NA	NA	NA	NA	NA	NA	NA	NA	NA	0	NA	NA	NA	NA	NA	NA	NA	NA	NA	NA	0.390521896	9232	7.32175135391925	-3.51807290442577	0.946375296787849
23180	chr2	-	ENSG00000115840.9	protein_coding,nonsense_mediated_decay,	protein_coding	7.62751	6.35062	68927	172641285	172750733	109449	protein_coding	KNOWN	SLC25A12	nonsense_mediated_decay	SLC25A12-006	172750733	2	9260	13.97813	9260	1	1	-74.5	4	0.047619048	0.238095238	0	21	1	1	7	-	0	NA	NA	NA	NA	NA	NA	NA	NA	NA	NA	0.452709458	9236	3.80509946417171	-2.09981598221442	0.297111754411472
23236	chr2	+	ENSG00000152256.8	protein_coding,	protein_coding	0.125041	0.0538188	68984	173421293	173429801	8509	protein_coding	KNOWN	PDK1	protein_coding	PDK1-007	173421293	2	9277	0.0894299	9277	1	1	-498.5	4	0.111111111	0.185185185	0.037037037	27	NA	NA	NA	-	0	NA	NA	NA	NA	NA	NA	NA	NA	NA	NA	0.469906019	9253	-3.48309892693688	-3.89995352771771	0.597922845948394
23314	chr2	+	ENSG00000231453.1	processed_transcript,	lincRNA	0.0625205	0	69064	175190755	175195371	4617	lincRNA	NOVEL	AC018470.4	processed_transcript	AC018470.4-001	175190755	2	9312	0.03126025	9312	1	0	NA	NA	NA	NA	NA	NA	NA	NA	NA	NA	1	270.5	5	0.074074074	0.074074074	0.148148148	27	NA	NA	NA	-	0.423915217	9288	-4.99952687361507	-4.74128084443925	1.25061298736445
23327	chr2	+	ENSG00000144306.8	protein_coding,protein_coding,	protein_coding	28.1968	21.6352	69078	175260473	175293727	33255	protein_coding	KNOWN	SCRN3	protein_coding	SCRN3-001	175260473	2	9315	49.832	9315	1	0	NA	NA	NA	NA	NA	NA	NA	NA	NA	NA	0	NA	NA	NA	NA	NA	NA	NA	NA	NA	NA	0.391121776	9291	5.63900057242433	-2.62248312091348	0.33844885923611
23339	chr2	+	ENSG00000226853.1	processed_transcript,	processed_transcript	0.187562	0.753463	69090	175352117	175352884	768	processed_transcript	NOVEL	AC010894.3	processed_transcript	AC010894.3-002	175352117	2	9317	0.4705125	9317	1	5	-638|-271|-201|-149|-54.5	4|4|4|4|4	0.115384615384615|0.1|0.05|0.05|0.0434782608695652	0.269230769230769|0.1|0.2|0.15|0.260869565217391	0|0.05|0.05|0.1|0.0869565217391304	26|20|20|20|23	NA|2|NA|NA|NA	NA|1|NA|NA|NA	NA|3|NA|NA|NA	+|-|-|-|-	1	351.5	4	0	0	0.142857143	21	NA	NA	NA	+	0.472505499	9293	-1.08769504366902	-3.30061896807907	1.07054390386855
23346	chr2	-	ENSG00000115935.11	processed_transcript,	protein_coding	0.187562	0.107638	69097	175431805	175435374	3570	protein_coding	KNOWN	WIPF1	processed_transcript	WIPF1-019	175435374	2	9322	0.1476	9322	1	1	-1520.5	8	0.098360656	0.213114754	0.114754098	61	NA	NA	NA	+	0	NA	NA	NA	NA	NA	NA	NA	NA	NA	NA	0.464707059	9298	-2.76023537348905	-6.12905218400845	2.56457935433579
23347	chr2	+	ENSG00000237798.1	processed_transcript,	processed_transcript	0.125041	0	69098	175439955	175452454	12500	processed_transcript	PUTATIVE	AC010894.5	processed_transcript	AC010894.5-001	175439955	2	9323	0.0625205	9323	1	0	NA	NA	NA	NA	NA	NA	NA	NA	NA	NA	0	NA	NA	NA	NA	NA	NA	NA	NA	NA	NA	0.444911018	9299	-3.99952687361507	-5.95787118508378	0.597324591962956
23399	chr2	-	ENSG00000115966.11	nonsense_mediated_decay,nonsense_mediated_decay,nonsense_mediated_decay,protein_coding,protein_coding,protein_coding,nonsense_mediated_decay,protein_coding,nonsense_mediated_decay,protein_coding,protein_coding,nonsense_mediated_decay,protein_coding,	protein_coding	40.0131	40.2026	69150	175939233	176032897	93665	protein_coding	KNOWN	ATF2	protein_coding	ATF2-201	176032897	2	9337	521.40205	9337	1	3	-52.5|-96.5|-199	5|4|4	0.0909090909090909|0.12|0.15	0.181818181818182|0.04|0.1	0.0303030303030303|0.12|0.05	33|25|20	NA|NA|NA	NA|NA|NA	NA|NA|NA	-|-|+	1	550.5	4	0.105263158	0.052631579	0.105263158	19	NA	NA	NA	-	0.411917616	9313	9.02625244491329	-2.35706374828608	0.45579594510343
23407	chr2	-	ENSG00000154518.5	retained_intron,protein_coding,	protein_coding	446.209	375.494	69158	176042795	176046438	3644	protein_coding	KNOWN	ATP5G3	protein_coding	ATP5G3-002	176046438	2	9339	821.703	9339	1	0	NA	NA	NA	NA	NA	NA	NA	NA	NA	NA	2	384|181	4|4	0.0833333333333333|0.0416666666666667	0.0416666666666667|0.208333333333333	0.166666666666667|0.125	24|24	NA|NA	NA|NA	NA|NA	-|-	0.403119376	9315	9.68247322376227	-2.58564356850239	0.0367846436246811
23519	chr2	+	ENSG00000018510.7	protein_coding,	protein_coding	0.187562	0.161456	69274	178257372	178408564	151193	protein_coding	KNOWN	AGPS	protein_coding	AGPS-001	178257372	2	9403	0.174509	9403	1	0	NA	NA	NA	NA	NA	NA	NA	NA	NA	NA	0	NA	NA	NA	NA	NA	NA	NA	NA	NA	NA	0.376524695	9379	-2.51862665203099	-3.64587741050023	1.79768746637966
23524	chr2	+	ENSG00000018510.7	protein_coding,	protein_coding	86.9036	102.848	69279	178257496	178403146	145651	protein_coding	KNOWN	AGPS	protein_coding	AGPS-002	178257496	2	9406	94.8758	9406	1	0	NA	NA	NA	NA	NA	NA	NA	NA	NA	NA	0	NA	NA	NA	NA	NA	NA	NA	NA	NA	NA	0.388722256	9382	6.56796824038165	-3.5131229267064	0.989738479400235
23527	chr2	-	ENSG00000196659.7	protein_coding,	protein_coding	0.937808	0.538188	69282	178414890	178417500	2611	protein_coding	KNOWN	TTC30B	protein_coding	TTC30B-201	178417500	2	9407	0.737998	9407	1	0	NA	NA	NA	NA	NA	NA	NA	NA	NA	NA	0	NA	NA	NA	NA	NA	NA	NA	NA	NA	NA	0.409918016	9383	-0.438311188349647	-3.02106635388926	0.812149056428076
23584	chr2	+	ENSG00000204311.6	protein_coding,	protein_coding	0.0625205	0	69341	179316163	179326117	9955	protein_coding	KNOWN	DFNB59	protein_coding	DFNB59-001	179316163	2	9426	0.03126025	9426	1	3	-508.5|-171.5|-131.5	8|4|5	0.0909090909090909|0.12|0.129032258064516	0.272727272727273|0.16|0.161290322580645	0.0545454545454545|0.08|0	55|25|31	NA|NA|NA	NA|NA|NA	NA|NA|NA	-|-|-	0	NA	NA	NA	NA	NA	NA	NA	NA	NA	NA	0.458908218	9402	-4.99952687361507	-4.0072199650798	0.574392983231653
23628	chr2	-	ENSG00000163492.9	processed_transcript,	protein_coding	0	0.107638	69389	179697808	179710469	12662	protein_coding	KNOWN	CCDC141	processed_transcript	CCDC141-002	179710469	2	9436	0.053819	9436	1	0	NA	NA	NA	NA	NA	NA	NA	NA	NA	NA	0	NA	NA	NA	NA	NA	NA	NA	NA	NA	NA	0.392321536	9412	-4.21574060497336	-6.28906551798039	1.28441048956109
23633	chr2	-	ENSG00000163492.9	protein_coding,protein_coding,	protein_coding	14.0671	7.91136	69394	179737748	179914786	177039	protein_coding	KNOWN	CCDC141	protein_coding	CCDC141-003	179914786	2	9439	21.97846	9439	1	0	NA	NA	NA	NA	NA	NA	NA	NA	NA	NA	0	NA	NA	NA	NA	NA	NA	NA	NA	NA	NA	0.432913417	9415	4.45801839708904	-4.90021196445227	0.665233581192328
23642	chr2	-	ENSG00000187231.8	protein_coding,	protein_coding	0.125041	0.269094	69405	179966483	180129517	163035	protein_coding	KNOWN	SESTD1	protein_coding	SESTD1-001	180129517	2	9441	0.1970675	9441	1	1	-86	5	0.0625	0.1875	0.125	32	NA	NA	NA	+	1	174.5	4	0.04	0.24	0.04	25	NA	NA	NA	+	0.416516697	9417	-2.34323822543099	-3.73335375969836	0.529039164513951
23686	chr2	+	ENSG00000234663.1	processed_transcript,	processed_transcript	0.437644	0.215275	69449	181988669	182207038	218370	processed_transcript	NOVEL	AC104820.2	processed_transcript	AC104820.2-005	181988669	2	9458	0.3264595	9458	1	0	NA	NA	NA	NA	NA	NA	NA	NA	NA	NA	0	NA	NA	NA	NA	NA	NA	NA	NA	NA	NA	0.326334733	9434	-1.61502407026211	-4.77643406701975	1.05368482566705
23718	chr2	+	ENSG00000138434.11	nonsense_mediated_decay,protein_coding,nonsense_mediated_decay,	protein_coding	0.187562	0.161456	69481	182756923	182794511	37589	protein_coding	KNOWN	SSFA2	protein_coding	SSFA2-201	182756923	2	9469	0.523527	9469	1	3	-522.5|-414.5|-299.5	4|5|9	0.0344827586206897|0.0740740740740741|0.26530612244898	0.241379310344828|0.148148148148148|0.0408163265306122	0.0344827586206897|0.037037037037037|0	29|27|49	NA|NA|NA	NA|NA|NA	NA|NA|NA	-|+|-	0	NA	NA	NA	NA	NA	NA	NA	NA	NA	NA	0.401319736	9445	-0.933664151309835	-4.71451957243637	1.34767983219815
23791	chr2	+	ENSG00000163002.8	nonsense_mediated_decay,	protein_coding	60.1448	61.8916	69557	183989140	184025972	36833	protein_coding	KNOWN	NUP35	nonsense_mediated_decay	NUP35-004	183989140	2	9492	61.0182	9492	1	0	NA	NA	NA	NA	NA	NA	NA	NA	NA	NA	2	292|1627.5	4|4	0.166666666666667|0.263157894736842	0.166666666666667|0	0.0833333333333333|0	24|19	7|1	4|1	1|5	+|-	0.408518296	9468	5.93116771680039	-3.28647309311179	0.953842575721907
23841	chr2	+	ENSG00000144369.7	protein_coding,	protein_coding	2.87595	2.26039	69610	187558789	187626451	67663	protein_coding	KNOWN	FAM171B	protein_coding	FAM171B-201	187558789	2	9519	2.56817	9519	1	0	NA	NA	NA	NA	NA	NA	NA	NA	NA	NA	2	59|594	5|5	0.0277777777777778|0.117647058823529	0.305555555555556|0.0588235294117647	0.0555555555555556|0.147058823529412	36|34	NA|NA	NA|NA	NA|NA	-|+	0.408318336	9495	1.36074070481198	-4.0306073941027	0.892060684378193
23852	chr2	-	ENSG00000064989.8	processed_transcript,processed_transcript,protein_coding,protein_coding,protein_coding,	protein_coding	7.81507	3.92877	69621	188210654	188312979	102326	protein_coding	KNOWN	CALCRL	protein_coding	CALCRL-004	188312979	2	9527	29.3596	9527	1	0	NA	NA	NA	NA	NA	NA	NA	NA	NA	NA	0	NA	NA	NA	NA	NA	NA	NA	NA	NA	NA	0.322135573	9503	4.87576040768881	-4.0306073941027	0.223909316834214
23906	chr2	+	ENSG00000115368.5	retained_intron,	protein_coding	65.459	70.8255	69677	190306188	190320347	14160	protein_coding	KNOWN	WDR75	retained_intron	WDR75-005	190306188	2	9547	68.14225	9547	1	1	-60.5	5	0	0.172413793	0.206896552	29	NA	NA	NA	+	0	NA	NA	NA	NA	NA	NA	NA	NA	NA	NA	0.380923815	9523	6.09047767968954	-3.01289166347033	2.4318435479678
23912	chr2	-	ENSG00000138449.5	retained_intron,	protein_coding	0.0625205	0	69683	190437247	190445467	8221	protein_coding	KNOWN	SLC40A1	retained_intron	SLC40A1-006	190445467	2	9549	0.03126025	9549	1	2	-345|-899.5	4|4	0.0625|0.185185185185185	0.25|0.0740740740740741	0.09375|0.0740740740740741	32|27	NA|NA	NA|NA	NA|NA	+|-	0	NA	NA	NA	NA	NA	NA	NA	NA	NA	NA	0.436112777	9525	-4.99952687361507	-5.0261815549037	0.637791522693945
23934	chr2	+	ENSG00000253559.1	processed_transcript,	processed_transcript	0	0.0538188	69705	190627430	190630282	2853	processed_transcript	NOVEL	RP11-455J20.2	processed_transcript	RP11-455J20.2-001	190627430	2	9554	0.0269094	9554	1	0	NA	NA	NA	NA	NA	NA	NA	NA	NA	NA	0	NA	NA	NA	NA	NA	NA	NA	NA	NA	NA	0.426714657	9530	-5.21574596626852	-3.54139955937231	2.14163715789689
23935	chr2	-	ENSG00000128694.7	protein_coding,protein_coding,	protein_coding	35.0115	33.6367	69706	190611386	190627493	16108	protein_coding	KNOWN	OSGEPL1	protein_coding	OSGEPL1-001	190627493	2	9555	68.6482	9555	1	0	NA	NA	NA	NA	NA	NA	NA	NA	NA	NA	0	NA	NA	NA	NA	NA	NA	NA	NA	NA	NA	0.398120376	9531	6.10114998736289	-4.14591176278901	0.761987298591739
23939	chr2	+	ENSG00000253559.1	processed_transcript,	processed_transcript	1.31293	0.645825	69710	190627547	190629952	2406	processed_transcript	NOVEL	RP11-455J20.2	processed_transcript	RP11-455J20.2-002	190627547	2	9556	0.9793775	9556	1	0	NA	NA	NA	NA	NA	NA	NA	NA	NA	NA	0	NA	NA	NA	NA	NA	NA	NA	NA	NA	NA	0.430313937	9532	-0.0300630426136963	-3.8305778016518	1.09937936386343
23941	chr2	-	ENSG00000128694.7	protein_coding,	protein_coding	1.93814	1.02256	69712	190615304	190627924	12621	protein_coding	KNOWN	OSGEPL1	protein_coding	OSGEPL1-003	190627924	2	9557	1.48035	9557	1	0	NA	NA	NA	NA	NA	NA	NA	NA	NA	NA	0	NA	NA	NA	NA	NA	NA	NA	NA	NA	NA	0.385322935	9533	0.565938313399896	-4.86195092801448	-0.225909571635377
23946	chr2	-	ENSG00000128699.9	protein_coding,	protein_coding	0.375123	0.861101	69717	190640291	190648299	8009	protein_coding	KNOWN	ORMDL1	protein_coding	ORMDL1-005	190648299	2	9560	0.618112	9560	1	1	-933.5	5	0	0.111111111	0.185185185	27	NA	NA	NA	+	0	NA	NA	NA	NA	NA	NA	NA	NA	NA	NA	0.454309138	9536	-0.694059821151519	-5.15390227817074	0.545483329840087
23947	chr2	+	ENSG00000064933.11	protein_coding,	protein_coding	4.68904	3.87495	69718	190648811	190729085	80275	protein_coding	KNOWN	PMS1	protein_coding	PMS1-201	190648811	2	9561	4.281995	9561	1	0	NA	NA	NA	NA	NA	NA	NA	NA	NA	NA	1	421.5	5	0	0.111111111	0.185185185	27	NA	NA	NA	+	0.389722056	9537	2.09828311111823	-3.40678196950956	0.863799731203122
23972	chr2	+	ENSG00000204253.3	processed_pseudogene,processed_pseudogene,	pseudogene	0.125041	0.107638	69743	190788062	190788942	881	pseudogene	KNOWN	AC019178.1	processed_pseudogene	AC019178.1-201	190788062	2	9567	0.232679	9567	1	0	NA	NA	NA	NA	NA	NA	NA	NA	NA	NA	0	NA	NA	NA	NA	NA	NA	NA	NA	NA	NA	0.388722256	9543	-2.10358708596188	-6.8302493820676	1.3706246457147
23981	chr2	+	ENSG00000187699.6	protein_coding,	protein_coding	0.125041	0.0538188	69752	191045589	191068210	22622	protein_coding	KNOWN	C2orf88	protein_coding	C2orf88-004	191045589	2	9571	0.0894299	9571	1	0	NA	NA	NA	NA	NA	NA	NA	NA	NA	NA	0	NA	NA	NA	NA	NA	NA	NA	NA	NA	NA	0.483303339	9547	-3.48309892693688	-4.57044726201183	0.208922989289236
24006	chr2	+	ENSG00000151689.8	retained_intron,	protein_coding	32.6357	27.1785	69781	191224744	191227733	2990	protein_coding	KNOWN	INPP1	retained_intron	INPP1-012	191224744	2	9575	29.9071	9575	1	0	NA	NA	NA	NA	NA	NA	NA	NA	NA	NA	0	NA	NA	NA	NA	NA	NA	NA	NA	NA	NA	0.391721656	9551	4.90241611840187	-4.54328210919513	0.597082287154199
24021	chr2	-	ENSG00000242693.1	rRNA_pseudogene,	rRNA_pseudogene	0	0.0538188	69799	191402645	191402786	142	rRNA_pseudogene	NOVEL	AC108047.1	rRNA_pseudogene	AC108047.1-201	191402786	2	9579	0.0269094	9579	1	0	NA	NA	NA	NA	NA	NA	NA	NA	NA	NA	0	NA	NA	NA	NA	NA	NA	NA	NA	NA	NA	0.350729854	9555	-5.21574596626852	-6.95000125174621	2.19579640550618
24041	chr2	-	ENSG00000235852.1	processed_transcript,	processed_transcript	0.812767	0.43055	69819	191745523	191746785	1263	processed_transcript	PUTATIVE	AC005540.3	processed_transcript	AC005540.3-001	191746785	2	9584	0.6216585	9584	1	0	NA	NA	NA	NA	NA	NA	NA	NA	NA	NA	3	1404|673.5|413.5	4|4|6	0.0384615384615385|0.037037037037037|0.0571428571428571	0.0769230769230769|0.333333333333333|0.2	0.115384615384615|0|0.0571428571428571	26|27|35	NA|NA|NA	NA|NA|NA	NA|NA|NA	-|-|-	0.374125175	9560	-0.685805822659233	-4.66976745478466	1.14393212992189
24043	chr2	+	ENSG00000115419.8	retained_intron,	protein_coding	0.312603	0.0538188	69822	191774989	191792337	17349	protein_coding	KNOWN	GLS	retained_intron	GLS-008	191774989	2	9585	0.1832109	9585	1	0	NA	NA	NA	NA	NA	NA	NA	NA	NA	NA	0	NA	NA	NA	NA	NA	NA	NA	NA	NA	NA	0.348330334	9561	-2.44842275680102	-6.6455884345074	0.340077982552845
24051	chr2	-	ENSG00000115415.13	retained_intron,	protein_coding	1.37545	1.13019	69833	191843217	191848440	5224	protein_coding	KNOWN	STAT1	retained_intron	STAT1-009	191848440	2	9586	1.25282	9586	1	0	NA	NA	NA	NA	NA	NA	NA	NA	NA	NA	0	NA	NA	NA	NA	NA	NA	NA	NA	NA	NA	0.446910618	9562	0.32517914908778	-6.37028060028947	2.32706217054338
24064	chr2	+	ENSG00000231858.1	processed_transcript,	processed_transcript	0	0.0538188	69846	191886252	191897040	10789	processed_transcript	NOVEL	AC067945.4	processed_transcript	AC067945.4-001	191886252	2	9591	0.0269094	9591	1	1	-1237	4	0	0.25	0.05	20	3	1	3	-	0	NA	NA	NA	NA	NA	NA	NA	NA	NA	NA	0.431313737	9567	-5.21574596626852	-5.6161359172664	0.241992686670449
24072	chr2	-	ENSG00000138378.12	retained_intron,	protein_coding	3.12603	2.52948	69854	191940750	192015741	74992	protein_coding	KNOWN	STAT4	retained_intron	STAT4-008	192015741	2	9594	2.827755	9594	1	0	NA	NA	NA	NA	NA	NA	NA	NA	NA	NA	0	NA	NA	NA	NA	NA	NA	NA	NA	NA	NA	0.410517896	9570	1.49965712877649	-4.23275539526442	0.804900250331335
24106	chr2	-	ENSG00000168497.4	protein_coding,	protein_coding	0.0625205	0	69890	192699028	192711981	12954	protein_coding	KNOWN	SDPR	protein_coding	SDPR-001	192711981	2	9604	0.03126025	9604	1	0	NA	NA	NA	NA	NA	NA	NA	NA	NA	NA	0	NA	NA	NA	NA	NA	NA	NA	NA	NA	NA	0.381123775	9580	-4.99952687361507	-5.74948462429059	2.05332859596978
24160	chr2	-	ENSG00000138411.5	retained_intron,	protein_coding	0.0625205	0	69945	197105184	197106979	1796	protein_coding	KNOWN	HECW2	retained_intron	HECW2-005	197106979	2	9639	0.03126025	9639	1	0	NA	NA	NA	NA	NA	NA	NA	NA	NA	NA	0	NA	NA	NA	NA	NA	NA	NA	NA	NA	NA	0.424715057	9615	-4.99952687361507	-4.84112528597213	1.13522571394483
24171	chr2	+	ENSG00000144395.12	protein_coding,retained_intron,processed_transcript,	protein_coding	8.00263	5.81243	69956	197504439	197559809	55371	protein_coding	KNOWN	CCDC150	protein_coding	CCDC150-202	197504439	2	9642	20.72259	9642	1	1	-104.5	4	0.04	0.32	0.12	25	4	7	2	+	0	NA	NA	NA	NA	NA	NA	NA	NA	NA	NA	0.409718056	9618	4.37313242352182	-2.24271724743465	0.88673188170192
24182	chr2	+	ENSG00000144395.12	processed_transcript,	protein_coding	0	0.161456	69967	197583298	197586350	3053	protein_coding	KNOWN	CCDC150	processed_transcript	CCDC150-012	197583298	2	9644	0.080728	9644	1	0	NA	NA	NA	NA	NA	NA	NA	NA	NA	NA	0	NA	NA	NA	NA	NA	NA	NA	NA	NA	NA	0.356128774	9620	-3.6307870397552	-6.93227314706151	0.533001236744353
24193	chr2	-	ENSG00000119041.6	protein_coding,	protein_coding	37.8875	39.0186	69981	197627756	197664425	36670	protein_coding	KNOWN	GTF3C3	protein_coding	GTF3C3-001	197664425	2	9645	38.45305	9645	1	1	-756.5	6	0.085714286	0.142857143	0.057142857	35	NA	NA	NA	-	0	NA	NA	NA	NA	NA	NA	NA	NA	NA	NA	0.447110578	9621	5.26502612858455	-3.44555066434158	0.571264218580664
24215	chr2	+	ENSG00000231621.1	processed_transcript,	processed_transcript	0.0625205	0	70006	198062715	198063997	1283	processed_transcript	NOVEL	AC013264.2	processed_transcript	AC013264.2-001	198062715	2	9652	0.03126025	9652	1	0	NA	NA	NA	NA	NA	NA	NA	NA	NA	NA	0	NA	NA	NA	NA	NA	NA	NA	NA	NA	NA	0.392921416	9628	-4.99952687361507	-6.13918493405215	1.54864622701663
24330	chr2	+	ENSG00000162972.6	protein_coding,	protein_coding	0.250082	0.592007	70123	200820040	200828831	8792	protein_coding	KNOWN	C2orf47	protein_coding	C2orf47-201	200820040	2	9703	0.4210445	9703	1	0	NA	NA	NA	NA	NA	NA	NA	NA	NA	NA	0	NA	NA	NA	NA	NA	NA	NA	NA	NA	NA	0.407318536	9679	-1.24795537576061	-3.40678196950956	1.29503236321564
24331	chr2	-	ENSG00000162971.6	processed_transcript,	protein_coding	11.7539	12.4321	70124	200796056	200820223	24168	protein_coding	KNOWN	C2orf60	processed_transcript	C2orf60-002	200820223	2	9704	12.093	9704	1	0	NA	NA	NA	NA	NA	NA	NA	NA	NA	NA	0	NA	NA	NA	NA	NA	NA	NA	NA	NA	NA	0.429314137	9680	3.59610028391015	-3.12421366990931	-0.0646226729821707
24334	chr2	+	ENSG00000162972.6	protein_coding,	protein_coding	1.00033	1.34547	70127	200820326	200828848	8523	protein_coding	KNOWN	C2orf47	protein_coding	C2orf47-001	200820326	2	9705	1.1729	9705	1	0	NA	NA	NA	NA	NA	NA	NA	NA	NA	NA	0	NA	NA	NA	NA	NA	NA	NA	NA	NA	NA	0.419316137	9681	0.230080016218908	-3.13684816024344	-0.142695737394936
24335	chr2	-	ENSG00000162971.6	protein_coding,nonsense_mediated_decay,	protein_coding	1.12537	1.56074	70128	200794698	200820459	25762	protein_coding	KNOWN	C2orf60	protein_coding	C2orf60-001	200820459	2	9706	2.68611	9706	1	0	NA	NA	NA	NA	NA	NA	NA	NA	NA	NA	0	NA	NA	NA	NA	NA	NA	NA	NA	NA	NA	0.411517696	9682	1.42551838637557	-3.2530785152911	0.653541609009672
24361	chr2	+	ENSG00000196141.7	processed_transcript,	protein_coding	0.0625205	0.0538188	70156	201334637	201342869	8233	protein_coding	KNOWN	SPATS2L	processed_transcript	SPATS2L-025	201334637	2	9710	0.05816965	9710	1	0	NA	NA	NA	NA	NA	NA	NA	NA	NA	NA	0	NA	NA	NA	NA	NA	NA	NA	NA	NA	NA	0.435312937	9686	-4.10358956611055	-6.43122457515396	0.990391362706892
24424	chr2	-	ENSG00000240344.3	retained_intron,	protein_coding	0.0625205	0.161456	70221	201736097	201746465	10369	protein_coding	KNOWN	PPIL3	retained_intron	PPIL3-009	201746465	2	9733	0.11198825	9733	1	1	-341	4	0.15	0.05	0.05	20	NA	NA	NA	+	0	NA	NA	NA	NA	NA	NA	NA	NA	NA	NA	0.421515697	9709	-3.15858072471161	-7.24594368580016	0.610701461604963
24454	chr2	+	ENSG00000183308.6	processed_transcript,	processed_transcript	0.312603	0.0538188	70253	201828022	201843705	15684	processed_transcript	NOVEL	AC005037.3	processed_transcript	AC005037.3-002	201828022	2	9739	0.1832109	9739	1	0	NA	NA	NA	NA	NA	NA	NA	NA	NA	NA	0	NA	NA	NA	NA	NA	NA	NA	NA	NA	NA	0.401319736	9715	-2.44842275680102	-3.54813421349822	1.3614455515876
24456	chr2	-	ENSG00000115942.4	processed_transcript,protein_coding,	protein_coding	14.3797	18.3522	70255	201773696	201828403	54708	protein_coding	KNOWN	ORC2	protein_coding	ORC2-001	201828403	2	9740	32.7319	9740	1	0	NA	NA	NA	NA	NA	NA	NA	NA	NA	NA	0	NA	NA	NA	NA	NA	NA	NA	NA	NA	NA	0.419916017	9716	5.03262544432225	-2.576148693571	-0.676168789021695
24462	chr2	+	ENSG00000119013.4	protein_coding,	protein_coding	0.437644	0.484369	70261	201936156	201950236	14081	protein_coding	KNOWN	NDUFB3	protein_coding	NDUFB3-002	201936156	2	9744	0.4610065	9744	1	0	NA	NA	NA	NA	NA	NA	NA	NA	NA	NA	0	NA	NA	NA	NA	NA	NA	NA	NA	NA	NA	0.391121776	9720	-1.11714100268903	-4.34554978810219	1.95077634917671
24471	chr2	+	ENSG00000119013.4	protein_coding,	protein_coding	11.3162	11.1943	70270	201936731	201950467	13737	protein_coding	KNOWN	NDUFB3	protein_coding	NDUFB3-003	201936731	2	9746	11.25525	9746	1	0	NA	NA	NA	NA	NA	NA	NA	NA	NA	NA	0	NA	NA	NA	NA	NA	NA	NA	NA	NA	NA	0.410917816	9722	3.49252619697082	-3.60668488376505	1.26653170826759
24642	chr2	-	ENSG00000223825.4	processed_pseudogene,	pseudogene	0.375123	0.215275	70444	203066107	203066609	503	pseudogene	KNOWN	AC079354.4	processed_pseudogene	AC079354.4-001	203066609	2	9811	0.295199	9811	1	0	NA	NA	NA	NA	NA	NA	NA	NA	NA	NA	1	1289.5	4	0.157894737	0.052631579	0.105263158	19	NA	NA	NA	+	0.391721656	9787	-1.76024026067565	-5.93121637423715	2.11697187253222
24719	chr2	-	ENSG00000138442.3	protein_coding,	protein_coding	97.5321	96.2818	70522	203744993	203776380	31388	protein_coding	KNOWN	WDR12	protein_coding	WDR12-201	203776380	2	9845	96.90695	9845	1	0	NA	NA	NA	NA	NA	NA	NA	NA	NA	NA	0	NA	NA	NA	NA	NA	NA	NA	NA	NA	NA	0.436112777	9821	6.59852823184842	-3.67690899941949	1.5517989797078
24845	chr2	+	ENSG00000227946.1	processed_transcript,	processed_transcript	0.187562	0.269094	70650	206949329	206951288	1960	processed_transcript	NOVEL	AC007383.3	processed_transcript	AC007383.3-001	206949329	2	9897	0.228328	9897	1	0	NA	NA	NA	NA	NA	NA	NA	NA	NA	NA	6	410.5|622.5|652|802|1096|1265.5	7|4|4|4|4|5	0.0666666666666667|0.0434782608695652|0|0.115384615384615|0.03125|0.0645161290322581	0.155555555555556|0.0869565217391304|0.166666666666667|0.230769230769231|0.34375|0.225806451612903	0.111111111111111|0.130434782608696|0|0.0769230769230769|0.0625|0.0967741935483871	45|23|18|26|32|31	NA|NA|NA|NA|NA|NA	NA|NA|NA|NA|NA|NA	NA|NA|NA|NA|NA|NA	+|-|-|-|-|+	0.403119376	9873	-2.13082030591527	-4.75290371053785	1.08122031262698
24847	chr2	-	ENSG00000114933.10	protein_coding,protein_coding,	protein_coding	0.437644	0.376732	70652	206869289	206950906	81618	protein_coding	KNOWN	INO80D	protein_coding	INO80D-201	206950906	2	9898	0.814376	9898	1	0	NA	NA	NA	NA	NA	NA	NA	NA	NA	NA	6	1166.5|954.5|925|775|481|311.5	7|4|4|4|4|5	0.0666666666666667|0.0434782608695652|0|0.115384615384615|0.03125|0.0645161290322581	0.155555555555556|0.0869565217391304|0.166666666666667|0.230769230769231|0.34375|0.225806451612903	0.111111111111111|0.130434782608696|0|0.0769230769230769|0.0625|0.0967741935483871	45|23|18|26|32|31	NA|NA|NA|NA|NA|NA	NA|NA|NA|NA|NA|NA	NA|NA|NA|NA|NA|NA	+|-|-|-|-|+	0.406118776	9874	-0.296233049671173	-3.58056032703363	0.689410995933762
24865	chr2	+	ENSG00000114942.9	nonsense_mediated_decay,nonsense_mediated_decay,	protein_coding	122.665	163.232	70670	207024658	207026178	1521	protein_coding	KNOWN	EEF1B2	nonsense_mediated_decay	EEF1B2-009	207024658	2	9904	285.897	9904	1	0	NA	NA	NA	NA	NA	NA	NA	NA	NA	NA	1	222	5	0.115384615	0.192307692	0	26	NA	NA	NA	+	0.471705659	9880	8.15935167120638	-3.60668488376505	1.42407556748717
24866	chr2	+	ENSG00000207047.1	snoRNA,	snoRNA	0.125041	0.161456	70671	207026605	207026678	74	snoRNA	KNOWN	SNORD51	snoRNA	SNORD51-201	207026605	2	9905	0.1432485	9905	1	1	-1725	5	0.115384615	0.192307692	0	26	NA	NA	NA	+	0	NA	NA	NA	NA	NA	NA	NA	NA	NA	NA	0.478304339	9881	-2.80340806273863	-6.98612469636677	2.98145538525292
24880	chr2	+	ENSG00000204186.3	protein_coding,	protein_coding	1.37545	1.23783	70686	207139387	207179148	39762	protein_coding	KNOWN	ZDBF2	protein_coding	ZDBF2-001	207139387	2	9913	1.30664	9913	1	1	-66	4	0.055555556	0.111111111	0.055555556	18	1	1	2	+	2	441|596	4|4	0.178571428571429|0.0454545454545455	0.107142857142857|0.136363636363636	0.0357142857142857|0.136363636363636	28|22	NA|NA	NA|NA	NA|NA	-|+	0.437112577	9888	0.38586171056295	-3.71998446947502	0.523888104006367
24904	chr2	-	ENSG00000138400.8	protein_coding,protein_coding,	protein_coding	0.187562	0.161456	70711	207602487	207630271	27785	protein_coding	KNOWN	MDH1B	protein_coding	MDH1B-001	207630271	2	9925	0.349018	9925	1	0	NA	NA	NA	NA	NA	NA	NA	NA	NA	NA	0	NA	NA	NA	NA	NA	NA	NA	NA	NA	NA	0.401919616	9900	-1.51862665203099	-3.82852667120495	0.964969434824314
24905	chr2	+	ENSG00000118246.9	protein_coding,	protein_coding	16.1928	10.7638	70712	207630330	207656530	26201	protein_coding	KNOWN	FASTKD2	protein_coding	FASTKD2-003	207630330	2	9926	13.4783	9926	1	0	NA	NA	NA	NA	NA	NA	NA	NA	NA	NA	0	NA	NA	NA	NA	NA	NA	NA	NA	NA	NA	0.421515697	9901	3.75256663768062	-3.74104936348291	0.435864886814689
24910	chr2	-	ENSG00000253008.1	miRNA,	miRNA	0.0625205	0	70717	207974711	207974790	80	miRNA	KNOWN	MIR2355	miRNA	MIR2355-201	207974790	2	9929	0.03126025	9929	1	0	NA	NA	NA	NA	NA	NA	NA	NA	NA	NA	0	NA	NA	NA	NA	NA	NA	NA	NA	NA	NA	0.407118576	9904	-4.99952687361507	-6.8302493820676	1.23623237053283
24966	chr2	+	ENSG00000224137.1	processed_transcript,	processed_transcript	49.4538	41.0099	70775	208527099	208531748	4650	processed_transcript	NOVEL	AC079767.4	processed_transcript	AC079767.4-001	208527099	2	9947	45.23185	9947	1	0	NA	NA	NA	NA	NA	NA	NA	NA	NA	NA	0	NA	NA	NA	NA	NA	NA	NA	NA	NA	NA	0.459308138	9922	5.4992670988435	-4.23004555148212	0.654275137282752
24977	chr2	-	ENSG00000225111.1	processed_transcript,	processed_transcript	0.312603	0.215275	70788	208733306	208734639	1334	processed_transcript	PUTATIVE	AC083900.1	processed_transcript	AC083900.1-001	208734639	2	9954	0.263939	9954	1	0	NA	NA	NA	NA	NA	NA	NA	NA	NA	NA	0	NA	NA	NA	NA	NA	NA	NA	NA	NA	NA	0.412317536	9929	-1.9217235538121	-5.84576417245194	1.16544570689877
25005	chr2	-	ENSG00000138413.8	protein_coding,	protein_coding	145.048	149.078	70819	209101768	209119812	18045	protein_coding	KNOWN	IDH1	protein_coding	IDH1-201	209119812	2	9970	147.063	9970	1	1	-64	4	0.041666667	0.083333333	0.083333333	24	NA	NA	NA	-	2	773.5|384.5	5|4	0.130434782608696|0.217391304347826	0.0434782608695652|0.130434782608696	0|0.0869565217391304	23|23	NA|3	NA|1	NA|7	-|-	0.449510098	9945	7.20029051025647	-2.82840371081906	0.516645569125877
25029	chr2	+	ENSG00000240286.1	processed_pseudogene,	pseudogene	0.125041	0.215275	70844	210043528	210046742	3215	pseudogene	KNOWN	AC013409.3	processed_pseudogene	AC013409.3-001	210043528	2	9986	0.170158	9986	1	0	NA	NA	NA	NA	NA	NA	NA	NA	NA	NA	0	NA	NA	NA	NA	NA	NA	NA	NA	NA	NA	0.372725455	9961	-2.55505311349917	-6.96794991575864	1.57658259113889
25140	chr2	-	ENSG00000225332.2	processed_transcript,	processed_transcript	0.250082	0.107638	70959	213446081	213886269	440189	processed_transcript	NOVEL	AC093865.1	processed_transcript	AC093865.1-001	213886269	2	10032	0.17886	10032	1	0	NA	NA	NA	NA	NA	NA	NA	NA	NA	NA	1	1813.5	5	0.242424242	0.060606061	0.090909091	33	NA	NA	NA	-	0.355128974	10007	-2.48309731372449	-6.71968024436723	0.262386691458439
25230	chr2	-	ENSG00000235770.1	processed_transcript,	processed_transcript	1.93814	1.39929	71054	216506491	216696313	189823	processed_transcript	NOVEL	AC122136.1	processed_transcript	AC122136.1-005	216696313	2	10067	1.668715	10067	1	0	NA	NA	NA	NA	NA	NA	NA	NA	NA	NA	0	NA	NA	NA	NA	NA	NA	NA	NA	NA	NA	0.385722855	10042	0.738737577710473	-5.0261815549037	1.47166871950252
25245	chr2	-	ENSG00000115425.9	retained_intron,	protein_coding	14.8799	13.1856	71069	216929933	216946523	16591	protein_coding	KNOWN	PECR	retained_intron	PECR-004	216946523	2	10072	14.03275	10072	1	1	-67.5	7	0.028571429	0.2	0.028571429	35	NA	NA	NA	-	0	NA	NA	NA	NA	NA	NA	NA	NA	NA	NA	0.467706459	10047	3.81072585670262	-3.2892912303122	0.665233581192328
25251	chr2	+	ENSG00000163449.6	protein_coding,protein_coding,	protein_coding	1.00033	0.645825	71075	216946642	216967105	20464	protein_coding	KNOWN	TMEM169	protein_coding	TMEM169-004	216946642	2	10073	1.646155	10073	1	1	-51.5	7	0.028571429	0.2	0.028571429	35	NA	NA	NA	-	0	NA	NA	NA	NA	NA	NA	NA	NA	NA	NA	0.447510498	10048	0.71910018460718	-3.38702662606584	0.665233581192328
25269	chr2	+	ENSG00000138375.8	protein_coding,	protein_coding	4.00131	4.25168	71094	217277233	217279818	2586	protein_coding	KNOWN	SMARCAL1	protein_coding	SMARCAL1-006	217277233	2	10083	4.126495	10083	1	0	NA	NA	NA	NA	NA	NA	NA	NA	NA	NA	1	648	4	0.083333333	0	0.083333333	24	NA	NA	NA	+	0.429314137	10058	2.04491689228863	-2.77706689325972	0.973702219744265
25273	chr2	+	ENSG00000138375.8	protein_coding,retained_intron,	protein_coding	3.06351	1.88366	71098	217277488	217279704	2217	protein_coding	KNOWN	SMARCAL1	protein_coding	SMARCAL1-007	217277488	2	10085	4.94717	10085	1	0	NA	NA	NA	NA	NA	NA	NA	NA	NA	NA	1	393	4	0.083333333	0	0.083333333	24	NA	NA	NA	+	0.443311338	10060	2.30660347579389	-3.26412436568853	0.138240229163508
25281	chr2	-	ENSG00000232485.2	processed_transcript,	processed_transcript	1.50049	0.968738	71107	217351494	217363469	11976	processed_transcript	NOVEL	AC098820.3	processed_transcript	AC098820.3-003	217363469	2	10088	1.234614	10088	1	0	NA	NA	NA	NA	NA	NA	NA	NA	NA	NA	0	NA	NA	NA	NA	NA	NA	NA	NA	NA	NA	0.432713457	10063	0.304060056117195	-3.22988302731418	1.70744749343831
25284	chr2	+	ENSG00000197756.4	retained_intron,retained_intron,	protein_coding	40.7009	43.055	71110	217363548	217366179	2632	protein_coding	KNOWN	RPL37A	retained_intron	RPL37A-004	217363548	2	10089	83.7559	10089	1	0	NA	NA	NA	NA	NA	NA	NA	NA	NA	NA	0	NA	NA	NA	NA	NA	NA	NA	NA	NA	NA	0.437912418	10064	6.38811891640105	-3.17803837781655	1.6017084079706
25290	chr2	+	ENSG00000241836.1	processed_transcript,	processed_transcript	12.1915	11.0329	71116	217364673	217394207	29535	processed_transcript	NOVEL	AC073321.5	processed_transcript	AC073321.5-002	217364673	2	10090	11.6122	10090	1	0	NA	NA	NA	NA	NA	NA	NA	NA	NA	NA	0	NA	NA	NA	NA	NA	NA	NA	NA	NA	NA	0.454109178	10065	3.53756942009783	-5.9489314178305	3.00270702058234
25345	chr2	-	ENSG00000229754.1	transcribed_unprocessed_pseudogene,	pseudogene	0	0.0538188	71174	218925062	218926135	1074	pseudogene	KNOWN	CXCR2P1	transcribed_unprocessed_pseudogene	CXCR2P1-001	218926135	2	10119	0.0269094	10119	1	1	-1672	4	0.153846154	0.076923077	0.153846154	26	6	6	1	+	1	1980	4	0.192307692	0.038461538	0.115384615	26	NA	NA	NA	-	0.533493301	10094	-5.21574596626852	-6.63121598039375	1.37619314777747
25447	chr2	+	ENSG00000144579.3	processed_transcript,	protein_coding	4.2514	2.74476	71278	219262979	219269141	6163	protein_coding	KNOWN	CTDSP1	processed_transcript	CTDSP1-014	219262979	2	10139	3.49808	10139	1	0	NA	NA	NA	NA	NA	NA	NA	NA	NA	NA	8	246|317.5|830.5|976|1484|1674|1742|1787.5	5|5|4|4|4|4|7|3	0.133333333333333|0.16|0.0952380952380952|0|0.05|0.136363636363636|0.111111111111111|0.0434782608695652	0.1|0.08|0.0952380952380952|0.25|0.25|0|0.0555555555555556|0.260869565217391	0.1|0|0.0952380952380952|0.0833333333333333|0|0|0.0277777777777778|0	30|25|21|24|20|22|36|23	NA|NA|NA|NA|4|NA|NA|NA	NA|NA|NA|NA|2|NA|NA|NA	NA|NA|NA|NA|2|NA|NA|NA	-|-|+|+|-|-|-|+	0.582083583	10114	1.80656328362306	-3.50491063944166	1.01137038818546
25497	chr2	-	ENSG00000115568.11	protein_coding,	protein_coding	0.0625205	0.107638	71333	219515224	219521126	5903	protein_coding	KNOWN	ZNF142	protein_coding	ZNF142-008	219521126	2	10151	0.08507925	10151	1	0	NA	NA	NA	NA	NA	NA	NA	NA	NA	NA	0	NA	NA	NA	NA	NA	NA	NA	NA	NA	NA	0.51229754	10126	-3.55504887422473	-6.58893824286958	2.47721751485218
25499	chr2	+	ENSG00000074582.8	protein_coding,	protein_coding	1.68805	1.56074	71335	219523528	219526639	3112	protein_coding	KNOWN	BCS1L	protein_coding	BCS1L-009	219523528	2	10152	1.624395	10152	1	0	NA	NA	NA	NA	NA	NA	NA	NA	NA	NA	3	472.5|533.5|760	5|4|4	0.0740740740740741|0.222222222222222|0.0769230769230769	0.185185185185185|0.111111111111111|0.0769230769230769	0.148148148148148|0.0740740740740741|0.115384615384615	27|27|26	NA|7|NA	NA|2|NA	NA|5|NA	-|-|-	0.458908218	10127	0.699902491666734	-3.60142191285074	2.14346688658995
25523	chr2	-	ENSG00000163481.3	retained_intron,	protein_coding	8.12767	12.5398	71362	219528615	219536700	8086	protein_coding	KNOWN	RNF25	retained_intron	RNF25-002	219536700	2	10155	10.333735	10155	1	1	-587.5	4	0.047619048	0.142857143	0.142857143	21	NA	NA	NA	+	1	208	4	0.181818182	0.045454545	0.045454545	22	3	1	4	-	0.463907219	10130	3.36928988752822	-1.987428499318	0.868548483762864
25529	chr2	+	ENSG00000163482.6	protein_coding,	protein_coding	1.06285	1.23783	71368	219537019	219567346	30328	protein_coding	KNOWN	STK36	protein_coding	STK36-003	219537019	2	10156	1.15034	10156	1	1	-527	4	0.181818182	0.045454545	0.045454545	22	3	1	4	-	1	268.5	4	0.047619048	0.142857143	0.142857143	21	NA	NA	NA	+	0.484503099	10131	0.202060334054071	-3.23666658797773	1.18003644415873
25624	chr2	-	ENSG00000115649.11	protein_coding,	protein_coding	14.8174	18.4598	71471	220036619	220041688	5070	protein_coding	KNOWN	C2orf24	protein_coding	C2orf24-001	220041688	2	10181	16.6386	10181	1	3	-271|-1431.5|-1701.5	5|4|6	0.1|0.0476190476190476|0.114285714285714	0.166666666666667|0.0952380952380952|0.114285714285714	0.1|0.0952380952380952|0.0285714285714286	30|21|35	NA|NA|NA	NA|NA|NA	NA|NA|NA	-|+|+	2	614|237	4|6	0.192307692307692|0.0833333333333333	0.115384615384615|0.194444444444444	0.0384615384615385|0	26|36	NA|NA	NA|NA	NA|NA	+|+	0.552689462	10156	4.05646214266754	-3.06868910173332	0.665233581192328
25724	chr2	-	ENSG00000127824.9	protein_coding,	protein_coding	2.37578	1.88366	71578	220116309	220117715	1407	protein_coding	KNOWN	TUBA4A	protein_coding	TUBA4A-009	220117715	2	10197	2.12972	10197	1	1	-1337	4	0.192307692	0.115384615	0.038461538	26	5	6	2	-	0	NA	NA	NA	NA	NA	NA	NA	NA	NA	NA	0.532893421	10172	1.09066376793244	-4.05918225210955	1.62939159513012
25755	chr2	+	ENSG00000230432.1	processed_transcript,	processed_transcript	1.8131	1.82984	71610	220163724	220168852	5129	processed_transcript	PUTATIVE	AC114803.3	processed_transcript	AC114803.3-001	220163724	2	10206	1.82147	10206	1	0	NA	NA	NA	NA	NA	NA	NA	NA	NA	NA	0	NA	NA	NA	NA	NA	NA	NA	NA	NA	NA	0.570485903	10181	0.865103233780861	-2.70004736594844	0.421424935451075
25825	chr2	+	ENSG00000072195.9	protein_coding,	protein_coding	0.0625205	0	71681	220326107	220331584	5478	protein_coding	KNOWN	SPEG	protein_coding	SPEG-007	220326107	2	10215	0.03126025	10215	1	5	-1527|-1163|-711|-352|-237	4|4|5|4|4	0.115384615384615|0.166666666666667|0.233333333333333|0.0357142857142857|0.0833333333333333	0.153846153846154|0.0666666666666667|0|0.142857142857143|0.208333333333333	0.0384615384615385|0.166666666666667|0|0.142857142857143|0.0833333333333333	26|30|30|28|24	NA|NA|NA|NA|1	NA|NA|NA|NA|5	NA|NA|NA|NA|4	-|+|-|+|+	2	227|1162	4|4	0.214285714285714|0.153846153846154	0.142857142857143|0.153846153846154	0.0714285714285714|0.0384615384615385	28|26	4|3	3|3	7|4	-|-	0.555088982	10190	-4.99952687361507	-3.87645565027961	1.68984706151009
25874	chr2	+	ENSG00000144589.14	retained_intron,	protein_coding	0.375123	0.753463	71731	220462861	220474428	11568	protein_coding	KNOWN	STK11IP	retained_intron	STK11IP-002	220462861	2	10231	0.564293	10231	1	0	NA	NA	NA	NA	NA	NA	NA	NA	NA	NA	0	NA	NA	NA	NA	NA	NA	NA	NA	NA	NA	0.473705259	10206	-0.82548364168632	-1.31621191597942	0.665233581192328
25918	chr2	-	ENSG00000116106.7	protein_coding,nonsense_mediated_decay,	protein_coding	1.68805	1.39929	71780	222428713	222437020	8308	protein_coding	KNOWN	EPHA4	nonsense_mediated_decay	EPHA4-013	222437020	2	10252	3.08734	10252	1	1	-1254	4	0.166666667	0.125	0.041666667	24	NA	NA	NA	-	2	972|187	4|4	0.0416666666666667|0.15625	0.0833333333333333|0.1875	0.0416666666666667|0.0625	24|32	NA|NA	NA|NA	NA|NA	-|-	0.49130174	10227	1.62636437161625	-2.88696105003048	0.982455180434306
26079	chr2	+	ENSG00000168958.15	protein_coding,	protein_coding	0.187562	0.107638	71943	228189867	228195479	5613	protein_coding	KNOWN	MFF	protein_coding	MFF-010	228189867	2	10319	0.1476	10319	1	0	NA	NA	NA	NA	NA	NA	NA	NA	NA	NA	2	378.5|411	3|4	0.0434782608695652|0.136363636363636	0.304347826086957|0.181818181818182	0|0.0909090909090909	23|22	NA|2	NA|4	NA|3	-|-	0.453709258	10294	-2.76023537348905	-2.71797070876181	0.994670227230274
26081	chr2	+	ENSG00000168958.15	protein_coding,	protein_coding	0.812767	0.592007	71945	228189885	228222550	32666	protein_coding	KNOWN	MFF	protein_coding	MFF-003	228189885	2	10321	0.702387	10321	1	0	NA	NA	NA	NA	NA	NA	NA	NA	NA	NA	2	360.5|393	3|4	0.0434782608695652|0.136363636363636	0.304347826086957|0.181818181818182	0|0.0909090909090909	23|22	NA|2	NA|4	NA|3	-|-	0.455308938	10296	-0.509661951621569	-2.63407904846012	1.14784394515796
26184	chr2	-	ENSG00000153827.8	protein_coding,	protein_coding	0.375123	0.322913	72050	230723927	230787955	64029	protein_coding	KNOWN	TRIP12	protein_coding	TRIP12-006	230787955	2	10360	0.349018	10360	1	0	NA	NA	NA	NA	NA	NA	NA	NA	NA	NA	5	1610|1428|1075.5|777|441	5|3|4|4|5	0.0833333333333333|0|0.142857142857143|0.0714285714285714|0.184210526315789	0.194444444444444|0.05|0.0476190476190476|0.107142857142857|0.236842105263158	0.111111111111111|0.1|0.0476190476190476|0.178571428571429|0.0526315789473684	36|20|21|28|38	NA|NA|6|NA|NA	NA|NA|1|NA|NA	NA|NA|1|NA|NA	-|-|-|-|-	0.399120176	10335	-1.51862665203099	-4.86615238415667	0.293753025201263
26203	chr2	+	ENSG00000243565.1	processed_transcript,	processed_transcript	0.187562	0.107638	72069	231068340	231078874	10535	processed_transcript	PUTATIVE	AC009950.1	processed_transcript	AC009950.1-001	231068340	2	10371	0.1476	10371	1	0	NA	NA	NA	NA	NA	NA	NA	NA	NA	NA	1	217.5	4	0.16	0.12	0.08	25	4	2	6	+	0.415116977	10346	-2.76023537348905	-4.75679881021005	-0.0803547869298652
26210	chr2	-	ENSG00000135899.11	protein_coding,	protein_coding	167.805	167.161	72076	231041189	231084688	43500	protein_coding	KNOWN	SP110	protein_coding	SP110-004	231084688	2	10372	167.483	10372	1	0	NA	NA	NA	NA	NA	NA	NA	NA	NA	NA	0	NA	NA	NA	NA	NA	NA	NA	NA	NA	NA	0.457308538	10347	7.38787085513395	-4.06641529572259	0.919473562650638
26249	chr2	+	ENSG00000243650.1	scRNA_pseudogene,	scRNA_pseudogene	0.0625205	0	72117	231371816	231372101	286	scRNA_pseudogene	NOVEL	AC010149.1	scRNA_pseudogene	AC010149.1-201	231371816	2	10376	0.03126025	10376	1	0	NA	NA	NA	NA	NA	NA	NA	NA	NA	NA	0	NA	NA	NA	NA	NA	NA	NA	NA	NA	NA	0.395720856	10351	-4.99952687361507	-6.50792734798885	0.258006289774204
26253	chr2	-	ENSG00000183022.5	processed_pseudogene,	pseudogene	0.125041	0	72121	231437882	231438524	643	pseudogene	KNOWN	TPM3P8	processed_pseudogene	TPM3P8-001	231438524	2	10380	0.0625205	10380	1	0	NA	NA	NA	NA	NA	NA	NA	NA	NA	NA	0	NA	NA	NA	NA	NA	NA	NA	NA	NA	NA	0.469306139	10355	-3.99952687361507	-6.96794991575864	0.217538565353897
26254	chr2	-	ENSG00000235419.1	processed_transcript,	processed_transcript	0	0.161456	72122	231403003	231444648	41646	processed_transcript	NOVEL	AC010149.4	processed_transcript	AC010149.4-001	231444648	2	10381	0.080728	10381	1	0	NA	NA	NA	NA	NA	NA	NA	NA	NA	NA	1	1317.5	4	0.285714286	0.047619048	0	21	1	3	3	-	0.464907019	10356	-3.6307870397552	-6.311807083104	2.01928381287448
26263	chr2	+	ENSG00000135932.6	retained_intron,	protein_coding	0.687726	0.322913	72131	231655613	231663839	8227	protein_coding	KNOWN	CAB39	retained_intron	CAB39-004	231655613	2	10387	0.5053195	10387	1	0	NA	NA	NA	NA	NA	NA	NA	NA	NA	NA	0	NA	NA	NA	NA	NA	NA	NA	NA	NA	NA	0.402119576	10362	-0.984732241053641	-6.73496641206613	1.38792771247686
26339	chr2	-	ENSG00000202400.1	snoRNA,	snoRNA	0.0625205	0.107638	72213	232325082	232325151	70	snoRNA	KNOWN	SNORD82	snoRNA	SNORD82-201	232325151	2	10415	0.08507925	10415	1	0	NA	NA	NA	NA	NA	NA	NA	NA	NA	NA	0	NA	NA	NA	NA	NA	NA	NA	NA	NA	NA	0.51109778	10390	-3.55504887422473	-6.18044296503008	3.69392456797111
26489	chr2	+	ENSG00000204120.8	protein_coding,	protein_coding	0.0625205	0.161456	72372	233641462	233656047	14586	protein_coding	KNOWN	GIGYF2	protein_coding	GIGYF2-047	233641462	2	10469	0.11198825	10469	1	0	NA	NA	NA	NA	NA	NA	NA	NA	NA	NA	0	NA	NA	NA	NA	NA	NA	NA	NA	NA	NA	0.353729254	10444	-3.15858072471161	-6.40653719972282	1.63497654334446
26499	chr2	+	ENSG00000182600.5	protein_coding,	protein_coding	0.0625205	0.161456	72382	233721980	233735110	13131	protein_coding	KNOWN	C2orf82	protein_coding	C2orf82-007	233721980	2	10474	0.11198825	10474	1	0	NA	NA	NA	NA	NA	NA	NA	NA	NA	NA	1	741.5	4	0.222222222	0.074074074	0.111111111	27	NA	NA	NA	+	0.426714657	10449	-3.15858072471161	-5.56743383222043	1.88183101343947
26534	chr2	+	ENSG00000085978.15	protein_coding,protein_coding,	protein_coding	18.0684	23.0883	72421	234160318	234204320	44003	protein_coding	KNOWN	ATG16L1	protein_coding	ATG16L1-004	234160318	2	10480	41.1567	10480	1	0	NA	NA	NA	NA	NA	NA	NA	NA	NA	NA	2	298.5|723.5	5|4	0.0434782608695652|0.28	0.130434782608696|0.08	0.0869565217391304|0.08	23|25	NA|NA	NA|NA	NA|NA	+|+	0.432713457	10455	5.36305540451241	-2.25574932954323	1.58063999762017
26571	chr2	+	ENSG00000077044.5	protein_coding,	protein_coding	0.312603	0.43055	72458	234294591	234343545	48955	protein_coding	KNOWN	DGKD	protein_coding	DGKD-004	234294591	2	10489	0.3715765	10489	1	0	NA	NA	NA	NA	NA	NA	NA	NA	NA	NA	2	612.5|1816.5	4|4	0.0476190476190476|0.0476190476190476	0|0.142857142857143	0.0952380952380952|0.142857142857143	21|21	NA|2	NA|4	NA|3	+|+	0.482103579	10464	-1.42826883214831	-3.93703833801548	0.53852989703803
26659	chr2	-	ENSG00000188042.5	protein_coding,	protein_coding	0.687726	0.538188	72554	235401685	235405697	4013	protein_coding	KNOWN	ARL4C	protein_coding	ARL4C-001	235405697	2	10522	0.612957	10522	1	2	-79|-193	12|5	0.0147058823529412|0.0294117647058824	0.25|0.176470588235294	0.0441176470588235|0	68|34	NA|NA	NA|NA	NA|NA	-|-	1	359.5	4	0	0.24137931	0.034482759	29	7	7	1	-	0.5064987	10497	-0.706142224988712	-3.54139955937231	0.431581888983661
26727	chr2	-	ENSG00000227252.1	processed_transcript,	lincRNA	0.937808	0.645825	72625	237968077	237994460	26384	lincRNA	PUTATIVE	AC105760.2	processed_transcript	AC105760.2-001	237994460	2	10554	0.7918165	10554	1	1	-332.5	5	0.064516129	0.193548387	0.161290323	31	NA	NA	NA	+	1	418	5	0.058823529	0.205882353	0.088235294	34	NA	NA	NA	+	0.371925615	10529	-0.336761964094053	-2.28779694170897	0.183740582046271
26731	chr2	+	ENSG00000198612.6	nonsense_mediated_decay,	protein_coding	34.4488	38.911	72629	237994552	238002829	8278	protein_coding	KNOWN	COPS8	nonsense_mediated_decay	COPS8-005	237994552	2	10555	36.6799	10555	1	1	-510	5	0.058823529	0.205882353	0.088235294	34	NA	NA	NA	+	1	240.5	5	0.064516129	0.193548387	0.161290323	31	NA	NA	NA	+	0.471705659	10530	5.19691780062238	-2.24476716644106	0.28508028498083
26784	chr2	+	ENSG00000227107.1	processed_transcript,	processed_transcript	0.0625205	0.161456	72689	238521620	238535168	13549	processed_transcript	PUTATIVE	AC096574.5	processed_transcript	AC096574.5-001	238521620	2	10570	0.11198825	10570	1	0	NA	NA	NA	NA	NA	NA	NA	NA	NA	NA	1	952	5	0.166666667	0.111111111	0.166666667	36	NA	NA	NA	+	0.469906019	10545	-3.15858072471161	-5.0837282039085	0.72141967131866
26847	chr2	+	ENSG00000144488.10	protein_coding,	protein_coding	0	0.107638	72759	239036031	239041928	5898	protein_coding	KNOWN	ESPNL	protein_coding	ESPNL-003	239036031	2	10578	0.053819	10578	1	3	-1970.5|-1885|-1762.5	5|4|4	0.161290322580645|0.15|0.193548387096774	0.258064516129032|0|0.129032258064516	0.0645161290322581|0.1|0.0967741935483871	31|20|31	NA|1|NA	NA|1|NA	NA|4|NA	+|-|+	3	98.5|1115|1541.5	4|4|5	0.0526315789473684|0.125|0.0740740740740741	0.105263157894737|0.0833333333333333|0.185185185185185	0.105263157894737|0.0416666666666667|0.037037037037037	19|24|27	2|NA|NA	1|NA|NA	2|NA|NA	+|-|+	0.571485703	10553	-4.21574060497336	-3.52636055862622	1.11757871171677
26884	chr2	-	ENSG00000132326.7	protein_coding,protein_coding,	protein_coding	0.312603	0.215275	72801	239184504	239198743	14240	protein_coding	KNOWN	PER2	protein_coding	PER2-004	239198743	2	10587	0.527878	10587	1	0	NA	NA	NA	NA	NA	NA	NA	NA	NA	NA	2	1966.5|979.5	4|4	0.16|0.0434782608695652	0.12|0.173913043478261	0.08|0.0434782608695652	25|23	NA|NA	NA|NA	NA|NA	-|+	0.5054989	10562	-0.921723553812101	-4.51332059348181	0.48369971247041
26888	chr2	+	ENSG00000204104.6	protein_coding,protein_coding,	protein_coding	11.3787	17.4911	72805	239229185	239309537	80353	protein_coding	KNOWN	TRAF3IP1	protein_coding	TRAF3IP1-201	239229185	2	10589	28.8698	10589	1	2	-227.5|-171.5	6|4	0.128205128205128|0.0740740740740741	0.153846153846154|0.148148148148148	0.0769230769230769|0.185185185185185	39|27	NA|6	NA|1	NA|6	-|-	4	315|363.5|415.5|469.5	4|4|4|8	0|0|0|0.0444444444444444	0.333333333333333|0.19047619047619|0.19047619047619|0.222222222222222	0.0416666666666667|0.0952380952380952|0.142857142857143|0.0888888888888889	24|21|21|45	3|NA|3|NA	2|NA|2|NA	7|NA|3|NA	+|+|+|+	0.483103379	10564	4.85148920800308	-2.18975926392598	0.586000145833906
26938	chr2	-	ENSG00000130414.6	protein_coding,retained_intron,	protein_coding	205.005	166.892	72861	240922934	240964741	41808	protein_coding	KNOWN	NDUFA10	protein_coding	NDUFA10-004	240964741	2	10610	371.897	10610	1	1	-176	4	0.041666667	0.166666667	0.166666667	24	NA	NA	NA	+	1	132	8	0.035714286	0.125	0.107142857	56	NA	NA	NA	-	0.462707459	10585	8.53875929991183	-2.16496198053156	0.937965780563132
27020	chr2	+	ENSG00000219159.1	protein_coding,	protein_coding	0	0.107638	72948	241625751	241628539	2789	protein_coding	NOVEL	AC011298.2	protein_coding	AC011298.2-001	241625751	2	10636	0.053819	10636	1	1	-1101.5	4	0.173913043	0.130434783	0	23	NA	NA	NA	-	2	1357.5|1628.5	4|5	0.08|0.275862068965517	0.04|0.0689655172413793	0.12|0.0689655172413793	25|29	NA|NA	NA|NA	NA|NA	+|+	0.607678464	10611	-4.21574060497336	-4.52656016396931	1.44139052062831
27092	chr2	-	ENSG00000115687.9	retained_intron,	protein_coding	3.31359	2.52948	73023	242046875	242052201	5327	protein_coding	KNOWN	PASK	retained_intron	PASK-015	242052201	2	10653	2.921535	10653	1	1	-1020.5	4	0.043478261	0.173913043	0.130434783	23	NA	NA	NA	-	0	NA	NA	NA	NA	NA	NA	NA	NA	NA	NA	0.4905019	10628	1.54672657287835	-3.75656484565343	0.485658656076444
27102	chr2	-	ENSG00000115687.9	protein_coding,protein_coding,	protein_coding	25.7585	29.9232	73033	242076486	242088896	12411	protein_coding	KNOWN	PASK	protein_coding	PASK-008	242088896	2	10655	55.6817	10655	1	1	-1109	4	0.071428571	0.25	0.035714286	28	NA	NA	NA	+	1	206.5	6	0.108108108	0.243243243	0.027027027	37	NA	NA	NA	+	0.530093981	10630	5.79913135320277	-2.14249344132194	0.281777381198036
27106	chr2	+	ENSG00000115685.10	protein_coding,	protein_coding	10.691	11.2481	73037	242089007	242106587	17581	protein_coding	KNOWN	PPP1R7	protein_coding	PPP1R7-009	242089007	2	10656	10.96955	10656	1	1	-317.5	6	0.108108108	0.243243243	0.027027027	37	NA	NA	NA	+	1	998	4	0.071428571	0.25	0.035714286	28	NA	NA	NA	+	0.486902619	10631	3.45543243867	-2.19437401568084	0.245891131276855
27111	chr2	-	ENSG00000115687.9	protein_coding,	protein_coding	3.81375	2.63712	73042	242045710	242089679	43970	protein_coding	KNOWN	PASK	protein_coding	PASK-003	242089679	2	10657	3.225435	10657	1	1	-326	4	0.071428571	0.25	0.035714286	28	NA	NA	NA	+	1	989.5	6	0.108108108	0.243243243	0.027027027	37	NA	NA	NA	+	0.4965007	10632	1.68949374348843	-1.85471128980068	1.31372473848848
27113	chr2	+	ENSG00000115685.10	retained_intron,protein_coding,	protein_coding	528.549	473.444	73044	242089882	242099848	9967	protein_coding	KNOWN	PPP1R7	protein_coding	PPP1R7-012	242089882	2	10658	1001.993	10658	1	1	-1192.5	6	0.108108108	0.243243243	0.027027027	37	NA	NA	NA	+	1	123	4	0.071428571	0.25	0.035714286	28	NA	NA	NA	+	0.50729854	10633	9.96865671445213	-1.55644424600595	0.316048306970205
27157	chr2	-	ENSG00000115677.11	protein_coding,processed_transcript,protein_coding,	protein_coding	3.31359	3.92877	73092	242202286	242212246	9961	protein_coding	KNOWN	HDLBP	protein_coding	HDLBP-024	242212246	2	10660	10.86354	10660	1	2	-111.5|-1068.5	6|4	0|0.157894736842105	0.292682926829268|0.0526315789473684	0.0975609756097561|0	41|19	NA|NA	NA|NA	NA|NA	-|+	2	1662.5|119	4|11	0.173913043478261|0.0303030303030303	0.130434782608696|0.196969696969697	0.130434782608696|0.0606060606060606	23|66	NA|NA	NA|NA	NA|NA	-|-	0.420915817	10635	3.44142239215913	-4.0306073941027	0.351589718686223
27203	chr2	+	ENSG00000168385.12	processed_transcript,	protein_coding	0.375123	0.0538188	73138	242263631	242276513	12883	protein_coding	KNOWN	2-Sep	processed_transcript	SEPT2-041	242263631	2	10669	0.2144709	10669	1	0	NA	NA	NA	NA	NA	NA	NA	NA	NA	NA	0	NA	NA	NA	NA	NA	NA	NA	NA	NA	NA	0.393521296	10644	-2.2211461827043	-6.37028060028947	3.0969069840536
27268	chr2	-	ENSG00000176946.6	protein_coding,	protein_coding	1.00033	0.592007	73208	242523842	242556905	33064	protein_coding	KNOWN	THAP4	protein_coding	THAP4-006	242556905	2	10680	0.7961685	10680	1	0	NA	NA	NA	NA	NA	NA	NA	NA	NA	NA	1	1661	5	0.111111111	0.166666667	0.166666667	36	NA	NA	NA	-	0.49030194	10655	-0.328854301821298	-3.65493528932106	0.53388723924995
27349	chr2	+	ENSG00000204099.6	protein_coding,	protein_coding	0.187562	0.0538188	73292	242755214	242756197	984	protein_coding	KNOWN	NEU4	protein_coding	NEU4-017	242755214	2	10699	0.1206904	10699	1	7	-1922|-753|-517|-238|-179|-120|-57.5	4|4|6|4|4|4|5	0.03125|0.269230769230769|0.119047619047619|0.125|0.125|0.125|0.128205128205128	0.0625|0.0384615384615385|0.19047619047619|0.1875|0.1875|0.1875|0.230769230769231	0.15625|0.0384615384615385|0.119047619047619|0.125|0.125|0.125|0.128205128205128	32|26|42|32|32|32|39	NA|4|NA|NA|NA|NA|NA	NA|5|NA|NA|NA|NA|NA	NA|4|NA|NA|NA|NA|NA	+|-|-|-|-|-|-	2	262|561.5	6|4	0.111111111111111|0.0434782608695652	0.0555555555555556|0.217391304347826	0.111111111111111|0.0434782608695652	36|23	NA|NA	NA|NA	NA|NA	+|-	0.645870826	10674	-3.05061716960805	-5.01680976774816	0.0638956170280274
27383	chr3	+	ENSG00000134121.5	processed_transcript,protein_coding,	protein_coding	6.3771	6.99644	82901	238454	448535	210082	protein_coding	KNOWN	CHL1	protein_coding	CHL1-002	238454	3	10718	13.37354	10718	1	0	NA	NA	NA	NA	NA	NA	NA	NA	NA	NA	3	109.5|212|1383	4|4|9	0.117647058823529|0.115384615384615|0.08	0.117647058823529|0.230769230769231|0.12	0|0|0.14	17|26|50	NA|NA|NA	NA|NA|NA	NA|NA|NA	+|-|+	0.411317736	10693	3.7413094948325	-5.16421165312039	1.20803337719024
27387	chr3	+	ENSG00000134121.5	protein_coding,	protein_coding	10.3784	13.9929	82905	238973	369942	130970	protein_coding	KNOWN	CHL1	protein_coding	CHL1-007	238973	3	10720	12.18565	10720	1	2	-409.5|-307	4|4	0.117647058823529|0.115384615384615	0.117647058823529|0.230769230769231	0|0	17|26	NA|NA	NA|NA	NA|NA	+|-	1	864	9	0.08	0.12	0.14	50	NA	NA	NA	+	0.446710658	10695	3.6071113034181	-5.20620230077662	1.26244818602733
27487	chr3	+	ENSG00000170364.8	protein_coding,	protein_coding	20.3817	18.2984	83007	4345055	4358949	13895	protein_coding	KNOWN	SETMAR	protein_coding	SETMAR-008	4345055	3	10759	19.34005	10759	1	1	-558	5	0.15625	0.03125	0.15625	32	NA	NA	NA	+	0	NA	NA	NA	NA	NA	NA	NA	NA	NA	NA	0.421715657	10734	4.27351961951901	-2.53292501625352	0.691556495923651
27519	chr3	-	ENSG00000235978.2	processed_transcript,	protein_coding	0.0625205	0.0538188	83039	4855989	4873033	17045	protein_coding	NOVEL	AC018816.3	processed_transcript	AC018816.3-005	4873033	3	10766	0.05816965	10766	1	0	NA	NA	NA	NA	NA	NA	NA	NA	NA	NA	1	1485.5	4	0.176470588	0	0	17	1	1	1	-	0.455508898	10741	-4.10358956611055	-3.77224898524597	2.289782821155
27525	chr3	-	ENSG00000235831.2	processed_transcript,	lincRNA	0.0625205	0	83045	4939910	4948186	8277	lincRNA	NOVEL	AC018816.4	processed_transcript	AC018816.4-004	4948186	3	10769	0.03126025	10769	1	0	NA	NA	NA	NA	NA	NA	NA	NA	NA	NA	0	NA	NA	NA	NA	NA	NA	NA	NA	NA	NA	0.411517696	10744	-4.99952687361507	-5.8793401589919	1.62097343115203
27529	chr3	-	ENSG00000235831.2	processed_transcript,processed_transcript,	lincRNA	0.250082	0.376732	83049	4938493	5021646	83154	lincRNA	NOVEL	AC018816.4	processed_transcript	AC018816.4-001	5021646	3	10771	0.626814	10771	1	0	NA	NA	NA	NA	NA	NA	NA	NA	NA	NA	7	1516|1449.5|1249|929.5|812|645.5|567.5	4|4|4|4|4|5|10	0.178571428571429|0.2|0.136363636363636|0.08|0|0.161290322580645|0.0845070422535211	0.142857142857143|0.171428571428571|0.136363636363636|0.08|0.125|0.0645161290322581|0.0845070422535211	0|0.0571428571428571|0|0.08|0.0833333333333333|0.193548387096774|0.0704225352112676	28|35|22|25|24|31|71	7|NA|NA|NA|NA|NA|NA	1|NA|NA|NA|NA|NA|NA	6|NA|NA|NA|NA|NA|NA	+|+|-|-|+|-|-	0.471305739	10746	-0.673890691871683	-5.95787118508378	1.33103157071459
27530	chr3	+	ENSG00000134107.4	retained_intron,	protein_coding	0.250082	0	83050	5021917	5023295	1379	protein_coding	KNOWN	BHLHE40	retained_intron	BHLHE40-003	5021917	3	10772	0.125041	10772	1	7	-1787|-1720.5|-1520|-1200.5|-1083|-916.5|-838.5	4|4|4|4|4|5|10	0.178571428571429|0.2|0.136363636363636|0.08|0|0.161290322580645|0.0845070422535211	0.142857142857143|0.171428571428571|0.136363636363636|0.08|0.125|0.0645161290322581|0.0845070422535211	0|0.0571428571428571|0|0.08|0.0833333333333333|0.193548387096774|0.0704225352112676	28|35|22|25|24|31|71	7|NA|NA|NA|NA|NA|NA	1|NA|NA|NA|NA|NA|NA	6|NA|NA|NA|NA|NA|NA	+|+|-|-|+|-|-	0	NA	NA	NA	NA	NA	NA	NA	NA	NA	NA	0.555488902	10747	-2.99952687361507	-5.48113045959986	2.23358901384399
27610	chr3	-	ENSG00000125046.10	protein_coding,	protein_coding	0	0.0538188	83130	8661297	8700652	39356	protein_coding	KNOWN	C3orf32	protein_coding	C3orf32-008	8700652	3	10807	0.0269094	10807	1	0	NA	NA	NA	NA	NA	NA	NA	NA	NA	NA	0	NA	NA	NA	NA	NA	NA	NA	NA	NA	NA	0.466106779	10782	-5.21574596626852	-5.44297522293704	0.524690590442248
27622	chr3	-	ENSG00000180914.6	protein_coding,	protein_coding	1.31293	2.74476	83142	8809598	8810363	766	protein_coding	KNOWN	OXTR	protein_coding	OXTR-004	8810363	3	10811	2.028845	10811	1	0	NA	NA	NA	NA	NA	NA	NA	NA	NA	NA	0	NA	NA	NA	NA	NA	NA	NA	NA	NA	NA	0.444311138	10786	1.02065865007579	-3.52138222871995	0.91431620110513
27653	chr3	-	ENSG00000254485.1	processed_transcript,	processed_transcript	0.937808	0.861101	83175	9391369	9404625	13257	processed_transcript	NOVEL	RP11-380O24.1	processed_transcript	RP11-380O24.1-005	9404625	3	10825	0.8994545	10825	1	1	-357.5	4	0.16	0.24	0.08	25	3	7	3	-	0	NA	NA	NA	NA	NA	NA	NA	NA	NA	NA	0.423915217	10800	-0.152877792048335	-3.1534401278755	0.792848435112411
27654	chr3	+	ENSG00000134077.10	protein_coding,	protein_coding	0.0625205	0	83176	9404655	9406874	2220	protein_coding	KNOWN	THUMPD3	protein_coding	THUMPD3-004	9404655	3	10826	0.03126025	10826	1	0	NA	NA	NA	NA	NA	NA	NA	NA	NA	NA	1	327.5	4	0.16	0.24	0.08	25	3	7	3	-	0.425114977	10801	-4.99952687361507	-3.23666658797773	1.30790935171095
27655	chr3	-	ENSG00000254485.1	processed_transcript,	processed_transcript	1.00033	1.07638	83177	9397456	9404662	7207	processed_transcript	NOVEL	RP11-380O24.1	processed_transcript	RP11-380O24.1-004	9404662	3	10827	1.038355	10827	1	1	-320.5	4	0.16	0.24	0.08	25	3	7	3	-	0	NA	NA	NA	NA	NA	NA	NA	NA	NA	NA	0.424115177	10802	0.0542997666049359	-3.2530785152911	0.577722892248933
27658	chr3	+	ENSG00000134077.10	protein_coding,	protein_coding	18.5686	24.8105	83180	9404735	9412783	8049	protein_coding	KNOWN	THUMPD3	protein_coding	THUMPD3-005	9404735	3	10828	21.68955	10828	1	0	NA	NA	NA	NA	NA	NA	NA	NA	NA	NA	1	247.5	4	0.16	0.24	0.08	25	3	7	3	-	0.428114377	10803	4.43892821615467	-3.17152435217898	0.719044697814304
27661	chr3	+	ENSG00000134077.10	protein_coding,	protein_coding	17.1306	23.4112	83183	9404782	9426554	21773	protein_coding	KNOWN	THUMPD3	protein_coding	THUMPD3-003	9404782	3	10830	20.2709	10830	1	0	NA	NA	NA	NA	NA	NA	NA	NA	NA	NA	1	200.5	4	0.16	0.24	0.08	25	3	7	3	-	0.429914017	10805	4.34133823878405	-3.34244410320957	0.584390371451652
27664	chr3	+	ENSG00000134077.10	retained_intron,	protein_coding	0.187562	0.269094	83187	9413138	9422572	9435	protein_coding	KNOWN	THUMPD3	retained_intron	THUMPD3-007	9413138	3	10832	0.228328	10832	1	0	NA	NA	NA	NA	NA	NA	NA	NA	NA	NA	0	NA	NA	NA	NA	NA	NA	NA	NA	NA	NA	0.383923215	10807	-2.13082030591527	-6.53442873634228	2.36396300901048
27694	chr3	-	ENSG00000206573.4	non_coding,	processed_transcript	0.0625205	0	83217	9426948	9440263	13316	processed_transcript	NOVEL	RP11-58B17.1	non_coding	RP11-58B17.1-015	9440263	3	10837	0.03126025	10837	1	0	NA	NA	NA	NA	NA	NA	NA	NA	NA	NA	5	1820.5|1055.5|789|553.5|202.5	4|4|5|4|4	0.037037037037037|0.08|0.205882352941176|0.19047619047619|0.12	0.148148148148148|0.16|0.0882352941176471|0.19047619047619|0.04	0.037037037037037|0.12|0|0|0.12	27|25|34|21|25	NA|NA|NA|NA|NA	NA|NA|NA|NA|NA	NA|NA|NA|NA|NA	-|+|-|+|-	0.374125175	10812	-4.99952687361507	-4.83699598258458	2.50004352888672
27721	chr3	+	ENSG00000163719.12	nonsense_mediated_decay,	protein_coding	208.631	265.703	83245	9691157	9743900	52744	protein_coding	KNOWN	MTMR14	nonsense_mediated_decay	MTMR14-004	9691157	3	10841	237.167	10841	1	1	-1553.5	5	0.085714286	0.028571429	0.142857143	35	NA	NA	NA	+	0	NA	NA	NA	NA	NA	NA	NA	NA	NA	NA	0.463907219	10816	7.88975947348491	-2.20897448904429	0.460426433231275
27756	chr3	-	ENSG00000134072.6	nonsense_mediated_decay,	protein_coding	0.187562	0.322913	83284	9799076	9811645	12570	protein_coding	KNOWN	CAMK1	nonsense_mediated_decay	CAMK1-003	9811645	3	10845	0.2552375	10845	1	1	-439.5	5	0.189189189	0.054054054	0.081081081	37	NA	NA	NA	+	2	1104.5|771.5	4|4	0.0476190476190476|0.185185185185185	0.238095238095238|0.037037037037037	0.142857142857143|0.148148148148148	21|27	1|7	2|4	6|3	-|-	0.480303939	10820	-1.97008778659367	-3.9151084817562	0.781702427149115
27765	chr3	-	ENSG00000171148.9	protein_coding,	protein_coding	5.87693	6.18916	83293	9821544	9834431	12888	protein_coding	KNOWN	TADA3	protein_coding	TADA3-001	9834431	3	10848	6.033045	10848	1	1	-479.5	5	0.054054054	0.162162162	0.135135135	37	NA	NA	NA	+	2	1590.5|319	4|4	0.148148148148148|0.0454545454545455	0.037037037037037|0.181818181818182	0.185185185185185|0	27|22	NA|NA	NA|NA	NA|NA	-|+	0.48810238	10823	2.59288634335145	-3.01522252994926	2.23002623403551
27768	chr3	+	ENSG00000241553.4	nonsense_mediated_decay,nonsense_mediated_decay,nonsense_mediated_decay,retained_intron,	protein_coding	41.6387	26.3174	83296	9834766	9848120	13355	protein_coding	KNOWN	ARPC4	nonsense_mediated_decay	ARPC4-003	9834766	3	10849	135.9122	10849	1	2	-1925.5|-654	4|4	0.148148148148148|0.0454545454545455	0.037037037037037|0.181818181818182	0.185185185185185|0	27|22	NA|NA	NA|NA	NA|NA	-|+	1	144.5	5	0.054054054	0.162162162	0.135135135	37	NA	NA	NA	+	0.515496901	10824	7.08653115352914	-2.9943786589503	1.72238953392188
27772	chr3	+	ENSG00000250151.1	protein_coding,	protein_coding	40.5133	25.6716	83300	9834798	9877085	42288	protein_coding	NOVEL	ARPC4-TTLL3	protein_coding	ARPC4-TTLL3-001	9834798	3	10850	33.09245	10850	1	2	-1957.5|-686	4|4	0.148148148148148|0.0454545454545455	0.037037037037037|0.181818181818182	0.185185185185185|0	27|22	NA|NA	NA|NA	NA|NA	-|+	1	112.5	5	0.054054054	0.162162162	0.135135135	37	NA	NA	NA	+	0.516296741	10825	5.04843020043944	-3.13178100031442	1.01741353471141
27773	chr3	+	ENSG00000241553.4	protein_coding,	protein_coding	40.5133	25.6716	83301	9834801	9848256	13456	protein_coding	KNOWN	ARPC4	protein_coding	ARPC4-010	9834801	3	10851	33.09245	10851	1	2	-1960.5|-689	4|4	0.148148148148148|0.0454545454545455	0.037037037037037|0.181818181818182	0.185185185185185|0	27|22	NA|NA	NA|NA	NA|NA	-|+	1	109.5	5	0.054054054	0.162162162	0.135135135	37	NA	NA	NA	+	0.516296741	10826	5.04843020043944	-3.14831447257894	0.930415666988679
27778	chr3	+	ENSG00000214021.8	protein_coding,retained_intron,protein_coding,	protein_coding	2.25074	2.04511	83306	9851405	9860555	9151	protein_coding	KNOWN	TTLL3	protein_coding	TTLL3-015	9851405	3	10853	6.443775	10853	1	0	NA	NA	NA	NA	NA	NA	NA	NA	NA	NA	5	97.5|251.5|334.5|633|745	4|5|4|4|4	0.0303030303030303|0.103448275862069|0.04|0.0357142857142857|0.0833333333333333	0.212121212121212|0.206896551724138|0.28|0.107142857142857|0.0833333333333333	0.151515151515152|0.0689655172413793|0.04|0.107142857142857|0.125	33|29|25|28|24	NA|NA|NA|NA|NA	NA|NA|NA|NA|NA	NA|NA|NA|NA|NA	-|+|+|-|+	0.4965007	10828	2.68790611973484	-4.09818431508369	1.31047099111282
27829	chr3	+	ENSG00000163702.14	nonsense_mediated_decay,protein_coding,nonsense_mediated_decay,retained_intron,retained_intron,nonsense_mediated_decay,protein_coding,retained_intron,nonsense_mediated_decay,	protein_coding	0.0625205	0.0538188	83364	9958782	9975304	16523	protein_coding	KNOWN	IL17RC	protein_coding	IL17RC-001	9958782	3	10858	0.52352685	10858	1	2	-771.5|-37	5|4	0|0.227272727272727	0|0.0909090909090909	0.2|0	25|22	NA|NA	NA|NA	NA|NA	+|+	2	706|1036.5	4|4	0.125|0.130434782608696	0.166666666666667|0.130434782608696	0.125|0.0869565217391304	24|23	6|1	3|5	3|3	-|+	0.556888622	10833	-0.933664564668242	-4.84526644224741	1.61382630566444
27862	chr3	-	ENSG00000163704.6	protein_coding,	protein_coding	7.94011	8.93392	83397	9990264	9994074	3811	protein_coding	KNOWN	PRRT3	protein_coding	PRRT3-004	9994074	3	10863	8.437015	10863	1	0	NA	NA	NA	NA	NA	NA	NA	NA	NA	NA	0	NA	NA	NA	NA	NA	NA	NA	NA	NA	NA	0.463107379	10838	3.07673266641904	-2.49258184784434	0.883420568242003
27867	chr3	+	ENSG00000180385.4	processed_transcript,	pseudogene	2.56334	2.90621	83402	10028577	10044449	15873	pseudogene	KNOWN	AC034193.5	processed_transcript	AC034193.5-004	10028577	3	10865	2.734775	10865	1	0	NA	NA	NA	NA	NA	NA	NA	NA	NA	NA	0	NA	NA	NA	NA	NA	NA	NA	NA	NA	NA	0.470505899	10840	1.4514221420719	-3.42681157460149	0.665233581192328
27871	chr3	+	ENSG00000180385.4	transcribed_unprocessed_pseudogene,	pseudogene	0.0625205	0.0538188	83406	10029588	10036015	6428	pseudogene	KNOWN	AC034193.5	transcribed_unprocessed_pseudogene	AC034193.5-002	10029588	3	10867	0.05816965	10867	1	0	NA	NA	NA	NA	NA	NA	NA	NA	NA	NA	0	NA	NA	NA	NA	NA	NA	NA	NA	NA	NA	0.474905019	10842	-4.10358956611055	-5.79682138461452	0.592469005278291
27875	chr3	-	ENSG00000206567.4	processed_transcript,	processed_transcript	0.0625205	0	83410	10048129	10050815	2687	processed_transcript	NOVEL	AC022007.5	processed_transcript	AC022007.5-002	10050815	3	10870	0.03126025	10870	1	0	NA	NA	NA	NA	NA	NA	NA	NA	NA	NA	3	1490|798|431.5	4|5|4	0.142857142857143|0.233333333333333|0.08	0|0.1|0.2	0.142857142857143|0.133333333333333|0.08	28|30|25	NA|NA|NA	NA|NA|NA	NA|NA|NA	+|+|-	0.569686063	10845	-4.99952687361507	-3.39915180445244	2.1769051467944
27878	chr3	-	ENSG00000125037.7	processed_transcript,	protein_coding	0.125041	0	83413	10028191	10052800	24610	protein_coding	KNOWN	TMEM111	processed_transcript	TMEM111-006	10052800	3	10871	0.0625205	10871	1	1	-317	6	0.1	0.133333333	0.066666667	30	NA	NA	NA	+	0	NA	NA	NA	NA	NA	NA	NA	NA	NA	NA	0.520695861	10846	-3.99952687361507	-2.0227538137181	1.3706246457147
27879	chr3	-	ENSG00000206567.4	processed_transcript,	processed_transcript	0.125041	0	83414	10049110	10052860	3751	processed_transcript	NOVEL	AC022007.5	processed_transcript	AC022007.5-003	10052860	3	10872	0.0625205	10872	1	1	-257	6	0.1	0.133333333	0.066666667	30	NA	NA	NA	+	0	NA	NA	NA	NA	NA	NA	NA	NA	NA	NA	0.518096381	10847	-3.99952687361507	-2.09796188915074	1.1082400676195
27916	chr3	+	ENSG00000157014.5	protein_coding,	protein_coding	0.187562	0.161456	83454	10290596	10322902	32307	protein_coding	KNOWN	TATDN2	protein_coding	TATDN2-002	10290596	3	10890	0.174509	10890	1	1	-354.5	4	0.074074074	0.185185185	0.111111111	27	NA	NA	NA	+	0	NA	NA	NA	NA	NA	NA	NA	NA	NA	NA	0.477704459	10865	-2.51862665203099	-4.66976745478466	0.534385383620504
27918	chr3	+	ENSG00000231177.4	processed_transcript,processed_transcript,	processed_transcript	0.0625205	0.107638	83458	10326103	10327430	1328	processed_transcript	KNOWN	C3orf42	processed_transcript	C3orf42-001	10326103	3	10891	0.1701585	10891	1	0	NA	NA	NA	NA	NA	NA	NA	NA	NA	NA	0	NA	NA	NA	NA	NA	NA	NA	NA	NA	NA	0.471305739	10866	-2.55504887422473	-5.77295886533219	0.998141336430968
27919	chr3	+	ENSG00000240288.1	processed_transcript,	processed_transcript	0.0625205	0	83459	10327472	10334334	6863	processed_transcript	NOVEL	GHRLOS	processed_transcript	GHRLOS-001	10327472	3	10892	0.03126025	10892	1	0	NA	NA	NA	NA	NA	NA	NA	NA	NA	NA	0	NA	NA	NA	NA	NA	NA	NA	NA	NA	NA	0.467706459	10867	-4.99952687361507	-5.51371604125576	1.3706246457147
28001	chr3	-	ENSG00000144560.9	protein_coding,	protein_coding	21.5071	20.5588	83546	11599950	11685398	85449	protein_coding	KNOWN	VGLL4	protein_coding	VGLL4-003	11685398	3	10916	21.03295	10916	1	0	NA	NA	NA	NA	NA	NA	NA	NA	NA	NA	0	NA	NA	NA	NA	NA	NA	NA	NA	NA	NA	0.409118176	10891	4.39457930596015	-4.31077596140994	0.587356983116588
28007	chr3	-	ENSG00000144560.9	processed_transcript,	protein_coding	0.0625205	0	83552	11741020	11761934	20915	protein_coding	KNOWN	VGLL4	processed_transcript	VGLL4-012	11761934	3	10918	0.03126025	10918	1	1	-473.5	5	0.090909091	0.121212121	0.121212121	33	NA	NA	NA	-	4	1675|1081|977|134	4|5|6|4	0.1|0.0769230769230769|0.125|0.0714285714285714	0|0.230769230769231|0.25|0.214285714285714	0.15|0.0384615384615385|0.025|0	20|26|40|28	NA|NA|NA|NA	NA|NA|NA|NA	NA|NA|NA|NA	-|-|+|-	0.457908418	10893	-4.99952687361507	-3.72188669353733	1.69484678394001
28019	chr3	-	ENSG00000144559.6	nonsense_mediated_decay,	protein_coding	27.509	26.5327	83565	11831920	11888355	56436	protein_coding	KNOWN	C3orf31	nonsense_mediated_decay	C3orf31-006	11888355	3	10920	27.02085	10920	1	0	NA	NA	NA	NA	NA	NA	NA	NA	NA	NA	1	1867.5	4	0.28	0.08	0.04	25	7	2	2	+	0.443711258	10895	4.75600115339614	-1.93352916470905	0.790626099167238
28066	chr3	-	ENSG00000225526.1	processed_transcript,	processed_transcript	0.125041	0.107638	83614	12595267	12602519	7253	processed_transcript	PUTATIVE	AC018500.3	processed_transcript	AC018500.3-001	12602519	3	10943	0.1163395	10943	1	0	NA	NA	NA	NA	NA	NA	NA	NA	NA	NA	0	NA	NA	NA	NA	NA	NA	NA	NA	NA	NA	0.430513897	10918	-3.10358708596188	-3.98420562791696	1.44181545472779
28084	chr3	-	ENSG00000088726.11	protein_coding,	protein_coding	0.0625205	0	83634	12775415	12800758	25344	protein_coding	KNOWN	TMEM40	protein_coding	TMEM40-003	12800758	3	10948	0.03126025	10948	1	0	NA	NA	NA	NA	NA	NA	NA	NA	NA	NA	0	NA	NA	NA	NA	NA	NA	NA	NA	NA	NA	0.516296741	10923	-4.99952687361507	-5.36361254142831	2.28730236780283
28095	chr3	-	ENSG00000207496.1	snoRNA,	snoRNA	0.875288	0.861101	83645	12881811	12881949	139	snoRNA	KNOWN	SNORA7A	snoRNA	SNORA7A-201	12881949	3	10951	0.8681945	10951	1	1	-762.5	4	0.090909091	0.242424242	0.121212121	33	NA	NA	NA	-	0	NA	NA	NA	NA	NA	NA	NA	NA	NA	NA	0.472705459	10926	-0.203909811720501	-5.04510986409396	3.61417098077652
28098	chr3	-	ENSG00000144713.8	retained_intron,	protein_coding	41.9513	49.3518	83648	12880550	12883042	2493	protein_coding	KNOWN	RPL32	retained_intron	RPL32-007	12883042	3	10952	45.65155	10952	1	0	NA	NA	NA	NA	NA	NA	NA	NA	NA	NA	1	330.5	4	0.090909091	0.242424242	0.121212121	33	NA	NA	NA	-	0.452709458	10927	5.51259193952951	-2.89874789694124	1.51774181390545
28111	chr3	-	ENSG00000144711.8	protein_coding,protein_coding,	protein_coding	0.0625205	0.269094	83662	12942348	13114617	172270	protein_coding	KNOWN	IQSEC1	protein_coding	IQSEC1-003	13114617	3	10958	0.3316145	10958	1	2	-63.5|-256.5	4|5	0.08|0.121212121212121	0.12|0.0909090909090909	0.04|0.0606060606060606	25|33	NA|NA	NA|NA	NA|NA	+|+	0	NA	NA	NA	NA	NA	NA	NA	NA	NA	NA	0.547490502	10933	-1.59242100415521	-3.78810566888413	-0.0748187937942974
28118	chr3	-	ENSG00000244502.2	processed_transcript,	processed_transcript	0.0625205	0	83669	13518482	13521553	3072	processed_transcript	PUTATIVE	AC027124.4	processed_transcript	AC027124.4-001	13521553	3	10963	0.03126025	10963	1	4	-95.5|-237.5|-346|-429	4|6|12|4	0.0689655172413793|0|0.0641025641025641|0.125	0.137931034482759|0.172413793103448|0.243589743589744|0.166666666666667	0.241379310344828|0.0344827586206897|0.0641025641025641|0.0833333333333333	29|29|78|24	5|NA|NA|3	6|NA|NA|6	4|NA|NA|2	+|-|+|+	2	585|258	4|4	0.0357142857142857|0	0.285714285714286|0.2	0.142857142857143|0.1	28|20	2|NA	6|NA	6|NA	-|+	0.565286943	10938	-4.99952687361507	-0.911890940274774	0.486482705997788
28178	chr3	-	ENSG00000154767.9	retained_intron,	protein_coding	0.812767	0.753463	83731	14205866	14211960	6095	protein_coding	KNOWN	XPC	retained_intron	XPC-005	14211960	3	10978	0.783115	10978	1	1	-1386	8	0.175	0.15	0.025	40	NA	NA	NA	+	0	NA	NA	NA	NA	NA	NA	NA	NA	NA	NA	0.398920216	10953	-0.35270391285353	-6.01270531341974	1.39386920437045
28284	chr3	-	ENSG00000206562.5	processed_transcript,	protein_coding	0.187562	0.215275	83840	15452837	15466572	13736	protein_coding	KNOWN	METTL6	processed_transcript	METTL6-004	15466572	3	11016	0.2014185	11016	1	0	NA	NA	NA	NA	NA	NA	NA	NA	NA	NA	0	NA	NA	NA	NA	NA	NA	NA	NA	NA	NA	0.454109178	10991	-2.31173189598901	-6.79778412804157	2.91789477993386
28300	chr3	-	ENSG00000131373.10	retained_intron,	protein_coding	0.312603	0.322913	83856	15637422	15642692	5271	protein_coding	KNOWN	HACL1	retained_intron	HACL1-012	15642692	3	11025	0.317758	11025	1	0	NA	NA	NA	NA	NA	NA	NA	NA	NA	NA	0	NA	NA	NA	NA	NA	NA	NA	NA	NA	NA	0.474105179	11000	-1.65399964734387	-4.92191491207721	2.40605361228073
28302	chr3	+	ENSG00000169814.8	processed_transcript,	protein_coding	0.187562	0.0538188	83858	15642877	15677087	34211	protein_coding	KNOWN	BTD	processed_transcript	BTD-005	15642877	3	11026	0.1206904	11026	1	0	NA	NA	NA	NA	NA	NA	NA	NA	NA	NA	0	NA	NA	NA	NA	NA	NA	NA	NA	NA	NA	0.398720256	11001	-3.05061716960805	-4.57387907813153	1.03268274654343
28328	chr3	-	ENSG00000206560.6	processed_transcript,	protein_coding	6.81474	5.65097	83884	15822944	15839486	16543	protein_coding	KNOWN	ANKRD28	processed_transcript	ANKRD28-009	15839486	3	11031	6.232855	11031	1	0	NA	NA	NA	NA	NA	NA	NA	NA	NA	NA	0	NA	NA	NA	NA	NA	NA	NA	NA	NA	NA	0.338532294	11006	2.63989315054533	-5.71876821969888	0.556866800519733
28508	chr3	+	ENSG00000206728.1	misc_RNA,	misc_RNA	0.0625205	0	84068	23315298	23315401	104	misc_RNA	NOVEL	Y_RNA.475	misc_RNA	Y_RNA.475-201	23315298	3	11102	0.03126025	11102	1	0	NA	NA	NA	NA	NA	NA	NA	NA	NA	NA	0	NA	NA	NA	NA	NA	NA	NA	NA	NA	NA	0.467506499	11077	-4.99952687361507	-6.311807083104	0.354037628625605
28519	chr3	-	ENSG00000223791.1	processed_transcript,	processed_transcript	0.0625205	0	84079	23845515	23848396	2882	processed_transcript	PUTATIVE	AC020626.1	processed_transcript	AC020626.1-001	23848396	3	11109	0.03126025	11109	1	1	-21	4	0.045454545	0.181818182	0	22	NA	NA	NA	-	8	1132.5|1051|705|662|618.5|504.5|380.5|198.5	6|10|5|4|6|6|4|5	0.0425531914893617|0.0925925925925926|0.0476190476190476|0.0714285714285714|0.0731707317073171|0.0857142857142857|0.121212121212121|0.103448275862069	0.148936170212766|0.111111111111111|0.30952380952381|0.25|0.219512195121951|0.114285714285714|0.0909090909090909|0.137931034482759	0.25531914893617|0.0740740740740741|0|0.0714285714285714|0.0731707317073171|0.0857142857142857|0.0909090909090909|0.0689655172413793	47|54|42|28|41|35|33|29	NA|NA|NA|NA|NA|NA|NA|NA	NA|NA|NA|NA|NA|NA|NA|NA	NA|NA|NA|NA|NA|NA|NA|NA	+|+|+|+|+|+|-|-	0.470305939	11084	-4.99952687361507	-4.94394924851845	1.56356085474826
28521	chr3	+	ENSG00000170142.7	retained_intron,protein_coding,	protein_coding	20.6943	19.1595	84081	23851934	23932805	80872	protein_coding	KNOWN	UBE2E1	protein_coding	UBE2E1-003	23851934	3	11110	39.8538	11110	1	0	NA	NA	NA	NA	NA	NA	NA	NA	NA	NA	2	309.5|594	4|6	0.19047619047619|0.19047619047619	0.0952380952380952|0.0952380952380952	0|0.119047619047619	21|42	NA|NA	NA|NA	NA|NA	-|+	0.51029794	11085	5.31664538446786	-4.38419199980078	0.632849836863076
28532	chr3	+	ENSG00000174748.11	protein_coding,	protein_coding	0	0.161456	84093	23958470	23960900	2431	protein_coding	KNOWN	RPL15	protein_coding	RPL15-014	23958470	3	11114	0.080728	11114	1	0	NA	NA	NA	NA	NA	NA	NA	NA	NA	NA	0	NA	NA	NA	NA	NA	NA	NA	NA	NA	NA	0.409918016	11089	-3.6307870397552	-2.94799599689598	0.403393308521673
28533	chr3	-	ENSG00000197885.6	protein_coding,	protein_coding	0.187562	0.322913	84094	23933572	23958556	24985	protein_coding	KNOWN	NKIRAS1	protein_coding	NKIRAS1-003	23958556	3	11115	0.2552375	11115	1	0	NA	NA	NA	NA	NA	NA	NA	NA	NA	NA	0	NA	NA	NA	NA	NA	NA	NA	NA	NA	NA	0.446110778	11090	-1.97008778659367	-3.12547216149873	0.29711175206311
28538	chr3	+	ENSG00000174748.11	retained_intron,protein_coding,protein_coding,retained_intron,protein_coding,	protein_coding	587.068	739.416	84099	23958639	23961038	2400	protein_coding	KNOWN	RPL15	protein_coding	RPL15-013	23958639	3	11116	3316.21	11116	1	0	NA	NA	NA	NA	NA	NA	NA	NA	NA	NA	0	NA	NA	NA	NA	NA	NA	NA	NA	NA	NA	0.415716857	11091	11.6953196534878	-3.00592141192177	0.0833961412810015
28612	chr3	+	ENSG00000151093.3	nonsense_mediated_decay,	protein_coding	28.6344	26.7479	84176	25831581	25836014	4434	protein_coding	KNOWN	OXSM	nonsense_mediated_decay	OXSM-002	25831581	3	11148	27.69115	11148	1	0	NA	NA	NA	NA	NA	NA	NA	NA	NA	NA	0	NA	NA	NA	NA	NA	NA	NA	NA	NA	NA	0.382723455	11123	4.79135306426016	-2.59432994107682	0.655625398337754
28673	chr3	+	ENSG00000187118.8	nonsense_mediated_decay,	protein_coding	35.074	30.4076	84240	28283115	28361264	78150	protein_coding	KNOWN	CMC1	nonsense_mediated_decay	CMC1-005	28283115	3	11178	32.7408	11178	1	0	NA	NA	NA	NA	NA	NA	NA	NA	NA	NA	1	103.5	4	0.12	0.04	0.12	25	NA	NA	NA	-	0.410517896	11153	5.03301766843834	-2.93801089831293	-0.207852623330859
28709	chr3	+	ENSG00000144642.15	protein_coding,	protein_coding	0.687726	0.43055	84279	29322837	30045567	722731	protein_coding	KNOWN	RBMS3	protein_coding	RBMS3-001	29322837	3	11186	0.559138	11186	1	0	NA	NA	NA	NA	NA	NA	NA	NA	NA	NA	0	NA	NA	NA	NA	NA	NA	NA	NA	NA	NA	0.413117377	11161	-0.838723698500767	-5.87087262075114	1.364122527737
28729	chr3	+	ENSG00000163513.12	protein_coding,	protein_coding	0.312603	0.215275	84299	30647994	30735626	87633	protein_coding	KNOWN	TGFBR2	protein_coding	TGFBR2-001	30647994	3	11200	0.263939	11200	1	1	-1138	4	0.090909091	0	0.227272727	22	NA	NA	NA	+	1	509.5	4	0	0.272727273	0.151515152	33	NA	NA	NA	+	0.391521696	11175	-1.9217235538121	-4.1847393438242	1.75010265573002
28812	chr3	+	ENSG00000182973.12	processed_transcript,	protein_coding	30.0724	25.5101	84385	32726811	32757803	30993	protein_coding	KNOWN	CNOT10	processed_transcript	CNOT10-006	32726811	3	11236	27.79125	11236	1	0	NA	NA	NA	NA	NA	NA	NA	NA	NA	NA	1	249.5	4	0.08	0.24	0.08	25	NA	NA	NA	+	0.430713857	11211	4.79655882069048	-3.04825706249215	0.766484159407092
28831	chr3	+	ENSG00000183813.6	protein_coding,	protein_coding	0.250082	0.215275	84406	32993066	32997841	4776	protein_coding	KNOWN	CCR4	protein_coding	CCR4-001	32993066	3	11244	0.2326785	11244	1	0	NA	NA	NA	NA	NA	NA	NA	NA	NA	NA	0	NA	NA	NA	NA	NA	NA	NA	NA	NA	NA	0.445110978	11219	-2.10359018614839	-5.25495029471767	0.665233581192328
28841	chr3	-	ENSG00000170266.10	protein_coding,	protein_coding	14.1922	13.4009	84416	33110311	33138284	27974	protein_coding	KNOWN	GLB1	protein_coding	GLB1-005	33138284	3	11249	13.79655	11249	1	1	-35.5	4	0	0.210526316	0	19	1	2	1	-	0	NA	NA	NA	NA	NA	NA	NA	NA	NA	NA	0.473105379	11224	3.78623564303885	-4.54664997077418	1.61156191473256
28842	chr3	-	ENSG00000188167.4	protein_coding,protein_coding,	protein_coding	14.1296	13.4009	84417	33131917	33138293	6377	protein_coding	KNOWN	TMPPE	protein_coding	TMPPE-001	33138293	3	11250	27.5305	11250	1	1	-26.5	4	0	0.210526316	0	19	1	2	1	-	0	NA	NA	NA	NA	NA	NA	NA	NA	NA	NA	0.472905419	11225	4.78295890681757	-4.57387907813153	1.61156191473256
28940	chr3	+	ENSG00000236452.1	processed_transcript,	processed_transcript	0.375123	0.215275	84516	34244736	34310303	65568	processed_transcript	PUTATIVE	AC123023.1	processed_transcript	AC123023.1-001	34244736	3	11267	0.295199	11267	1	1	-1033.5	4	0.148148148	0.074074074	0.074074074	27	NA	NA	NA	-	0	NA	NA	NA	NA	NA	NA	NA	NA	NA	NA	0.403119376	11242	-1.76024026067565	-5.85408519577453	0.470745107549458
29002	chr3	-	ENSG00000168016.9	processed_transcript,	protein_coding	17.8184	15.7689	84581	36940598	36950009	9412	protein_coding	KNOWN	TRANK1	processed_transcript	TRANK1-004	36950009	3	11287	16.79365	11287	1	0	NA	NA	NA	NA	NA	NA	NA	NA	NA	NA	0	NA	NA	NA	NA	NA	NA	NA	NA	NA	NA	0.420315937	11262	4.06984392043381	-5.08862900022078	0.581327148777715
29056	chr3	-	ENSG00000176354.2	pseudogene,	pseudogene	0	0.376732	84639	37283303	37285686	2384	pseudogene	KNOWN	AC097359.1	pseudogene	AC097359.1-201	37285686	3	11304	0.188366	11304	1	0	NA	NA	NA	NA	NA	NA	NA	NA	NA	NA	0	NA	NA	NA	NA	NA	NA	NA	NA	NA	NA	0.388322336	11279	-2.40838951241026	-4.16390135291199	2.24507724865507
29092	chr3	+	ENSG00000136059.9	retained_intron,protein_coding,	protein_coding	2.06318	1.29165	84679	38035644	38048652	13009	protein_coding	KNOWN	VILL	protein_coding	VILL-002	38035644	3	11318	3.35483	11318	1	1	-1434.5	4	0.185185185	0.111111111	0.037037037	27	NA	NA	NA	-	3	108|417.5|605	4|4|5	0.0769230769230769|0.130434782608696|0.176470588235294	0.230769230769231|0.130434782608696|0.0294117647058824	0.153846153846154|0.0869565217391304|0.147058823529412	26|23|34	NA|NA|NA	NA|NA|NA	NA|NA|NA	-|+|-	0.570285943	11293	1.74623966229108	-3.43147363210442	0.725108552755262
29102	chr3	-	ENSG00000187091.9	processed_transcript,	protein_coding	0.750247	0.968738	84690	38061720	38066067	4348	protein_coding	KNOWN	PLCD1	processed_transcript	PLCD1-009	38066067	3	11321	0.8594925	11321	1	1	-60.5	5	0.2	0.114285714	0.085714286	35	NA	NA	NA	+	2	1760|1718.5	4|4	0.178571428571429|0.12	0.0714285714285714|0.04	0.142857142857143|0.2	28|25	6|7	5|2	4|3	-|-	0.559888022	11296	-0.218443044200914	-1.90677517813002	0.77890241755423
29122	chr3	-	ENSG00000060971.11	protein_coding,nonsense_mediated_decay,	protein_coding	24.6956	30.3538	84712	38169122	38178583	9462	protein_coding	KNOWN	ACAA1	nonsense_mediated_decay	ACAA1-017	38178583	3	11327	55.0494	11327	1	1	-585	4	0.071428571	0.214285714	0.214285714	28	5	5	6	+	1	368	4	0.083333333	0.041666667	0.125	24	NA	NA	NA	-	0.573685263	11302	5.78265493439468	-2.37042983945939	0.515206303104939
29162	chr3	-	ENSG00000229589.1	processed_transcript,	lincRNA	0.0625205	0	84753	38492518	38496311	3794	lincRNA	PUTATIVE	RP11-216F19.1	processed_transcript	RP11-216F19.1-001	38496311	3	11338	0.03126025	11338	1	3	-185|-659.5|-1891	5|5|4	0.115384615384615|0.0344827586206897|0.0909090909090909	0.0769230769230769|0.206896551724138|0.0454545454545455	0.115384615384615|0.0344827586206897|0.0909090909090909	26|29|22	NA|NA|NA	NA|NA|NA	NA|NA|NA	+|+|+	7	1075.5|982.5|868|818|750.5|693|300.5	4|7|4|5|7|4|4	0.0476190476190476|0.0857142857142857|0.0833333333333333|0.0333333333333333|0.0377358490566038|0.0384615384615385|0	0.142857142857143|0.114285714285714|0|0.333333333333333|0.283018867924528|0.307692307692308|0.148148148148148	0.0476190476190476|0.0285714285714286|0.0416666666666667|0.0333333333333333|0.0188679245283019|0.0769230769230769|0.111111111111111	21|35|24|30|53|26|27	NA|NA|NA|NA|NA|2|NA	NA|NA|NA|NA|NA|4|NA	NA|NA|NA|NA|NA|7|NA	+|-|-|-|-|-|+	0.545090982	11313	-4.99952687361507	-4.10065725988001	1.81681469620708
29224	chr3	-	ENSG00000114745.9	retained_intron,retained_intron,protein_coding,	protein_coding	14.1922	19.1595	84819	39138159	39149129	10971	protein_coding	KNOWN	GORASP1	protein_coding	GORASP1-004	39149129	3	11354	50.02755	11354	1	0	NA	NA	NA	NA	NA	NA	NA	NA	NA	NA	2	993|709.5	3|5	0.2|0.148148148148148	0.05|0.111111111111111	0.05|0.0740740740740741	20|27	NA|NA	NA|NA	NA|NA	+|-	0.521295741	11329	5.64465089582084	-3.58748071927747	0.645319715950882
29226	chr3	+	ENSG00000168026.11	protein_coding,protein_coding,	protein_coding	0.312603	0.215275	84821	39149152	39180394	31243	protein_coding	KNOWN	TTC21A	protein_coding	TTC21A-201	39149152	3	11355	0.527878	11355	1	2	-1016|-732.5	3|5	0.2|0.148148148148148	0.05|0.111111111111111	0.05|0.0740740740740741	20|27	NA|NA	NA|NA	NA|NA	+|-	0	NA	NA	NA	NA	NA	NA	NA	NA	NA	NA	0.582483503	11330	-0.921723553812101	-3.43615069455446	0.664869637626367
29235	chr3	-	ENSG00000114745.9	protein_coding,	protein_coding	0	0.0538188	84830	39144245	39149354	5110	protein_coding	KNOWN	GORASP1	protein_coding	GORASP1-009	39149354	3	11356	0.0269094	11356	1	0	NA	NA	NA	NA	NA	NA	NA	NA	NA	NA	2	1218|934.5	3|5	0.2|0.148148148148148	0.05|0.111111111111111	0.05|0.0740740740740741	20|27	NA|NA	NA|NA	NA|NA	+|-	0.515496901	11331	-5.21574596626852	-4.49044000589142	1.40807323517867
29260	chr3	+	ENSG00000179934.5	protein_coding,protein_coding,	protein_coding	24.6331	20.6664	84855	39371264	39375002	3739	protein_coding	KNOWN	CCR8	protein_coding	CCR8-002	39371264	3	11362	45.2995	11362	1	0	NA	NA	NA	NA	NA	NA	NA	NA	NA	NA	0	NA	NA	NA	NA	NA	NA	NA	NA	NA	NA	0.427514497	11337	5.50142322128467	-6.26667687782227	2.82322457263142
29268	chr3	+	ENSG00000168028.8	retained_intron,	protein_coding	177.933	143.858	84863	39448207	39450477	2271	protein_coding	KNOWN	RPSA	retained_intron	RPSA-005	39448207	3	11368	160.8955	11368	1	0	NA	NA	NA	NA	NA	NA	NA	NA	NA	NA	0	NA	NA	NA	NA	NA	NA	NA	NA	NA	NA	0.473705259	11343	7.32998016643602	-3.00013849152109	0.928597728225329
29278	chr3	+	ENSG00000202363.1	snoRNA,	snoRNA	1.50049	1.82984	84873	39452545	39452697	153	snoRNA	NOVEL	SNORA62.4	snoRNA	SNORA62.4-201	39452545	3	11371	1.665165	11371	1	0	NA	NA	NA	NA	NA	NA	NA	NA	NA	NA	0	NA	NA	NA	NA	NA	NA	NA	NA	NA	NA	0.455708858	11346	0.735665139991744	-7.14040564006106	2.01557784927633
29384	chr3	+	ENSG00000182606.9	processed_transcript,	protein_coding	0.250082	0.161456	84979	42128692	42244398	115707	protein_coding	KNOWN	TRAK1	processed_transcript	TRAK1-005	42128692	3	11411	0.205769	11411	1	0	NA	NA	NA	NA	NA	NA	NA	NA	NA	NA	0	NA	NA	NA	NA	NA	NA	NA	NA	NA	NA	0.416516697	11386	-2.28090244460396	-6.61698529672852	2.510310023712
29392	chr3	+	ENSG00000182606.9	protein_coding,	protein_coding	0.0625205	0	84987	42234569	42244246	9678	protein_coding	KNOWN	TRAK1	protein_coding	TRAK1-007	42234569	3	11413	0.03126025	11413	1	0	NA	NA	NA	NA	NA	NA	NA	NA	NA	NA	0	NA	NA	NA	NA	NA	NA	NA	NA	NA	NA	0.485702859	11388	-4.99952687361507	-4.1056160019968	1.2332898742177
29428	chr3	-	ENSG00000093183.9	protein_coding,protein_coding,nonsense_mediated_decay,	protein_coding	12.3165	14.5849	85024	42594416	42623454	29039	protein_coding	KNOWN	SEC22C	protein_coding	SEC22C-002	42623454	3	11427	40.3521	11427	1	0	NA	NA	NA	NA	NA	NA	NA	NA	NA	NA	1	225.5	5	0.074074074	0.222222222	0.111111111	27	NA	NA	NA	+	0.483103379	11402	5.33457185093688	-1.59995180335102	0.570034601967783
29445	chr3	-	ENSG00000093183.9	protein_coding,	protein_coding	0.125041	0.269094	85041	42589496	42642572	53077	protein_coding	KNOWN	SEC22C	protein_coding	SEC22C-005	42642572	3	11431	0.1970675	11431	1	0	NA	NA	NA	NA	NA	NA	NA	NA	NA	NA	1	147	8	0.113636364	0.159090909	0	44	NA	NA	NA	-	0.394921016	11406	-2.34323822543099	-4.76462101483664	0.607318493486163
29451	chr3	+	ENSG00000114857.13	retained_intron,	protein_coding	0.375123	0.376732	85047	42675129	42676549	1421	protein_coding	KNOWN	NKTR	retained_intron	NKTR-017	42675129	3	11432	0.3759275	11432	1	0	NA	NA	NA	NA	NA	NA	NA	NA	NA	NA	0	NA	NA	NA	NA	NA	NA	NA	NA	NA	NA	0.378124375	11407	-1.411473639037	-7.20279767727429	0.884265779049702
29610	chr3	-	ENSG00000236869.1	processed_transcript,	processed_transcript	1.18789	1.07638	85209	44598849	44727145	128297	processed_transcript	PUTATIVE	RP11-944L7.4	processed_transcript	RP11-944L7.4-001	44727145	3	11498	1.132135	11498	1	0	NA	NA	NA	NA	NA	NA	NA	NA	NA	NA	0	NA	NA	NA	NA	NA	NA	NA	NA	NA	NA	0.427714457	11473	0.179046000765092	-3.23123721452524	0.665233581192328
29621	chr3	-	ENSG00000163807.4	protein_coding,	protein_coding	32.073	32.2375	85220	44790238	44803154	12917	protein_coding	KNOWN	KIAA1143	protein_coding	KIAA1143-001	44803154	3	11502	32.15525	11502	1	0	NA	NA	NA	NA	NA	NA	NA	NA	NA	NA	0	NA	NA	NA	NA	NA	NA	NA	NA	NA	NA	0.448510298	11477	5.00698240104444	-3.42991794876825	0.145123077649805
29624	chr3	+	ENSG00000163808.11	protein_coding,	protein_coding	3.93879	4.89751	85223	44803354	44868982	65629	protein_coding	KNOWN	KIF15	protein_coding	KIF15-007	44803354	3	11503	4.41815	11503	1	0	NA	NA	NA	NA	NA	NA	NA	NA	NA	NA	0	NA	NA	NA	NA	NA	NA	NA	NA	NA	NA	0.452109578	11478	2.14344240026461	-4.0306073941027	1.17646637892186
29644	chr3	+	ENSG00000075914.8	processed_transcript,	protein_coding	0.500164	0.592007	85248	45016733	45054158	37426	protein_coding	KNOWN	EXOSC7	processed_transcript	EXOSC7-002	45016733	3	11515	0.5460855	11515	1	0	NA	NA	NA	NA	NA	NA	NA	NA	NA	NA	4	366|672.5|772|962.5	4|4|4|4	0.181818181818182|0.260869565217391|0.0769230769230769|0.037037037037037	0.0909090909090909|0.0434782608695652|0.192307692307692|0.0740740740740741	0.0909090909090909|0.0869565217391304|0.153846153846154|0.0740740740740741	22|23|26|27	2|NA|NA|NA	3|NA|NA|NA	3|NA|NA|NA	-|-|-|+	0.417716457	11490	-0.87280124489778	-4.0932510075115	2.84483251858931
29652	chr3	+	ENSG00000075914.8	processed_transcript,retained_intron,	protein_coding	126.166	148.54	85256	45017743	45043731	25989	protein_coding	KNOWN	EXOSC7	retained_intron	EXOSC7-003	45017743	3	11517	274.706	11517	1	4	-644|-337.5|-238|-47.5	4|4|4|4	0.181818181818182|0.260869565217391|0.0769230769230769|0.037037037037037	0.0909090909090909|0.0434782608695652|0.192307692307692|0.0740740740740741	0.0909090909090909|0.0869565217391304|0.153846153846154|0.0740740740740741	22|23|26|27	2|NA|NA|NA	3|NA|NA|NA	3|NA|NA|NA	-|-|-|+	0	NA	NA	NA	NA	NA	NA	NA	NA	NA	NA	0.470705859	11492	8.1017446112031	-2.42129887369691	0.894471257054727
29681	chr3	-	ENSG00000230530.1	processed_transcript,	lincRNA	0.0625205	0.107638	85285	45720535	45730374	9840	lincRNA	NOVEL	RP11-697K23.1	processed_transcript	RP11-697K23.1-001	45730374	3	11533	0.08507925	11533	1	1	-462	4	0.15	0.05	0.05	20	NA	NA	NA	+	0	NA	NA	NA	NA	NA	NA	NA	NA	NA	NA	0.438512298	11508	-3.55504887422473	-3.58228735433094	0.374456753856159
29705	chr3	-	ENSG00000163818.12	protein_coding,	protein_coding	2.50082	1.61456	85310	45877082	45883608	6527	protein_coding	KNOWN	LZTFL1	protein_coding	LZTFL1-008	45883608	3	11538	2.05769	11538	1	0	NA	NA	NA	NA	NA	NA	NA	NA	NA	NA	0	NA	NA	NA	NA	NA	NA	NA	NA	NA	NA	0.403719256	11513	1.0410256502834	-2.86893217471711	0.240086042720373
29714	chr3	+	ENSG00000173585.11	protein_coding,protein_coding,	protein_coding	0	0.0538188	85319	45928041	45943390	15350	protein_coding	KNOWN	CCR9	protein_coding	CCR9-201	45928041	3	11540	0.0538188	11540	1	0	NA	NA	NA	NA	NA	NA	NA	NA	NA	NA	0	NA	NA	NA	NA	NA	NA	NA	NA	NA	NA	0.441311738	11515	-4.21574596626852	-6.32331372424096	1.25448822251989
29728	chr3	-	ENSG00000163820.10	protein_coding,	protein_coding	8.56531	8.55719	85334	45959396	46037307	77912	protein_coding	KNOWN	FYCO1	protein_coding	FYCO1-001	46037307	3	11544	8.56125	11544	1	1	-168.5	4	0.08	0.2	0.12	25	7	4	1	-	4	1896.5|1156|765|225.5	5|5|4|9	0.137931034482759|0.0294117647058824|0.0454545454545455|0.169230769230769	0.0344827586206897|0.0294117647058824|0.0454545454545455|0.169230769230769	0.103448275862069|0.205882352941176|0.0454545454545455|0.107692307692308	29|34|22|65	NA|NA|NA|NA	NA|NA|NA|NA	NA|NA|NA|NA	+|-|-|+	0.459508098	11519	3.09782145517113	-2.43215869042051	0.665233581192328
29735	chr3	-	ENSG00000163823.3	protein_coding,	protein_coding	5.25173	3.22913	85341	46243200	46249887	6688	protein_coding	KNOWN	CCR1	protein_coding	CCR1-001	46249887	3	11549	4.24043	11549	1	0	NA	NA	NA	NA	NA	NA	NA	NA	NA	NA	0	NA	NA	NA	NA	NA	NA	NA	NA	NA	NA	0.468506299	11524	2.08421056842358	-3.84917002252973	0.665233581192328
29752	chr3	+	ENSG00000121797.8	protein_coding,	protein_coding	0.187562	0.0538188	85358	46448654	46451014	2361	protein_coding	KNOWN	CCRL2	protein_coding	CCRL2-002	46448654	3	11555	0.1206904	11555	1	0	NA	NA	NA	NA	NA	NA	NA	NA	NA	NA	0	NA	NA	NA	NA	NA	NA	NA	NA	NA	NA	0.447910418	11530	-3.05061716960805	-4.19527229116802	2.23076402970018
29819	chr3	-	ENSG00000160799.6	retained_intron,	protein_coding	0.187562	0.161456	85429	47017497	47023500	6004	protein_coding	KNOWN	CCDC12	retained_intron	CCDC12-005	47023500	3	11581	0.174509	11581	1	2	-358.5|-434	4|5	0.111111111111111|0.0714285714285714	0.037037037037037|0.178571428571429	0.148148148148148|0.0714285714285714	27|28	NA|NA	NA|NA	NA|NA	+|-	2	1506.5|1178	4|5	0|0.166666666666667	0|0.0333333333333333	0.157894736842105|0.1	19|30	NA|NA	NA|NA	NA|NA	-|-	0.560287942	11555	-2.51862665203099	-5.63035818373315	1.19271495379312
29820	chr3	+	ENSG00000160796.10	protein_coding,	protein_coding	19.5064	13.078	85430	47029485	47051007	21523	protein_coding	KNOWN	NBEAL2	protein_coding	NBEAL2-202	47029485	3	11582	16.2922	11582	1	2	-1810.5|-112.5	4|4	0.08|0.0689655172413793	0.16|0.206896551724138	0.2|0.103448275862069	25|29	7|NA	4|NA	2|NA	-|-	2	508.5|1031.5	5|4	0.148148148148148|0.275862068965517	0.037037037037037|0.103448275862069	0.037037037037037|0	27|29	NA|NA	NA|NA	NA|NA	-|+	0.562287542	11556	4.02610952470452	-2.26404122129104	0.733462818741575
29831	chr3	-	ENSG00000181555.14	processed_transcript,	protein_coding	0.250082	0.0538188	85444	47103650	47125436	21787	protein_coding	KNOWN	SETD2	processed_transcript	SETD2-008	47125436	3	11584	0.1519504	11584	1	0	NA	NA	NA	NA	NA	NA	NA	NA	NA	NA	0	NA	NA	NA	NA	NA	NA	NA	NA	NA	NA	0.391521696	11558	-2.71832762221698	-4.73358398989041	2.25321021118383
29853	chr3	-	ENSG00000088727.8	protein_coding,	protein_coding	0	0.0538188	85469	47269885	47324941	55057	protein_coding	KNOWN	KIF9	protein_coding	KIF9-001	47324941	3	11591	0.0269094	11591	1	0	NA	NA	NA	NA	NA	NA	NA	NA	NA	NA	3	1800|992|326	4|4|5	0.227272727272727|0.291666666666667|0.184210526315789	0.0909090909090909|0.0416666666666667|0.157894736842105	0|0.0416666666666667|0.0526315789473684	22|24|38	NA|NA|NA	NA|NA|NA	NA|NA|NA	-|-|+	0.469106179	11565	-5.21574596626852	-5.88785768889157	0.701171976784691
29866	chr3	-	ENSG00000114650.13	nonsense_mediated_decay,retained_intron,	protein_coding	0.0625205	0.0538188	85482	47470051	47484584	14534	protein_coding	KNOWN	SCAP	nonsense_mediated_decay	SCAP-010	47484584	3	11593	0.1163393	11593	1	1	-227.5	5	0.130434783	0.043478261	0.086956522	23	NA	NA	NA	-	0	NA	NA	NA	NA	NA	NA	NA	NA	NA	NA	0.470305939	11567	-3.10358956611055	-6.25561151433635	2.14124475720503
29933	chr3	-	ENSG00000047849.16	protein_coding,	protein_coding	35.4491	39.7721	85551	47893461	48130336	236876	protein_coding	KNOWN	MAP4	protein_coding	MAP4-203	48130336	3	11609	37.6106	11609	1	2	-464|-1469	4|5	0.05|0.323529411764706	0.15|0.0294117647058824	0|0.0882352941176471	20|34	NA|NA	NA|NA	NA|NA	+|+	3	673.5|538|236.5	5|4|4	0.12|0.125|0.0909090909090909	0.04|0.0416666666666667|0.181818181818182	0.12|0.208333333333333|0.0303030303030303	25|24|33	NA|NA|NA	NA|NA|NA	NA|NA|NA	-|-|-	0.49110178	11583	5.2330674166902	-2.53710589816033	1.05312872187296
29941	chr3	+	ENSG00000231884.1	processed_pseudogene,	pseudogene	1.56301	1.29165	85559	48223037	48223216	180	pseudogene	KNOWN	NDUFB1P1	processed_pseudogene	NDUFB1P1-001	48223037	3	11614	1.42733	11614	1	0	NA	NA	NA	NA	NA	NA	NA	NA	NA	NA	0	NA	NA	NA	NA	NA	NA	NA	NA	NA	NA	0.402319536	11588	0.513318925789923	-6.11899010513465	1.81271385331314
29945	chr3	+	ENSG00000164047.2	protein_coding,	protein_coding	0.750247	0.215275	85563	48264837	48266981	2145	protein_coding	KNOWN	CAMP	protein_coding	CAMP-001	48264837	3	11616	0.482761	11616	1	1	-1533	4	0.090909091	0.090909091	0.136363636	22	NA	NA	NA	+	3	754|1127.5|1349	5|4|4	0.131578947368421|0.0303030303030303|0.09375	0.131578947368421|0.0606060606060606|0.125	0.131578947368421|0.212121212121212|0.21875	38|33|32	NA|NA|NA	NA|NA|NA	NA|NA|NA	-|+|+	0.537692462	11590	-1.05061896266193	-3.39915180445244	0.665233581192328
29965	chr3	-	ENSG00000172113.4	nonsense_mediated_decay,protein_coding,nonsense_mediated_decay,	protein_coding	35.8868	25.1334	85583	48336014	48342877	6864	protein_coding	KNOWN	NME6	nonsense_mediated_decay	NME6-011	48342877	3	11621	91.5303	11621	1	1	-269.5	4	0.095238095	0.142857143	0.095238095	21	1	6	2	+	0	NA	NA	NA	NA	NA	NA	NA	NA	NA	NA	0.437912418	11595	6.51617750411465	-2.67956840997744	1.61156192370271
30111	chr3	-	ENSG00000068745.10	protein_coding,protein_coding,protein_coding,protein_coding,	protein_coding	161.741	148.701	85733	48730542	48754647	24106	protein_coding	KNOWN	IP6K2	protein_coding	IP6K2-013	48754647	3	11645	620.884	11645	1	1	-571	4	0.090909091	0.136363636	0.181818182	22	4	2	4	-	2	1607|333	4|4	0.111111111111111|0.0384615384615385	0.111111111111111|0.153846153846154	0.111111111111111|0.192307692307692	18|26	3|NA	2|NA	1|NA	-|-	0.466506699	11619	9.27817994411896	-1.58386076222523	-0.549145062736858
30127	chr3	-	ENSG00000178537.5	nonsense_mediated_decay,protein_coding,	protein_coding	12.4416	13.9391	85751	48894825	48936325	41501	protein_coding	KNOWN	SLC25A20	nonsense_mediated_decay	SLC25A20-003	48936325	3	11650	26.3807	11650	1	1	-142	5	0.066666667	0.133333333	0.166666667	30	NA	NA	NA	+	0	NA	NA	NA	NA	NA	NA	NA	NA	NA	NA	0.4915017	11624	4.72141094124824	-3.02928772256789	-0.0205965182854932
30148	chr3	+	ENSG00000177479.14	protein_coding,	protein_coding	1.43797	1.34547	85772	48964995	49021119	56125	protein_coding	KNOWN	ARIH2	protein_coding	ARIH2-202	48964995	3	11653	1.39172	11653	1	0	NA	NA	NA	NA	NA	NA	NA	NA	NA	NA	0	NA	NA	NA	NA	NA	NA	NA	NA	NA	NA	0.451509698	11627	0.476868984717879	-5.46192673936697	2.59326414187241
30153	chr3	+	ENSG00000177479.14	processed_transcript,	protein_coding	0.375123	0.107638	85777	49004639	49012128	7490	protein_coding	KNOWN	ARIH2	processed_transcript	ARIH2-033	49004639	3	11655	0.2413805	11655	1	0	NA	NA	NA	NA	NA	NA	NA	NA	NA	NA	0	NA	NA	NA	NA	NA	NA	NA	NA	NA	NA	0.442711458	11629	-2.05061896266193	-6.61698529672852	2.75288238623138
30190	chr3	-	ENSG00000178149.12	protein_coding,protein_coding,	protein_coding	0.437644	0.161456	85815	49054222	49055997	1776	protein_coding	KNOWN	DALRD3	protein_coding	DALRD3-015	49055997	3	11661	0.5991	11661	1	0	NA	NA	NA	NA	NA	NA	NA	NA	NA	NA	0	NA	NA	NA	NA	NA	NA	NA	NA	NA	NA	0.598480304	11635	-0.739131261384321	-3.80615515534749	1.19271495379312
[truncated: 3,487 more rows]
[truncated: 9 more columns]
