# Supplementary material for: Relationships between putative G-quadruplex-forming sequences, RecQ helicases, and transcription
Source: BMC Med Genet. 2015 Oct 8;16:91. doi: 10.1186/s12881-015-0236-4 (PMC4599794; doi:10.1186/s12881-015-0236-4)
Supplement: Additional file 13: — H1-hESC epigenetic modeling of gene expression dataset. Expression modeling dataset used for epigenetic modeling of gene expression analysis. Each row corresponds to a TSS and contains information on positions of PQS within 2 kbp of the TSS as well as “bestbin” epigenomic track signals for DNase hypersensitivity and histone modifications. This file is an output of Additional file 11 and is taken as input by Additional file 19. (CSV 6250 kb) [file 12881_2015_236_MOESM13_ESM.csv]

unique.tss.number	seqnames.x	strand.x	gene_id.x	trbiotlist	gene_biotype	rpm1	rpm2	pooled.expression.out	start.y	end.y	width.y	gene_type	gene_status	gene_name	transcript_type	transcript_name	tss.out	chr.out	unique.gene.number	agg.exp.out	gene.num.out	strongest.tss	quad.num.up	delta.up	n.stacks.up	fa.up	fc.up	ft.up	length.up	l1.up	l2.up	l3.up	strand.up	quad.num.down	delta.down	n.stacks.down	fa.down	fc.down	ft.down	length.down	l1.down	l2.down	l3.down	strand.down	tss.gc	row.num	log.exp	DNAse	H3K79me2
86	chr1	+	ENSG00000240409.1	unprocessed_pseudogene,	pseudogene	0	0.119303	86	568915	569121	207	pseudogene	KNOWN	RP5-857K21.14	unprocessed_pseudogene	RP5-857K21.14-001	568915	1	57	0.0596515	57	1	1	-93	5	0.227272727	0.090909091	0.181818182	44	NA	NA	NA	-	0	NA	NA	NA	NA	NA	NA	NA	NA	NA	NA	0.435712857	57	-4.06729777330682	-7.7024493313869	6.01041951748571
110	chr1	-	ENSG00000230092.2	processed_transcript,	processed_transcript	0.0534872	0	110	736259	745541	9283	processed_transcript	NOVEL	RP11-206L10.8	processed_transcript	RP11-206L10.8-001	745541	1	76	0.0267436	76	1	0	NA	NA	NA	NA	NA	NA	NA	NA	NA	NA	0	NA	NA	NA	NA	NA	NA	NA	NA	NA	NA	0.388122376	76	-5.22466250771799	-7.7024493313869	3.08574739176517
138	chr1	+	ENSG00000187634.6	retained_intron,	protein_coding	0	0.178955	140	877483	878182	700	protein_coding	KNOWN	SAMD11	retained_intron	SAMD11-008	877483	1	90	0.0894775	90	1	4	-1798.5|-1570.5|-229.5|-18	2|6|4|6	0|0.0810810810810811|0.137931034482759|0.0909090909090909	0.0588235294117647|0.216216216216216|0.172413793103448|0.181818181818182	0|0.0540540540540541|0.0344827586206897|0.0681818181818182	17|37|29|44	NA|NA|NA|NA	NA|NA|NA|NA	NA|NA|NA|NA	-|+|+|+	4	286.5|627|1372|1579.5	4|3|4|4	0.137931034482759|0.0454545454545455|0.136363636363636|0.176470588235294	0.137931034482759|0.227272727272727|0.0454545454545455|0	0.0344827586206897|0.0454545454545455|0.0909090909090909|0	29|22|22|17	NA|NA|1|1	NA|NA|3|1	NA|NA|4|1	-|-|-|-	0.677464507	90	-3.48233124169226	-1.45008048465815	1.15438812890717
160	chr1	-	ENSG00000188290.6	protein_coding,	protein_coding	0.641847	1.7299	162	934344	935491	1148	protein_coding	KNOWN	HES4	protein_coding	HES4-001	935491	1	95	1.1858735	95	1	3	-275|-1305.5|-1844.5	7|7|4	0.0833333333333333|0.163265306122449|0.142857142857143	0.291666666666667|0.102040816326531|0.142857142857143	0.0416666666666667|0.0612244897959184|0	48|49|21	NA|NA|1	NA|NA|4	NA|NA|2	+|+|-	9	1823.5|1567|1368.5|1287.5|1016|881|628.5|491|280	4|4|4|7|5|4|4|4|6	0.12|0.208333333333333|0.148148148148148|0|0.0384615384615385|0.03125|0.08|0.107142857142857|0.1	0.16|0.0833333333333333|0.111111111111111|0.219512195121951|0.269230769230769|0.28125|0.28|0.142857142857143|0.175	0.04|0.0833333333333333|0.0740740740740741|0.0487804878048781|0.0384615384615385|0.09375|0|0.107142857142857|0.025	25|24|27|41|26|32|25|28|40	NA|3|NA|NA|NA|NA|1|NA|NA	NA|4|NA|NA|NA|NA|3|NA|NA	NA|3|NA|NA|NA|NA|6|NA|NA	+|+|+|-|-|+|-|+|-	0.643271346	95	0.245950122315422	-0.798112791065606	1.2648617655818
164	chr1	+	ENSG00000187608.5	protein_coding,	protein_coding	20.4856	18.9692	166	948803	949920	1118	protein_coding	KNOWN	ISG15	protein_coding	ISG15-001	948803	1	98	19.7274	98	1	2	-1840|-147.5	4|4	0.115384615384615|0	0.0769230769230769|0	0.0384615384615385|0.238095238095238	26|21	NA|NA	NA|NA	NA|NA	-|+	2	1609.5|1837.5	4|4	0.105263157894737|0.130434782608696	0.105263157894737|0.0434782608695652	0.105263157894737|0.130434782608696	19|23	2|NA	3|NA	1|NA	+|-	0.486702659	98	4.3021289214871	-2.93124932716689	2.98977462873562
177	chr1	+	ENSG00000217801.4	processed_transcript,	pseudogene	2.13949	3.10189	179	995114	1001836	6723	pseudogene	KNOWN	RP11-465B22.3	processed_transcript	RP11-465B22.3-005	995114	1	101	2.62069	101	1	5	-1003.5|-886.5|-404.5|-349|-219	7|4|4|4|5	0.183673469387755|0.111111111111111|0.12|0|0.0277777777777778	0.0612244897959184|0.111111111111111|0.24|0.25|0.305555555555556	0.102040816326531|0.148148148148148|0.12|0|0.0833333333333333	49|27|25|24|36	NA|NA|NA|NA|NA	NA|NA|NA|NA|NA	NA|NA|NA|NA|NA	+|+|+|-|-	0	NA	NA	NA	NA	NA	NA	NA	NA	NA	NA	0.627474505	101	1.3899467081443	-0.378942673057025	1.30258168221501
211	chr1	+	ENSG00000162571.9	processed_transcript,	protein_coding	0	0.0596517	213	1120416	1132855	12440	protein_coding	KNOWN	TTLL10	processed_transcript	TTLL10-003	1120416	1	110	0.02982585	110	1	0	NA	NA	NA	NA	NA	NA	NA	NA	NA	NA	0	NA	NA	NA	NA	NA	NA	NA	NA	NA	NA	0.663867227	110	-5.06729293623609	-4.66929020255851	2.66536978649135
213	chr1	-	ENSG00000186891.9	protein_coding,protein_coding,	protein_coding	2.29995	0.954427	215	1138888	1141951	3064	protein_coding	KNOWN	TNFRSF18	protein_coding	TNFRSF18-003	1141951	1	111	3.254377	111	1	3	-50.5|-1175|-1670.5	5|4|3	0.137931034482759|0.0384615384615385|0.0588235294117647	0.137931034482759|0.192307692307692|0.0588235294117647	0.0344827586206897|0.115384615384615|0	29|26|17	NA|NA|NA	NA|NA|NA	NA|NA|NA	-|+|-	4	1707.5|1022|861.5|668.5	4|4|4|4	0.12|0.133333333333333|0.161290322580645|0.0952380952380952	0.16|0.133333333333333|0.161290322580645|0.0952380952380952	0.16|0.0333333333333333|0.0645161290322581|0.19047619047619	25|30|31|21	NA|NA|NA|5	NA|NA|NA|2	NA|NA|NA|2	-|-|-|-	0.637272545	111	1.70238138823406	-1.38382677626961	1.01856224570237
230	chr1	-	ENSG00000184163.3	protein_coding,	protein_coding	0.320923	0.119303	232	1177833	1182102	4270	protein_coding	KNOWN	FAM132A	protein_coding	FAM132A-001	1182102	1	115	0.220113	115	1	4	-159.5|-383|-579|-1201	5|6|4|4	0.0769230769230769|0.157894736842105|0.0769230769230769|0.2	0.205128205128205|0.105263157894737|0.269230769230769|0.05	0.0512820512820513|0.105263157894737|0.0384615384615385|0.05	39|38|26|20	NA|NA|NA|NA	NA|NA|NA|NA	NA|NA|NA|NA	-|-|-|+	9	1827.5|1695.5|1654|1565.5|1527|1457|1112|987|443.5	4|4|4|4|4|6|3|5|4	0.258064516129032|0.212121212121212|0.15625|0.172413793103448|0.21875|0.195652173913043|0.05|0.131578947368421|0.0952380952380952	0|0|0|0|0|0|0.1|0.289473684210526|0	0.032258064516129|0.0303030303030303|0.03125|0.0344827586206897|0.03125|0.0652173913043478|0.05|0.0789473684210526|0.142857142857143	31|33|32|29|32|46|20|38|21	NA|NA|NA|NA|NA|NA|NA|NA|1	NA|NA|NA|NA|NA|NA|NA|NA|1	NA|NA|NA|NA|NA|NA|NA|NA|4	-|-|-|-|-|-|-|+|-	0.643071386	115	-2.18368374074522	-1.18967697925798	1.89044629002882
258	chr1	+	ENSG00000162572.13	protein_coding,	protein_coding	0.0534872	0.0596517	260	1222489	1226323	3835	protein_coding	KNOWN	SCNN1D	protein_coding	SCNN1D-005	1222489	1	118	0.05656945	118	1	3	-1344|-600|-12	4|4|4	0.192307692307692|0.142857142857143|0.222222222222222	0.115384615384615|0.321428571428571|0	0.115384615384615|0.0714285714285714|0	26|28|18	NA|6|NA	NA|5|NA	NA|5|NA	+|+|-	2	789|992.5	4|7	0.0833333333333333|0.0851063829787234	0.0833333333333333|0.127659574468085	0.166666666666667|0.127659574468085	24|47	NA|NA	NA|NA	NA|NA	+|+	0.645670866	118	-4.14383304541722	-3.4096461498427	1.27279897727772
286	chr1	-	ENSG00000127054.12	retained_intron,	protein_coding	6.57893	3.10189	288	1248926	1250981	2056	protein_coding	KNOWN	CPSF3L	retained_intron	CPSF3L-019	1250981	1	122	4.84041	122	1	1	-161.5	30	0.154228856	0.109452736	0.024875622	201	NA	NA	NA	+	2	870|115.5	4|4	0.0833333333333333|0.0476190476190476	0.125|0.0952380952380952	0.166666666666667|0.142857142857143	24|21	3|NA	5|NA	1|NA	-|-	0.549090182	122	2.27512925409383	-0.991653635263548	3.77018407271404
304	chr1	-	ENSG00000127054.12	processed_transcript,nonsense_mediated_decay,retained_intron,retained_intron,	protein_coding	49.9036	39.907	310	1254440	1260038	5599	protein_coding	KNOWN	CPSF3L	processed_transcript	CPSF3L-015	1260038	1	124	179.6212	124	1	4	-122|-245|-1055|-1326.5	9|4|4|5	0.06|0.1|0.1|0.171428571428571	0.18|0.15|0.25|0.257142857142857	0.02|0|0.05|0.0285714285714286	50|20|20|35	NA|2|4|NA	NA|3|2|NA	NA|1|2|NA	+|+|+|+	7	1986|1929.5|710|595.5|519.5|433.5|94.5	11|6|21|6|11|8|6	0.196969696969697|0.137931034482759|0.0731707317073171|0.0930232558139535|0.0602409638554217|0.142857142857143|0.0810810810810811	0.106060606060606|0.0344827586206897|0.134146341463415|0.116279069767442|0.132530120481928|0.126984126984127|0.135135135135135	0.0303030303030303|0.103448275862069|0.176829268292683|0.116279069767442|0.132530120481928|0.142857142857143|0.135135135135135	66|29|164|43|83|63|37	NA|NA|NA|NA|NA|NA|NA	NA|NA|NA|NA|NA|NA|NA	NA|NA|NA|NA|NA|NA|NA	+|+|+|+|+|+|-	0.646070786	124	7.48881382565486	-0.114502144524918	6.23975507863674
314	chr1	+	ENSG00000224051.2	protein_coding,	protein_coding	2.24646	2.14746	320	1260147	1264277	4131	protein_coding	KNOWN	GLTPD1	protein_coding	GLTPD1-001	1260147	1	125	2.19696	125	1	5	-819|-704.5|-628.5|-542.5|-203.5	21|6|11|8|6	0.0731707317073171|0.0930232558139535|0.0602409638554217|0.142857142857143|0.0810810810810811	0.134146341463415|0.116279069767442|0.132530120481928|0.126984126984127|0.135135135135135	0.176829268292683|0.116279069767442|0.132530120481928|0.142857142857143|0.135135135135135	164|43|83|63|37	NA|NA|NA|NA|NA	NA|NA|NA|NA|NA	NA|NA|NA|NA|NA	+|+|+|+|-	4	13|136|946|1217.5	9|4|4|5	0.06|0.1|0.1|0.171428571428571	0.18|0.15|0.25|0.257142857142857	0.02|0|0.05|0.0285714285714286	50|20|20|35	NA|2|4|NA	NA|3|2|NA	NA|1|2|NA	+|+|+|+	0.638472306	125	1.13550860288501	-0.1127851104322	4.14021411423627
328	chr1	-	ENSG00000162576.10	protein_coding,	protein_coding	4.86734	5.42831	334	1288072	1293920	5849	protein_coding	KNOWN	MXRA8	protein_coding	MXRA8-201	1293920	1	128	5.147825	128	1	3	-1188.5|-1279|-1819.5	5|4|5	0.0344827586206897|0.0909090909090909|0.206896551724138	0.137931034482759|0.0454545454545455|0.137931034482759	0.172413793103448|0.0909090909090909|0.0344827586206897	29|22|29	NA|NA|NA	NA|NA|NA	NA|NA|NA	-|-|-	6	1959.5|1888|1780|1617.5|1129|105.5	4|6|7|5|4|4	0.185185185185185|0.075|0.06|0.161290322580645|0.1|0.04	0.0740740740740741|0.1|0.16|0.193548387096774|0.133333333333333|0.16	0.0740740740740741|0.125|0.18|0.0645161290322581|0.133333333333333|0.08	27|40|50|31|30|25	NA|NA|NA|NA|NA|4	NA|NA|NA|NA|NA|4	NA|NA|NA|NA|NA|1	+|+|-|+|-|-	0.580883823	128	2.36396301006143	-1.62281624019278	2.05862786009294
335	chr1	-	ENSG00000175756.8	protein_coding,	protein_coding	261.125	171.081	341	1309117	1310553	1437	protein_coding	KNOWN	AURKAIP1	protein_coding	AURKAIP1-003	1310553	1	129	216.103	129	1	0	NA	NA	NA	NA	NA	NA	NA	NA	NA	NA	4	1826.5|322.5|282.5|34	4|4|6|4	0.0869565217391304|0.0526315789473684|0.155555555555556|0.136363636363636	0.173913043478261|0.210526315789474|0.111111111111111|0.136363636363636	0.173913043478261|0.0526315789473684|0.0888888888888889|0.136363636363636	23|19|45|22	NA|1|NA|3	NA|2|NA|2	NA|3|NA|5	-|+|-|-	0.530293941	129	7.75557528999195	-0.502053483738603	5.5219269898292
361	chr1	-	ENSG00000250188.1	processed_transcript,	processed_transcript	0.0534872	0	367	1337454	1339205	1752	processed_transcript	PUTATIVE	RP4-758J18.5	processed_transcript	RP4-758J18.5-001	1339205	1	134	0.0267436	134	1	0	NA	NA	NA	NA	NA	NA	NA	NA	NA	NA	0	NA	NA	NA	NA	NA	NA	NA	NA	NA	NA	0.545690862	134	-5.22466250771799	-5.96569411385532	1.92246391782593
382	chr1	-	ENSG00000225285.1	processed_transcript,	processed_transcript	0.320923	0.178955	388	1365919	1369953	4035	processed_transcript	PUTATIVE	RP4-758J18.10	processed_transcript	RP4-758J18.10-001	1369953	1	143	0.249939	143	1	5	-118.5|-185|-1072.5|-1270.5|-1365.5	3|4|4|4|8	0.0869565217391304|0.111111111111111|0.04|0|0.0444444444444444	0.0434782608695652|0.111111111111111|0.24|0.260869565217391|0.222222222222222	0.0869565217391304|0.0555555555555556|0.04|0.0434782608695652|0.0444444444444444	23|18|25|23|45	NA|NA|NA|NA|NA	NA|NA|NA|NA|NA	NA|NA|NA|NA|NA	-|+|+|+|+	3	1744.5|468|113.5	4|4|3	0.0967741935483871|0.166666666666667|0	0.258064516129032|0.125|0.16	0.0967741935483871|0.0416666666666667|0.04	31|24|25	NA|NA|NA	NA|NA|NA	NA|NA|NA	+|+|+	0.669866027	143	-2.00035206054311	-0.960999249114516	2.59719718837412
389	chr1	+	ENSG00000215915.5	processed_transcript,	protein_coding	0	0.238607	395	1397863	1404043	6181	protein_coding	KNOWN	ATAD3C	processed_transcript	ATAD3C-004	1397863	1	145	0.1193035	145	1	2	-1923.5|-266.5	4|6	0.103448275862069|0.189189189189189	0.137931034482759|0.135135135135135	0.103448275862069|0.0810810810810811	29|37	NA|NA	NA|NA	NA|NA	+|-	0	NA	NA	NA	NA	NA	NA	NA	NA	NA	NA	0.586482703	145	-3.06729172697094	-3.68964124440251	1.60686811244736
397	chr1	+	ENSG00000197785.8	protein_coding,protein_coding,	protein_coding	10.644	7.27751	403	1447555	1470065	22511	protein_coding	KNOWN	ATAD3A	protein_coding	ATAD3A-003	1447555	1	147	17.92151	147	1	2	-621.5|-556	4|7	0.0344827586206897|0.0681818181818182	0.241379310344828|0.227272727272727	0.0689655172413793|0.113636363636364	29|44	NA|NA	NA|NA	NA|NA	-|+	3	190|333|1536.5	5|9|5	0.0625|0.0625|0.181818181818182	0.21875|0.229166666666667|0.181818181818182	0.0625|0|0	32|48|33	NA|NA|NA	NA|NA|NA	NA|NA|NA	+|+|-	0.578284343	147	4.16362029354037	-0.309000145569146	6.36369495816037
409	chr1	+	ENSG00000215014.3	protein_coding,	protein_coding	0.320923	0.238607	415	1510355	1511373	1019	protein_coding	KNOWN	AL645728.1	protein_coding	AL645728.1-201	1510355	1	152	0.279765	152	1	1	-560	5	0.2	0.133333333	0	30	NA	NA	NA	+	0	NA	NA	NA	NA	NA	NA	NA	NA	NA	NA	0.520295941	152	-1.83771260945705	-1.02356009209286	1.68970126759052
479	chr1	-	ENSG00000008128.14	protein_coding,protein_coding,processed_transcript,protein_coding,protein_coding,	protein_coding	43.7525	46.1704	489	1634320	1655763	21444	protein_coding	KNOWN	CDK11A	protein_coding	CDK11A-003	1655763	1	164	224.80725	164	1	0	NA	NA	NA	NA	NA	NA	NA	NA	NA	NA	0	NA	NA	NA	NA	NA	NA	NA	NA	NA	NA	0.50589882	163	7.8125447527819	-1.71453388346757	4.27508892894371
504	chr1	-	ENSG00000008130.10	protein_coding,	protein_coding	33.8039	24.1589	514	1682671	1711508	28838	protein_coding	KNOWN	NADK	protein_coding	NADK-202	1711508	1	170	28.9814	170	1	1	-997	6	0.2	0.05	0.075	40	NA	NA	NA	+	3	1494|1405|1243	4|4|4	0.0384615384615385|0.136363636363636|0.0454545454545455	0.192307692307692|0.181818181818182|0.227272727272727	0.0384615384615385|0|0.0454545454545455	26|22|22	1|NA|1	7|NA|5	6|NA|2	+|+|-	0.568086383	169	4.8570553835114	-2.06793273694256	2.48961972275082
529	chr1	-	ENSG00000142609.12	retained_intron,protein_coding,	protein_coding	0.0534872	0.119303	544	1884752	1935276	50525	protein_coding	KNOWN	C1orf222	protein_coding	C1orf222-201	1935276	1	175	0.1727902	175	1	1	-1210.5	5	0.096774194	0.129032258	0.129032258	31	NA	NA	NA	-	0	NA	NA	NA	NA	NA	NA	NA	NA	NA	NA	0.50129974	174	-2.5329066992166	-0.649953186093975	0.646991147736146
601	chr1	-	ENSG00000157911.5	protein_coding,	protein_coding	9.14631	6.62134	620	2336236	2343969	7734	protein_coding	KNOWN	PEX10	protein_coding	PEX10-001	2343969	1	191	7.883825	191	1	3	-133.5|-702.5|-962	4|5|5	0.111111111111111|0.0857142857142857|0.0833333333333333	0.259259259259259|0.2|0.0833333333333333	0|0.0571428571428571|0.0833333333333333	27|35|24	3|NA|NA	3|NA|NA	7|NA|NA	+|+|+	2	621|400	4|5	0.115384615384615|0.125	0.192307692307692|0.125	0.0769230769230769|0.0833333333333333	26|24	NA|NA	NA|NA	NA|NA	+|+	0.647070586	190	2.97889575273424	0.1125013441081	2.61661622404007
671	chr1	-	ENSG00000142606.10	retained_intron,	protein_coding	0.106974	0.178955	695	2537720	2542840	5121	protein_coding	KNOWN	MMEL1	retained_intron	MMEL1-009	2542840	1	207	0.1429645	207	1	3	-458|-1072|-1278	4|4|4	0.0833333333333333|0.0833333333333333|0.208333333333333	0.166666666666667|0.0833333333333333|0.0833333333333333	0.0416666666666667|0.166666666666667|0.0833333333333333	24|24|24	NA|NA|NA	NA|NA|NA	NA|NA|NA	-|-|-	0	NA	NA	NA	NA	NA	NA	NA	NA	NA	NA	0.50509898	206	-2.80627114391303	-1.16326465269654	1.05292791219813
676	chr1	-	ENSG00000142606.10	protein_coding,protein_coding,	protein_coding	0.427898	0.119303	700	2522081	2564481	42401	protein_coding	KNOWN	MMEL1	protein_coding	MMEL1-201	2564481	1	209	0.547201	209	1	2	-726.5|-1090.5	4|4	0.0952380952380952|0.130434782608696	0.19047619047619|0.130434782608696	0.142857142857143|0.0869565217391304	21|23	5|4	2|3	2|3	+|+	1	944.5	5	0.043478261	0	0.130434783	23	NA	NA	NA	-	0.577884423	208	-0.869857228161865	-2.03977895143908	2.00284615282593
698	chr1	+	ENSG00000142611.10	processed_transcript,	protein_coding	0.106974	0	723	3341483	3350659	9177	protein_coding	KNOWN	PRDM16	processed_transcript	PRDM16-005	3341483	1	219	0.053487	219	1	0	NA	NA	NA	NA	NA	NA	NA	NA	NA	NA	3	568.5|594.5|911.5	4|4|7	0.0869565217391304|0.2|0.212765957446809	0.217391304347826|0.12|0.127659574468085	0|0.04|0.0212765957446809	23|25|47	NA|NA|NA	NA|NA|NA	NA|NA|NA	+|-|+	0.576084783	218	-4.22466790227122	-0.309000145569146	2.04166469411598
704	chr1	+	ENSG00000130762.10	protein_coding,protein_coding,	protein_coding	1.23021	0.178955	729	3388188	3397379	9192	protein_coding	KNOWN	ARHGEF16	protein_coding	ARHGEF16-201	3388188	1	220	1.409165	220	1	2	-191|-80.5	4|6	0.0909090909090909|0.0909090909090909	0.181818181818182|0.0606060606060606	0.0909090909090909|0.121212121212121	22|33	6|NA	1|NA	2|NA	+|+	1	1258.5	4	0.066666667	0.066666667	0.066666667	15	1	1	1	-	0.648670266	219	0.494840547591342	-0.353835486131658	2.46808773776543
723	chr1	-	ENSG00000116213.10	processed_transcript,	protein_coding	13.5858	14.2568	749	3563810	3566625	2816	protein_coding	KNOWN	WDR8	processed_transcript	WDR8-010	3566625	1	226	13.9213	226	1	2	-750.5|-1918.5	4|6	0.111111111111111|0.205128205128205	0.222222222222222|0.0769230769230769	0.111111111111111|0.0512820512820513	27|39	NA|NA	NA|NA	NA|NA	+|-	1	24	4	0.035714286	0.25	0.178571429	28	6	5	4	-	0.619076185	225	3.79922203423357	-0.470326936802479	4.11702170421575
729	chr1	-	ENSG00000227589.1	processed_transcript,	processed_transcript	0.0534872	0.0596517	755	3575502	3585336	9835	processed_transcript	PUTATIVE	RP5-1092A11.5	processed_transcript	RP5-1092A11.5-001	3585336	1	229	0.05656945	229	1	2	-124|-1057	4|4	0.153846153846154|0.115384615384615	0.0769230769230769|0.0769230769230769	0.115384615384615|0.115384615384615	26|26	NA|NA	NA|NA	NA|NA	+|+	1	27.5	4	0.08	0.12	0.2	25	2	5	5	+	0.613677265	228	-4.14383304541722	-3.05767993075481	1.95750567951906
737	chr1	-	ENSG00000227372.4	processed_transcript,	lincRNA	2.67436	3.63875	763	3653713	3663900	10188	lincRNA	NOVEL	KIAA0495	processed_transcript	KIAA0495-001	3663900	1	233	3.156555	233	1	3	-75|-134|-659	4|6|4	0.1|0.025|0.125	0.1|0.2|0.125	0.05|0.125|0.0833333333333333	20|40|24	NA|NA|NA	NA|NA|NA	NA|NA|NA	+|+|+	4	1552.5|1203.5|427.5|38.5	4|4|4|4	0.04|0.130434782608696|0.16|0.0952380952380952	0.16|0.173913043478261|0.12|0.19047619047619	0.28|0.0434782608695652|0|0.0476190476190476	25|23|25|21	NA|3|NA|NA	NA|1|NA|NA	NA|6|NA|NA	-|+|+|-	0.477104579	232	1.65835088892316	-0.032387228761682	3.99330290058545
744	chr1	-	ENSG00000130764.5	protein_coding,	protein_coding	51.0803	41.1	770	3696784	3713068	16285	protein_coding	KNOWN	LRRC47	protein_coding	LRRC47-001	3713068	1	236	46.09015	236	1	1	-175.5	4	0.095238095	0	0.142857143	21	NA	NA	NA	+	1	663.5	5	0.034482759	0.206896552	0.068965517	29	NA	NA	NA	-	0.50209958	235	5.52638655780827	-1.36847289438014	6.57206956352572
799	chr1	+	ENSG00000069424.8	protein_coding,protein_coding,protein_coding,	protein_coding	1.17672	1.31234	827	6086380	6160523	74144	protein_coding	KNOWN	KCNAB2	protein_coding	KCNAB2-001	6086380	1	254	3.73359	254	1	0	NA	NA	NA	NA	NA	NA	NA	NA	NA	NA	2	323|1705	5|4	0.0294117647058824|0.0555555555555556	0.176470588235294|0.0555555555555556	0.235294117647059|0.166666666666667	34|18	NA|NA	NA|NA	NA|NA	-|-	0.49390122	253	1.90056350832381	-3.04214780072894	1.06527287839228
818	chr1	-	ENSG00000116251.5	protein_coding,	protein_coding	237.751	196.552	846	6245080	6259672	14593	protein_coding	KNOWN	RPL22	protein_coding	RPL22-001	6259672	1	256	217.1515	256	1	0	NA	NA	NA	NA	NA	NA	NA	NA	NA	NA	0	NA	NA	NA	NA	NA	NA	NA	NA	NA	NA	0.50409918	255	7.76255810818977	-2.43361542849553	8.02748970459758
823	chr1	+	ENSG00000158286.8	protein_coding,processed_transcript,	protein_coding	0.267436	0.298259	851	6266189	6281351	15163	protein_coding	KNOWN	RNF207	protein_coding	RNF207-201	6266189	1	259	0.565695	259	1	2	-1028|-673.5	4|4	0.0555555555555556|0.111111111111111	0|0.037037037037037	0.277777777777778|0.148148148148148	18|27	2|NA	3|NA	1|NA	-|+	6	333|443|626.5|1079|1200.5|1395	6|4|6|5|5|4	0.0833333333333333|0.125|0.0697674418604651|0.230769230769231|0.0967741935483871|0.05	0.277777777777778|0.3125|0.116279069767442|0.153846153846154|0.0967741935483871|0.15	0|0.09375|0.232558139534884|0.0384615384615385|0.0967741935483871|0.05	36|32|43|26|31|20	NA|6|NA|NA|NA|5	NA|5|NA|NA|NA|1	NA|7|NA|NA|NA|1	+|-|-|+|+|+	0.531493701	258	-0.821903675376566	-1.81959244625557	1.71241924550911
848	chr1	-	ENSG00000097021.14	nonsense_mediated_decay,nonsense_mediated_decay,	protein_coding	7.70216	6.02482	876	6324333	6453421	129089	protein_coding	KNOWN	ACOT7	nonsense_mediated_decay	ACOT7-002	6453421	1	266	13.72698	266	1	2	-139.5|-533.5	7|5	0.0196078431372549|0	0.215686274509804|0.04	0.0588235294117647|0.16	51|25	NA|NA	NA|NA	NA|NA	-|-	0	NA	NA	NA	NA	NA	NA	NA	NA	NA	NA	0.552689462	265	3.77894235560458	-0.755354035830606	5.53025491091203
860	chr1	+	ENSG00000187017.10	processed_transcript,	protein_coding	3.58364	2.50537	888	6508103	6520989	12887	protein_coding	KNOWN	ESPN	processed_transcript	ESPN-009	6508103	1	270	3.044505	270	1	3	-1753.5|-1374.5|-1152	5|4|4	0.0540540540540541|0.0740740740740741|0.227272727272727	0.0810810810810811|0.259259259259259|0.0909090909090909	0.162162162162162|0.148148148148148|0.0454545454545455	37|27|22	NA|6|3	NA|2|6	NA|6|1	-|+|+	1	431.5	4	0.12	0.16	0.08	25	4	3	4	-	0.627074585	269	1.60620768228697	0.254716194173469	1.10462334868185
920	chr1	+	ENSG00000041988.10	protein_coding,	protein_coding	16.795	13.183	949	6685252	6695646	10395	protein_coding	KNOWN	THAP3	protein_coding	THAP3-008	6685252	1	283	14.989	283	1	1	-51	6	0.083333333	0.194444444	0.055555556	36	NA	NA	NA	-	2	323.5|565.5	4|5	0.12|0	0.24|0.347826086956522	0.04|0	25|23	3|NA	2|NA	7|NA	+|-	0.512897421	282	3.90583223113078	-0.244170654846086	3.99228796551707
984	chr1	-	ENSG00000049249.4	protein_coding,	protein_coding	0.0534872	0	1013	7979907	8000926	21020	protein_coding	KNOWN	TNFRSF9	protein_coding	TNFRSF9-001	8000926	1	304	0.0267436	304	1	2	-111|-1720	4|4	0.107142857142857|0.166666666666667	0.142857142857143|0.166666666666667	0.178571428571429|0	28|18	NA|4	NA|1	NA|1	-|-	0	NA	NA	NA	NA	NA	NA	NA	NA	NA	NA	0.470905819	303	-5.22466250771799	-6.20014345558204	1.55870796567833
1000	chr1	+	ENSG00000238290.1	processed_transcript,	lincRNA	0.106974	0	1029	8086798	8182762	95965	lincRNA	NOVEL	RP11-431K24.1	processed_transcript	RP11-431K24.1-001	8086798	1	309	0.053487	309	1	1	-700.5	5	0.068965517	0.137931034	0.034482759	29	NA	NA	NA	-	5	76|202.5|270.5|458.5|514.5	5|5|7|5|4	0.210526315789474|0.232558139534884|0.186440677966102|0.162790697674419|0.171428571428571	0.105263157894737|0.116279069767442|0.101694915254237|0.0930232558139535|0.114285714285714	0.157894736842105|0.0930232558139535|0.186440677966102|0.13953488372093|0.0857142857142857	38|43|59|43|35	NA|NA|NA|NA|NA	NA|NA|NA|NA|NA	NA|NA|NA|NA|NA	+|+|+|+|+	0.477304539	308	-4.22466790227122	-3.88467906609756	2.97539154637162
1033	chr1	-	ENSG00000222511.1	misc_RNA,	misc_RNA	0.0534872	0	1062	8856633	8856731	99	misc_RNA	NOVEL	Y_RNA.704	misc_RNA	Y_RNA.704-201	8856731	1	328	0.0267436	328	1	0	NA	NA	NA	NA	NA	NA	NA	NA	NA	NA	0	NA	NA	NA	NA	NA	NA	NA	NA	NA	NA	0.446110778	327	-5.22466250771799	-7.42948265103816	3.73334339509994
1037	chr1	-	ENSG00000142599.13	protein_coding,	protein_coding	2.99528	2.80363	1066	8414686	8877702	463017	protein_coding	KNOWN	RERE	protein_coding	RERE-014	8877702	1	331	2.899455	331	1	1	-71	5	0.0625	0.25	0.03125	32	NA	NA	NA	-	2	638|373.5	4|4	0.136363636363636|0.103448275862069	0.136363636363636|0.241379310344828	0.0454545454545455|0	22|29	4|NA	3|NA	2|NA	-|+	0.427514497	330	1.53578174758894	-0.487821679778264	6.26790838447256
1040	chr1	-	ENSG00000074800.8	processed_transcript,	protein_coding	45.9455	42.2334	1069	8931150	8934976	3827	protein_coding	KNOWN	ENO1	processed_transcript	ENO1-007	8934976	1	333	44.08945	333	1	0	NA	NA	NA	NA	NA	NA	NA	NA	NA	NA	1	1180	4	0.2	0.05	0.05	20	2	2	2	+	0.526894621	332	5.46236157485255	-6.58713393942451	4.95958003957818
1041	chr1	-	ENSG00000236269.1	processed_transcript,	processed_transcript	1.01626	1.01408	1070	8935847	8938066	2220	processed_transcript	PUTATIVE	RP3-477M7.2	processed_transcript	RP3-477M7.2-001	8938066	1	334	1.01517	334	1	0	NA	NA	NA	NA	NA	NA	NA	NA	NA	NA	0	NA	NA	NA	NA	NA	NA	NA	NA	NA	NA	0.530093981	333	0.0217213408295487	-3.73118714544736	5.8727770174388
1048	chr1	-	ENSG00000074800.8	processed_transcript,	protein_coding	1.49764	0.775472	1077	8934915	8939308	4394	protein_coding	KNOWN	ENO1	processed_transcript	ENO1-008	8939308	1	337	1.136556	337	1	0	NA	NA	NA	NA	NA	NA	NA	NA	NA	NA	0	NA	NA	NA	NA	NA	NA	NA	NA	NA	NA	0.482703459	336	0.18466876988555	-2.66840021533432	6.84720394772802
1065	chr1	-	ENSG00000142583.11	protein_coding,	protein_coding	0	0.0596517	1094	9095166	9129775	34610	protein_coding	KNOWN	SLC2A5	protein_coding	SLC2A5-001	9129775	1	344	0.02982585	344	1	0	NA	NA	NA	NA	NA	NA	NA	NA	NA	NA	0	NA	NA	NA	NA	NA	NA	NA	NA	NA	NA	0.515896821	343	-5.06729293623609	-4.22159629875831	1.8026891400757
1081	chr1	+	ENSG00000234546.1	processed_transcript,	processed_transcript	0.855795	0.775472	1110	9242271	9243855	1585	processed_transcript	PUTATIVE	RP3-510D11.2	processed_transcript	RP3-510D11.2-001	9242271	1	349	0.8156335	349	1	0	NA	NA	NA	NA	NA	NA	NA	NA	NA	NA	5	486|759.5|880|1153|1220.5	6|4|5|6|4	0.111111111111111|0.04|0.0714285714285714|0.0789473684210526|0.0952380952380952	0.0833333333333333|0.28|0.142857142857143|0.210526315789474|0.0476190476190476	0.0833333333333333|0|0.107142857142857|0.0789473684210526|0.0952380952380952	36|25|28|38|21	NA|2|NA|NA|5	NA|4|NA|NA|1	NA|5|NA|NA|1	+|-|+|+|-	0.514097181	348	-0.294007063413019	-1.89485305468228	1.01256795144026
1096	chr1	+	ENSG00000188807.8	protein_coding,protein_coding,	protein_coding	0.909283	1.01408	1125	9648980	9665012	16033	protein_coding	KNOWN	TMEM201	protein_coding	TMEM201-003	9648980	1	359	1.923363	359	1	2	-244|-55	5|8	0.1|0.112903225806452	0.166666666666667|0.161290322580645	0.0666666666666667|0.0645161290322581	30|62	NA|NA	NA|NA	NA|NA	-|-	3	181.5|332.5|1252.5	6|4|4	0.0232558139534884|0.111111111111111|0.0740740740740741	0.255813953488372|0.222222222222222|0.185185185185185	0.0232558139534884|0.0740740740740741|0.222222222222222	43|27|27	NA|NA|6	NA|NA|6	NA|NA|2	-|+|-	0.49030194	358	0.943631070986411	-1.46912615574804	5.69370715464798
1098	chr1	+	ENSG00000171608.9	protein_coding,	protein_coding	2.03251	1.55094	1129	9711790	9789172	77383	protein_coding	KNOWN	PIK3CD	protein_coding	PIK3CD-202	9711790	1	360	1.791725	360	1	1	-23.5	4	0.08	0.2	0	25	NA	NA	NA	-	4	261.5|647|715|1006.5	7|5|5|4	0.0425531914893617|0.138888888888889|0.09375|0.103448275862069	0.276595744680851|0.166666666666667|0.21875|0.137931034482759	0.106382978723404|0.0555555555555556|0.03125|0.0689655172413793	47|36|32|29	NA|NA|NA|NA	NA|NA|NA|NA	NA|NA|NA|NA	+|+|-|+	0.49170166	359	0.841349224682754	-1.83392216503906	1.0560509675841
1103	chr1	-	ENSG00000231789.1	processed_transcript,	lincRNA	5.83011	6.9196	1134	9739858	9747632	7775	lincRNA	NOVEL	RP11-558F24.4	processed_transcript	RP11-558F24.4-001	9747632	1	363	6.374855	363	1	3	-10|-291.5|-1897	6|4|6	0.111111111111111|0.0952380952380952|0	0.111111111111111|0.0952380952380952|0.236842105263158	0.0555555555555556|0.0476190476190476|0.0789473684210526	36|21|38	NA|3|NA	NA|1|NA	NA|1|NA	+|-|-	0	NA	NA	NA	NA	NA	NA	NA	NA	NA	NA	0.581283743	362	2.67239252735816	-1.69338312346551	2.58916399772904
1116	chr1	-	ENSG00000178585.10	protein_coding,	protein_coding	0.37441	0.417562	1148	9909597	9932150	22554	protein_coding	KNOWN	CTNNBIP1	protein_coding	CTNNBIP1-201	9932150	1	368	0.395986	368	1	0	NA	NA	NA	NA	NA	NA	NA	NA	NA	NA	3	1257|650|171.5	4|4|6	0.05|0.0555555555555556|0.0975609756097561	0.05|0|0.317073170731707	0.2|0.166666666666667|0.0975609756097561	20|18|41	4|NA|NA	1|NA|NA	2|NA|NA	+|-|-	0.521095781	367	-1.33647866985422	-5.81189789591633	1.07826756473713
1124	chr1	-	ENSG00000162441.6	processed_transcript,	protein_coding	0.160462	0.536865	1156	9982171	10002807	20637	protein_coding	KNOWN	LZIC	processed_transcript	LZIC-003	10002807	1	371	0.3486635	371	1	0	NA	NA	NA	NA	NA	NA	NA	NA	NA	NA	0	NA	NA	NA	NA	NA	NA	NA	NA	NA	NA	0.480903819	370	-1.52009275206663	-5.29897089161217	2.48529775693235
1137	chr1	+	ENSG00000162444.10	protein_coding,	protein_coding	4.86734	8.70915	1169	10057274	10076078	18805	protein_coding	KNOWN	RBP7	protein_coding	RBP7-001	10057274	1	378	6.788245	378	1	1	-35	4	0.045454545	0.090909091	0.045454545	22	NA	NA	NA	-	4	238.5|342.5|410.5|507.5	4|5|4|6	0.121212121212121|0.0740740740740741|0.148148148148148|0.0425531914893617	0.212121212121212|0.148148148148148|0.185185185185185|0.25531914893617	0.0606060606060606|0.037037037037037|0.0740740740740741|0.0425531914893617	33|27|27|47	5|NA|6|NA	7|NA|6|NA	7|NA|1|NA	-|-|-|+	0.49410118	377	2.76303863528518	-1.77941740585555	1.32186980666619
1150	chr1	+	ENSG00000130939.13	processed_transcript,	protein_coding	0.160462	0.35791	1182	10218412	10231247	12836	protein_coding	KNOWN	UBE4B	processed_transcript	UBE4B-009	10218412	1	383	0.259186	383	1	0	NA	NA	NA	NA	NA	NA	NA	NA	NA	NA	0	NA	NA	NA	NA	NA	NA	NA	NA	NA	NA	0.447110578	382	-1.94794030211257	-7.26512261774901	0.98630097840317
1160	chr1	+	ENSG00000054523.11	processed_transcript,	protein_coding	0.481385	0.178955	1192	10342508	10352392	9885	protein_coding	KNOWN	KIF1B	processed_transcript	KIF1B-007	10342508	1	386	0.33017	386	1	0	NA	NA	NA	NA	NA	NA	NA	NA	NA	NA	0	NA	NA	NA	NA	NA	NA	NA	NA	NA	NA	0.377124575	385	-1.59871905524632	-7.13776206618625	3.11721279714972
1179	chr1	+	ENSG00000251503.2	protein_coding,	protein_coding	4.11852	7.87403	1212	10490441	10511716	21276	protein_coding	NOVEL	APITD1-CORT	protein_coding	APITD1-CORT-002	10490441	1	391	5.996275	391	1	1	-1177.5	4	0.130434783	0.173913043	0.086956522	23	NA	NA	NA	-	2	206.5|1092	4|4	0|0.181818181818182	0.142857142857143|0.0909090909090909	0.142857142857143|0.0909090909090909	21|22	2|2	2|1	2|6	+|-	0.526894621	390	2.58406654940293	-1.99366033769549	3.50196121014518
1180	chr1	+	ENSG00000175279.12	protein_coding,	protein_coding	10.6974	14.9129	1213	10490500	10502766	12267	protein_coding	KNOWN	APITD1	protein_coding	APITD1-001	10490500	1	392	12.80515	392	1	1	-1236.5	4	0.130434783	0.173913043	0.086956522	23	NA	NA	NA	-	2	147.5|1033	4|4	0|0.181818181818182	0.142857142857143|0.0909090909090909	0.142857142857143|0.0909090909090909	21|22	2|2	2|1	2|6	+|-	0.531893621	391	3.67865224770471	-2.03326831962549	3.34991706862686
1183	chr1	+	ENSG00000251503.2	processed_transcript,	protein_coding	0.267436	0.656169	1216	10491315	10511716	20402	protein_coding	NOVEL	APITD1-CORT	processed_transcript	APITD1-CORT-003	10491315	1	393	0.4618025	393	1	1	-667.5	4	0	0.142857143	0.142857143	21	2	2	2	+	1	218	4	0.181818182	0.090909091	0.090909091	22	2	1	6	-	0.557088582	392	-1.1146521116241	-4.0445146356681	2.44198773135514
1188	chr1	+	ENSG00000142655.7	processed_transcript,	protein_coding	0.0534872	0	1221	10532345	10596629	64285	protein_coding	KNOWN	PEX14	processed_transcript	PEX14-002	10532345	1	398	0.0267436	398	1	0	NA	NA	NA	NA	NA	NA	NA	NA	NA	NA	1	12	7	0.083333333	0.229166667	0.104166667	48	NA	NA	NA	-	0.474905019	397	-5.22466250771799	-3.12782843113042	2.33511133618513
1191	chr1	-	ENSG00000160049.6	protein_coding,	protein_coding	143.453	119.363	1224	10516579	10532583	16005	protein_coding	KNOWN	DFFA	protein_coding	DFFA-001	10532583	1	399	131.408	399	1	0	NA	NA	NA	NA	NA	NA	NA	NA	NA	NA	1	226	7	0.083333333	0.229166667	0.104166667	48	NA	NA	NA	-	0.48790242	398	7.03790929807576	-2.45244355606846	5.95209817853758
1209	chr1	-	ENSG00000175262.9	protein_coding,protein_coding,	protein_coding	0	0.178955	1245	11006530	11042094	35565	protein_coding	KNOWN	C1orf127	protein_coding	C1orf127-201	11042094	1	404	0.178955	404	1	0	NA	NA	NA	NA	NA	NA	NA	NA	NA	NA	3	1873|1120|151	4|5|4	0.15|0.1|0.230769230769231	0.15|0.15|0.0769230769230769	0.05|0.15|0.0769230769230769	20|40|26	1|NA|NA	4|NA|NA	3|NA|NA	+|-|-	0.49370126	403	-2.48233124169226	-6.20014345558204	2.87245430100245
1230	chr1	-	ENSG00000116649.4	processed_transcript,	protein_coding	39.5271	28.3346	1266	11116068	11120077	4010	protein_coding	KNOWN	SRM	processed_transcript	SRM-005	11120077	1	409	33.93085	409	1	2	-216|-353.5	9|4	0.0166666666666667|0.0740740740740741	0.3|0.259259259259259	0.0833333333333333|0.111111111111111	60|27	NA|NA	NA|NA	NA|NA	+|+	4	642|495|401|57.5	4|4|4|6	0.0384615384615385|0.0384615384615385|0.0454545454545455|0	0.153846153846154|0.269230769230769|0.181818181818182|0.303030303030303	0.230769230769231|0.153846153846154|0.136363636363636|0	26|26|22|33	NA|NA|NA|NA	NA|NA|NA|NA	NA|NA|NA|NA	+|+|-|+	0.517296541	408	5.08452566626914	0.111433355585961	3.81986219405718
1243	chr1	-	ENSG00000171824.9	processed_transcript,	protein_coding	36.8527	55.2375	1279	11151560	11159911	8352	protein_coding	KNOWN	EXOSC10	processed_transcript	EXOSC10-008	11159911	1	413	46.0451	413	1	0	NA	NA	NA	NA	NA	NA	NA	NA	NA	NA	0	NA	NA	NA	NA	NA	NA	NA	NA	NA	NA	0.482303539	412	5.52497573151168	-1.43869435963544	6.37594124795708
1263	chr1	+	ENSG00000120942.8	protein_coding,	protein_coding	12.5695	11.1549	1299	11333263	11348491	15229	protein_coding	KNOWN	UBIAD1	protein_coding	UBIAD1-001	11333263	1	423	11.8622	423	1	4	-241.5|-192|-97|-52	6|7|5|6	0.0344827586206897|0.113636363636364|0.117647058823529|0.0666666666666667	0.172413793103448|0.0909090909090909|0.0588235294117647|0.1	0|0.0681818181818182|0.0588235294117647|0.0666666666666667	29|44|34|30	NA|NA|NA|NA	NA|NA|NA|NA	NA|NA|NA|NA	-|-|-|-	0	NA	NA	NA	NA	NA	NA	NA	NA	NA	NA	0.481703659	422	3.56829969623405	-1.5640471221724	4.7677553684378
1269	chr1	+	ENSG00000204624.6	processed_transcript,	protein_coding	1.23021	2.08781	1305	11539223	11542017	2795	protein_coding	KNOWN	PTCHD2	processed_transcript	PTCHD2-003	11539223	1	426	1.65901	426	1	1	-1076	5	0.066666667	0.1	0.166666667	30	NA	NA	NA	+	1	752	6	0.029411765	0.176470588	0.088235294	34	NA	NA	NA	+	0.533093381	425	0.730322582440207	-0.400680356877428	1.46189469261057
1273	chr1	-	ENSG00000116661.8	processed_transcript,	protein_coding	0.802308	1.01408	1309	11709585	11710770	1186	protein_coding	KNOWN	FBXO2	processed_transcript	FBXO2-004	11710770	1	428	0.908194	428	1	1	-1511	5	0.176470588	0.176470588	0.117647059	34	NA	NA	NA	+	5	1724|1648|1452|959|457	6|4|4|5|4	0|0.115384615384615|0.0416666666666667|0.0833333333333333|0.1	0.142857142857143|0.153846153846154|0.0416666666666667|0.138888888888889|0.1	0.178571428571429|0.0384615384615385|0.0833333333333333|0.138888888888889|0.05	28|26|24|36|20	NA|NA|NA|NA|2	NA|NA|NA|NA|1	NA|NA|NA|NA|2	-|-|+|-|-	0.608478304	427	-0.138927589284374	-2.17071221893461	3.17515716274911
1277	chr1	-	ENSG00000116661.8	protein_coding,	protein_coding	38.0294	43.2475	1313	11709830	11714488	4659	protein_coding	KNOWN	FBXO2	protein_coding	FBXO2-201	11714488	1	430	40.63845	430	1	6	-42.5|-76.5|-416.5|-560|-831|-867	5|4|8|7|5|4	0|0.037037037037037|0|0.0192307692307692|0.0357142857142857|0.2	0.16|0.259259259259259|0.244897959183673|0.211538461538462|0.0357142857142857|0.1	0.08|0.037037037037037|0.0204081632653061|0.0576923076923077|0.142857142857143|0.05	25|27|49|52|28|20	NA|NA|NA|NA|NA|1	NA|NA|NA|NA|NA|5	NA|NA|NA|NA|NA|2	-|-|+|+|+|-	4	1249|886|712|155.5	4|3|5|4	0.136363636363636|0.125|0.117647058823529|0.12	0.181818181818182|0|0.0294117647058824|0.08	0|0.0833333333333333|0.205882352941176|0.08	22|24|34|25	3|NA|NA|NA	5|NA|NA|NA	1|NA|NA|NA	-|+|+|-	0.565886823	429	5.34477347190005	-0.805658173141005	2.74112157653681
1286	chr1	+	ENSG00000116663.6	protein_coding,	protein_coding	0.37441	0	1322	11724181	11734411	10231	protein_coding	KNOWN	FBXO6	protein_coding	FBXO6-001	11724181	1	434	0.187205	434	1	1	-66.5	4	0.173913043	0.173913043	0.043478261	23	NA	NA	NA	+	5	162|193|327.5|405|767	4|4|5|5|3	0.125|0|0.0857142857142857|0.0294117647058824|0.1	0.166666666666667|0.136363636363636|0.171428571428571|0.205882352941176|0.1	0.0833333333333333|0.0909090909090909|0.0285714285714286|0.0588235294117647|0	24|22|35|34|20	NA|NA|NA|NA|NA	NA|NA|NA|NA|NA	NA|NA|NA|NA|NA	+|+|+|+|+	0.524895021	433	-2.41730912695925	-1.3097133914806	1.70500427089452
1316	chr1	+	ENSG00000215910.3	processed_transcript,	protein_coding	0.160462	0.238607	1356	11847869	11849642	1774	protein_coding	KNOWN	C1orf167	processed_transcript	C1orf167-003	11847869	1	440	0.1995345	440	1	0	NA	NA	NA	NA	NA	NA	NA	NA	NA	NA	2	279|1348	5|4	0.15625|0.125	0.125|0.166666666666667	0.09375|0.0416666666666667	32|24	NA|NA	NA|NA	NA|NA	+|+	0.547690462	439	-2.32528988139349	-2.9930801091586	0.951405874158883
1328	chr1	+	ENSG00000011021.16	protein_coding,protein_coding,protein_coding,protein_coding,protein_coding,protein_coding,	protein_coding	28.7226	26.1275	1368	11866320	11888275	21956	protein_coding	KNOWN	CLCN6	protein_coding	CLCN6-002	11866320	1	442	164.5503	442	1	0	NA	NA	NA	NA	NA	NA	NA	NA	NA	NA	1	163.5	4	0.08	0.2	0.12	25	NA	NA	NA	+	0.543891222	441	7.36238484648991	-1.68825974375595	6.41386308717684
1342	chr1	-	ENSG00000116685.11	protein_coding,	protein_coding	18.774	24.2782	1382	11982232	11986485	4254	protein_coding	KNOWN	KIAA2013	protein_coding	KIAA2013-001	11986485	1	452	21.5261	452	1	0	NA	NA	NA	NA	NA	NA	NA	NA	NA	NA	1	132.5	5	0	0.258064516	0.064516129	31	NA	NA	NA	-	0.4905019	451	4.42801505720155	-1.01741414415885	5.1277116269678
1344	chr1	+	ENSG00000083444.10	protein_coding,	protein_coding	25.7808	21.236	1384	11994751	12012748	17998	protein_coding	KNOWN	PLOD1	protein_coding	PLOD1-005	11994751	1	453	23.5084	453	1	1	-42	4	0.083333333	0.083333333	0.041666667	24	NA	NA	NA	+	3	260|673.5|1620	4|5|4	0.133333333333333|0.219512195121951|0.15	0.133333333333333|0.0487804878048781|0.05	0.133333333333333|0.121951219512195|0.05	30|41|20	6|NA|NA	7|NA|NA	5|NA|NA	+|+|-	0.49790042	452	4.55510444627232	-1.69012071227841	2.74783828992816
1359	chr1	+	ENSG00000116688.9	processed_transcript,	protein_coding	15.8857	17.3586	1399	12040492	12052697	12206	protein_coding	KNOWN	MFN2	processed_transcript	MFN2-006	12040492	1	454	16.62215	454	1	1	-301	3	0.136363636	0.136363636	0	22	NA	NA	NA	-	2	139.5|232.5	5|4	0.0857142857142857|0.0869565217391304	0.228571428571429|0.260869565217391	0.142857142857143|0.0434782608695652	35|23	NA|1	NA|4	NA|4	+|+	0.513897221	453	4.05503509515012	-0.715720438526919	4.98241406264975
1378	chr1	+	ENSG00000028137.11	protein_coding,processed_transcript,protein_coding,protein_coding,	protein_coding	0.96277	0.596517	1418	12227060	12269285	42226	protein_coding	KNOWN	TNFRSF1B	protein_coding	TNFRSF1B-001	12227060	1	463	3.118574	463	1	2	-1977|-1249	4|4	0.230769230769231|0	0|0.0555555555555556	0.153846153846154|0.222222222222222	26|18	3|NA	3|NA	7|NA	-|-	6	48.5|85.5|507|814.5|1740.5|1799.5	5|4|5|4|6|4	0.114285714285714|0.0434782608695652|0.138888888888889|0.206896551724138|0.162162162162162|0.142857142857143	0.2|0.217391304347826|0.138888888888889|0.137931034482759|0.0540540540540541|0.142857142857143	0.0285714285714286|0.0869565217391304|0.111111111111111|0.0689655172413793|0.108108108108108|0	35|23|36|29|37|21	NA|6|NA|3|NA|NA	NA|3|NA|7|NA|NA	NA|1|NA|6|NA|NA	+|-|-|+|-|-	0.553489302	462	1.64088649273703	-1.07066041740535	1.08671515787485
1408	chr1	+	ENSG00000188984.7	protein_coding,	protein_coding	0.37441	0.238607	1449	12776118	12788726	12609	protein_coding	KNOWN	AADACL3	protein_coding	AADACL3-001	12776118	1	476	0.3065085	476	1	2	-626.5|-550.5	4|7	0.185185185185185|0.156862745098039	0|0.0196078431372549	0.111111111111111|0.117647058823529	27|51	NA|NA	NA|NA	NA|NA	+|+	0	NA	NA	NA	NA	NA	NA	NA	NA	NA	NA	0.466906619	475	-1.70600101203881	-5.89530907968407	2.26156059019106
1504	chr1	+	ENSG00000189337.10	protein_coding,	protein_coding	1.6581	0.894776	1550	15250626	15394648	144023	protein_coding	KNOWN	KAZN	protein_coding	KAZN-003	15250626	1	539	1.276438	539	1	1	-70	5	0	0.153846154	0	26	NA	NA	NA	+	4	119|463|652|1110	4|4|4|4	0.05|0|0.0625|0.208333333333333	0.15|0.166666666666667|0.25|0.0416666666666667	0|0|0.0625|0	20|18|32|24	NA|NA|NA|NA	NA|NA|NA|NA	NA|NA|NA|NA	+|+|+|-	0.522095581	538	0.3521234638987	-1.060093454917	2.54742490387931
1508	chr1	-	ENSG00000175147.7	processed_transcript,	lincRNA	0	0.0596517	1554	15442448	15478898	36451	lincRNA	KNOWN	C1orf126	processed_transcript	C1orf126-002	15478898	1	540	0.02982585	540	1	3	-1047|-1238|-1313.5	4|4|5	0.178571428571429|0.125|0.172413793103448	0.142857142857143|0.125|0.137931034482759	0.0714285714285714|0|0	28|16|29	NA|2|NA	NA|1|NA	NA|1|NA	+|+|-	0	NA	NA	NA	NA	NA	NA	NA	NA	NA	NA	0.605078984	539	-5.06729293623609	-2.25634885549637	2.68623134128728
1518	chr1	+	ENSG00000142621.14	protein_coding,nonsense_mediated_decay,protein_coding,protein_coding,	protein_coding	0.641847	0.298259	1564	15573768	15724622	150855	protein_coding	KNOWN	FHAD1	protein_coding	FHAD1-202	15573768	1	544	1.880212	544	1	3	-478.5|-327|-7.5	7|4|4	0.162790697674419|0.136363636363636|0	0.0465116279069767|0.0909090909090909|0.210526315789474	0.186046511627907|0.0909090909090909|0.0526315789473684	43|22|19	NA|NA|NA	NA|NA|NA	NA|NA|NA	-|-|+	0	NA	NA	NA	NA	NA	NA	NA	NA	NA	NA	0.469106179	543	0.910895339618421	-1.97823035238378	2.61971796063493
1561	chr1	+	ENSG00000116138.7	protein_coding,protein_coding,protein_coding,nonsense_mediated_decay,	protein_coding	3.47667	5.24935	1613	15853308	15893090	39783	protein_coding	KNOWN	DNAJC16	protein_coding	DNAJC16-002	15853308	1	554	17.45204	554	1	3	-1889|-1635.5|-1276	4|5|5	0|0|0.227272727272727	0.0909090909090909|0.206896551724138|0	0.0909090909090909|0.0344827586206897|0.0454545454545455	22|29|22	NA|NA|NA	NA|NA|NA	NA|NA|NA	-|-|-	0	NA	NA	NA	NA	NA	NA	NA	NA	NA	NA	0.518896221	553	4.12532378036898	-1.81959244625557	5.25952478952158
1567	chr1	+	ENSG00000116138.7	processed_transcript,	protein_coding	0.481385	0.656169	1620	15894654	15896776	2123	protein_coding	KNOWN	DNAJC16	processed_transcript	DNAJC16-009	15894654	1	556	0.568777	556	1	0	NA	NA	NA	NA	NA	NA	NA	NA	NA	NA	1	429.5	4	0.142857143	0.095238095	0.095238095	21	NA	NA	NA	-	0.464507099	555	-0.81406496793431	-7.20003738066477	2.84348122407824
1569	chr1	-	ENSG00000237301.1	processed_transcript,	lincRNA	0.588359	0.417562	1622	15912631	15930121	17491	lincRNA	NOVEL	RP4-680D5.2	processed_transcript	RP4-680D5.2-001	15930121	1	558	0.5029605	558	1	0	NA	NA	NA	NA	NA	NA	NA	NA	NA	NA	0	NA	NA	NA	NA	NA	NA	NA	NA	NA	NA	0.469706059	557	-0.991482992454516	-2.16682010355135	1.90222759002799
1570	chr1	+	ENSG00000235084.2	retrotransposed,	pseudogene	3.53016	3.63875	1623	15931077	15931538	462	pseudogene	KNOWN	RP4-680D5.3	retrotransposed	RP4-680D5.3-201	15931077	1	559	3.584455	559	1	0	NA	NA	NA	NA	NA	NA	NA	NA	NA	NA	0	NA	NA	NA	NA	NA	NA	NA	NA	NA	NA	0.49030194	558	1.84175378041434	-5.03499969097805	1.14241278122678
1578	chr1	+	ENSG00000215695.1	protein_coding,	protein_coding	0.0534872	0.0596517	1631	15986364	15988217	1854	protein_coding	KNOWN	RSC1A1	protein_coding	RSC1A1-001	15986364	1	563	0.05656945	563	1	0	NA	NA	NA	NA	NA	NA	NA	NA	NA	NA	0	NA	NA	NA	NA	NA	NA	NA	NA	NA	NA	0.389122176	562	-4.14383304541722	-6.82811681818246	2.80395005453786
1588	chr1	+	ENSG00000162460.6	processed_transcript,	protein_coding	1.39067	0.835124	1641	16069042	16071075	2034	protein_coding	NOVEL	TMEM82	processed_transcript	TMEM82-002	16069042	1	568	1.112897	568	1	1	-1248.5	4	0.074074074	0.074074074	0.148148148	27	7	1	5	-	3	201.5|460|695	5|5|4	0.135135135135135|0.166666666666667|0.0357142857142857	0.162162162162162|0.111111111111111|0.25	0.0810810810810811|0.194444444444444|0.107142857142857	37|36|28	NA|NA|7	NA|NA|4	NA|NA|2	-|-|-	0.581483703	567	0.15432007563994	-1.63441499071978	1.83021433832742
1618	chr1	+	ENSG00000065526.5	processed_transcript,	protein_coding	0.106974	0.0596517	1671	16265078	16266039	962	protein_coding	KNOWN	SPEN	processed_transcript	SPEN-005	16265078	1	579	0.08331285	579	1	1	-1338	4	0.125	0.125	0	16	1	1	2	-	0	NA	NA	NA	NA	NA	NA	NA	NA	NA	NA	0.566886623	578	-3.58531715875146	-5.26528913161293	2.14753430659438
1635	chr1	-	ENSG00000116809.6	protein_coding,protein_coding,protein_coding,	protein_coding	7.16729	6.97925	1689	16268366	16302627	34262	protein_coding	KNOWN	ZBTB17	protein_coding	ZBTB17-201	16302627	1	582	21.21981	582	1	1	-1835	5	0.235294118	0.058823529	0.088235294	34	NA	NA	NA	-	3	562|323.5|184	5|6|4	0.0714285714285714|0.0465116279069767|0.107142857142857	0.214285714285714|0.162790697674419|0.25	0.0357142857142857|0.116279069767442|0.0357142857142857	28|43|28	NA|NA|NA	NA|NA|NA	NA|NA|NA	-|-|-	0.433913217	581	4.4073398334546	-2.65925767055848	3.88579874800767
1662	chr1	-	ENSG00000142627.8	processed_transcript,	protein_coding	0.213949	0.238607	1717	16461055	16472945	11891	protein_coding	KNOWN	EPHA2	processed_transcript	EPHA2-003	16472945	1	594	0.226278	594	1	0	NA	NA	NA	NA	NA	NA	NA	NA	NA	NA	2	1163|867	5|4	0.166666666666667|0.136363636363636	0.2|0.136363636363636	0|0.0454545454545455	30|22	NA|1	NA|7	NA|1	+|+	0.552289542	593	-2.14383177026393	-1.74322596426727	4.92234529577375
1663	chr1	+	ENSG00000227959.1	processed_transcript,	processed_transcript	0.0534872	0.0596517	1718	16481706	16483824	2119	processed_transcript	NOVEL	RP11-276H7.2	processed_transcript	RP11-276H7.2-001	16481706	1	595	0.05656945	595	1	3	-1711.5|-1070.5|-157.5	5|3|4	0.0689655172413793|0.0869565217391304|0.130434782608696	0.172413793103448|0.0434782608695652|0.130434782608696	0.0689655172413793|0.130434782608696|0.0869565217391304	29|23|23	NA|NA|NA	NA|NA|NA	NA|NA|NA	-|-|+	3	187|596|760.5	5|5|4	0.0416666666666667|0.0833333333333333|0.037037037037037	0.166666666666667|0.25|0.185185185185185	0.0416666666666667|0.0833333333333333|0.111111111111111	24|36|27	NA|NA|5	NA|NA|4	NA|NA|3	-|+|-	0.592481504	594	-4.14383304541722	-2.92795187216127	2.83355784645708
1673	chr1	-	ENSG00000142632.10	protein_coding,protein_coding,	protein_coding	5.88359	9.96184	1728	16524599	16539104	14506	protein_coding	KNOWN	ARHGEF19	protein_coding	ARHGEF19-001	16539104	1	599	15.84543	599	1	0	NA	NA	NA	NA	NA	NA	NA	NA	NA	NA	3	1612|359.5|54	4|4|4	0.25|0.130434782608696|0.0666666666666667	0|0.217391304347826|0.3	0.05|0|0.133333333333333	20|23|30	1|NA|NA	1|NA|NA	5|NA|NA	+|-|+	0.517296541	598	3.9859949057877	-2.17396367674261	5.67434481592325
1675	chr1	-	ENSG00000237276.3	processed_transcript,	protein_coding	0.213949	0.119303	1731	16542952	16543823	872	protein_coding	KNOWN	ANO7L1	processed_transcript	ANO7L1-002	16543823	1	600	0.166626	600	1	6	-97.5|-137.5|-224|-323.5|-379.5|-704	5|4|4|5|4|4	0.129032258064516|0.0434782608695652|0.0909090909090909|0.0967741935483871|0.08|0.192307692307692	0.193548387096774|0.173913043478261|0.136363636363636|0.129032258064516|0.2|0.115384615384615	0.0645161290322581|0.130434782608696|0.136363636363636|0|0.08|0.0384615384615385	31|23|22|31|25|26	NA|NA|NA|NA|NA|NA	NA|NA|NA|NA|NA|NA	NA|NA|NA|NA|NA|NA	-|-|-|-|+|-	0	NA	NA	NA	NA	NA	NA	NA	NA	NA	NA	0.534893021	599	-2.58531456126427	-1.57905524614028	1.12161158855792
1679	chr1	-	ENSG00000132881.5	processed_transcript,	protein_coding	0.160462	0.119303	1735	16555170	16563495	8326	protein_coding	KNOWN	RSG1	processed_transcript	RSG1-002	16563495	1	602	0.1398825	602	1	2	-126|-251.5	7|4	0.0625|0	0.1875|0.157894736842105	0.0833333333333333|0.210526315789474	48|19	NA|2	NA|1	NA|4	-|+	0	NA	NA	NA	NA	NA	NA	NA	NA	NA	NA	0.49910018	601	-2.83771260945705	-1.61263304700563	2.51669571536296
1680	chr1	-	ENSG00000233929.1	processed_pseudogene,	pseudogene	0.0534872	0.0596517	1736	16567708	16567893	186	pseudogene	KNOWN	MT1XP1	processed_pseudogene	MT1XP1-001	16567893	1	603	0.05656945	603	1	1	-1332.5	4	0.130434783	0	0.086956522	23	5	1	1	+	0	NA	NA	NA	NA	NA	NA	NA	NA	NA	NA	0.529294141	602	-4.14383304541722	-5.22156935509625	3.19816393092625
1690	chr1	+	ENSG00000055070.11	processed_transcript,protein_coding,nonsense_mediated_decay,protein_coding,	protein_coding	86.8097	107.85	1746	16693738	16722607	28870	protein_coding	KNOWN	C1orf144	protein_coding	C1orf144-201	16693738	1	605	389.3194	605	1	1	-12.5	4	0.130434783	0	0.043478261	23	NA	NA	NA	+	1	313	4	0	0.25	0.083333333	24	NA	NA	NA	-	0.471505699	604	8.60481042653915	-2.73791810594574	6.77843858347379
1701	chr1	+	ENSG00000157191.13	protein_coding,protein_coding,	protein_coding	59.4243	63.3501	1758	16767219	16786572	19354	protein_coding	KNOWN	NECAP2	protein_coding	NECAP2-002	16767219	1	608	122.7744	608	1	0	NA	NA	NA	NA	NA	NA	NA	NA	NA	NA	1	601	4	0.142857143	0.142857143	0.178571429	28	NA	NA	NA	-	0.472105579	607	6.9398659618568	-2.76022556928063	3.68982458778999
1714	chr1	+	ENSG00000224174.1	processed_transcript,	processed_transcript	0.802308	1.49129	1772	16847189	16848303	1115	processed_transcript	NOVEL	RP4-798A10.4	processed_transcript	RP4-798A10.4-001	16847189	1	612	1.146799	612	1	0	NA	NA	NA	NA	NA	NA	NA	NA	NA	NA	0	NA	NA	NA	NA	NA	NA	NA	NA	NA	NA	0.453709258	611	0.197612551672527	-5.01620266055611	2.82250561516097
1717	chr1	-	ENSG00000233421.2	processed_transcript,	lincRNA	0.0534872	0	1775	16860381	16862144	1764	lincRNA	NOVEL	RP5-875O13.1	processed_transcript	RP5-875O13.1-001	16862144	1	615	0.0267436	615	1	0	NA	NA	NA	NA	NA	NA	NA	NA	NA	NA	0	NA	NA	NA	NA	NA	NA	NA	NA	NA	NA	0.49530094	614	-5.22466250771799	-3.91265121978188	1.87211916010207
1728	chr1	-	ENSG00000219481.3	processed_transcript,	lincRNA	6.15103	5.96517	1786	16931913	16940029	8117	lincRNA	NOVEL	RP5-1182A14.1	processed_transcript	RP5-1182A14.1-002	16940029	1	620	6.0581	620	1	0	NA	NA	NA	NA	NA	NA	NA	NA	NA	NA	1	309.5	4	0	0.08	0.12	25	NA	NA	NA	-	0.445310938	619	2.59886539264523	-1.34776226231403	5.27210901772469
1733	chr1	-	ENSG00000215908.4	processed_transcript,	lincRNA	13.6927	13.8392	1791	16947340	16971167	23828	lincRNA	NOVEL	CROCCP2	processed_transcript	CROCCP2-001	16971167	1	622	13.76595	622	1	0	NA	NA	NA	NA	NA	NA	NA	NA	NA	NA	0	NA	NA	NA	NA	NA	NA	NA	NA	NA	NA	0.617876425	621	3.78303226987685	-1.27473528917499	5.75599578977411
1741	chr1	-	ENSG00000236698.1	processed_pseudogene,	pseudogene	0.0534872	0.178955	1799	17012116	17012550	435	pseudogene	NOVEL	AL021920.1	processed_pseudogene	AL021920.1-001	17012550	1	627	0.1162211	627	1	0	NA	NA	NA	NA	NA	NA	NA	NA	NA	NA	0	NA	NA	NA	NA	NA	NA	NA	NA	NA	NA	0.473705259	626	-3.10505608034528	-4.53948604447405	3.7444947184681
1770	chr1	+	ENSG00000058453.11	protein_coding,	protein_coding	6.79288	5.60726	1829	17248445	17299459	51015	protein_coding	KNOWN	CROCC	protein_coding	CROCC-001	17248445	1	646	6.20007	646	1	3	-1229|-674.5|-106.5	4|4|4	0.153846153846154|0.08|0.173913043478261	0.192307692307692|0.04|0.0434782608695652	0.192307692307692|0.16|0.0869565217391304	26|25|23	5|NA|NA	4|NA|NA	5|NA|NA	+|+|-	2	681|1126.5	4|4	0.142857142857143|0.173913043478261	0.214285714285714|0.0434782608695652	0.142857142857143|0.217391304347826	28|23	NA|1	NA|5	NA|4	-|-	0.50709858	645	2.63228450389996	-1.71122334632787	5.21054081073218
1784	chr1	-	ENSG00000117122.9	processed_transcript,processed_transcript,	protein_coding	0.37441	0.596517	1844	17302666	17304809	2144	protein_coding	KNOWN	MFAP2	processed_transcript	MFAP2-005	17304809	1	647	0.970927	647	1	5	-152|-988.5|-1104|-1807.5|-1959	4|4|5|4|4	0.136363636363636|0.0952380952380952|0.266666666666667|0.0740740740740741|0	0.181818181818182|0.142857142857143|0.0666666666666667|0.222222222222222|0.0666666666666667	0.0909090909090909|0.0476190476190476|0.0333333333333333|0.0740740740740741|0.133333333333333	22|21|30|27|30	1|1|NA|NA|NA	6|6|NA|NA|NA	3|1|NA|NA|NA	-|+|+|+|-	3	1687|1662|1611.5	4|4|7	0.0769230769230769|0.136363636363636|0.0697674418604651	0.153846153846154|0.0454545454545455|0.162790697674419	0.153846153846154|0.136363636363636|0.186046511627907	26|22|43	NA|NA|NA	NA|NA|NA	NA|NA|NA	-|+|+	0.595480904	646	-0.0425652654602495	-4.0445146356681	4.37046417961449
1787	chr1	-	ENSG00000117122.9	processed_transcript,	protein_coding	93.3352	120.437	1847	17302157	17307127	4971	protein_coding	KNOWN	MFAP2	processed_transcript	MFAP2-004	17307127	1	649	106.8861	649	1	2	-148|-249	2|4	0|0.142857142857143	0.181818181818182|0.0357142857142857	0.0909090909090909|0.107142857142857	22|28	NA|NA	NA|NA	NA|NA	+|+	5	1329.5|1214|510.5|359|84.5	4|5|4|4|4	0.0952380952380952|0.266666666666667|0.0740740740740741|0|0.0285714285714286	0.142857142857143|0.0666666666666667|0.222222222222222|0.0666666666666667|0.257142857142857	0.0476190476190476|0.0333333333333333|0.0740740740740741|0.133333333333333|0.0571428571428571	21|30|27|30|35	1|NA|NA|NA|NA	6|NA|NA|NA|NA	1|NA|NA|NA|NA	+|+|+|-|-	0.549290142	648	6.73993043979349	-1.06491447944778	5.40487247596579
1801	chr1	-	ENSG00000159363.13	protein_coding,	protein_coding	7.70216	5.60726	1862	17312453	17338410	25958	protein_coding	KNOWN	ATP13A2	protein_coding	ATP13A2-002	17338410	1	650	6.65471	650	1	1	-52.5	4	0.086956522	0.260869565	0	23	7	2	1	-	5	1813.5|490.5|429.5|63.5|28	5|4|4|4|4	0.189189189189189|0.037037037037037|0.142857142857143|0.0689655172413793|0.0769230769230769	0.0810810810810811|0.222222222222222|0.0476190476190476|0.206896551724138|0.269230769230769	0|0.111111111111111|0.0476190476190476|0.0689655172413793|0.0769230769230769	37|27|21|29|26	NA|NA|NA|NA|NA	NA|NA|NA|NA|NA	NA|NA|NA|NA|NA	-|-|+|+|+	0.51089782	649	2.7343757975154	-0.878849356710863	3.70627624948959
1822	chr1	+	ENSG00000142623.8	processed_transcript,	protein_coding	0.267436	0.119303	1883	17566127	17572499	6373	protein_coding	KNOWN	PADI1	processed_transcript	PADI1-002	17566127	1	655	0.1933695	655	1	1	-895.5	4	0.111111111	0.296296296	0.074074074	27	NA	NA	NA	-	1	655.5	4	0.24	0.16	0.08	25	NA	NA	NA	-	0.527494501	654	-2.37056783713972	-2.65470810601627	2.58561131972896
1824	chr1	+	ENSG00000159339.8	protein_coding,protein_coding,	protein_coding	0.267436	0.178955	1885	17634690	17661291	26602	protein_coding	KNOWN	PADI4	protein_coding	PADI4-201	17634690	1	657	0.446391	657	1	0	NA	NA	NA	NA	NA	NA	NA	NA	NA	NA	1	1710.5	4	0.137931034	0.172413793	0.172413793	29	4	7	6	-	0.518296341	656	-1.16362015460704	-5.58028414765494	1.63779523513965
1833	chr1	-	ENSG00000179051.9	protein_coding,	protein_coding	12.8904	12.2286	1895	17733256	17766220	32965	protein_coding	KNOWN	RCC2	protein_coding	RCC2-001	17766220	1	661	12.5595	661	1	2	-37.5|-109	4|7	0.04|0.0789473684210526	0.2|0.210526315789474	0|0.0263157894736842	25|38	NA|NA	NA|NA	NA|NA	+|-	4	1818.5|1524|1064.5|676.5	6|7|4|5	0.0930232558139535|0.0952380952380952|0.111111111111111|0.102564102564103	0.116279069767442|0.214285714285714|0.0740740740740741|0.179487179487179	0.0465116279069767|0.0714285714285714|0.111111111111111|0.102564102564103	43|42|27|39	NA|NA|NA|NA	NA|NA|NA|NA	NA|NA|NA|NA	+|-|+|-	0.487302539	659	3.65070712584629	-1.40735969847996	5.75492756832748
1850	chr1	-	ENSG00000230035.1	processed_transcript,	processed_transcript	0	0.0596517	1912	18493423	18505840	12418	processed_transcript	NOVEL	AL359738.1	processed_transcript	AL359738.1-001	18505840	1	667	0.02982585	667	1	1	-362	4	0.0625	0.15625	0.1875	32	NA	NA	NA	+	2	689.5|589	4|5	0.28|0.166666666666667	0.08|0	0.04|0.0666666666666667	25|30	4|NA	7|NA	1|NA	-|-	0.48810238	665	-5.06729293623609	-6.62935805456282	3.12179440648955
1854	chr1	+	ENSG00000225387.1	processed_transcript,	processed_transcript	0.213949	0.238607	1916	18712323	18715008	2686	processed_transcript	PUTATIVE	RP11-422P22.1	processed_transcript	RP11-422P22.1-001	18712323	1	669	0.226278	669	1	4	-1311.5|-1184|-97|-47.5	5|4|4|4	0.148148148148148|0.25|0.269230769230769|0.185185185185185	0.111111111111111|0|0|0.148148148148148	0.111111111111111|0.05|0.0769230769230769|0.111111111111111	27|20|26|27	NA|3|7|NA	NA|3|1|NA	NA|1|4|NA	+|+|-|-	0	NA	NA	NA	NA	NA	NA	NA	NA	NA	NA	0.523095381	667	-2.14383177026393	-4.00923966514458	1.05568086404393
1866	chr1	-	ENSG00000159423.11	protein_coding,protein_coding,	protein_coding	15.5648	18.671	1929	19209077	19229034	19958	protein_coding	KNOWN	ALDH4A1	protein_coding	ALDH4A1-201	19229034	1	677	34.2358	677	1	0	NA	NA	NA	NA	NA	NA	NA	NA	NA	NA	1	515.5	4	0.130434783	0.130434783	0.086956522	23	NA	NA	NA	+	0.50729854	675	5.09743381967458	-1.32662084552145	3.81949437785489
1871	chr1	-	ENSG00000169991.5	protein_coding,	protein_coding	3.85108	4.41423	1937	19230775	19283180	52406	protein_coding	KNOWN	IFFO2	protein_coding	IFFO2-001	19283180	1	678	4.132655	678	1	1	-47.5	6	0.054054054	0.162162162	0.027027027	37	NA	NA	NA	-	2	1100.5|264.5	4|4	0.0526315789473684|0.0526315789473684	0.210526315789474|0.210526315789474	0|0.0526315789473684	19|19	NA|3	NA|1	NA|3	-|+	0.50409918	676	2.04706893047652	-0.446342653386705	2.86811363575016
1901	chr1	-	ENSG00000127463.8	retained_intron,protein_coding,	protein_coding	33.2156	31.6154	1971	19571283	19578021	6739	protein_coding	KNOWN	KIAA0090	protein_coding	KIAA0090-006	19578021	1	681	64.831	681	1	1	-353	4	0.133333333	0.166666667	0.066666667	30	NA	NA	NA	+	0	NA	NA	NA	NA	NA	NA	NA	NA	NA	NA	0.532693461	679	6.01861192114412	-1.61616694735379	7.36581410897198
1902	chr1	+	ENSG00000053372.4	protein_coding,	protein_coding	6.09754	5.48796	1972	19578033	19586622	8590	protein_coding	KNOWN	MRTO4	protein_coding	MRTO4-001	19578033	1	682	5.79275	682	1	0	NA	NA	NA	NA	NA	NA	NA	NA	NA	NA	1	341	4	0.133333333	0.166666667	0.066666667	30	NA	NA	NA	+	0.435912817	680	2.53424840339346	-1.70556563099368	5.74856585560296
1903	chr1	-	ENSG00000127463.8	protein_coding,	protein_coding	32.2528	31.0189	1973	19542158	19578046	35889	protein_coding	KNOWN	KIAA0090	protein_coding	KIAA0090-003	19578046	1	683	31.63585	683	1	1	-328	4	0.133333333	0.166666667	0.066666667	30	NA	NA	NA	+	0	NA	NA	NA	NA	NA	NA	NA	NA	NA	NA	0.531893621	681	4.98348845395525	-1.6219278705798	7.433626299158
1904	chr1	+	ENSG00000053372.4	processed_transcript,	protein_coding	83.654	79.0982	1974	19578329	19582546	4218	protein_coding	KNOWN	MRTO4	processed_transcript	MRTO4-002	19578329	1	684	81.3761	684	1	0	NA	NA	NA	NA	NA	NA	NA	NA	NA	NA	1	45	4	0.133333333	0.166666667	0.066666667	30	NA	NA	NA	+	0.453509298	682	6.34653323490228	-1.7359993407154	6.24210512930433
1911	chr1	-	ENSG00000162482.4	protein_coding,	protein_coding	0	0.0596517	1981	19609052	19615744	6693	protein_coding	KNOWN	AKR7A3	protein_coding	AKR7A3-001	19615744	1	686	0.02982585	686	1	0	NA	NA	NA	NA	NA	NA	NA	NA	NA	NA	2	1553.5|872.5	5|3	0.161290322580645|0	0.161290322580645|0.0476190476190476	0.0967741935483871|0.0952380952380952	31|21	NA|NA	NA|NA	NA|NA	-|+	0.405318936	684	-5.06729293623609	-3.86773118152468	2.33945070062276
1924	chr1	-	ENSG00000077549.11	protein_coding,	protein_coding	1.17672	1.19303	1998	19665273	19746245	80973	protein_coding	KNOWN	CAPZB	protein_coding	CAPZB-001	19746245	1	693	1.184875	693	1	1	-860	3	0.166666667	0.041666667	0.041666667	24	NA	NA	NA	+	0	NA	NA	NA	NA	NA	NA	NA	NA	NA	NA	0.459508098	691	0.244734868075248	-6.17908337742919	4.33464684057439
1964	chr1	-	ENSG00000162542.7	protein_coding,protein_coding,	protein_coding	0.641847	1.31234	2038	20008706	20126410	117705	protein_coding	KNOWN	TMCO4	protein_coding	TMCO4-001	20126410	1	703	1.954187	703	1	2	-24.5|-1779	12|5	0.0769230769230769|0.09375	0.261538461538462|0.125	0|0.15625	65|32	NA|NA	NA|NA	NA|NA	-|-	3	1189.5|494|175	5|5|8	0.16|0.19047619047619|0.104166666666667	0.12|0.166666666666667|0.229166666666667	0.04|0.0476190476190476|0.0416666666666667	25|42|48	NA|NA|NA	NA|NA|NA	NA|NA|NA	-|+|+	0.4905019	701	0.966568528239847	-2.40888737919982	2.01617501713283
1996	chr1	-	ENSG00000225986.1	processed_transcript,	processed_transcript	0.37441	0.119303	2070	20510735	20512979	2245	processed_transcript	PUTATIVE	RP3-340N1.5	processed_transcript	RP3-340N1.5-001	20512979	1	716	0.2468565	716	1	2	-413.5|-1534	4|5	0|0.107142857142857	0.04|0.107142857142857	0.16|0.0714285714285714	25|28	NA|NA	NA|NA	NA|NA	+|+	2	1685|482.5	6|9	0.222222222222222|0.0392156862745098	0|0.156862745098039	0.0555555555555556|0.137254901960784	36|51	NA|NA	NA|NA	NA|NA	+|-	0.475704859	714	-2.01825546157945	-3.94117648406563	1.12654065167843
1998	chr1	+	ENSG00000158816.10	protein_coding,protein_coding,protein_coding,nonsense_mediated_decay,protein_coding,	protein_coding	0.427898	1.07373	2072	20617412	20681387	63976	protein_coding	KNOWN	VWA5B1	protein_coding	VWA5B1-201	20617412	1	718	3.75407	718	1	2	-1547|-109.5	4|5	0.15625|0.148148148148148	0.09375|0.037037037037037	0.15625|0.037037037037037	32|27	NA|NA	NA|NA	NA|NA	-|+	2	44.5|224.5	4|4	0.0869565217391304|0.08	0.217391304347826|0.16	0.0869565217391304|0.16	23|25	4|7	4|1	3|3	+|+	0.49290142	716	1.90845555153035	-3.5030611106299	1.93896284373559
2010	chr1	-	ENSG00000090432.5	protein_coding,	protein_coding	12.3555	10.6777	2085	20825943	20834654	8712	protein_coding	KNOWN	MUL1	protein_coding	MUL1-001	20834654	1	724	11.5166	724	1	0	NA	NA	NA	NA	NA	NA	NA	NA	NA	NA	0	NA	NA	NA	NA	NA	NA	NA	NA	NA	NA	0.453309338	722	3.52564295340946	-2.12783469279875	3.17853919102328
2014	chr1	+	ENSG00000158825.5	processed_transcript,	protein_coding	11.1253	4.59318	2089	20915579	20945396	29818	protein_coding	KNOWN	CDA	processed_transcript	CDA-002	20915579	1	727	7.85924	727	1	3	-1931|-1609.5|-1424.5	4|4|5	0.0555555555555556|0.217391304347826|0.257142857142857	0.111111111111111|0.0434782608695652|0.0571428571428571	0.111111111111111|0.0869565217391304|0.0285714285714286	18|23|35	2|NA|NA	2|NA|NA	1|NA|NA	+|+|-	0	NA	NA	NA	NA	NA	NA	NA	NA	NA	NA	0.477704459	725	2.97438980850889	-4.07094232168138	0.930067893049903
2015	chr1	+	ENSG00000158828.5	protein_coding,	protein_coding	30.5412	27.0819	2090	20959948	20978004	18057	protein_coding	KNOWN	PINK1	protein_coding	PINK1-001	20959948	1	728	28.81155	728	1	0	NA	NA	NA	NA	NA	NA	NA	NA	NA	NA	0	NA	NA	NA	NA	NA	NA	NA	NA	NA	NA	0.445310938	726	4.84857537139214	-2.03859299332002	2.91148047459639
2024	chr1	-	ENSG00000244038.2	protein_coding,	protein_coding	317.875	241.828	2099	20978547	20987898	9352	protein_coding	KNOWN	DDOST	protein_coding	DDOST-201	20987898	1	731	279.8515	731	1	0	NA	NA	NA	NA	NA	NA	NA	NA	NA	NA	0	NA	NA	NA	NA	NA	NA	NA	NA	NA	NA	0.556488702	729	8.12851767035361	-1.03356655853738	6.89418595848163
2053	chr1	-	ENSG00000127483.12	protein_coding,protein_coding,	protein_coding	15.9392	16.9411	2128	21103213	21113145	9933	protein_coding	KNOWN	HP1BP3	protein_coding	HP1BP3-010	21113145	1	738	32.8803	738	1	5	-119.5|-504.5|-685|-731|-1328	5|4|7|4|4	0.111111111111111|0.04|0.0384615384615385|0.0714285714285714|0.181818181818182	0.0740740740740741|0.2|0.230769230769231|0.178571428571429|0.0909090909090909	0.0740740740740741|0.12|0.0192307692307692|0.0357142857142857|0.0454545454545455	27|25|52|28|22	NA|3|NA|NA|NA	NA|3|NA|NA|NA	NA|6|NA|NA|NA	+|-|-|+|+	0	NA	NA	NA	NA	NA	NA	NA	NA	NA	NA	0.526694661	736	5.03915155712283	-1.04930467823148	7.26055923298188
2072	chr1	-	ENSG00000075151.13	protein_coding,	protein_coding	0.213949	1.01408	2147	21133703	21377453	243751	protein_coding	KNOWN	EIF4G3	protein_coding	EIF4G3-203	21377453	1	744	0.6140145	744	1	1	-1609	9	0.290322581	0.032258065	0.016129032	62	NA	NA	NA	-	0	NA	NA	NA	NA	NA	NA	NA	NA	NA	NA	0.437512498	742	-0.703655369534435	-6.76399360832013	3.55280729027649
2082	chr1	-	ENSG00000075151.13	protein_coding,	protein_coding	9.03934	10.2601	2157	21276499	21503377	226879	protein_coding	KNOWN	EIF4G3	protein_coding	EIF4G3-004	21503377	1	748	9.64972	748	1	1	-856	4	0	0.041666667	0.208333333	24	NA	NA	NA	-	2	993.5|408.5	5|13	0.216216216216216|0.0857142857142857	0.0540540540540541|0.20952380952381	0.0810810810810811|0.0380952380952381	37|105	NA|NA	NA|NA	NA|NA	+|+	0.457908418	746	3.27048708119191	-0.676685234503428	5.40205014117073
2193	chr1	+	ENSG00000070831.11	protein_coding,	protein_coding	677.148	697.865	2275	22379161	22419437	40277	protein_coding	KNOWN	CDC42	protein_coding	CDC42-001	22379161	1	783	687.5065	783	1	0	NA	NA	NA	NA	NA	NA	NA	NA	NA	NA	5	191.5|342.5|418.5|485.5|602	5|4|5|4|4	0.0810810810810811|0.0740740740740741|0.0689655172413793|0|0.0416666666666667	0.162162162162162|0.259259259259259|0.206896551724138|0.285714285714286|0.0416666666666667	0.135135135135135|0.037037037037037|0.0344827586206897|0.0952380952380952|0.0416666666666667	37|27|29|21|24	NA|NA|NA|5|NA	NA|NA|NA|2|NA	NA|NA|NA|2|NA	+|+|-|+|+	0.49290142	781	9.42522954326075	-1.7646356600159	5.55816654986383
2202	chr1	-	ENSG00000162552.8	protein_coding,	protein_coding	0.0534872	0	2285	22453967	22470462	16496	protein_coding	KNOWN	WNT4	protein_coding	WNT4-003	22470462	1	785	0.0267436	785	1	1	-1161	4	0.125	0.25	0.0625	32	NA	NA	NA	+	6	1150.5|964.5|791|733|459.5|301	5|4|8|3|4|5	0.0344827586206897|0|0|0|0.114285714285714|0.0357142857142857	0.206896551724138|0.347826086956522|0.238095238095238|0.25|0.0857142857142857|0.178571428571429	0|0|0|0.125|0.0571428571428571|0.0357142857142857	29|23|42|24|35|28	NA|7|NA|NA|NA|NA	NA|1|NA|NA|NA|NA	NA|2|NA|NA|NA|NA	-|+|+|-|-|-	0.482903419	783	-5.22466250771799	-3.72545089017259	1.51596419689986
2205	chr1	+	ENSG00000184677.11	protein_coding,protein_coding,	protein_coding	3.42318	5.01074	2288	22778360	22857647	79288	protein_coding	KNOWN	ZBTB40	protein_coding	ZBTB40-001	22778360	1	787	8.43392	787	1	0	NA	NA	NA	NA	NA	NA	NA	NA	NA	NA	0	NA	NA	NA	NA	NA	NA	NA	NA	NA	NA	0.468106379	785	3.07620333698927	-2.41042055276617	5.10391295503664
2207	chr1	+	ENSG00000237200.1	processed_transcript,	processed_transcript	0	0.0596517	2290	22843967	22846201	2235	processed_transcript	NOVEL	RP1-61A9.4	processed_transcript	RP1-61A9.4-001	22843967	1	788	0.02982585	788	1	0	NA	NA	NA	NA	NA	NA	NA	NA	NA	NA	1	1076	4	0.2	0	0.05	20	NA	NA	NA	-	0.461907618	786	-5.06729293623609	-6.42960701236954	1.48628012172457
2236	chr1	-	ENSG00000240553.1	processed_transcript,	processed_transcript	0	0.0596517	2319	23346640	23414551	67912	processed_transcript	PUTATIVE	RP1-184J9.2	processed_transcript	RP1-184J9.2-001	23414551	1	801	0.02982585	801	1	0	NA	NA	NA	NA	NA	NA	NA	NA	NA	NA	0	NA	NA	NA	NA	NA	NA	NA	NA	NA	NA	0.50869826	799	-5.06729293623609	-6.10770379103491	3.34708435748105
2237	chr1	-	ENSG00000169641.9	protein_coding,	protein_coding	0	0.238607	2320	23410516	23435623	25108	protein_coding	KNOWN	LUZP1	protein_coding	LUZP1-201	23435623	1	802	0.1193035	802	1	0	NA	NA	NA	NA	NA	NA	NA	NA	NA	NA	0	NA	NA	NA	NA	NA	NA	NA	NA	NA	NA	0.428914217	800	-3.06729172697094	-7.03959503938493	3.73438437656093
2247	chr1	-	ENSG00000179546.3	protein_coding,	protein_coding	0	0.119303	2330	23518388	23521222	2835	protein_coding	KNOWN	HTR1D	protein_coding	HTR1D-001	23521222	1	807	0.0596515	807	1	0	NA	NA	NA	NA	NA	NA	NA	NA	NA	NA	0	NA	NA	NA	NA	NA	NA	NA	NA	NA	NA	0.461107778	805	-4.06729777330682	-6.20014345558204	3.00566927069972
2264	chr1	+	ENSG00000249087.3	processed_transcript,	protein_coding	0.481385	0.298259	2347	23695490	23698276	2787	protein_coding	KNOWN	C1orf213	processed_transcript	C1orf213-003	23695490	1	811	0.389822	811	1	0	NA	NA	NA	NA	NA	NA	NA	NA	NA	NA	0	NA	NA	NA	NA	NA	NA	NA	NA	NA	NA	0.475304939	809	-1.35911258203588	-2.46992131252352	1.81962689618187
2337	chr1	-	ENSG00000117305.8	protein_coding,	protein_coding	36.0504	44.4405	2427	24128379	24151915	23537	protein_coding	KNOWN	HMGCL	protein_coding	HMGCL-202	24151915	1	833	40.24545	833	1	0	NA	NA	NA	NA	NA	NA	NA	NA	NA	NA	1	330.5	4	0.130434783	0.217391304	0.086956522	23	NA	NA	NA	+	0.418316337	831	5.33075378163045	-2.26118206897733	4.37199780481284
2365	chr1	-	ENSG00000188529.9	processed_transcript,processed_transcript,	protein_coding	196.352	203.054	2455	24293791	24306821	13031	protein_coding	KNOWN	SRSF10	processed_transcript	SRSF10-015	24306821	1	842	399.406	842	1	0	NA	NA	NA	NA	NA	NA	NA	NA	NA	NA	0	NA	NA	NA	NA	NA	NA	NA	NA	NA	NA	0.452109578	840	8.64171219532884	-1.46872684682611	8.24558077030035
2377	chr1	-	ENSG00000142677.3	protein_coding,	protein_coding	0.160462	0.119303	2467	24446261	24469611	23351	protein_coding	KNOWN	IL22RA1	protein_coding	IL22RA1-001	24469611	1	849	0.1398825	849	1	1	-69	6	0.125	0.0625	0.09375	32	NA	NA	NA	+	4	1973|1755|1647.5|157.5	4|6|4|4	0.107142857142857|0.147058823529412|0.222222222222222|0.0476190476190476	0.142857142857143|0.0588235294117647|0.148148148148148|0.0952380952380952	0.107142857142857|0.147058823529412|0.148148148148148|0.142857142857143	28|34|27|21	NA|NA|1|NA	NA|NA|7|NA	NA|NA|7|NA	+|+|+|+	0.49610078	847	-2.83771260945705	-5.85300075675109	1.43076644166781
2382	chr1	+	ENSG00000158055.11	protein_coding,	protein_coding	1.28369	0.894776	2472	24645812	24681808	35997	protein_coding	KNOWN	GRHL3	protein_coding	GRHL3-005	24645812	1	852	1.089233	852	1	1	-1129	4	0.15	0	0.05	20	NA	NA	NA	+	0	NA	NA	NA	NA	NA	NA	NA	NA	NA	NA	0.455908818	850	0.123312596836202	-1.34189915204939	3.24042103325766
2390	chr1	+	ENSG00000158055.11	nonsense_mediated_decay,protein_coding,	protein_coding	0	0.0596517	2480	24649530	24680978	31449	protein_coding	KNOWN	GRHL3	protein_coding	GRHL3-003	24649530	1	854	0.0596517	854	1	0	NA	NA	NA	NA	NA	NA	NA	NA	NA	NA	1	1859.5	4	0.090909091	0.181818182	0.212121212	33	NA	NA	NA	-	0.521095781	852	-4.06729293623609	-4.35104502584061	2.88789543951017
2405	chr1	+	ENSG00000001461.11	protein_coding,	protein_coding	17.8112	22.9659	2497	24742304	24792800	50497	protein_coding	KNOWN	NIPAL3	protein_coding	NIPAL3-005	24742304	1	856	20.38855	856	1	1	-281.5	4	0.2	0.12	0	25	NA	NA	NA	+	0	NA	NA	NA	NA	NA	NA	NA	NA	NA	NA	0.482703459	854	4.34968727180175	-3.4900346103783	3.25185526890396
2466	chr1	-	ENSG00000117614.5	processed_transcript,	protein_coding	297.335	271.475	2560	25556800	25558993	2194	protein_coding	KNOWN	SYF2	processed_transcript	SYF2-002	25558993	1	878	284.405	878	1	0	NA	NA	NA	NA	NA	NA	NA	NA	NA	NA	0	NA	NA	NA	NA	NA	NA	NA	NA	NA	NA	0.457308538	876	8.15180301834596	-3.17265571972597	5.13743378723772
2479	chr1	-	ENSG00000224183.1	processed_pseudogene,	pseudogene	0	0.0596517	2573	25620655	25621134	480	pseudogene	KNOWN	SDHDP6	processed_pseudogene	SDHDP6-001	25621134	1	885	0.02982585	885	1	1	-189.5	4	0.19047619	0	0.095238095	21	1	5	2	+	0	NA	NA	NA	NA	NA	NA	NA	NA	NA	NA	0.462907419	883	-5.06729293623609	-5.38678526591278	2.07925828530566
2483	chr1	+	ENSG00000183726.6	processed_transcript,	protein_coding	283.268	203.054	2577	25664814	25687770	22957	protein_coding	KNOWN	TMEM50A	processed_transcript	TMEM50A-004	25664814	1	886	243.161	886	1	1	-40	5	0.0625	0.21875	0.03125	32	NA	NA	NA	-	1	377.5	4	0.074074074	0.185185185	0.148148148	27	NA	NA	NA	-	0.49190162	884	7.92576804676977	-1.08527930940901	6.50042443708363
2502	chr1	-	ENSG00000188672.10	protein_coding,	protein_coding	0.213949	0.35791	2597	25688803	25756683	67881	protein_coding	KNOWN	RHCE	protein_coding	RHCE-005	25756683	1	893	0.2859295	893	1	2	-757|-1198.5	4|4	0.133333333333333|0.0476190476190476	0.0666666666666667|0.238095238095238	0.0333333333333333|0	30|21	NA|1	NA|2	NA|6	-|+	1	135.5	4	0.043478261	0.347826087	0	23	2	2	7	-	0.459708058	891	-1.80626862109481	-1.87566663923493	1.68862752753965
2519	chr1	+	ENSG00000117643.9	processed_transcript,	protein_coding	0.106974	0.0596517	2614	26098560	26109191	10632	protein_coding	KNOWN	MAN1C1	processed_transcript	MAN1C1-004	26098560	1	899	0.08331285	899	1	1	-214.5	4	0.103448276	0.206896552	0.103448276	29	NA	NA	NA	+	1	1213.5	4	0	0	0.235294118	17	1	1	3	+	0.549290142	897	-3.58531715875146	-3.70649294369167	1.28089634708416
2544	chr1	-	ENSG00000223474.2	protein_coding,	protein_coding	0	0.119303	2640	26145212	26147288	2077	protein_coding	KNOWN	AL020996.1	protein_coding	AL020996.1-201	26147288	1	904	0.0596515	904	1	0	NA	NA	NA	NA	NA	NA	NA	NA	NA	NA	2	433|327	5|4	0.0588235294117647|0.0666666666666667	0.264705882352941|0.3	0.176470588235294|0.0666666666666667	34|30	NA|NA	NA|NA	NA|NA	+|+	0.478304339	902	-4.06729777330682	-2.48357332950413	1.18972905942621
2545	chr1	+	ENSG00000117640.13	protein_coding,	protein_coding	0.106974	0.0596517	2641	26147319	26159429	12111	protein_coding	KNOWN	FAM54B	protein_coding	FAM54B-201	26147319	1	905	0.08331285	905	1	2	-464|-358	5|4	0.0588235294117647|0.0666666666666667	0.264705882352941|0.3	0.176470588235294|0.0666666666666667	34|30	NA|NA	NA|NA	NA|NA	+|+	0	NA	NA	NA	NA	NA	NA	NA	NA	NA	NA	0.580283943	903	-3.58531715875146	-2.44064722430492	3.47501987876399
2568	chr1	-	ENSG00000158006.8	protein_coding,	protein_coding	11.6602	14.4357	2664	26310493	26324546	14054	protein_coding	KNOWN	PAFAH2	protein_coding	PAFAH2-003	26324546	1	914	13.04795	914	1	1	-1145	5	0.058823529	0.088235294	0.117647059	34	NA	NA	NA	-	2	270|193	5|4	0.0333333333333333|0.2	0.2|0.1	0.133333333333333|0.05	30|20	NA|1	NA|4	NA|3	+|+	0.476304739	912	3.70575125362473	-3.55129355108157	4.09743371982396
2575	chr1	+	ENSG00000158008.5	protein_coding,	protein_coding	1.06974	1.01408	2671	26348271	26362955	14685	protein_coding	KNOWN	EXTL1	protein_coding	EXTL1-001	26348271	1	917	1.04191	917	1	0	NA	NA	NA	NA	NA	NA	NA	NA	NA	NA	2	1469|1536.5	5|4	0.25|0.103448275862069	0.0714285714285714|0.275862068965517	0.107142857142857|0.103448275862069	28|29	NA|6	NA|7	NA|2	-|-	0.527494501	915	0.0592306632580651	-2.34006814371582	1.59258811246201
2581	chr1	-	ENSG00000158014.8	protein_coding,	protein_coding	0.267436	0.0596517	2677	26364513	26372624	8112	protein_coding	KNOWN	SLC30A2	protein_coding	SLC30A2-004	26372624	1	918	0.16354385	918	1	1	-494	4	0	0.1	0.2	20	NA	NA	NA	+	2	740.5|579.5	5|5	0.162162162162162|0.0810810810810811	0.135135135135135|0.324324324324324	0.135135135135135|0.0810810810810811	37|37	NA|NA	NA|NA	NA|NA	+|+	0.50769846	916	-2.6122505864072	-1.49248033769992	2.13366182202016
2585	chr1	+	ENSG00000175087.5	protein_coding,	protein_coding	1.49764	1.07373	2681	26438328	26452034	13707	protein_coding	KNOWN	PDIK1L	protein_coding	PDIK1L-001	26438328	1	920	1.285685	920	1	2	-438|-395.5	4|4	0|0.142857142857143	0.192307692307692|0.0476190476190476	0.153846153846154|0.0476190476190476	26|21	NA|1	NA|4	NA|1	-|+	1	268	4	0.038461538	0.153846154	0.076923077	26	NA	NA	NA	-	0.49770046	918	0.362537217623405	-0.975961223829957	3.67584966085821
2587	chr1	+	ENSG00000197245.4	protein_coding,	protein_coding	0.427898	0.238607	2683	26485511	26489119	3609	protein_coding	KNOWN	GRRP1	protein_coding	GRRP1-001	26485511	1	921	0.3332525	921	1	0	NA	NA	NA	NA	NA	NA	NA	NA	NA	NA	2	766.5|1778	7|4	0.156862745098039|0.111111111111111	0.0784313725490196|0.0555555555555556	0.156862745098039|0.0555555555555556	51|18	NA|1	NA|2	NA|1	+|+	0.547690462	919	-1.58531239669517	-3.93896205273744	1.00085086355518
2589	chr1	+	ENSG00000142684.7	protein_coding,	protein_coding	5.4557	5.13005	2685	26496433	26498551	2119	protein_coding	KNOWN	ZNF593	protein_coding	ZNF593-002	26496433	1	922	5.292875	922	1	0	NA	NA	NA	NA	NA	NA	NA	NA	NA	NA	0	NA	NA	NA	NA	NA	NA	NA	NA	NA	NA	0.542691462	920	2.40405158274483	-0.427787434855415	4.45721992362658
2613	chr1	+	ENSG00000130695.8	nonsense_mediated_decay,protein_coding,	protein_coding	15.4578	22.5483	2710	26560691	26604178	43488	protein_coding	KNOWN	CCDC21	protein_coding	CCDC21-201	26560691	1	927	38.0061	927	1	0	NA	NA	NA	NA	NA	NA	NA	NA	NA	NA	0	NA	NA	NA	NA	NA	NA	NA	NA	NA	NA	0.462707459	925	5.24815908537711	-1.78437860267267	5.81589045644966
2638	chr1	+	ENSG00000169442.4	processed_transcript,processed_transcript,	protein_coding	5.61616	7.33716	2736	26644449	26646815	2367	protein_coding	KNOWN	CD52	processed_transcript	CD52-002	26644449	1	933	12.95332	933	1	3	-1462|-1174|-1101	4|4|5	0.166666666666667|0.0909090909090909|0.266666666666667	0.0416666666666667|0.136363636363636|0.0666666666666667	0.0416666666666667|0.0454545454545455|0.0333333333333333	24|22|30	NA|NA|NA	NA|NA|NA	NA|NA|NA	+|-|-	1	1825	4	0.227272727	0.045454545	0.045454545	22	NA	NA	NA	+	0.475904819	931	3.69525001007064	-3.86562658178073	2.12257300552306
2644	chr1	-	ENSG00000176092.8	retained_intron,	protein_coding	2.78134	4.29492	2742	26655100	26662874	7775	protein_coding	KNOWN	AIM1L	retained_intron	AIM1L-009	26662874	1	937	3.53813	937	1	3	-427|-1494|-1765	6|4|4	0.0526315789473684|0.133333333333333|0.285714285714286	0.289473684210526|0.166666666666667|0.0357142857142857	0.0263157894736842|0.166666666666667|0.107142857142857	38|30|28	NA|2|NA	NA|7|NA	NA|6|NA	-|-|-	1	320.5	5	0.081081081	0.162162162	0.054054054	37	NA	NA	NA	-	0.552289542	935	1.82298705733016	-0.904275355813547	2.05738061293987
2661	chr1	+	ENSG00000131914.6	protein_coding,	protein_coding	283.001	270.938	2759	26737269	26756213	18945	protein_coding	KNOWN	LIN28A	protein_coding	LIN28A-001	26737269	1	939	276.9695	939	1	5	-1551.5|-1026.5|-683|-544|-87.5	4|4|6|7|4	0.24|0.0476190476190476|0.229166666666667|0.208333333333333|0.157894736842105	0|0.0952380952380952|0.166666666666667|0.0625|0	0.08|0.19047619047619|0.0416666666666667|0.0416666666666667|0	25|21|48|48|19	NA|3|NA|NA|NA	NA|1|NA|NA|NA	NA|5|NA|NA|NA	-|-|-|+|+	1	1073.5	4	0.19047619	0.095238095	0	21	NA	NA	NA	+	0.482303539	937	8.11358330459999	-2.35327698128885	6.29945531295676
2712	chr1	+	ENSG00000117676.7	processed_transcript,	protein_coding	0.160462	0.298259	2812	26881690	26883527	1838	protein_coding	KNOWN	RPS6KA1	processed_transcript	RPS6KA1-005	26881690	1	947	0.2293605	947	1	2	-1569.5|-120	4|5	0.0952380952380952|0.157894736842105	0|0.131578947368421	0.19047619047619|0.105263157894737	21|38	NA|NA	NA|NA	NA|NA	+|+	1	287.5	5	0.090909091	0.181818182	0.090909091	33	NA	NA	NA	+	0.530293941	945	-2.12431114015472	-5.07334463260888	2.24607330248958
2720	chr1	+	ENSG00000117713.13	protein_coding,	protein_coding	2.13949	4.89144	2821	27022524	27108595	86072	protein_coding	KNOWN	ARID1A	protein_coding	ARID1A-001	27022524	1	953	3.515465	953	1	1	-65	16	0.159090909	0.102272727	0.011363636	88	NA	NA	NA	-	3	291|1240.5|1819	10|4|6	0.0689655172413793|0|0.0869565217391304	0.189655172413793|0.08|0.130434782608696	0.0517241379310345|0.16|0.0869565217391304	58|25|46	NA|NA|NA	NA|NA|NA	NA|NA|NA	+|-|+	0.5074985	951	1.81371553106859	-1.28138280104673	5.20685800677001
2738	chr1	+	ENSG00000175793.9	protein_coding,	protein_coding	7.38124	5.96517	2842	27189633	27190947	1315	protein_coding	KNOWN	SFN	protein_coding	SFN-001	27189633	1	957	6.673205	957	1	1	-60.5	5	0.161290323	0.129032258	0.032258065	31	NA	NA	NA	-	3	843|1517|1878	6|4|4	0.075|0.111111111111111|0.1	0.125|0.166666666666667|0.15	0.075|0.0555555555555556|0.1	40|18|20	NA|3|1	NA|1|2	NA|2|5	-|+|+	0.50669866	955	2.73837982393794	-3.06974259195761	1.34272483309281
2745	chr1	-	ENSG00000142751.7	protein_coding,	protein_coding	5.40221	4.17562	2849	27212464	27216751	4288	protein_coding	KNOWN	GPN2	protein_coding	GPN2-003	27216751	1	959	4.788915	959	1	1	-564	4	0.15	0.05	0	20	NA	NA	NA	+	0	NA	NA	NA	NA	NA	NA	NA	NA	NA	NA	0.518096381	957	2.25969882894064	-2.41579939679811	5.33756474873945
2750	chr1	-	ENSG00000198746.7	protein_coding,	protein_coding	19.0414	21.1764	2855	27216980	27226957	9978	protein_coding	KNOWN	GPATCH3	protein_coding	GPATCH3-001	27226957	1	963	20.1089	963	1	1	-1960.5	4	0.222222222	0.074074074	0.111111111	27	7	1	7	-	0	NA	NA	NA	NA	NA	NA	NA	NA	NA	NA	0.442111578	961	4.32976226017312	-2.80691210226345	6.26883669655545
2807	chr1	-	ENSG00000142733.8	protein_coding,	protein_coding	0	0.238607	2920	27681680	27693383	11704	protein_coding	KNOWN	MAP3K6	protein_coding	MAP3K6-001	27693383	1	990	0.1193035	990	1	2	-88.5|-429	4|4	0.130434782608696|0.15	0.173913043478261|0.05	0.0869565217391304|0.1	23|20	6|1	3|3	2|2	-|+	4	1246|817|731.5|677.5	6|5|5|5	0.133333333333333|0.0833333333333333|0.151515151515152|0.111111111111111	0.1|0.194444444444444|0.151515151515152|0.185185185185185	0.0333333333333333|0.166666666666667|0.0909090909090909|0.111111111111111	30|36|33|27	NA|NA|NA|NA	NA|NA|NA|NA	NA|NA|NA|NA	-|-|-|-	0.531693661	988	-3.06729172697094	-2.12028797960122	0.879654081002652
2815	chr1	+	ENSG00000181773.6	protein_coding,	protein_coding	8.93236	10.3197	2928	27719148	27722318	3171	protein_coding	KNOWN	GPR3	protein_coding	GPR3-001	27719148	1	994	9.62603	994	1	3	-806|-480.5|-187	5|4|4	0.1875|0.185185185185185|0.125	0.15625|0.111111111111111|0.166666666666667	0.09375|0.037037037037037|0.0416666666666667	32|27|24	NA|NA|NA	NA|NA|NA	NA|NA|NA	-|-|+	2	584.5|1097.5	4|4	0.0476190476190476|0.103448275862069	0|0.0344827586206897	0.0952380952380952|0.206896551724138	21|29	NA|NA	NA|NA	NA|NA	+|-	0.521695661	992	3.26694091954045	-1.35697134265552	3.73130263216697
2819	chr1	+	ENSG00000237429.1	processed_transcript,	processed_transcript	0	0.178955	2932	27852316	27857072	4757	processed_transcript	NOVEL	RP1-159A19.4	processed_transcript	RP1-159A19.4-001	27852316	1	997	0.0894775	997	1	1	-106.5	4	0.222222222	0.111111111	0	27	NA	NA	NA	+	2	1657|1946	5|5	0.138888888888889|0.28125	0.166666666666667|0.0625	0.111111111111111|0.03125	36|32	NA|NA	NA|NA	NA|NA	+|-	0.544691062	995	-3.48233124169226	-2.44535416217355	3.30437943986127
2840	chr1	-	ENSG00000126709.10	protein_coding,	protein_coding	3.26272	1.43164	2953	27992577	27998709	6133	protein_coding	KNOWN	IFI6	protein_coding	IFI6-002	27998709	1	1003	2.34718	1003	1	0	NA	NA	NA	NA	NA	NA	NA	NA	NA	NA	0	NA	NA	NA	NA	NA	NA	NA	NA	NA	NA	0.478304339	1001	1.23092848316904	-3.13922308572677	2.76568304954077
2853	chr1	+	ENSG00000117758.8	protein_coding,	protein_coding	4.43944	8.11263	2967	28099746	28144419	44674	protein_coding	KNOWN	STX12	protein_coding	STX12-002	28099746	1	1011	6.276035	1011	1	1	-1066.5	4	0	0	0.157894737	19	NA	NA	NA	+	1	370	4	0.107142857	0.357142857	0.035714286	28	NA	NA	NA	-	0.434513097	1009	2.64985339790602	-1.82265105712916	4.96113705789704
2861	chr1	+	ENSG00000117751.12	protein_coding,protein_coding,	protein_coding	12.3555	16.7025	2975	28157336	28178163	20828	protein_coding	KNOWN	PPP1R8	protein_coding	PPP1R8-201	28157336	1	1013	29.058	1013	1	0	NA	NA	NA	NA	NA	NA	NA	NA	NA	NA	0	NA	NA	NA	NA	NA	NA	NA	NA	NA	NA	0.463107379	1011	4.86086350366069	-2.57174186303041	7.26896481975092
2879	chr1	+	ENSG00000130768.7	protein_coding,protein_coding,	protein_coding	83.2261	79.3368	2995	28261550	28282991	21442	protein_coding	KNOWN	SMPDL3B	protein_coding	SMPDL3B-002	28261550	1	1018	162.5629	1018	1	0	NA	NA	NA	NA	NA	NA	NA	NA	NA	NA	1	701.5	4	0.12	0.04	0.12	25	NA	NA	NA	+	0.483903219	1016	7.34485423382262	-3.11277424128415	5.34539283590306
2893	chr1	-	ENSG00000158161.11	protein_coding,	protein_coding	42.7363	34.4787	3009	28296858	28415115	118258	protein_coding	KNOWN	EYA3	protein_coding	EYA3-201	28415115	1	1026	38.6075	1026	1	0	NA	NA	NA	NA	NA	NA	NA	NA	NA	NA	0	NA	NA	NA	NA	NA	NA	NA	NA	NA	NA	0.444911018	1024	5.27080923154539	-2.68965062701864	6.24497645009222
2897	chr1	-	ENSG00000228589.2	retrotransposed,	pseudogene	0.267436	0.35791	3013	28421582	28422833	1252	pseudogene	KNOWN	RP5-1053E7.1	retrotransposed	RP5-1053E7.1-201	28422833	1	1027	0.312673	1027	1	0	NA	NA	NA	NA	NA	NA	NA	NA	NA	NA	0	NA	NA	NA	NA	NA	NA	NA	NA	NA	NA	0.461707658	1025	-1.67727345012995	-5.00226391854382	2.69677261104456
2912	chr1	+	ENSG00000130770.12	protein_coding,protein_coding,	protein_coding	129.386	112.384	3028	28562644	28564611	1968	protein_coding	KNOWN	ATPIF1	protein_coding	ATPIF1-001	28562644	1	1035	241.77	1035	1	0	NA	NA	NA	NA	NA	NA	NA	NA	NA	NA	0	NA	NA	NA	NA	NA	NA	NA	NA	NA	NA	0.49690062	1033	7.91749142883502	-2.49654136521254	5.84941634307809
2923	chr1	+	ENSG00000204138.7	processed_transcript,	protein_coding	24.1227	20.2219	3039	28696250	28793752	97503	protein_coding	KNOWN	PHACTR4	processed_transcript	PHACTR4-003	28696250	1	1039	22.1723	1039	1	0	NA	NA	NA	NA	NA	NA	NA	NA	NA	NA	2	237.5|697	4|4	0.0526315789473684|0.192307692307692	0.210526315789474|0	0|0.115384615384615	19|26	NA|6	NA|1	NA|5	+|-	0.474905019	1037	4.47068652799221	-1.06702874780017	5.17096251533416
2930	chr1	+	ENSG00000180198.9	protein_coding,	protein_coding	8.87888	11.811	3046	28832455	28865708	33254	protein_coding	KNOWN	RCC1	protein_coding	RCC1-201	28832455	1	1045	10.34494	1045	1	0	NA	NA	NA	NA	NA	NA	NA	NA	NA	NA	0	NA	NA	NA	NA	NA	NA	NA	NA	NA	NA	0.473905219	1043	3.37085337256924	-3.41271562083761	5.32703692800239
2931	chr1	+	ENSG00000242125.1	non_coding,	processed_transcript	11.1788	14.0778	3047	28832492	28837404	4913	processed_transcript	KNOWN	SNHG3	non_coding	SNHG3-001	28832492	1	1046	12.6283	1046	1	0	NA	NA	NA	NA	NA	NA	NA	NA	NA	NA	0	NA	NA	NA	NA	NA	NA	NA	NA	NA	NA	0.472905419	1044	3.6585885339619	-3.59944463476514	5.39451065132015
2932	chr1	+	ENSG00000180198.9	protein_coding,	protein_coding	11.8742	16.4639	3048	28832502	28862411	29910	protein_coding	KNOWN	RCC1	protein_coding	RCC1-012	28832502	1	1047	14.16905	1047	1	0	NA	NA	NA	NA	NA	NA	NA	NA	NA	NA	0	NA	NA	NA	NA	NA	NA	NA	NA	NA	NA	0.473705259	1045	3.82467112722698	-3.67114510141587	5.42077538366742
2933	chr1	+	ENSG00000242125.1	processed_transcript,	processed_transcript	108.151	198.402	3049	28832555	28834782	2228	processed_transcript	KNOWN	SNHG3	processed_transcript	SNHG3-003	28832555	1	1048	153.2765	1048	1	0	NA	NA	NA	NA	NA	NA	NA	NA	NA	NA	0	NA	NA	NA	NA	NA	NA	NA	NA	NA	NA	0.473305339	1046	7.25999271304461	-4.17916178572551	5.51689445305228
2934	chr1	+	ENSG00000180198.9	protein_coding,	protein_coding	107.67	198.163	3050	28832568	28862431	29864	protein_coding	KNOWN	RCC1	protein_coding	RCC1-007	28832568	1	1049	152.9165	1049	1	0	NA	NA	NA	NA	NA	NA	NA	NA	NA	NA	0	NA	NA	NA	NA	NA	NA	NA	NA	NA	NA	0.473105379	1047	7.2566002745889	-4.33348703936179	5.50966730805815
2939	chr1	+	ENSG00000180198.9	protein_coding,	protein_coding	0.320923	0.298259	3055	28836589	28862538	25950	protein_coding	KNOWN	RCC1	protein_coding	RCC1-005	28836589	1	1053	0.309591	1053	1	0	NA	NA	NA	NA	NA	NA	NA	NA	NA	NA	0	NA	NA	NA	NA	NA	NA	NA	NA	NA	NA	0.462107578	1051	-1.69156456282395	-6.54611056038413	2.68317970972
2944	chr1	+	ENSG00000180198.9	protein_coding,	protein_coding	34.2318	39.4894	3060	28844778	28863387	18610	protein_coding	KNOWN	RCC1	protein_coding	RCC1-006	28844778	1	1056	36.8606	1056	1	1	-643	4	0.230769231	0.076923077	0.230769231	26	6	5	3	-	0	NA	NA	NA	NA	NA	NA	NA	NA	NA	NA	0.49410118	1054	5.20400764957762	-1.51745730102551	6.37930037703283
2948	chr1	-	ENSG00000231468.1	processed_pseudogene,	pseudogene	0.0534872	0	3064	28852835	28853741	907	pseudogene	KNOWN	PRDX3P2	processed_pseudogene	PRDX3P2-001	28853741	1	1058	0.0267436	1058	1	0	NA	NA	NA	NA	NA	NA	NA	NA	NA	NA	0	NA	NA	NA	NA	NA	NA	NA	NA	NA	NA	0.50509898	1056	-5.22466250771799	-6.60107178363239	5.27738590218075
2950	chr1	+	ENSG00000180098.5	protein_coding,	protein_coding	7.70216	9.30567	3067	28879597	28905051	25455	protein_coding	KNOWN	TRNAU1AP	protein_coding	TRNAU1AP-001	28879597	1	1060	8.503915	1060	1	1	-4.5	6	0	0.189189189	0.162162162	37	NA	NA	NA	-	0	NA	NA	NA	NA	NA	NA	NA	NA	NA	NA	0.477304539	1058	3.0881271766325	-1.72070231100534	3.10492349408882
2960	chr1	-	ENSG00000221539.1	snoRNA,	snoRNA	0.320923	0.596517	3077	28905261	28905334	74	snoRNA	KNOWN	SNORD99	snoRNA	SNORD99-201	28905334	1	1061	0.45872	1061	1	0	NA	NA	NA	NA	NA	NA	NA	NA	NA	NA	0	NA	NA	NA	NA	NA	NA	NA	NA	NA	NA	0.514097181	1059	-1.12431428519629	-6.27637328520574	2.68936602359588
2961	chr1	-	ENSG00000207311.1	snoRNA,	snoRNA	0.160462	0.417562	3078	28906276	28906405	130	snoRNA	KNOWN	SNORA61	snoRNA	SNORA61-201	28906405	1	1062	0.289012	1062	1	0	NA	NA	NA	NA	NA	NA	NA	NA	NA	NA	0	NA	NA	NA	NA	NA	NA	NA	NA	NA	NA	0.516096781	1060	-1.79079869911271	-6.53269129301553	3.38630037011518
2962	chr1	-	ENSG00000207314.1	snoRNA,	snoRNA	0.213949	0.238607	3079	28906893	28907024	132	snoRNA	KNOWN	SNORA44	snoRNA	SNORA44-201	28907024	1	1063	0.226278	1063	1	0	NA	NA	NA	NA	NA	NA	NA	NA	NA	NA	0	NA	NA	NA	NA	NA	NA	NA	NA	NA	NA	0.51209758	1061	-2.14383177026393	-6.1378636595382	4.70957180895655
2976	chr1	+	ENSG00000188060.6	processed_transcript,	protein_coding	4.22549	3.40015	3093	28919027	28920812	1786	protein_coding	KNOWN	RAB42	processed_transcript	RAB42-002	28919027	1	1067	3.81282	1067	1	1	-62	5	0.035714286	0.25	0.035714286	28	NA	NA	NA	+	2	244|350	4|4	0.0909090909090909|0.15	0.181818181818182|0.25	0.0454545454545455|0	22|20	NA|1	NA|5	NA|2	+|-	0.49030194	1065	1.93085842426177	-2.21289526971713	3.117412259569
2986	chr1	+	ENSG00000162419.7	protein_coding,	protein_coding	5.66964	12.4076	3103	28995290	29041398	46109	protein_coding	KNOWN	GMEB1	protein_coding	GMEB1-002	28995290	1	1071	9.03862	1071	1	0	NA	NA	NA	NA	NA	NA	NA	NA	NA	NA	2	98|160.5	10|5	0.0166666666666667|0.0344827586206897	0.15|0.206896551724138	0.05|0	60|29	NA|NA	NA|NA	NA|NA	+|+	0.50609878	1069	3.17610252140887	-0.710989438429352	5.4836835676381
2994	chr1	+	ENSG00000198492.9	processed_transcript,	protein_coding	65.9497	80.7088	3111	29063477	29069514	6038	protein_coding	KNOWN	YTHDF2	processed_transcript	YTHDF2-006	29063477	1	1073	73.32925	1073	1	0	NA	NA	NA	NA	NA	NA	NA	NA	NA	NA	2	767.5|1043.5	6|4	0.0512820512820513|0.19047619047619	0.179487179487179|0.0476190476190476	0.0769230769230769|0	39|21	NA|NA	NA|NA	NA|NA	+|+	0.478904219	1071	6.19631687868395	-1.81450888044112	6.42980169195651
3003	chr1	+	ENSG00000159023.13	protein_coding,protein_coding,protein_coding,protein_coding,protein_coding,protein_coding,	protein_coding	18.667	30.3031	3120	29213603	29446532	232930	protein_coding	KNOWN	EPB41	protein_coding	EPB41-001	29213603	1	1078	146.9103	1078	1	4	-1817|-203|-76|-23	4|4|4|4	0.0454545454545455|0.222222222222222|0.0833333333333333|0.0454545454545455	0|0.0555555555555556|0.166666666666667|0.227272727272727	0.181818181818182|0|0|0.0454545454545455	22|18|24|22	NA|1|NA|NA	NA|2|NA|NA	NA|2|NA|NA	+|-|-|+	8	105|166.5|241|330.5|486.5|1149|1229|1928	4|4|4|4|5|4|5|4	0.0416666666666667|0.157894736842105|0.153846153846154|0.0952380952380952|0.0810810810810811|0.125|0.115384615384615|0.307692307692308	0.208333333333333|0.0526315789473684|0.153846153846154|0.0952380952380952|0.216216216216216|0.166666666666667|0.0769230769230769|0.0384615384615385	0.0833333333333333|0.105263157894737|0.115384615384615|0.0952380952380952|0.027027027027027|0.166666666666667|0.0384615384615385|0.0384615384615385	24|19|26|21|37|24|26|26	NA|NA|5|NA|NA|2|NA|6	NA|NA|4|NA|NA|4|NA|1	NA|NA|4|NA|NA|5|NA|6	-|+|+|+|-|+|+|+	0.517696461	1076	7.19879173773151	-0.876463565711331	1.6895223714713
3009	chr1	-	ENSG00000225616.1	processed_pseudogene,	pseudogene	72.1008	39.2508	3126	29308796	29309122	327	pseudogene	KNOWN	RP4-604A21.1	processed_pseudogene	RP4-604A21.1-001	29309122	1	1079	55.6758	1079	1	0	NA	NA	NA	NA	NA	NA	NA	NA	NA	NA	1	564.5	4	0.142857143	0	0.047619048	21	NA	NA	NA	-	0.409918016	1077	5.79897847799007	-6.74839843936311	4.47346863793273
3013	chr1	+	ENSG00000159023.13	processed_transcript,	protein_coding	0.106974	0.298259	3130	29422744	29446550	23807	protein_coding	KNOWN	EPB41	processed_transcript	EPB41-006	29422744	1	1081	0.2026165	1081	1	0	NA	NA	NA	NA	NA	NA	NA	NA	NA	NA	1	821.5	4	0.08	0.04	0.2	25	NA	NA	NA	-	0.404319136	1079	-2.30317643062544	-5.14300320704053	2.27318730967294
3029	chr1	-	ENSG00000116353.8	processed_transcript,	protein_coding	0.0534872	0.298259	3146	29520323	29529713	9391	protein_coding	KNOWN	MECR	processed_transcript	MECR-015	29529713	1	1086	0.1758731	1086	1	0	NA	NA	NA	NA	NA	NA	NA	NA	NA	NA	1	129.5	4	0.16	0.16	0.08	25	7	2	4	+	0.486102779	1084	-2.50739325712781	-4.68776227847783	2.39184992106079
3043	chr1	-	ENSG00000116353.8	processed_transcript,processed_transcript,	protein_coding	77.7169	59.771	3162	29543113	29557454	14342	protein_coding	KNOWN	MECR	processed_transcript	MECR-004	29557454	1	1088	137.4879	1088	1	1	-873.5	5	0.08	0	0.16	25	NA	NA	NA	+	0	NA	NA	NA	NA	NA	NA	NA	NA	NA	NA	0.468506299	1086	7.10316084566198	-1.19759665738296	5.01570715677778
3056	chr1	-	ENSG00000230523.1	processed_transcript,	lincRNA	0	0.0596517	3175	29656132	29676626	20495	lincRNA	NOVEL	RP3-437I16.1	processed_transcript	RP3-437I16.1-001	29676626	1	1092	0.02982585	1092	1	1	-1479.5	4	0.173913043	0.173913043	0.086956522	23	4	5	2	-	0	NA	NA	NA	NA	NA	NA	NA	NA	NA	NA	0.50969806	1090	-5.06729293623609	-4.66929020255851	1.16085502299398
3076	chr1	-	ENSG00000162511.6	protein_coding,	protein_coding	0.0534872	0.0596517	3195	31205316	31230667	25352	protein_coding	KNOWN	LAPTM5	protein_coding	LAPTM5-001	31230667	1	1106	0.05656945	1106	1	1	-83.5	6	0.135135135	0.108108108	0.054054054	37	NA	NA	NA	+	0	NA	NA	NA	NA	NA	NA	NA	NA	NA	NA	0.519096181	1104	-4.14383304541722	-4.46113204980408	1.0942292450712
3088	chr1	-	ENSG00000134644.10	protein_coding,	protein_coding	0.213949	0.238607	3208	31409571	31426591	17021	protein_coding	KNOWN	PUM1	protein_coding	PUM1-022	31426591	1	1114	0.226278	1114	1	0	NA	NA	NA	NA	NA	NA	NA	NA	NA	NA	1	1053	5	0.058823529	0.088235294	0	34	NA	NA	NA	+	0.397920416	1112	-2.14383177026393	-6.96560394868402	1.10158218329187
3091	chr1	-	ENSG00000200181.1	snoRNA,	snoRNA	0.106974	0	3212	31441011	31441083	73	snoRNA	KNOWN	SNORD85	snoRNA	SNORD85-201	31441083	1	1115	0.053487	1115	1	0	NA	NA	NA	NA	NA	NA	NA	NA	NA	NA	1	1260	4	0.038461538	0	0.192307692	26	NA	NA	NA	-	0.415916817	1113	-4.22466790227122	-6.42960701236954	4.66431780136081
3093	chr1	-	ENSG00000134644.10	processed_transcript,	protein_coding	0.802308	1.90885	3214	31438994	31452980	13987	protein_coding	KNOWN	PUM1	processed_transcript	PUM1-007	31452980	1	1116	1.355579	1116	1	0	NA	NA	NA	NA	NA	NA	NA	NA	NA	NA	0	NA	NA	NA	NA	NA	NA	NA	NA	NA	NA	0.372525495	1114	0.438909192546431	-7.31020346184395	4.46810747402925
3111	chr1	-	ENSG00000215900.3	processed_pseudogene,	pseudogene	0.213949	0.238607	3233	31567839	31568405	567	pseudogene	KNOWN	SEPW1P	processed_pseudogene	SEPW1P-001	31568405	1	1120	0.226278	1120	1	0	NA	NA	NA	NA	NA	NA	NA	NA	NA	NA	0	NA	NA	NA	NA	NA	NA	NA	NA	NA	NA	0.465306939	1118	-2.14383177026393	-6.86127986971769	0.990201466751087
3161	chr1	+	ENSG00000121764.7	processed_transcript,processed_transcript,	protein_coding	0.0534872	0.0596517	3283	32083287	32093214	9928	protein_coding	KNOWN	HCRTR1	processed_transcript	HCRTR1-003	32083287	1	1136	0.1131389	1136	1	2	-939|-51.5	4|8	0.0357142857142857|0.102564102564103	0.142857142857143|0.128205128205128	0.178571428571429|0.0256410256410256	28|39	NA|NA	NA|NA	NA|NA	-|-	4	368.5|562|839.5|1761.5	5|5|4|4	0.0975609756097561|0.142857142857143|0.260869565217391|0.161290322580645	0.195121951219512|0.0714285714285714|0.130434782608696|0	0.0487804878048781|0.0357142857142857|0.0869565217391304|0.193548387096774	41|28|23|31	NA|NA|2|NA	NA|NA|5|NA	NA|NA|4|NA	-|+|-|+	0.543691262	1134	-3.14383304541722	-3.00693003476588	3.06879101796339
3175	chr1	-	ENSG00000084636.11	processed_transcript,	protein_coding	0	0.0596517	3297	32119205	32121449	2245	protein_coding	KNOWN	COL16A1	processed_transcript	COL16A1-003	32121449	1	1138	0.02982585	1138	1	1	-1423	4	0.035714286	0.142857143	0.214285714	28	NA	NA	NA	-	1	261	4	0.107142857	0.142857143	0.107142857	28	NA	NA	NA	-	0.545090982	1136	-5.06729293623609	-5.25423425613792	1.66716504224856
3228	chr1	-	ENSG00000134668.7	protein_coding,protein_coding,	protein_coding	2.03251	2.02816	3350	32256023	32281623	25601	protein_coding	KNOWN	SPOCD1	protein_coding	SPOCD1-001	32281623	1	1143	4.06067	1143	1	0	NA	NA	NA	NA	NA	NA	NA	NA	NA	NA	0	NA	NA	NA	NA	NA	NA	NA	NA	NA	NA	0.417516497	1141	2.02171778798417	-1.99596031495578	0.962083449251469
3246	chr1	-	ENSG00000184007.10	processed_transcript,	protein_coding	30.9156	21.4746	3368	32384861	32403959	19099	protein_coding	KNOWN	PTP4A2	processed_transcript	PTP4A2-009	32403959	1	1149	26.1951	1149	1	1	-1341	4	0.136363636	0.045454545	0.181818182	22	NA	NA	NA	+	3	713.5|511|424.5	9|9|5	0.142857142857143|0.0769230769230769|0.111111111111111	0.0476190476190476|0.192307692307692|0.148148148148148	0.174603174603175|0.0384615384615385|0.037037037037037	63|52|27	NA|NA|NA	NA|NA|NA	NA|NA|NA	-|-|-	0.51069786	1147	4.7112250644045	-0.749521084909986	7.23767745966957
3252	chr1	+	ENSG00000121774.11	processed_transcript,	protein_coding	112.056	89.6565	3374	32479467	32526451	46985	protein_coding	KNOWN	KHDRBS1	processed_transcript	KHDRBS1-004	32479467	1	1150	100.85625	1150	1	1	-392	4	0.071428571	0.035714286	0.142857143	28	NA	NA	NA	-	3	280|784|951	4|5|4	0.0833333333333333|0.25|0.208333333333333	0.25|0.0625|0.0833333333333333	0.0277777777777778|0.03125|0.0416666666666667	36|32|24	NA|NA|1	NA|NA|5	NA|NA|5	+|-|+	0.4885023	1148	6.65615667942332	-0.832896525320149	7.49624741690611
3267	chr1	-	ENSG00000203325.3	processed_transcript,	processed_transcript	0.0534872	0	3389	32517892	32539075	21184	processed_transcript	NOVEL	RP11-277A4.4	processed_transcript	RP11-277A4.4-001	32539075	1	1152	0.0267436	1152	1	1	-1287	4	0.090909091	0.045454545	0.136363636	22	1	7	1	+	0	NA	NA	NA	NA	NA	NA	NA	NA	NA	NA	0.50689862	1150	-5.22466250771799	-2.96014850766757	1.68629836550392
3316	chr1	-	ENSG00000220785.3	processed_transcript,	pseudogene	0.96277	0.477214	3438	32697261	32707221	9961	pseudogene	KNOWN	MTMR9LP	processed_transcript	MTMR9LP-003	32707221	1	1171	0.719992	1171	1	0	NA	NA	NA	NA	NA	NA	NA	NA	NA	NA	2	1772.5|240.5	4|5	0.105263157894737|0.0344827586206897	0.105263157894737|0.137931034482759	0.105263157894737|0.137931034482759	19|29	3|NA	3|NA	1|NA	+|-	0.49510098	1169	-0.473947218366367	-3.7582623021525	1.35946437303146
3327	chr1	+	ENSG00000182866.11	protein_coding,protein_coding,	protein_coding	34.3388	24.7555	3449	32739722	32742029	2308	protein_coding	KNOWN	LCK	protein_coding	LCK-010	32739722	1	1173	59.0943	1173	1	1	-28	5	0.115384615	0.115384615	0.115384615	26	NA	NA	NA	+	2	1136|1960	4|4	0.115384615384615|0.0769230769230769	0.0384615384615385|0.230769230769231	0.192307692307692|0.0769230769230769	26|26	NA|NA	NA|NA	NA|NA	+|-	0.49970006	1171	5.88494707540326	-1.52615693347136	2.94977752728273
3335	chr1	+	ENSG00000116478.7	processed_transcript,	protein_coding	100.182	130.697	3457	32757738	32793046	35309	protein_coding	KNOWN	HDAC1	processed_transcript	HDAC1-003	32757738	1	1175	115.4395	1175	1	1	-76	4	0.055555556	0.166666667	0	18	NA	NA	NA	+	2	116|666.5	4|4	0.0666666666666667|0.037037037037037	0.3|0.148148148148148	0|0.185185185185185	30|27	NA|NA	NA|NA	NA|NA	+|+	0.479704059	1173	6.8509931460238	-1.45600534584991	4.94412281616674
3344	chr1	+	ENSG00000116478.7	processed_transcript,	protein_coding	0.106974	0.775472	3466	32797137	32798680	1544	protein_coding	KNOWN	HDAC1	processed_transcript	HDAC1-009	32797137	1	1177	0.441223	1177	1	0	NA	NA	NA	NA	NA	NA	NA	NA	NA	NA	3	532|721|1029.5	6|4|4	0.210526315789474|0.0769230769230769|0.185185185185185	0.0789473684210526|0.115384615384615|0.185185185185185	0.0789473684210526|0.307692307692308|0.111111111111111	38|26|27	NA|3|6	NA|7|7	NA|4|2	-|+|+	0.486502699	1175	-1.18042009742798	-5.3161112880731	2.47464345148137
3345	chr1	-	ENSG00000175130.6	protein_coding,	protein_coding	0.481385	0.238607	3467	32799433	32801980	2548	protein_coding	KNOWN	MARCKSL1	protein_coding	MARCKSL1-001	32801980	1	1178	0.359996	1178	1	3	-10|-85|-841	4|4|4	0.0454545454545455|0|0.1	0.0454545454545455|0.15|0.1	0.181818181818182|0|0.15	22|20|20	NA|NA|1	NA|NA|5	NA|NA|2	-|+|-	6	1044.5|855|674.5|613|555.5|501	4|4|4|4|4|4	0.08|0.0833333333333333|0.0606060606060606|0.1|0.0952380952380952|0	0.16|0.0833333333333333|0.272727272727273|0.05|0.142857142857143|0.318181818181818	0.04|0.125|0|0|0|0	25|24|33|20|21|22	NA|NA|NA|NA|NA|NA	NA|NA|NA|NA|NA|NA	NA|NA|NA|NA|NA|NA	-|-|+|-|+|-	0.571685663	1176	-1.47394721836637	-1.96747029185503	4.30394865169152
3351	chr1	-	ENSG00000225828.1	processed_transcript,	lincRNA	0.160462	0.119303	3473	32826871	32827844	974	lincRNA	NOVEL	RP4-811H24.6	processed_transcript	RP4-811H24.6-001	32827844	1	1184	0.1398825	1184	1	2	-290.5|-760.5	4|4	0.142857142857143|0.172413793103448	0.0476190476190476|0.103448275862069	0.0952380952380952|0.172413793103448	21|29	NA|NA	NA|NA	NA|NA	-|+	1	545.5	8	0.078431373	0.196078431	0.019607843	51	NA	NA	NA	+	0.530493901	1182	-2.83771260945705	-1.61263304700563	2.27747867572696
3376	chr1	-	ENSG00000176261.10	processed_transcript,processed_transcript,processed_transcript,	protein_coding	92.9608	110.714	3498	33099959	33116136	16178	protein_coding	KNOWN	ZBTB8OS	processed_transcript	ZBTB8OS-011	33116136	1	1193	305.5122	1193	1	0	NA	NA	NA	NA	NA	NA	NA	NA	NA	NA	0	NA	NA	NA	NA	NA	NA	NA	NA	NA	NA	0.483303339	1191	8.25508618202189	-3.03740212806849	5.85787899908316
3404	chr1	-	ENSG00000224409.1	processed_transcript,	processed_transcript	0.267436	0.0596517	3529	33183335	33190838	7504	processed_transcript	PUTATIVE	RP11-114B7.6	processed_transcript	RP11-114B7.6-001	33190838	1	1198	0.16354385	1198	1	1	-235	5	0.263157895	0.078947368	0.026315789	38	NA	NA	NA	+	0	NA	NA	NA	NA	NA	NA	NA	NA	NA	NA	0.514297141	1196	-2.6122505864072	-3.65833754269096	0.590625008724372
3418	chr1	-	ENSG00000134684.6	processed_transcript,	protein_coding	149.229	139.943	3543	33251971	33282918	30948	protein_coding	KNOWN	YARS	processed_transcript	YARS-007	33282918	1	1202	144.586	1202	1	1	-291.5	4	0.12	0.04	0.08	25	NA	NA	NA	+	0	NA	NA	NA	NA	NA	NA	NA	NA	NA	NA	0.487302539	1200	7.1757840552837	-1.95175829998378	6.98256808793647
3422	chr1	+	ENSG00000116497.13	protein_coding,protein_coding,	protein_coding	9.94862	16.9411	3547	33283176	33300665	17490	protein_coding	KNOWN	S100PBP	protein_coding	S100PBP-008	33283176	1	1203	26.88972	1203	1	0	NA	NA	NA	NA	NA	NA	NA	NA	NA	NA	1	33.5	4	0.12	0.04	0.08	25	NA	NA	NA	+	0.472505499	1201	4.74898282753531	-1.40468345683258	4.65539186257254
3452	chr1	-	ENSG00000121900.12	protein_coding,	protein_coding	12.623	8.7688	3577	33360196	33366990	6795	protein_coding	KNOWN	TMEM54	protein_coding	TMEM54-002	33366990	1	1208	10.6959	1208	1	3	-38|-139.5|-721	6|4|3	0.0681818181818182|0|0	0.227272727272727|0.235294117647059|0.0833333333333333	0.0454545454545455|0|0.0416666666666667	44|17|24	NA|1|NA	NA|2|NA	NA|1|NA	-|-|-	3	204.5|65.5|20.5	4|6|4	0.0434782608695652|0.128205128205128|0.0952380952380952	0.0434782608695652|0.230769230769231|0.19047619047619	0.217391304347826|0.0256410256410256|0.0952380952380952	23|39|21	NA|NA|4	NA|NA|1	NA|NA|4	+|-|-	0.520695861	1206	3.41898597719468	-1.78537289062847	2.07433383219151
3475	chr1	+	ENSG00000142920.11	processed_transcript,processed_transcript,	protein_coding	0	0.119303	3600	33546756	33557822	11067	protein_coding	KNOWN	ADC	processed_transcript	ADC-010	33546756	1	1217	0.119303	1217	1	1	-43.5	4	0	0.210526316	0.052631579	19	NA	NA	NA	+	3	932.5|1001|1213.5	4|4|4	0.08|0.205882352941176|0.0952380952380952	0.08|0.117647058823529|0.0476190476190476	0.2|0.0588235294117647|0.142857142857143	25|34|21	1|NA|NA	7|NA|NA	3|NA|NA	+|-|+	0.461507698	1215	-3.06729777330682	-1.7480640462882	1.96565464597107
3529	chr1	-	ENSG00000121904.12	processed_transcript,	protein_coding	0.0534872	0	3654	34064289	34068077	3789	protein_coding	KNOWN	CSMD2	processed_transcript	CSMD2-005	34068077	1	1232	0.0267436	1232	1	0	NA	NA	NA	NA	NA	NA	NA	NA	NA	NA	0	NA	NA	NA	NA	NA	NA	NA	NA	NA	NA	0.49910018	1230	-5.22466250771799	-5.80381600241402	2.25577233193446
3545	chr1	-	ENSG00000121904.12	protein_coding,	protein_coding	0.641847	0.835124	3670	33979613	34630875	651263	protein_coding	KNOWN	CSMD2	protein_coding	CSMD2-201	34630875	1	1237	0.7384855	1237	1	2	-644|-964	3|4	0.0555555555555556|0.05	0|0	0.0555555555555556|0.15	18|20	NA|NA	NA|NA	NA|NA	+|-	5	1396|1041.5|846.5|448|416.5	4|7|4|4|5	0.153846153846154|0.132075471698113|0.157894736842105|0.136363636363636|0	0.0769230769230769|0.0377358490566038|0.105263157894737|0.136363636363636|0.16	0.153846153846154|0.150943396226415|0|0.0454545454545455|0.16	26|53|19|22|25	6|NA|NA|1|NA	6|NA|NA|3|NA	1|NA|NA|3|NA	+|-|+|+|+	0.521695661	1235	-0.437358500618303	-3.36140154187767	3.25088565489957
3551	chr1	+	ENSG00000189280.3	protein_coding,	protein_coding	1.17672	1.01408	3676	35220648	35224113	3466	protein_coding	KNOWN	GJB5	protein_coding	GJB5-001	35220648	1	1242	1.0954	1242	1	0	NA	NA	NA	NA	NA	NA	NA	NA	NA	NA	2	441|546	4|5	0.0769230769230769|0.0555555555555556	0.230769230769231|0.0555555555555556	0.153846153846154|0.138888888888889	26|36	NA|NA	NA|NA	NA|NA	+|-	0.477304539	1240	0.131457785479088	-3.86773118152468	1.85275755920277
3552	chr1	+	ENSG00000189433.5	protein_coding,	protein_coding	1.01626	1.25269	3677	35225342	35229325	3984	protein_coding	KNOWN	GJB4	protein_coding	GJB4-001	35225342	1	1243	1.134475	1243	1	0	NA	NA	NA	NA	NA	NA	NA	NA	NA	NA	2	143|1033.5	5|5	0.166666666666667|0.111111111111111	0.166666666666667|0.148148148148148	0.1|0.0740740740740741	30|27	NA|NA	NA|NA	NA|NA	+|-	0.547490502	1241	0.182024817231122	-3.37930470051837	2.78933259763903
3554	chr1	+	ENSG00000188910.6	protein_coding,	protein_coding	0.427898	0.417562	3679	35246790	35251965	5176	protein_coding	KNOWN	GJB3	protein_coding	GJB3-002	35246790	1	1245	0.42273	1245	1	0	NA	NA	NA	NA	NA	NA	NA	NA	NA	NA	4	135.5|619|907.5|1673.5	3|5|5|4	0.0952380952380952|0.0882352941176471|0.129032258064516|0.19047619047619	0.19047619047619|0.235294117647059|0.0967741935483871|0.0476190476190476	0.0476190476190476|0.0588235294117647|0.161290322580645|0.0476190476190476	21|34|31|21	NA|NA|NA|NA	NA|NA|NA|NA	NA|NA|NA|NA	+|+|+|-	0.482903419	1243	-1.24219159473671	-3.05527942327904	1.79738614014412
3570	chr1	-	ENSG00000116544.6	protein_coding,	protein_coding	0.37441	0.298259	3695	35331037	35395186	64150	protein_coding	KNOWN	DLGAP3	protein_coding	DLGAP3-001	35395186	1	1250	0.3363345	1250	1	5	-87|-745|-805.5|-954|-1233.5	4|5|4|3|4	0.153846153846154|0.107142857142857|0.130434782608696|0.0833333333333333|0.037037037037037	0.115384615384615|0.214285714285714|0.0434782608695652|0.125|0.037037037037037	0|0.0357142857142857|0.0869565217391304|0.0416666666666667|0.222222222222222	26|28|23|24|27	NA|NA|NA|NA|NA	NA|NA|NA|NA|NA	NA|NA|NA|NA|NA	+|-|+|+|-	5	1962|1166|416|273|55.5	4|4|4|4|4	0.15|0.0909090909090909|0.05|0.1|0.130434782608696	0.1|0.0454545454545455|0.2|0.05|0.217391304347826	0.1|0.136363636363636|0.05|0.05|0	20|22|20|20|23	4|NA|3|NA|5	1|NA|2|NA|2	3|NA|2|NA|3	-|-|+|-|+	0.514297141	1248	-1.57203132189246	-1.1749438075235	2.225243764497
3573	chr1	-	ENSG00000241014.1	processed_transcript,	processed_transcript	23.8018	14.8533	3698	35439957	35450914	10958	processed_transcript	NOVEL	RP11-244H3.1	processed_transcript	RP11-244H3.1-002	35450914	1	1252	19.32755	1252	1	0	NA	NA	NA	NA	NA	NA	NA	NA	NA	NA	2	393.5|138	4|4	0.0476190476190476|0.0909090909090909	0.0952380952380952|0.181818181818182	0.0952380952380952|0.0454545454545455	21|22	NA|NA	NA|NA	NA|NA	+|-	0.395520896	1250	4.27258686503519	-2.18573011831147	3.68942205896693
3574	chr1	-	ENSG00000243749.1	protein_coding,	protein_coding	25.7273	15.9867	3699	35447136	35450954	3819	protein_coding	NOVEL	RP11-244H3.2	protein_coding	RP11-244H3.2-001	35450954	1	1253	20.857	1253	1	0	NA	NA	NA	NA	NA	NA	NA	NA	NA	NA	2	433.5|178	4|4	0.0476190476190476|0.0909090909090909	0.0952380952380952|0.181818181818182	0.0952380952380952|0.0454545454545455	21|22	NA|NA	NA|NA	NA|NA	+|-	0.392321536	1251	4.38245975531569	-2.26603142469602	3.64176552690722
3608	chr1	+	ENSG00000146463.7	processed_transcript,	protein_coding	0.160462	0	3736	35827318	35836454	9137	protein_coding	KNOWN	ZMYM4	processed_transcript	ZMYM4-004	35827318	1	1264	0.080231	1264	1	0	NA	NA	NA	NA	NA	NA	NA	NA	NA	NA	0	NA	NA	NA	NA	NA	NA	NA	NA	NA	NA	0.351329734	1262	-3.63969641063922	-6.91249912999969	3.11933939507009
3610	chr1	+	ENSG00000146463.7	processed_transcript,	protein_coding	0.267436	0.0596517	3738	35858281	35863063	4783	protein_coding	KNOWN	ZMYM4	processed_transcript	ZMYM4-005	35858281	1	1266	0.16354385	1266	1	0	NA	NA	NA	NA	NA	NA	NA	NA	NA	NA	0	NA	NA	NA	NA	NA	NA	NA	NA	NA	NA	0.389122176	1264	-2.6122505864072	-7.64356766302893	2.30155809102451
3633	chr1	-	ENSG00000142687.11	protein_coding,	protein_coding	9.52072	17.478	3761	35900566	36023256	122691	protein_coding	KNOWN	KIAA0319L	protein_coding	KIAA0319L-003	36023256	1	1272	13.49936	1272	1	3	-251.5|-1400.5|-1627	4|4|5	0.185185185185185|0.0476190476190476|0.107142857142857	0.148148148148148|0.0476190476190476|0.0357142857142857	0.037037037037037|0.0952380952380952|0.178571428571429	27|21|28	NA|NA|NA	NA|NA|NA	NA|NA|NA	-|-|+	3	504.5|184|132.5	5|4|4	0.172413793103448|0.111111111111111|0.111111111111111	0.172413793103448|0.0555555555555556|0.111111111111111	0.0344827586206897|0|0.0740740740740741	29|18|27	NA|NA|NA	NA|NA|NA	NA|NA|NA	-|-|+	0.587282543	1270	3.75481910611065	-1.29123532095368	6.35934369697501
3635	chr1	+	ENSG00000020129.10	protein_coding,	protein_coding	14.1741	16.4639	3763	36023409	36032374	8966	protein_coding	KNOWN	NCDN	protein_coding	NCDN-003	36023409	1	1273	15.319	1273	1	3	-657.5|-337|-285.5	5|4|4	0.172413793103448|0.111111111111111|0.111111111111111	0.172413793103448|0.0555555555555556|0.111111111111111	0.0344827586206897|0|0.0740740740740741	29|18|27	NA|NA|NA	NA|NA|NA	NA|NA|NA	-|-|+	3	98.5|1247.5|1474	4|4|5	0.185185185185185|0.0476190476190476|0.107142857142857	0.148148148148148|0.0476190476190476|0.0357142857142857	0.037037037037037|0.0952380952380952|0.178571428571429	27|21|28	NA|NA|NA	NA|NA|NA	NA|NA|NA	-|-|+	0.460507898	1271	3.93725021838207	-1.49573152652515	4.11342538296178
3642	chr1	-	ENSG00000239636.1	processed_transcript,	processed_transcript	0.0534872	0.119303	3771	36035416	36043330	7915	processed_transcript	NOVEL	RP4-728D4.2	processed_transcript	RP4-728D4.2-001	36043330	1	1277	0.0863951	1277	1	0	NA	NA	NA	NA	NA	NA	NA	NA	NA	NA	1	435	4	0.1	0.133333333	0.066666667	30	NA	NA	NA	-	0.472905419	1275	-3.5329066992166	-1.93345749213228	1.15438812890717
3647	chr1	-	ENSG00000142686.6	processed_transcript,	protein_coding	0.802308	1.01408	3776	36181799	36184495	2697	protein_coding	KNOWN	C1orf216	processed_transcript	C1orf216-002	36184495	1	1280	0.908194	1280	1	0	NA	NA	NA	NA	NA	NA	NA	NA	NA	NA	0	NA	NA	NA	NA	NA	NA	NA	NA	NA	NA	0.49370126	1278	-0.138927589284374	-3.33641309114098	3.06037584797975
3655	chr1	+	ENSG00000134698.10	protein_coding,	protein_coding	0.267436	0.238607	3784	36273773	36323491	49719	protein_coding	KNOWN	EIF2C4	protein_coding	EIF2C4-001	36273773	1	1284	0.2530215	1284	1	3	-404|-220.5|-50.5	4|4|4	0.181818181818182|0.137931034482759|0.142857142857143	0|0.206896551724138|0.0952380952380952	0.0454545454545455|0.0344827586206897|0	22|29|21	1|NA|NA	4|NA|NA	4|NA|NA	+|+|-	1	301.5	8	0.063829787	0.319148936	0.021276596	47	NA	NA	NA	+	0.50929814	1282	-1.98266811461008	-1.63710482033461	3.84192271278196
3658	chr1	+	ENSG00000092847.5	protein_coding,	protein_coding	0.0534872	0.477214	3787	36335409	36386559	51151	protein_coding	KNOWN	EIF2C1	protein_coding	EIF2C1-001	36335409	1	1285	0.2653506	1285	1	0	NA	NA	NA	NA	NA	NA	NA	NA	NA	NA	0	NA	NA	NA	NA	NA	NA	NA	NA	NA	NA	0.449910018	1283	-1.91402828397071	-4.10777843913991	1.47814295813084
3671	chr1	+	ENSG00000092850.7	protein_coding,	protein_coding	0.855795	1.6106	3800	36549676	36553876	4201	protein_coding	KNOWN	TEKT2	protein_coding	TEKT2-001	36549676	1	1291	1.2331975	1291	1	1	-14	4	0.076923077	0	0.115384615	26	NA	NA	NA	+	2	261.5|614.5	4|4	0.105263157894737|0.176470588235294	0.105263157894737|0.0588235294117647	0|0	19|17	NA|2	NA|1	NA|1	+|+	0.460307938	1289	0.302403869856738	-1.20422974779322	2.83945555181862
3674	chr1	+	ENSG00000116863.8	protein_coding,	protein_coding	2.99528	2.68433	3804	36554490	36559342	4853	protein_coding	KNOWN	ADPRHL2	protein_coding	ADPRHL2-201	36554490	1	1292	2.839805	1292	1	2	-673.5|-343	4|5	0.0588235294117647|0.09375	0.0588235294117647|0.15625	0.176470588235294|0.09375	17|32	2|NA	2|NA	1|NA	+|+	2	305|1124	4|6	0.0357142857142857|0.25	0.178571428571429|0	0.0714285714285714|0.0714285714285714	28|28	NA|NA	NA|NA	NA|NA	+|+	0.596680664	1290	1.50579186804277	-0.894587399581622	5.09507621214951
3703	chr1	+	ENSG00000054118.9	processed_transcript,	protein_coding	1.12323	0.596517	3833	36755319	36759770	4452	protein_coding	KNOWN	THRAP3	processed_transcript	THRAP3-005	36755319	1	1298	0.8598735	1298	1	0	NA	NA	NA	NA	NA	NA	NA	NA	NA	NA	0	NA	NA	NA	NA	NA	NA	NA	NA	NA	NA	0.417716457	1296	-0.217803661056691	-6.86127986971769	1.8423348476669
3705	chr1	+	ENSG00000214193.5	protein_coding,protein_coding,	protein_coding	0.695334	0.477214	3835	36771994	36786948	14955	protein_coding	KNOWN	SH3D21	protein_coding	SH3D21-202	36771994	1	1299	1.172548	1299	1	0	NA	NA	NA	NA	NA	NA	NA	NA	NA	NA	6	100.5|446|535.5|1025|1311|1839	4|5|5|6|4|3	0.0344827586206897|0.138888888888889|0.037037037037037|0.214285714285714|0.230769230769231|0.0555555555555556	0.103448275862069|0.222222222222222|0.222222222222222|0.0952380952380952|0.115384615384615|0.166666666666667	0.137931034482759|0.194444444444444|0.037037037037037|0.0476190476190476|0.0769230769230769|0.0555555555555556	29|36|27|42|26|18	NA|NA|NA|NA|NA|NA	NA|NA|NA|NA|NA|NA	NA|NA|NA|NA|NA|NA	-|-|+|+|-|+	0.485702859	1297	0.229646982821275	-1.63531108979135	2.98861178375495
3765	chr1	-	ENSG00000233621.1	processed_transcript,	processed_transcript	0.909283	0.477214	3898	37920480	37940012	19533	processed_transcript	PUTATIVE	RP11-422J8.1	processed_transcript	RP11-422J8.1-001	37940012	1	1317	0.6932485	1317	1	4	-82.5|-242.5|-325.5|-1400.5	4|4|10|4	0.08|0.04|0.186440677966102|0.222222222222222	0.28|0.2|0.0677966101694915|0.111111111111111	0.04|0.08|0.0338983050847458|0.0740740740740741	25|25|59|27	NA|1|NA|6	NA|3|NA|6	NA|7|NA|2	-|+|+|-	0	NA	NA	NA	NA	NA	NA	NA	NA	NA	NA	0.596280744	1315	-0.528555505216409	-1.15360375978286	1.71189088079287
3766	chr1	+	ENSG00000163874.7	protein_coding,	protein_coding	1.87205	1.6106	3899	37940153	37949978	9826	protein_coding	KNOWN	ZC3H12A	protein_coding	ZC3H12A-001	37940153	1	1318	1.741325	1318	1	1	-58.5	4	0.08	0.28	0.04	25	NA	NA	NA	-	3	101.5|184.5|1259.5	4|10|4	0.04|0.186440677966102|0.222222222222222	0.2|0.0677966101694915|0.111111111111111	0.08|0.0338983050847458|0.0740740740740741	25|59|27	1|NA|6	3|NA|6	7|NA|2	+|+|-	0.49770046	1316	0.80018549197821	-1.24229058293143	4.34484974075626
3788	chr1	+	ENSG00000163879.8	processed_transcript,	protein_coding	31.6109	29.2293	3921	38022554	38023792	1239	protein_coding	KNOWN	DNALI1	processed_transcript	DNALI1-004	38022554	1	1323	30.4201	1323	1	0	NA	NA	NA	NA	NA	NA	NA	NA	NA	NA	0	NA	NA	NA	NA	NA	NA	NA	NA	NA	NA	0.469306139	1321	4.92695299052922	-2.18310710663323	3.11027953876793
3801	chr1	-	ENSG00000134697.6	processed_transcript,	protein_coding	19.9507	23.0852	3934	38047826	38061528	13703	protein_coding	KNOWN	GNL2	processed_transcript	GNL2-007	38061528	1	1324	21.51795	1324	1	0	NA	NA	NA	NA	NA	NA	NA	NA	NA	NA	0	NA	NA	NA	NA	NA	NA	NA	NA	NA	NA	0.455708858	1322	4.42746873478422	-2.06129418924719	7.30359719277653
3813	chr1	-	ENSG00000116922.9	protein_coding,processed_transcript,	protein_coding	14.709	20.1623	3946	38147242	38156192	8951	protein_coding	KNOWN	C1orf109	protein_coding	C1orf109-001	38156192	1	1326	34.8713	1326	1	2	-411|-1783.5	4|6	0.142857142857143|0.0571428571428571	0.142857142857143|0.114285714285714	0.178571428571429|0.114285714285714	28|35	NA|NA	NA|NA	NA|NA	+|+	1	571.5	4	0.12	0.12	0.12	25	7	4	1	+	0.525894821	1324	5.12396824359026	-1.72165351151038	6.02279166972276
3819	chr1	+	ENSG00000134690.6	protein_coding,	protein_coding	17.8647	24.4572	3952	38158153	38175385	17233	protein_coding	KNOWN	CDCA8	protein_coding	CDCA8-002	38158153	1	1327	21.16095	1327	1	2	-1550|-177.5	4|6	0.142857142857143|0.0571428571428571	0.142857142857143|0.114285714285714	0.178571428571429|0.114285714285714	28|35	NA|NA	NA|NA	NA|NA	+|+	2	139.5|749	4|4	0.185185185185185|0	0.111111111111111|0.1	0.037037037037037|0.1	27|30	2|NA	7|NA	5|NA	-|+	0.537092581	1325	4.40333249216555	-1.64520478822487	3.78415834228262
3837	chr1	+	ENSG00000197982.10	protein_coding,	protein_coding	5.88359	1.8492	3974	38273419	38275121	1703	protein_coding	KNOWN	C1orf122	protein_coding	C1orf122-003	38273419	1	1336	3.866395	1336	1	0	NA	NA	NA	NA	NA	NA	NA	NA	NA	NA	3	707|818.5|1012	5|4|5	0.131578947368421|0.0740740740740741|0	0.131578947368421|0.185185185185185|0.0833333333333333	0.0526315789473684|0.0740740740740741|0.166666666666667	38|27|24	NA|NA|NA	NA|NA|NA	NA|NA|NA	+|+|+	0.465306939	1334	1.95098903419447	-1.88203375053121	1.74239391044798
3846	chr1	-	ENSG00000188786.6	protein_coding,	protein_coding	7.43472	6.08447	3983	38280417	38325264	44848	protein_coding	KNOWN	MTF1	protein_coding	MTF1-201	38325264	1	1342	6.759595	1342	1	0	NA	NA	NA	NA	NA	NA	NA	NA	NA	NA	1	102	4	0.107142857	0.214285714	0.142857143	28	3	7	6	-	0.50829834	1340	2.75693681026558	-1.40582989106273	5.97359976296111
3867	chr1	-	ENSG00000183431.7	processed_transcript,	protein_coding	103.177	96.3375	4004	38445063	38455667	10605	protein_coding	KNOWN	SF3A3	processed_transcript	SF3A3-005	38455667	1	1348	99.75725	1348	1	0	NA	NA	NA	NA	NA	NA	NA	NA	NA	NA	0	NA	NA	NA	NA	NA	NA	NA	NA	NA	NA	0.461707658	1346	6.64034978994622	-2.93565791494395	5.56507005342031
3881	chr1	+	ENSG00000224592.1	processed_transcript,	processed_transcript	0.160462	0.119303	4018	38512986	38571406	58421	processed_transcript	NOVEL	RP5-884C9.2	processed_transcript	RP5-884C9.2-002	38512986	1	1353	0.1398825	1353	1	3	-454|-391|-99	4|10|4	0|0.05|0.0555555555555556	0.15|0.233333333333333|0.166666666666667	0.05|0.0166666666666667|0.0555555555555556	20|60|18	NA|NA|1	NA|NA|4	NA|NA|1	-|-|-	2	325.5|601	4|4	0.08|0.136363636363636	0.2|0.181818181818182	0.08|0.0909090909090909	25|22	NA|NA	NA|NA	NA|NA	+|+	0.625674865	1351	-2.83771260945705	-1.60164525972862	3.30863741309528
3892	chr1	+	ENSG00000228436.1	processed_transcript,	processed_transcript	0.37441	0.417562	4029	39325672	39385068	59397	processed_transcript	NOVEL	RP5-864K19.4	processed_transcript	RP5-864K19.4-001	39325672	1	1360	0.395986	1360	1	3	-617|-484.5|-18.5	4|4|4	0.0909090909090909|0.0869565217391304|0.0869565217391304	0.0909090909090909|0.0869565217391304|0.173913043478261	0.0454545454545455|0.0869565217391304|0.0434782608695652	22|23|23	NA|NA|NA	NA|NA|NA	NA|NA|NA	+|-|-	0	NA	NA	NA	NA	NA	NA	NA	NA	NA	NA	0.459108178	1358	-1.33647866985422	-1.44378739555798	4.73165569491551
3916	chr1	+	ENSG00000168653.6	protein_coding,protein_coding,	protein_coding	1837.02	1331.96	4054	39491990	39500308	8319	protein_coding	KNOWN	NDUFS5	protein_coding	NDUFS5-002	39491990	1	1375	3168.98	1375	1	0	NA	NA	NA	NA	NA	NA	NA	NA	NA	NA	0	NA	NA	NA	NA	NA	NA	NA	NA	NA	NA	0.459308138	1372	11.6298028393043	-3.98162792039083	4.6698147458023
3925	chr1	+	ENSG00000127603.15	protein_coding,	protein_coding	0.0534872	0	4063	39670367	39720047	49681	protein_coding	KNOWN	MACF1	protein_coding	MACF1-016	39670367	1	1379	0.0267436	1379	1	0	NA	NA	NA	NA	NA	NA	NA	NA	NA	NA	0	NA	NA	NA	NA	NA	NA	NA	NA	NA	NA	0.445310938	1376	-5.22466250771799	-5.24873847796795	5.89226225490425
3930	chr1	+	ENSG00000127603.15	nonsense_mediated_decay,	protein_coding	0.213949	0.178955	4068	39734137	39792897	58761	protein_coding	KNOWN	MACF1	nonsense_mediated_decay	MACF1-002	39734137	1	1381	0.196452	1381	1	1	-320.5	4	0.210526316	0.157894737	0	19	2	2	3	-	0	NA	NA	NA	NA	NA	NA	NA	NA	NA	NA	0.405318936	1378	-2.34775123950922	-5.15323471582949	5.50459178942767
3951	chr1	+	ENSG00000127603.15	processed_transcript,	protein_coding	0.106974	0.119303	4092	39934315	39952659	18345	protein_coding	KNOWN	MACF1	processed_transcript	MACF1-008	39934315	1	1387	0.1131385	1387	1	0	NA	NA	NA	NA	NA	NA	NA	NA	NA	NA	0	NA	NA	NA	NA	NA	NA	NA	NA	NA	NA	0.421115777	1384	-3.14383814604164	-7.22140786516177	3.31468183564736
3955	chr1	+	ENSG00000237624.1	unprocessed_pseudogene,	pseudogene	0.320923	0.477214	4096	39980628	39982162	1535	pseudogene	KNOWN	OXCT2P1	unprocessed_pseudogene	OXCT2P1-001	39980628	1	1390	0.3990685	1390	1	1	-338.5	4	0.137931034	0.103448276	0.103448276	29	NA	NA	NA	+	0	NA	NA	NA	NA	NA	NA	NA	NA	NA	NA	0.594881024	1387	-1.32529168897055	-0.714062858428971	1.53401127821322
3967	chr1	-	ENSG00000090621.8	retained_intron,	protein_coding	0.588359	0.715821	4110	40026488	40030198	3711	protein_coding	KNOWN	PABPC4	retained_intron	PABPC4-006	40030198	1	1393	0.65209	1393	1	0	NA	NA	NA	NA	NA	NA	NA	NA	NA	NA	0	NA	NA	NA	NA	NA	NA	NA	NA	NA	NA	0.454509098	1390	-0.616856999153435	-6.49316653905466	1.67784601334508
3972	chr1	-	ENSG00000090621.8	retained_intron,	protein_coding	1.97903	2.62468	4115	40029118	40030905	1788	protein_coding	KNOWN	PABPC4	retained_intron	PABPC4-023	40030905	1	1395	2.301855	1395	1	0	NA	NA	NA	NA	NA	NA	NA	NA	NA	NA	0	NA	NA	NA	NA	NA	NA	NA	NA	NA	NA	0.450309938	1392	1.202796957115	-6.53269129301553	3.56295050594098
3977	chr1	-	ENSG00000090621.8	retained_intron,	protein_coding	3.10226	3.75806	4120	40035167	40035662	496	protein_coding	KNOWN	PABPC4	retained_intron	PABPC4-010	40035662	1	1397	3.43016	1397	1	0	NA	NA	NA	NA	NA	NA	NA	NA	NA	NA	0	NA	NA	NA	NA	NA	NA	NA	NA	NA	NA	0.455708858	1394	1.77827587255636	-5.62942947391238	3.46203906639682
4003	chr1	+	ENSG00000084072.12	protein_coding,protein_coding,protein_coding,protein_coding,	protein_coding	92.8003	144.536	4147	40204573	40229586	25014	protein_coding	KNOWN	PPIE	protein_coding	PPIE-003	40204573	1	1406	474.6726	1406	1	2	-1069.5|-61.5	4|4	0.111111111111111|0.0869565217391304	0.111111111111111|0.130434782608696	0.185185185185185|0.0434782608695652	27|23	NA|NA	NA|NA	NA|NA	-|+	2	89|1755.5	4|4	0|0.0476190476190476	0.1|0.0476190476190476	0.15|0.0952380952380952	20|21	NA|1	NA|3	NA|1	+|+	0.481303739	1403	8.89078896382054	-2.89538418965253	4.03663512861457
4069	chr1	-	ENSG00000131238.9	nonsense_mediated_decay,protein_coding,protein_coding,	protein_coding	52.2035	49.9881	4217	40544232	40562924	18693	protein_coding	KNOWN	PPT1	protein_coding	PPT1-002	40562924	1	1420	153.2874	1420	1	0	NA	NA	NA	NA	NA	NA	NA	NA	NA	NA	0	NA	NA	NA	NA	NA	NA	NA	NA	NA	NA	0.420515897	1417	7.2600953042235	-2.72832572790139	5.47500376265016
4073	chr1	+	ENSG00000117000.6	protein_coding,	protein_coding	6.41847	9.42497	4221	40627045	40706593	79549	protein_coding	KNOWN	RLF	protein_coding	RLF-001	40627045	1	1422	7.92172	1422	1	1	-33	4	0.083333333	0.25	0	24	NA	NA	NA	+	1	299.5	4	0.12	0.16	0.04	25	NA	NA	NA	+	0.423315337	1419	2.98581370884788	-1.731201482098	7.61453241038627
4080	chr1	+	ENSG00000084073.4	processed_transcript,	protein_coding	116.228	100.215	4228	40723908	40728577	4670	protein_coding	KNOWN	ZMPSTE24	processed_transcript	ZMPSTE24-002	40723908	1	1426	108.2215	1426	1	1	-95	4	0.111111111	0.055555556	0.055555556	18	NA	NA	NA	+	0	NA	NA	NA	NA	NA	NA	NA	NA	NA	NA	0.444311138	1423	6.75784333276626	-3.51785795977147	3.65662209408892
4087	chr1	-	ENSG00000049089.9	retained_intron,	protein_coding	0.37441	0.119303	4235	40773375	40781110	7736	protein_coding	KNOWN	COL9A2	retained_intron	COL9A2-009	40781110	1	1430	0.2468565	1430	1	4	-195.5|-1222.5|-1257.5|-1859	5|5|4|4	0.0769230769230769|0.0303030303030303|0.16|0.0555555555555556	0.41025641025641|0.272727272727273|0.12|0.111111111111111	0.0256410256410256|0.0606060606060606|0.08|0.111111111111111	39|33|25|18	NA|NA|6|2	NA|NA|5|1	NA|NA|2|2	-|-|+|+	3	1603|1260|1213	4|4|4	0.0833333333333333|0.111111111111111|0.2	0.0833333333333333|0.0555555555555556|0.266666666666667	0.166666666666667|0.111111111111111|0.0333333333333333	24|18|30	NA|NA|6	NA|NA|6	NA|NA|6	+|-|-	0.560487902	1427	-2.01825546157945	-1.58553542474164	1.54887996321904
4105	chr1	+	ENSG00000187815.5	protein_coding,	protein_coding	2.62087	0.954427	4253	40942887	40962015	19129	protein_coding	KNOWN	ZNF642	protein_coding	ZNF642-001	40942887	1	1436	1.7876485	1436	1	0	NA	NA	NA	NA	NA	NA	NA	NA	NA	NA	1	130.5	5	0.085714286	0.314285714	0.057142857	35	NA	NA	NA	+	0.396320736	1433	0.83806309157766	-1.67024035908601	3.00106343492332
4108	chr1	-	ENSG00000238287.1	processed_transcript,	processed_transcript	2.19298	1.49129	4256	40958829	40974333	15505	processed_transcript	NOVEL	RP11-656D10.3	processed_transcript	RP11-656D10.3-001	40974333	1	1437	1.842135	1437	1	1	-77	5	0.083333333	0.277777778	0.138888889	36	NA	NA	NA	+	0	NA	NA	NA	NA	NA	NA	NA	NA	NA	NA	0.433313337	1434	0.881378792533351	-3.4900346103783	0.470822113079003
4110	chr1	+	ENSG00000164002.7	protein_coding,	protein_coding	1.92554	2.62468	4258	40974419	40981709	7291	protein_coding	KNOWN	DEM1	protein_coding	DEM1-002	40974419	1	1438	2.27511	1438	1	1	-9	5	0.083333333	0.277777778	0.138888889	36	NA	NA	NA	+	0	NA	NA	NA	NA	NA	NA	NA	NA	NA	NA	0.447110578	1435	1.18593630030826	-3.47231308676244	3.13827368553147
4139	chr1	+	ENSG00000066136.13	protein_coding,protein_coding,	protein_coding	3.47667	7.15821	4287	41157471	41236771	79301	protein_coding	KNOWN	NFYC	protein_coding	NFYC-201	41157471	1	1447	10.63488	1447	1	1	-114	4	0.318181818	0	0	22	NA	NA	NA	+	0	NA	NA	NA	NA	NA	NA	NA	NA	NA	NA	0.432513497	1444	3.41073184944767	-3.16228600549536	5.73941337687506
4143	chr1	-	ENSG00000256776.1	protein_coding,	protein_coding	1.23021	3.10189	4291	41156052	41157738	1687	protein_coding	KNOWN	AL031289.2	protein_coding	AL031289.2-201	41157738	1	1448	2.16605	1448	1	0	NA	NA	NA	NA	NA	NA	NA	NA	NA	NA	1	381	4	0.318181818	0	0	22	NA	NA	NA	+	0.433913217	1445	1.11506654577148	-2.16811624200745	7.01811668868163
4145	chr1	+	ENSG00000066136.13	protein_coding,	protein_coding	19.3624	25.4713	4293	41175029	41237275	62247	protein_coding	KNOWN	NFYC	protein_coding	NFYC-004	41175029	1	1449	22.41685	1449	1	0	NA	NA	NA	NA	NA	NA	NA	NA	NA	NA	0	NA	NA	NA	NA	NA	NA	NA	NA	NA	NA	0.421515697	1446	4.48651166078012	-4.52945584469952	6.34293688949663
4187	chr1	-	ENSG00000010803.12	processed_transcript,	protein_coding	0.0534872	0.119303	4337	41503034	41514432	11399	protein_coding	KNOWN	SCMH1	processed_transcript	SCMH1-007	41514432	1	1460	0.0863951	1460	1	0	NA	NA	NA	NA	NA	NA	NA	NA	NA	NA	0	NA	NA	NA	NA	NA	NA	NA	NA	NA	NA	0.426114777	1457	-3.5329066992166	-6.64371191918896	2.46767050302259
4235	chr1	-	ENSG00000066185.8	processed_transcript,	protein_coding	0.748821	0.417562	4386	42902092	42921682	19591	protein_coding	KNOWN	ZMYND12	processed_transcript	ZMYND12-003	42921682	1	1482	0.5831915	1482	1	1	-836	4	0.153846154	0.076923077	0.115384615	26	1	7	4	-	1	170.5	4	0.333333333	0	0	21	3	5	1	+	0.461307738	1479	-0.77795840230964	-3.56659611351086	3.06479646508999
4236	chr1	+	ENSG00000127125.6	protein_coding,	protein_coding	0.160462	0.35791	4387	42921788	42925752	3965	protein_coding	KNOWN	PPCS	protein_coding	PPCS-201	42921788	1	1483	0.259186	1483	1	1	-276.5	4	0.333333333	0	0	21	3	5	1	+	1	730	4	0.153846154	0.076923077	0.115384615	26	1	7	4	-	0.421915617	1480	-1.94794030211257	-3.60119430801434	3.61658106160404
4237	chr1	-	ENSG00000066185.8	protein_coding,protein_coding,	protein_coding	0	0.0596517	4388	42896000	42921938	25939	protein_coding	KNOWN	ZMYND12	protein_coding	ZMYND12-001	42921938	1	1484	0.0596517	1484	1	1	-580	4	0.153846154	0.076923077	0.115384615	26	1	7	4	-	1	426.5	4	0.333333333	0	0	21	3	5	1	+	0.449910018	1481	-4.06729293623609	-4.12781581960002	1.51172053195094
4239	chr1	+	ENSG00000127125.6	protein_coding,	protein_coding	7.96959	7.69507	4390	42922210	42923175	966	protein_coding	KNOWN	PPCS	protein_coding	PPCS-005	42922210	1	1485	7.83233	1485	1	1	-698.5	4	0.333333333	0	0	21	3	5	1	+	1	308	4	0.153846154	0.076923077	0.115384615	26	1	7	4	-	0.442511498	1482	2.9694415513734	-2.99998844628074	4.41926240455635
4247	chr1	+	ENSG00000186409.9	processed_transcript,	protein_coding	0.641847	0.536865	4398	42929001	42948667	19667	protein_coding	KNOWN	CCDC30	processed_transcript	CCDC30-008	42929001	1	1486	0.589356	1486	1	0	NA	NA	NA	NA	NA	NA	NA	NA	NA	NA	0	NA	NA	NA	NA	NA	NA	NA	NA	NA	NA	0.405518896	1483	-0.762788738788063	-2.60470897599527	1.80351595420717
4267	chr1	+	ENSG00000171960.6	protein_coding,	protein_coding	188.756	145.848	4418	43124096	43142429	18334	protein_coding	KNOWN	PPIH	protein_coding	PPIH-001	43124096	1	1494	167.302	1494	1	1	-858.5	4	0.03030303	0.03030303	0.272727273	33	NA	NA	NA	-	0	NA	NA	NA	NA	NA	NA	NA	NA	NA	NA	0.425714857	1491	7.38631088185054	-3.49490586831686	5.89632752484331
4274	chr1	+	ENSG00000065978.12	protein_coding,	protein_coding	3.90457	3.22119	4426	43148098	43168020	19923	protein_coding	KNOWN	YBX1	protein_coding	YBX1-001	43148098	1	1496	3.56288	1496	1	0	NA	NA	NA	NA	NA	NA	NA	NA	NA	NA	4	182|329.5|440.5|771.5	4|4|4|4	0|0.0434782608695652|0.137931034482759|0.0645161290322581	0.178571428571429|0.217391304347826|0.0344827586206897|0.32258064516129	0|0.0869565217391304|0.0689655172413793|0.032258064516129	28|23|29|31	NA|NA|NA|NA	NA|NA|NA|NA	NA|NA|NA|NA	-|+|-|-	0.465906819	1493	1.83304389342902	-2.17787523604622	6.90009752929859
4295	chr1	+	ENSG00000164008.7	protein_coding,	protein_coding	7.96959	15.5094	4449	43232940	43241412	8473	protein_coding	KNOWN	C1orf50	protein_coding	C1orf50-001	43232940	1	1501	11.739495	1501	1	1	-574	4	0.076923077	0.230769231	0.076923077	26	NA	NA	NA	+	0	NA	NA	NA	NA	NA	NA	NA	NA	NA	NA	0.50909818	1498	3.55329844399412	-1.64746298210919	4.94354155976659
4313	chr1	+	ENSG00000164011.12	protein_coding,	protein_coding	25.0855	24.4572	4469	43312280	43318148	5869	protein_coding	KNOWN	ZNF691	protein_coding	ZNF691-001	43312280	1	1510	24.77135	1510	1	0	NA	NA	NA	NA	NA	NA	NA	NA	NA	NA	3	219|258.5|1662	4|4|5	0.0909090909090909|0.0952380952380952|0.142857142857143	0.227272727272727|0.0952380952380952|0.0714285714285714	0|0.142857142857143|0.0714285714285714	22|21|28	NA|NA|NA	NA|NA|NA	NA|NA|NA	-|-|+	0.430313937	1507	4.63060059024728	-2.25428252896089	5.94920570548458
4338	chr1	+	ENSG00000186973.5	protein_coding,protein_coding,	protein_coding	0.106974	0	4494	43613594	43622065	8472	protein_coding	KNOWN	FAM183A	protein_coding	FAM183A-201	43613594	1	1518	0.106974	1518	1	0	NA	NA	NA	NA	NA	NA	NA	NA	NA	NA	1	193.5	6	0.135135135	0.135135135	0.027027027	37	NA	NA	NA	+	0.444711058	1515	-3.22466790227122	-2.64926746858687	2.19670114265118
4343	chr1	-	ENSG00000117395.5	processed_transcript,	protein_coding	48.299	62.5746	4499	43636615	43637939	1325	protein_coding	KNOWN	EBNA1BP2	processed_transcript	EBNA1BP2-003	43637939	1	1521	55.4368	1521	1	2	-320.5|-402.5	9|7	0.30188679245283|0.0666666666666667	0.0377358490566038|0.2	0|0.0444444444444444	53|45	NA|NA	NA|NA	NA|NA	+|+	1	248.5	4	0.086956522	0.086956522	0.086956522	23	2	3	3	-	0.415316937	1518	5.79277207751812	-3.4096461498427	5.1665025134618
4345	chr1	+	ENSG00000243710.3	protein_coding,	protein_coding	0.320923	0.477214	4501	43638001	43676549	38549	protein_coding	KNOWN	WDR65	protein_coding	WDR65-001	43638001	1	1522	0.3990685	1522	1	1	-310.5	4	0.086956522	0.086956522	0.086956522	23	2	3	3	-	2	258.5|340.5	9|7	0.30188679245283|0.0666666666666667	0.0377358490566038|0.2	0|0.0444444444444444	53|45	NA|NA	NA|NA	NA|NA	+|+	0.450309938	1519	-1.32529168897055	-3.39591348927428	1.80219280543757
4356	chr1	+	ENSG00000179178.6	protein_coding,	protein_coding	0.320923	0.178955	4513	43735665	43739673	4009	protein_coding	KNOWN	TMEM125	protein_coding	TMEM125-001	43735665	1	1527	0.249939	1527	1	1	-1302	4	0.045454545	0.181818182	0.045454545	22	NA	NA	NA	-	1	827	5	0.166666667	0.095238095	0.119047619	42	NA	NA	NA	-	0.461507698	1524	-2.00035206054311	-4.09047110780727	1.35859911078989
4360	chr1	-	ENSG00000253313.1	protein_coding,	protein_coding	16.902	40.5035	4517	43747554	43751250	3697	protein_coding	KNOWN	C1orf210	protein_coding	C1orf210-001	43751250	1	1528	28.70275	1528	1	0	NA	NA	NA	NA	NA	NA	NA	NA	NA	NA	2	787|58.5	5|3	0.1875|0.0526315789473684	0.03125|0.105263157894737	0.09375|0	32|19	NA|NA	NA|NA	NA|NA	-|-	0.51229754	1525	4.84311706249558	-1.68176533433464	3.28111939375535
4402	chr1	-	ENSG00000159479.12	protein_coding,protein_coding,	protein_coding	65.7358	44.6791	4559	43849588	43855479	5892	protein_coding	KNOWN	MED8	protein_coding	MED8-002	43855479	1	1535	110.4149	1535	1	0	NA	NA	NA	NA	NA	NA	NA	NA	NA	NA	1	1535.5	3	0.052631579	0.052631579	0.210526316	19	NA	NA	NA	-	0.444511098	1532	6.78679106031145	-1.70886333752386	6.05359577349671
4403	chr1	+	ENSG00000223526.2	protein_coding,protein_coding,	protein_coding	1.39067	1.8492	4560	43855553	43872564	17012	protein_coding	KNOWN	C1orf84	protein_coding	C1orf84-201	43855553	1	1536	3.23987	1536	1	1	-1609.5	3	0.052631579	0.052631579	0.210526316	19	NA	NA	NA	-	0	NA	NA	NA	NA	NA	NA	NA	NA	NA	NA	0.472505499	1533	1.69593592603644	-1.72689708246931	4.54653018727102
4427	chr1	+	ENSG00000142949.11	protein_coding,	protein_coding	6.04406	4.17562	4586	43996547	44089337	92791	protein_coding	KNOWN	PTPRF	protein_coding	PTPRF-001	43996547	1	1542	5.10984	1542	1	0	NA	NA	NA	NA	NA	NA	NA	NA	NA	NA	6	244|318|527|831.5|965|1525	6|3|3|4|6|4	0.113636363636364|0.0769230769230769|0|0.173913043478261|0.147058823529412|0.136363636363636	0.113636363636364|0.192307692307692|0.0625|0.130434782608696|0.205882352941176|0.272727272727273	0.0454545454545455|0.0384615384615385|0.0625|0.0434782608695652|0|0	44|26|16|23|34|22	NA|NA|NA|NA|NA|5	NA|NA|NA|NA|NA|2	NA|NA|NA|NA|NA|2	-|+|-|+|-|+	0.50689862	1539	2.35327811800822	-1.39326973518918	4.20472754897217
4444	chr1	-	ENSG00000236200.1	processed_transcript,	processed_transcript	0.106974	0.119303	4606	44167768	44170140	2373	processed_transcript	NOVEL	RP11-184I16.2	processed_transcript	RP11-184I16.2-002	44170140	1	1544	0.1131385	1544	1	1	-826	4	0.125	0.041666667	0.125	24	NA	NA	NA	+	0	NA	NA	NA	NA	NA	NA	NA	NA	NA	NA	0.531293741	1541	-3.14383814604164	-6.21078991401275	2.14584013972065
4447	chr1	-	ENSG00000236200.1	processed_transcript,	processed_transcript	1.6581	1.43164	4609	44169985	44173001	3017	processed_transcript	NOVEL	RP11-184I16.2	processed_transcript	RP11-184I16.2-004	44173001	1	1546	1.54487	1546	1	1	-461	4	0	0.25	0.1	20	4	2	1	+	1	278.5	4	0.103448276	0.172413793	0.103448276	29	NA	NA	NA	-	0.469506099	1543	0.627485441206526	-1.50307348538354	3.9732346209859
4458	chr1	+	ENSG00000126091.14	nonsense_mediated_decay,protein_coding,protein_coding,protein_coding,protein_coding,protein_coding,protein_coding,protein_coding,nonsense_mediated_decay,protein_coding,protein_coding,nonsense_mediated_decay,protein_coding,protein_coding,protein_coding,nonsense_mediated_decay,protein_coding,protein_coding,protein_coding,nonsense_mediated_decay,protein_coding,	protein_coding	0	0.178955	4620	44201934	44395893	193960	protein_coding	KNOWN	ST3GAL3	protein_coding	ST3GAL3-033	44201934	1	1551	1.8790275	1551	1	0	NA	NA	NA	NA	NA	NA	NA	NA	NA	NA	0	NA	NA	NA	NA	NA	NA	NA	NA	NA	NA	0.434513097	1548	0.909986181086496	-7.20003738066477	2.90694812476354
4467	chr1	+	ENSG00000117407.12	protein_coding,	protein_coding	0.748821	1.6106	4629	44399484	44402912	3429	protein_coding	KNOWN	ARTN	protein_coding	ARTN-003	44399484	1	1556	1.1797105	1556	1	1	-336	4	0.090909091	0.227272727	0	22	5	4	1	-	1	218	4	0.136363636	0.090909091	0.090909091	22	NA	NA	NA	-	0.552689462	1553	0.238432866827045	-1.9439658431954	3.29376762262062
4476	chr1	-	ENSG00000237950.1	processed_transcript,	processed_transcript	0.106974	0.0596517	4638	44410046	44412223	2178	processed_transcript	PUTATIVE	RP11-7O11.3	processed_transcript	RP11-7O11.3-002	44412223	1	1557	0.08331285	1557	1	2	-939.5|-1761.5	6|5	0.0930232558139535|0.103448275862069	0.162790697674419|0.172413793103448	0.0930232558139535|0.103448275862069	43|29	NA|NA	NA|NA	NA|NA	-|-	1	1232	4	0.2	0	0.05	20	NA	NA	NA	-	0.560087982	1554	-3.58531715875146	-0.601866376258753	1.30725305730288
4477	chr1	+	ENSG00000117408.5	protein_coding,	protein_coding	0.802308	1.25269	4639	44412611	44433694	21084	protein_coding	KNOWN	IPO13	protein_coding	IPO13-001	44412611	1	1558	1.027499	1558	1	1	-1620	4	0.2	0	0.05	20	NA	NA	NA	-	2	551.5|1373.5	6|5	0.0930232558139535|0.103448275862069	0.162790697674419|0.172413793103448	0.0930232558139535|0.103448275862069	43|29	NA|NA	NA|NA	NA|NA	-|-	0.50229954	1555	0.03913698982351	-1.55299854699255	3.7589319531262
4499	chr1	+	ENSG00000117410.8	protein_coding,	protein_coding	107.777	78.2034	4662	44440616	44443885	3270	protein_coding	KNOWN	ATP6V0B	protein_coding	ATP6V0B-012	44440616	1	1560	92.9902	1560	1	0	NA	NA	NA	NA	NA	NA	NA	NA	NA	NA	3	174.5|364.5|1250.5	4|5|4	0.037037037037037|0.0689655172413793|0.08	0.222222222222222|0.172413793103448|0.08	0.111111111111111|0.0689655172413793|0.12	27|29|25	7|NA|NA	7|NA|NA	1|NA|NA	+|+|+	0.552289542	1557	6.53900677716846	-0.727855003496458	4.63475005283926
4536	chr1	-	ENSG00000196517.7	protein_coding,protein_coding,	protein_coding	1.01626	0.954427	4700	44476398	44497134	20737	protein_coding	KNOWN	SLC6A9	protein_coding	SLC6A9-007	44497134	1	1563	1.970687	1563	1	1	-128.5	4	0.222222222	0	0.074074074	27	NA	NA	NA	-	5	1100.5|1039.5|889|434.5|174	4|5|4|4|4	0|0.0740740740740741|0.0555555555555556|0.217391304347826|0.115384615384615	0.173913043478261|0.185185185185185|0|0|0.115384615384615	0.0434782608695652|0.037037037037037|0.166666666666667|0.0434782608695652|0.0769230769230769	23|27|18|23|26	NA|NA|NA|1|NA	NA|NA|NA|3|NA	NA|NA|NA|4|NA	-|-|+|-|-	0.553289342	1560	0.97869865440964	-2.53031401026433	2.35148670689287
4547	chr1	-	ENSG00000233514.1	processed_pseudogene,	pseudogene	2.13949	1.8492	4711	44587825	44588184	360	pseudogene	KNOWN	RP11-570P14.1	processed_pseudogene	RP11-570P14.1-001	44588184	1	1568	1.994345	1568	1	0	NA	NA	NA	NA	NA	NA	NA	NA	NA	NA	0	NA	NA	NA	NA	NA	NA	NA	NA	NA	NA	0.407718456	1565	0.995915001880393	-5.07821022350597	1.12321111446107
4557	chr1	+	ENSG00000178028.8	protein_coding,protein_coding,	protein_coding	14.495	19.5658	4721	44679145	44680552	1408	protein_coding	KNOWN	DMAP1	protein_coding	DMAP1-007	44679145	1	1574	34.0608	1574	1	0	NA	NA	NA	NA	NA	NA	NA	NA	NA	NA	1	562.5	6	0.255319149	0.085106383	0.106382979	47	NA	NA	NA	+	0.402119576	1571	5.09004041547277	-3.53280812857023	4.05066700717942
4581	chr1	+	ENSG00000187147.9	protein_coding,	protein_coding	23.8018	19.2079	4746	44870866	45117395	246530	protein_coding	KNOWN	RNF220	protein_coding	RNF220-001	44870866	1	1580	21.50485	1580	1	0	NA	NA	NA	NA	NA	NA	NA	NA	NA	NA	4	1032.5|1198|1497|1896	6|4|5|4	0.128205128205128|0.0714285714285714|0|0.0454545454545455	0.0256410256410256|0.214285714285714|0.0357142857142857|0.181818181818182	0.128205128205128|0.25|0.142857142857143|0.136363636363636	39|28|28|22	NA|NA|NA|NA	NA|NA|NA|NA	NA|NA|NA|NA	+|+|-|+	0.386922615	1577	4.42659016316082	-2.64655475689844	4.27234419370849
4596	chr1	+	ENSG00000187147.9	processed_transcript,	protein_coding	15.4578	12.7058	4761	45097656	45102038	4383	protein_coding	KNOWN	RNF220	processed_transcript	RNF220-016	45097656	1	1582	14.0818	1582	1	2	-253|-145.5	4|4	0.0833333333333333|0.0869565217391304	0.208333333333333|0.217391304347826	0.0416666666666667|0.0434782608695652	24|23	NA|4	NA|1	NA|5	+|+	1	424.5	5	0.074074074	0.111111111	0.037037037	27	NA	NA	NA	-	0.484903019	1579	3.81575985251995	-1.68593697685753	4.21654016673997
4633	chr1	+	ENSG00000142945.8	protein_coding,	protein_coding	44.7688	42.0545	4798	45205534	45233436	27903	protein_coding	KNOWN	KIF2C	protein_coding	KIF2C-201	45205534	1	1589	43.41165	1589	1	2	-1797|-1062.5	5|2	0.25|0.0526315789473684	0.0625|0	0|0.0526315789473684	32|19	NA|NA	NA|NA	NA|NA	-|+	0	NA	NA	NA	NA	NA	NA	NA	NA	NA	NA	0.516896621	1586	5.44001035280593	-2.22903737867331	5.55582534102657
4643	chr1	+	ENSG00000142937.7	protein_coding,	protein_coding	39.2061	43.1282	4808	45241245	45244451	3207	protein_coding	KNOWN	RPS8	protein_coding	RPS8-003	45241245	1	1592	41.16715	1592	1	1	-1328	6	0.157894737	0	0.157894737	38	NA	NA	NA	+	1	220.5	5	0	0.322580645	0.129032258	31	NA	NA	NA	+	0.472305539	1589	5.36342166928886	-2.29405922241406	7.31244642314298
4647	chr1	+	ENSG00000200913.1	snoRNA,	snoRNA	0.213949	0.715821	4812	45242162	45242265	104	snoRNA	KNOWN	SNORD46	snoRNA	SNORD46-201	45242162	1	1594	0.464885	1594	1	1	-696.5	5	0	0.322580645	0.129032258	31	NA	NA	NA	+	0	NA	NA	NA	NA	NA	NA	NA	NA	NA	NA	0.50029994	1591	-1.1050542183416	-5.67292892618988	5.28356249300126
4649	chr1	+	ENSG00000142937.7	processed_transcript,	protein_coding	0.213949	0.238607	4814	45243222	45244335	1114	protein_coding	KNOWN	RPS8	processed_transcript	RPS8-007	45243222	1	1595	0.226278	1595	1	1	-1756.5	5	0	0.322580645	0.129032258	31	NA	NA	NA	+	0	NA	NA	NA	NA	NA	NA	NA	NA	NA	NA	0.50789842	1592	-2.14383177026393	-5.43590081911181	4.30928527663229
4651	chr1	+	ENSG00000142937.7	processed_transcript,	protein_coding	0.0534872	0.178955	4816	45243575	45244411	837	protein_coding	KNOWN	RPS8	processed_transcript	RPS8-008	45243575	1	1597	0.1162211	1597	1	0	NA	NA	NA	NA	NA	NA	NA	NA	NA	NA	0	NA	NA	NA	NA	NA	NA	NA	NA	NA	NA	0.516696661	1594	-3.10505608034528	-5.38678526591278	4.44399766996195
4652	chr1	+	ENSG00000207421.1	snoRNA,	snoRNA	0.106974	0	4817	45244062	45244128	67	snoRNA	KNOWN	SNORD38B	snoRNA	SNORD38B-201	45244062	1	1598	0.053487	1598	1	0	NA	NA	NA	NA	NA	NA	NA	NA	NA	NA	0	NA	NA	NA	NA	NA	NA	NA	NA	NA	NA	0.525294941	1595	-4.22466790227122	-5.36878946496821	2.24058878298064
4664	chr1	-	ENSG00000188396.2	protein_coding,	protein_coding	0	0.0596517	4829	45271588	45272957	1370	protein_coding	NOVEL	TCTEX1D4	protein_coding	TCTEX1D4-201	45272957	1	1602	0.02982585	1602	1	2	-183.5|-1512	4|4	0.157894736842105|0.107142857142857	0.105263157894737|0.0714285714285714	0.105263157894737|0.142857142857143	19|28	1|NA	5|NA	1|NA	-|-	1	1867.5	4	0.129032258	0.161290323	0.129032258	31	7	7	4	+	0.563287343	1599	-5.06729293623609	-0.875934014438258	1.92292054635744
4683	chr1	-	ENSG00000070785.12	processed_transcript,processed_transcript,	protein_coding	52.364	50.4653	4850	45424233	45452267	28035	protein_coding	KNOWN	EIF2B3	processed_transcript	EIF2B3-007	45452267	1	1610	102.8293	1610	1	1	-142	4	0.115384615	0.153846154	0	26	NA	NA	NA	+	0	NA	NA	NA	NA	NA	NA	NA	NA	NA	NA	0.464907019	1607	6.68410759187285	-2.01565998021449	4.63853144049641
4704	chr1	+	ENSG00000126088.7	protein_coding,protein_coding,	protein_coding	459.509	373.837	4871	45477926	45481245	3320	protein_coding	KNOWN	UROD	protein_coding	UROD-201	45477926	1	1614	833.346	1614	1	1	-1849.5	5	0.162162162	0.135135135	0.081081081	37	NA	NA	NA	-	3	113|833|1558.5	4|4|5	0.25|0.125|0.137931034482759	0|0.125|0.206896551724138	0.0833333333333333|0.0833333333333333|0.0344827586206897	24|24|29	NA|NA|NA	NA|NA|NA	NA|NA|NA	-|+|+	0.569486103	1611	9.70277180762626	-2.10159192307367	3.9986196974239
4721	chr1	+	ENSG00000256909.1	protein_coding,	protein_coding	0	0.0596517	4888	45792445	45803647	11203	protein_coding	NOVEL	AL359540.2	protein_coding	AL359540.2-201	45792445	1	1619	0.02982585	1619	1	0	NA	NA	NA	NA	NA	NA	NA	NA	NA	NA	1	38	4	0.045454545	0	0.136363636	22	NA	NA	NA	+	0.483303339	1616	-5.06729293623609	-2.36660787294749	5.96924029555065
4740	chr1	+	ENSG00000132773.7	protein_coding,	protein_coding	0.96277	0.596517	4910	45805728	45809431	3704	protein_coding	KNOWN	TOE1	protein_coding	TOE1-201	45805728	1	1625	0.7796435	1625	1	2	-269|-168.5	4|6	0.15625|0.0512820512820513	0.09375|0.128205128205128	0.1875|0.205128205128205	32|39	NA|NA	NA|NA	NA|NA	-|-	0	NA	NA	NA	NA	NA	NA	NA	NA	NA	NA	0.466306739	1622	-0.359113507262975	-1.94285623180454	6.34596935699728
4741	chr1	-	ENSG00000132781.11	protein_coding,nonsense_mediated_decay,	protein_coding	2.9418	5.48796	4911	45794914	45805752	10839	protein_coding	KNOWN	MUTYH	protein_coding	MUTYH-007	45805752	1	1626	8.42976	1626	1	0	NA	NA	NA	NA	NA	NA	NA	NA	NA	NA	2	293|192.5	4|6	0.15625|0.0512820512820513	0.09375|0.128205128205128	0.1875|0.205128205128205	32|39	NA|NA	NA|NA	NA|NA	-|-	0.522295541	1623	3.07549155741425	-2.33714915563085	5.24329965360219
4758	chr1	+	ENSG00000132773.7	processed_transcript,	protein_coding	0.106974	0.0596517	4928	45806968	45808531	1564	protein_coding	KNOWN	TOE1	processed_transcript	TOE1-005	45806968	1	1629	0.08331285	1629	1	2	-1509|-1408.5	4|6	0.15625|0.0512820512820513	0.09375|0.128205128205128	0.1875|0.205128205128205	32|39	NA|NA	NA|NA	NA|NA	-|-	0	NA	NA	NA	NA	NA	NA	NA	NA	NA	NA	0.49430114	1626	-3.58531715875146	-5.91258603648337	4.06546023172487
4766	chr1	-	ENSG00000070759.11	protein_coding,protein_coding,	protein_coding	12.9439	11.6917	4936	45809555	45956840	147286	protein_coding	KNOWN	TESK2	protein_coding	TESK2-201	45956840	1	1632	24.6356	1632	1	1	-63	4	0.15	0.05	0.1	20	1	5	1	-	1	440	5	0.113636364	0.227272727	0.113636364	44	NA	NA	NA	+	0.479904019	1629	4.62267270380084	-1.57303330246774	4.23914589431065
4798	chr1	+	ENSG00000132780.11	nonsense_mediated_decay,protein_coding,protein_coding,protein_coding,nonsense_mediated_decay,nonsense_mediated_decay,nonsense_mediated_decay,protein_coding,	protein_coding	36.6922	71.2838	4970	46049717	46083916	34200	protein_coding	KNOWN	NASP	protein_coding	NASP-202	46049717	1	1640	431.904	1640	1	0	NA	NA	NA	NA	NA	NA	NA	NA	NA	NA	1	635.5	4	0	0.105263158	0.105263158	19	NA	NA	NA	+	0.487302539	1637	8.75456686763811	-3.03503509744798	8.31080497716439
4826	chr1	-	ENSG00000159592.6	protein_coding,	protein_coding	121.737	132.129	5000	46092976	46152208	59233	protein_coding	KNOWN	GPBP1L1	protein_coding	GPBP1L1-001	46152208	1	1645	126.933	1645	1	4	-71|-206|-420.5|-1800.5	4|4|4|4	0.125|0.0909090909090909|0.0526315789473684|0.238095238095238	0.0833333333333333|0.181818181818182|0.105263157894737|0.142857142857143	0.0833333333333333|0|0.105263157894737|0.0476190476190476	24|22|19|21	NA|NA|1|2	NA|NA|4|1	NA|NA|1|6	-|-|-|+	0	NA	NA	NA	NA	NA	NA	NA	NA	NA	NA	0.49630074	1642	6.98792337910453	-2.01449376361704	7.68841188119722
4831	chr1	+	ENSG00000159596.6	protein_coding,	protein_coding	0	0.0596517	5005	46152886	46160115	7230	protein_coding	KNOWN	TMEM69	protein_coding	TMEM69-001	46152886	1	1646	0.02982585	1646	1	3	-607|-472|-257.5	4|4|4	0.125|0.0909090909090909|0.0526315789473684	0.0833333333333333|0.181818181818182|0.105263157894737	0.0833333333333333|0|0.105263157894737	24|22|19	NA|NA|1	NA|NA|4	NA|NA|1	-|-|-	2	1122.5|1536	4|4	0.238095238095238|0.0416666666666667	0.142857142857143|0.0833333333333333	0.0476190476190476|0.208333333333333	21|24	2|7	1|1	6|3	+|+	0.442311538	1643	-5.06729293623609	-2.30257490965249	4.00136080905747
4832	chr1	-	ENSG00000159592.6	processed_transcript,processed_transcript,	protein_coding	3.04877	2.38607	5006	46126470	46153785	27316	protein_coding	KNOWN	GPBP1L1	processed_transcript	GPBP1L1-005	46153785	1	1647	5.43484	1647	1	2	-223.5|-637	4|4	0.238095238095238|0.0416666666666667	0.142857142857143|0.0833333333333333	0.0476190476190476|0.208333333333333	21|24	2|7	1|1	6|3	+|+	3	1506|1371|1156.5	4|4|4	0.125|0.0909090909090909|0.0526315789473684	0.0833333333333333|0.181818181818182|0.105263157894737	0.0833333333333333|0|0.105263157894737	24|22|19	NA|NA|1	NA|NA|4	NA|NA|1	-|-|-	0.450109978	1644	2.44223756338427	-3.34225389597722	0.51187179392452
4833	chr1	+	ENSG00000159596.6	processed_transcript,	protein_coding	82.9587	103.078	5007	46153868	46159517	5650	protein_coding	KNOWN	TMEM69	processed_transcript	TMEM69-002	46153868	1	1648	93.01835	1648	1	3	-1589|-1454|-1239.5	4|4|4	0.125|0.0909090909090909|0.0526315789473684	0.0833333333333333|0.181818181818182|0.105263157894737	0.0833333333333333|0|0.105263157894737	24|22|19	NA|NA|1	NA|NA|4	NA|NA|1	-|-|-	2	140.5|554	4|4	0.238095238095238|0.0416666666666667	0.142857142857143|0.0833333333333333	0.0476190476190476|0.208333333333333	21|24	2|7	1|1	6|3	+|+	0.476304739	1645	6.53944344382396	-3.33059583770489	5.77829005443351
4857	chr1	-	ENSG00000117461.10	protein_coding,	protein_coding	2.29995	2.02816	5031	46505812	46598314	92503	protein_coding	KNOWN	PIK3R3	protein_coding	PIK3R3-001	46598314	1	1658	2.164055	1658	1	1	-45	5	0.115384615	0.115384615	0.076923077	26	NA	NA	NA	-	0	NA	NA	NA	NA	NA	NA	NA	NA	NA	NA	0.468106379	1655	1.11373716608659	-3.53447889558122	2.0879716088271
4870	chr1	+	ENSG00000117472.4	processed_transcript,	protein_coding	0	0.119303	5044	46646204	46651522	5319	protein_coding	KNOWN	TSPAN1	processed_transcript	TSPAN1-006	46646204	1	1663	0.0596515	1663	1	0	NA	NA	NA	NA	NA	NA	NA	NA	NA	NA	1	225.5	5	0.057142857	0.057142857	0.257142857	35	NA	NA	NA	+	0.484503099	1660	-4.06729777330682	-4.09786316518481	2.07925828530566
4882	chr1	-	ENSG00000085998.9	protein_coding,	protein_coding	38.8852	38.4754	5056	46654391	46664098	9708	protein_coding	KNOWN	POMGNT1	protein_coding	POMGNT1-002	46664098	1	1664	38.6803	1664	1	1	-17.5	4	0.037037037	0.222222222	0	27	NA	NA	NA	-	1	65	4	0.0625	0.34375	0.03125	32	NA	NA	NA	-	0.4955009	1661	5.27352707912388	-0.810963717822884	2.93815385581303
4884	chr1	+	ENSG00000171357.5	protein_coding,	protein_coding	5.93708	6.32308	5058	46669006	46686933	17928	protein_coding	KNOWN	C1orf190	protein_coding	C1orf190-001	46669006	1	1665	6.13008	1665	1	0	NA	NA	NA	NA	NA	NA	NA	NA	NA	NA	1	1958.5	6	0.324324324	0	0	37	NA	NA	NA	+	0.49710058	1662	2.61590590178721	-2.27577931246841	3.58850463887681
4890	chr1	+	ENSG00000085999.6	protein_coding,	protein_coding	22.946	24.2782	5064	46713404	46744144	30741	protein_coding	KNOWN	RAD54L	protein_coding	RAD54L-001	46713404	1	1667	23.6121	1667	1	2	-321.5|-236	4|7	0.0526315789473684|0.025	0.105263157894737|0.125	0|0.025	19|40	NA|NA	NA|NA	NA|NA	-|-	1	302.5	5	0.04	0.04	0.16	25	NA	NA	NA	-	0.49630074	1664	4.56145445178034	-1.94174730137185	6.13938557650343
4906	chr1	+	ENSG00000173660.7	processed_transcript,	protein_coding	314.291	260.201	5080	46769370	46782448	13079	protein_coding	KNOWN	UQCRH	processed_transcript	UQCRH-005	46769370	1	1669	287.246	1669	1	3	-1806|-1632.5|-649.5	4|5|4	0.0454545454545455|0.0344827586206897|0.0571428571428571	0.136363636363636|0.103448275862069|0.228571428571429	0.0909090909090909|0.172413793103448|0	22|29|35	NA|NA|NA	NA|NA|NA	NA|NA|NA	-|-|-	0	NA	NA	NA	NA	NA	NA	NA	NA	NA	NA	0.554689062	1666	8.16614299275806	-2.51209390962593	6.39756167224621
4912	chr1	+	ENSG00000117481.5	processed_transcript,	protein_coding	11.3393	9.24602	5086	46806461	46830824	24364	protein_coding	KNOWN	NSUN4	processed_transcript	NSUN4-003	46806461	1	1670	10.29266	1670	1	0	NA	NA	NA	NA	NA	NA	NA	NA	NA	NA	1	479.5	7	0.292682927	0.024390244	0.024390244	41	NA	NA	NA	-	0.468106379	1667	3.36354397049941	-3.35991956019165	4.38713496375088
4925	chr1	+	ENSG00000117480.10	protein_coding,	protein_coding	39.848	37.1034	5100	46859992	46876564	16573	protein_coding	KNOWN	FAAH	protein_coding	FAAH-201	46859992	1	1675	38.4757	1675	1	0	NA	NA	NA	NA	NA	NA	NA	NA	NA	NA	1	310	4	0.15	0.1	0.05	20	NA	NA	NA	+	0.481903619	1671	5.26587566906507	-1.48802193878622	4.35458609277446
4963	chr1	-	ENSG00000079277.13	protein_coding,protein_coding,	protein_coding	7.48821	8.58985	5139	47024371	47069927	45557	protein_coding	KNOWN	MKNK1	protein_coding	MKNK1-203	47069927	1	1683	16.07806	1683	1	0	NA	NA	NA	NA	NA	NA	NA	NA	NA	NA	0	NA	NA	NA	NA	NA	NA	NA	NA	NA	NA	0.5074985	1679	4.00702143441243	-1.09912040597416	2.69606038265503
4969	chr1	-	ENSG00000142961.10	protein_coding,	protein_coding	0.0534872	0.0596517	5145	47073397	47082137	8741	protein_coding	KNOWN	MOBKL2C	protein_coding	MOBKL2C-002	47082137	1	1684	0.05656945	1684	1	2	-47.5|-1571	7|5	0.113207547169811|0.117647058823529	0.0566037735849057|0.117647058823529	0.132075471698113|0.117647058823529	53|34	NA|NA	NA|NA	NA|NA	-|+	3	1726.5|457.5|74.5	4|4|4	0.176470588235294|0.16|0.0869565217391304	0|0.04|0.130434782608696	0.0588235294117647|0.12|0.0869565217391304	17|25|23	2|NA|NA	1|NA|NA	1|NA|NA	+|-|-	0.528294341	1680	-4.14383304541722	-2.03563245680696	2.29027665579023
4970	chr1	-	ENSG00000079277.13	protein_coding,protein_coding,	protein_coding	0.802308	1.37199	5146	47042261	47082515	40255	protein_coding	KNOWN	MKNK1	protein_coding	MKNK1-020	47082515	1	1685	2.174298	1685	1	1	-1193	5	0.117647059	0.117647059	0.117647059	34	NA	NA	NA	+	3	835.5|452.5|330.5	4|4|7	0.16|0.0869565217391304|0.113207547169811	0.04|0.130434782608696|0.0566037735849057	0.12|0.0869565217391304|0.132075471698113	25|23|53	NA|NA|NA	NA|NA|NA	NA|NA|NA	-|-|-	0.5104979	1681	1.12054968353869	-3.79383693966626	3.07626818818833
4971	chr1	-	ENSG00000142961.10	processed_transcript,	protein_coding	0.37441	1.19303	5147	47075674	47082556	6883	protein_coding	KNOWN	MOBKL2C	processed_transcript	MOBKL2C-003	47082556	1	1686	0.78372	1686	1	1	-1152	5	0.117647059	0.117647059	0.117647059	34	NA	NA	NA	+	3	876.5|493.5|371.5	4|4|7	0.16|0.0869565217391304|0.113207547169811	0.04|0.130434782608696|0.0566037735849057	0.12|0.0869565217391304|0.132075471698113	25|23|53	NA|NA|NA	NA|NA|NA	NA|NA|NA	-|-|-	0.50709858	1682	-0.351589780806293	-3.98390877996011	2.88438282623125
4973	chr1	-	ENSG00000123472.7	protein_coding,	protein_coding	0.0534872	0.0596517	5150	47101306	47124399	23094	protein_coding	KNOWN	ATPAF1	protein_coding	ATPAF1-011	47124399	1	1687	0.05656945	1687	1	0	NA	NA	NA	NA	NA	NA	NA	NA	NA	NA	0	NA	NA	NA	NA	NA	NA	NA	NA	NA	NA	0.400719856	1683	-4.14383304541722	-7.7024493313869	2.04820095578531
5016	chr1	+	ENSG00000186377.6	protein_coding,	protein_coding	0.213949	0.0596517	5195	47489240	47516423	27184	protein_coding	KNOWN	CYP4X1	protein_coding	CYP4X1-001	47489240	1	1699	0.13680035	1699	1	1	-888	5	0.15625	0.0625	0.03125	32	NA	NA	NA	+	2	205|391.5	4|4	0.1|0.0869565217391304	0.1|0.0869565217391304	0.05|0.0869565217391304	20|23	3|NA	3|NA	1|NA	-|-	0.437712458	1695	-2.86985617356254	-4.48032528518761	2.42865134234782
5026	chr1	-	ENSG00000225506.1	processed_transcript,	processed_transcript	0.106974	0.119303	5205	47643841	47644943	1103	processed_transcript	NOVEL	RP1-18D14.3	processed_transcript	RP1-18D14.3-001	47644943	1	1706	0.1131385	1706	1	1	-1844	4	0	0.136363636	0.181818182	22	1	2	6	-	1	1497.5	4	0.04	0.12	0.16	25	NA	NA	NA	+	0.568086383	1702	-3.14383814604164	-3.01274029769034	2.92118856307816
5060	chr1	+	ENSG00000227947.1	processed_transcript,	processed_transcript	0.106974	0.119303	5239	48154135	48169055	14921	processed_transcript	NOVEL	RP11-543D5.1	processed_transcript	RP11-543D5.1-001	48154135	1	1721	0.1131385	1721	1	1	-1555	4	0.214285714	0.035714286	0.142857143	28	NA	NA	NA	-	1	391.5	4	0.095238095	0.047619048	0.047619048	21	NA	NA	NA	-	0.480103979	1717	-3.14383814604164	-4.76019631344056	1.11394083070624
5064	chr1	-	ENSG00000239802.1	processed_pseudogene,	pseudogene	0	0.0596517	5243	48459703	48460272	570	pseudogene	KNOWN	RP4-683M8.1	processed_pseudogene	RP4-683M8.1-001	48460272	1	1725	0.02982585	1725	1	2	-1130.5|-1641.5	4|6	0.0526315789473684|0.243243243243243	0|0.0810810810810811	0.263157894736842|0.027027027027027	19|37	2|NA	1|NA	4|NA	+|+	0	NA	NA	NA	NA	NA	NA	NA	NA	NA	NA	0.570085983	1721	-5.06729293623609	-5.08799101053581	2.97157096747111
5100	chr1	-	ENSG00000162373.7	retained_intron,	protein_coding	3.36969	1.7299	5280	49226720	49242407	15688	protein_coding	KNOWN	BEND5	retained_intron	BEND5-006	49242407	1	1742	2.549795	1742	1	2	-319|-694.5	6|6	0.204545454545455|0.0606060606060606	0.0454545454545455|0.121212121212121	0.0227272727272727|0.0909090909090909	44|33	NA|NA	NA|NA	NA|NA	+|-	1	180.5	13	0.086419753	0.234567901	0.024691358	81	NA	NA	NA	-	0.444511098	1738	1.35038126105585	-2.58553106005661	4.03603722533625
5117	chr1	-	ENSG00000186094.11	protein_coding,protein_coding,	protein_coding	0.0534872	0	5298	49099880	50489585	1389706	protein_coding	KNOWN	AGBL4	protein_coding	AGBL4-004	50489585	1	1753	0.0534872	1753	1	1	-53	4	0.1	0.2	0.05	20	1	1	6	+	2	408|60	4|5	0.178571428571429|0.147058823529412	0.214285714285714|0.0882352941176471	0.0714285714285714|0.147058823529412	28|34	NA|NA	NA|NA	NA|NA	-|+	0.408518296	1749	-4.22466250771799	-2.39212953112403	2.07925828530566
5118	chr1	+	ENSG00000162374.12	protein_coding,	protein_coding	0.427898	0.238607	5299	50513686	50667540	153855	protein_coding	KNOWN	ELAVL4	protein_coding	ELAVL4-201	50513686	1	1754	0.3332525	1754	1	0	NA	NA	NA	NA	NA	NA	NA	NA	NA	NA	1	202	4	0.076923077	0.153846154	0.076923077	26	NA	NA	NA	-	0.354729054	1750	-1.58531239669517	-2.48357332950413	0.470822113079003
5169	chr1	+	ENSG00000123091.4	processed_transcript,	protein_coding	0.0534872	0	5350	51735590	51737208	1619	protein_coding	KNOWN	RNF11	processed_transcript	RNF11-003	51735590	1	1784	0.0267436	1784	1	1	-52.5	4	0.217391304	0.130434783	0.043478261	23	3	6	1	-	0	NA	NA	NA	NA	NA	NA	NA	NA	NA	NA	0.410917816	1780	-5.22466250771799	-7.02073847725563	2.04120757802261
5172	chr1	-	ENSG00000085831.11	protein_coding,	protein_coding	0.0534872	0.0596517	5353	51752930	51763662	10733	protein_coding	KNOWN	TTC39A	protein_coding	TTC39A-013	51763662	1	1785	0.05656945	1785	1	0	NA	NA	NA	NA	NA	NA	NA	NA	NA	NA	3	1316|1076|31	4|4|5	0.0416666666666667|0.125|0.21875	0.25|0.0416666666666667|0.1875	0.166666666666667|0.125|0.03125	24|24|32	3|NA|NA	2|NA|NA	7|NA|NA	+|-|-	0.542291542	1781	-4.14383304541722	-5.75625293314119	1.15438812890717
5197	chr1	+	ENSG00000227070.1	processed_transcript,	processed_transcript	0.213949	0.119303	5378	51983981	52026633	42653	processed_transcript	NOVEL	RP11-191G24.1	processed_transcript	RP11-191G24.1-002	51983981	1	1793	0.166626	1793	1	1	-1340.5	4	0.130434783	0.043478261	0.086956522	23	5	2	1	+	4	644.5|969.5|1022|1079	4|4|4|9	0.037037037037037|0.04|0|0.06	0.259259259259259|0.2|0.1875|0.2	0|0.12|0|0.02	27|25|16|50	NA|NA|1|NA	NA|NA|1|NA	NA|NA|1|NA	+|+|+|-	0.352929414	1789	-2.58531456126427	-2.82315640829849	1.15438812890717
5251	chr1	-	ENSG00000169213.5	protein_coding,	protein_coding	12.0346	19.8044	5436	52382848	52456415	73568	protein_coding	KNOWN	RAB3B	protein_coding	RAB3B-201	52456415	1	1814	15.9195	1814	1	0	NA	NA	NA	NA	NA	NA	NA	NA	NA	NA	9	1780|1180.5|947|773|735|677.5|588|502.5|105	4|4|5|5|4|4|4|6|6	0.0454545454545455|0.0344827586206897|0.0666666666666667|0.107142857142857|0.115384615384615|0.08|0.194444444444444|0.127659574468085|0.0526315789473684	0|0.172413793103448|0.1|0.0357142857142857|0.192307692307692|0.12|0.166666666666667|0.127659574468085|0.210526315789474	0.181818181818182|0.172413793103448|0.166666666666667|0.142857142857143|0.0769230769230769|0.08|0.0277777777777778|0.0851063829787234|0.0263157894736842	22|29|30|28|26|25|36|47|38	4|NA|NA|NA|NA|NA|NA|NA|NA	1|NA|NA|NA|NA|NA|NA|NA|NA	2|NA|NA|NA|NA|NA|NA|NA|NA	-|-|-|-|-|-|-|-|+	0.480103979	1810	3.99272311928347	-1.69899303152629	4.27093995064693
5256	chr1	-	ENSG00000198841.3	protein_coding,	protein_coding	1.76508	2.44572	5441	52497775	52499488	1714	protein_coding	KNOWN	KTI12	protein_coding	KTI12-001	52499488	1	1817	2.1054	1817	1	0	NA	NA	NA	NA	NA	NA	NA	NA	NA	NA	0	NA	NA	NA	NA	NA	NA	NA	NA	NA	NA	0.418516297	1813	1.07409435357387	-3.0904834093596	4.82154181215008
5258	chr1	+	ENSG00000134717.13	protein_coding,	protein_coding	0.106974	0	5444	52521797	52556388	34592	protein_coding	KNOWN	BTF3L4	protein_coding	BTF3L4-001	52521797	1	1819	0.053487	1819	1	0	NA	NA	NA	NA	NA	NA	NA	NA	NA	NA	0	NA	NA	NA	NA	NA	NA	NA	NA	NA	NA	0.459708058	1815	-4.22466790227122	-2.70556103350801	7.26608094740346
5267	chr1	+	ENSG00000157077.10	protein_coding,protein_coding,protein_coding,	protein_coding	0.267436	0	5453	52608046	52812357	204312	protein_coding	KNOWN	ZFYVE9	protein_coding	ZFYVE9-201	52608046	1	1822	0.401154	1822	1	2	-515|-438.5	6|4	0.125|0.137931034482759	0.145833333333333|0.275862068965517	0.125|0.0344827586206897	48|29	NA|4	NA|7	NA|5	+|+	0	NA	NA	NA	NA	NA	NA	NA	NA	NA	NA	0.449710058	1818	-1.31777191210947	-2.46274573318908	5.38040738086438
5273	chr1	+	ENSG00000157077.10	protein_coding,	protein_coding	0.0534872	0.119303	5459	52682052	52812358	130307	protein_coding	KNOWN	ZFYVE9	protein_coding	ZFYVE9-001	52682052	1	1828	0.0863951	1828	1	0	NA	NA	NA	NA	NA	NA	NA	NA	NA	NA	0	NA	NA	NA	NA	NA	NA	NA	NA	NA	NA	0.376324735	1824	-3.5329066992166	-6.17908337742919	2.39019963674701
5276	chr1	+	ENSG00000157077.10	processed_transcript,	protein_coding	0	0.0596517	5462	52761567	52800879	39313	protein_coding	KNOWN	ZFYVE9	processed_transcript	ZFYVE9-004	52761567	1	1831	0.02982585	1831	1	0	NA	NA	NA	NA	NA	NA	NA	NA	NA	NA	0	NA	NA	NA	NA	NA	NA	NA	NA	NA	NA	0.405518896	1827	-5.06729293623609	-7.09769019338467	1.84635248931846
5291	chr1	-	ENSG00000085840.7	protein_coding,	protein_coding	51.0803	46.7669	5479	52838501	52870131	31631	protein_coding	KNOWN	ORC1	protein_coding	ORC1-001	52870131	1	1834	48.9236	1834	1	1	-1781	3	0.090909091	0.136363636	0	22	NA	NA	NA	-	1	244.5	4	0.12	0.16	0.08	25	NA	NA	NA	-	0.436112777	1830	5.61245866210212	-3.43127131818547	6.3582889736171
5293	chr1	+	ENSG00000134748.11	processed_transcript,	protein_coding	19.7903	22.0711	5481	52870292	52874746	4455	protein_coding	KNOWN	PRPF38A	processed_transcript	PRPF38A-001	52870292	1	1835	20.9307	1835	1	1	-405.5	4	0.12	0.16	0.08	25	NA	NA	NA	-	1	1620	3	0.090909091	0.136363636	0	22	NA	NA	NA	-	0.438312338	1831	4.3875486563444	-3.78386676871542	7.22349109172172
5344	chr1	+	ENSG00000230953.1	processed_pseudogene,	pseudogene	0	0.0596517	5536	53386077	53386269	193	pseudogene	KNOWN	RP4-631H13.6	processed_pseudogene	RP4-631H13.6-001	53386077	1	1851	0.02982585	1851	1	0	NA	NA	NA	NA	NA	NA	NA	NA	NA	NA	2	873|1037	4|4	0.125|0.166666666666667	0.1875|0.0555555555555556	0.09375|0.0555555555555556	32|18	NA|1	NA|1	NA|3	-|+	0.461107778	1847	-5.06729293623609	-5.55972387102553	1.02743646663195
5350	chr1	-	ENSG00000121310.11	processed_transcript,	protein_coding	17.3833	16.4639	5542	53373271	53387386	14116	protein_coding	KNOWN	ECHDC2	processed_transcript	ECHDC2-013	53387386	1	1852	16.9236	1852	1	0	NA	NA	NA	NA	NA	NA	NA	NA	NA	NA	2	436|272	4|4	0.125|0.166666666666667	0.1875|0.0555555555555556	0.09375|0.0555555555555556	32|18	NA|1	NA|1	NA|3	-|+	0.443111378	1848	4.0809645870866	-1.87143735593603	3.08166328191033
5374	chr1	+	ENSG00000116171.11	nonsense_mediated_decay,protein_coding,protein_coding,	protein_coding	279.631	209.199	5566	53480638	53516734	36097	protein_coding	KNOWN	SCP2	nonsense_mediated_decay	SCP2-014	53480638	1	1861	244.415	1861	1	0	NA	NA	NA	NA	NA	NA	NA	NA	NA	NA	0	NA	NA	NA	NA	NA	NA	NA	NA	NA	NA	0.407918416	1857	7.93318901732724	-4.23511710370301	3.76908394977223
5399	chr1	-	ENSG00000162384.7	protein_coding,	protein_coding	85.847	75.1015	5591	53679771	53686289	6519	protein_coding	KNOWN	C1orf123	protein_coding	C1orf123-001	53686289	1	1872	80.47425	1872	1	1	-65	6	0.03125	0.28125	0	32	NA	NA	NA	+	2	212.5|40.5	5|4	0.129032258064516|0.161290322580645	0.129032258064516|0.129032258064516	0.0967741935483871|0.0967741935483871	31|31	NA|NA	NA|NA	NA|NA	-|-	0.470305939	1868	6.33045532109392	-2.03563245680696	5.18682928855439
5429	chr1	-	ENSG00000058804.9	protein_coding,	protein_coding	96.1165	156.049	5624	54233563	54303969	70407	protein_coding	KNOWN	TMEM48	protein_coding	TMEM48-201	54303969	1	1891	126.08275	1891	1	0	NA	NA	NA	NA	NA	NA	NA	NA	NA	NA	1	134.5	4	0	0.235294118	0.058823529	17	2	2	1	-	0.432913417	1886	6.97822709675094	-2.68500420841307	5.51752451476123
5447	chr1	+	ENSG00000211452.6	protein_coding,protein_coding,nonsense_mediated_decay,protein_coding,protein_coding,	protein_coding	0.267436	0.298259	5642	54359884	54375672	15789	protein_coding	KNOWN	DIO1	protein_coding	DIO1-009	54359884	1	1894	1.4142375	1894	1	0	NA	NA	NA	NA	NA	NA	NA	NA	NA	NA	0	NA	NA	NA	NA	NA	NA	NA	NA	NA	NA	0.484703059	1889	0.500024419510796	-4.86140568423618	2.20348278307809
5451	chr1	-	ENSG00000081870.6	protein_coding,	protein_coding	2.78134	1.67025	5646	54389206	54411283	22078	protein_coding	KNOWN	HSPB11	protein_coding	HSPB11-004	54411283	1	1895	2.225795	1895	1	13	-126|-227.5|-357|-582.5|-761|-799.5|-1011.5|-1057|-1107.5|-1165.5|-1255|-1314|-1659	6|7|5|6|4|4|8|4|5|5|4|4|4	0.0588235294117647|0.0512820512820513|0.0294117647058824|0.027027027027027|0.0769230769230769|0.130434782608696|0.0888888888888889|0.0769230769230769|0.102564102564103|0.0740740740740741|0.230769230769231|0.0454545454545455|0.136363636363636	0.117647058823529|0.153846153846154|0.176470588235294|0.297297297297297|0.269230769230769|0.0434782608695652|0.0666666666666667|0.153846153846154|0.0769230769230769|0.148148148148148|0|0.0909090909090909|0.0454545454545455	0.147058823529412|0.102564102564103|0.117647058823529|0.135135135135135|0|0.0434782608695652|0.0888888888888889|0.0769230769230769|0.179487179487179|0.148148148148148|0.192307692307692|0.181818181818182|0.0909090909090909	34|39|34|37|26|23|45|26|39|27|26|22|22	NA|NA|NA|NA|NA|NA|NA|NA|NA|NA|2|NA|1	NA|NA|NA|NA|NA|NA|NA|NA|NA|NA|3|NA|4	NA|NA|NA|NA|NA|NA|NA|NA|NA|NA|6|NA|3	-|-|-|-|-|-|+|+|+|+|+|+|+	0	NA	NA	NA	NA	NA	NA	NA	NA	NA	NA	0.518296341	1890	1.15432072381076	-1.61439891292945	4.31552995854834
5471	chr1	-	ENSG00000116209.6	protein_coding,	protein_coding	266.794	295.276	5666	54502275	54519078	16804	protein_coding	KNOWN	TMEM59	protein_coding	TMEM59-008	54519078	1	1904	281.035	1904	1	0	NA	NA	NA	NA	NA	NA	NA	NA	NA	NA	0	NA	NA	NA	NA	NA	NA	NA	NA	NA	NA	0.455308938	1899	8.13460600414273	-2.93786726552963	5.32470617217789
5477	chr1	+	ENSG00000116205.6	protein_coding,	protein_coding	7.70216	12.4076	5672	54519274	54565416	46143	protein_coding	KNOWN	TCEANC2	protein_coding	TCEANC2-001	54519274	1	1905	10.05488	1905	1	0	NA	NA	NA	NA	NA	NA	NA	NA	NA	NA	0	NA	NA	NA	NA	NA	NA	NA	NA	NA	NA	0.451709658	1900	3.32982395878443	-3.03149189403026	3.38425692621107
5502	chr1	-	ENSG00000231581.1	processed_transcript,	processed_transcript	0.160462	0.0596517	5699	54690181	54691156	976	processed_transcript	NOVEL	RP5-997D24.5	processed_transcript	RP5-997D24.5-001	54691156	1	1916	0.11005685	1916	1	3	-698|-1376.5|-1512.5	4|4|7	0.2|0.238095238095238|0.176470588235294	0.0666666666666667|0.0476190476190476|0.0392156862745098	0.0666666666666667|0.0476190476190476|0.117647058823529	30|21|51	NA|NA|NA	NA|NA|NA	NA|NA|NA	+|+|+	1	838.5	4	0.19047619	0.047619048	0.095238095	21	1	1	7	-	0.549090182	1911	-3.18367915271579	-6.50622151035068	1.6021237938527
5524	chr1	+	ENSG00000162390.12	processed_transcript,	protein_coding	0.320923	0.238607	5722	55007930	55075797	67868	protein_coding	KNOWN	ACOT11	processed_transcript	ACOT11-003	55007930	1	1927	0.279765	1927	1	0	NA	NA	NA	NA	NA	NA	NA	NA	NA	NA	0	NA	NA	NA	NA	NA	NA	NA	NA	NA	NA	0.457908418	1922	-1.83771260945705	-1.65971810051637	3.11834294052889
5548	chr1	+	ENSG00000243725.1	retained_intron,	protein_coding	60.1196	62.4553	5746	55181538	55183440	1903	protein_coding	KNOWN	TTC4	retained_intron	TTC4-004	55181538	1	1932	61.28745	1932	1	0	NA	NA	NA	NA	NA	NA	NA	NA	NA	NA	0	NA	NA	NA	NA	NA	NA	NA	NA	NA	NA	0.522495501	1927	5.93751977440821	-2.04393739799988	5.34526502814101
5555	chr1	-	ENSG00000006555.6	protein_coding,	protein_coding	0.106974	0.238607	5754	55250224	55266871	16648	protein_coding	KNOWN	TTC22	protein_coding	TTC22-001	55266871	1	1936	0.1727905	1936	1	0	NA	NA	NA	NA	NA	NA	NA	NA	NA	NA	0	NA	NA	NA	NA	NA	NA	NA	NA	NA	NA	0.5054989	1931	-2.53290419439783	-1.65244312391093	2.63642717774058
5562	chr1	+	ENSG00000242396.1	processed_transcript,	processed_transcript	0.267436	0.0596517	5762	55352548	55353674	1127	processed_transcript	NOVEL	RP11-67L3.5	processed_transcript	RP11-67L3.5-001	55352548	1	1940	0.16354385	1940	1	0	NA	NA	NA	NA	NA	NA	NA	NA	NA	NA	3	344.5|534|576.5	4|4|4	0.0344827586206897|0.0666666666666667|0.12	0.344827586206897|0.166666666666667|0.12	0.137931034482759|0.133333333333333|0.16	29|30|25	7|5|1	6|3|5	4|7|5	-|+|+	0.478504299	1935	-2.6122505864072	-3.28629010934242	3.71807653954505
5572	chr1	+	ENSG00000169174.9	protein_coding,	protein_coding	7.59518	12.4672	5772	55505221	55530525	25305	protein_coding	KNOWN	PCSK9	protein_coding	PCSK9-001	55505221	1	1946	10.03119	1946	1	0	NA	NA	NA	NA	NA	NA	NA	NA	NA	NA	1	512	4	0.125	0.083333333	0.125	24	4	2	5	+	0.455508898	1941	3.32642085789251	-3.02560577347239	4.30239938958719
5604	chr1	-	ENSG00000162407.8	processed_transcript,	protein_coding	0.160462	0.298259	5804	56961948	56982678	20731	protein_coding	KNOWN	PPAP2B	processed_transcript	PPAP2B-003	56982678	1	1968	0.2293605	1968	1	0	NA	NA	NA	NA	NA	NA	NA	NA	NA	NA	0	NA	NA	NA	NA	NA	NA	NA	NA	NA	NA	0.459508098	1963	-2.12431114015472	-5.11273677479848	4.21812232443915
5673	chr1	-	ENSG00000177606.5	protein_coding,	protein_coding	3.31621	2.92293	5874	59246465	59249785	3321	protein_coding	KNOWN	JUN	protein_coding	JUN-001	59249785	1	2006	3.11957	2006	1	5	-200.5|-368.5|-416.5|-803.5|-1587.5	4|5|4|4|4	0.24|0.162162162162162|0.0869565217391304|0.148148148148148|0.2	0.08|0.189189189189189|0.173913043478261|0.148148148148148|0.08	0|0.0540540540540541|0.0434782608695652|0.037037037037037|0	25|37|23|27|25	NA|NA|NA|NA|NA	NA|NA|NA|NA|NA	NA|NA|NA|NA|NA	-|+|+|+|+	0	NA	NA	NA	NA	NA	NA	NA	NA	NA	NA	0.48870226	2001	1.64134718241425	-1.38044238227916	3.49137840815709
5716	chr1	-	ENSG00000134716.5	processed_transcript,processed_transcript,	protein_coding	1.87205	1.7299	5917	60358992	60392433	33442	protein_coding	KNOWN	CYP2J2	processed_transcript	CYP2J2-003	60392433	1	2020	3.60195	2020	1	1	-79.5	5	0.064516129	0.193548387	0.064516129	31	NA	NA	NA	-	1	312	4	0.136363636	0	0.136363636	22	NA	NA	NA	-	0.377724455	2015	1.8487781547998	-3.70837760110814	1.90623604885267
5722	chr1	-	ENSG00000162598.8	protein_coding,	protein_coding	0.695334	0.775472	5923	60463362	60539408	76047	protein_coding	KNOWN	C1orf87	protein_coding	C1orf87-003	60539408	1	2021	0.735403	2021	1	1	-45	4	0.090909091	0.136363636	0.045454545	22	NA	NA	NA	+	0	NA	NA	NA	NA	NA	NA	NA	NA	NA	NA	0.408718256	2016	-0.443393033009881	-3.7159407771955	1.68844850358873
5753	chr1	-	ENSG00000162604.6	processed_transcript,	protein_coding	12.409	14.555	5954	62146917	62190785	43869	protein_coding	KNOWN	TM2D1	processed_transcript	TM2D1-003	62190785	1	2032	13.482	2032	1	1	-70	4	0.318181818	0.090909091	0	22	1	4	5	+	0	NA	NA	NA	NA	NA	NA	NA	NA	NA	NA	0.462707459	2027	3.75296262523898	-2.93014944416618	5.15899529302858
5772	chr1	+	ENSG00000132849.13	processed_transcript,	protein_coding	0	0.417562	5973	62579762	62583190	3429	protein_coding	KNOWN	INADL	processed_transcript	INADL-007	62579762	1	2039	0.208781	2039	1	0	NA	NA	NA	NA	NA	NA	NA	NA	NA	NA	0	NA	NA	NA	NA	NA	NA	NA	NA	NA	NA	0.422915417	2034	-2.25993766867406	-6.71770490784365	1.37535645471615
5780	chr1	+	ENSG00000200174.1	misc_RNA,	misc_RNA	0.0534872	0.298259	5981	62677229	62677338	110	misc_RNA	NOVEL	Y_RNA.135	misc_RNA	Y_RNA.135-201	62677229	1	2047	0.1758731	2047	1	0	NA	NA	NA	NA	NA	NA	NA	NA	NA	NA	0	NA	NA	NA	NA	NA	NA	NA	NA	NA	NA	0.398520296	2042	-2.50739325712781	-6.26523358786684	3.05295470433388
5789	chr1	+	ENSG00000162607.8	protein_coding,	protein_coding	0.802308	1.6106	5990	62902326	62917475	15150	protein_coding	KNOWN	USP1	protein_coding	USP1-201	62902326	1	2051	1.206454	2051	1	2	-1973.5|-671	5|4	0.130434782608696|0.115384615384615	0.0434782608695652|0.269230769230769	0.0869565217391304|0.0769230769230769	23|26	NA|1	NA|7	NA|6	+|+	1	649	5	0.0625	0.28125	0.03125	32	NA	NA	NA	+	0.467106579	2046	0.27077290914087	-1.20556005401352	4.42098753350833
5790	chr1	-	ENSG00000116641.10	processed_transcript,	protein_coding	0.0534872	0	5991	62940883	62941860	978	protein_coding	KNOWN	DOCK7	processed_transcript	DOCK7-007	62941860	1	2052	0.0267436	2052	1	0	NA	NA	NA	NA	NA	NA	NA	NA	NA	NA	0	NA	NA	NA	NA	NA	NA	NA	NA	NA	NA	0.360927814	2047	-5.22466250771799	-6.82811681818246	2.61341353526444
5803	chr1	+	ENSG00000125703.8	protein_coding,protein_coding,protein_coding,protein_coding,	protein_coding	68.2497	51.718	6005	63249806	63331184	81379	protein_coding	KNOWN	ATG4C	protein_coding	ATG4C-001	63249806	1	2059	239.9354	2059	1	0	NA	NA	NA	NA	NA	NA	NA	NA	NA	NA	0	NA	NA	NA	NA	NA	NA	NA	NA	NA	NA	0.414117177	2054	7.90650221792184	-3.60470026148161	5.42197386074313
5820	chr1	-	ENSG00000224209.1	processed_transcript,	lincRNA	0	0.119303	6023	63624754	63782901	158148	lincRNA	NOVEL	RP11-335E6.1	processed_transcript	RP11-335E6.1-001	63782901	1	2073	0.0596515	2073	1	4	-58.5|-263.5|-1263|-1925	9|5|4|4	0.157894736842105|0.0967741935483871|0|0.153846153846154	0.157894736842105|0.225806451612903|0.1|0.0384615384615385	0.0701754385964912|0.032258064516129|0.25|0.115384615384615	57|31|20|26	NA|NA|NA|NA	NA|NA|NA|NA	NA|NA|NA|NA	-|+|+|-	2	682.5|222	4|4	0.173913043478261|0.0384615384615385	0.0434782608695652|0.230769230769231	0|0.115384615384615	23|26	NA|2	NA|4	NA|7	-|+	0.538692262	2068	-4.06729777330682	-1.55851232170283	2.18138851554714
5825	chr1	+	ENSG00000187140.4	protein_coding,	protein_coding	0.106974	0.0596517	6028	63788730	63790797	2068	protein_coding	KNOWN	FOXD3	protein_coding	FOXD3-001	63788730	1	2075	0.08331285	2075	1	7	-845|-735|-698.5|-441.5|-411|-121|-45	6|5|4|4|4|4|5	0.227272727272727|0.0714285714285714|0|0.0740740740740741|0.111111111111111|0.166666666666667|0.111111111111111	0.0681818181818182|0.25|0.173913043478261|0.111111111111111|0.166666666666667|0.0416666666666667|0.111111111111111	0|0.0714285714285714|0.130434782608696|0.111111111111111|0|0|0.111111111111111	44|28|23|27|18|24|36	NA|NA|NA|NA|1|NA|NA	NA|NA|NA|NA|3|NA|NA	NA|NA|NA|NA|2|NA|NA	+|-|+|-|-|-|-	1	1524	6	0.147058824	0.235294118	0.058823529	34	NA	NA	NA	-	0.556288742	2070	-3.58531715875146	-2.75632121930547	3.54075871142846
5851	chr1	-	ENSG00000142856.12	nonsense_mediated_decay,	protein_coding	0.213949	0.178955	6054	63906444	63989173	82730	protein_coding	KNOWN	ITGB3BP	nonsense_mediated_decay	ITGB3BP-014	63989173	1	2082	0.196452	2082	1	0	NA	NA	NA	NA	NA	NA	NA	NA	NA	NA	0	NA	NA	NA	NA	NA	NA	NA	NA	NA	NA	0.353929214	2077	-2.34775123950922	-4.60468269220735	5.48187686700863
5860	chr1	+	ENSG00000079739.9	protein_coding,	protein_coding	6.84636	5.1897	6063	64058947	64125916	66970	protein_coding	KNOWN	PGM1	protein_coding	PGM1-001	64058947	1	2088	6.01803	2088	1	0	NA	NA	NA	NA	NA	NA	NA	NA	NA	NA	3	121.5|773|900.5	4|5|4	0.08|0.153846153846154|0.08	0.12|0.0769230769230769|0.16	0.08|0|0.12	25|26|25	3|NA|NA	6|NA|NA	1|NA|NA	-|-|-	0.400319936	2083	2.58929129855283	-2.67207357466969	2.6320585327523
5862	chr1	+	ENSG00000079739.9	processed_transcript,	protein_coding	1.06974	0.835124	6065	64059405	64065893	6489	protein_coding	KNOWN	PGM1	processed_transcript	PGM1-003	64059405	1	2090	0.952432	2090	1	1	-336.5	4	0.08	0.12	0.08	25	3	6	1	-	2	315|442.5	5|4	0.153846153846154|0.08	0.0769230769230769|0.16	0|0.12	26|25	NA|NA	NA|NA	NA|NA	-|-	0.429714057	2085	-0.0703120015095349	-2.70650243654634	1.80813747746556
5872	chr1	-	ENSG00000228056.2	retrotransposed,	pseudogene	0	0.238607	6075	64308862	64309347	486	pseudogene	KNOWN	CFLP3	retrotransposed	CFLP3-201	64309347	1	2094	0.1193035	2094	1	1	-910.5	4	0.148148148	0.037037037	0.259259259	27	NA	NA	NA	+	0	NA	NA	NA	NA	NA	NA	NA	NA	NA	NA	0.425114977	2089	-3.06729172697094	-6.57332946099832	5.5824084574799
5883	chr1	+	ENSG00000158966.9	protein_coding,	protein_coding	1.33718	2.02816	6086	64936428	65158741	222314	protein_coding	KNOWN	CACHD1	protein_coding	CACHD1-201	64936428	1	2102	1.68267	2102	1	2	-252.5|-42.5	5|5	0.0256410256410256|0.0645161290322581	0.333333333333333|0.290322580645161	0.102564102564103|0.032258064516129	39|31	NA|NA	NA|NA	NA|NA	+|-	0	NA	NA	NA	NA	NA	NA	NA	NA	NA	NA	0.472905419	2097	0.750752267550201	-2.58639729560746	5.88819525954887
5906	chr1	-	ENSG00000231485.1	processed_transcript,	processed_transcript	1.23021	1.31234	6109	65532310	65533420	1111	processed_transcript	PUTATIVE	RP4-535B20.1	processed_transcript	RP4-535B20.1-001	65533420	1	2112	1.271275	2112	1	1	-1634.5	4	0.043478261	0.130434783	0	23	NA	NA	NA	-	5	1214.5|1126.5|591|169|126.5	5|6|4|4|5	0.148148148148148|0.230769230769231|0|0|0.0731707317073171	0.037037037037037|0.102564102564103|0.277777777777778|0.25|0.24390243902439	0.037037037037037|0.0256410256410256|0|0|0.0731707317073171	27|39|18|28|41	NA|NA|1|NA|NA	NA|NA|2|NA|NA	NA|NA|2|NA|NA	-|-|-|-|-	0.431513697	2107	0.346276145387697	-1.7774376933164	2.13116107569596
5910	chr1	+	ENSG00000162433.9	protein_coding,processed_transcript,	protein_coding	5.88359	7.93368	6113	65613232	65691775	78544	protein_coding	KNOWN	AK4	processed_transcript	AK4-002	65613232	1	2116	13.81727	2116	1	1	-618.5	4	0.172413793	0.034482759	0.137931034	29	NA	NA	NA	+	3	1020|1364.5|1611.5	4|6|3	0.0769230769230769|0.153846153846154|0.0869565217391304	0.192307692307692|0.153846153846154|0.0434782608695652	0.0384615384615385|0.0769230769230769|0.130434782608696	26|39|23	NA|NA|NA	NA|NA|NA	NA|NA|NA	+|-|-	0.459708058	2111	3.78840069277534	-3.22700296578439	2.05696461803129
5916	chr1	+	ENSG00000162433.9	processed_transcript,	protein_coding	0.37441	0.477214	6119	65631615	65692112	60498	protein_coding	KNOWN	AK4	processed_transcript	AK4-005	65631615	1	2118	0.425812	2118	1	0	NA	NA	NA	NA	NA	NA	NA	NA	NA	NA	0	NA	NA	NA	NA	NA	NA	NA	NA	NA	NA	0.415116977	2113	-1.2317114872847	-5.21619638312005	3.62549250881501
5918	chr1	+	ENSG00000116675.10	processed_transcript,	protein_coding	0.534872	0.417562	6121	65720145	65880959	160815	protein_coding	KNOWN	DNAJC6	processed_transcript	DNAJC6-003	65720145	1	2119	0.476217	2119	1	0	NA	NA	NA	NA	NA	NA	NA	NA	NA	NA	1	349.5	4	0.161290323	0.225806452	0.064516129	31	NA	NA	NA	+	0.431113777	2114	-1.07030897201551	-1.35328069696083	2.58156794447951
5967	chr1	+	ENSG00000118473.14	protein_coding,	protein_coding	0.481385	0.656169	6171	66999823	67208882	209060	protein_coding	KNOWN	SGIP1	protein_coding	SGIP1-201	66999823	1	2141	0.568777	2141	1	1	-153.5	5	0.171428571	0.057142857	0.085714286	35	NA	NA	NA	+	0	NA	NA	NA	NA	NA	NA	NA	NA	NA	NA	0.427114577	2136	-0.81406496793431	-3.21355753301862	1.51172051829049
5980	chr1	+	ENSG00000152760.4	retained_intron,	protein_coding	3.36969	1.55094	6184	67218142	67236579	18438	protein_coding	KNOWN	TCTEX1D1	retained_intron	TCTEX1D1-005	67218142	1	2144	2.460315	2144	1	0	NA	NA	NA	NA	NA	NA	NA	NA	NA	NA	0	NA	NA	NA	NA	NA	NA	NA	NA	NA	NA	0.354129174	2139	1.29884303907856	-2.60734407278825	1.16248663093981
6002	chr1	-	ENSG00000116704.6	protein_coding,	protein_coding	0.534872	0.596517	6211	67465015	67519782	54768	protein_coding	KNOWN	SLC35D1	protein_coding	SLC35D1-001	67519782	1	2151	0.5656945	2151	1	0	NA	NA	NA	NA	NA	NA	NA	NA	NA	NA	1	410.5	5	0.086956522	0.130434783	0.043478261	23	NA	NA	NA	-	0.408318336	2146	-0.821904950529854	-2.45244355606846	2.95082279548742
6027	chr1	-	ENSG00000142864.10	protein_coding,	protein_coding	54.3965	78.3227	6237	67878550	67896055	17506	protein_coding	KNOWN	SERBP1	protein_coding	SERBP1-006	67896055	1	2163	66.3596	2163	1	0	NA	NA	NA	NA	NA	NA	NA	NA	NA	NA	0	NA	NA	NA	NA	NA	NA	NA	NA	NA	NA	0.404519096	2158	6.05223328498229	-1.51086402316891	8.11803309521127
6054	chr1	-	ENSG00000234383.1	processed_pseudogene,	pseudogene	0.0534872	0.178955	6264	68627444	68628773	1330	pseudogene	KNOWN	RP11-518D3.3	processed_pseudogene	RP11-518D3.3-001	68628773	1	2181	0.1162211	2181	1	2	-300.5|-496.5	5|8	0.0476190476190476|0.150943396226415	0.0476190476190476|0.0377358490566038	0.0952380952380952|0.0943396226415094	21|53	NA|NA	NA|NA	NA|NA	-|-	1	1282	4	0.076923077	0.153846154	0.153846154	26	6	3	5	+	0.449110178	2176	-3.10505608034528	-5.24873847796795	2.18950797938564
6073	chr1	-	ENSG00000024526.11	retained_intron,	protein_coding	0	0.0596517	6284	68941257	68947921	6665	protein_coding	KNOWN	DEPDC1	retained_intron	DEPDC1-005	68947921	1	2191	0.02982585	2191	1	0	NA	NA	NA	NA	NA	NA	NA	NA	NA	NA	0	NA	NA	NA	NA	NA	NA	NA	NA	NA	NA	0.331333733	2186	-5.06729293623609	-7.61500416766474	2.59356865611627
6074	chr1	+	ENSG00000234264.1	processed_transcript,	lincRNA	0.695334	0.35791	6286	68962359	69004310	41952	lincRNA	NOVEL	RP4-694A7.4	processed_transcript	RP4-694A7.4-001	68962359	1	2192	0.526622	2192	1	0	NA	NA	NA	NA	NA	NA	NA	NA	NA	NA	1	564	5	0	0.178571429	0.178571429	28	NA	NA	NA	+	0.387122575	2187	-0.925160302656586	-4.53948604447405	1.83394213659774
6075	chr1	-	ENSG00000024526.11	protein_coding,protein_coding,	protein_coding	15.7787	35.0752	6287	68943493	68962765	19273	protein_coding	KNOWN	DEPDC1	protein_coding	DEPDC1-201	68962765	1	2193	50.8539	2193	1	1	-158	5	0	0.178571429	0.178571429	28	NA	NA	NA	+	0	NA	NA	NA	NA	NA	NA	NA	NA	NA	NA	0.394521096	2188	5.66828651390435	-1.63890091413012	5.66805951653382
6093	chr1	-	ENSG00000066557.5	protein_coding,	protein_coding	13.6392	23.6221	6305	70610488	70671303	60816	protein_coding	KNOWN	LRRC40	protein_coding	LRRC40-001	70671303	1	2205	18.63065	2205	1	0	NA	NA	NA	NA	NA	NA	NA	NA	NA	NA	0	NA	NA	NA	NA	NA	NA	NA	NA	NA	NA	0.412517497	2200	4.2196061038646	-2.92466177239175	5.87919353786069
6096	chr1	+	ENSG00000116754.9	protein_coding,protein_coding,	protein_coding	152.171	179.552	6308	70671407	70718735	47329	protein_coding	KNOWN	SRSF11	protein_coding	SRSF11-201	70671407	1	2206	331.723	2206	1	0	NA	NA	NA	NA	NA	NA	NA	NA	NA	NA	0	NA	NA	NA	NA	NA	NA	NA	NA	NA	NA	0.404319136	2201	8.37383523456746	-2.95454583377304	7.2910463103452
6129	chr1	+	ENSG00000116761.7	processed_transcript,protein_coding,	protein_coding	8.45098	14.9129	6341	70876955	70905253	28299	protein_coding	KNOWN	CTH	protein_coding	CTH-001	70876955	1	2214	23.36388	2214	1	0	NA	NA	NA	NA	NA	NA	NA	NA	NA	NA	0	NA	NA	NA	NA	NA	NA	NA	NA	NA	NA	0.396320736	2209	4.54620797492448	-3.74079863131487	6.54420559576092
6134	chr1	+	ENSG00000229051.1	processed_transcript,	lincRNA	0	0.0596517	6346	71172136	71252151	80016	lincRNA	NOVEL	RP5-952N6.1	processed_transcript	RP5-952N6.1-001	71172136	1	2217	0.02982585	2217	1	0	NA	NA	NA	NA	NA	NA	NA	NA	NA	NA	0	NA	NA	NA	NA	NA	NA	NA	NA	NA	NA	0.370725855	2212	-5.06729293623609	-5.36878946496821	1.96388061640843
6148	chr1	-	ENSG00000132485.8	protein_coding,	protein_coding	286.424	263.84	6360	71529020	71546694	17675	protein_coding	KNOWN	ZRANB2	protein_coding	ZRANB2-002	71546694	1	2224	275.132	2224	1	0	NA	NA	NA	NA	NA	NA	NA	NA	NA	NA	1	355.5	4	0.043478261	0.043478261	0.043478261	23	NA	NA	NA	+	0.407718456	2219	8.10398013588634	-4.37180315971172	7.49966017074902
6159	chr1	-	ENSG00000228853.1	processed_transcript,	processed_transcript	0.0534872	0.119303	6371	72259915	72302695	42781	processed_transcript	NOVEL	RP11-175G14.1	processed_transcript	RP11-175G14.1-001	72302695	1	2232	0.0863951	2232	1	0	NA	NA	NA	NA	NA	NA	NA	NA	NA	NA	0	NA	NA	NA	NA	NA	NA	NA	NA	NA	NA	0.339732054	2227	-3.5329066992166	-6.57332946099832	2.33511132789361
6224	chr1	-	ENSG00000116791.9	protein_coding,	protein_coding	1.6581	2.02816	6442	75171174	75199092	27919	protein_coding	KNOWN	CRYZ	protein_coding	CRYZ-201	75199092	1	2266	1.84313	2266	1	1	-1987.5	4	0.137931034	0.034482759	0.24137931	29	NA	NA	NA	-	2	802|771	1|4	0|0.107142857142857	0|0.107142857142857	0|0.0714285714285714	18|28	NA|NA	NA|NA	NA|NA	+|+	0.382923415	2260	0.88215783100172	-5.82819878721857	3.37877500581197
6257	chr1	-	ENSG00000181227.2	pseudogene,	pseudogene	0	0.0596517	6475	76209103	76210459	1357	pseudogene	KNOWN	RP4-682C21.2	pseudogene	RP4-682C21.2-201	76210459	1	2284	0.02982585	2284	1	0	NA	NA	NA	NA	NA	NA	NA	NA	NA	NA	0	NA	NA	NA	NA	NA	NA	NA	NA	NA	NA	0.349530094	2278	-5.06729293623609	-7.02073847725563	2.58666842076362
6264	chr1	+	ENSG00000137955.10	processed_transcript,processed_transcript,	protein_coding	10.1626	15.0919	6483	76251913	76257256	5344	protein_coding	KNOWN	RABGGTB	processed_transcript	RABGGTB-004	76251913	1	2286	25.2545	2286	1	0	NA	NA	NA	NA	NA	NA	NA	NA	NA	NA	0	NA	NA	NA	NA	NA	NA	NA	NA	NA	NA	0.425314937	2280	4.65846857381105	-3.54791484465815	7.83905696842118
6271	chr1	+	ENSG00000206620.1	snoRNA,	snoRNA	0.534872	0.954427	6490	76252757	76252835	79	snoRNA	KNOWN	SNORD45C	snoRNA	SNORD45C-201	76252757	1	2287	0.7446495	2287	1	0	NA	NA	NA	NA	NA	NA	NA	NA	NA	NA	0	NA	NA	NA	NA	NA	NA	NA	NA	NA	NA	0.428514297	2281	-0.425366573472452	-7.26512261774901	7.33736408648099
6273	chr1	+	ENSG00000137955.10	processed_transcript,	protein_coding	0.160462	0.477214	6492	76253208	76257203	3996	protein_coding	KNOWN	RABGGTB	processed_transcript	RABGGTB-008	76253208	1	2288	0.318838	2288	1	0	NA	NA	NA	NA	NA	NA	NA	NA	NA	NA	0	NA	NA	NA	NA	NA	NA	NA	NA	NA	NA	0.428514297	2282	-1.64910451090252	-7.20003738066477	6.25680495301417
6274	chr1	+	ENSG00000207241.1	snoRNA,	snoRNA	0.534872	0.656169	6493	76253574	76253657	84	snoRNA	KNOWN	SNORD45A	snoRNA	SNORD45A-201	76253574	1	2289	0.5955205	2289	1	0	NA	NA	NA	NA	NA	NA	NA	NA	NA	NA	0	NA	NA	NA	NA	NA	NA	NA	NA	NA	NA	0.429714057	2283	-0.747776923088001	-6.71770490784365	6.96958221833897
6276	chr1	+	ENSG00000137955.10	processed_transcript,	protein_coding	0.320923	0.298259	6495	76256954	76257544	591	protein_coding	KNOWN	RABGGTB	processed_transcript	RABGGTB-009	76256954	1	2291	0.309591	2291	1	0	NA	NA	NA	NA	NA	NA	NA	NA	NA	NA	0	NA	NA	NA	NA	NA	NA	NA	NA	NA	NA	0.384923015	2285	-1.69156456282395	-6.98374901280485	4.33701876314042
6288	chr1	+	ENSG00000226415.1	processed_pseudogene,	pseudogene	1.71159	2.14746	6507	77165474	77166223	750	pseudogene	KNOWN	TPI1P1	processed_pseudogene	TPI1P1-001	77165474	1	2299	1.929525	2299	1	0	NA	NA	NA	NA	NA	NA	NA	NA	NA	NA	0	NA	NA	NA	NA	NA	NA	NA	NA	NA	NA	0.356328734	2293	0.948245736360311	-3.88042330314872	3.05656599591702
6292	chr1	+	ENSG00000117069.9	processed_transcript,nonsense_mediated_decay,	protein_coding	17.5438	14.9726	6511	77333165	77529743	196579	protein_coding	KNOWN	ST6GALNAC5	nonsense_mediated_decay	ST6GALNAC5-002	77333165	1	2302	32.5164	2302	1	0	NA	NA	NA	NA	NA	NA	NA	NA	NA	NA	1	254	5	0.184210526	0.263157895	0.078947368	38	NA	NA	NA	+	0.392521496	2296	5.02309563552162	-3.31185009845278	1.15438812890717
6301	chr1	-	ENSG00000142892.10	protein_coding,processed_transcript,	protein_coding	35.6225	32.5698	6520	77554675	77685111	130437	protein_coding	KNOWN	PIGK	protein_coding	PIGK-001	77685111	1	2307	68.1923	2307	1	0	NA	NA	NA	NA	NA	NA	NA	NA	NA	NA	0	NA	NA	NA	NA	NA	NA	NA	NA	NA	NA	0.410517896	2301	6.09153694001703	-4.70647409000524	4.39189822017343
6344	chr1	-	ENSG00000077254.10	protein_coding,protein_coding,protein_coding,	protein_coding	9.94862	12.8251	6566	78177337	78225537	48201	protein_coding	KNOWN	USP33	protein_coding	USP33-003	78225537	1	2319	34.16058	2319	1	0	NA	NA	NA	NA	NA	NA	NA	NA	NA	NA	2	351.5|238.5	4|4	0|0.130434782608696	0.2|0.217391304347826	0.12|0	25|23	7|NA	5|NA	1|NA	-|-	0.437712458	2313	5.09426056504542	-1.69105209517652	5.70578715857771
6353	chr1	+	ENSG00000235613.1	processed_pseudogene,	pseudogene	0.267436	0.417562	6575	78312793	78314487	1695	pseudogene	KNOWN	CCDC55P1	processed_pseudogene	CCDC55P1-001	78312793	1	2325	0.342499	2325	1	1	-954.5	4	0.185185185	0.111111111	0.111111111	27	NA	NA	NA	-	0	NA	NA	NA	NA	NA	NA	NA	NA	NA	NA	0.359928014	2319	-1.54582831906864	-7.20003738066477	3.31960334811687
6356	chr1	+	ENSG00000162614.13	protein_coding,protein_coding,	protein_coding	15.5648	9.12671	6578	78354200	78409576	55377	protein_coding	KNOWN	NEXN	protein_coding	NEXN-202	78354200	1	2327	24.69151	2327	1	0	NA	NA	NA	NA	NA	NA	NA	NA	NA	NA	1	809	3	0.071428571	0.035714286	0.142857143	28	NA	NA	NA	-	0.456308738	2321	4.62594316153811	-2.22296289262715	3.08166327799084
6381	chr1	+	ENSG00000162616.7	processed_transcript,	protein_coding	13.0509	16.3446	6604	78444965	78479301	34337	protein_coding	KNOWN	DNAJB4	processed_transcript	DNAJB4-004	78444965	1	2331	14.69775	2331	1	0	NA	NA	NA	NA	NA	NA	NA	NA	NA	NA	0	NA	NA	NA	NA	NA	NA	NA	NA	NA	NA	0.412917417	2325	3.87752341237821	-4.22698945681661	6.57966139267818
6384	chr1	+	ENSG00000162616.7	protein_coding,	protein_coding	2.29995	2.02816	6607	78470538	78483648	13111	protein_coding	KNOWN	DNAJB4	protein_coding	DNAJB4-001	78470538	1	2333	2.164055	2333	1	1	-656.5	4	0.111111111	0.074074074	0.111111111	27	NA	NA	NA	+	0	NA	NA	NA	NA	NA	NA	NA	NA	NA	NA	0.341931614	2327	1.11373716608659	-6.25417924649081	3.80763302163458
6387	chr1	+	ENSG00000137960.5	protein_coding,	protein_coding	0.106974	0.119303	6610	78511586	78604133	92548	protein_coding	KNOWN	GIPC2	protein_coding	GIPC2-001	78511586	1	2335	0.1131385	2335	1	0	NA	NA	NA	NA	NA	NA	NA	NA	NA	NA	1	2.5	4	0.047619048	0.142857143	0.047619048	21	5	1	1	+	0.439112178	2329	-3.14383814604164	-2.65107864198583	2.61774490912719
6420	chr1	-	ENSG00000162618.8	protein_coding,	protein_coding	0.37441	0.775472	6646	79355449	79472403	116955	protein_coding	KNOWN	ELTD1	protein_coding	ELTD1-001	79472403	1	2351	0.574941	2351	1	1	-15.5	5	0.060606061	0.303030303	0.03030303	33	NA	NA	NA	+	0	NA	NA	NA	NA	NA	NA	NA	NA	NA	NA	0.397320536	2345	-0.798514179481978	-3.55468005319189	2.00931098841544
6435	chr1	+	ENSG00000235089.1	processed_pseudogene,	pseudogene	0	0.0596517	6661	81674253	81674895	643	pseudogene	KNOWN	RP3-445O10.1	processed_pseudogene	RP3-445O10.1-001	81674253	1	2366	0.02982585	2366	1	0	NA	NA	NA	NA	NA	NA	NA	NA	NA	NA	0	NA	NA	NA	NA	NA	NA	NA	NA	NA	NA	0.318536293	2360	-5.06729293623609	-7.24309967402444	1.72067204015851
6438	chr1	+	ENSG00000117114.14	protein_coding,protein_coding,protein_coding,protein_coding,protein_coding,protein_coding,	protein_coding	0.748821	0.238607	6664	81771851	82457052	685202	protein_coding	KNOWN	LPHN2	protein_coding	LPHN2-005	81771851	1	2368	2.962284	2368	1	0	NA	NA	NA	NA	NA	NA	NA	NA	NA	NA	0	NA	NA	NA	NA	NA	NA	NA	NA	NA	NA	0.378324335	2362	1.56670996127173	-4.45795793540536	4.50273152249427
6466	chr1	-	ENSG00000233008.1	processed_transcript,	lincRNA	0.106974	0	6694	84297304	84326653	29350	lincRNA	NOVEL	RP11-475O6.1	processed_transcript	RP11-475O6.1-002	84326653	1	2385	0.053487	2385	1	0	NA	NA	NA	NA	NA	NA	NA	NA	NA	NA	1	288	5	0.1	0.2	0.1	30	NA	NA	NA	-	0.350729854	2379	-4.22466790227122	-3.22160977077804	2.54396573604964
6475	chr1	-	ENSG00000137941.11	processed_transcript,	protein_coding	0	0.0596517	6703	84414996	84417610	2615	protein_coding	KNOWN	TTLL7	processed_transcript	TTLL7-009	84417610	1	2386	0.02982585	2386	1	0	NA	NA	NA	NA	NA	NA	NA	NA	NA	NA	0	NA	NA	NA	NA	NA	NA	NA	NA	NA	NA	0.363927215	2380	-5.06729293623609	-7.48009984156607	1.36829708108323
6494	chr1	+	ENSG00000142875.13	protein_coding,	protein_coding	0.0534872	0	6722	84630364	84663474	33111	protein_coding	KNOWN	PRKACB	protein_coding	PRKACB-011	84630364	1	2392	0.0267436	2392	1	0	NA	NA	NA	NA	NA	NA	NA	NA	NA	NA	0	NA	NA	NA	NA	NA	NA	NA	NA	NA	NA	0.328334333	2386	-5.22466250771799	-6.65821003167903	2.5845534483706
6519	chr1	+	ENSG00000117133.6	protein_coding,	protein_coding	125.107	183.011	6748	84944950	84963473	18524	protein_coding	KNOWN	RPF1	protein_coding	RPF1-001	84944950	1	2402	154.059	2402	1	0	NA	NA	NA	NA	NA	NA	NA	NA	NA	NA	0	NA	NA	NA	NA	NA	NA	NA	NA	NA	NA	0.382523495	2396	7.26733915567095	-3.7159407771955	5.84989667653118
6520	chr1	-	ENSG00000174021.6	processed_transcript,	protein_coding	0	0.0596517	6749	84964008	84969516	5509	protein_coding	KNOWN	GNG5	processed_transcript	GNG5-003	84969516	1	2403	0.02982585	2403	1	0	NA	NA	NA	NA	NA	NA	NA	NA	NA	NA	0	NA	NA	NA	NA	NA	NA	NA	NA	NA	NA	0.457308538	2397	-5.06729293623609	-5.32187044262728	5.51032583736804
6526	chr1	-	ENSG00000174021.6	protein_coding,protein_coding,	protein_coding	0.481385	0.238607	6755	84964012	84972248	8237	protein_coding	KNOWN	GNG5	protein_coding	GNG5-001	84972248	1	2405	0.719992	2405	1	3	-11.5|-152|-223	5|4|4	0.257142857142857|0.0384615384615385|0.1	0.0285714285714286|0.115384615384615|0.15	0.142857142857143|0.153846153846154|0	35|26|20	NA|NA|NA	NA|NA|NA	NA|NA|NA	+|-|+	1	429	5	0	0.176470588	0.176470588	34	NA	NA	NA	+	0.395320936	2399	-0.473947218366367	-2.839585705181	5.29002250354688
6559	chr1	-	ENSG00000055732.7	protein_coding,protein_coding,	protein_coding	0.427898	1.01408	6789	85483766	85514169	30404	protein_coding	KNOWN	MCOLN3	protein_coding	MCOLN3-001	85514169	1	2415	1.441978	2415	1	1	-196.5	5	0.181818182	0.060606061	0.121212121	33	NA	NA	NA	-	3	336.5|204|164.5	5|4|4	0|0.107142857142857|0.0952380952380952	0.241379310344828|0.285714285714286|0.19047619047619	0.103448275862069|0|0	29|28|21	NA|7|NA	NA|6|NA	NA|2|NA	-|-|-	0.428314337	2409	0.528049153806878	-2.76414065144733	1.26657608477828
6567	chr1	-	ENSG00000162642.9	processed_transcript,protein_coding,	protein_coding	146.929	219.399	6798	85723126	85725316	2191	protein_coding	KNOWN	C1orf52	protein_coding	C1orf52-002	85725316	1	2418	366.328	2418	1	0	NA	NA	NA	NA	NA	NA	NA	NA	NA	NA	0	NA	NA	NA	NA	NA	NA	NA	NA	NA	NA	0.414317137	2412	8.51699216632572	-2.64294572126426	6.39045957223165
6593	chr1	-	ENSG00000117174.6	protein_coding,	protein_coding	49.2082	61.0834	6824	86118491	86174101	55611	protein_coding	KNOWN	ZNHIT6	protein_coding	ZNHIT6-001	86174101	1	2431	55.1458	2431	1	0	NA	NA	NA	NA	NA	NA	NA	NA	NA	NA	1	943	4	0.125	0	0.166666667	24	1	2	7	-	0.411117776	2425	5.7851791067256	-3.80791186827607	5.80956620749506
6600	chr1	-	ENSG00000171502.10	protein_coding,	protein_coding	0.534872	0.954427	6832	86591775	86622626	30852	protein_coding	KNOWN	COL24A1	protein_coding	COL24A1-003	86622626	1	2434	0.7446495	2434	1	0	NA	NA	NA	NA	NA	NA	NA	NA	NA	NA	1	958.5	6	0.155555556	0.177777778	0.022222222	45	NA	NA	NA	+	0.387522496	2428	-0.425366573472452	-1.95678996780548	1.48846308346995
6622	chr1	-	ENSG00000122417.9	protein_coding,protein_coding,protein_coding,	protein_coding	9.78816	13.9585	6855	86814421	86862003	47583	protein_coding	KNOWN	ODF2L	protein_coding	ODF2L-201	86862003	1	2435	35.61999	2435	1	1	-25	4	0.090909091	0.136363636	0.090909091	22	NA	NA	NA	-	1	420	4	0.045454545	0.136363636	0.090909091	22	2	1	5	+	0.375924815	2429	5.15461520630296	-3.31185009845278	4.602759662168
6657	chr1	-	ENSG00000235251.2	processed_pseudogene,	pseudogene	0.160462	0.298259	6891	87510618	87511554	937	pseudogene	KNOWN	RP11-384B12.2	processed_pseudogene	RP11-384B12.2-001	87511554	1	2452	0.2293605	2452	1	0	NA	NA	NA	NA	NA	NA	NA	NA	NA	NA	0	NA	NA	NA	NA	NA	NA	NA	NA	NA	NA	0.342731454	2445	-2.12431114015472	-6.67285532070103	3.83332519951683
6662	chr1	+	ENSG00000153936.11	processed_transcript,	protein_coding	1.28369	1.78955	6896	87597638	87602352	4715	protein_coding	KNOWN	HS2ST1	processed_transcript	HS2ST1-010	87597638	1	2454	1.53662	2454	1	0	NA	NA	NA	NA	NA	NA	NA	NA	NA	NA	2	415.5|523	4|4	0.0434782608695652|0	0.173913043478261|0.136363636363636	0.0434782608695652|0.0909090909090909	23|22	NA|NA	NA|NA	NA|NA	+|+	0.477304539	2447	0.61976043640359	-2.29264480114687	2.88820727173326
6677	chr1	+	ENSG00000065243.13	protein_coding,protein_coding,	protein_coding	6.57893	12.9444	6911	89149905	89271951	122047	protein_coding	KNOWN	PKN2	protein_coding	PKN2-002	89149905	1	2464	19.52333	2464	1	2	-738.5|-73.5	4|5	0.142857142857143|0.142857142857143	0.0476190476190476|0.142857142857143	0.0476190476190476|0.114285714285714	21|35	NA|NA	NA|NA	NA|NA	-|-	2	294|757	5|4	0.125|0.142857142857143	0.125|0.178571428571429	0.0625|0.0714285714285714	32|28	NA|NA	NA|NA	NA|NA	-|-	0.404319136	2457	4.28712724229382	-1.13732719257477	4.798356393597
6682	chr1	+	ENSG00000065243.13	protein_coding,	protein_coding	0	0.0596517	6916	89237138	89270577	33440	protein_coding	KNOWN	PKN2	protein_coding	PKN2-003	89237138	1	2466	0.02982585	2466	1	0	NA	NA	NA	NA	NA	NA	NA	NA	NA	NA	0	NA	NA	NA	NA	NA	NA	NA	NA	NA	NA	0.343931214	2459	-5.06729293623609	-6.73297004901507	3.61676923049141
6689	chr1	-	ENSG00000137947.7	processed_transcript,	protein_coding	2.62087	2.86328	6925	89322948	89357210	34263	protein_coding	KNOWN	GTF2B	processed_transcript	GTF2B-005	89357210	1	2470	2.742075	2470	1	2	-111|-414.5	4|4	0.181818181818182|0	0.136363636363636|0.0869565217391304	0.0909090909090909|0.0869565217391304	22|23	4|NA	2|NA	4|NA	+|-	1	397.5	2	0	0.105263158	0	19	NA	NA	NA	+	0.420915817	2463	1.45526803160157	-4.41731686253193	5.69527838921884
6750	chr1	+	ENSG00000197147.6	protein_coding,protein_coding,	protein_coding	11.3393	13.0637	6986	89990462	90063423	72962	protein_coding	KNOWN	LRRC8B	protein_coding	LRRC8B-001	89990462	1	2492	24.403	2492	1	0	NA	NA	NA	NA	NA	NA	NA	NA	NA	NA	1	475	4	0.15	0.1	0	20	NA	NA	NA	+	0.431513697	2485	4.60898661230969	-1.82622774953136	4.57103959353489
6817	chr1	-	ENSG00000162669.10	protein_coding,protein_coding,protein_coding,	protein_coding	0.641847	0.596517	7055	91726324	91870426	144103	protein_coding	KNOWN	HFM1	protein_coding	HFM1-201	91870426	1	2521	1.857546	2521	1	0	NA	NA	NA	NA	NA	NA	NA	NA	NA	NA	0	NA	NA	NA	NA	NA	NA	NA	NA	NA	NA	0.377924415	2513	0.893397937897201	-3.93675110356277	2.91760344731837
6819	chr1	+	ENSG00000097046.7	protein_coding,	protein_coding	20.86	27.1415	7057	91966408	91990056	23649	protein_coding	KNOWN	CDC7	protein_coding	CDC7-203	91966408	1	2522	24.00075	2522	1	0	NA	NA	NA	NA	NA	NA	NA	NA	NA	NA	0	NA	NA	NA	NA	NA	NA	NA	NA	NA	NA	0.406518696	2514	4.58500758423676	-3.050490441517	3.05441422888654
6829	chr1	+	ENSG00000203914.2	processed_pseudogene,	pseudogene	0.213949	0.119303	7067	92108073	92109633	1561	pseudogene	KNOWN	HSP90B3P	processed_pseudogene	HSP90B3P-001	92108073	1	2526	0.166626	2526	1	0	NA	NA	NA	NA	NA	NA	NA	NA	NA	NA	0	NA	NA	NA	NA	NA	NA	NA	NA	NA	NA	0.453509298	2518	-2.58531456126427	-7.31020346184395	1.93383661568805
6839	chr1	-	ENSG00000069702.6	processed_transcript,	protein_coding	0.641847	0.596517	7077	92329396	92351708	22313	protein_coding	KNOWN	TGFBR3	processed_transcript	TGFBR3-003	92351708	1	2529	0.619182	2529	1	0	NA	NA	NA	NA	NA	NA	NA	NA	NA	NA	0	NA	NA	NA	NA	NA	NA	NA	NA	NA	NA	0.476304739	2521	-0.691564562823955	-1.44771743248021	2.82722943567871
6852	chr1	+	ENSG00000172031.6	protein_coding,	protein_coding	0.106974	0.0596517	7090	92495539	92529093	33555	protein_coding	KNOWN	EPHX4	protein_coding	EPHX4-001	92495539	1	2532	0.08331285	2532	1	1	-101	5	0.071428571	0.261904762	0.047619048	42	NA	NA	NA	-	2	266.5|348.5	4|5	0.0476190476190476|0.0645161290322581	0.238095238095238|0.258064516129032	0.0952380952380952|0.032258064516129	21|31	1|NA	7|NA	1|NA	-|+	0.49090182	2524	-3.58531715875146	-2.11778109101677	1.73096550301431
6870	chr1	+	ENSG00000122484.6	protein_coding,	protein_coding	0.0534872	0.298259	7108	92764522	92853730	89209	protein_coding	KNOWN	RPAP2	protein_coding	RPAP2-001	92764522	1	2544	0.1758731	2544	1	0	NA	NA	NA	NA	NA	NA	NA	NA	NA	NA	0	NA	NA	NA	NA	NA	NA	NA	NA	NA	NA	0.380923815	2536	-2.50739325712781	-2.9018392713309	5.3962930358238
6872	chr1	-	ENSG00000174842.11	protein_coding,processed_transcript,nonsense_mediated_decay,	protein_coding	63.3823	50.8829	7110	92763078	92764544	1467	protein_coding	KNOWN	GLMN	processed_transcript	GLMN-003	92764544	1	2545	171.3978	2545	1	0	NA	NA	NA	NA	NA	NA	NA	NA	NA	NA	0	NA	NA	NA	NA	NA	NA	NA	NA	NA	NA	0.389722056	2537	7.42120478143366	-3.0092512815741	4.95294381309877
6873	chr1	+	ENSG00000122484.6	protein_coding,	protein_coding	18.9345	23.1449	7111	92764605	92829329	64725	protein_coding	KNOWN	RPAP2	protein_coding	RPAP2-201	92764605	1	2546	21.0397	2546	1	0	NA	NA	NA	NA	NA	NA	NA	NA	NA	NA	0	NA	NA	NA	NA	NA	NA	NA	NA	NA	NA	0.388122376	2538	4.39504222862414	-2.85724932073761	5.19455589025018
6896	chr1	+	ENSG00000122406.6	protein_coding,	protein_coding	1013.37	953.294	7134	93297597	93307480	9884	protein_coding	KNOWN	RPL5	protein_coding	RPL5-201	93297597	1	2559	983.332	2559	1	1	-410	4	0.136363636	0	0.136363636	22	6	1	1	+	1	714	4	0.136363636	0.181818182	0.090909091	22	2	6	1	+	0.438512298	2551	9.94153478221742	-2.91701408656502	8.56427564841862
6903	chr1	+	ENSG00000206680.1	snoRNA,	snoRNA	1.17672	0.775472	7141	93302846	93302940	95	snoRNA	KNOWN	SNORD21	snoRNA	SNORD21-201	93302846	1	2560	0.976096	2560	1	0	NA	NA	NA	NA	NA	NA	NA	NA	NA	NA	0	NA	NA	NA	NA	NA	NA	NA	NA	NA	NA	0.410717856	2552	-0.0349050496473983	-6.86127986971769	5.88010506373935
6904	chr1	+	ENSG00000251795.1	snoRNA,	snoRNA	0.213949	0.298259	7142	93303575	93303627	53	snoRNA	NOVEL	SNORA66.1	snoRNA	SNORA66.1-201	93303575	1	2561	0.256104	2561	1	0	NA	NA	NA	NA	NA	NA	NA	NA	NA	NA	0	NA	NA	NA	NA	NA	NA	NA	NA	NA	NA	0.383123375	2553	-1.96519830882001	-7.45456926864016	4.83116274612526
6905	chr1	+	ENSG00000207523.1	snoRNA,	snoRNA	0	0.0596517	7143	93306276	93306408	133	snoRNA	KNOWN	SNORA66	snoRNA	SNORA66-201	93306276	1	2562	0.02982585	2562	1	0	NA	NA	NA	NA	NA	NA	NA	NA	NA	NA	0	NA	NA	NA	NA	NA	NA	NA	NA	NA	NA	0.386322735	2554	-5.06729293623609	-7.38058134097913	2.11233282395532
6934	chr1	+	ENSG00000122483.12	processed_transcript,	protein_coding	1.92554	1.6106	7172	93645487	93651957	6471	protein_coding	KNOWN	CCDC18	processed_transcript	CCDC18-009	93645487	1	2577	1.76807	2577	1	1	-1347.5	4	0.121212121	0.090909091	0.121212121	33	NA	NA	NA	-	1	496.5	4	0.095238095	0.142857143	0.142857143	21	2	5	1	+	0.374525095	2569	0.822175393877368	-2.69058170173123	3.44375240063406
6940	chr1	+	ENSG00000122483.12	protein_coding,	protein_coding	23.8553	35.8507	7178	93646273	93651955	5683	protein_coding	KNOWN	CCDC18	protein_coding	CCDC18-006	93646273	1	2581	29.853	2581	1	1	-289.5	4	0.095238095	0.142857143	0.142857143	21	2	5	1	+	0	NA	NA	NA	NA	NA	NA	NA	NA	NA	NA	0.435912817	2573	4.89980401356825	-2.25772812613427	4.20891508579411
6942	chr1	-	ENSG00000117500.7	protein_coding,	protein_coding	0	0.0596517	7180	93615299	93646285	30987	protein_coding	KNOWN	TMED5	protein_coding	TMED5-001	93646285	1	2582	0.02982585	2582	1	0	NA	NA	NA	NA	NA	NA	NA	NA	NA	NA	1	301.5	4	0.095238095	0.142857143	0.142857143	21	2	5	1	+	0.358528294	2574	-5.06729293623609	-3.30613085545555	4.22041502302463
6966	chr1	-	ENSG00000223745.1	processed_transcript,	processed_transcript	7.06031	11.5724	7206	93776726	93811368	34643	processed_transcript	NOVEL	RP4-717I23.3	processed_transcript	RP4-717I23.3-015	93811368	1	2587	9.316355	2587	1	0	NA	NA	NA	NA	NA	NA	NA	NA	NA	NA	2	355|168.5	5|4	0.0666666666666667|0.0952380952380952	0.1|0.0476190476190476	0.166666666666667|0.142857142857143	30|21	NA|NA	NA|NA	NA|NA	-|-	0.387922416	2579	3.21976561453606	-1.46036574083049	1.88451938398479
6972	chr1	+	ENSG00000117505.7	protein_coding,	protein_coding	82.5843	91.8636	7212	93811492	93826725	15234	protein_coding	KNOWN	DR1	protein_coding	DR1-002	93811492	1	2588	87.22395	2588	1	2	-479|-292.5	5|4	0.0666666666666667|0.0952380952380952	0.1|0.0476190476190476	0.166666666666667|0.142857142857143	30|21	NA|NA	NA|NA	NA|NA	-|-	0	NA	NA	NA	NA	NA	NA	NA	NA	NA	NA	0.403719256	2580	6.44665242028023	-1.58553542474164	7.36506170390902
6978	chr1	+	ENSG00000137942.10	protein_coding,protein_coding,	protein_coding	34.5527	55.9533	7218	93913688	94020216	106529	protein_coding	KNOWN	FNBP1L	protein_coding	FNBP1L-201	93913688	1	2593	90.506	2593	1	1	-69.5	5	0.074074074	0.185185185	0	27	NA	NA	NA	-	0	NA	NA	NA	NA	NA	NA	NA	NA	NA	NA	0.399120176	2585	6.49994153220269	-1.06763340567762	6.16488076198759
6993	chr1	-	ENSG00000137936.11	protein_coding,	protein_coding	0.37441	0.536865	7234	94027348	94147385	120038	protein_coding	KNOWN	BCAR3	protein_coding	BCAR3-001	94147385	1	2598	0.4556375	2598	1	0	NA	NA	NA	NA	NA	NA	NA	NA	NA	NA	3	1388|621|24	4|5|4	0.25|0.125|0.05	0.178571428571429|0.166666666666667|0.2	0.107142857142857|0|0	28|24|20	NA|NA|NA	NA|NA|NA	NA|NA|NA	-|+|-	0.403119376	2590	-1.13404160587985	-2.40735595568662	2.74198442304192
7001	chr1	-	ENSG00000067334.8	nonsense_mediated_decay,	protein_coding	204.642	160.403	7242	94335354	94344718	9365	protein_coding	KNOWN	DNTTIP2	nonsense_mediated_decay	DNTTIP2-007	94344718	1	2603	182.5225	2603	1	0	NA	NA	NA	NA	NA	NA	NA	NA	NA	NA	0	NA	NA	NA	NA	NA	NA	NA	NA	NA	NA	0.407718456	2595	7.5119305093158	-3.42660991335753	5.60892451222014
7007	chr1	-	ENSG00000023909.5	protein_coding,	protein_coding	2.78134	1.07373	7248	94350761	94374966	24206	protein_coding	KNOWN	GCLM	protein_coding	GCLM-001	94374966	1	2604	1.927535	2604	1	1	-119	5	0.09375	0.1875	0.0625	32	NA	NA	NA	+	2	467.5|206.5	4|4	0.142857142857143|0	0.0952380952380952|0.210526315789474	0.0476190476190476|0.0526315789473684	21|19	3|4	1|1	5|1	-|+	0.409918016	2596	0.946757056699579	-1.12531793799409	5.04666126814145
7025	chr1	-	ENSG00000198691.6	processed_transcript,	protein_coding	0.0534872	0	7266	94467064	94476485	9422	protein_coding	KNOWN	ABCA4	processed_transcript	ABCA4-002	94476485	1	2621	0.0267436	2621	1	1	-274.5	3	0.105263158	0.105263158	0.105263158	19	NA	NA	NA	-	0	NA	NA	NA	NA	NA	NA	NA	NA	NA	NA	0.519896021	2613	-5.22466250771799	-6.79569898345946	0.711639127756908
7038	chr1	-	ENSG00000137962.7	protein_coding,	protein_coding	0.855795	0.775472	7279	94667451	94703189	35739	protein_coding	KNOWN	ARHGAP29	protein_coding	ARHGAP29-002	94703189	1	2624	0.8156335	2624	1	3	-18.5|-306|-951	8|4|4	0.0784313725490196|0.136363636363636|0.142857142857143	0.235294117647059|0.0909090909090909|0.107142857142857	0.0784313725490196|0.136363636363636|0.142857142857143	51|22|28	NA|NA|1	NA|NA|7	NA|NA|7	-|+|+	1	413	4	0.115384615	0.192307692	0.076923077	26	NA	NA	NA	-	0.408518296	2616	-0.294007063413019	-1.47995090318954	0.665300902508987
7039	chr1	+	ENSG00000231363.1	processed_transcript,	processed_transcript	0.0534872	0	7280	94713464	94715048	1585	processed_transcript	PUTATIVE	RP11-148B18.1	processed_transcript	RP11-148B18.1-001	94713464	1	2625	0.0267436	2625	1	4	-1393.5|-975|-245.5|-124.5	5|4|4|4	0.114285714285714|0.181818181818182|0.0344827586206897|0.0869565217391304	0.0571428571428571|0|0.172413793103448|0.217391304347826	0.0857142857142857|0.0909090909090909|0.137931034482759|0.0869565217391304	35|22|29|23	NA|7|NA|NA	NA|1|NA|NA	NA|1|NA|NA	-|+|-|-	0	NA	NA	NA	NA	NA	NA	NA	NA	NA	NA	0.414917017	2617	-5.22466250771799	-1.82265105712916	1.72678718681168
7046	chr1	+	ENSG00000117528.7	protein_coding,	protein_coding	5.29523	5.1897	7287	94883971	94983158	99188	protein_coding	KNOWN	ABCD3	protein_coding	ABCD3-203	94883971	1	2630	5.242465	2630	1	1	-273	4	0.166666667	0.041666667	0.083333333	24	NA	NA	NA	+	1	503	4	0.142857143	0	0.142857143	28	NA	NA	NA	-	0.430713857	2622	2.39024532456317	-1.90238385836015	4.51004404136648
7060	chr1	-	ENSG00000224081.2	processed_transcript,	processed_transcript	0.0534872	0	7301	95123481	95123806	326	processed_transcript	NOVEL	RP11-86H7.1	processed_transcript	RP11-86H7.1-008	95123806	1	2635	0.0267436	2635	1	1	-1844	4	0.090909091	0	0.045454545	22	NA	NA	NA	+	0	NA	NA	NA	NA	NA	NA	NA	NA	NA	NA	0.384323135	2627	-5.22466250771799	-5.78778678317678	1.43610798209279
7091	chr1	-	ENSG00000172339.7	protein_coding,	protein_coding	3.20923	3.22119	7334	95448297	95538501	90205	protein_coding	KNOWN	ALG14	protein_coding	ALG14-001	95538501	1	2644	3.21521	2644	1	0	NA	NA	NA	NA	NA	NA	NA	NA	NA	NA	1	1256.5	4	0.148148148	0.185185185	0.148148148	27	7	6	2	-	0.446310738	2636	1.68491296961056	-4.3451685790747	3.04017333641046
7092	chr1	+	ENSG00000152078.5	protein_coding,	protein_coding	0.481385	0.596517	7335	95582894	95663163	80270	protein_coding	KNOWN	TMEM56	protein_coding	TMEM56-001	95582894	1	2645	0.538951	2645	1	0	NA	NA	NA	NA	NA	NA	NA	NA	NA	NA	2	124|576.5	4|5	0.142857142857143|0	0.25|0.378378378378378	0.0714285714285714|0	28|37	5|NA	7|NA	4|NA	-|-	0.413917217	2637	-0.891773981966119	-1.07795139243605	3.41812232893829
7111	chr1	-	ENSG00000237954.1	processed_transcript,	processed_transcript	0.0534872	0.0596517	7354	95821791	95846528	24738	processed_transcript	NOVEL	RP11-14O19.2	processed_transcript	RP11-14O19.2-002	95846528	1	2654	0.05656945	2654	1	0	NA	NA	NA	NA	NA	NA	NA	NA	NA	NA	0	NA	NA	NA	NA	NA	NA	NA	NA	NA	NA	0.408318336	2646	-4.14383304541722	-7.22140786516177	1.147631672548
7128	chr1	+	ENSG00000228502.1	processed_pseudogene,	pseudogene	0	0.0596517	7371	96912486	96913874	1389	pseudogene	KNOWN	EEF1A1P11	processed_pseudogene	EEF1A1P11-001	96912486	1	2664	0.02982585	2664	1	0	NA	NA	NA	NA	NA	NA	NA	NA	NA	NA	0	NA	NA	NA	NA	NA	NA	NA	NA	NA	NA	0.384723055	2656	-5.06729293623609	-7.38058134097913	2.06484802347519
7137	chr1	+	ENSG00000117569.12	protein_coding,protein_coding,	protein_coding	43.8595	37.8788	7380	97187366	97280349	92984	protein_coding	KNOWN	PTBP2	protein_coding	PTBP2-004	97187366	1	2669	81.7383	2669	1	1	-151.5	4	0.12	0.12	0.12	25	NA	NA	NA	-	2	152.5|628	4|4	0.105263157894737|0.153846153846154	0.157894736842105|0.115384615384615	0|0.0384615384615385	19|26	NA|NA	NA|NA	NA|NA	-|+	0.403119376	2661	6.35294033326583	-2.12028797960122	7.67524787808959
7154	chr1	-	ENSG00000188641.8	processed_transcript,protein_coding,	protein_coding	0.320923	0.178955	7397	98157277	98386553	229277	protein_coding	KNOWN	DPYD	protein_coding	DPYD-201	98386553	1	2678	0.499878	2678	1	1	-826	3	0	0.05	0.05	20	NA	NA	NA	-	0	NA	NA	NA	NA	NA	NA	NA	NA	NA	NA	0.390921816	2670	-1.00035206054311	-1.97085959677695	2.45572805311872
7164	chr1	+	ENSG00000162627.12	protein_coding,	protein_coding	15.2973	10.2004	7407	99127236	99226054	98819	protein_coding	KNOWN	SNX7	protein_coding	SNX7-201	99127236	1	2685	12.74885	2685	1	3	-147.5|-53.5|-7	4|4|4	0.111111111111111|0.0645161290322581|0.15625	0.148148148148148|0.225806451612903|0.25	0.0740740740740741|0.032258064516129|0.0625	27|31|32	NA|NA|NA	NA|NA|NA	NA|NA|NA	-|+|+	0	NA	NA	NA	NA	NA	NA	NA	NA	NA	NA	0.430713857	2677	3.67229521066768	-1.28278621865751	2.3784836056359
7176	chr1	+	ENSG00000117600.7	protein_coding,protein_coding,	protein_coding	0	0.0596517	7419	99729848	99772111	42264	protein_coding	KNOWN	RP4-788L13.1	protein_coding	RP4-788L13.1-202	99729848	1	2689	0.0596517	2689	1	1	-10	4	0.2	0.05	0.05	20	1	5	1	+	1	507	5	0.166666667	0.066666667	0.133333333	30	NA	NA	NA	-	0.390321936	2681	-4.06729293623609	-3.70085384872757	1.6573194051507
7186	chr1	-	ENSG00000156869.7	retained_intron,	protein_coding	2.88831	3.93701	7429	100213151	100232187	19037	protein_coding	KNOWN	FRRS1	retained_intron	FRRS1-004	100232187	1	2694	3.41266	2694	1	1	-1130	4	0.136363636	0.045454545	0.181818182	22	NA	NA	NA	+	1	483	5	0.192307692	0.038461538	0.115384615	26	NA	NA	NA	+	0.403719256	2686	1.77089668729118	-5.86136374484422	1.20782977029522
7191	chr1	+	ENSG00000162688.11	protein_coding,	protein_coding	7.22077	9.18636	7434	100315640	100389576	73937	protein_coding	KNOWN	AGL	protein_coding	AGL-001	100315640	1	2699	8.203565	2699	1	1	-1629	3	0.041666667	0	0.166666667	24	NA	NA	NA	-	0	NA	NA	NA	NA	NA	NA	NA	NA	NA	NA	0.406918616	2691	3.03625099389221	-2.14751529030484	4.04909916868068
7224	chr1	-	ENSG00000224616.1	processed_transcript,	processed_transcript	5.4557	5.0704	7468	100729565	100731676	2112	processed_transcript	NOVEL	RP11-305E17.6	processed_transcript	RP11-305E17.6-001	100731676	1	2716	5.26305	2716	1	1	-561	6	0.05	0.2	0.125	40	NA	NA	NA	+	0	NA	NA	NA	NA	NA	NA	NA	NA	NA	NA	0.442311538	2708	2.39589910077965	-3.39136488180545	3.07825097846646
7225	chr1	+	ENSG00000137996.8	protein_coding,	protein_coding	13.5323	15.5094	7469	100731763	100758325	26563	protein_coding	KNOWN	RTCD1	protein_coding	RTCD1-001	100731763	1	2717	14.52085	2717	1	0	NA	NA	NA	NA	NA	NA	NA	NA	NA	NA	1	474	6	0.05	0.2	0.125	40	NA	NA	NA	+	0.382123575	2709	3.86005400103732	-3.35548284545934	5.55934189224669
7237	chr1	+	ENSG00000079335.13	protein_coding,	protein_coding	4.01154	5.1897	7481	100818058	100950300	132243	protein_coding	KNOWN	CDC14A	protein_coding	CDC14A-003	100818058	1	2721	4.60062	2721	1	1	-87.5	4	0.095238095	0.095238095	0.047619048	21	4	1	1	+	0	NA	NA	NA	NA	NA	NA	NA	NA	NA	NA	0.450709858	2713	2.20182829826774	-1.7774376933164	4.69264474347206
7257	chr1	-	ENSG00000162694.9	protein_coding,	protein_coding	12.2486	10.4987	7501	101339112	101360387	21276	protein_coding	KNOWN	EXTL2	protein_coding	EXTL2-201	101360387	1	2731	11.37365	2731	1	0	NA	NA	NA	NA	NA	NA	NA	NA	NA	NA	1	940.5	4	0.148148148	0	0.185185185	27	NA	NA	NA	+	0.434913017	2723	3.50762340908762	-2.7799078401038	5.67302204947657
7259	chr1	+	ENSG00000162695.6	protein_coding,	protein_coding	6.95334	8.6495	7503	101361632	101447309	85678	protein_coding	KNOWN	SLC30A7	protein_coding	SLC30A7-001	101361632	1	2732	7.80142	2732	1	0	NA	NA	NA	NA	NA	NA	NA	NA	NA	NA	0	NA	NA	NA	NA	NA	NA	NA	NA	NA	NA	0.430113977	2724	2.96373674455221	-3.04571729213914	5.87583656183225
7301	chr1	-	ENSG00000118733.11	protein_coding,processed_transcript,	protein_coding	1.39067	1.07373	7546	102269042	102312529	43488	protein_coding	KNOWN	OLFM3	protein_coding	OLFM3-001	102312529	1	2750	2.4644	2750	1	0	NA	NA	NA	NA	NA	NA	NA	NA	NA	NA	0	NA	NA	NA	NA	NA	NA	NA	NA	NA	NA	0.352129574	2742	1.30123644076523	-5.35691591295255	1.43076645986271
7307	chr1	-	ENSG00000118733.11	protein_coding,	protein_coding	0.37441	0.417562	7552	102268130	102462586	194457	protein_coding	KNOWN	OLFM3	protein_coding	OLFM3-003	102462586	1	2753	0.395986	2753	1	1	-81.5	4	0.172413793	0.137931034	0.068965517	29	NA	NA	NA	-	0	NA	NA	NA	NA	NA	NA	NA	NA	NA	NA	0.341931614	2745	-1.33647866985422	-4.27645719154194	2.38567924091126
7318	chr1	-	ENSG00000060718.13	protein_coding,protein_coding,protein_coding,	protein_coding	4.65339	10.5584	7564	103342023	103574052	232030	protein_coding	KNOWN	COL11A1	protein_coding	COL11A1-201	103574052	1	2758	22.817685	2758	1	2	-74|-169	7|5	0.173913043478261|0.0666666666666667	0.0652173913043478|0.133333333333333	0.0434782608695652|0.1	46|30	NA|NA	NA|NA	NA|NA	-|-	3	1379.5|1218|496.5	5|8|4	0.296296296296296|0.15|0.241379310344828	0.037037037037037|0|0	0|0.15|0.0689655172413793	27|40|29	NA|NA|NA	NA|NA|NA	NA|NA|NA	+|-|+	0.382523495	2750	4.51208052330458	-3.41118013040698	2.24886845851091
7329	chr1	+	ENSG00000185946.10	protein_coding,	protein_coding	23.9088	30.3031	7575	104068578	104097854	29277	protein_coding	KNOWN	RNPC3	protein_coding	RNPC3-201	104068578	1	2764	27.10595	2764	1	0	NA	NA	NA	NA	NA	NA	NA	NA	NA	NA	0	NA	NA	NA	NA	NA	NA	NA	NA	NA	NA	0.427314537	2756	4.76053766577602	-3.12028165024145	5.71742689228792
7367	chr1	+	ENSG00000227850.1	processed_pseudogene,	pseudogene	0.0534872	0.119303	7615	106240661	106240840	180	pseudogene	KNOWN	RP11-123D12.1	processed_pseudogene	RP11-123D12.1-001	106240661	1	2780	0.0863951	2780	1	0	NA	NA	NA	NA	NA	NA	NA	NA	NA	NA	0	NA	NA	NA	NA	NA	NA	NA	NA	NA	NA	0.332733453	2772	-3.5329066992166	-6.54611056038413	1.5883723667967
7387	chr1	+	ENSG00000162631.12	protein_coding,protein_coding,protein_coding,protein_coding,protein_coding,protein_coding,protein_coding,	protein_coding	0.320923	0.775472	7635	107682639	108024092	341454	protein_coding	KNOWN	NTNG1	protein_coding	NTNG1-201	107682639	1	2794	3.8373825	2794	1	0	NA	NA	NA	NA	NA	NA	NA	NA	NA	NA	4	49|980.5|1262.5|1515	4|4|5|8	0.178571428571429|0.19047619047619|0.111111111111111|0.111111111111111	0|0|0.111111111111111|0.148148148148148	0.0714285714285714|0.0952380952380952|0.037037037037037|0.037037037037037	28|21|27|54	NA|1|NA|NA	NA|5|NA|NA	NA|1|NA|NA	+|-|-|-	0.404119176	2786	1.94012257608215	-3.56488775711202	1.15438812890717
7415	chr1	-	ENSG00000085491.10	protein_coding,	protein_coding	10.1626	9.90218	7663	108677442	108742898	65457	protein_coding	KNOWN	SLC25A24	protein_coding	SLC25A24-001	108742898	1	2802	10.03239	2802	1	1	-164	4	0.083333333	0.166666667	0.166666667	24	4	4	4	+	2	364|84.5	4|4	0.0454545454545455|0.161290322580645	0.181818181818182|0.193548387096774	0.0909090909090909|0.0645161290322581	22|31	1|NA	4|NA	4|NA	-|+	0.414117177	2794	3.32659343268237	-1.14943734689428	5.00298595984686
7444	chr1	+	ENSG00000134186.7	protein_coding,	protein_coding	14.0137	14.0778	7692	109234963	109244425	9463	protein_coding	KNOWN	PRPF38B	protein_coding	PRPF38B-002	109234963	1	2817	14.04575	2817	1	0	NA	NA	NA	NA	NA	NA	NA	NA	NA	NA	3	218|795|1020	4|4|4	0.192307692307692|0.178571428571429|0.0909090909090909	0|0.0357142857142857|0	0|0.107142857142857|0.136363636363636	26|28|22	NA|4|NA	NA|5|NA	NA|2|NA	-|+|+	0.410517896	2809	3.81206175690182	-2.57088437987747	7.52373681103909
7475	chr1	-	ENSG00000121940.11	protein_coding,	protein_coding	9.78816	9.60393	7725	109472130	109506079	33950	protein_coding	KNOWN	CLCC1	protein_coding	CLCC1-201	109506079	1	2827	9.696045	2827	1	0	NA	NA	NA	NA	NA	NA	NA	NA	NA	NA	0	NA	NA	NA	NA	NA	NA	NA	NA	NA	NA	0.438512298	2819	3.27739639447157	-2.56233761670188	4.3586423188921
7476	chr1	-	ENSG00000162641.13	protein_coding,	protein_coding	9.09283	8.58985	7726	109365461	109506106	140646	protein_coding	KNOWN	AKNAD1	protein_coding	AKNAD1-201	109506106	1	2828	8.84134	2828	1	0	NA	NA	NA	NA	NA	NA	NA	NA	NA	NA	0	NA	NA	NA	NA	NA	NA	NA	NA	NA	NA	0.437712458	2820	3.14426504211082	-2.80086737419425	4.18109449384814
7477	chr1	-	ENSG00000121940.11	protein_coding,protein_coding,	protein_coding	8.66493	8.17228	7727	109472130	109506111	33982	protein_coding	KNOWN	CLCC1	protein_coding	CLCC1-001	109506111	1	2829	16.83721	2829	1	0	NA	NA	NA	NA	NA	NA	NA	NA	NA	NA	0	NA	NA	NA	NA	NA	NA	NA	NA	NA	NA	0.436912617	2821	4.07358119216129	-2.85203172231385	4.14354841969088
7490	chr1	-	ENSG00000197780.4	nonsense_mediated_decay,	protein_coding	97.4537	106.657	7740	109605121	109618593	13473	protein_coding	KNOWN	TAF13	nonsense_mediated_decay	TAF13-001	109618593	1	2835	102.05535	2835	1	0	NA	NA	NA	NA	NA	NA	NA	NA	NA	NA	0	NA	NA	NA	NA	NA	NA	NA	NA	NA	NA	0.442111578	2827	6.67320800385683	-1.80994901381739	5.91720015286401
7531	chr1	-	ENSG00000134222.11	protein_coding,protein_coding,protein_coding,	protein_coding	59.1034	55.655	7781	109822207	109825744	3538	protein_coding	KNOWN	PSRC1	protein_coding	PSRC1-201	109825744	1	2846	172.1376	2846	1	0	NA	NA	NA	NA	NA	NA	NA	NA	NA	NA	0	NA	NA	NA	NA	NA	NA	NA	NA	NA	NA	0.476704659	2838	7.42741844931847	-1.56490054566574	5.23191998812401
7568	chr1	+	ENSG00000174151.9	protein_coding,protein_coding,	protein_coding	2.13949	3.69841	7818	110036722	110041477	4756	protein_coding	KNOWN	CYB561D1	protein_coding	CYB561D1-001	110036722	1	2854	5.8379	2854	1	1	-144	4	0.033333333	0.333333333	0.133333333	30	7	3	7	+	2	328|372.5	5|4	0.0833333333333333|0.0740740740740741	0.194444444444444|0.037037037037037	0.166666666666667|0.259259259259259	36|27	NA|NA	NA|NA	NA|NA	+|+	0.558888222	2846	2.54544949848326	-1.97823035238378	3.30706403154187
7574	chr1	+	ENSG00000156097.7	protein_coding,protein_coding,nonsense_mediated_decay,	protein_coding	0.427898	0.775472	7824	110082494	110088455	5962	protein_coding	KNOWN	GPR61	protein_coding	GPR61-201	110082494	1	2856	1.805055	2856	1	0	NA	NA	NA	NA	NA	NA	NA	NA	NA	NA	0	NA	NA	NA	NA	NA	NA	NA	NA	NA	NA	0.518496301	2848	0.852042796679409	-4.22429030373422	1.67892779882621
7579	chr1	+	ENSG00000065135.7	protein_coding,	protein_coding	248.181	216.536	7829	110091233	110136975	45743	protein_coding	KNOWN	GNAI3	protein_coding	GNAI3-001	110091233	1	2859	232.3585	2859	1	0	NA	NA	NA	NA	NA	NA	NA	NA	NA	NA	2	347|412	6|4	0.0476190476190476|0	0.142857142857143|0.0384615384615385	0.166666666666667|0.269230769230769	42|26	NA|NA	NA|NA	NA|NA	+|+	0.470305939	2851	7.86020861139783	-3.20954825187068	7.26494077926975
7583	chr1	+	ENSG00000256217.1	protein_coding,	protein_coding	0	0.0596517	7833	110142443	110158270	15828	protein_coding	NOVEL	AL355310.1	protein_coding	AL355310.1-201	110142443	1	2863	0.02982585	2863	1	1	-916.5	4	0.129032258	0.129032258	0.129032258	31	7	6	4	+	0	NA	NA	NA	NA	NA	NA	NA	NA	NA	NA	0.378124375	2855	-5.06729293623609	-7.20003738066477	3.33380999398821
7609	chr1	+	ENSG00000116337.11	retained_intron,	protein_coding	0.0534872	0.238607	7861	110173260	110174122	863	protein_coding	KNOWN	AMPD2	retained_intron	AMPD2-021	110173260	1	2867	0.1460471	2867	1	2	-167.5|-57	5|6	0|0.025	0.135135135135135|0.025	0.162162162162162|0.15	37|40	NA|NA	NA|NA	NA|NA	+|+	1	1926.5	4	0.043478261	0.086956522	0.086956522	23	NA	NA	NA	-	0.607878424	2859	-2.77549438346561	-2.00577652355291	1.69505797724182
7634	chr1	+	ENSG00000134184.6	processed_transcript,	protein_coding	22.5181	18.0745	7886	110230436	110231947	1512	protein_coding	KNOWN	GSTM1	processed_transcript	GSTM1-007	110230436	1	2871	20.2963	2871	1	2	-329|-50	4|4	0.25|0.0384615384615385	0.178571428571429|0.153846153846154	0|0.115384615384615	28|26	7|NA	2|NA	7|NA	+|+	2	130|807	4|6	0.181818181818182|0.111111111111111	0.136363636363636|0.194444444444444	0|0.111111111111111	22|36	NA|NA	NA|NA	NA|NA	+|+	0.456908618	2863	4.34314484406255	-2.61616249342914	2.44262480938221
7635	chr1	+	ENSG00000241720.1	processed_transcript,	processed_transcript	22.5181	18.2534	7887	110230450	110318050	87601	processed_transcript	PUTATIVE	RP4-735C1.4	processed_transcript	RP4-735C1.4-001	110230450	1	2872	20.38575	2872	1	2	-343|-64	4|4	0.25|0.0384615384615385	0.178571428571429|0.153846153846154	0|0.115384615384615	28|26	7|NA	2|NA	7|NA	+|+	2	116|793	4|6	0.181818181818182|0.111111111111111	0.136363636363636|0.194444444444444	0|0.111111111111111	22|36	NA|NA	NA|NA	NA|NA	+|+	0.457308538	2864	4.34948913002515	-2.675756172638	2.42918718139779
7637	chr1	+	ENSG00000134184.6	processed_transcript,processed_transcript,protein_coding,processed_transcript,	protein_coding	22.0902	18.1341	7889	110230462	110236365	5904	protein_coding	KNOWN	GSTM1	protein_coding	GSTM1-002	110230462	1	2873	80.4486	2873	1	2	-355|-76	4|4	0.25|0.0384615384615385	0.178571428571429|0.153846153846154	0|0.115384615384615	28|26	7|NA	2|NA	7|NA	+|+	2	104|781	4|6	0.181818181818182|0.111111111111111	0.136363636363636|0.194444444444444	0|0.111111111111111	22|36	NA|NA	NA|NA	NA|NA	+|+	0.457908418	2865	6.32999540967534	-2.73599449623739	2.39667985656464
7645	chr1	+	ENSG00000134201.5	protein_coding,	protein_coding	0.106974	0	7897	110254877	110260888	6012	protein_coding	KNOWN	GSTM5	protein_coding	GSTM5-001	110254877	1	2874	0.053487	2874	1	3	-330|-131.5|-51.5	4|4|4	0.214285714285714|0.130434782608696|0.037037037037037	0.107142857142857|0.0869565217391304|0.148148148148148	0.107142857142857|0.0434782608695652|0.111111111111111	28|23|27	7|3|NA	2|4|NA	7|1|NA	+|+|+	3	126|815|1527.5	4|6|5	0.115384615384615|0.111111111111111|0.161290322580645	0.115384615384615|0.194444444444444|0.032258064516129	0.0384615384615385|0.111111111111111|0.193548387096774	26|36|31	NA|NA|NA	NA|NA|NA	NA|NA|NA	+|+|-	0.456308738	2866	-4.22466790227122	-4.29616213172216	1.33930787873192
7654	chr1	-	ENSG00000134202.6	processed_transcript,	protein_coding	1.55113	0.656169	7906	110279598	110282923	3326	protein_coding	KNOWN	GSTM3	processed_transcript	GSTM3-004	110282923	1	2876	1.1036495	2876	1	1	-1165	4	0.115384615	0.115384615	0.153846154	26	5	1	4	+	2	347|226	5|4	0.0833333333333333|0.0769230769230769	0.0416666666666667|0.192307692307692	0.166666666666667|0.115384615384615	24|26	NA|NA	NA|NA	NA|NA	-|-	0.438912218	2868	0.142282069852946	-2.41965382174457	1.05447540459536
7673	chr1	+	ENSG00000184371.9	protein_coding,	protein_coding	0.695334	0.35791	7925	110453128	110464535	11408	protein_coding	KNOWN	CSF1	protein_coding	CSF1-007	110453128	1	2881	0.526622	2881	1	0	NA	NA	NA	NA	NA	NA	NA	NA	NA	NA	3	54|176.5|590	4|4|5	0.125|0.0869565217391304|0.0384615384615385	0.125|0.0434782608695652|0.230769230769231	0.0416666666666667|0.0434782608695652|0.0384615384615385	24|23|26	NA|NA|NA	NA|NA|NA	NA|NA|NA	+|+|+	0.49330134	2873	-0.925160302656586	-3.67666916941067	1.15438812890717
7689	chr1	+	ENSG00000143093.8	protein_coding,	protein_coding	12.516	18.0745	7941	110577238	110597263	20026	protein_coding	KNOWN	FAM40A	protein_coding	FAM40A-001	110577238	1	2883	15.29525	2883	1	0	NA	NA	NA	NA	NA	NA	NA	NA	NA	NA	1	249	5	0	0.323529412	0.058823529	34	NA	NA	NA	+	0.425714857	2875	3.9350117827454	-2.93786726552963	6.07409219412185
7701	chr1	+	ENSG00000197106.5	protein_coding,	protein_coding	0.0534872	0.0596517	7953	110693132	110744821	51690	protein_coding	KNOWN	SLC6A17	protein_coding	SLC6A17-001	110693132	1	2886	0.05656945	2886	1	1	-140	5	0.083333333	0.083333333	0.083333333	24	NA	NA	NA	-	1	1392.5	4	0.130434783	0.043478261	0.130434783	23	NA	NA	NA	+	0.472505499	2878	-4.14383304541722	-2.07947189277183	1.15438812890717
7711	chr1	+	ENSG00000116396.8	protein_coding,	protein_coding	0.37441	0.238607	7963	110754114	110776661	22548	protein_coding	KNOWN	KCNC4	protein_coding	KCNC4-006	110754114	1	2891	0.3065085	2891	1	4	-1406|-1235|-857|-674.5	4|4|5|4	0.0909090909090909|0|0.0277777777777778|0.0434782608695652	0.0909090909090909|0.111111111111111|0.25|0.217391304347826	0.0454545454545455|0.0555555555555556|0.111111111111111|0.0434782608695652	22|18|36|23	NA|NA|NA|NA	NA|NA|NA|NA	NA|NA|NA|NA	+|-|-|-	2	754.5|1926.5	5|4	0.129032258064516|0.19047619047619	0.0967741935483871|0.0476190476190476	0.0967741935483871|0.0952380952380952	31|21	NA|4	NA|3	NA|1	+|-	0.595480904	2883	-1.70600101203881	-2.58639729560746	3.63006747559886
7722	chr1	-	ENSG00000168679.13	nonsense_mediated_decay,protein_coding,protein_coding,	protein_coding	0.641847	0.656169	7976	110905482	110933670	28189	protein_coding	KNOWN	SLC16A4	protein_coding	SLC16A4-004	110933670	1	2897	1.947024	2897	1	0	NA	NA	NA	NA	NA	NA	NA	NA	NA	NA	0	NA	NA	NA	NA	NA	NA	NA	NA	NA	NA	0.427314537	2889	0.961270667554653	-4.78384685640832	2.0875643308523
7727	chr1	-	ENSG00000134248.8	protein_coding,	protein_coding	97.5607	115.784	7981	110943871	110950290	6420	protein_coding	KNOWN	HBXIP	protein_coding	HBXIP-004	110950290	1	2899	106.67235	2899	1	0	NA	NA	NA	NA	NA	NA	NA	NA	NA	NA	0	NA	NA	NA	NA	NA	NA	NA	NA	NA	NA	0.466706659	2891	6.7370424607136	-3.20554998857025	3.18312105539562
7740	chr1	-	ENSG00000177301.9	protein_coding,	protein_coding	0.0534872	0	7994	111145876	111148975	3100	protein_coding	KNOWN	KCNA2	protein_coding	KCNA2-003	111148975	1	2905	0.0267436	2905	1	6	-99.5|-124.5|-1123|-1287|-1673|-1691.5	4|4|5|5|4|4	0.0689655172413793|0.0526315789473684|0|0.09375|0.0833333333333333|0.12	0.172413793103448|0.105263157894737|0.28125|0.15625|0.166666666666667|0.2	0.103448275862069|0.105263157894737|0|0.09375|0.0833333333333333|0.04	29|19|32|32|24|25	5|NA|NA|NA|NA|3	3|NA|NA|NA|NA|2	6|NA|NA|NA|NA|6	-|+|+|+|-|+	0	NA	NA	NA	NA	NA	NA	NA	NA	NA	NA	0.565486903	2897	-5.22466250771799	-1.67530002906138	1.7472150910768
7745	chr1	-	ENSG00000177272.7	protein_coding,	protein_coding	0.106974	0.238607	7999	111214310	111217655	3346	protein_coding	KNOWN	KCNA3	protein_coding	KCNA3-001	111217655	1	2907	0.1727905	2907	1	0	NA	NA	NA	NA	NA	NA	NA	NA	NA	NA	0	NA	NA	NA	NA	NA	NA	NA	NA	NA	NA	0.434713057	2899	-2.53290419439783	-1.93511158145743	0.916760054581116
7822	chr1	+	ENSG00000173947.9	protein_coding,	protein_coding	16.3136	21.9518	8078	111889242	111894185	4944	protein_coding	KNOWN	C1orf88	protein_coding	C1orf88-003	111889242	1	2931	19.1327	2931	1	0	NA	NA	NA	NA	NA	NA	NA	NA	NA	NA	1	99	5	0.1875	0.0625	0.09375	32	NA	NA	NA	+	0.392921416	2923	4.25796857556289	-2.65652626329879	2.65459571492693
7835	chr1	-	ENSG00000243960.1	processed_transcript,	processed_transcript	0.160462	0.0596517	8091	111981262	111983850	2589	processed_transcript	PUTATIVE	RP11-552M11.4	processed_transcript	RP11-552M11.4-002	111983850	1	2937	0.11005685	2937	1	1	-758	5	0.233333333	0.066666667	0.1	30	NA	NA	NA	-	2	636|383.5	4|5	0.208333333333333|0.0967741935483871	0.0833333333333333|0.129032258064516	0.0416666666666667|0.258064516129032	24|31	NA|NA	NA|NA	NA|NA	+|-	0.442511498	2929	-3.18367915271579	-6.73297004901507	3.10257400034957
7840	chr1	-	ENSG00000116455.9	processed_transcript,	protein_coding	0.160462	0	8097	111985971	111991513	5543	protein_coding	KNOWN	WDR77	processed_transcript	WDR77-002	111991513	1	2941	0.080231	2941	1	5	-85|-120|-250|-759|-834.5	5|5|4|4|5	0.0909090909090909|0.1|0.0666666666666667|0.25|0.2	0.0909090909090909|0.2|0.2|0.0416666666666667|0.0857142857142857	0.0909090909090909|0.0666666666666667|0.0666666666666667|0.0416666666666667|0.114285714285714	22|30|30|24|35	NA|NA|NA|NA|NA	NA|NA|NA|NA|NA	NA|NA|NA|NA|NA	+|+|+|+|+	0	NA	NA	NA	NA	NA	NA	NA	NA	NA	NA	0.438912218	2933	-3.63969641063922	-4.45163048577045	6.45734969657941
7873	chr1	-	ENSG00000197852.7	processed_transcript,	protein_coding	4.81385	14.0778	8132	112223252	112282025	58774	protein_coding	KNOWN	C1orf183	processed_transcript	C1orf183-008	112282025	1	2955	9.445825	2955	1	1	-101.5	5	0.068965517	0.24137931	0.034482759	29	NA	NA	NA	+	1	610	6	0.047619048	0.238095238	0.071428571	42	NA	NA	NA	-	0.527494501	2947	3.23967680735267	-1.4485046064953	3.23583411965061
7878	chr1	+	ENSG00000064703.7	nonsense_mediated_decay,	protein_coding	0.0534872	0.119303	8137	112297867	112308452	10586	protein_coding	KNOWN	DDX20	nonsense_mediated_decay	DDX20-003	112297867	1	2958	0.0863951	2958	1	0	NA	NA	NA	NA	NA	NA	NA	NA	NA	NA	1	1013.5	7	0.137254902	0.137254902	0.078431373	51	NA	NA	NA	+	0.440711858	2950	-3.5329066992166	-3.94784013400757	4.25633885071326
7882	chr1	-	ENSG00000197852.7	protein_coding,	protein_coding	0.534872	0.775472	8141	112269128	112298446	29319	protein_coding	KNOWN	C1orf183	protein_coding	C1orf183-002	112298446	1	2959	0.655172	2959	1	1	-434.5	7	0.137254902	0.137254902	0.078431373	51	NA	NA	NA	+	0	NA	NA	NA	NA	NA	NA	NA	NA	NA	NA	0.430513897	2951	-0.61005439286009	-1.99021710614391	3.83994939743754
7883	chr1	+	ENSG00000064703.7	protein_coding,	protein_coding	54.1291	66.2731	8142	112298521	112308452	9932	protein_coding	KNOWN	DDX20	protein_coding	DDX20-201	112298521	1	2960	60.2011	2960	1	0	NA	NA	NA	NA	NA	NA	NA	NA	NA	NA	1	359.5	7	0.137254902	0.137254902	0.078431373	51	NA	NA	NA	+	0.461507698	2952	5.91171794316879	-1.93511158145743	6.68770317874124
7892	chr1	-	ENSG00000171385.5	protein_coding,protein_coding,	protein_coding	0.0534872	0	8151	112318431	112531777	213347	protein_coding	KNOWN	KCND3	protein_coding	KCND3-201	112531777	1	2963	0.0534872	2963	1	7	-233.5|-252.5|-376|-889|-997|-1263.5|-1729.5	4|4|4|5|5|4|7	0|0.105263157894737|0|0.1|0.117647058823529|0.111111111111111|0.13953488372093	0.105263157894737|0.105263157894737|0.333333333333333|0.25|0.176470588235294|0.037037037037037|0.186046511627907	0.157894736842105|0.0526315789473684|0|0.05|0.0588235294117647|0.148148148148148|0.116279069767442	19|19|24|40|34|27|43	1|3|NA|NA|NA|NA|NA	1|3|NA|NA|NA|NA|NA	4|1|NA|NA|NA|NA|NA	-|+|-|-|+|+|-	1	247.5	4	0.19047619	0.095238095	0.047619048	21	2	2	3	-	0.593481304	2955	-4.22466250771799	-2.60295505514964	1.61442668972476
7904	chr1	+	ENSG00000248201.1	processed_transcript,	processed_transcript	0	0.0596517	8163	112999440	113006078	6639	processed_transcript	NOVEL	RP4-671G15.3	processed_transcript	RP4-671G15.3-001	112999440	1	2972	0.02982585	2972	1	0	NA	NA	NA	NA	NA	NA	NA	NA	NA	NA	1	416.5	4	0.105263158	0	0.157894737	19	1	2	4	-	0.443911218	2964	-5.06729293623609	-7.17897883966247	2.99021045119223
7907	chr1	+	ENSG00000134245.12	protein_coding,	protein_coding	0.0534872	0	8166	113051400	113065288	13889	protein_coding	KNOWN	WNT2B	protein_coding	WNT2B-002	113051400	1	2973	0.0267436	2973	1	2	-1288|-43	4|4	0.181818181818182|0.107142857142857	0.0909090909090909|0.178571428571429	0.0454545454545455|0.107142857142857	22|28	1|NA	6|NA	2|NA	-|+	0	NA	NA	NA	NA	NA	NA	NA	NA	NA	NA	0.552089582	2965	-5.22466250771799	-1.84891533485049	1.82615143888001
7920	chr1	-	ENSG00000007341.12	processed_transcript,processed_transcript,	protein_coding	8.07657	11.0952	8179	113153077	113161733	8657	protein_coding	KNOWN	ST7L	processed_transcript	ST7L-019	113161733	1	2974	19.17177	2974	1	0	NA	NA	NA	NA	NA	NA	NA	NA	NA	NA	1	110	4	0.041666667	0.208333333	0.083333333	24	NA	NA	NA	-	0.450709858	2966	4.26091163232857	-3.80791186827607	6.90295989130046
7927	chr1	+	ENSG00000116489.8	protein_coding,	protein_coding	2.29995	2.20711	8186	113161795	113214241	52447	protein_coding	KNOWN	CAPZA1	protein_coding	CAPZA1-001	113161795	1	2975	2.25353	2975	1	1	-172	4	0.041666667	0.208333333	0.083333333	24	NA	NA	NA	-	0	NA	NA	NA	NA	NA	NA	NA	NA	NA	NA	0.414917017	2967	1.17218665598322	-3.70649294369167	6.58973201478934
7928	chr1	-	ENSG00000007341.12	protein_coding,protein_coding,protein_coding,protein_coding,	protein_coding	0.481385	0.417562	8187	113084412	113161811	77400	protein_coding	KNOWN	ST7L	protein_coding	ST7L-004	113161811	1	2976	1.797894	2976	1	0	NA	NA	NA	NA	NA	NA	NA	NA	NA	NA	1	188	4	0.041666667	0.208333333	0.083333333	24	NA	NA	NA	-	0.445710858	2968	0.8463079651336	-4.24602587835552	6.84887199750962
7935	chr1	+	ENSG00000116489.8	processed_transcript,	protein_coding	278.989	228.227	8194	113162427	113192635	30209	protein_coding	KNOWN	CAPZA1	processed_transcript	CAPZA1-002	113162427	1	2977	253.608	2977	1	1	-804	4	0.041666667	0.208333333	0.083333333	24	NA	NA	NA	-	0	NA	NA	NA	NA	NA	NA	NA	NA	NA	NA	0.439712058	2969	7.98645644541879	-2.80590285856236	7.66928405008577
7948	chr1	+	ENSG00000155363.12	processed_transcript,protein_coding,	protein_coding	56.3755	56.7884	8207	113217316	113243357	26042	protein_coding	KNOWN	MOV10	protein_coding	MOV10-201	113217316	1	2983	113.1639	2983	1	2	-436.5|-59	4|7	0.263157894736842|0.166666666666667	0.0526315789473684|0.0952380952380952	0|0.0952380952380952	19|42	1|NA	1|NA	4|NA	-|+	0	NA	NA	NA	NA	NA	NA	NA	NA	NA	NA	0.405318936	2975	6.82226999249202	-2.75339976834815	4.17084635889421
7961	chr1	+	ENSG00000155363.12	processed_transcript,processed_transcript,	protein_coding	0.213949	0.298259	8220	113240930	113241597	668	protein_coding	KNOWN	MOV10	processed_transcript	MOV10-015	113240930	1	2985	0.512208	2985	1	3	-1997.5|-162.5|-74.5	4|5|6	0.16|0.206896551724138|0.258064516129032	0.12|0.0689655172413793|0	0.12|0.103448275862069|0.129032258064516	25|29|31	NA|NA|NA	NA|NA|NA	NA|NA|NA	+|-|+	2	577.5|1036	4|4	0.0952380952380952|0.0833333333333333	0.0952380952380952|0.208333333333333	0.0952380952380952|0.125	21|24	NA|3	NA|3	NA|4	-|+	0.536292741	2977	-0.965198308820011	-5.53275815044297	2.14792499630553
7991	chr1	-	ENSG00000215866.2	processed_transcript,	lincRNA	0.748821	0.775472	8250	113362912	113392401	29490	lincRNA	NOVEL	RP11-426L16.8	processed_transcript	RP11-426L16.8-003	113392401	1	2991	0.7621465	2991	1	1	-408	4	0.090909091	0.181818182	0.090909091	22	4	3	2	+	0	NA	NA	NA	NA	NA	NA	NA	NA	NA	NA	0.50469906	2983	-0.391859755293635	-2.93235021452991	1.68522209964095
7994	chr1	+	ENSG00000224167.1	processed_transcript,	processed_transcript	0.481385	0.536865	8253	113392698	113420489	27792	processed_transcript	NOVEL	RP3-522D1.1	processed_transcript	RP3-522D1.1-001	113392698	1	2992	0.509125	2992	1	0	NA	NA	NA	NA	NA	NA	NA	NA	NA	NA	1	111	4	0.090909091	0.181818182	0.090909091	22	4	3	2	+	0.480103979	2984	-0.973908185658672	-2.54202970308561	3.4325183730848
8005	chr1	+	ENSG00000226419.1	processed_transcript,	lincRNA	1.6581	1.90885	8264	113499051	113544813	45763	lincRNA	NOVEL	RP11-31F15.1	processed_transcript	RP11-31F15.1-001	113499051	1	2998	1.783475	2998	1	1	-471	4	0.071428571	0.178571429	0.142857143	28	NA	NA	NA	-	1	1097.5	5	0.216216216	0	0.108108108	37	NA	NA	NA	-	0.436112777	2990	0.834690992856135	-2.52948079307178	6.50585122213381
8011	chr1	-	ENSG00000238198.1	processed_transcript,	lincRNA	1.33718	0.775472	8270	113554309	113615727	61419	lincRNA	NOVEL	RP11-31F15.2	processed_transcript	RP11-31F15.2-001	113615727	1	3001	1.056326	3001	1	1	-1819	6	0.166666667	0.083333333	0.027777778	36	NA	NA	NA	+	0	NA	NA	NA	NA	NA	NA	NA	NA	NA	NA	0.455508898	2993	0.0790551434101388	-2.36660787294749	3.31844683672826
8012	chr1	+	ENSG00000198799.6	protein_coding,	protein_coding	32.6807	22.7273	8271	113615831	113667824	51994	protein_coding	KNOWN	LRIG2	protein_coding	LRIG2-001	113615831	1	3002	27.704	3002	1	0	NA	NA	NA	NA	NA	NA	NA	NA	NA	NA	1	1715	6	0.166666667	0.083333333	0.027777778	36	NA	NA	NA	+	0.575884823	2994	4.79202238753514	-2.3891033890531	7.91096465369143
8018	chr1	+	ENSG00000233839.1	processed_pseudogene,	pseudogene	0.106974	0.417562	8277	113711616	113712025	410	pseudogene	KNOWN	RP11-389O22.4	processed_pseudogene	RP11-389O22.4-001	113711616	1	3004	0.262268	3004	1	0	NA	NA	NA	NA	NA	NA	NA	NA	NA	NA	1	675	4	0.1	0	0.15	20	1	3	1	+	0.455108978	2996	-1.93088630351636	-6.08794188988852	1.04676970235109
8026	chr1	+	ENSG00000232499.1	processed_pseudogene,	pseudogene	7.64867	3.81771	8285	113992322	113993352	1031	pseudogene	KNOWN	RP11-512F24.1	processed_pseudogene	RP11-512F24.1-001	113992322	1	3007	5.73319	3007	1	0	NA	NA	NA	NA	NA	NA	NA	NA	NA	NA	0	NA	NA	NA	NA	NA	NA	NA	NA	NA	NA	0.370325935	2999	2.51933809126671	-7.38058134097913	3.3782201460038
8069	chr1	-	ENSG00000134262.8	protein_coding,	protein_coding	2.29995	3.04224	8330	114442031	114447485	5455	protein_coding	KNOWN	AP4B1	protein_coding	AP4B1-201	114447485	1	3021	2.671095	3021	1	0	NA	NA	NA	NA	NA	NA	NA	NA	NA	NA	0	NA	NA	NA	NA	NA	NA	NA	NA	NA	NA	0.48830234	3013	1.41743128768833	-3.00114307807331	3.35781927075044
8075	chr1	+	ENSG00000118655.4	protein_coding,	protein_coding	0.160462	0.596517	8336	114447763	114456708	8946	protein_coding	KNOWN	DCLRE1B	protein_coding	DCLRE1B-001	114447763	1	3022	0.3784895	3022	1	0	NA	NA	NA	NA	NA	NA	NA	NA	NA	NA	0	NA	NA	NA	NA	NA	NA	NA	NA	NA	NA	0.453109378	3014	-1.40167481715469	-1.98964411636183	3.31838902840919
8076	chr1	-	ENSG00000134262.8	protein_coding,	protein_coding	0.427898	0.119303	8337	114442526	114447823	5298	protein_coding	KNOWN	AP4B1	protein_coding	AP4B1-005	114447823	1	3023	0.2736005	3023	1	0	NA	NA	NA	NA	NA	NA	NA	NA	NA	NA	0	NA	NA	NA	NA	NA	NA	NA	NA	NA	NA	0.466506699	3015	-1.86985722816187	-2.21691386937347	4.11385875820105
8077	chr1	+	ENSG00000118655.4	processed_transcript,	protein_coding	3.15575	2.44572	8338	114448031	114456708	8678	protein_coding	KNOWN	DCLRE1B	processed_transcript	DCLRE1B-002	114448031	1	3024	2.800735	3024	1	0	NA	NA	NA	NA	NA	NA	NA	NA	NA	NA	0	NA	NA	NA	NA	NA	NA	NA	NA	NA	NA	0.464307139	3016	1.48580548492182	-3.30898757853142	3.07948033961523
8083	chr1	-	ENSG00000235527.2	processed_transcript,	lincRNA	0.106974	0.0596517	8344	114470257	114472114	1858	lincRNA	NOVEL	RP5-1073O3.7	processed_transcript	RP5-1073O3.7-004	114472114	1	3028	0.08331285	3028	1	2	-324|-1335.5	4|4	0|0.206896551724138	0.25|0.0344827586206897	0|0.0689655172413793	24|29	NA|7	NA|2	NA|4	+|+	0	NA	NA	NA	NA	NA	NA	NA	NA	NA	NA	0.460707858	3020	-3.58531715875146	-1.98735409274294	2.74077628894247
8092	chr1	+	ENSG00000116774.7	protein_coding,	protein_coding	145.378	138.75	8354	114522065	114524876	2812	protein_coding	KNOWN	OLFML3	protein_coding	OLFML3-011	114522065	1	3030	142.064	3030	1	0	NA	NA	NA	NA	NA	NA	NA	NA	NA	NA	0	NA	NA	NA	NA	NA	NA	NA	NA	NA	NA	0.397320536	3022	7.1503972017691	-3.43282835329869	4.40612157548838
8100	chr1	-	ENSG00000134207.8	protein_coding,protein_coding,	protein_coding	2.40692	1.6106	8362	114631914	114696472	64559	protein_coding	KNOWN	SYT6	protein_coding	SYT6-002	114696472	1	3032	4.01752	3032	1	0	NA	NA	NA	NA	NA	NA	NA	NA	NA	NA	4	1753|1317.5|839.5|309	4|5|7|5	0.115384615384615|0.111111111111111|0.116279069767442|0.09375	0.115384615384615|0.148148148148148|0.0697674418604651|0.1875	0.0384615384615385|0.111111111111111|0.0697674418604651|0.15625	26|27|43|32	NA|NA|NA|NA	NA|NA|NA|NA	NA|NA|NA|NA	-|-|-|+	0.518096381	3024	2.00630520593621	-3.06369865410318	4.46818572905818
8137	chr1	-	ENSG00000009307.11	processed_transcript,processed_transcript,protein_coding,protein_coding,	protein_coding	517.863	485.326	8401	115292442	115300608	8167	protein_coding	KNOWN	CSDE1	processed_transcript	CSDE1-011	115300608	1	3049	2006.378	3049	1	0	NA	NA	NA	NA	NA	NA	NA	NA	NA	NA	1	1927	4	0.392857143	0	0.071428571	28	4	7	4	+	0.380123975	3041	10.9703777188034	-3.49328028203726	6.58346941581962
8149	chr1	-	ENSG00000052723.7	protein_coding,processed_transcript,	protein_coding	162.815	152.231	8413	115312100	115323306	11207	protein_coding	KNOWN	SIKE1	protein_coding	SIKE1-002	115323306	1	3050	315.046	3050	1	0	NA	NA	NA	NA	NA	NA	NA	NA	NA	NA	0	NA	NA	NA	NA	NA	NA	NA	NA	NA	NA	0.408318336	3042	8.29941868228166	-3.06249288937312	5.69030251476989
8175	chr1	+	ENSG00000173218.9	protein_coding,	protein_coding	4.65339	4.71249	8440	116184612	116236312	51701	protein_coding	KNOWN	VANGL1	protein_coding	VANGL1-001	116184612	1	3063	4.68294	3063	1	1	-61.5	6	0.024390244	0.292682927	0.097560976	41	NA	NA	NA	+	1	195	5	0.157894737	0.184210526	0.026315789	38	NA	NA	NA	-	0.478904219	3055	2.22741455367717	-1.74274311819401	4.46351122663842
8186	chr1	-	ENSG00000177551.5	protein_coding,	protein_coding	0	0.0596517	8451	116378998	116383747	4750	protein_coding	KNOWN	NHLH2	protein_coding	NHLH2-002	116383747	1	3065	0.02982585	3065	1	1	-1258.5	4	0.2	0.08	0.04	25	NA	NA	NA	+	1	1840.5	8	0.226415094	0.150943396	0.018867925	53	NA	NA	NA	+	0.368326335	3057	-5.06729293623609	-5.76407201377564	3.12199329799859
8190	chr1	+	ENSG00000163393.8	protein_coding,	protein_coding	0.213949	0.35791	8455	116519119	116612675	93557	protein_coding	KNOWN	SLC22A15	protein_coding	SLC22A15-001	116519119	1	3068	0.2859295	3068	1	2	-114.5|-16	4|6	0.137931034482759|0	0.172413793103448|0.266666666666667	0.0344827586206897|0	29|30	NA|NA	NA|NA	NA|NA	-|-	1	1703.5	5	0.206896552	0.034482759	0.137931034	29	NA	NA	NA	-	0.399520096	3060	-1.80626862109481	-2.00403944790093	2.70094989989183
8214	chr1	-	ENSG00000203865.4	processed_transcript,	protein_coding	0.96277	2.02816	8480	116941622	116961197	19576	protein_coding	KNOWN	ATP1A1OS	processed_transcript	ATP1A1OS-003	116961197	1	3079	1.495465	3079	1	1	-1195.5	2	0.052631579	0	0.052631579	19	NA	NA	NA	-	0	NA	NA	NA	NA	NA	NA	NA	NA	NA	NA	0.454509098	3071	0.58059414588534	-2.79384687492431	3.54635110130242
8223	chr1	-	ENSG00000224950.1	processed_transcript,	lincRNA	0	0.0596517	8489	117035645	117041834	6190	lincRNA	NOVEL	RP5-1086K13.1	processed_transcript	RP5-1086K13.1-001	117041834	1	3083	0.02982585	3083	1	0	NA	NA	NA	NA	NA	NA	NA	NA	NA	NA	0	NA	NA	NA	NA	NA	NA	NA	NA	NA	NA	0.454909018	3075	-5.06729293623609	-4.18177773886277	2.58618801458638
8224	chr1	-	ENSG00000177173.5	processed_pseudogene,	pseudogene	0	0.238607	8490	117075558	117076714	1157	pseudogene	KNOWN	RP5-1086K13.3	processed_pseudogene	RP5-1086K13.3-001	117076714	1	3084	0.1193035	3084	1	2	-362.5|-502.5	4|7	0.0689655172413793|0.111111111111111	0.206896551724138|0.2	0.137931034482759|0.0666666666666667	29|45	NA|NA	NA|NA	NA|NA	+|+	1	1472	5	0.041666667	0	0.166666667	24	NA	NA	NA	-	0.430513897	3076	-3.06729172697094	-5.10278745749323	1.9519976519236
8244	chr1	+	ENSG00000134247.8	protein_coding,	protein_coding	7.22077	5.01074	8510	117452739	117532972	80234	protein_coding	KNOWN	PTGFRN	protein_coding	PTGFRN-201	117452739	1	3097	6.115755	3097	1	2	-1415.5|-355.5	4|5	0.103448275862069|0.121212121212121	0.103448275862069|0.121212121212121	0|0.0909090909090909	29|33	NA|NA	NA|NA	NA|NA	-|+	1	904.5	4	0.047619048	0.095238095	0.095238095	21	NA	NA	NA	-	0.466306739	3089	2.61253061281958	-1.72737479659706	4.18931054814445
8252	chr1	+	ENSG00000134256.8	processed_transcript,	protein_coding	0.106974	0	8518	117576669	117579098	2430	protein_coding	KNOWN	CD101	processed_transcript	CD101-003	117576669	1	3102	0.053487	3102	1	1	-753.5	4	0.105263158	0.105263158	0	19	NA	NA	NA	+	0	NA	NA	NA	NA	NA	NA	NA	NA	NA	NA	0.441511698	3094	-4.22466790227122	-7.28748696309881	1.15438812890717
8280	chr1	-	ENSG00000236866.1	processed_transcript,	processed_transcript	0	0.0596517	8551	118146621	118148392	1772	processed_transcript	NOVEL	AL157902.3	processed_transcript	AL157902.3-002	118148392	1	3114	0.02982585	3114	1	4	-49.5|-158|-220|-587	4|4|5|6	0.130434782608696|0.115384615384615|0.1|0.130434782608696	0.130434782608696|0.230769230769231|0.166666666666667|0.152173913043478	0.0869565217391304|0.0384615384615385|0.0333333333333333|0.108695652173913	23|26|30|46	NA|2|NA|NA	NA|5|NA|NA	NA|6|NA|NA	-|+|+|-	0	NA	NA	NA	NA	NA	NA	NA	NA	NA	NA	0.50729854	3106	-5.06729293623609	-1.48842674626616	1.8048379190715
8314	chr1	-	ENSG00000092607.8	protein_coding,protein_coding,	protein_coding	0	0.0596517	8587	119425669	119532179	106511	protein_coding	KNOWN	TBX15	protein_coding	TBX15-001	119532179	1	3127	0.0596517	3127	1	0	NA	NA	NA	NA	NA	NA	NA	NA	NA	NA	1	1224	4	0.181818182	0	0.045454545	22	3	3	1	+	0.5124975	3119	-4.06729293623609	-3.33641309114098	2.61915451312919
8319	chr1	-	ENSG00000223575.1	processed_pseudogene,	pseudogene	0.0534872	0	8592	119627531	119628577	1047	pseudogene	KNOWN	RP4-610L12.2	processed_pseudogene	RP4-610L12.2-001	119628577	1	3132	0.0267436	3132	1	0	NA	NA	NA	NA	NA	NA	NA	NA	NA	NA	0	NA	NA	NA	NA	NA	NA	NA	NA	NA	NA	0.408918216	3124	-5.22466250771799	-7.26512261774901	1.85786117333375
8333	chr1	-	ENSG00000227712.1	processed_transcript,	processed_transcript	0.160462	0	8606	119802888	119869926	67039	processed_transcript	NOVEL	RP11-418J17.3	processed_transcript	RP11-418J17.3-001	119869926	1	3140	0.080231	3140	1	2	-16|-73.5	4|8	0.125|0.0677966101694915	0.125|0.152542372881356	0.125|0.0508474576271186	24|59	7|NA	1|NA	3|NA	-|-	0	NA	NA	NA	NA	NA	NA	NA	NA	NA	NA	0.467906419	3132	-3.63969641063922	-3.42816204727972	1.99852013124304
8334	chr1	+	ENSG00000232650.1	processed_transcript,	processed_transcript	0.213949	0	8607	119870799	119873438	2640	processed_transcript	NOVEL	RP5-834N19.1	processed_transcript	RP5-834N19.1-002	119870799	1	3141	0.1069745	3141	1	2	-857|-799.5	4|8	0.125|0.0677966101694915	0.125|0.152542372881356	0.125|0.0508474576271186	24|59	7|NA	1|NA	3|NA	-|-	0	NA	NA	NA	NA	NA	NA	NA	NA	NA	NA	0.462107578	3133	-3.22466115908283	-4.08801547334579	2.18494642360451
8371	chr1	+	ENSG00000092621.6	processed_transcript,	protein_coding	198.384	244.751	8644	120254529	120272694	18166	protein_coding	KNOWN	PHGDH	processed_transcript	PHGDH-005	120254529	1	3161	221.5675	3161	1	1	-641.5	4	0.086956522	0	0.043478261	23	NA	NA	NA	-	3	781|963.5|1960.5	4|4|5	0|0.08|0.185185185185185	0.0714285714285714|0.16|0	0.107142857142857|0.04|0.111111111111111	28|25|27	NA|NA|NA	NA|NA|NA	NA|NA|NA	+|+|+	0.402119576	3153	7.79160246905241	-2.59683259840557	4.60624668737221
8399	chr1	-	ENSG00000134250.11	protein_coding,	protein_coding	4.38595	7.33716	8672	120454176	120612240	158065	protein_coding	KNOWN	NOTCH2	protein_coding	NOTCH2-001	120612240	1	3171	5.861555	3171	1	1	-296	4	0.038461538	0.038461538	0.115384615	26	NA	NA	NA	+	1	1109	4	0.05	0.15	0.05	20	NA	NA	NA	-	0.422315537	3163	2.55128344505537	-1.11684533143743	4.58608609954987
8403	chr1	-	ENSG00000236933.1	processed_transcript,	processed_transcript	0.909283	1.07373	8676	120835810	120838343	2534	processed_transcript	PUTATIVE	RP11-439A17.7	processed_transcript	RP11-439A17.7-001	120838343	1	3174	0.9915065	3174	1	0	NA	NA	NA	NA	NA	NA	NA	NA	NA	NA	4	1583|1181|615|225.5	6|4|5|4	0.0625|0.136363636363636|0.0357142857142857|0.173913043478261	0.25|0.0454545454545455|0.178571428571429|0.0869565217391304	0.145833333333333|0.272727272727273|0.0714285714285714|0.0434782608695652	48|22|28|23	NA|3|NA|NA	NA|1|NA|NA	NA|6|NA|NA	-|-|+|-	0.427314537	3166	-0.01230586455424	-5.25423425613792	3.39729627850729
8432	chr1	+	ENSG00000231752.1	unprocessed_pseudogene,	pseudogene	0.106974	0.0596517	8705	121261143	121310591	49449	pseudogene	KNOWN	EMBP1	unprocessed_pseudogene	EMBP1-001	121261143	1	3190	0.08331285	3190	1	0	NA	NA	NA	NA	NA	NA	NA	NA	NA	NA	1	137.5	6	0.181818182	0.121212121	0.060606061	33	NA	NA	NA	+	0.395520896	3182	-3.58531715875146	-2.73311387741096	3.14976317555452
8570	chr1	-	ENSG00000236943.1	processed_transcript,processed_transcript,	processed_transcript	1.28369	1.13338	8843	144456645	144520983	64339	processed_transcript	NOVEL	AL592284.1	processed_transcript	AL592284.1-002	144520983	1	3251	2.41707	3251	1	0	NA	NA	NA	NA	NA	NA	NA	NA	NA	NA	2	1001|397.5	4|4	0.166666666666667|0.130434782608696	0.125|0	0.0416666666666667|0.0434782608695652	24|23	1|NA	6|NA	5|NA	+|+	0.408718256	3243	1.27325925514342	-5.31037514684294	2.11606493751975
8576	chr1	+	ENSG00000201699.1	snRNA,	snRNA	0.695334	1.07373	8849	144534038	144534199	162	snRNA	KNOWN	U1.50	snRNA	U1.50-201	144534038	1	3252	0.884532	3252	1	2	-374|-79.5	4|4	0.166666666666667|0.0740740740740741	0.0555555555555556|0.111111111111111	0.0555555555555556|0.0740740740740741	18|27	NA|NA	NA|NA	NA|NA	+|+	0	NA	NA	NA	NA	NA	NA	NA	NA	NA	NA	0.455508898	3244	-0.177013758182807	-5.96569411385532	3.24054316051773
8579	chr1	+	ENSG00000225241.2	processed_transcript,	processed_transcript	0.160462	0.119303	8852	144593720	144605701	11982	processed_transcript	NOVEL	NBPF8	processed_transcript	NBPF8-009	144593720	1	3253	0.1398825	3253	1	0	NA	NA	NA	NA	NA	NA	NA	NA	NA	NA	2	331.5|539.5	5|4	0.0689655172413793|0.0476190476190476	0.0689655172413793|0.0952380952380952	0.103448275862069|0.142857142857143	29|21	NA|NA	NA|NA	NA|NA	+|-	0.454709058	3245	-2.83771260945705	-2.37556398369449	3.32104762449871
8594	chr1	-	ENSG00000215861.4	unprocessed_pseudogene,	pseudogene	0	0.0596517	8867	144676874	144679969	3096	pseudogene	KNOWN	WI2-1896O14.1	unprocessed_pseudogene	WI2-1896O14.1-001	144679969	1	3256	0.02982585	3256	1	0	NA	NA	NA	NA	NA	NA	NA	NA	NA	NA	0	NA	NA	NA	NA	NA	NA	NA	NA	NA	NA	0.369726055	3248	-5.06729293623609	-6.73297004901507	3.60804027351328
8633	chr1	-	ENSG00000178104.13	protein_coding,	protein_coding	7.06031	7.99333	8908	144890594	144932365	41772	protein_coding	KNOWN	PDE4DIP	protein_coding	PDE4DIP-006	144932365	1	3263	7.52682	3263	1	0	NA	NA	NA	NA	NA	NA	NA	NA	NA	NA	0	NA	NA	NA	NA	NA	NA	NA	NA	NA	NA	0.391321736	3255	2.91204047057646	-2.15263801217325	5.16534517620371
8644	chr1	-	ENSG00000178104.13	processed_transcript,protein_coding,	protein_coding	0.588359	0.417562	8919	144952201	144995082	42882	protein_coding	KNOWN	PDE4DIP	processed_transcript	PDE4DIP-011	144995082	1	3265	1.005921	3265	1	0	NA	NA	NA	NA	NA	NA	NA	NA	NA	NA	1	854.5	5	0.121212121	0.03030303	0.090909091	33	NA	NA	NA	-	0.404719056	3257	0.00851700754548396	-5.77983846801239	2.96264135804946
8660	chr1	-	ENSG00000178104.13	protein_coding,protein_coding,	protein_coding	2.78134	2.32642	8936	144851488	145075901	224414	protein_coding	KNOWN	PDE4DIP	protein_coding	PDE4DIP-037	145075901	1	3267	5.10776	3267	1	0	NA	NA	NA	NA	NA	NA	NA	NA	NA	NA	0	NA	NA	NA	NA	NA	NA	NA	NA	NA	NA	0.402919416	3259	2.35269073824653	-3.59944463476514	3.13025530745044
8668	chr1	+	ENSG00000223380.3	processed_transcript,	processed_transcript	28.6691	28.3346	8944	145096531	145100984	4454	processed_transcript	KNOWN	SEC22B	processed_transcript	SEC22B-002	145096531	1	3268	28.50185	3268	1	2	-1671|-371.5	4|4	0.2|0.24	0.1|0	0.1|0.16	20|25	1|5	2|1	5|7	+|-	0	NA	NA	NA	NA	NA	NA	NA	NA	NA	NA	0.422315537	3260	4.83298365975086	-4.5161899279247	6.60902056539549
8669	chr1	-	ENSG00000177144.4	pseudogene,processed_pseudogene,	pseudogene	0.0534872	0	8945	145139025	145139569	545	pseudogene	KNOWN	AL359758.1	pseudogene	AL359758.1-201	145139569	1	3269	0.0534872	3269	1	1	-65.5	4	0.111111111	0.111111111	0.074074074	27	NA	NA	NA	+	0	NA	NA	NA	NA	NA	NA	NA	NA	NA	NA	0.403119376	3261	-4.22466250771799	-3.1909840622415	2.52373733427204
8688	chr1	-	ENSG00000233396.1	processed_transcript,	processed_transcript	1.06974	1.6106	8964	145376125	145382397	6273	processed_transcript	NOVEL	RP11-458D21.1	processed_transcript	RP11-458D21.1-001	145382397	1	3279	1.34017	3279	1	1	-272.5	5	0.076923077	0.102564103	0.102564103	39	NA	NA	NA	+	0	NA	NA	NA	NA	NA	NA	NA	NA	NA	NA	0.464907019	3271	0.422416017549351	-3.2764711857254	4.27628067514058
8699	chr1	-	ENSG00000121851.8	protein_coding,protein_coding,	protein_coding	18.5066	18.7903	8975	145456514	145470387	13874	protein_coding	KNOWN	POLR3GL	protein_coding	POLR3GL-004	145470387	1	3283	37.2969	3283	1	0	NA	NA	NA	NA	NA	NA	NA	NA	NA	NA	0	NA	NA	NA	NA	NA	NA	NA	NA	NA	NA	0.564487103	3275	5.22098381811625	-2.55468859788473	2.28566826465778
8701	chr1	+	ENSG00000181039.7	protein_coding,	protein_coding	0.160462	0.0596517	8977	145470508	145475646	5139	protein_coding	KNOWN	ANKRD34A	protein_coding	ANKRD34A-001	145470508	1	3284	0.11005685	3284	1	0	NA	NA	NA	NA	NA	NA	NA	NA	NA	NA	1	1933	1	0	0	0	20	NA	NA	NA	-	0.430513897	3276	-3.18367915271579	-2.5994533263337	2.13208291168786
8706	chr1	-	ENSG00000234222.1	processed_transcript,	processed_transcript	2.24646	3.28084	8982	145493881	145507490	13610	processed_transcript	NOVEL	RP11-315I20.1	processed_transcript	RP11-315I20.1-003	145507490	1	3286	2.76365	3286	1	0	NA	NA	NA	NA	NA	NA	NA	NA	NA	NA	0	NA	NA	NA	NA	NA	NA	NA	NA	NA	NA	0.444111178	3278	1.46657491846242	-4.00923966514458	3.14448680601388
8707	chr1	+	ENSG00000131795.7	retained_intron,retained_intron,protein_coding,	protein_coding	2.99528	3.5791	8983	145507598	145511444	3847	protein_coding	KNOWN	RBM8A	protein_coding	RBM8A-001	145507598	1	3287	9.86157	3287	1	0	NA	NA	NA	NA	NA	NA	NA	NA	NA	NA	0	NA	NA	NA	NA	NA	NA	NA	NA	NA	NA	0.461907618	3279	3.30181734750621	-4.01856236359355	5.70351878838075
8709	chr1	+	ENSG00000131795.7	protein_coding,	protein_coding	2.88831	3.10189	8985	145507633	145509451	1819	protein_coding	KNOWN	RBM8A	protein_coding	RBM8A-002	145507633	1	3289	2.9951	3289	1	0	NA	NA	NA	NA	NA	NA	NA	NA	NA	NA	0	NA	NA	NA	NA	NA	NA	NA	NA	NA	NA	0.463107379	3281	1.58260417232813	-4.12781581960002	5.65589842962255
8738	chr1	-	ENSG00000186364.6	processed_transcript,	protein_coding	1.71159	2.38607	9016	145587379	145589409	2031	protein_coding	KNOWN	NUDT17	processed_transcript	NUDT17-004	145589409	1	3297	2.04883	3297	1	1	-1946.5	4	0.32	0.08	0.04	25	4	7	2	-	1	865.5	4	0.095238095	0.047619048	0.142857143	21	3	4	1	-	0.416516697	3289	1.03480028286955	-2.79184742110487	2.44273096697059
8750	chr1	-	ENSG00000117281.10	protein_coding,	protein_coding	0.0534872	0	9029	145695798	145706861	11064	protein_coding	KNOWN	CD160	protein_coding	CD160-201	145706861	1	3300	0.0267436	3300	1	2	-151.5|-1630.5	5|4	0.185185185185185|0.0476190476190476	0.111111111111111|0.142857142857143	0.037037037037037|0.0476190476190476	27|21	NA|NA	NA|NA	NA|NA	+|-	0	NA	NA	NA	NA	NA	NA	NA	NA	NA	NA	0.353329334	3292	-5.22466250771799	-5.28765602213477	1.55870796567833
8754	chr1	+	ENSG00000174827.9	protein_coding,	protein_coding	0.106974	0	9033	145727724	145764067	36344	protein_coding	KNOWN	PDZK1	protein_coding	PDZK1-001	145727724	1	3301	0.053487	3301	1	0	NA	NA	NA	NA	NA	NA	NA	NA	NA	NA	0	NA	NA	NA	NA	NA	NA	NA	NA	NA	NA	0.463307339	3293	-4.22466790227122	-5.87823657661407	1.15438812890717
8770	chr1	-	ENSG00000117262.14	nonsense_mediated_decay,protein_coding,	protein_coding	4.81385	4.65283	9049	145764411	145827073	62663	protein_coding	KNOWN	GPR89A	protein_coding	GPR89A-001	145827073	1	3302	9.46668	3302	1	1	-54.5	4	0	0.105263158	0.157894737	19	NA	NA	NA	+	0	NA	NA	NA	NA	NA	NA	NA	NA	NA	NA	0.428714257	3294	3.24285855585958	-2.35401437795326	5.64243298248765
8806	chr1	+	ENSG00000186275.7	protein_coding,	protein_coding	0.213949	0.0596517	9086	146373546	146467638	94093	protein_coding	KNOWN	NBPF12	protein_coding	NBPF12-207	146373546	1	3324	0.13680035	3324	1	0	NA	NA	NA	NA	NA	NA	NA	NA	NA	NA	1	886	4	0.058823529	0.382352941	0.088235294	34	7	7	7	+	0.420915817	3316	-2.86985617356254	-4.40503879374593	3.43960970663536
8831	chr1	+	ENSG00000180867.9	pseudogene,	pseudogene	0.481385	0.835124	9111	146650371	146651206	836	pseudogene	KNOWN	RP11-337C18.5	pseudogene	RP11-337C18.5-201	146650371	1	3336	0.6582545	3336	1	0	NA	NA	NA	NA	NA	NA	NA	NA	NA	NA	0	NA	NA	NA	NA	NA	NA	NA	NA	NA	NA	0.389522096	3328	-0.603282615941519	-5.03027734087418	1.32854868520786
8854	chr1	-	ENSG00000234610.1	processed_transcript,	processed_transcript	0	0.0596517	9134	146986158	146989699	3542	processed_transcript	NOVEL	RP11-441L11.1	processed_transcript	RP11-441L11.1-001	146989699	1	3347	0.02982585	3347	1	0	NA	NA	NA	NA	NA	NA	NA	NA	NA	NA	0	NA	NA	NA	NA	NA	NA	NA	NA	NA	NA	0.460707858	3339	-5.06729293623609	-6.22151552310955	2.01417636957443
8862	chr1	-	ENSG00000162836.6	protein_coding,	protein_coding	24.5506	33.7629	9142	147119172	147142618	23447	protein_coding	KNOWN	ACP6	protein_coding	ACP6-001	147142618	1	3349	29.15675	3349	1	0	NA	NA	NA	NA	NA	NA	NA	NA	NA	NA	0	NA	NA	NA	NA	NA	NA	NA	NA	NA	NA	0.447110578	3341	4.86575801139059	-2.2799772087088	3.28485448891155
8868	chr1	-	ENSG00000143140.6	protein_coding,	protein_coding	2.5139	3.51945	9148	147228332	147245484	17153	protein_coding	KNOWN	GJA5	protein_coding	GJA5-001	147245484	1	3353	3.016675	3353	1	2	-66.5|-205	5|4	0.290322580645161|0.153846153846154	0.032258064516129|0.0769230769230769	0.0645161290322581|0.0384615384615385	31|26	NA|1	NA|5	NA|4	-|-	0	NA	NA	NA	NA	NA	NA	NA	NA	NA	NA	0.450309938	3345	1.5929592768146	-4.88252831466185	1.16883390717606
8907	chr1	+	ENSG00000199879.1	snRNA,	snRNA	1.76508	3.81771	9187	147735751	147735907	157	snRNA	NOVEL	U1.16	snRNA	U1.16-201	147735751	1	3377	2.791395	3377	1	1	-80.5	4	0.103448276	0.206896552	0.068965517	29	NA	NA	NA	+	3	936.5|1308.5|1994.5	4|4|8	0.105263157894737|0.037037037037037|0.27027027027027	0.0526315789473684|0.185185185185185|0	0.0526315789473684|0.222222222222222|0	19|27|37	NA|NA|NA	NA|NA|NA	NA|NA|NA	+|+|-	0.440911818	3369	1.48098628929812	-5.04925986690954	2.39547387810803
8914	chr1	-	ENSG00000239842.1	tRNA_pseudogene,	tRNA_pseudogene	0.160462	0	9194	147781030	147781101	72	tRNA_pseudogene	NOVEL	AL592207.2	tRNA_pseudogene	AL592207.2-201	147781101	1	3384	0.080231	3384	1	1	-865	6	0.147058824	0.029411765	0.088235294	34	NA	NA	NA	-	0	NA	NA	NA	NA	NA	NA	NA	NA	NA	NA	0.424115177	3376	-3.63969641063922	-3.97254019054279	2.60783899977258
8921	chr1	+	ENSG00000244591.1	tRNA_pseudogene,	tRNA_pseudogene	0.0534872	0	9201	147825689	147825760	72	tRNA_pseudogene	NOVEL	AL592207.5	tRNA_pseudogene	AL592207.5-201	147825689	1	3391	0.0267436	3391	1	1	-537.5	4	0.185185185	0.037037037	0.148148148	27	NA	NA	NA	+	0	NA	NA	NA	NA	NA	NA	NA	NA	NA	NA	0.438512298	3383	-5.22466250771799	-3.6785152234724	2.06870485657668
8940	chr1	+	ENSG00000223612.2	processed_pseudogene,	pseudogene	0.0534872	0.119303	9220	148193338	148193856	519	pseudogene	KNOWN	RP11-289I10.2	processed_pseudogene	RP11-289I10.2-001	148193338	1	3404	0.0863951	3404	1	1	-136	5	0.0625	0.25	0.03125	32	NA	NA	NA	-	1	320.5	4	0.04	0.2	0.2	25	5	2	4	-	0.387522496	3396	-3.5329066992166	-2.5470799111495	1.54394074754886
8963	chr1	+	ENSG00000243452.2	processed_transcript,	protein_coding	0.481385	0.477214	9243	148556009	148568877	12869	protein_coding	KNOWN	NBPF15	processed_transcript	NBPF15-003	148556009	1	3411	0.4792995	3411	1	0	NA	NA	NA	NA	NA	NA	NA	NA	NA	NA	2	349.5|553.5	5|4	0.0689655172413793|0.0476190476190476	0.0689655172413793|0.0952380952380952	0.103448275862069|0.142857142857143	29|21	NA|NA	NA|NA	NA|NA	+|-	0.457108578	3403	-1.0610006599334	-2.35844656467153	4.41507575849737
8990	chr1	+	ENSG00000232527.3	processed_transcript,processed_transcript,	processed_transcript	0.534872	0.477214	9270	148928322	148932920	4599	processed_transcript	NOVEL	RP11-14N7.2	processed_transcript	RP11-14N7.2-001	148928322	1	3429	1.012086	3429	1	2	-849.5|-803	4|7	0.173913043478261|0.136363636363636	0|0	0.260869565217391|0.227272727272727	23|44	3|NA	3|NA	4|NA	-|-	5	100.5|1292|1561|1698|1988.5	4|4|4|4|5	0.0434782608695652|0.0833333333333333|0.1|0.178571428571429|0.114285714285714	0.0869565217391304|0.0833333333333333|0.133333333333333|0.178571428571429|0.114285714285714	0.217391304347826|0.0833333333333333|0.1|0.178571428571429|0.142857142857143	23|24|30|28|35	NA|NA|NA|NA|NA	NA|NA|NA|NA|NA	NA|NA|NA|NA|NA	+|-|-|-|-	0.398120376	3421	0.0173318853899215	-6.48022864377879	3.12033517379062
9009	chr1	+	ENSG00000232721.1	processed_transcript,	lincRNA	0.0534872	0	9289	149230716	149232554	1839	lincRNA	NOVEL	RP11-403I13.5	processed_transcript	RP11-403I13.5-001	149230716	1	3445	0.0267436	3445	1	0	NA	NA	NA	NA	NA	NA	NA	NA	NA	NA	1	682.5	5	0.137931034	0.103448276	0.068965517	29	NA	NA	NA	+	0.445310938	3437	-5.22466250771799	-7.17897883966247	1.15438812890717
9074	chr1	-	ENSG00000203814.5	processed_transcript,	protein_coding	0.0534872	0	9355	149775158	149783893	8736	protein_coding	KNOWN	HIST2H2BF	processed_transcript	HIST2H2BF-002	149783893	1	3489	0.0267436	3489	1	0	NA	NA	NA	NA	NA	NA	NA	NA	NA	NA	1	682	4	0.208333333	0	0.208333333	24	6	1	5	-	0.430913817	3481	-5.22466250771799	-6.38070155745093	2.37748442535867
9089	chr1	-	ENSG00000184678.8	protein_coding,	protein_coding	5.24175	4.35458	9370	149856010	149858232	2223	protein_coding	KNOWN	HIST2H2BE	protein_coding	HIST2H2BE-001	149858232	1	3499	4.798165	3499	1	0	NA	NA	NA	NA	NA	NA	NA	NA	NA	NA	1	753	5	0.033333333	0.133333333	0.1	30	NA	NA	NA	+	0.479504099	3491	2.26248277009253	-4.21087011806715	4.07778126693363
9092	chr1	-	ENSG00000184270.3	protein_coding,	protein_coding	2.40692	2.14746	9373	149859019	149859466	448	protein_coding	KNOWN	HIST2H2AB	protein_coding	HIST2H2AB-001	149859466	1	3502	2.27719	3502	1	1	-1542	4	0	0.055555556	0.111111111	18	NA	NA	NA	-	1	1987	5	0.033333333	0.133333333	0.1	30	NA	NA	NA	+	0.452109578	3494	1.18725466943765	-4.49001839966318	1.17689651427188
9093	chr1	+	ENSG00000178096.7	protein_coding,	protein_coding	3.20923	3.40015	9374	149871150	149872345	1196	protein_coding	KNOWN	BOLA1	protein_coding	BOLA1-001	149871150	1	3503	3.30469	3503	1	0	NA	NA	NA	NA	NA	NA	NA	NA	NA	NA	2	98.5|369	4|6	0.171428571428571|0.075	0.257142857142857|0.15	0.114285714285714|0.125	35|40	NA|NA	NA|NA	NA|NA	+|+	0.422715457	3495	1.72451494452004	-1.78985562358782	3.05587222043652
9096	chr1	-	ENSG00000159164.5	protein_coding,	protein_coding	4.43944	3.99666	9377	149877024	149889393	12370	protein_coding	KNOWN	SV2A	protein_coding	SV2A-002	149889393	1	3504	4.21805	3504	1	3	-45.5|-121.5|-192.5	3|4|4	0.08|0.173913043478261|0.105263157894737	0.08|0.130434782608696|0.157894736842105	0.04|0.0434782608695652|0.105263157894737	25|23|19	NA|1|3	NA|5|2	NA|3|2	-|+|-	1	558	5	0.178571429	0.035714286	0.071428571	28	NA	NA	NA	-	0.463507299	3496	2.07657619667843	-2.3554902955673	4.51915810931102
9098	chr1	-	ENSG00000143368.9	protein_coding,	protein_coding	0.267436	0.0596517	9379	149898274	149899483	1210	protein_coding	KNOWN	SF3B4	protein_coding	SF3B4-002	149899483	1	3505	0.16354385	3505	1	1	-1545	4	0.2	0.066666667	0.1	30	NA	NA	NA	-	0	NA	NA	NA	NA	NA	NA	NA	NA	NA	NA	0.48930214	3497	-2.6122505864072	-4.65831932614211	5.8466011032527
9109	chr1	-	ENSG00000014914.14	protein_coding,protein_coding,protein_coding,	protein_coding	3.26272	3.16154	9390	149900546	149908791	8246	protein_coding	KNOWN	MTMR11	protein_coding	MTMR11-201	149908791	1	3506	9.63639	3506	1	2	-121|-288.5	4|4	0.230769230769231|0.0869565217391304	0.0384615384615385|0.0434782608695652	0.192307692307692|0.130434782608696	26|23	NA|NA	NA|NA	NA|NA	-|+	1	144	4	0.153846154	0	0.153846154	26	NA	NA	NA	+	0.449510098	3498	3.26849278291637	-4.93452147719255	1.66988803742221
9122	chr1	+	ENSG00000136631.7	processed_transcript,	protein_coding	42.3084	42.5913	9403	150039866	150049107	9242	protein_coding	KNOWN	VPS45	processed_transcript	VPS45-006	150039866	1	3509	42.44985	3509	1	0	NA	NA	NA	NA	NA	NA	NA	NA	NA	NA	1	18	4	0.136363636	0.090909091	0.090909091	22	1	2	5	+	0.398120376	3501	5.40768755079433	-3.65651709365314	4.41274757590329
9148	chr1	+	ENSG00000118298.5	protein_coding,	protein_coding	28.4552	25.5906	9430	150230169	150237478	7310	protein_coding	KNOWN	CA14	protein_coding	CA14-001	150230169	1	3514	27.0229	3514	1	2	-585|-411	4|4	0.0833333333333333|0.166666666666667	0.0416666666666667|0.125	0.0833333333333333|0.0833333333333333	24|24	NA|NA	NA|NA	NA|NA	-|-	1	1744.5	5	0.2	0.08	0.08	25	NA	NA	NA	-	0.480903819	3506	4.75611060267881	-5.25975116046172	6.01070598567188
9155	chr1	-	ENSG00000117362.8	protein_coding,	protein_coding	19.4159	12.7058	9437	150237804	150241399	3596	protein_coding	KNOWN	APH1A	protein_coding	APH1A-002	150241399	1	3518	16.06085	3518	1	1	-373	4	0.208333333	0.125	0.041666667	24	4	5	2	+	2	1198|45.5	4|3	0.05|0.210526315789474	0|0	0.15|0	20|19	NA|NA	NA|NA	NA|NA	+|+	0.478504299	3510	4.00547634255792	-1.89163748979619	6.3736255686612
9161	chr1	+	ENSG00000118292.4	protein_coding,	protein_coding	5.72313	5.48796	9443	150245102	150253327	8226	protein_coding	KNOWN	C1orf54	protein_coding	C1orf54-001	150245102	1	3519	5.605545	3519	1	0	NA	NA	NA	NA	NA	NA	NA	NA	NA	NA	0	NA	NA	NA	NA	NA	NA	NA	NA	NA	NA	0.514097181	3511	2.48685464610358	-3.73694628031181	4.28988601296371
9163	chr1	+	ENSG00000159208.11	protein_coding,protein_coding,protein_coding,	protein_coding	44.9827	37.0437	9445	150254953	150259505	4553	protein_coding	KNOWN	C1orf51	protein_coding	C1orf51-003	150254953	1	3520	123.0396	3520	1	1	-26	4	0.136363636	0.045454545	0	22	NA	NA	NA	+	0	NA	NA	NA	NA	NA	NA	NA	NA	NA	NA	0.458708258	3512	6.94297890801355	-3.40811379858829	3.70131606730532
9168	chr1	+	ENSG00000187145.10	protein_coding,	protein_coding	918.75	725.365	9450	150266289	150281414	15126	protein_coding	KNOWN	MRPS21	protein_coding	MRPS21-001	150266289	1	3521	822.0575	3521	1	0	NA	NA	NA	NA	NA	NA	NA	NA	NA	NA	0	NA	NA	NA	NA	NA	NA	NA	NA	NA	NA	0.451109778	3513	9.68309549860088	-4.31040380116167	3.94154758934273
9174	chr1	+	ENSG00000117360.8	protein_coding,protein_coding,	protein_coding	32.4133	39.3105	9456	150294002	150325608	31607	protein_coding	KNOWN	PRPF3	protein_coding	PRPF3-201	150294002	1	3524	71.7238	3524	1	0	NA	NA	NA	NA	NA	NA	NA	NA	NA	NA	0	NA	NA	NA	NA	NA	NA	NA	NA	NA	NA	0.480303939	3516	6.1643800205717	-2.46992131252352	7.40496694687265
9189	chr1	+	ENSG00000143374.8	protein_coding,protein_coding,	protein_coding	62.1521	88.8811	9471	150459911	150480078	20168	protein_coding	KNOWN	TARS2	protein_coding	TARS2-012	150459911	1	3526	151.0332	3526	1	2	-595|-526.5	3|4	0.125|0.04	0|0.08	0|0	16|25	NA|NA	NA|NA	NA|NA	+|-	0	NA	NA	NA	NA	NA	NA	NA	NA	NA	NA	0.479504099	3518	7.23872190628256	-3.33204797166489	4.6110011150857
9205	chr1	+	ENSG00000228126.1	processed_transcript,	processed_transcript	0.267436	0.477214	9487	150488233	150490508	2276	processed_transcript	NOVEL	RP11-54A4.8	processed_transcript	RP11-54A4.8-001	150488233	1	3528	0.372325	3528	1	0	NA	NA	NA	NA	NA	NA	NA	NA	NA	NA	1	77	5	0.157894737	0.131578947	0.157894737	38	NA	NA	NA	-	0.555488902	3520	-1.42536560476532	-1.61793701833306	2.10631449258372
9212	chr1	-	ENSG00000237781.1	processed_transcript,	processed_transcript	0	0.0596517	9495	150521040	150530949	9910	processed_transcript	NOVEL	RP11-54A4.2	processed_transcript	RP11-54A4.2-001	150530949	1	3532	0.02982585	3532	1	3	-424|-790.5|-929.5	4|5|4	0.208333333333333|0.172413793103448|0.08	0.0833333333333333|0.0344827586206897|0.2	0.0416666666666667|0.0689655172413793|0.08	24|29|25	NA|NA|NA	NA|NA|NA	NA|NA|NA	-|-|-	6	1448|1275|1223|829|156|19	4|5|6|4|4|4	0.0769230769230769|0|0.0526315789473684|0.153846153846154|0.115384615384615|0.178571428571429	0.115384615384615|0.214285714285714|0.157894736842105|0.153846153846154|0.269230769230769|0.142857142857143	0.115384615384615|0.142857142857143|0.157894736842105|0.0769230769230769|0.0769230769230769|0.0714285714285714	26|28|38|26|26|28	NA|NA|NA|NA|NA|NA	NA|NA|NA|NA|NA|NA	NA|NA|NA|NA|NA|NA	-|-|-|+|+|-	0.592281544	3523	-5.06729293623609	-5.45475915030912	2.64438678611914
9237	chr1	-	ENSG00000143457.5	protein_coding,	protein_coding	77.4495	72.3575	9520	150620913	150669620	48708	protein_coding	KNOWN	GOLPH3L	protein_coding	GOLPH3L-002	150669620	1	3540	74.9035	3540	1	0	NA	NA	NA	NA	NA	NA	NA	NA	NA	NA	1	348.5	4	0.148148148	0.037037037	0	27	NA	NA	NA	+	0.346730654	3531	6.22696122765242	-3.04929573257558	6.05283971475595
9257	chr1	-	ENSG00000143387.8	protein_coding,	protein_coding	4.54641	2.38607	9540	150768684	150780799	12116	protein_coding	KNOWN	CTSK	protein_coding	CTSK-001	150780799	1	3546	3.46624	3546	1	1	-1482	4	0.2	0.066666667	0.166666667	30	NA	NA	NA	-	0	NA	NA	NA	NA	NA	NA	NA	NA	NA	NA	0.418516297	3537	1.79337154913818	-5.93889571404609	2.09027724770215
9293	chr1	-	ENSG00000143418.13	retained_intron,	protein_coding	1.28369	1.07373	9576	150938963	150940648	1686	protein_coding	KNOWN	LASS2	retained_intron	LASS2-007	150940648	1	3554	1.17871	3554	1	0	NA	NA	NA	NA	NA	NA	NA	NA	NA	NA	1	1170.5	4	0.095238095	0.047619048	0.095238095	21	NA	NA	NA	-	0.523895221	3545	0.237208813292064	-5.89530907968407	3.37193501257721
9299	chr1	-	ENSG00000143418.13	protein_coding,	protein_coding	19.4159	17.1797	9582	150937739	150947319	9581	protein_coding	KNOWN	LASS2	protein_coding	LASS2-002	150947319	1	3556	18.2978	3556	1	3	-38.5|-117|-325.5	8|4|4	0.0930232558139535|0.0833333333333333|0	0.162790697674419|0.125|0	0.0465116279069767|0.0833333333333333|0.157894736842105	43|24|19	NA|2|NA	NA|6|NA	NA|2|NA	+|-|-	5	696.5|554|329.5|247.5|101.5	4|4|4|4|8	0.19047619047619|0.0714285714285714|0.04|0|0.111111111111111	0|0.214285714285714|0.2|0.260869565217391|0.2	0.0476190476190476|0.0357142857142857|0.08|0.0434782608695652|0	21|28|25|23|45	NA|NA|NA|3|NA	NA|NA|NA|4|NA	NA|NA|NA|1|NA	-|-|-|+|-	0.534493101	3547	4.19359829422248	-1.87090964338308	6.37445351015078
9305	chr1	-	ENSG00000143409.10	protein_coding,	protein_coding	8.82539	7.09855	9588	150969025	150979333	10309	protein_coding	KNOWN	FAM63A	protein_coding	FAM63A-002	150979333	1	3558	7.96197	3558	1	0	NA	NA	NA	NA	NA	NA	NA	NA	NA	NA	0	NA	NA	NA	NA	NA	NA	NA	NA	NA	NA	0.477304539	3549	2.99312543549196	-3.01740539407508	4.22103402606185
9312	chr1	+	ENSG00000143363.10	protein_coding,protein_coding,protein_coding,protein_coding,	protein_coding	4.11852	5.78622	9595	150980953	151008189	27237	protein_coding	KNOWN	PRUNE	protein_coding	PRUNE-201	150980953	1	3559	19.80948	3559	1	0	NA	NA	NA	NA	NA	NA	NA	NA	NA	NA	0	NA	NA	NA	NA	NA	NA	NA	NA	NA	NA	0.480503899	3550	4.30811910478323	-2.4876132919994	4.71536071492811
9320	chr1	+	ENSG00000163141.13	protein_coding,	protein_coding	2.99528	3.75806	9603	151009067	151019373	10307	protein_coding	KNOWN	BNIPL	protein_coding	BNIPL-006	151009067	1	3562	3.37667	3562	1	1	-1671	4	0.107142857	0.142857143	0.214285714	28	4	7	5	-	1	1096.5	4	0.173913043	0.043478261	0.086956522	23	5	4	1	+	0.464507099	3553	1.75560119248525	-4.32768141838816	2.84637274880855
9325	chr1	+	ENSG00000143443.8	protein_coding,	protein_coding	8.39749	9.00741	9608	151020216	151023896	3681	protein_coding	KNOWN	C1orf56	protein_coding	C1orf56-001	151020216	1	3563	8.70245	3563	1	0	NA	NA	NA	NA	NA	NA	NA	NA	NA	NA	2	98|1021	6|4	0.0833333333333333|0.0454545454545455	0.138888888888889|0.181818181818182	0.194444444444444|0.0909090909090909	36|22	NA|NA	NA|NA	NA|NA	-|-	0.478904219	3554	3.12142161995622	-2.04215370134785	2.25987474495354
9339	chr1	+	ENSG00000143458.6	processed_transcript,	protein_coding	1.49764	2.20711	9622	151043280	151070478	27199	protein_coding	KNOWN	GABPB2	processed_transcript	GABPB2-005	151043280	1	3567	1.852375	3567	1	0	NA	NA	NA	NA	NA	NA	NA	NA	NA	NA	1	285	5	0.166666667	0.111111111	0	36	NA	NA	NA	+	0.470705859	3558	0.889376191403107	-4.6803449979841	1.69327461875807
9351	chr1	-	ENSG00000143434.10	protein_coding,	protein_coding	1.12323	1.31234	9634	151104161	151119104	14944	protein_coding	KNOWN	SEMA6C	protein_coding	SEMA6C-001	151119104	1	3569	1.217785	3569	1	2	-46|-959	5|4	0.0588235294117647|0.2	0.264705882352941|0	0.0588235294117647|0.05	34|20	NA|NA	NA|NA	NA|NA	-|-	2	1144|229	4|7	0.136363636363636|0.181818181818182	0|0.113636363636364	0.136363636363636|0.0227272727272727	22|44	2|NA	1|NA	5|NA	-|-	0.474505099	3560	0.284259447847466	-1.82673951429238	2.51427352705475
9358	chr1	+	ENSG00000163156.6	protein_coding,	protein_coding	17.4368	17.0604	9641	151138555	151141614	3060	protein_coding	KNOWN	SCNM1	protein_coding	SCNM1-004	151138555	1	3572	17.2486	3572	1	1	-590	4	0.214285714	0.035714286	0.178571429	28	NA	NA	NA	-	0	NA	NA	NA	NA	NA	NA	NA	NA	NA	NA	0.462507499	3563	4.10840736373333	-2.92905023424099	5.51512891492694
9375	chr1	+	ENSG00000143398.14	protein_coding,protein_coding,	protein_coding	44.5014	84.4072	9658	151171029	151222007	50979	protein_coding	KNOWN	PIP5K1A	protein_coding	PIP5K1A-002	151171029	1	3575	128.9086	3575	1	0	NA	NA	NA	NA	NA	NA	NA	NA	NA	NA	1	1871.5	3	0	0.066666667	0.066666667	15	NA	NA	NA	+	0.477304539	3566	7.01020470454858	-2.88468964706685	5.81561383588656
9397	chr1	+	ENSG00000143373.12	protein_coding,	protein_coding	0.160462	0.238607	9683	151254094	151259181	5088	protein_coding	KNOWN	ZNF687	protein_coding	ZNF687-004	151254094	1	3577	0.1995345	3577	1	1	-32	4	0.125	0.166666667	0.041666667	24	NA	NA	NA	-	1	1118	4	0.083333333	0.125	0.083333333	24	NA	NA	NA	+	0.476904619	3568	-2.32528988139349	-3.22835445105391	3.41914768181797
9413	chr1	-	ENSG00000143393.12	protein_coding,protein_coding,	protein_coding	8.50447	8.47054	9704	151264413	151300133	35721	protein_coding	KNOWN	PI4KB	protein_coding	PI4KB-003	151300133	1	3580	16.97501	3580	1	1	-664	4	0.142857143	0.142857143	0.107142857	28	NA	NA	NA	+	2	451.5|433.5	4|2	0.210526315789474|0	0.0526315789473684|0	0.0526315789473684|0.0666666666666667	19|15	3|NA	1|NA	3|NA	+|-	0.448510298	3571	4.0853405192511	-1.72022680084769	5.24301017220675
9454	chr1	+	ENSG00000159377.6	retained_intron,	protein_coding	99.0048	79.3964	9746	151372066	151374410	2345	protein_coding	KNOWN	PSMB4	retained_intron	PSMB4-007	151372066	1	3586	89.2006	3586	1	0	NA	NA	NA	NA	NA	NA	NA	NA	NA	NA	0	NA	NA	NA	NA	NA	NA	NA	NA	NA	NA	0.457508498	3577	6.47898150922704	-4.04213590449458	5.95434286645405
9468	chr1	-	ENSG00000143442.15	protein_coding,protein_coding,protein_coding,retained_intron,retained_intron,protein_coding,	protein_coding	3.31621	4.35458	9761	151375201	151431655	56455	protein_coding	KNOWN	POGZ	protein_coding	POGZ-003	151431655	1	3589	23.01237	3589	1	2	-71.5|-206	6|5	0.102564102564103|0.0526315789473684	0.0769230769230769|0.131578947368421	0.0769230769230769|0.0263157894736842	39|38	NA|NA	NA|NA	NA|NA	+|+	4	1586|615.5|529|485	4|4|4|5	0.25|0.157894736842105|0.0666666666666667|0.0714285714285714	0.0833333333333333|0.0526315789473684|0.2|0.142857142857143	0|0.0526315789473684|0|0	24|19|30|28	NA|NA|NA|NA	NA|NA|NA|NA	NA|NA|NA|NA	-|+|-|-	0.451109778	3580	4.52433766650556	-1.90238385836015	6.89896166999061
9482	chr1	+	ENSG00000143367.10	protein_coding,protein_coding,protein_coding,	protein_coding	7.1138	12.9444	9775	151512781	151556058	43278	protein_coding	KNOWN	TUFT1	protein_coding	TUFT1-201	151512781	1	3593	30.0873	3593	1	0	NA	NA	NA	NA	NA	NA	NA	NA	NA	NA	1	1018.5	4	0.173913043	0.086956522	0.130434783	23	NA	NA	NA	-	0.49610078	3584	4.91108274155914	-3.05767993075481	3.67078358021728
9488	chr1	+	ENSG00000207606.1	miRNA,	miRNA	0.0534872	0	9781	151518272	151518367	96	miRNA	KNOWN	MIR554	miRNA	MIR554-201	151518272	1	3595	0.0267436	3595	1	0	NA	NA	NA	NA	NA	NA	NA	NA	NA	NA	0	NA	NA	NA	NA	NA	NA	NA	NA	NA	NA	0.460907818	3586	-5.22466250771799	-5.82819878721857	4.2893844043322
9498	chr1	+	ENSG00000227045.1	processed_transcript,	processed_transcript	0	0.0596517	9791	151673502	151680862	7361	processed_transcript	PUTATIVE	RP11-98D18.1	processed_transcript	RP11-98D18.1-001	151673502	1	3602	0.02982585	3602	1	0	NA	NA	NA	NA	NA	NA	NA	NA	NA	NA	2	1498.5|1590.5	5|7	0.114285714285714|0.163265306122449	0.0571428571428571|0.0204081632653061	0.114285714285714|0.183673469387755	35|49	NA|NA	NA|NA	NA|NA	-|-	0.439112178	3593	-5.06729293623609	-6.1378636595382	2.1782043729546
9507	chr1	+	ENSG00000178796.7	protein_coding,	protein_coding	0.320923	0.35791	9802	151694013	151702076	8064	protein_coding	KNOWN	RIIAD1	protein_coding	RIIAD1-002	151694013	1	3607	0.3394165	3607	1	3	-141.5|-108|-62.5	4|4|7	0|0.178571428571429|0.0256410256410256	0.0869565217391304|0.107142857142857|0.205128205128205	0.130434782608696|0.107142857142857|0.0512820512820513	23|28|39	NA|NA|NA	NA|NA|NA	NA|NA|NA	-|-|+	0	NA	NA	NA	NA	NA	NA	NA	NA	NA	NA	0.5004999	3597	-1.55887139479888	-1.76023049581232	2.1048395135265
9516	chr1	+	ENSG00000143450.9	protein_coding,protein_coding,	protein_coding	0.534872	0.238607	9811	151735445	151743805	8361	protein_coding	KNOWN	OAZ3	protein_coding	OAZ3-201	151735445	1	3611	0.773479	3611	1	0	NA	NA	NA	NA	NA	NA	NA	NA	NA	NA	1	279	4	0.088235294	0.147058824	0.117647059	34	NA	NA	NA	-	0.441111778	3601	-0.370565971935911	-4.29899929191518	3.40052414552993
9522	chr1	-	ENSG00000143436.6	processed_transcript,	protein_coding	170.196	121.868	9817	151732123	151735972	3850	protein_coding	KNOWN	MRPL9	processed_transcript	MRPL9-003	151735972	1	3612	146.032	3612	1	0	NA	NA	NA	NA	NA	NA	NA	NA	NA	NA	1	248	4	0.088235294	0.147058824	0.117647059	34	NA	NA	NA	-	0.446310738	3602	7.19014073136449	-1.57475120417056	3.62268429249754
9540	chr1	+	ENSG00000203288.3	processed_transcript,	processed_transcript	2.78134	2.98259	9836	151763318	151766878	3561	processed_transcript	NOVEL	RP11-98D18.9	processed_transcript	RP11-98D18.9-001	151763318	1	3618	2.881965	3618	1	2	-533.5|-480.5	4|4	0.238095238095238|0.259259259259259	0.0476190476190476|0.0740740740740741	0|0.111111111111111	21|27	5|3	2|7	1|4	-|-	1	422	4	0.1	0.233333333	0.033333333	30	NA	NA	NA	+	0.435712857	3608	1.52705281482111	-2.00230437455822	3.39428074194557
9564	chr1	-	ENSG00000163191.5	protein_coding,	protein_coding	60.4406	36.0893	9861	152004982	152009511	4530	protein_coding	KNOWN	S100A11	protein_coding	S100A11-001	152009511	1	3632	48.26495	3632	1	1	-39.5	4	0.095238095	0.095238095	0	21	NA	NA	NA	-	3	459|271.5|14.5	4|4|5	0.107142857142857|0.304347826086957|0.137931034482759	0.285714285714286|0.0434782608695652|0.172413793103448	0.0357142857142857|0.0434782608695652|0.0689655172413793	28|23|29	5|NA|NA	7|NA|NA	3|NA|NA	+|-|-	0.452309538	3622	5.59290397923995	-4.10529316886008	2.25818693256215
9566	chr1	+	ENSG00000232678.1	processed_pseudogene,	pseudogene	0.0534872	0.119303	9863	152050428	152050686	259	pseudogene	KNOWN	AL591893.3	processed_pseudogene	AL591893.3-001	152050428	1	3633	0.0863951	3633	1	0	NA	NA	NA	NA	NA	NA	NA	NA	NA	NA	0	NA	NA	NA	NA	NA	NA	NA	NA	NA	NA	0.394321136	3623	-3.5329066992166	-7.13776206618625	0.999346939833473
9657	chr1	+	ENSG00000163220.10	protein_coding,	protein_coding	0	0.0596517	9955	153330330	153333503	3174	protein_coding	KNOWN	S100A9	protein_coding	S100A9-001	153330330	1	3702	0.02982585	3702	1	0	NA	NA	NA	NA	NA	NA	NA	NA	NA	NA	3	638.5|958.5|1414.5	4|4|5	0.241379310344828|0.0952380952380952|0.12	0.0344827586206897|0.0952380952380952|0.12	0.172413793103448|0.142857142857143|0.08	29|21|25	7|NA|NA	5|NA|NA	5|NA|NA	+|+|-	0.516496701	3691	-5.06729293623609	-5.2708483872242	1.13349710385411
9683	chr1	-	ENSG00000196154.6	protein_coding,processed_transcript,	protein_coding	10.0021	6.50204	9981	153516089	153518282	2194	protein_coding	KNOWN	S100A4	processed_transcript	S100A4-005	153518282	1	3714	16.50414	3714	1	2	-746.5|-1233	4|4	0.0740740740740741|0.0384615384615385	0.111111111111111|0.115384615384615	0.111111111111111|0.153846153846154	27|26	NA|NA	NA|NA	NA|NA	+|-	0	NA	NA	NA	NA	NA	NA	NA	NA	NA	NA	0.572685463	3703	4.04475605925452	-4.79181734710363	2.36432000700479
9685	chr1	-	ENSG00000188015.5	protein_coding,	protein_coding	0.534872	0.178955	9983	153519989	153521602	1614	protein_coding	KNOWN	S100A3	protein_coding	S100A3-002	153521602	1	3715	0.3569135	3715	1	2	-742.5|-1160.5	4|4	0.111111111111111|0.275862068965517	0.0740740740740741|0.0344827586206897	0.222222222222222|0.0689655172413793	27|29	NA|NA	NA|NA	NA|NA	-|-	1	1184.5	4	0.043478261	0.130434783	0.217391304	23	NA	NA	NA	-	0.533493301	3704	-1.48635362355168	-4.82823973249866	2.38014732890941
9687	chr1	-	ENSG00000196154.6	protein_coding,	protein_coding	0.0534872	0	9985	153516097	153522612	6516	protein_coding	KNOWN	S100A4	protein_coding	S100A4-006	153522612	1	3716	0.0267436	3716	1	1	-150.5	4	0.275862069	0.034482759	0.068965517	29	NA	NA	NA	-	1	267.5	4	0.111111111	0.074074074	0.222222222	27	NA	NA	NA	-	0.517696461	3705	-5.22466250771799	-6.68765080502967	1.34391885759363
9689	chr1	-	ENSG00000196754.5	protein_coding,	protein_coding	0	0.238607	9987	153533825	153538018	4194	protein_coding	KNOWN	S100A2	protein_coding	S100A2-004	153538018	1	3717	0.1193035	3717	1	2	-137|-809	6|5	0.1875|0.0454545454545455	0.03125|0.0454545454545455	0.09375|0.181818181818182	32|22	NA|NA	NA|NA	NA|NA	-|+	0	NA	NA	NA	NA	NA	NA	NA	NA	NA	NA	0.546290742	3706	-3.06729172697094	-5.23237570529356	1.93836070552576
9697	chr1	-	ENSG00000188643.5	processed_transcript,	protein_coding	18.9345	14.6743	9995	153579928	153585621	5694	protein_coding	KNOWN	S100A16	processed_transcript	S100A16-011	153585621	1	3718	16.8044	3718	1	6	-100.5|-453.5|-780|-1243|-1526|-1936.5	5|4|5|6|4|4	0.04|0.161290322580645|0.107142857142857|0.184210526315789|0.133333333333333|0.0588235294117647	0.04|0.0645161290322581|0|0.0789473684210526|0.166666666666667|0.0588235294117647	0.16|0.225806451612903|0.142857142857143|0.0789473684210526|0.133333333333333|0.117647058823529	25|31|28|38|30|17	NA|NA|NA|NA|NA|NA	NA|NA|NA|NA|NA|NA	NA|NA|NA|NA|NA|NA	-|-|-|-|-|-	5	1999|1909|378|282|62.5	5|4|4|4|5	0.0357142857142857|0.0555555555555556|0.0357142857142857|0.166666666666667|0.130434782608696	0.0357142857142857|0|0.107142857142857|0.1|0.0869565217391304	0.178571428571429|0.111111111111111|0.178571428571429|0.0666666666666667|0.0869565217391304	28|18|28|30|23	NA|1|NA|NA|NA	NA|1|NA|NA|NA	NA|1|NA|NA|NA	-|-|-|-|-	0.565686863	3707	4.07076712712103	-3.42041816172811	3.30916147419193
9702	chr1	-	ENSG00000189334.4	protein_coding,	protein_coding	1.33718	1.19303	10000	153586757	153588790	2034	protein_coding	KNOWN	S100A14	protein_coding	S100A14-002	153588790	1	3719	1.265105	3719	1	3	-58|-766.5|-839	5|5|4	0.166666666666667|0.181818181818182|0.0384615384615385	0.0666666666666667|0.0909090909090909|0.230769230769231	0.0333333333333333|0.151515151515152|0.230769230769231	30|33|26	NA|NA|NA	NA|NA|NA	NA|NA|NA	+|-|-	3	1926|1643|1232.5	6|4|4	0.184210526315789|0.133333333333333|0.0588235294117647	0.0789473684210526|0.166666666666667|0.0588235294117647	0.0789473684210526|0.133333333333333|0.117647058823529	38|30|17	NA|NA|NA	NA|NA|NA	NA|NA|NA	-|-|-	0.50509898	3708	0.33925712934077	-4.56316438450038	2.29098432371042
9706	chr1	-	ENSG00000189171.8	protein_coding,	protein_coding	5.93708	3.3405	10004	153591280	153599744	8465	protein_coding	KNOWN	S100A13	protein_coding	S100A13-203	153599744	1	3720	4.63879	3720	1	2	-1119.5|-1373.5	3|5	0.0952380952380952|0.171428571428571	0.0952380952380952|0.0571428571428571	0.0476190476190476|0.2	21|35	NA|NA	NA|NA	NA|NA	+|+	0	NA	NA	NA	NA	NA	NA	NA	NA	NA	NA	0.556488702	3709	2.21374853624677	-4.16098207114706	4.24204596988768
9721	chr1	-	ENSG00000189171.8	processed_transcript,	protein_coding	0.481385	0.417562	10020	153603967	153606873	2907	protein_coding	KNOWN	S100A13	processed_transcript	S100A13-004	153606873	1	3726	0.4494735	3726	1	0	NA	NA	NA	NA	NA	NA	NA	NA	NA	NA	1	627.5	4	0.222222222	0.111111111	0.074074074	27	NA	NA	NA	+	0.457308538	3715	-1.1536920348664	-3.50142644516861	1.95973270149049
9734	chr1	+	ENSG00000169418.7	protein_coding,	protein_coding	4.172	3.22119	10033	153651113	153666468	15356	protein_coding	KNOWN	NPR1	protein_coding	NPR1-001	153651113	1	3731	3.696595	3731	1	1	-588	5	0.107142857	0.035714286	0.178571429	28	NA	NA	NA	-	2	1419.5|1674	5|6	0.137931034482759|0.0588235294117647	0.0344827586206897|0.147058823529412	0.137931034482759|0.0882352941176471	29|34	NA|NA	NA|NA	NA|NA	-|-	0.48930214	3720	1.88619699010401	-1.84320990528817	2.59700644153545
9741	chr1	+	ENSG00000143624.9	protein_coding,protein_coding,	protein_coding	2.67436	4.23527	10040	153700543	153746555	46013	protein_coding	KNOWN	INTS3	protein_coding	INTS3-001	153700543	1	3737	6.90963	3737	1	0	NA	NA	NA	NA	NA	NA	NA	NA	NA	NA	1	797	5	0.066666667	0.066666667	0.066666667	30	NA	NA	NA	+	0.464507099	3726	2.78860845859372	-2.92356673407661	5.08633793851058
9746	chr1	-	ENSG00000243613.1	processed_transcript,	processed_transcript	0.0534872	0	10045	153719327	153723703	4377	processed_transcript	NOVEL	RP11-216N14.8	processed_transcript	RP11-216N14.8-001	153723703	1	3738	0.0267436	3738	1	0	NA	NA	NA	NA	NA	NA	NA	NA	NA	NA	0	NA	NA	NA	NA	NA	NA	NA	NA	NA	NA	0.471105779	3727	-5.22466250771799	-6.86127986971769	3.30589741829246
9802	chr1	-	ENSG00000143570.12	protein_coding,	protein_coding	0.588359	0.477214	10104	153931588	153940188	8601	protein_coding	KNOWN	SLC39A1	protein_coding	SLC39A1-003	153940188	1	3754	0.5327865	3754	1	0	NA	NA	NA	NA	NA	NA	NA	NA	NA	NA	1	1001.5	4	0.37037037	0.111111111	0.074074074	27	4	7	4	-	0.513297341	3743	-0.9083705677143	-2.92137915870273	3.97466688646727
9803	chr1	+	ENSG00000143578.11	protein_coding,	protein_coding	116.228	157.421	10105	153940346	153946832	6487	protein_coding	KNOWN	CREB3L4	protein_coding	CREB3L4-201	153940346	1	3755	136.8245	3755	1	1	-1159.5	4	0.37037037	0.111111111	0.074074074	27	4	7	4	-	0	NA	NA	NA	NA	NA	NA	NA	NA	NA	NA	0.521095781	3744	7.09618277426576	-3.09787543111577	4.52021473101049
9819	chr1	-	ENSG00000143543.10	protein_coding,	protein_coding	63.7568	56.1323	10121	153946988	153950136	3149	protein_coding	KNOWN	JTB	protein_coding	JTB-003	153950136	1	3756	59.94455	3756	1	0	NA	NA	NA	NA	NA	NA	NA	NA	NA	NA	0	NA	NA	NA	NA	NA	NA	NA	NA	NA	NA	0.443711258	3745	5.90555668847032	-3.06490543949381	5.47300428583482
9827	chr1	+	ENSG00000177954.7	processed_transcript,processed_transcript,	protein_coding	47.8711	42.3527	10129	153963239	153964626	1388	protein_coding	KNOWN	RPS27	processed_transcript	RPS27-004	153963239	1	3758	90.2238	3758	1	0	NA	NA	NA	NA	NA	NA	NA	NA	NA	NA	0	NA	NA	NA	NA	NA	NA	NA	NA	NA	NA	0.5034993	3747	6.4954361449183	-3.52448345989663	5.82170762923234
9861	chr1	-	ENSG00000143612.13	processed_transcript,	protein_coding	1.01626	0.715821	10163	154184933	154186992	2060	protein_coding	KNOWN	C1orf43	processed_transcript	C1orf43-007	154186992	1	3770	0.8660405	3770	1	0	NA	NA	NA	NA	NA	NA	NA	NA	NA	NA	0	NA	NA	NA	NA	NA	NA	NA	NA	NA	NA	0.439912018	3759	-0.207493601363852	-7.15822326618389	4.22254948738746
9862	chr1	+	ENSG00000143569.13	protein_coding,	protein_coding	4.27898	3.16154	10164	154192655	154235981	43327	protein_coding	KNOWN	UBAP2L	protein_coding	UBAP2L-002	154192655	1	3771	3.72026	3771	1	0	NA	NA	NA	NA	NA	NA	NA	NA	NA	NA	3	720.5|930|1333	5|4|5	0.290322580645161|0.153846153846154|0.09375	0|0.115384615384615|0.0625	0.032258064516129|0.0384615384615385|0.09375	31|26|32	NA|NA|NA	NA|NA|NA	NA|NA|NA	+|-|+	0.439512098	3760	1.89540345133408	-4.41116476660185	2.18963450848485
9878	chr1	+	ENSG00000252817.1	miRNA,	miRNA	0	0.0596517	10180	154226921	154226997	77	miRNA	NOVEL	AL590431.1	miRNA	AL590431.1-201	154226921	1	3774	0.02982585	3774	1	0	NA	NA	NA	NA	NA	NA	NA	NA	NA	NA	0	NA	NA	NA	NA	NA	NA	NA	NA	NA	NA	0.461107778	3763	-5.06729293623609	-7.07806405709428	3.6943786610725
9883	chr1	+	ENSG00000201129.1	snoRNA,	snoRNA	1.23021	2.92293	10187	154232203	154232338	136	snoRNA	NOVEL	SNORA58.2	snoRNA	SNORA58.2-201	154232203	1	3776	2.07657	3776	1	0	NA	NA	NA	NA	NA	NA	NA	NA	NA	NA	0	NA	NA	NA	NA	NA	NA	NA	NA	NA	NA	0.425914817	3765	1.05420250501612	-6.49316653905466	3.41612349154578
9884	chr1	+	ENSG00000143569.13	processed_transcript,	protein_coding	1.28369	2.92293	10188	154232212	154235798	3587	protein_coding	KNOWN	UBAP2L	processed_transcript	UBAP2L-012	154232212	1	3777	2.10331	3777	1	0	NA	NA	NA	NA	NA	NA	NA	NA	NA	NA	0	NA	NA	NA	NA	NA	NA	NA	NA	NA	NA	0.426314737	3766	1.07266149985703	-6.48022864377879	3.36612621156273
9893	chr1	+	ENSG00000143575.10	protein_coding,protein_coding,	protein_coding	15.5113	18.2534	10197	154245144	154247959	2816	protein_coding	KNOWN	HAX1	protein_coding	HAX1-006	154245144	1	3778	33.7647	3778	1	0	NA	NA	NA	NA	NA	NA	NA	NA	NA	NA	1	565.5	4	0.2	0.08	0.12	25	3	6	3	-	0.484303139	3767	5.07744383408473	-3.18703693996702	4.84426004574771
9928	chr1	-	ENSG00000160714.5	processed_transcript,	protein_coding	0.320923	1.78955	10232	154523699	154524277	579	protein_coding	KNOWN	UBE2Q1	processed_transcript	UBE2Q1-005	154524277	1	3794	1.0552365	3794	1	0	NA	NA	NA	NA	NA	NA	NA	NA	NA	NA	2	1278|708.5	5|4	0.178571428571429|0.0740740740740741	0.0714285714285714|0.185185185185185	0.107142857142857|0.222222222222222	28|27	NA|NA	NA|NA	NA|NA	-|-	0.48870226	3783	0.077566372524566	-5.70267473609795	1.67802636177995
9936	chr1	+	ENSG00000160716.4	protein_coding,	protein_coding	0.160462	0.119303	10240	154540257	154552502	12246	protein_coding	KNOWN	CHRNB2	protein_coding	CHRNB2-001	154540257	1	3797	0.1398825	3797	1	0	NA	NA	NA	NA	NA	NA	NA	NA	NA	NA	3	202|736.5|1624	4|5|5	0.0454545454545455|0.2|0.0833333333333333	0.136363636363636|0.114285714285714|0.0416666666666667	0.0454545454545455|0.0571428571428571|0.166666666666667	22|35|24	1|NA|NA	4|NA|NA	1|NA|NA	-|-|+	0.452709458	3786	-2.83771260945705	-0.469527648881204	2.64420215416928
9958	chr1	-	ENSG00000163346.9	protein_coding,protein_coding,	protein_coding	28.6157	38.3561	10262	154917061	154928583	11523	protein_coding	KNOWN	PBXIP1	protein_coding	PBXIP1-202	154928583	1	3803	66.9718	3803	1	0	NA	NA	NA	NA	NA	NA	NA	NA	NA	NA	0	NA	NA	NA	NA	NA	NA	NA	NA	NA	NA	0.529494101	3792	6.06548183875012	-1.76610699316905	4.64177135659742
9964	chr1	-	ENSG00000163348.3	protein_coding,	protein_coding	11.7672	11.8707	10268	154929502	154934224	4723	protein_coding	KNOWN	PYGO2	protein_coding	PYGO2-001	154934224	1	3804	11.81895	3804	1	2	-350|-1221	4|4	0.0833333333333333|0.0555555555555556	0.166666666666667|0.0555555555555556	0.0833333333333333|0.0555555555555556	24|18	1|NA	7|NA	4|NA	-|-	1	342.5	4	0.086956522	0.043478261	0.086956522	23	1	5	1	-	0.546290742	3793	3.56302996652125	-1.84995513216476	5.45462005164753
9977	chr1	+	ENSG00000173207.7	protein_coding,	protein_coding	66.9125	84.3475	10282	154947129	154951724	4596	protein_coding	KNOWN	CKS1B	protein_coding	CKS1B-002	154947129	1	3806	75.63	3806	1	3	-1890|-517|-461	4|6|4	0.181818181818182|0.125|0.0769230769230769	0.0909090909090909|0.15|0.192307692307692	0|0.125|0.115384615384615	22|40|26	NA|NA|NA	NA|NA|NA	NA|NA|NA	+|+|+	0	NA	NA	NA	NA	NA	NA	NA	NA	NA	NA	0.548690262	3795	6.24088671380497	-3.85098008070859	6.63893541857715
9988	chr1	+	ENSG00000160688.14	protein_coding,	protein_coding	206.247	182.713	10293	154955843	154961488	5646	protein_coding	KNOWN	FLAD1	protein_coding	FLAD1-005	154955843	1	3807	194.48	3807	1	1	-256	5	0.1	0.166666667	0.133333333	30	NA	NA	NA	-	2	82.5|490	4|4	0.310344827586207|0.153846153846154	0.0689655172413793|0.153846153846154	0.137931034482759|0.115384615384615	29|26	5|NA	5|NA	7|NA	+|-	0.469306139	3796	7.603477988254	-3.09540724602614	6.06761932827733
9999	chr1	+	ENSG00000160685.9	protein_coding,	protein_coding	2.5139	2.80363	10304	154975127	154989244	14118	protein_coding	KNOWN	ZBTB7B	protein_coding	ZBTB7B-202	154975127	1	3809	2.658765	3809	1	6	-1996.5|-1507.5|-1452|-677|-113|-30	6|5|5|7|5|8	0.0256410256410256|0.344827586206897|0.117647058823529|0.153846153846154|0.0666666666666667|0.103448275862069	0.102564102564103|0|0.264705882352941|0.0576923076923077|0.133333333333333|0.0344827586206897	0.0256410256410256|0|0.0882352941176471|0.211538461538462|0.0333333333333333|0.0862068965517241	39|29|34|52|30|58	NA|NA|NA|NA|NA|NA	NA|NA|NA|NA|NA|NA	NA|NA|NA|NA|NA|NA	-|+|+|-|+|+	7	54.5|717.5|923.5|1194|1257.5|1353|1421.5	4|3|4|4|5|4|5	0.04|0|0.173913043478261|0.15|0.0571428571428571|0.0357142857142857|0.0540540540540541	0.16|0.0869565217391304|0.0434782608695652|0|0.142857142857143|0.107142857142857|0.216216216216216	0.08|0.0434782608695652|0.130434782608696|0.1|0.0571428571428571|0.107142857142857|0.0540540540540541	25|23|23|20|35|28|37	NA|NA|NA|NA|NA|NA|NA	NA|NA|NA|NA|NA|NA|NA	NA|NA|NA|NA|NA|NA|NA	+|-|-|-|+|-|+	0.608878224	3798	1.41075626748621	-3.77002336740298	5.31167376986402
10039	chr1	+	ENSG00000243364.3	protein_coding,	protein_coding	61.7242	50.2267	10345	155036213	155042014	5802	protein_coding	KNOWN	EFNA4	protein_coding	EFNA4-002	155036213	1	3814	55.97545	3814	1	4	-1798.5|-1345|-1043.5|-864.5	6|4|5|4	0.142857142857143|0.0555555555555556|0.0606060606060606|0	0.114285714285714|0.111111111111111|0.0909090909090909|0.142857142857143	0.114285714285714|0.111111111111111|0.151515151515152|0.142857142857143	35|18|33|21	NA|3|NA|NA	NA|1|NA|NA	NA|1|NA|NA	-|+|+|+	1	344	4	0.125	0.041666667	0	24	NA	NA	NA	+	0.588482304	3803	5.80672231618156	-1.16261856194586	5.10394652268032
10040	chr1	+	ENSG00000143590.7	protein_coding,	protein_coding	61.6708	50.0478	10346	155036224	155059278	23055	protein_coding	KNOWN	EFNA3	protein_coding	EFNA3-202	155036224	1	3815	111.7186	3815	1	4	-1809.5|-1356|-1054.5|-875.5	6|4|5|4	0.142857142857143|0.0555555555555556|0.0606060606060606|0	0.114285714285714|0.111111111111111|0.0909090909090909|0.142857142857143	0.114285714285714|0.111111111111111|0.151515151515152|0.142857142857143	35|18|33|21	NA|3|NA|NA	NA|1|NA|NA	NA|1|NA|NA	-|+|+|+	1	333	4	0.125	0.041666667	0	24	NA	NA	NA	+	0.588282344	3804	6.80372558950672	-1.20323277351619	5.11296273877275
10041	chr1	+	ENSG00000243364.3	protein_coding,	protein_coding	61.2963	49.6302	10348	155036237	155042014	5778	protein_coding	KNOWN	EFNA4	protein_coding	EFNA4-003	155036237	1	3817	55.46325	3817	1	4	-1822.5|-1369|-1067.5|-888.5	6|4|5|4	0.142857142857143|0.0555555555555556|0.0606060606060606|0	0.114285714285714|0.111111111111111|0.0909090909090909|0.142857142857143	0.114285714285714|0.111111111111111|0.151515151515152|0.142857142857143	35|18|33|21	NA|3|NA|NA	NA|1|NA|NA	NA|1|NA|NA	-|+|+|+	1	320	4	0.125	0.041666667	0	24	NA	NA	NA	+	0.587482503	3805	5.79346025186168	-1.25945749383588	5.10193151053075
10061	chr1	+	ENSG00000250784.1	processed_transcript,	processed_transcript	31.4505	56.6095	10368	155108373	155109607	1235	processed_transcript	NOVEL	RP11-540D14.6	processed_transcript	RP11-540D14.6-001	155108373	1	3822	44.03	3822	1	0	NA	NA	NA	NA	NA	NA	NA	NA	NA	NA	3	220|290|377	5|3|6	0.1875|0.1|0.147058823529412	0.15625|0.05|0.117647058823529	0.09375|0|0.0588235294117647	32|20|34	NA|NA|NA	NA|NA|NA	NA|NA|NA	+|+|-	0.527694461	3810	5.46041493916217	-2.15777899507898	4.03849756207693
10065	chr1	-	ENSG00000179085.7	protein_coding,	protein_coding	6.04406	4.59318	10372	155112367	155113020	654	protein_coding	KNOWN	DPM3	protein_coding	DPM3-001	155113020	1	3824	5.31862	3824	1	0	NA	NA	NA	NA	NA	NA	NA	NA	NA	NA	1	34.5	4	0.137931034	0.172413793	0.034482759	29	NA	NA	NA	-	0.464707059	3812	2.4110519642562	-2.8170433786237	1.77226532370555
10073	chr1	-	ENSG00000163463.6	processed_transcript,processed_transcript,	protein_coding	297.924	220.413	10380	155141946	155145733	3788	protein_coding	KNOWN	KRTCAP2	processed_transcript	KRTCAP2-011	155145733	1	3827	518.337	3827	1	4	-688.5|-808.5|-1199|-1556	6|7|5|7	0.135135135135135|0.163265306122449|0.03125|0.19047619047619	0.243243243243243|0.102040816326531|0.0625|0.0952380952380952	0.0540540540540541|0.142857142857143|0.1875|0.0714285714285714	37|49|32|42	NA|NA|NA|NA	NA|NA|NA|NA	NA|NA|NA|NA	+|+|-|+	1	182.5	5	0.034482759	0.137931034	0.172413793	29	NA	NA	NA	-	0.582683463	3815	9.01774656982049	-1.43478890957744	5.59520223355312
10078	chr1	+	ENSG00000163462.12	protein_coding,	protein_coding	0	0.119303	10385	155145873	155154535	8663	protein_coding	KNOWN	TRIM46	protein_coding	TRIM46-203	155145873	1	3828	0.0596515	3828	1	1	-322.5	5	0.034482759	0.137931034	0.172413793	29	NA	NA	NA	-	4	548.5|668.5|1059|1416	6|7|5|7	0.135135135135135|0.163265306122449|0.03125|0.19047619047619	0.243243243243243|0.102040816326531|0.0625|0.0952380952380952	0.0540540540540541|0.142857142857143|0.1875|0.0714285714285714	37|49|32|42	NA|NA|NA|NA	NA|NA|NA|NA	NA|NA|NA|NA	+|+|-|+	0.4995001	3816	-4.06729777330682	-1.56021300900392	2.95387962422123
10079	chr1	-	ENSG00000163463.6	processed_transcript,	protein_coding	0.0534872	0	10386	155141884	155145951	4068	protein_coding	KNOWN	KRTCAP2	processed_transcript	KRTCAP2-006	155145951	1	3829	0.0267436	3829	1	4	-470.5|-590.5|-981|-1338	6|7|5|7	0.135135135135135|0.163265306122449|0.03125|0.19047619047619	0.243243243243243|0.102040816326531|0.0625|0.0952380952380952	0.0540540540540541|0.142857142857143|0.1875|0.0714285714285714	37|49|32|42	NA|NA|NA|NA	NA|NA|NA|NA	NA|NA|NA|NA	+|+|-|+	1	400.5	5	0.034482759	0.137931034	0.172413793	29	NA	NA	NA	-	0.579284143	3817	-5.22466250771799	-3.30470454822602	5.15282828557549
10084	chr1	+	ENSG00000163462.12	protein_coding,processed_transcript,	protein_coding	2.40692	2.56502	10391	155146376	155155338	8963	protein_coding	KNOWN	TRIM46	protein_coding	TRIM46-004	155146376	1	3830	4.97194	3830	1	1	-825.5	5	0.034482759	0.137931034	0.172413793	29	NA	NA	NA	-	6	45.5|165.5|556|913|1684|1763.5	6|7|5|7|4|5	0.135135135135135|0.163265306122449|0.03125|0.19047619047619|0.133333333333333|0.103448275862069	0.243243243243243|0.102040816326531|0.0625|0.0952380952380952|0.1|0.103448275862069	0.0540540540540541|0.142857142857143|0.1875|0.0714285714285714|0.0666666666666667|0.172413793103448	37|49|32|42|30|29	NA|NA|NA|NA|NA|NA	NA|NA|NA|NA|NA|NA	NA|NA|NA|NA|NA|NA	+|+|-|+|-|+	0.50369926	3818	2.31380888644978	-2.28629710500735	3.82406505440429
10091	chr1	-	ENSG00000185499.11	processed_transcript,	protein_coding	0.0534872	0.119303	10398	155159184	155160307	1124	protein_coding	KNOWN	MUC1	processed_transcript	MUC1-019	155160307	1	3832	0.0863951	3832	1	0	NA	NA	NA	NA	NA	NA	NA	NA	NA	NA	1	978	4	0.107142857	0.321428571	0.142857143	28	7	2	7	+	0.638272346	3820	-3.5329066992166	-4.48354904954019	2.7413804633626
10103	chr1	-	ENSG00000169231.8	processed_transcript,	protein_coding	0	0.0596517	10410	155165636	155167413	1778	protein_coding	KNOWN	THBS3	processed_transcript	THBS3-004	155167413	1	3838	0.02982585	3838	1	1	-365.5	5	0.103448276	0.172413793	0.103448276	29	NA	NA	NA	-	1	1365.5	4	0.294117647	0	0	17	1	1	3	+	0.541491702	3826	-5.06729293623609	-5.68772516927933	6.84403279532802
10108	chr1	+	ENSG00000231064.1	processed_transcript,	processed_transcript	0	0.0596517	10415	155170029	155175097	5069	processed_transcript	NOVEL	RP11-263K19.4	processed_transcript	RP11-263K19.4-005	155170029	1	3841	0.02982585	3841	1	0	NA	NA	NA	NA	NA	NA	NA	NA	NA	NA	3	386.5|834.5|948.5	5|4|4	0.2|0.161290322580645|0.105263157894737	0.04|0.129032258064516|0.105263157894737	0.04|0.0645161290322581|0.157894736842105	25|31|19	NA|NA|2	NA|NA|2	NA|NA|3	+|-|-	0.543891222	3829	-5.06729293623609	-5.48029304919764	2.44823996119558
10115	chr1	-	ENSG00000169231.8	protein_coding,protein_coding,	protein_coding	1.76508	1.67025	10422	155167688	155177690	10003	protein_coding	KNOWN	THBS3	protein_coding	THBS3-201	155177690	1	3842	3.43533	3842	1	2	-798|-1175.5	5|5	0.0384615384615385|0.0645161290322581	0.0769230769230769|0.225806451612903	0.153846153846154|0.0645161290322581	26|31	NA|NA	NA|NA	NA|NA	-|-	1	1422.5	5	0.090909091	0.060606061	0.151515152	33	NA	NA	NA	-	0.554889022	3830	1.78044869190976	-4.14557978657916	1.68593970465184
10118	chr1	+	ENSG00000173171.9	protein_coding,	protein_coding	0.213949	0.35791	10425	155178588	155183614	5027	protein_coding	KNOWN	MTX1	protein_coding	MTX1-002	155178588	1	3843	0.2859295	3843	1	1	-100	5	0.038461538	0.076923077	0.153846154	26	NA	NA	NA	-	1	277.5	5	0.064516129	0.225806452	0.064516129	31	NA	NA	NA	-	0.549690062	3831	-1.80626862109481	-2.01741120020108	4.41534622587972
10121	chr1	+	ENSG00000173171.9	processed_transcript,	protein_coding	158.108	101.408	10428	155179042	155183614	4573	protein_coding	KNOWN	MTX1	processed_transcript	MTX1-004	155179042	1	3845	129.758	3845	1	2	-554|-176.5	5|5	0.0384615384615385|0.0645161290322581	0.0769230769230769|0.225806451612903	0.153846153846154|0.0645161290322581	26|31	NA|NA	NA|NA	NA|NA	-|-	0	NA	NA	NA	NA	NA	NA	NA	NA	NA	NA	0.567486503	3833	7.01967967791112	-2.38382298108731	3.92629352896556
10129	chr1	-	ENSG00000160766.9	processed_transcript,	protein_coding	3.79759	4.47388	10436	155183617	155188809	5193	protein_coding	KNOWN	GBAP1	processed_transcript	GBAP1-004	155188809	1	3847	4.135735	3847	1	0	NA	NA	NA	NA	NA	NA	NA	NA	NA	NA	1	1896.5	4	0.052631579	0	0.105263158	19	1	1	1	-	0.462507499	3835	2.04814374695989	-3.34811844368679	1.5829889904061
10134	chr1	-	ENSG00000177628.8	processed_transcript,	protein_coding	0	0.119303	10441	155204244	155205626	1383	protein_coding	KNOWN	GBA	processed_transcript	GBA-003	155205626	1	3849	0.0596515	3849	1	0	NA	NA	NA	NA	NA	NA	NA	NA	NA	NA	2	1792.5|446	6|4	0.170731707317073|0	0.146341463414634|0.1	0.0731707317073171|0.2	41|20	NA|1	NA|5	NA|1	+|-	0.521695661	3837	-4.06729777330682	-6.26523358786684	1.50380614213734
10144	chr1	-	ENSG00000177628.8	processed_transcript,protein_coding,	protein_coding	23.4274	21.0571	10451	155204744	155211034	6291	protein_coding	KNOWN	GBA	protein_coding	GBA-201	155211034	1	3851	44.4845	3851	1	0	NA	NA	NA	NA	NA	NA	NA	NA	NA	NA	1	1169	6	0.15625	0.15625	0.0625	32	NA	NA	NA	+	0.49310138	3839	5.47523083167416	-3.49165652535905	1.89743366492545
10167	chr1	-	ENSG00000116521.6	protein_coding,	protein_coding	59.5313	46.6476	10474	155225770	155232050	6281	protein_coding	KNOWN	SCAMP3	protein_coding	SCAMP3-001	155232050	1	3853	53.08945	3853	1	1	-446	4	0.136363636	0	0.181818182	22	1	7	1	-	0	NA	NA	NA	NA	NA	NA	NA	NA	NA	NA	0.477104579	3841	5.73035329028793	-1.79635524950911	4.65617020882649
10178	chr1	+	ENSG00000143630.5	protein_coding,	protein_coding	0.0534872	0.0596517	10485	155247374	155259639	12266	protein_coding	KNOWN	HCN3	protein_coding	HCN3-001	155247374	1	3855	0.05656945	3855	1	2	-414|-221.5	4|4	0.2|0.0476190476190476	0|0.238095238095238	0.1|0.0476190476190476	20|21	1|NA	3|NA	3|NA	-|-	2	302|359.5	4|4	0.0833333333333333|0	0.125|0.176470588235294	0.0833333333333333|0.0588235294117647	24|17	NA|NA	NA|NA	NA|NA	+|-	0.519496101	3843	-4.14383304541722	-2.83649102402616	1.59736383203632
10196	chr1	+	ENSG00000160752.10	processed_transcript,processed_transcript,	protein_coding	825.361	833.513	10503	155278705	155282770	4066	protein_coding	KNOWN	FDPS	processed_transcript	FDPS-005	155278705	1	3859	1658.874	3859	1	0	NA	NA	NA	NA	NA	NA	NA	NA	NA	NA	1	1075	4	0.083333333	0.083333333	0.125	24	NA	NA	NA	+	0.50769846	3847	10.6959885950194	-3.28488327372479	5.4102698231493
10205	chr1	+	ENSG00000160752.10	processed_transcript,	protein_coding	2.99528	2.92293	10512	155288510	155290456	1947	protein_coding	KNOWN	FDPS	processed_transcript	FDPS-017	155288510	1	3861	2.959105	3861	1	1	-120	4	0.153846154	0.115384615	0.230769231	26	5	3	6	+	2	1063|1524.5	4|4	0.166666666666667|0.260869565217391	0.0555555555555556|0.0434782608695652	0|0.130434782608696	18|23	NA|3	NA|2	NA|6	-|+	0.486702659	3849	1.565160889601	-6.09778900364306	3.04542532808836
10207	chr1	+	ENSG00000160753.11	protein_coding,	protein_coding	1.01626	1.6106	10514	155290687	155300903	10217	protein_coding	KNOWN	RUSC1	protein_coding	RUSC1-002	155290687	1	3862	1.31343	3862	1	2	-1114|-652.5	4|4	0.166666666666667|0.260869565217391	0.0555555555555556|0.0434782608695652	0|0.130434782608696	18|23	NA|3	NA|2	NA|6	-|+	1	423.5	4	0.04	0.24	0.24	25	5	1	7	+	0.4935013	3850	0.393339313266415	-2.02737496167215	2.56459742600041
10215	chr1	-	ENSG00000225855.2	processed_transcript,	processed_transcript	0	0.0596517	10522	155287737	155293959	6223	processed_transcript	KNOWN	C1orf104	processed_transcript	C1orf104-002	155293959	1	3865	0.02982585	3865	1	4	-339|-454|-1214|-1779.5	6|6|4|4	0.131578947368421|0.176470588235294|0.125|0.12	0.157894736842105|0.147058823529412|0.166666666666667|0.08	0.0526315789473684|0.0588235294117647|0.0416666666666667|0.16	38|34|24|25	NA|NA|6|5	NA|NA|2|2	NA|NA|4|5	-|+|-|+	4	1187.5|886|810.5|296	6|6|4|4	0.0857142857142857|0.222222222222222|0.217391304347826|0.0833333333333333	0.142857142857143|0.0555555555555556|0.0869565217391304|0.166666666666667	0.0285714285714286|0.222222222222222|0.0434782608695652|0.0416666666666667	35|36|23|24	NA|NA|5|2	NA|NA|4|7	NA|NA|2|1	-|+|-|-	0.567286543	3853	-5.06729293623609	-1.46354516298002	1.65145312004264
10223	chr1	+	ENSG00000160753.11	processed_transcript,	protein_coding	16.1531	17.4183	10530	155294318	155296521	2204	protein_coding	KNOWN	RUSC1	processed_transcript	RUSC1-015	155294318	1	3866	16.7857	3866	1	5	-1546.5|-1245|-1169.5|-655|-20	6|6|4|4|6	0.0857142857142857|0.222222222222222|0.217391304347826|0.0833333333333333|0.131578947368421	0.142857142857143|0.0555555555555556|0.0869565217391304|0.166666666666667|0.157894736842105	0.0285714285714286|0.222222222222222|0.0434782608695652|0.0416666666666667|0.0526315789473684	35|36|23|24|38	NA|NA|5|2|NA	NA|NA|4|7|NA	NA|NA|2|1|NA	-|+|-|-|-	3	95|855|1420.5	6|4|4	0.176470588235294|0.125|0.12	0.147058823529412|0.166666666666667|0.08	0.0588235294117647|0.0416666666666667|0.16	34|24|25	NA|6|5	NA|2|2	NA|4|5	+|-|+	0.620275945	3854	4.06916079668131	-1.04215669325961	3.87612390783809
10238	chr1	+	ENSG00000235919.2	processed_transcript,	processed_transcript	0.0534872	0	10545	155531833	155533437	1605	processed_transcript	PUTATIVE	RP11-29H23.1	processed_transcript	RP11-29H23.1-002	155531833	1	3876	0.0267436	3876	1	1	-25.5	4	0.2	0.04	0	25	NA	NA	NA	-	3	804|867.5|963.5	3|3|4	0.1|0.0869565217391304|0.0869565217391304	0.05|0|0.217391304347826	0|0.130434782608696|0.0434782608695652	20|23|23	NA|NA|2	NA|NA|6	NA|NA|2	-|-|+	0.422315537	3864	-5.22466250771799	-2.59683259840557	1.60698224281933
10243	chr1	-	ENSG00000223503.1	processed_pseudogene,	pseudogene	5.13477	4.23527	10550	155560392	155561053	662	pseudogene	KNOWN	RP11-29H23.6	processed_pseudogene	RP11-29H23.6-001	155561053	1	3879	4.68502	3879	1	0	NA	NA	NA	NA	NA	NA	NA	NA	NA	NA	0	NA	NA	NA	NA	NA	NA	NA	NA	NA	NA	0.449510098	3867	2.22805520665484	-5.60114188632977	2.47225353240279
10261	chr1	+	ENSG00000125459.9	processed_transcript,	protein_coding	0	0.119303	10568	155582257	155583995	1739	protein_coding	KNOWN	MSTO1	processed_transcript	MSTO1-006	155582257	1	3884	0.0596515	3884	1	0	NA	NA	NA	NA	NA	NA	NA	NA	NA	NA	0	NA	NA	NA	NA	NA	NA	NA	NA	NA	NA	0.50829834	3872	-4.06729777330682	-6.16866751358156	2.23140138871182
10272	chr1	+	ENSG00000132676.10	processed_transcript,	protein_coding	0.427898	0.656169	10579	155657751	155659128	1378	protein_coding	KNOWN	DAP3	processed_transcript	DAP3-006	155657751	1	3887	0.5420335	3887	1	1	-25.5	4	0.2	0.04	0	25	NA	NA	NA	-	1	753	4	0.111111111	0.055555556	0	18	NA	NA	NA	-	0.426914617	3875	-0.883546075798383	-2.50552504194892	2.73999904503246
10293	chr1	-	ENSG00000163374.15	protein_coding,protein_coding,	protein_coding	6.09754	12.1689	10600	155629237	155658791	29555	protein_coding	KNOWN	YY1AP1	protein_coding	YY1AP1-043	155658791	1	3888	18.26644	3888	1	0	NA	NA	NA	NA	NA	NA	NA	NA	NA	NA	2	1065.5|287	4|4	0.2|0.111111111111111	0.04|0.0555555555555556	0|0	25|18	NA|NA	NA|NA	NA|NA	-|-	0.450109978	3876	4.19112358518568	-2.30186333538758	5.04141379904374
10296	chr1	+	ENSG00000132676.10	protein_coding,processed_transcript,protein_coding,	protein_coding	103.712	74.5646	10603	155658882	155708317	49436	protein_coding	KNOWN	DAP3	protein_coding	DAP3-201	155658882	1	3889	267.4149	3889	1	2	-1156.5|-378	4|4	0.2|0.111111111111111	0.04|0.0555555555555556	0|0	25|18	NA|NA	NA|NA	NA|NA	-|-	0	NA	NA	NA	NA	NA	NA	NA	NA	NA	NA	0.477904419	3877	8.0629360424806	-2.2912318640858	6.11849052023317
10324	chr1	-	ENSG00000116580.12	processed_transcript,	protein_coding	0.160462	0.119303	10631	155754166	155791311	37146	protein_coding	KNOWN	GON4L	processed_transcript	GON4L-003	155791311	1	3893	0.1398825	3893	1	0	NA	NA	NA	NA	NA	NA	NA	NA	NA	NA	0	NA	NA	NA	NA	NA	NA	NA	NA	NA	NA	0.439112178	3881	-2.83771260945705	-7.532557721013	2.03277053710039
10329	chr1	-	ENSG00000116580.12	protein_coding,	protein_coding	14.495	17.5376	10636	155734218	155826995	92778	protein_coding	KNOWN	GON4L	protein_coding	GON4L-001	155826995	1	3895	16.0163	3895	1	0	NA	NA	NA	NA	NA	NA	NA	NA	NA	NA	1	146	4	0.045454545	0.136363636	0.181818182	22	5	1	4	-	0.477104579	3883	4.00146899742933	-3.64383817319596	5.64109220311063
10338	chr1	-	ENSG00000143622.5	processed_transcript,	protein_coding	145.004	136.602	10645	155870189	155881135	10947	protein_coding	KNOWN	RIT1	processed_transcript	RIT1-003	155881135	1	3898	140.803	3898	1	1	-119.5	7	0.153846154	0.102564103	0.128205128	39	NA	NA	NA	-	1	375.5	4	0.161290323	0.032258065	0.225806452	31	NA	NA	NA	-	0.418716257	3886	7.13753426266339	-2.42197143090928	4.29345133152085
10342	chr1	-	ENSG00000132680.6	processed_transcript,	protein_coding	0.106974	0	10649	155885368	155887365	1998	protein_coding	KNOWN	KIAA0907	processed_transcript	KIAA0907-005	155887365	1	3899	0.053487	3899	1	1	-15.5	7	0.042553191	0.127659574	0.170212766	47	NA	NA	NA	+	0	NA	NA	NA	NA	NA	NA	NA	NA	NA	NA	0.433113377	3887	-4.22466790227122	-6.22151552310955	2.98271053149454
10350	chr1	-	ENSG00000132680.6	processed_transcript,	protein_coding	108.312	120.437	10657	155896262	155904189	7928	protein_coding	KNOWN	KIAA0907	processed_transcript	KIAA0907-009	155904189	1	3903	114.3745	3903	1	1	-1288.5	4	0.034482759	0.034482759	0.137931034	29	NA	NA	NA	+	0	NA	NA	NA	NA	NA	NA	NA	NA	NA	NA	0.444911018	3891	6.83762162629405	-2.71500274613859	4.56695507435454
10365	chr1	-	ENSG00000116584.10	protein_coding,	protein_coding	26.2087	33.7629	10672	155916645	155948318	31674	protein_coding	KNOWN	ARHGEF2	protein_coding	ARHGEF2-001	155948318	1	3905	29.9858	3905	1	3	-338.5|-1113|-1973.5	11|5|5	0.323943661971831|0.25|0.272727272727273	0.0845070422535211|0.0357142857142857|0.0303030303030303	0.0140845070422535|0.0357142857142857|0.0909090909090909	71|28|33	NA|NA|NA	NA|NA|NA	NA|NA|NA	-|+|-	4	1554.5|1168.5|767.5|308	4|4|5|4	0.0869565217391304|0.130434782608696|0|0.0555555555555556	0.0869565217391304|0.130434782608696|0.12|0.0555555555555556	0.130434782608696|0.173913043478261|0.16|0.111111111111111	23|23|25|18	NA|NA|NA|NA	NA|NA|NA|NA	NA|NA|NA|NA	-|+|-|-	0.525094981	3893	4.90620755829091	-2.16811624200745	5.86344042896418
10382	chr1	-	ENSG00000163479.9	retained_intron,nonsense_mediated_decay,	protein_coding	592.531	424.839	10689	155978898	155990703	11806	protein_coding	KNOWN	SSR2	retained_intron	SSR2-006	155990703	1	3910	1017.37	3910	1	0	NA	NA	NA	NA	NA	NA	NA	NA	NA	NA	2	202.5|110.5	3|5	0|0.172413793103448	0.117647058823529|0.0689655172413793	0|0.103448275862069	17|29	NA|NA	NA|NA	NA|NA	+|-	0.475704859	3898	9.99062874270404	-2.48357332950413	6.31846682148927
10395	chr1	-	ENSG00000160803.6	protein_coding,	protein_coding	1.92554	1.96851	10702	156005092	156023585	18494	protein_coding	KNOWN	UBQLN4	protein_coding	UBQLN4-001	156023585	1	3911	1.947025	3911	1	3	-29.5|-209|-322.5	4|5|4	0.157894736842105|0.0833333333333333|0.0689655172413793	0|0.194444444444444|0.103448275862069	0|0.0833333333333333|0.137931034482759	19|36|29	NA|NA|NA	NA|NA|NA	NA|NA|NA	-|+|-	3	1708|68.5|33.5	4|4|4	0.107142857142857|0|0	0.142857142857143|0.260869565217391|0.285714285714286	0.25|0.0434782608695652|0	28|23|21	7|1|6	1|5|1	7|5|1	-|-|-	0.531693661	3899	0.961271408528915	-1.31616519351251	5.24860689225264
10398	chr1	+	ENSG00000116586.7	processed_transcript,	protein_coding	437.579	301.42	10705	156024612	156025784	1173	protein_coding	KNOWN	LAMTOR2	processed_transcript	LAMTOR2-005	156024612	1	3912	369.4995	3912	1	5	-1095.5|-1060.5|-997.5|-818|-704.5	4|4|4|5|4	0|0|0.157894736842105|0.0833333333333333|0.0689655172413793	0.260869565217391|0.285714285714286|0|0.194444444444444|0.103448275862069	0.0434782608695652|0|0|0.0833333333333333|0.137931034482759	23|21|19|36|29	1|6|NA|NA|NA	5|1|NA|NA|NA	5|1|NA|NA|NA	-|-|-|+|-	0	NA	NA	NA	NA	NA	NA	NA	NA	NA	NA	0.564287143	3900	8.52942860191879	-1.92905561304265	4.6709252290799
10403	chr1	+	ENSG00000132698.9	processed_transcript,	protein_coding	28.6691	23.4431	10710	156030980	156036073	5094	protein_coding	KNOWN	RAB25	processed_transcript	RAB25-002	156030980	1	3913	26.0561	3913	1	0	NA	NA	NA	NA	NA	NA	NA	NA	NA	NA	0	NA	NA	NA	NA	NA	NA	NA	NA	NA	NA	0.50529894	3901	4.70354925662464	-2.82315640829849	4.44359994287835
10417	chr1	+	ENSG00000160789.14	processed_transcript,processed_transcript,	protein_coding	33.0551	31.3768	10724	156084502	156104289	19788	protein_coding	KNOWN	LMNA	processed_transcript	LMNA-023	156084502	1	3916	64.4319	3916	1	2	-1006|-303.5	4|5	0.2|0.206896551724138	0.133333333333333|0.0689655172413793	0.0666666666666667|0.103448275862069	30|29	NA|NA	NA|NA	NA|NA	-|-	3	819|1334.5|1622.5	4|4|7	0.166666666666667|0.238095238095238|0.135135135135135	0.1|0.0476190476190476|0.027027027027027	0.166666666666667|0|0.162162162162162	30|21|37	NA|1|NA	NA|1|NA	NA|7|NA	+|+|-	0.51229754	3904	6.00970323318483	-1.79836111044473	4.01177280191688
10462	chr1	+	ENSG00000160783.12	protein_coding,protein_coding,	protein_coding	107.081	135.708	10770	156182798	156213054	30257	protein_coding	KNOWN	PMF1	protein_coding	PMF1-007	156182798	1	3920	242.789	3920	1	0	NA	NA	NA	NA	NA	NA	NA	NA	NA	NA	0	NA	NA	NA	NA	NA	NA	NA	NA	NA	NA	0.49230154	3908	7.92355924890973	-2.70933021438865	3.0060284857383
10475	chr1	-	ENSG00000160781.9	protein_coding,processed_transcript,processed_transcript,protein_coding,	protein_coding	0.0534872	0.0596517	10783	156215008	156217847	2840	protein_coding	KNOWN	PAQR6	processed_transcript	PAQR6-009	156217847	1	3922	0.16970835	3922	1	2	-40|-481	5|2	0.235294117647059|0.0416666666666667	0.117647058823529|0	0.0294117647058824|0	34|24	NA|NA	NA|NA	NA|NA	+|-	2	1402.5|734	4|5	0.111111111111111|0.166666666666667	0.037037037037037|0.166666666666667	0.222222222222222|0.111111111111111	27|36	NA|NA	NA|NA	NA|NA	+|-	0.570285943	3910	-2.55887054469606	-2.33642032683921	1.67314889022336
10502	chr1	-	ENSG00000198715.6	processed_transcript,protein_coding,	protein_coding	74.1333	55.5357	10811	156263214	156265445	2232	protein_coding	KNOWN	C1orf85	protein_coding	C1orf85-006	156265445	1	3925	129.669	3925	1	0	NA	NA	NA	NA	NA	NA	NA	NA	NA	NA	4	1072|480.5|397|209.5	4|5|4|4	0.125|0.189189189189189|0.15|0.148148148148148	0.0416666666666667|0.135135135135135|0.2|0.148148148148148	0.166666666666667|0.108108108108108|0.05|0.111111111111111	24|37|20|27	NA|NA|1|NA	NA|NA|3|NA	NA|NA|4|NA	+|+|+|-	0.467906419	3913	7.01868980512474	-3.617038392339	2.66309385746083
10507	chr1	-	ENSG00000163468.8	processed_transcript,	protein_coding	0.37441	1.01408	10816	156278759	156282012	3254	protein_coding	KNOWN	CCT3	processed_transcript	CCT3-009	156282012	1	3927	0.694245	3927	1	0	NA	NA	NA	NA	NA	NA	NA	NA	NA	NA	0	NA	NA	NA	NA	NA	NA	NA	NA	NA	NA	0.429114177	3915	-0.526483213194239	-6.98374901280485	2.07433380718456
10543	chr1	-	ENSG00000125462.11	processed_transcript,	protein_coding	0.0534872	0	10853	156374172	156390081	15910	protein_coding	KNOWN	C1orf61	processed_transcript	C1orf61-019	156390081	1	3936	0.0267436	3936	1	1	-1595.5	5	0.103448276	0.137931034	0	29	NA	NA	NA	-	0	NA	NA	NA	NA	NA	NA	NA	NA	NA	NA	0.551489702	3924	-5.22466250771799	-3.33641309114098	2.15959656054106
10559	chr1	-	ENSG00000236947.1	processed_transcript,	processed_transcript	0.695334	0.596517	10873	156422689	156426369	3681	processed_transcript	NOVEL	RP11-98G7.1	processed_transcript	RP11-98G7.1-002	156426369	1	3939	0.6459255	3939	1	1	-1057.5	4	0.068965517	0.068965517	0.068965517	29	NA	NA	NA	+	0	NA	NA	NA	NA	NA	NA	NA	NA	NA	NA	0.51009798	3927	-0.630560318479985	-2.73311387741096	1.95601908877378
10564	chr1	-	ENSG00000116604.11	protein_coding,protein_coding,protein_coding,	protein_coding	23.2669	24.8151	10878	156433522	156470529	37008	protein_coding	KNOWN	MEF2D	protein_coding	MEF2D-201	156470529	1	3942	72.123	3942	1	3	-160|-248.5|-312.5	4|4|4	0.0333333333333333|0.0476190476190476|0.263157894736842	0.166666666666667|0.0476190476190476|0	0.0666666666666667|0.0952380952380952|0	30|21|19	NA|NA|1	NA|NA|1	NA|NA|5	+|-|+	7	1380|1194|1099|781.5|736.5|661.5|515	5|4|5|4|6|4|6	0.09375|0.192307692307692|0.1|0.173913043478261|0.0769230769230769|0.235294117647059|0.1	0.03125|0.0384615384615385|0.025|0.0434782608695652|0.128205128205128|0|0.075	0.1875|0.153846153846154|0.275|0|0.0512820512820513|0|0.175	32|26|40|23|39|17|40	NA|NA|NA|NA|NA|3|NA	NA|NA|NA|NA|NA|1|NA	NA|NA|NA|NA|NA|1|NA	-|-|-|-|-|+|-	0.549290142	3930	6.17238750268239	-1.28103221069035	5.02745041929041
10591	chr1	-	ENSG00000160818.11	protein_coding,nonsense_mediated_decay,retained_intron,	protein_coding	36.5853	37.4016	10907	156565005	156571262	6258	protein_coding	KNOWN	GPATCH4	protein_coding	GPATCH4-015	156571262	1	3949	110.98035	3949	1	0	NA	NA	NA	NA	NA	NA	NA	NA	NA	NA	0	NA	NA	NA	NA	NA	NA	NA	NA	NA	NA	0.452109578	3937	6.79416044772744	-3.65288321763474	5.16434781655789
10609	chr1	+	ENSG00000132692.12	protein_coding,	protein_coding	5.13477	1.49129	10925	156611922	156618590	6669	protein_coding	KNOWN	BCAN	protein_coding	BCAN-006	156611922	1	3951	3.31303	3951	1	3	-663.5|-249.5|-70.5	4|5|8	0.0476190476190476|0.172413793103448|0.127272727272727	0|0.0689655172413793|0.163636363636364	0.142857142857143|0|0	21|29|55	NA|NA|NA	NA|NA|NA	NA|NA|NA	-|-|+	1	188.5	4	0.217391304	0.086956522	0.043478261	23	NA	NA	NA	+	0.518496301	3939	1.72815126730521	-1.27194541153827	2.41443297744338
10614	chr1	-	ENSG00000229953.1	processed_transcript,	processed_transcript	0.320923	0.35791	10930	156616299	156631216	14918	processed_transcript	PUTATIVE	RP11-284F21.7	processed_transcript	RP11-284F21.7-001	156631216	1	3952	0.3394165	3952	1	2	-584|-1711	4|4	0.133333333333333|0.227272727272727	0|0.0909090909090909	0.166666666666667|0	30|22	NA|NA	NA|NA	NA|NA	-|+	1	1603	4	0.2	0.05	0.05	20	1	4	2	+	0.556288742	3940	-1.55887139479888	-4.50304488373541	2.82250562005568
10615	chr1	-	ENSG00000132688.8	protein_coding,protein_coding,	protein_coding	4.06503	5.48796	10931	156642155	156647189	5035	protein_coding	KNOWN	NES	protein_coding	NES-201	156647189	1	3953	9.55299	3953	1	1	-63.5	4	0.157894737	0.105263158	0	19	NA	NA	NA	+	4	1908.5|1624|1564.5|15	6|4|4|4	0.146341463414634|0.214285714285714|0.130434782608696|0	0.121951219512195|0.142857142857143|0.0434782608695652|0.111111111111111	0.121951219512195|0.0357142857142857|0.0869565217391304|0.0555555555555556	41|28|23|18	NA|NA|NA|NA	NA|NA|NA|NA	NA|NA|NA|NA	-|-|-|+	0.49270146	3941	3.25595235440846	-1.23548058903629	6.08869921111951
10618	chr1	-	ENSG00000143320.4	protein_coding,	protein_coding	464.376	533.107	10934	156669398	156675393	5996	protein_coding	KNOWN	CRABP2	protein_coding	CRABP2-001	156675393	1	3955	498.7415	3955	1	6	-63|-487.5|-812|-1275|-1350|-1884	3|5|4|7|5|5	0.0769230769230769|0.0571428571428571|0.181818181818182|0.136363636363636|0.142857142857143|0	0.115384615384615|0.142857142857143|0.0454545454545455|0.0681818181818182|0.25|0.133333333333333	0|0.2|0|0.113636363636364|0.0357142857142857|0.166666666666667	26|35|22|44|28|30	NA|NA|2|NA|NA|NA	NA|NA|1|NA|NA|NA	NA|NA|4|NA|NA|NA	-|+|+|-|-|+	4	1248.5|669|616|253	5|4|4|3	0.16|0.133333333333333|0.2|0.125	0.04|0.166666666666667|0.15|0.166666666666667	0.08|0.133333333333333|0.05|0.0416666666666667	25|30|20|24	NA|NA|2|NA	NA|NA|2|NA	NA|NA|4|NA	-|+|+|-	0.592281544	3943	8.96214844361629	-3.52780753874568	5.22850701220573
10624	chr1	-	ENSG00000143319.11	processed_transcript,	protein_coding	17.8647	26.545	10940	156697003	156698221	1219	protein_coding	KNOWN	ISG20L2	processed_transcript	ISG20L2-005	156698221	1	3957	22.20485	3957	1	1	-198	5	0	0.133333333	0.066666667	30	NA	NA	NA	+	0	NA	NA	NA	NA	NA	NA	NA	NA	NA	NA	0.5044991	3945	4.47280292041499	-3.11028036993285	6.45611448834706
10628	chr1	+	ENSG00000143303.7	protein_coding,	protein_coding	8.50447	8.41089	10944	156698267	156706741	8475	protein_coding	KNOWN	RRNAD1	protein_coding	RRNAD1-001	156698267	1	3958	8.45768	3958	1	0	NA	NA	NA	NA	NA	NA	NA	NA	NA	NA	1	152	5	0	0.133333333	0.066666667	30	NA	NA	NA	+	0.49390122	3946	3.08026197640519	-3.21757798710381	4.70707742950052
10630	chr1	+	ENSG00000143303.7	protein_coding,	protein_coding	0.96277	1.96851	10946	156698741	156704262	5522	protein_coding	KNOWN	RRNAD1	protein_coding	RRNAD1-009	156698741	1	3960	1.46564	3960	1	1	-322	5	0	0.133333333	0.066666667	30	NA	NA	NA	+	0	NA	NA	NA	NA	NA	NA	NA	NA	NA	NA	0.514297141	3948	0.551530782874837	-3.21489647559081	5.15868842496335
10637	chr1	+	ENSG00000143303.7	processed_transcript,	protein_coding	0.213949	0	10953	156703264	156703933	670	protein_coding	KNOWN	RRNAD1	processed_transcript	RRNAD1-004	156703264	1	3962	0.1069745	3962	1	0	NA	NA	NA	NA	NA	NA	NA	NA	NA	NA	1	197	4	0.233333333	0.166666667	0.1	30	NA	NA	NA	-	0.50469906	3950	-3.22466115908283	-6.25417924649081	1.33473930225972
10642	chr1	-	ENSG00000143314.8	protein_coding,protein_coding,	protein_coding	114.195	93.1163	10958	156707095	156710880	3786	protein_coding	KNOWN	MRPL24	protein_coding	MRPL24-001	156710880	1	3963	207.3113	3963	1	3	-17.5|-582.5|-1930.5	4|4|5	0.103448275862069|0.103448275862069|0.037037037037037	0.137931034482759|0|0.111111111111111	0.0689655172413793|0.172413793103448|0.185185185185185	29|29|27	NA|NA|NA	NA|NA|NA	NA|NA|NA	-|-|-	0	NA	NA	NA	NA	NA	NA	NA	NA	NA	NA	0.542491502	3951	7.69565494592129	-2.2189274317511	4.62292441532156
10645	chr1	-	ENSG00000143321.13	processed_transcript,	protein_coding	18.774	17.7762	10961	156713099	156714068	970	protein_coding	KNOWN	HDGF	processed_transcript	HDGF-008	156714068	1	3964	18.2751	3964	1	3	-133|-182|-362.5	4|5|6	0.1|0.09375|0.114285714285714	0.05|0.125|0.0571428571428571	0.1|0.09375|0.0857142857142857	20|32|35	NA|NA|NA	NA|NA|NA	NA|NA|NA	-|-|-	2	1257.5|803.5	5|4	0.037037037037037|0.217391304347826	0.111111111111111|0	0.185185185185185|0.0869565217391304	27|23	NA|NA	NA|NA	NA|NA	-|+	0.556488702	3952	4.19180739540758	-6.34508057995443	3.2897605613418
10664	chr1	-	ENSG00000027869.7	processed_transcript,	protein_coding	2.086	1.7299	10982	156778995	156783903	4909	protein_coding	KNOWN	SH2D2A	processed_transcript	SH2D2A-005	156783903	1	3970	1.90795	3970	1	1	-44	5	0.038461538	0.153846154	0.115384615	26	NA	NA	NA	-	0	NA	NA	NA	NA	NA	NA	NA	NA	NA	NA	0.523895221	3958	0.93202336437423	-1.94897036514235	1.64685340683603
10687	chr1	+	ENSG00000160838.9	protein_coding,	protein_coding	0.0534872	0	11005	156890442	156902886	12445	protein_coding	KNOWN	LRRC71	protein_coding	LRRC71-001	156890442	1	3977	0.0267436	3977	1	2	-333|-40	6|4	0.1875|0.181818181818182	0.125|0.181818181818182	0.03125|0	32|22	NA|1	NA|5	NA|3	-|-	1	1202.5	4	0.2	0.04	0.16	25	5	4	3	+	0.464907019	3965	-5.22466250771799	-1.1031438121948	2.05196332376934
10707	chr1	+	ENSG00000229961.1	processed_transcript,	processed_transcript	0.0534872	0	11025	157155178	157157195	2018	processed_transcript	PUTATIVE	RP11-71G12.1	processed_transcript	RP11-71G12.1-001	157155178	1	3985	0.0267436	3985	1	0	NA	NA	NA	NA	NA	NA	NA	NA	NA	NA	1	216.5	4	0.103448276	0.068965517	0.172413793	29	NA	NA	NA	-	0.48770246	3973	-5.22466250771799	-5.93889571404609	1.97625327771517
10715	chr1	-	ENSG00000143297.14	protein_coding,protein_coding,	protein_coding	0.0534872	0	11033	157501754	157522245	20492	protein_coding	KNOWN	FCRL5	protein_coding	FCRL5-003	157522245	1	3988	0.0534872	3988	1	0	NA	NA	NA	NA	NA	NA	NA	NA	NA	NA	1	155	4	0.05	0.2	0.15	20	4	1	3	-	0.337332533	3976	-4.22466250771799	-7.48009984156607	1.56846947394401
10756	chr1	+	ENSG00000183853.13	protein_coding,protein_coding,protein_coding,	protein_coding	0.427898	1.13338	11074	157963063	158065841	102779	protein_coding	KNOWN	KIRREL	protein_coding	KIRREL-002	157963063	1	4005	2.341917	4005	1	1	-22	3	0.111111111	0.055555556	0	18	NA	NA	NA	+	6	64.5|296.5|321.5|843|1126.5|1303	4|8|5|4|3|8	0.260869565217391|0|0.121212121212121|0.208333333333333|0.12|0.208333333333333	0.0434782608695652|0.311111111111111|0.212121212121212|0.0833333333333333|0.16|0.104166666666667	0|0.0444444444444444|0.0303030303030303|0.0833333333333333|0.04|0.0833333333333333	23|45|33|24|25|48	5|NA|NA|7|NA|NA	1|NA|NA|4|NA|NA	5|NA|NA|1|NA|NA	+|+|-|+|+|+	0.473505299	3993	1.22768994611654	-3.48517985799018	5.07295892011511
10760	chr1	+	ENSG00000183853.13	protein_coding,	protein_coding	0	0.119303	11078	158056470	158070052	13583	protein_coding	KNOWN	KIRREL	protein_coding	KIRREL-003	158056470	1	4007	0.0596515	4007	1	0	NA	NA	NA	NA	NA	NA	NA	NA	NA	NA	1	1493	4	0.166666667	0.111111111	0	18	1	2	2	+	0.486302739	3995	-4.06729777330682	-5.79577913111323	2.11965463835787
10767	chr1	-	ENSG00000176320.2	processed_transcript,	processed_transcript	0.160462	0	11085	158167712	158173667	5956	processed_transcript	PUTATIVE	RP11-404O13.5	processed_transcript	RP11-404O13.5-001	158173667	1	4013	0.080231	4013	1	0	NA	NA	NA	NA	NA	NA	NA	NA	NA	NA	0	NA	NA	NA	NA	NA	NA	NA	NA	NA	NA	0.375324935	4001	-3.63969641063922	-5.02557049192699	3.21795947896513
10902	chr1	-	ENSG00000158710.10	processed_transcript,	protein_coding	143.185	151.754	11226	159888541	159895281	6741	protein_coding	KNOWN	TAGLN2	processed_transcript	TAGLN2-005	159895281	1	4082	147.4695	4082	1	1	-77	4	0.115384615	0.230769231	0	26	NA	NA	NA	+	0	NA	NA	NA	NA	NA	NA	NA	NA	NA	NA	0.582883423	4070	7.20427279341019	-0.667490202887483	2.51397044890709
10913	chr1	+	ENSG00000224259.1	processed_transcript,	processed_transcript	0	0.0596517	11237	159931008	159946902	15895	processed_transcript	NOVEL	RP11-48O20.4	processed_transcript	RP11-48O20.4-002	159931008	1	4085	0.02982585	4085	1	1	-1052	4	0.090909091	0	0.045454545	22	NA	NA	NA	-	2	998.5|1313	4|5	0.354838709677419|0.0333333333333333	0.0645161290322581|0.0333333333333333	0.0645161290322581|0.233333333333333	31|30	NA|NA	NA|NA	NA|NA	+|-	0.474505099	4073	-5.06729293623609	-7.40482481226671	1.14188985158439
10926	chr1	+	ENSG00000018625.8	protein_coding,processed_transcript,	protein_coding	10.43	17.3586	11250	160085549	160106992	21444	protein_coding	KNOWN	ATP1A2	processed_transcript	ATP1A2-002	160085549	1	4093	27.7886	4093	1	3	-1701|-1432.5|-704.5	4|4|6	0.192307692307692|0.210526315789474|0.189189189189189	0.115384615384615|0|0.135135135135135	0.115384615384615|0|0.0540540540540541	26|19|37	NA|1|NA	NA|1|NA	NA|2|NA	-|-|-	3	690.5|862.5|1994	4|4|4	0|0.157894736842105|0.153846153846154	0.0869565217391304|0.105263157894737|0.0769230769230769	0.173913043478261|0|0.115384615384615	23|19|26	NA|1|NA	NA|2|NA	NA|3|NA	-|+|+	0.523695261	4081	4.79642124774412	-4.01389342570377	4.23323609667355
10957	chr1	+	ENSG00000228606.1	processed_transcript,	processed_transcript	0.106974	0.238607	11282	160231534	160232568	1035	processed_transcript	NOVEL	RP11-574F21.2	processed_transcript	RP11-574F21.2-001	160231534	1	4100	0.1727905	4100	1	0	NA	NA	NA	NA	NA	NA	NA	NA	NA	NA	1	198	5	0.133333333	0.1	0.133333333	30	NA	NA	NA	+	0.398320336	4088	-2.53290419439783	-5.2378093866735	3.45268753788543
11010	chr1	+	ENSG00000171786.5	protein_coding,	protein_coding	0.0534872	0.119303	11336	160336857	160342638	5782	protein_coding	KNOWN	NHLH1	protein_coding	NHLH1-001	160336857	1	4111	0.0863951	4111	1	5	-1501.5|-625|-255.5|-185.5|-77	4|4|4|5|3	0.103448275862069|0.166666666666667|0.0952380952380952|0.103448275862069|0	0.0689655172413793|0|0.0476190476190476|0.103448275862069|0.111111111111111	0.137931034482759|0.166666666666667|0.0952380952380952|0.0344827586206897|0.111111111111111	29|24|21|29|18	NA|NA|NA|NA|NA	NA|NA|NA|NA|NA	NA|NA|NA|NA|NA	+|+|-|-|+	2	289|1611	5|4	0.214285714285714|0.192307692307692	0.107142857142857|0.0384615384615385	0.0714285714285714|0.153846153846154	28|26	NA|NA	NA|NA	NA|NA	+|+	0.520495901	4099	-3.5329066992166	-2.91157621018465	1.67170053245648
11073	chr1	-	ENSG00000158764.6	protein_coding,	protein_coding	3.04877	4.65283	11399	160914815	160924589	9775	protein_coding	KNOWN	ITLN2	protein_coding	ITLN2-001	160924589	1	4134	3.8508	4134	1	3	-80|-120.5|-347	4|4|5	0.0555555555555556|0.217391304347826|0.147058823529412	0.111111111111111|0.0869565217391304|0.117647058823529	0.166666666666667|0.0869565217391304|0.0882352941176471	18|23|34	2|2|NA	2|7|NA	2|1|NA	-|-|-	0	NA	NA	NA	NA	NA	NA	NA	NA	NA	NA	0.449510098	4122	1.94515819545351	-4.5361348457212	2.52393803024129
11075	chr1	-	ENSG00000158769.11	protein_coding,	protein_coding	251.015	217.371	11401	160968192	160990886	22695	protein_coding	KNOWN	F11R	protein_coding	F11R-202	160990886	1	4135	234.193	4135	1	1	-87	4	0	0.222222222	0	18	NA	NA	NA	-	0	NA	NA	NA	NA	NA	NA	NA	NA	NA	NA	0.463107379	4123	7.87155414428075	-1.90130559333171	7.07901429888322
11080	chr1	-	ENSG00000215845.6	retained_intron,	protein_coding	254.653	222.859	11406	161007688	161008706	1019	protein_coding	KNOWN	TSTD1	retained_intron	TSTD1-007	161008706	1	4137	238.756	4137	1	1	-296	4	0.166666667	0.166666667	0.041666667	24	4	6	1	-	1	767.5	4	0.074074074	0.185185185	0.148148148	27	7	2	4	+	0.51029794	4125	7.89939317867799	-2.24194592743289	4.11668903343617
11081	chr1	-	ENSG00000158769.11	protein_coding,	protein_coding	336.488	287.044	11407	160967606	161008711	41106	protein_coding	KNOWN	F11R	protein_coding	F11R-003	161008711	1	4138	311.766	4138	1	1	-291	4	0.166666667	0.166666667	0.041666667	24	4	6	1	-	1	772.5	4	0.074074074	0.185185185	0.148148148	27	7	2	4	+	0.51029794	4126	8.28431979162061	-2.26464420366399	4.13749523439798
11082	chr1	-	ENSG00000215845.6	protein_coding,	protein_coding	455.444	382.367	11408	161007421	161008727	1307	protein_coding	KNOWN	TSTD1	protein_coding	TSTD1-001	161008727	1	4139	418.9055	4139	1	1	-275	4	0.166666667	0.166666667	0.041666667	24	4	6	1	-	1	788.5	4	0.074074074	0.185185185	0.148148148	27	7	2	4	+	0.50869826	4127	8.71048101589999	-2.34665744925693	4.19908328038025
11083	chr1	-	ENSG00000158769.11	protein_coding,	protein_coding	463.788	390.361	11409	160967747	161008734	40988	protein_coding	KNOWN	F11R	protein_coding	F11R-002	161008734	1	4140	427.0745	4140	1	1	-268	4	0.166666667	0.166666667	0.041666667	24	4	6	1	-	1	795.5	4	0.074074074	0.185185185	0.148148148	27	7	2	4	+	0.50809838	4128	8.73834394909446	-2.38834795570798	4.2054471647626
11084	chr1	-	ENSG00000215845.6	protein_coding,	protein_coding	470.581	397.519	11410	161007421	161008740	1320	protein_coding	KNOWN	TSTD1	protein_coding	TSTD1-003	161008740	1	4141	434.05	4141	1	1	-262	4	0.166666667	0.166666667	0.041666667	24	4	6	1	-	1	801.5	4	0.074074074	0.185185185	0.148148148	27	7	2	4	+	0.50709858	4129	8.76171743197705	-2.42661773221673	4.21087966863422
11085	chr1	-	ENSG00000158769.11	processed_transcript,	protein_coding	473.897	400.382	11411	160969936	161008752	38817	protein_coding	KNOWN	F11R	processed_transcript	F11R-005	161008752	1	4142	437.1395	4142	1	1	-250	4	0.166666667	0.166666667	0.041666667	24	4	6	1	-	1	813.5	4	0.074074074	0.185185185	0.148148148	27	7	2	4	+	0.50589882	4130	8.77194993595913	-2.51127114615932	4.21802931657523
11086	chr1	-	ENSG00000215845.6	protein_coding,	protein_coding	458.064	383.739	11412	161007421	161008767	1347	protein_coding	KNOWN	TSTD1	protein_coding	TSTD1-004	161008767	1	4143	420.9015	4143	1	1	-235	4	0.166666667	0.166666667	0.041666667	24	4	6	1	-	1	828.5	4	0.074074074	0.185185185	0.148148148	27	7	2	4	+	0.50529894	4131	8.7173388409094	-2.63038499638594	4.17602741405601
11088	chr1	-	ENSG00000158769.11	protein_coding,	protein_coding	412.172	353.019	11414	160968450	161008784	40335	protein_coding	KNOWN	F11R	protein_coding	F11R-201	161008784	1	4144	382.5955	4144	1	1	-218	4	0.166666667	0.166666667	0.041666667	24	4	6	1	-	1	845.5	4	0.074074074	0.185185185	0.148148148	27	7	2	4	+	0.50529894	4132	8.57967609491232	-2.78387663554941	4.12610551004243
11096	chr1	-	ENSG00000158773.10	retained_intron,	protein_coding	43.6456	54.4024	11423	161011397	161015729	4333	protein_coding	KNOWN	USF1	retained_intron	USF1-010	161015729	1	4145	49.024	4145	1	0	NA	NA	NA	NA	NA	NA	NA	NA	NA	NA	0	NA	NA	NA	NA	NA	NA	NA	NA	NA	NA	0.5124975	4133	5.61541629726287	-2.21758474462344	5.67676099815252
11106	chr1	-	ENSG00000186517.8	protein_coding,protein_coding,	protein_coding	0.267436	0.298259	11433	161016739	161039760	23022	protein_coding	KNOWN	ARHGAP30	protein_coding	ARHGAP30-002	161039760	1	4146	0.565695	4146	1	0	NA	NA	NA	NA	NA	NA	NA	NA	NA	NA	4	1400.5|1323.5|480|206	4|4|4|4	0.103448275862069|0.08|0.0909090909090909|0.107142857142857	0|0.24|0.0909090909090909|0.142857142857143	0.172413793103448|0.12|0.136363636363636|0.107142857142857	29|25|22|28	NA|2|NA|4	NA|6|NA|6	NA|5|NA|4	+|+|-|+	0.540091982	4134	-0.821903675376566	-3.03740212806849	2.20973375002531
11115	chr1	+	ENSG00000162755.9	protein_coding,protein_coding,	protein_coding	1.23021	2.02816	11442	161068184	161070136	1953	protein_coding	KNOWN	KLHDC9	protein_coding	KLHDC9-001	161068184	1	4150	3.25837	4150	1	0	NA	NA	NA	NA	NA	NA	NA	NA	NA	NA	2	126.5|1438.5	5|3	0.103448275862069|0.2	0.172413793103448|0	0.0344827586206897|0.08	29|25	NA|NA	NA|NA	NA|NA	-|+	0.476904619	4138	1.70415043653889	-1.2993792254667	2.36072918988088
11124	chr1	-	ENSG00000143256.4	protein_coding,	protein_coding	1.44415	1.49129	11451	161070346	161087901	17556	protein_coding	KNOWN	PFDN2	protein_coding	PFDN2-001	161087901	1	4154	1.46772	4154	1	2	-159|-194	4|5	0.181818181818182|0.0769230769230769	0.0909090909090909|0.115384615384615	0|0.0384615384615385	22|26	NA|NA	NA|NA	NA|NA	+|+	0	NA	NA	NA	NA	NA	NA	NA	NA	NA	NA	0.48890222	4142	0.553576768494048	-2.53448732146148	4.44399768520689
11155	chr1	+	ENSG00000143222.7	processed_transcript,	protein_coding	42.1479	51.1812	11482	161123784	161128035	4252	protein_coding	KNOWN	UFC1	processed_transcript	UFC1-005	161123784	1	4158	46.66455	4158	1	1	-499.5	5	0.034482759	0.103448276	0.137931034	29	NA	NA	NA	+	0	NA	NA	NA	NA	NA	NA	NA	NA	NA	NA	0.473105379	4146	5.54425507821469	-3.33787110978791	3.71632139498787
11160	chr1	+	ENSG00000143258.11	protein_coding,	protein_coding	1.01626	1.96851	11487	161129269	161135513	6245	protein_coding	KNOWN	USP21	protein_coding	USP21-001	161129269	1	4160	1.492385	4160	1	0	NA	NA	NA	NA	NA	NA	NA	NA	NA	NA	3	122|237.5|311.5	4|3|5	0.111111111111111|0.0869565217391304|0.108108108108108	0.194444444444444|0.0869565217391304|0.216216216216216	0.0833333333333333|0.0869565217391304|0.0810810810810811	36|23|37	NA|NA|NA	NA|NA|NA	NA|NA|NA	+|+|+	0.468906219	4148	0.577619764775259	-1.89056722910683	4.2398485464863
11172	chr1	+	ENSG00000143224.11	retained_intron,processed_transcript,	protein_coding	44.127	45.395	11499	161136229	161139510	3282	protein_coding	KNOWN	PPOX	processed_transcript	PPOX-009	161136229	1	4161	89.522	4161	1	1	-1252	5	0.15625	0.0625	0.15625	32	NA	NA	NA	-	1	1901	6	0.147058824	0	0.235294118	34	NA	NA	NA	-	0.519696061	4149	6.48417036263432	-2.97481807037352	3.35133138676908
11192	chr1	-	ENSG00000158850.9	processed_transcript,processed_transcript,	protein_coding	17.0089	17.9552	11521	161143395	161147269	3875	protein_coding	KNOWN	B4GALT3	processed_transcript	B4GALT3-005	161147269	1	4162	34.9641	4162	1	1	-1881.5	6	0.310344828	0.034482759	0	29	NA	NA	NA	-	2	1389.5|1007.5	4|4	0.2|0.0909090909090909	0.04|0.212121212121212	0.12|0.121212121212121	25|33	NA|NA	NA|NA	NA|NA	+|+	0.464307139	4150	5.12780246458987	-2.01857986031744	3.42157328418162
11226	chr1	-	ENSG00000158874.6	protein_coding,processed_transcript,	protein_coding	0	0.0596517	11555	161192082	161193418	1337	protein_coding	KNOWN	APOA2	protein_coding	APOA2-001	161193418	1	4168	0.0596517	4168	1	2	-499.5|-1503.5	8|4	0.207547169811321|0.19047619047619	0.0566037735849057|0	0.169811320754717|0.0952380952380952	53|21	NA|4	NA|1	NA|4	+|-	1	1372	4	0.3	0.033333333	0.1	30	NA	NA	NA	-	0.514297141	4156	-4.06729293623609	-6.27637328520574	0.968323534463943
11252	chr1	-	ENSG00000158887.11	retained_intron,	protein_coding	5.77662	12.4672	11581	161275485	161275980	496	protein_coding	KNOWN	MPZ	retained_intron	MPZ-004	161275980	1	4172	9.12191	4172	1	4	-58.5|-104.5|-497|-878.5	4|4|4|4	0.157894736842105|0.185185185185185|0.227272727272727|0.222222222222222	0.105263157894737|0|0.0454545454545455|0.0740740740740741	0.0526315789473684|0.0740740740740741|0.136363636363636|0.185185185185185	19|27|22|27	1|NA|NA|3	1|NA|NA|5	4|NA|NA|7	-|+|-|+	5	1329|875.5|605|522|337.5	3|4|5|3|5	0.136363636363636|0.176470588235294|0.142857142857143|0|0.0689655172413793	0.0454545454545455|0.0588235294117647|0.107142857142857|0.111111111111111|0.137931034482759	0.0454545454545455|0|0.0357142857142857|0.111111111111111|0.103448275862069	22|17|28|18|29	NA|1|NA|NA|NA	NA|1|NA|NA|NA	NA|2|NA|NA|NA	-|+|+|+|-	0.484703059	4160	3.18933593612483	-2.0451277534619	2.99687660407001
11261	chr1	+	ENSG00000143252.9	protein_coding,protein_coding,	protein_coding	42.6828	5.72656	11590	161284178	161332223	48046	protein_coding	KNOWN	SDHC	protein_coding	SDHC-006	161284178	1	4173	48.40936	4173	1	0	NA	NA	NA	NA	NA	NA	NA	NA	NA	NA	1	195	3	0.25	0.05	0	20	NA	NA	NA	-	0.462907419	4161	5.59721411594154	-2.55638490405192	5.96105603401858
11285	chr1	+	ENSG00000173110.5	protein_coding,	protein_coding	0.0534872	0	11614	161494036	161496681	2646	protein_coding	KNOWN	HSPA6	protein_coding	HSPA6-001	161494036	1	4181	0.0267436	4181	1	0	NA	NA	NA	NA	NA	NA	NA	NA	NA	NA	0	NA	NA	NA	NA	NA	NA	NA	NA	NA	NA	0.441511698	4169	-5.22466250771799	-2.70933021438865	1.70305594578761
11339	chr1	+	ENSG00000081721.6	processed_transcript,	protein_coding	6.04406	7.45646	11670	161719570	161723051	3482	protein_coding	KNOWN	DUSP12	processed_transcript	DUSP12-003	161719570	1	4202	6.75026	4202	1	1	-178.5	4	0.259259259	0.074074074	0.074074074	27	NA	NA	NA	+	0	NA	NA	NA	NA	NA	NA	NA	NA	NA	NA	0.432713457	4190	2.7549430715689	-2.93455450162133	3.50790863780561
11346	chr1	+	ENSG00000229808.1	processed_transcript,	pseudogene	0.0534872	0	11677	161860623	161861986	1364	pseudogene	KNOWN	RP11-456P18.2	processed_transcript	RP11-456P18.2-002	161860623	1	4205	0.0267436	4205	1	0	NA	NA	NA	NA	NA	NA	NA	NA	NA	NA	0	NA	NA	NA	NA	NA	NA	NA	NA	NA	NA	0.386322735	4193	-5.22466250771799	-5.95670589067779	1.95184848999371
11351	chr1	-	ENSG00000162745.5	protein_coding,	protein_coding	0.427898	0.596517	11684	161952982	161993644	40663	protein_coding	KNOWN	OLFML2B	protein_coding	OLFML2B-001	161993644	1	4206	0.5122075	4206	1	1	-11.5	5	0.064516129	0.193548387	0.161290323	31	NA	NA	NA	+	2	1942.5|56.5	4|5	0.181818181818182|0.114285714285714	0.0606060606060606|0.257142857142857	0.121212121212121|0.0285714285714286	33|35	NA|NA	NA|NA	NA|NA	+|+	0.439912018	4194	-0.965199717130449	-2.2522190546291	3.15482604091701
11373	chr1	+	ENSG00000152332.11	protein_coding,	protein_coding	23.4274	29.5276	11707	162467633	162499400	31768	protein_coding	KNOWN	UHMK1	protein_coding	UHMK1-001	162467633	1	4220	26.4775	4220	1	1	-81.5	3	0.130434783	0.130434783	0.043478261	23	NA	NA	NA	-	0	NA	NA	NA	NA	NA	NA	NA	NA	NA	NA	0.439512098	4208	4.72669500449962	-2.45639727254638	6.82294297303569
11384	chr1	+	ENSG00000162733.10	protein_coding,protein_coding,	protein_coding	0.855795	2.02816	11718	162602255	162750237	147983	protein_coding	KNOWN	DDR2	protein_coding	DDR2-001	162602255	1	4223	2.883955	4223	1	0	NA	NA	NA	NA	NA	NA	NA	NA	NA	NA	0	NA	NA	NA	NA	NA	NA	NA	NA	NA	NA	0.414717057	4211	1.52804865355816	-6.74839843936311	2.86312549665607
11392	chr1	+	ENSG00000132196.8	protein_coding,	protein_coding	0	0.0596517	11728	162760579	162767939	7361	protein_coding	KNOWN	HSD17B7	protein_coding	HSD17B7-007	162760579	1	4225	0.02982585	4225	1	0	NA	NA	NA	NA	NA	NA	NA	NA	NA	NA	0	NA	NA	NA	NA	NA	NA	NA	NA	NA	NA	0.426714657	4213	-5.06729293623609	-4.5495862978268	5.33980363410788
11407	chr1	+	ENSG00000117152.9	protein_coding,protein_coding,protein_coding,	protein_coding	0.427898	0.477214	11743	163039151	163046381	7231	protein_coding	KNOWN	RGS4	protein_coding	RGS4-003	163039151	1	4229	1.357668	4229	1	0	NA	NA	NA	NA	NA	NA	NA	NA	NA	NA	0	NA	NA	NA	NA	NA	NA	NA	NA	NA	NA	0.395520896	4217	0.441130730457228	-3.89752192160196	2.11712947889243
11418	chr1	-	ENSG00000143248.7	protein_coding,	protein_coding	34.6062	36.2086	11754	163112094	163172903	60810	protein_coding	KNOWN	RGS5	protein_coding	RGS5-001	163172903	1	4232	35.4074	4232	1	0	NA	NA	NA	NA	NA	NA	NA	NA	NA	NA	0	NA	NA	NA	NA	NA	NA	NA	NA	NA	NA	0.353529294	4220	5.1459790039982	-4.03976108894348	3.55364299263141
11484	chr1	-	ENSG00000237463.1	processed_transcript,	processed_transcript	0	0.0596517	11820	165468249	165496895	28647	processed_transcript	NOVEL	RP11-280O1.2	processed_transcript	RP11-280O1.2-006	165496895	1	4266	0.02982585	4266	1	0	NA	NA	NA	NA	NA	NA	NA	NA	NA	NA	0	NA	NA	NA	NA	NA	NA	NA	NA	NA	NA	0.372525495	4254	-5.06729293623609	-6.34508057995443	1.15438812890717
11499	chr1	+	ENSG00000143198.7	protein_coding,protein_coding,	protein_coding	45.0362	33.2857	11835	165600477	165624857	24381	protein_coding	KNOWN	MGST3	protein_coding	MGST3-002	165600477	1	4272	78.3219	4272	1	1	-786	4	0.076923077	0.038461538	0.076923077	26	NA	NA	NA	-	0	NA	NA	NA	NA	NA	NA	NA	NA	NA	NA	0.449310138	4260	6.29134385839037	-2.91157621018465	4.23332816311398
11515	chr1	+	ENSG00000215838.3	processed_transcript,	processed_transcript	0.213949	0.298259	11851	165667987	165679205	11219	processed_transcript	NOVEL	RP11-466F5.5	processed_transcript	RP11-466F5.5-001	165667987	1	4278	0.256104	4278	1	2	-558|-136	4|8	0.166666666666667|0.0454545454545455	0.0555555555555556|0.25	0.111111111111111|0	18|44	2|NA	2|NA	2|NA	-|+	0	NA	NA	NA	NA	NA	NA	NA	NA	NA	NA	0.443111378	4266	-1.96519830882001	-2.45798168542614	1.72574072173252
11519	chr1	-	ENSG00000143183.10	processed_transcript,	protein_coding	474.806	357.851	11855	165696775	165738113	41339	protein_coding	KNOWN	TMCO1	processed_transcript	TMCO1-005	165738113	1	4281	416.3285	4281	1	0	NA	NA	NA	NA	NA	NA	NA	NA	NA	NA	0	NA	NA	NA	NA	NA	NA	NA	NA	NA	NA	0.425114977	4269	8.70157851212818	-2.60998398261251	3.20500126737253
11523	chr1	+	ENSG00000224358.1	processed_transcript,	lincRNA	0.641847	0.596517	11859	165738166	165744413	6248	lincRNA	NOVEL	RP11-466F5.8	processed_transcript	RP11-466F5.8-001	165738166	1	4282	0.619182	4282	1	0	NA	NA	NA	NA	NA	NA	NA	NA	NA	NA	0	NA	NA	NA	NA	NA	NA	NA	NA	NA	NA	0.415316937	4270	-0.691564562823955	-2.58986730066957	4.58358517187807
11524	chr1	-	ENSG00000143183.10	protein_coding,	protein_coding	0	0.0596517	11860	165696032	165738417	42386	protein_coding	KNOWN	TMCO1	protein_coding	TMCO1-001	165738417	1	4283	0.02982585	4283	1	0	NA	NA	NA	NA	NA	NA	NA	NA	NA	NA	0	NA	NA	NA	NA	NA	NA	NA	NA	NA	NA	0.412317536	4271	-5.06729293623609	-5.00689521858929	2.54158892553664
11534	chr1	+	ENSG00000143179.7	processed_transcript,	protein_coding	0.106974	0.119303	11870	165871832	165880855	9024	protein_coding	KNOWN	UCK2	processed_transcript	UCK2-003	165871832	1	4287	0.1131385	4287	1	0	NA	NA	NA	NA	NA	NA	NA	NA	NA	NA	1	116	4	0.090909091	0.090909091	0.136363636	22	3	1	4	+	0.485502899	4275	-3.14383814604164	-7.28748696309881	3.88938581925996
11542	chr1	-	ENSG00000188859.5	protein_coding,	protein_coding	0.213949	0.417562	11880	166039256	166135952	96697	protein_coding	KNOWN	FAM78B	protein_coding	FAM78B-001	166135952	1	4293	0.3157555	4293	1	1	-440.5	5	0.074074074	0.074074074	0.111111111	27	NA	NA	NA	+	2	418.5|165	4|4	0.0571428571428571|0.15	0.314285714285714|0.1	0|0	35|20	NA|4	NA|2	NA|1	+|+	0.450109978	4281	-1.66312023101351	-1.59814670914098	1.51898776213549
11544	chr1	-	ENSG00000215835.2	processed_pseudogene,	pseudogene	1.55113	3.69841	11882	166244866	166246834	1969	pseudogene	KNOWN	RP11-7G12.2	processed_pseudogene	RP11-7G12.2-001	166246834	1	4294	2.62477	4294	1	0	NA	NA	NA	NA	NA	NA	NA	NA	NA	NA	1	1665.5	4	0.095238095	0.047619048	0.095238095	21	1	2	4	+	0.378324335	4282	1.39219100967509	-5.35101555285094	1.63631092104973
11553	chr1	+	ENSG00000232341.1	processed_pseudogene,	pseudogene	0.0534872	0.0596517	11891	166716594	166717899	1306	pseudogene	KNOWN	RP11-54B9.2	processed_pseudogene	RP11-54B9.2-001	166716594	1	4302	0.05656945	4302	1	0	NA	NA	NA	NA	NA	NA	NA	NA	NA	NA	0	NA	NA	NA	NA	NA	NA	NA	NA	NA	NA	0.388122376	4290	-4.14383304541722	-7.24309967402444	2.78615700737334
11578	chr1	+	ENSG00000198842.5	protein_coding,	protein_coding	1.17672	0.775472	11916	167063282	167098366	35085	protein_coding	KNOWN	DUSP27	protein_coding	DUSP27-201	167063282	1	4317	0.976096	4317	1	0	NA	NA	NA	NA	NA	NA	NA	NA	NA	NA	1	965	4	0.125	0.083333333	0.125	24	NA	NA	NA	+	0.435312937	4305	-0.0349050496473983	-5.35691591295255	1.89758856232942
11582	chr1	-	ENSG00000213068.3	processed_pseudogene,	pseudogene	1.49764	1.07373	11920	167131660	167132074	415	pseudogene	KNOWN	RP11-277B15.1	processed_pseudogene	RP11-277B15.1-001	167132074	1	4318	1.285685	4318	1	0	NA	NA	NA	NA	NA	NA	NA	NA	NA	NA	0	NA	NA	NA	NA	NA	NA	NA	NA	NA	NA	0.412517497	4306	0.362537217623405	-5.32765256369075	2.54742488857848
11597	chr1	-	ENSG00000198821.6	processed_transcript,	protein_coding	4.11852	3.3405	11936	167400410	167408877	8468	protein_coding	KNOWN	CD247	processed_transcript	CD247-006	167408877	1	4321	3.72951	4321	1	3	-1004|-1280.5|-1789.5	5|4|6	0.147058823529412|0.235294117647059|0.186046511627907	0.176470588235294|0|0.116279069767442	0.147058823529412|0|0.116279069767442	34|17|43	NA|1|NA	NA|1|NA	NA|3|NA	-|-|-	2	871.5|187.5	4|4	0.0952380952380952|0.103448275862069	0.0952380952380952|0.241379310344828	0.0476190476190476|0.0344827586206897	21|29	NA|NA	NA|NA	NA|NA	+|+	0.523895221	4309	1.89898609508984	-3.21892065450668	2.13102935584612
11604	chr1	-	ENSG00000143162.7	protein_coding,	protein_coding	26.9576	21.8325	11943	167510250	167523004	12755	protein_coding	KNOWN	CREG1	protein_coding	CREG1-001	167523004	1	4325	24.39505	4325	1	2	-638|-1315	4|4	0.214285714285714|0.147058823529412	0.0714285714285714|0.0588235294117647	0.142857142857143|0.147058823529412	28|34	NA|NA	NA|NA	NA|NA	+|-	0	NA	NA	NA	NA	NA	NA	NA	NA	NA	NA	0.432713457	4313	4.6085165350965	-1.04870765206305	2.31112495316683
11607	chr1	+	ENSG00000198771.6	protein_coding,	protein_coding	0	0.0596517	11946	167599330	167675486	76157	protein_coding	KNOWN	RCSD1	protein_coding	RCSD1-001	167599330	1	4328	0.02982585	4328	1	1	-815	5	0.147058824	0.176470588	0.117647059	34	NA	NA	NA	+	2	95|218	10|4	0.2|0.107142857142857	0.02|0.214285714285714	0.02|0.0714285714285714	50|28	NA|7	NA|4	NA|5	-|-	0.460707858	4316	-5.06729293623609	-2.89968435954342	2.21595779094778
11614	chr1	+	ENSG00000197965.7	protein_coding,retained_intron,	protein_coding	109.649	102.362	11953	167691187	167761156	69970	protein_coding	KNOWN	MPZL1	protein_coding	MPZL1-001	167691187	1	4329	212.011	4329	1	0	NA	NA	NA	NA	NA	NA	NA	NA	NA	NA	1	326	5	0.033333333	0.266666667	0.066666667	30	NA	NA	NA	+	0.449910018	4317	7.72799530943939	-1.49573152652515	6.17513935158304
11623	chr1	+	ENSG00000232194.1	processed_transcript,	processed_transcript	0.267436	0.477214	11963	167789644	167790462	819	processed_transcript	NOVEL	RP1-313L4.3	processed_transcript	RP1-313L4.3-001	167789644	1	4331	0.372325	4331	1	0	NA	NA	NA	NA	NA	NA	NA	NA	NA	NA	0	NA	NA	NA	NA	NA	NA	NA	NA	NA	NA	0.429114177	4319	-1.42536560476532	-2.31472542985614	2.59433332955696
11638	chr1	-	ENSG00000143158.6	protein_coding,	protein_coding	0.748821	1.25269	11978	167887306	167906278	18973	protein_coding	KNOWN	BRP44	protein_coding	BRP44-002	167906278	1	4338	1.0007555	4338	1	0	NA	NA	NA	NA	NA	NA	NA	NA	NA	NA	1	180	4	0.166666667	0	0	24	NA	NA	NA	-	0.370725855	4326	0.00108954457973113	-3.20688151663165	1.1603387257306
11639	chr1	+	ENSG00000143164.11	processed_transcript,	protein_coding	0.160462	0.0596517	11979	167906391	167962568	56178	protein_coding	KNOWN	DCAF6	processed_transcript	DCAF6-009	167906391	1	4339	0.11005685	4339	1	1	-293	4	0.166666667	0	0	24	NA	NA	NA	-	0	NA	NA	NA	NA	NA	NA	NA	NA	NA	NA	0.470305939	4327	-3.18367915271579	-3.2487796619889	5.7020562224486
11644	chr1	+	ENSG00000143164.11	retained_intron,	protein_coding	0.0534872	0.0596517	11984	168014319	168033205	18887	protein_coding	KNOWN	DCAF6	retained_intron	DCAF6-006	168014319	1	4341	0.05656945	4341	1	0	NA	NA	NA	NA	NA	NA	NA	NA	NA	NA	0	NA	NA	NA	NA	NA	NA	NA	NA	NA	NA	0.340531894	4329	-4.14383304541722	-7.13776206618625	2.38920856600061
11646	chr1	-	ENSG00000235471.1	protein_coding,	protein_coding	0.267436	0.0596517	11986	168048781	168054469	5689	protein_coding	KNOWN	AL033532.1	protein_coding	AL033532.1-201	168054469	1	4343	0.16354385	4343	1	0	NA	NA	NA	NA	NA	NA	NA	NA	NA	NA	0	NA	NA	NA	NA	NA	NA	NA	NA	NA	NA	0.50429914	4331	-2.6122505864072	-6.40494706604683	2.38887804855136
11655	chr1	-	ENSG00000143147.10	protein_coding,	protein_coding	0.213949	0.35791	11995	168054516	168106811	52296	protein_coding	KNOWN	GPR161	protein_coding	GPR161-205	168106811	1	4344	0.2859295	4344	1	0	NA	NA	NA	NA	NA	NA	NA	NA	NA	NA	4	936|865.5|601.5|532.5	5|5|8|10	0.115384615384615|0.0645161290322581|0.0169491525423729|0.0491803278688525	0.230769230769231|0.258064516129032|0.254237288135593|0.19672131147541	0.0384615384615385|0|0.0338983050847458|0.0491803278688525	26|31|59|61	NA|NA|NA|NA	NA|NA|NA|NA	NA|NA|NA|NA	-|-|-|-	0.400719856	4332	-1.80626862109481	-4.1102678984133	1.45201497673577
11657	chr1	+	ENSG00000143155.8	protein_coding,	protein_coding	24.4437	25.8888	11997	168148171	168169950	21780	protein_coding	KNOWN	TIPRL	protein_coding	TIPRL-001	168148171	1	4345	25.16625	4345	1	0	NA	NA	NA	NA	NA	NA	NA	NA	NA	NA	0	NA	NA	NA	NA	NA	NA	NA	NA	NA	NA	0.437512498	4333	4.65341835272671	-2.85724932073761	4.56846380651969
11696	chr1	-	ENSG00000143156.9	processed_transcript,	protein_coding	0.0534872	0	12038	169138759	169279309	140551	protein_coding	KNOWN	NME7	processed_transcript	NME7-016	169279309	1	4371	0.0267436	4371	1	0	NA	NA	NA	NA	NA	NA	NA	NA	NA	NA	0	NA	NA	NA	NA	NA	NA	NA	NA	NA	NA	0.331533693	4359	-5.22466250771799	-7.7024493313869	2.27783572266568
11702	chr1	-	ENSG00000143156.9	processed_transcript,processed_transcript,	protein_coding	95.9026	81.8421	12044	169199990	169337035	137046	protein_coding	KNOWN	NME7	processed_transcript	NME7-005	169337035	1	4373	177.7447	4373	1	0	NA	NA	NA	NA	NA	NA	NA	NA	NA	NA	0	NA	NA	NA	NA	NA	NA	NA	NA	NA	NA	0.369326135	4361	7.47366273191076	-3.24467144774831	3.48242223906694
11706	chr1	+	ENSG00000117475.9	protein_coding,protein_coding,protein_coding,	protein_coding	8.39749	8.7688	12048	169337208	169365778	28571	protein_coding	KNOWN	BLZF1	protein_coding	BLZF1-002	169337208	1	4374	25.749435	4374	1	0	NA	NA	NA	NA	NA	NA	NA	NA	NA	NA	0	NA	NA	NA	NA	NA	NA	NA	NA	NA	NA	0.407118576	4362	4.68646887158552	-3.60119430801434	4.46222899002571
11711	chr1	-	ENSG00000117477.8	protein_coding,processed_transcript,	protein_coding	5.08129	5.0704	12053	169364108	169396712	32605	protein_coding	KNOWN	C1orf114	protein_coding	C1orf114-001	169396712	1	4375	10.15169	4375	1	2	-54|-1486.5	4|4	0.1|0.217391304347826	0.1|0.0434782608695652	0.1|0.130434782608696	20|23	2|4	4|5	1|1	-|-	0	NA	NA	NA	NA	NA	NA	NA	NA	NA	NA	0.377724455	4363	3.34364801457981	-3.57861129513851	3.31740525395719
11713	chr1	-	ENSG00000234437.1	processed_transcript,	processed_transcript	0	0.0596517	12055	169411876	169429690	17815	processed_transcript	NOVEL	RP1-206D15.3	processed_transcript	RP1-206D15.3-001	169429690	1	4376	0.02982585	4376	1	0	NA	NA	NA	NA	NA	NA	NA	NA	NA	NA	0	NA	NA	NA	NA	NA	NA	NA	NA	NA	NA	0.385122975	4364	-5.06729293623609	-4.76411113969614	1.65585508167018
11720	chr1	-	ENSG00000198734.6	protein_coding,	protein_coding	0.106974	0.119303	12062	169515727	169555719	39993	protein_coding	KNOWN	F5	protein_coding	F5-201	169555719	1	4381	0.1131385	4381	1	0	NA	NA	NA	NA	NA	NA	NA	NA	NA	NA	0	NA	NA	NA	NA	NA	NA	NA	NA	NA	NA	0.407318536	4369	-3.14383814604164	-4.24876593385129	1.85865700868356
11740	chr1	-	ENSG00000171806.7	protein_coding,	protein_coding	0.695334	0.298259	12085	169761670	169763830	2161	protein_coding	KNOWN	C1orf156	protein_coding	C1orf156-002	169763830	1	4387	0.4967965	4387	1	0	NA	NA	NA	NA	NA	NA	NA	NA	NA	NA	1	696	4	0.15	0.05	0.05	20	NA	NA	NA	-	0.416716657	4375	-1.00927308527911	-4.49001839966318	3.78176875298485
11741	chr1	+	ENSG00000000460.11	processed_transcript,	protein_coding	1.39067	0.954427	12086	169763871	169773521	9651	protein_coding	KNOWN	C1orf112	processed_transcript	C1orf112-005	169763871	1	4388	1.1725485	4388	1	1	-737	4	0.15	0.05	0.05	20	NA	NA	NA	-	0	NA	NA	NA	NA	NA	NA	NA	NA	NA	NA	0.392321536	4376	0.229647598017724	-4.49977717849118	5.13492319637809
11752	chr1	-	ENSG00000000457.8	protein_coding,processed_transcript,	protein_coding	7.1138	7.87403	12097	169822215	169863093	40879	protein_coding	KNOWN	SCYL3	protein_coding	SCYL3-001	169863093	1	4392	14.98783	4392	1	0	NA	NA	NA	NA	NA	NA	NA	NA	NA	NA	1	225.5	4	0.095238095	0.142857143	0	21	NA	NA	NA	-	0.436312737	4380	3.90571961393952	-2.98963834070296	5.19786141809011
11763	chr1	-	ENSG00000075945.8	protein_coding,protein_coding,	protein_coding	2.9418	3.63875	12108	169890467	170043836	153370	protein_coding	KNOWN	KIFAP3	protein_coding	KIFAP3-001	170043836	1	4398	6.58055	4398	1	0	NA	NA	NA	NA	NA	NA	NA	NA	NA	NA	0	NA	NA	NA	NA	NA	NA	NA	NA	NA	NA	0.353729254	4386	2.71820816893196	-3.32914514941064	1.53898456137228
11779	chr1	+	ENSG00000120370.6	processed_transcript,protein_coding,	protein_coding	3.63713	6.44238	12124	170501313	170522974	21662	protein_coding	KNOWN	GORAB	processed_transcript	GORAB-003	170501313	1	4406	10.07951	4406	1	0	NA	NA	NA	NA	NA	NA	NA	NA	NA	NA	0	NA	NA	NA	NA	NA	NA	NA	NA	NA	NA	0.404919016	4394	3.33335360101163	-3.86142659148206	6.87309338973173
11805	chr1	+	ENSG00000117507.3	nonsense_mediated_decay,	protein_coding	0.0534872	0.0596517	12151	171106879	171130707	23829	protein_coding	KNOWN	FMO6P	nonsense_mediated_decay	FMO6P-001	171106879	1	4417	0.05656945	4417	1	0	NA	NA	NA	NA	NA	NA	NA	NA	NA	NA	0	NA	NA	NA	NA	NA	NA	NA	NA	NA	NA	0.385922815	4405	-4.14383304541722	-7.03959503938493	3.5056240566614
11809	chr1	+	ENSG00000094963.9	processed_transcript,protein_coding,	protein_coding	0	0.0596517	12155	171154388	171181822	27435	protein_coding	KNOWN	FMO2	protein_coding	FMO2-201	171154388	1	4418	0.0596517	4418	1	0	NA	NA	NA	NA	NA	NA	NA	NA	NA	NA	0	NA	NA	NA	NA	NA	NA	NA	NA	NA	NA	0.368326335	4406	-4.06729293623609	-6.14805870609867	1.73582498550955
11817	chr1	+	ENSG00000010932.11	protein_coding,protein_coding,	protein_coding	0.106974	0	12163	171217638	171255117	37480	protein_coding	KNOWN	FMO1	protein_coding	FMO1-001	171217638	1	4420	0.106974	4420	1	1	-569	4	0.269230769	0.038461538	0.076923077	26	NA	NA	NA	-	0	NA	NA	NA	NA	NA	NA	NA	NA	NA	NA	0.380323935	4408	-3.22466790227122	-6.94768426691943	2.07570341878027
11823	chr1	+	ENSG00000010932.11	processed_transcript,	protein_coding	0.481385	0.298259	12169	171227229	171240760	13532	protein_coding	KNOWN	FMO1	processed_transcript	FMO1-004	171227229	1	4423	0.389822	4423	1	0	NA	NA	NA	NA	NA	NA	NA	NA	NA	NA	0	NA	NA	NA	NA	NA	NA	NA	NA	NA	NA	0.439912018	4411	-1.35911258203588	-6.55965582027487	1.39995990637582
11825	chr1	-	ENSG00000230547.1	processed_pseudogene,	pseudogene	0.0534872	0.0596517	12171	171240093	171240729	637	pseudogene	KNOWN	HMGB1P11	processed_pseudogene	HMGB1P11-001	171240729	1	4425	0.05656945	4425	1	0	NA	NA	NA	NA	NA	NA	NA	NA	NA	NA	0	NA	NA	NA	NA	NA	NA	NA	NA	NA	NA	0.415116977	4413	-4.14383304541722	-6.89522320770901	1.99895330699126
11828	chr1	+	ENSG00000076258.5	processed_transcript,	protein_coding	5.40221	6.50204	12174	171283347	171292331	8985	protein_coding	KNOWN	FMO4	processed_transcript	FMO4-002	171283347	1	4427	5.952125	4427	1	0	NA	NA	NA	NA	NA	NA	NA	NA	NA	NA	0	NA	NA	NA	NA	NA	NA	NA	NA	NA	NA	0.445310938	4415	2.57340482466276	-4.63304051472486	1.13627095105471
11838	chr1	+	ENSG00000117523.10	protein_coding,protein_coding,protein_coding,	protein_coding	124.786	97.5902	12184	171454651	171560986	106336	protein_coding	KNOWN	PRRC2C	protein_coding	PRRC2C-201	171454651	1	4434	333.5643	4434	1	0	NA	NA	NA	NA	NA	NA	NA	NA	NA	NA	1	146	4	0.25	0.035714286	0.107142857	28	NA	NA	NA	-	0.439712058	4422	8.38182108116821	-3.51785795977147	7.7694113985863
11844	chr1	+	ENSG00000117523.10	protein_coding,	protein_coding	0.0534872	0.0596517	12190	171481426	171560986	79561	protein_coding	KNOWN	PRRC2C	protein_coding	PRRC2C-202	171481426	1	4436	0.05656945	4436	1	0	NA	NA	NA	NA	NA	NA	NA	NA	NA	NA	0	NA	NA	NA	NA	NA	NA	NA	NA	NA	NA	0.373925215	4424	-4.14383304541722	-7.3567385403896	5.84542731581186
11875	chr1	+	ENSG00000213060.3	processed_pseudogene,	pseudogene	0.0534872	0	12223	171772657	171773099	443	pseudogene	KNOWN	RP4-612B18.3	processed_pseudogene	RP4-612B18.3-001	171772657	1	4448	0.0267436	4448	1	0	NA	NA	NA	NA	NA	NA	NA	NA	NA	NA	0	NA	NA	NA	NA	NA	NA	NA	NA	NA	NA	0.444111178	4436	-5.22466250771799	-7.28748696309881	1.23308981387488
11887	chr1	+	ENSG00000252354.1	snoRNA,	snoRNA	0.0534872	0	12235	172317283	172317357	75	snoRNA	NOVEL	SNORD112.20	snoRNA	SNORD112.20-201	172317283	1	4457	0.0267436	4457	1	0	NA	NA	NA	NA	NA	NA	NA	NA	NA	NA	0	NA	NA	NA	NA	NA	NA	NA	NA	NA	NA	0.370525895	4445	-5.22466250771799	-7.7024493313869	1.36966634609567
11940	chr1	-	ENSG00000183831.6	protein_coding,	protein_coding	0.695334	2.02816	12291	173578700	173639001	60302	protein_coding	KNOWN	ANKRD45	protein_coding	ANKRD45-001	173639001	1	4488	1.361747	4488	1	0	NA	NA	NA	NA	NA	NA	NA	NA	NA	NA	2	148.5|82	4|4	0.130434782608696|0.0454545454545455	0.0869565217391304|0.181818181818182	0.0869565217391304|0.136363636363636	23|22	NA|NA	NA|NA	NA|NA	-|-	0.428314337	4475	0.445458688849082	-4.47710857989535	3.03841844729382
11943	chr1	+	ENSG00000076321.6	protein_coding,	protein_coding	14.495	15.6884	12294	173684109	173754885	70777	protein_coding	KNOWN	KLHL20	protein_coding	KLHL20-201	173684109	1	4490	15.0917	4490	1	0	NA	NA	NA	NA	NA	NA	NA	NA	NA	NA	0	NA	NA	NA	NA	NA	NA	NA	NA	NA	NA	0.407318536	4477	3.91568342185396	-3.45006867839868	4.53964888770439
11958	chr1	-	ENSG00000120334.11	processed_transcript,	protein_coding	1.92554	1.7299	12309	173769550	173793473	23924	protein_coding	KNOWN	CENPL	processed_transcript	CENPL-005	173793473	1	4496	1.82772	4496	1	0	NA	NA	NA	NA	NA	NA	NA	NA	NA	NA	1	249	4	0.181818182	0.090909091	0.136363636	22	5	1	3	-	0.414717057	4483	0.870045071735123	-3.70273114913333	6.52953201924814
11966	chr1	-	ENSG00000200710.1	snoRNA,	snoRNA	0.267436	0.178955	12317	173833284	173833360	77	snoRNA	KNOWN	SNORD81	snoRNA	SNORD81-201	173833360	1	4501	0.2231955	4501	1	0	NA	NA	NA	NA	NA	NA	NA	NA	NA	NA	0	NA	NA	NA	NA	NA	NA	NA	NA	NA	NA	0.465306939	4488	-2.16362015460704	-7.22140786516177	2.88156654331029
11972	chr1	-	ENSG00000200729.1	snoRNA,	snoRNA	0.481385	0.715821	12324	173834486	173834570	85	snoRNA	KNOWN	SNORD79	snoRNA	SNORD79-201	173834570	1	4506	0.598603	4506	1	0	NA	NA	NA	NA	NA	NA	NA	NA	NA	NA	0	NA	NA	NA	NA	NA	NA	NA	NA	NA	NA	0.460707858	4493	-0.740328585723455	-7.09769019338467	3.48850204845564
11974	chr1	-	ENSG00000206607.1	snoRNA,	snoRNA	0.320923	0.178955	12326	173835106	173835166	61	snoRNA	KNOWN	SNORD44	snoRNA	SNORD44-201	173835166	1	4508	0.249939	4508	1	0	NA	NA	NA	NA	NA	NA	NA	NA	NA	NA	0	NA	NA	NA	NA	NA	NA	NA	NA	NA	NA	0.472305539	4495	-2.00035206054311	-7.38058134097913	4.28361804008917
11975	chr1	-	ENSG00000234741.2	non_coding,	lincRNA	0.641847	0.536865	12327	173833039	173835344	2306	lincRNA	KNOWN	GAS5	non_coding	GAS5-028	173835344	1	4509	0.589356	4509	1	0	NA	NA	NA	NA	NA	NA	NA	NA	NA	NA	0	NA	NA	NA	NA	NA	NA	NA	NA	NA	NA	0.474905019	4496	-0.762788738788063	-7.13776206618625	4.45261514744162
11976	chr1	-	ENSG00000208313.1	snoRNA,	snoRNA	0	0.119303	12328	173835439	173835506	68	snoRNA	KNOWN	SNORD77	snoRNA	SNORD77-201	173835506	1	4510	0.0596515	4510	1	1	-1911	3	0.15	0	0.05	20	NA	NA	NA	+	0	NA	NA	NA	NA	NA	NA	NA	NA	NA	NA	0.476704659	4497	-4.06729777330682	-6.76399360832013	5.05119366443116
11977	chr1	-	ENSG00000200016.1	snoRNA,	snoRNA	1.28369	1.01408	12329	173835772	173835853	82	snoRNA	KNOWN	SNORD76	snoRNA	SNORD76-201	173835853	1	4511	1.148885	4511	1	1	-1564	3	0.15	0	0.05	20	NA	NA	NA	+	0	NA	NA	NA	NA	NA	NA	NA	NA	NA	NA	0.480903819	4498	0.200234395692492	-7.48009984156607	5.93494807471326
11978	chr1	-	ENSG00000208310.1	snoRNA,	snoRNA	0.213949	0.178955	12330	173836017	173836076	60	snoRNA	KNOWN	SNORD75	snoRNA	SNORD75-201	173836076	1	4512	0.196452	4512	1	1	-1341	3	0.15	0	0.05	20	NA	NA	NA	+	0	NA	NA	NA	NA	NA	NA	NA	NA	NA	NA	0.479904019	4499	-2.34775123950922	-7.24309967402444	5.99154220023903
11983	chr1	-	ENSG00000234741.2	non_coding,	lincRNA	0.0534872	0.298259	12335	173834662	173836867	2206	lincRNA	KNOWN	GAS5	non_coding	GAS5-015	173836867	1	4513	0.1758731	4513	1	1	-550	3	0.15	0	0.05	20	NA	NA	NA	+	0	NA	NA	NA	NA	NA	NA	NA	NA	NA	NA	0.470905819	4500	-2.50739325712781	-5.22156935509625	7.04551177274343
11984	chr1	-	ENSG00000200954.1	snoRNA,	snoRNA	0.0534872	0.298259	12336	173836809	173836888	80	snoRNA	KNOWN	SNORD74	snoRNA	SNORD74-201	173836888	1	4514	0.1758731	4514	1	1	-529	3	0.15	0	0.05	20	NA	NA	NA	+	0	NA	NA	NA	NA	NA	NA	NA	NA	NA	NA	0.470905819	4501	-2.50739325712781	-5.07821022350597	7.03436868312962
11989	chr1	-	ENSG00000234741.2	non_coding,non_coding,non_coding,non_coding,non_coding,non_coding,	lincRNA	16.4741	25.4713	12341	173833039	173837127	4089	lincRNA	KNOWN	GAS5	non_coding	GAS5-002	173837127	1	4515	125.8362	4515	1	1	-290	3	0.15	0	0.05	20	NA	NA	NA	+	0	NA	NA	NA	NA	NA	NA	NA	NA	NA	NA	0.471505699	4502	6.97540319981189	-3.0092512815741	7.12274621194587
11996	chr1	+	ENSG00000185278.8	protein_coding,	protein_coding	0.0534872	0	12348	173838061	173855680	17620	protein_coding	KNOWN	ZBTB37	protein_coding	ZBTB37-202	173838061	1	4518	0.0267436	4518	1	1	-644	3	0.15	0	0.05	20	NA	NA	NA	+	0	NA	NA	NA	NA	NA	NA	NA	NA	NA	NA	0.463507299	4505	-5.22466250771799	-4.23240282441602	4.75699649959248
12010	chr1	-	ENSG00000135870.7	protein_coding,	protein_coding	6.47195	5.54761	12362	173900352	173991435	91084	protein_coding	KNOWN	RC3H1	protein_coding	RC3H1-003	173991435	1	4525	6.00978	4525	1	1	-158.5	6	0.064516129	0.161290323	0	31	NA	NA	NA	+	0	NA	NA	NA	NA	NA	NA	NA	NA	NA	NA	0.444111178	4512	2.58731217916968	-2.01857986031744	6.47094516232536
12011	chr1	+	ENSG00000224977.1	processed_transcript,	processed_transcript	0.106974	0	12363	173991647	173992123	477	processed_transcript	PUTATIVE	RP11-160H22.3	processed_transcript	RP11-160H22.3-001	173991647	1	4526	0.053487	4526	1	1	-53.5	6	0.064516129	0.161290323	0	31	NA	NA	NA	+	0	NA	NA	NA	NA	NA	NA	NA	NA	NA	NA	0.423115377	4513	-4.22466790227122	-2.28982021069788	2.72375490977186
12019	chr1	-	ENSG00000227373.1	processed_transcript,	processed_transcript	0.106974	0	12371	174084521	174129142	44622	processed_transcript	PUTATIVE	RP11-160H22.5	processed_transcript	RP11-160H22.5-004	174129142	1	4530	0.053487	4530	1	0	NA	NA	NA	NA	NA	NA	NA	NA	NA	NA	1	1590.5	4	0.260869565	0.043478261	0.086956522	23	1	7	2	+	0.403319336	4517	-4.22466790227122	-3.19362145417543	2.61256457732441
12037	chr1	+	ENSG00000152061.16	protein_coding,	protein_coding	193.035	205.739	12389	174843596	174927319	83724	protein_coding	KNOWN	RABGAP1L	protein_coding	RABGAP1L-010	174843596	1	4539	199.387	4539	1	0	NA	NA	NA	NA	NA	NA	NA	NA	NA	NA	0	NA	NA	NA	NA	NA	NA	NA	NA	NA	NA	0.399920016	4526	7.63942753909493	-5.33345789380343	5.95088596109966
12048	chr1	+	ENSG00000152061.16	processed_transcript,	protein_coding	0	0.119303	12400	174945166	174957944	12779	protein_coding	KNOWN	RABGAP1L	processed_transcript	RABGAP1L-017	174945166	1	4544	0.0596515	4544	1	1	-706	4	0.125	0.125	0.125	24	5	3	4	+	0	NA	NA	NA	NA	NA	NA	NA	NA	NA	NA	0.416916617	4531	-4.06729777330682	-7.15822326618389	3.01476570869644
12061	chr1	-	ENSG00000206659.1	misc_RNA,	misc_RNA	0	0.0596517	12413	174991615	174991716	102	misc_RNA	NOVEL	Y_RNA.450	misc_RNA	Y_RNA.450-201	174991716	1	4548	0.02982585	4548	1	1	-916	7	0.043478261	0.195652174	0.108695652	46	NA	NA	NA	+	0	NA	NA	NA	NA	NA	NA	NA	NA	NA	NA	0.370925815	4535	-5.06729293623609	-6.65821003167903	5.02271844009747
12069	chr1	-	ENSG00000235750.3	processed_transcript,	lincRNA	15.5113	12.3479	12421	175126123	175161929	35807	lincRNA	KNOWN	KIAA0040	processed_transcript	KIAA0040-002	175161929	1	4553	13.9296	4553	1	3	-41|-300.5|-946	6|5|4	0.0294117647058824|0.161290322580645|0.25	0.147058823529412|0.129032258064516|0.0357142857142857	0.0294117647058824|0.0645161290322581|0.142857142857143	34|31|28	NA|NA|7	NA|NA|1	NA|NA|6	-|-|+	1	712.5	5	0.037037037	0.037037037	0.185185185	27	NA	NA	NA	+	0.481903619	4540	3.80008192523845	-2.63934582627418	2.515888772544
12091	chr1	-	ENSG00000143207.13	protein_coding,protein_coding,	protein_coding	2.40692	2.08781	12445	175911248	176176370	265123	protein_coding	KNOWN	RFWD2	protein_coding	RFWD2-201	176176370	1	4566	4.49473	4566	1	0	NA	NA	NA	NA	NA	NA	NA	NA	NA	NA	0	NA	NA	NA	NA	NA	NA	NA	NA	NA	NA	0.452909418	4553	2.16823445514788	-2.14815465105699	5.55637729033617
12109	chr1	-	ENSG00000152092.9	protein_coding,protein_coding,	protein_coding	1.23021	1.19303	12463	176830203	177133826	303624	protein_coding	KNOWN	ASTN1	protein_coding	ASTN1-001	177133826	1	4579	2.42324	4579	1	1	-79	4	0.153846154	0.038461538	0.076923077	26	NA	NA	NA	+	1	655.5	4	0.24	0	0.16	25	NA	NA	NA	+	0.377124575	4566	1.27693729775787	-1.67899088259216	2.00212605665628
12113	chr1	+	ENSG00000198797.5	protein_coding,	protein_coding	0.748821	0.954427	12467	177140063	177251116	111054	protein_coding	KNOWN	FAM5B	protein_coding	FAM5B-201	177140063	1	4580	0.851624	4580	1	1	-941	4	0.291666667	0	0.041666667	24	1	7	4	-	1	429	4	0.041666667	0.25	0.041666667	24	NA	NA	NA	-	0.378724255	4567	-0.231711487284697	-1.59858362708211	2.34741023705962
12138	chr1	-	ENSG00000254154.3	processed_transcript,	processed_transcript	0.802308	0.715821	12493	177897926	178007142	109217	processed_transcript	NOVEL	SEC16B	processed_transcript	SEC16B-001	178007142	1	4593	0.7590645	4593	1	0	NA	NA	NA	NA	NA	NA	NA	NA	NA	NA	1	343.5	4	0.28	0	0.04	25	NA	NA	NA	+	0.474705059	4579	-0.397705613888922	-2.73407344794887	1.87274957684184
12145	chr1	+	ENSG00000075391.11	protein_coding,	protein_coding	0.267436	0.894776	12500	178310606	178447985	137380	protein_coding	KNOWN	RASAL2	protein_coding	RASAL2-001	178310606	1	4597	0.581106	4597	1	1	-73	4	0.045454545	0.045454545	0.181818182	22	NA	NA	NA	+	0	NA	NA	NA	NA	NA	NA	NA	NA	NA	NA	0.359928014	4583	-0.783126744121861	-4.25701768457336	4.83130467172947
12213	chr1	+	ENSG00000162779.14	protein_coding,protein_coding,processed_transcript,nonsense_mediated_decay,	protein_coding	0.0534872	0.178955	12570	179335107	179339214	4108	protein_coding	KNOWN	AXDND1	protein_coding	AXDND1-013	179335107	1	4628	0.4648844	4628	1	0	NA	NA	NA	NA	NA	NA	NA	NA	NA	NA	0	NA	NA	NA	NA	NA	NA	NA	NA	NA	NA	0.468906219	4614	-1.10505608034528	-3.64383817319596	1.32532824872663
12224	chr1	+	ENSG00000227141.1	processed_pseudogene,	pseudogene	0	0.0596517	12582	179555840	179558312	2473	pseudogene	KNOWN	RP11-545A16.3	processed_pseudogene	RP11-545A16.3-001	179555840	1	4636	0.02982585	4636	1	0	NA	NA	NA	NA	NA	NA	NA	NA	NA	NA	0	NA	NA	NA	NA	NA	NA	NA	NA	NA	NA	0.458708258	4622	-5.06729293623609	-3.03385312550918	1.85435437319408
12225	chr1	+	ENSG00000162782.11	protein_coding,	protein_coding	0.267436	0.0596517	12583	179560748	179660405	99658	protein_coding	KNOWN	TDRD5	protein_coding	TDRD5-002	179560748	1	4637	0.16354385	4637	1	2	-698|-72	4|4	0.0909090909090909|0.125	0.0454545454545455|0.166666666666667	0.0909090909090909|0.0416666666666667	22|24	NA|NA	NA|NA	NA|NA	+|-	0	NA	NA	NA	NA	NA	NA	NA	NA	NA	NA	0.49770046	4623	-2.6122505864072	-2.10904131676771	0.825622012296612
12245	chr1	+	ENSG00000143337.11	protein_coding,	protein_coding	3.79759	7.81437	12605	179852024	179883189	31166	protein_coding	KNOWN	TOR1AIP1	protein_coding	TOR1AIP1-012	179852024	1	4647	5.80598	4647	1	0	NA	NA	NA	NA	NA	NA	NA	NA	NA	NA	1	936.5	3	0.058823529	0.058823529	0.058823529	17	NA	NA	NA	-	0.422515497	4633	2.53753960228657	-3.67666916941067	3.6228716717655
12272	chr1	-	ENSG00000135847.4	protein_coding,	protein_coding	0.0534872	0.0596517	12638	180257365	180472089	214725	protein_coding	KNOWN	ACBD6	protein_coding	ACBD6-001	180472089	1	4661	0.05656945	4661	1	0	NA	NA	NA	NA	NA	NA	NA	NA	NA	NA	1	129	4	0.041666667	0.208333333	0.083333333	24	NA	NA	NA	+	0.394321136	4647	-4.14383304541722	-3.33495654451153	3.77098747328373
12298	chr1	+	ENSG00000153029.9	protein_coding,protein_coding,protein_coding,	protein_coding	0.748821	0.477214	12664	181003139	181025689	22551	protein_coding	KNOWN	MR1	protein_coding	MR1-002	181003139	1	4674	1.8390525	4674	1	0	NA	NA	NA	NA	NA	NA	NA	NA	NA	NA	0	NA	NA	NA	NA	NA	NA	NA	NA	NA	NA	0.429314137	4660	0.87896266539886	-5.20019654900384	0.827140725570647
12302	chr1	+	ENSG00000162783.7	protein_coding,	protein_coding	1.33718	1.19303	12668	181057836	181059324	1489	protein_coding	KNOWN	IER5	protein_coding	IER5-201	181057836	1	4675	1.265105	4675	1	0	NA	NA	NA	NA	NA	NA	NA	NA	NA	NA	0	NA	NA	NA	NA	NA	NA	NA	NA	NA	NA	0.453309338	4661	0.33925712934077	-2.1494342168277	4.65268720057927
12313	chr1	+	ENSG00000198216.6	protein_coding,protein_coding,protein_coding,protein_coding,protein_coding,	protein_coding	0.0534872	0	12679	181452716	181770711	317996	protein_coding	KNOWN	CACNA1E	protein_coding	CACNA1E-201	181452716	1	4684	0.133718	4684	1	1	-317	4	0.208333333	0	0.041666667	24	NA	NA	NA	-	3	724.5|1567|1625.5	5|5|4	0.111111111111111|0.178571428571429|0.296296296296296	0.037037037037037|0.0357142857142857|0	0.111111111111111|0.214285714285714|0.0740740740740741	27|28|27	NA|NA|1	NA|NA|5	NA|NA|6	-|+|-	0.5104979	4670	-2.90273441283062	-3.83854311435998	2.35532614085341
12319	chr1	-	ENSG00000179930.5	protein_coding,	protein_coding	0.481385	0.35791	12685	182023705	182030847	7143	protein_coding	KNOWN	ZNF648	protein_coding	ZNF648-001	182030847	1	4688	0.4196475	4688	1	0	NA	NA	NA	NA	NA	NA	NA	NA	NA	NA	0	NA	NA	NA	NA	NA	NA	NA	NA	NA	NA	0.442711458	4674	-1.2527501087359	-3.87618022671024	1.80978444343349
12329	chr1	+	ENSG00000231684.2	processed_pseudogene,	pseudogene	0.160462	0.119303	12695	182305136	182305469	334	pseudogene	KNOWN	RP11-416K24.2	processed_pseudogene	RP11-416K24.2-001	182305136	1	4696	0.1398825	4696	1	0	NA	NA	NA	NA	NA	NA	NA	NA	NA	NA	0	NA	NA	NA	NA	NA	NA	NA	NA	NA	NA	0.467706459	4682	-2.83771260945705	-6.65821003167903	1.7722653161033
12359	chr1	-	ENSG00000135828.6	protein_coding,protein_coding,	protein_coding	1.97903	1.90885	12725	182542769	182558391	15623	protein_coding	KNOWN	RNASEL	protein_coding	RNASEL-001	182558391	1	4702	3.88788	4702	1	0	NA	NA	NA	NA	NA	NA	NA	NA	NA	NA	0	NA	NA	NA	NA	NA	NA	NA	NA	NA	NA	0.464707059	4688	1.95898369063181	-4.8364600048589	2.36734283615009
12367	chr1	-	ENSG00000135824.8	processed_transcript,	protein_coding	0.213949	0.0596517	12733	182636081	182653711	17631	protein_coding	KNOWN	RGS8	processed_transcript	RGS8-006	182653711	1	4704	0.13680035	4704	1	1	-37.5	6	0.216216216	0.027027027	0.027027027	37	NA	NA	NA	+	0	NA	NA	NA	NA	NA	NA	NA	NA	NA	NA	0.460907818	4690	-2.86985617356254	-4.36881933312009	2.88750558839653
12374	chr1	+	ENSG00000135838.8	protein_coding,protein_coding,protein_coding,	protein_coding	7.59518	11.811	12740	182758911	182787899	28989	protein_coding	KNOWN	NPL	protein_coding	NPL-203	182758911	1	4706	29.10927	4706	1	0	NA	NA	NA	NA	NA	NA	NA	NA	NA	NA	1	102.5	4	0.037037037	0.185185185	0.111111111	27	NA	NA	NA	+	0.444511098	4692	4.86340675500811	-2.38683805586016	1.15438812890717
12380	chr1	+	ENSG00000135829.11	protein_coding,	protein_coding	39.741	53.7462	12746	182808504	182856886	48383	protein_coding	KNOWN	DHX9	protein_coding	DHX9-001	182808504	1	4707	46.7436	4707	1	1	-173	4	0.125	0.166666667	0.083333333	24	4	7	1	-	1	127.5	4	0	0.217391304	0.043478261	23	NA	NA	NA	+	0.422915417	4693	5.54669694373089	-1.86091822325344	7.18105380921862
12381	chr1	-	ENSG00000247330.1	lincRNA,	lincRNA	0.267436	0.178955	12747	182806325	182808726	2402	lincRNA	NOVEL	AL355999.1	lincRNA	AL355999.1-201	182808726	1	4708	0.2231955	4708	1	0	NA	NA	NA	NA	NA	NA	NA	NA	NA	NA	2	395|94.5	4|4	0.125|0	0.166666666666667|0.217391304347826	0.0833333333333333|0.0434782608695652	24|23	4|NA	7|NA	1|NA	-|+	0.424515097	4694	-2.16362015460704	-1.39744431314999	1.29429173971195
12388	chr1	+	ENSG00000135829.11	processed_transcript,	protein_coding	4.54641	2.98259	12754	182850420	182856882	6463	protein_coding	KNOWN	DHX9	processed_transcript	DHX9-006	182850420	1	4709	3.7645	4709	1	1	-385	4	0.15	0.1	0.05	20	6	1	1	+	0	NA	NA	NA	NA	NA	NA	NA	NA	NA	NA	0.370525895	4695	1.91245825920718	-6.98374901280485	3.86392843924001
12408	chr1	+	ENSG00000058085.9	protein_coding,	protein_coding	4.49293	3.69841	12774	183155373	183210396	55024	protein_coding	KNOWN	LAMC2	protein_coding	LAMC2-003	183155373	1	4718	4.09567	4718	1	0	NA	NA	NA	NA	NA	NA	NA	NA	NA	NA	0	NA	NA	NA	NA	NA	NA	NA	NA	NA	NA	0.428914217	4704	2.03409947790067	-2.69244553453173	3.23252246005324
12417	chr1	-	ENSG00000157064.6	protein_coding,	protein_coding	0.320923	0.35791	12783	183217372	183387737	170366	protein_coding	KNOWN	NMNAT2	protein_coding	NMNAT2-001	183387737	1	4720	0.3394165	4720	1	1	-1340	4	0.291666667	0.041666667	0.083333333	24	6	1	5	+	0	NA	NA	NA	NA	NA	NA	NA	NA	NA	NA	0.416916617	4706	-1.55887139479888	-5.32187044262728	2.47194155035717
12420	chr1	+	ENSG00000116698.16	nonsense_mediated_decay,	protein_coding	0.106974	0.119303	12786	183441351	183498149	56799	protein_coding	KNOWN	SMG7	nonsense_mediated_decay	SMG7-005	183441351	1	4722	0.1131385	4722	1	2	-1916.5|-952.5	4|5	0.0434782608695652|0.114285714285714	0.0869565217391304|0.0571428571428571	0.130434782608696|0.171428571428571	23|35	NA|NA	NA|NA	NA|NA	+|+	2	162.5|590	5|5	0.129032258064516|0.147058823529412	0.032258064516129|0.117647058823529	0|0.117647058823529	31|34	NA|NA	NA|NA	NA|NA	-|+	0.431513697	4708	-3.14383814604164	-2.88256034033221	6.54507101717404
12442	chr1	-	ENSG00000162704.10	protein_coding,	protein_coding	94.5654	74.2664	12808	183595593	183604892	9300	protein_coding	KNOWN	ARPC5	protein_coding	ARPC5-002	183604892	1	4726	84.4159	4726	1	0	NA	NA	NA	NA	NA	NA	NA	NA	NA	NA	2	275|30.5	7|4	0.03125|0.0434782608695652	0.125|0.0869565217391304	0.125|0.260869565217391	32|23	NA|4	NA|5	NA|2	+|-	0.393721256	4712	6.39944285555812	-2.91810414976983	4.87248893948875
12450	chr1	+	ENSG00000143344.9	protein_coding,	protein_coding	0.267436	0.298259	12816	183774254	183897665	123412	protein_coding	KNOWN	RGL1	protein_coding	RGL1-002	183774254	1	4730	0.2828475	4730	1	0	NA	NA	NA	NA	NA	NA	NA	NA	NA	NA	0	NA	NA	NA	NA	NA	NA	NA	NA	NA	NA	0.383923215	4716	-1.82190367537657	-3.85098008070859	1.15438812890717
12456	chr1	-	ENSG00000198756.6	protein_coding,	protein_coding	0.37441	0.536865	12822	183904971	184006863	101893	protein_coding	KNOWN	GLT25D2	protein_coding	GLT25D2-001	184006863	1	4731	0.4556375	4731	1	0	NA	NA	NA	NA	NA	NA	NA	NA	NA	NA	1	277.5	4	0.121212121	0.181818182	0.03030303	33	NA	NA	NA	+	0.406918616	4717	-1.13404160587985	-4.69896026970075	2.44251865831356
12468	chr1	+	ENSG00000116667.7	protein_coding,	protein_coding	3.69062	6.38273	12835	184356192	184598154	241963	protein_coding	KNOWN	C1orf21	protein_coding	C1orf21-001	184356192	1	4738	5.036675	4738	1	2	-207|-4	6|4	0.0526315789473684|0.166666666666667	0.157894736842105|0.125	0.131578947368421|0.0416666666666667	38|24	NA|3	NA|2	NA|7	-|-	2	394|659.5	5|6	0.115384615384615|0.129032258064516	0.230769230769231|0.0967741935483871	0.0769230769230769|0.0645161290322581	26|31	NA|NA	NA|NA	NA|NA	+|-	0.461507698	4724	2.33247164165414	-1.22870258958135	6.01682383028011
12492	chr1	-	ENSG00000121486.7	protein_coding,	protein_coding	72.7426	74.505	12863	185087230	185126113	38884	protein_coding	KNOWN	TRMT1L	protein_coding	TRMT1L-001	185126113	1	4750	73.6238	4750	1	0	NA	NA	NA	NA	NA	NA	NA	NA	NA	NA	2	1638.5|439.5	4|4	0.16|0.0952380952380952	0.08|0.19047619047619	0.12|0.0476190476190476	25|21	NA|NA	NA|NA	NA|NA	-|+	0.438712258	4736	6.20210030942424	-2.4916647129293	4.77443388548649
12536	chr1	-	ENSG00000047410.7	processed_transcript,protein_coding,	protein_coding	22.6786	18.1341	12908	186282954	186344457	61504	protein_coding	KNOWN	TPR	protein_coding	TPR-001	186344457	1	4770	40.8127	4770	1	1	-417.5	3	0.176470588	0	0	17	NA	NA	NA	+	0	NA	NA	NA	NA	NA	NA	NA	NA	NA	NA	0.400519896	4756	5.35094625139761	-2.31903836528408	6.77920586122914
12551	chr1	-	ENSG00000073756.6	protein_coding,processed_transcript,	protein_coding	0.0534872	0	12923	186640923	186649555	8633	protein_coding	KNOWN	PTGS2	protein_coding	PTGS2-001	186649555	1	4777	0.0534872	4777	1	0	NA	NA	NA	NA	NA	NA	NA	NA	NA	NA	0	NA	NA	NA	NA	NA	NA	NA	NA	NA	NA	0.377924415	4763	-4.22466250771799	-3.29193109771249	2.14597054299077
12552	chr1	+	ENSG00000116711.7	protein_coding,	protein_coding	0.481385	1.13338	12924	186798085	186958113	160029	protein_coding	KNOWN	PLA2G4A	protein_coding	PLA2G4A-001	186798085	1	4778	0.8073825	4778	1	0	NA	NA	NA	NA	NA	NA	NA	NA	NA	NA	0	NA	NA	NA	NA	NA	NA	NA	NA	NA	NA	0.364127175	4764	-0.308675778117031	-5.15323471582949	1.79156364850686
12585	chr1	+	ENSG00000237457.2	processed_transcript,	lincRNA	0.106974	0	12957	190448136	190449865	1730	lincRNA	PUTATIVE	RP11-547I7.2	processed_transcript	RP11-547I7.2-001	190448136	1	4803	0.053487	4803	1	1	-1325	3	0.083333333	0	0.125	24	NA	NA	NA	+	0	NA	NA	NA	NA	NA	NA	NA	NA	NA	NA	0.440111978	4789	-4.22466790227122	-5.46110039870857	2.45856548782256
12615	chr1	+	ENSG00000116741.6	processed_transcript,	protein_coding	2.9418	3.69841	12987	192778169	192780029	1861	protein_coding	KNOWN	RGS2	processed_transcript	RGS2-002	192778169	1	4825	3.320105	4825	1	0	NA	NA	NA	NA	NA	NA	NA	NA	NA	NA	1	171	4	0.125	0.083333333	0.041666667	24	NA	NA	NA	-	0.387522496	4811	1.7312288682541	-2.92795187216127	3.38911232583251
12626	chr1	-	ENSG00000116750.7	protein_coding,	protein_coding	48.192	83.8703	13003	192985292	193028479	43188	protein_coding	KNOWN	UCHL5	protein_coding	UCHL5-007	193028479	1	4830	66.03115	4830	1	0	NA	NA	NA	NA	NA	NA	NA	NA	NA	NA	0	NA	NA	NA	NA	NA	NA	NA	NA	NA	NA	0.422515497	4816	6.04507486706621	-2.69805192662843	6.16957024751433
12630	chr1	+	ENSG00000116747.8	processed_transcript,	protein_coding	2.67436	3.28084	13007	193028584	193060349	31766	protein_coding	KNOWN	TROVE2	processed_transcript	TROVE2-008	193028584	1	4831	2.9776	4831	1	0	NA	NA	NA	NA	NA	NA	NA	NA	NA	NA	0	NA	NA	NA	NA	NA	NA	NA	NA	NA	NA	0.414717057	4817	1.5741499605097	-2.69058170173123	4.91969758313674
12631	chr1	-	ENSG00000116750.7	protein_coding,protein_coding,	protein_coding	4.33246	6.8003	13008	192984889	193028626	43738	protein_coding	KNOWN	UCHL5	protein_coding	UCHL5-002	193028626	1	4832	11.13276	4832	1	0	NA	NA	NA	NA	NA	NA	NA	NA	NA	NA	0	NA	NA	NA	NA	NA	NA	NA	NA	NA	NA	0.414317137	4818	3.47673940047734	-2.98163931660665	6.17304544595177
12634	chr1	+	ENSG00000116747.8	protein_coding,	protein_coding	31.0761	34.9559	13011	193028749	193045020	16272	protein_coding	KNOWN	TROVE2	protein_coding	TROVE2-010	193028749	1	4833	33.016	4833	1	0	NA	NA	NA	NA	NA	NA	NA	NA	NA	NA	0	NA	NA	NA	NA	NA	NA	NA	NA	NA	NA	0.422515497	4819	5.04509343834495	-3.11277424128415	5.80228366760147
12640	chr1	-	ENSG00000116750.7	protein_coding,	protein_coding	0.267436	0.119303	13017	193020922	193029210	8289	protein_coding	KNOWN	UCHL5	protein_coding	UCHL5-010	193029210	1	4834	0.1933695	4834	1	0	NA	NA	NA	NA	NA	NA	NA	NA	NA	NA	0	NA	NA	NA	NA	NA	NA	NA	NA	NA	NA	0.373325335	4820	-2.37056783713972	-5.28765602213477	3.04367679803241
12643	chr1	+	ENSG00000116747.8	protein_coding,	protein_coding	0.160462	0.119303	13020	193038362	193045061	6700	protein_coding	KNOWN	TROVE2	protein_coding	TROVE2-012	193038362	1	4835	0.1398825	4835	1	0	NA	NA	NA	NA	NA	NA	NA	NA	NA	NA	1	432.5	4	0.285714286	0	0.095238095	21	5	1	3	+	0.379924015	4821	-2.83771260945705	-6.98374901280485	4.17036565545306
12647	chr1	+	ENSG00000134371.8	protein_coding,	protein_coding	20.1112	14.4954	13024	193091147	193223031	131885	protein_coding	KNOWN	CDC73	protein_coding	CDC73-001	193091147	1	4837	17.3033	4837	1	1	-524.5	4	0	0.08	0.28	25	NA	NA	NA	-	1	420	4	0.214285714	0.071428571	0.178571429	28	2	7	5	+	0.397520496	4823	4.11297530266954	-1.38156959409496	6.63564264591397
12671	chr1	-	ENSG00000162687.10	protein_coding,protein_coding,	protein_coding	3.90457	4.89144	13048	196194913	196577541	382629	protein_coding	KNOWN	KCNT2	protein_coding	KCNT2-201	196577541	1	4854	8.79601	4854	1	1	-30	7	0.25	0.025	0.025	40	NA	NA	NA	+	1	266.5	4	0.259259259	0.074074074	0.037037037	27	NA	NA	NA	-	0.428914217	4840	3.13684924436366	-3.18966711945302	6.62874298710522
12702	chr1	-	ENSG00000066279.11	protein_coding,protein_coding,	protein_coding	34.5527	61.0237	13079	197053258	197115824	62567	protein_coding	KNOWN	ASPM	protein_coding	ASPM-201	197115824	1	4866	95.5764	4866	1	0	NA	NA	NA	NA	NA	NA	NA	NA	NA	NA	0	NA	NA	NA	NA	NA	NA	NA	NA	NA	NA	0.419316137	4852	6.57858252265212	-3.12028165024145	6.38895926906962
12705	chr1	+	ENSG00000134376.8	protein_coding,	protein_coding	0.213949	0.238607	13082	197170592	197447212	276621	protein_coding	KNOWN	CRB1	protein_coding	CRB1-202	197170592	1	4868	0.226278	4868	1	1	-280.5	5	0.222222222	0.074074074	0.111111111	27	NA	NA	NA	-	2	152.5|688	4|4	0.238095238095238|0.181818181818182	0.0476190476190476|0.0454545454545455	0.0476190476190476|0.0454545454545455	21|22	1|1	4|6	3|1	+|-	0.389722056	4854	-2.14383177026393	-3.52780753874568	2.43986219990805
12709	chr1	+	ENSG00000134376.8	protein_coding,nonsense_mediated_decay,	protein_coding	0.106974	0.0596517	13086	197237408	197447585	210178	protein_coding	KNOWN	CRB1	protein_coding	CRB1-004	197237408	1	4870	0.1666257	4870	1	0	NA	NA	NA	NA	NA	NA	NA	NA	NA	NA	0	NA	NA	NA	NA	NA	NA	NA	NA	NA	NA	0.351729654	4856	-2.58531715875146	-6.3103179544033	2.09852028425524
12733	chr1	-	ENSG00000213047.6	retained_intron,	protein_coding	3.31621	2.56502	13112	197703139	197744556	41418	protein_coding	KNOWN	DENND1B	retained_intron	DENND1B-005	197744556	1	4882	2.940615	4882	1	1	-82	4	0.125	0.125	0	24	NA	NA	NA	+	3	490.5|308|93	4|4|5	0.0952380952380952|0|0.09375	0.238095238095238|0.25|0.09375	0|0.0357142857142857|0.09375	21|28|32	NA|NA|NA	NA|NA|NA	NA|NA|NA	+|-|-	0.382523495	4868	1.5561179117498	-2.66108158323912	3.49925898015753
12736	chr1	+	ENSG00000203724.6	protein_coding,	protein_coding	0.160462	0.0596517	13115	197871777	197876497	4721	protein_coding	KNOWN	C1orf53	protein_coding	C1orf53-001	197871777	1	4883	0.11005685	4883	1	0	NA	NA	NA	NA	NA	NA	NA	NA	NA	NA	1	284.5	4	0.095238095	0.142857143	0	21	NA	NA	NA	-	0.386322735	4869	-3.18367915271579	-2.63127859503156	1.35209298254991
12745	chr1	+	ENSG00000151414.10	protein_coding,	protein_coding	2.9418	4.47388	13126	198126128	198288652	162525	protein_coding	KNOWN	NEK7	protein_coding	NEK7-006	198126128	1	4885	3.70784	4885	1	1	-1607	4	0.227272727	0.045454545	0.090909091	22	NA	NA	NA	-	1	362	6	0.125	0.2	0.05	40	NA	NA	NA	+	0.416516697	4871	1.89057899040712	-2.53198188969469	4.44876216931229
12773	chr1	-	ENSG00000229989.2	processed_transcript,	lincRNA	0	0.119303	13154	198776787	198906539	129753	lincRNA	NOVEL	RP11-31E23.1	processed_transcript	RP11-31E23.1-001	198906539	1	4897	0.0596515	4897	1	0	NA	NA	NA	NA	NA	NA	NA	NA	NA	NA	0	NA	NA	NA	NA	NA	NA	NA	NA	NA	NA	0.396320736	4883	-4.06729777330682	-4.99764743820956	1.1440633282014
12810	chr1	-	ENSG00000162702.5	protein_coding,	protein_coding	19.9507	23.6817	13192	200375836	200379137	3302	protein_coding	KNOWN	ZNF281	protein_coding	ZNF281-002	200379137	1	4921	21.8162	4921	1	1	-162	6	0.130434783	0.152173913	0.043478261	46	NA	NA	NA	+	0	NA	NA	NA	NA	NA	NA	NA	NA	NA	NA	0.385722855	4907	4.4473279262197	-1.36289615396781	7.41686251935532
12812	chr1	+	ENSG00000230623.2	processed_transcript,	processed_transcript	0	0.178955	13194	200443048	200447421	4374	processed_transcript	NOVEL	RP11-469A15.2	processed_transcript	RP11-469A15.2-001	200443048	1	4922	0.0894775	4922	1	0	NA	NA	NA	NA	NA	NA	NA	NA	NA	NA	0	NA	NA	NA	NA	NA	NA	NA	NA	NA	NA	0.384723055	4908	-3.48233124169226	-6.42960701236954	2.48065261338557
12890	chr1	-	ENSG00000159173.11	protein_coding,protein_coding,	protein_coding	1.06974	0.596517	13280	201372896	201390874	17979	protein_coding	KNOWN	TNNI1	protein_coding	TNNI1-201	201390874	1	4945	1.666257	4945	1	4	-83.5|-353.5|-482|-1262.5	4|4|4|4	0.157894736842105|0.217391304347826|0.0769230769230769|0.111111111111111	0|0.0434782608695652|0.115384615384615|0.0740740740740741	0.0526315789473684|0.0869565217391304|0.269230769230769|0.185185185185185	19|23|26|27	1|NA|NA|NA	1|NA|NA|NA	4|NA|NA|NA	-|+|-|+	0	NA	NA	NA	NA	NA	NA	NA	NA	NA	NA	0.535092981	4931	0.736610936135898	-5.14810991687513	1.81422185731948
12896	chr1	-	ENSG00000174307.5	protein_coding,	protein_coding	31.7179	34.4787	13286	201434620	201438312	3693	protein_coding	KNOWN	PHLDA3	protein_coding	PHLDA3-001	201438312	1	4949	33.0983	4949	1	3	-91.5|-147|-257.5	4|6|4	0.0344827586206897|0.111111111111111|0.185185185185185	0.310344827586207|0.166666666666667|0.037037037037037	0|0.0277777777777778|0.037037037037037	29|36|27	NA|NA|NA	NA|NA|NA	NA|NA|NA	+|+|+	1	142.5	4	0.043478261	0.217391304	0.130434783	23	2	2	6	-	0.520095981	4935	5.0486852138971	-1.54497763827722	5.30440511976567
12906	chr1	-	ENSG00000159176.8	processed_transcript,processed_transcript,processed_transcript,retained_intron,protein_coding,protein_coding,processed_transcript,processed_transcript,protein_coding,	protein_coding	2.56739	2.08781	13296	201455286	201476251	20966	protein_coding	KNOWN	CSRP1	processed_transcript	CSRP1-005	201476251	1	4950	20.9484	4950	1	0	NA	NA	NA	NA	NA	NA	NA	NA	NA	NA	0	NA	NA	NA	NA	NA	NA	NA	NA	NA	NA	0.486102779	4936	4.38876815264419	-3.14559256712363	3.41222585656379
12907	chr1	+	ENSG00000224536.1	processed_transcript,	processed_transcript	0.213949	0.298259	13297	201476369	201502736	26368	processed_transcript	NOVEL	RP11-134G8.7	processed_transcript	RP11-134G8.7-001	201476369	1	4951	0.256104	4951	1	0	NA	NA	NA	NA	NA	NA	NA	NA	NA	NA	0	NA	NA	NA	NA	NA	NA	NA	NA	NA	NA	0.513097381	4937	-1.96519830882001	-3.19230220828015	1.62100812774207
12908	chr1	-	ENSG00000159176.8	protein_coding,	protein_coding	0.160462	0.178955	13298	201452662	201476387	23726	protein_coding	KNOWN	CSRP1	protein_coding	CSRP1-004	201476387	1	4952	0.1697085	4952	1	0	NA	NA	NA	NA	NA	NA	NA	NA	NA	NA	0	NA	NA	NA	NA	NA	NA	NA	NA	NA	NA	0.484503099	4938	-2.55886926954277	-3.82416748873612	2.44929696394028
12918	chr1	-	ENSG00000235121.1	processed_transcript,	processed_transcript	0	0.178955	13308	201692422	201706634	14213	processed_transcript	NOVEL	RP11-90L20.2	processed_transcript	RP11-90L20.2-001	201706634	1	4958	0.0894775	4958	1	0	NA	NA	NA	NA	NA	NA	NA	NA	NA	NA	2	583|531.5	4|4	0.133333333333333|0.2	0.1|0.04	0.0666666666666667|0.12	30|25	NA|NA	NA|NA	NA|NA	-|-	0.552489502	4944	-3.48233124169226	-3.84060852465339	3.47044562651811
12920	chr1	+	ENSG00000134369.10	protein_coding,protein_coding,	protein_coding	1.60462	2.80363	13310	201708996	201796097	87102	protein_coding	KNOWN	NAV1	protein_coding	NAV1-002	201708996	1	4959	4.40825	4959	1	0	NA	NA	NA	NA	NA	NA	NA	NA	NA	NA	3	13|443.5|608	4|4|4	0.28125|0.0869565217391304|0.0714285714285714	0.09375|0.130434782608696|0.214285714285714	0|0.173913043478261|0.107142857142857	32|23|28	6|NA|NA	6|NA|NA	7|NA|NA	+|+|+	0.514897021	4945	2.14020604412976	-3.19362145417543	4.64315771103228
12933	chr1	+	ENSG00000198892.6	processed_transcript,	protein_coding	4.38595	2.98259	13325	201858062	201859621	1560	protein_coding	KNOWN	SHISA4	processed_transcript	SHISA4-003	201858062	1	4965	3.68427	4965	1	0	NA	NA	NA	NA	NA	NA	NA	NA	NA	NA	2	44|133	4|4	0|0.107142857142857	0.230769230769231|0.178571428571429	0.0769230769230769|0.142857142857143	26|28	NA|NA	NA|NA	NA|NA	-|+	0.526694661	4951	1.88137879253335	-1.86932735191197	1.9354970953019
12936	chr1	-	ENSG00000163431.10	protein_coding,	protein_coding	5.4557	7.33716	13328	201867236	201915635	48400	protein_coding	KNOWN	LMOD1	protein_coding	LMOD1-202	201915635	1	4967	6.39643	4967	1	0	NA	NA	NA	NA	NA	NA	NA	NA	NA	NA	4	1769|1710.5|461|111	3|4|4|4	0.0454545454545455|0.344827586206897|0.25|0.25	0.0909090909090909|0|0.0416666666666667|0.05	0.0454545454545455|0|0|0	22|29|24|20	NA|6|NA|2	NA|7|NA|2	NA|2|NA|3	+|-|-|+	0.470105979	4953	2.67726692725091	-3.01623769040336	2.24376016321878
12946	chr1	+	ENSG00000176393.6	protein_coding,	protein_coding	22.0367	21.5343	13338	201951752	201975275	23524	protein_coding	KNOWN	RNPEP	protein_coding	RNPEP-001	201951752	1	4971	21.7855	4971	1	0	NA	NA	NA	NA	NA	NA	NA	NA	NA	NA	1	550	6	0.113636364	0.113636364	0.113636364	44	NA	NA	NA	-	0.452509498	4957	4.44529631987983	-1.65516694519533	5.38249774635842
12967	chr1	+	ENSG00000249007.1	processed_transcript,	processed_transcript	0.0534872	0	13359	201980498	201984785	4288	processed_transcript	PUTATIVE	RP11-510N19.5	processed_transcript	RP11-510N19.5-001	201980498	1	4977	0.0267436	4977	1	2	-1139.5|-62	4|5	0.206896551724138|0.117647058823529	0.137931034482759|0.117647058823529	0.0344827586206897|0.176470588235294	29|34	NA|NA	NA|NA	NA|NA	-|+	1	1434.5	5	0.297297297	0.162162162	0.054054054	37	NA	NA	NA	-	0.532293541	4963	-5.22466250771799	-5.36878946496821	3.92310152274615
12968	chr1	+	ENSG00000163435.10	processed_transcript,	protein_coding	0.106974	0	13360	201981573	201982404	832	protein_coding	KNOWN	ELF3	processed_transcript	ELF3-008	201981573	1	4978	0.053487	4978	1	1	-1137	5	0.117647059	0.117647059	0.176470588	34	NA	NA	NA	+	1	359.5	5	0.297297297	0.162162162	0.054054054	37	NA	NA	NA	-	0.553889222	4964	-4.22466790227122	-6.46740574331513	2.82405479934075
12974	chr1	+	ENSG00000170075.6	protein_coding,	protein_coding	0.0534872	0.0596517	13366	202091972	202098079	6108	protein_coding	KNOWN	GPR37L1	protein_coding	GPR37L1-201	202091972	1	4982	0.05656945	4982	1	1	-219	5	0.236842105	0.105263158	0.105263158	38	NA	NA	NA	-	2	967.5|1088.5	4|4	0.0645161290322581|0.238095238095238	0.193548387096774|0.0476190476190476	0.129032258064516|0.0476190476190476	31|21	NA|NA	NA|NA	NA|NA	+|-	0.512897421	4968	-4.14383304541722	-2.2529065538207	1.37128569778219
12978	chr1	-	ENSG00000143862.3	protein_coding,	protein_coding	70.4961	40.3246	13370	202102532	202113869	11338	protein_coding	KNOWN	ARL8A	protein_coding	ARL8A-001	202113869	1	4983	55.41035	4983	1	0	NA	NA	NA	NA	NA	NA	NA	NA	NA	NA	5	1253|700.5|409|319.5|86	4|4|4|7|5	0.115384615384615|0.173913043478261|0.0384615384615385|0|0.0833333333333333	0.153846153846154|0.130434782608696|0.307692307692308|0.325581395348837|0.333333333333333	0.153846153846154|0.0869565217391304|0|0.0697674418604651|0.0555555555555556	26|23|26|43|36	NA|4|7|NA|NA	NA|4|4|NA|NA	NA|2|1|NA|NA	-|-|-|-|-	0.517496501	4969	5.79208357475452	-2.2009061002775	5.54685431029094
12984	chr1	-	ENSG00000143851.11	protein_coding,protein_coding,nonsense_mediated_decay,protein_coding,protein_coding,protein_coding,nonsense_mediated_decay,retained_intron,	protein_coding	0.106974	0.0596517	13376	202124689	202129736	5048	protein_coding	KNOWN	PTPN7	protein_coding	PTPN7-015	202129736	1	4984	0.6665028	4984	1	2	-421|-1003	8|4	0.160714285714286|0.2	0.107142857142857|0.1	0.160714285714286|0	56|20	NA|2	NA|2	NA|2	-|-	1	157	4	0.125	0.083333333	0.083333333	24	5	1	5	-	0.598080384	4970	-0.585317158751465	-4.42349527432618	2.6106762032029
12998	chr1	+	ENSG00000133067.12	protein_coding,	protein_coding	0.160462	0.119303	13390	202183283	202288335	105053	protein_coding	KNOWN	LGR6	protein_coding	LGR6-003	202183283	1	4988	0.1398825	4988	1	2	-593.5|-128.5	4|5	0.121212121212121|0.225806451612903	0.0909090909090909|0.032258064516129	0.181818181818182|0.129032258064516	33|31	7|NA	7|NA	6|NA	-|+	3	277|311.5|962.5	5|4|6	0.0714285714285714|0.0526315789473684|0.0975609756097561	0.214285714285714|0.105263157894737|0	0|0.105263157894737|0.219512195121951	28|19|41	NA|NA|NA	NA|NA|NA	NA|NA|NA	+|+|+	0.5044991	4974	-2.83771260945705	-2.5889989884284	1.95467986920969
13028	chr1	-	ENSG00000143858.7	protein_coding,	protein_coding	1.17672	6.02482	13420	202559724	202679545	119822	protein_coding	KNOWN	SYT2	protein_coding	SYT2-001	202679545	1	5004	3.60077	5004	1	1	-428.5	4	0.172413793	0.103448276	0.068965517	29	NA	NA	NA	-	2	641|410	6|4	0.0555555555555556|0.0454545454545455	0.111111111111111|0.136363636363636	0.138888888888889|0.136363636363636	36|22	NA|NA	NA|NA	NA|NA	-|-	0.481903619	4990	1.84830544999842	-1.68640117729466	2.75640399134403
13048	chr1	+	ENSG00000234996.2	processed_transcript,	processed_transcript	5.83011	6.26343	13440	202830882	202844369	13488	processed_transcript	NOVEL	RP11-480I12.7	processed_transcript	RP11-480I12.7-001	202830882	1	5013	6.04677	5013	1	2	-451.5|-369.5	8|4	0.0819672131147541|0.103448275862069	0.131147540983607|0.137931034482759	0.19672131147541|0.0689655172413793	61|29	NA|NA	NA|NA	NA|NA	-|-	0	NA	NA	NA	NA	NA	NA	NA	NA	NA	NA	0.540291942	4999	2.59616470447813	-2.51291713434464	3.59243297384103
13049	chr1	+	ENSG00000243113.1	processed_pseudogene,	pseudogene	0	0.0596517	13441	202842422	202843454	1033	pseudogene	KNOWN	RP11-480I12.9	processed_pseudogene	RP11-480I12.9-001	202842422	1	5014	0.02982585	5014	1	0	NA	NA	NA	NA	NA	NA	NA	NA	NA	NA	0	NA	NA	NA	NA	NA	NA	NA	NA	NA	NA	0.466106779	5000	-5.06729293623609	-6.79569898345946	2.17667350989119
13050	chr1	-	ENSG00000183155.4	protein_coding,	protein_coding	2.83482	3.04224	13442	202848085	202858263	10179	protein_coding	KNOWN	RABIF	protein_coding	RABIF-001	202858263	1	5015	2.93853	5015	1	0	NA	NA	NA	NA	NA	NA	NA	NA	NA	NA	1	407	7	0.108695652	0.217391304	0.065217391	46	NA	NA	NA	+	0.422715457	5001	1.55509462714418	-1.78686554138401	3.31543566532797
13059	chr1	-	ENSG00000159346.8	protein_coding,	protein_coding	34.3923	66.452	13451	202912906	202927417	14512	protein_coding	KNOWN	ADIPOR1	protein_coding	ADIPOR1-201	202927417	1	5020	50.42215	5020	1	1	-153	6	0.111111111	0.222222222	0	36	NA	NA	NA	-	2	491.5|148.5	4|5	0.105263157894737|0.108108108108108	0.105263157894737|0.27027027027027	0.0526315789473684|0.027027027027027	19|37	1|NA	1|NA	4|NA	-|-	0.487302539	5006	5.65598573089831	-0.662457933575224	6.63198747180203
13065	chr1	-	ENSG00000159348.8	processed_transcript,	protein_coding	32.6272	27.4994	13458	202931675	202936371	4697	protein_coding	KNOWN	CYB5R1	processed_transcript	CYB5R1-003	202936371	1	5021	30.0633	5021	1	2	-40|-110.5	7|2	0.0476190476190476|0	0.214285714285714|0.12	0.0238095238095238|0.04	42|25	NA|NA	NA|NA	NA|NA	+|+	1	517	4	0.3	0.066666667	0.033333333	30	6	3	7	-	0.464707059	5007	4.90993147514389	-1.48075598837415	2.69641655192997
13072	chr1	+	ENSG00000163444.7	retained_intron,	protein_coding	85.0447	113.994	13465	202976531	202985222	8692	protein_coding	KNOWN	TMEM183A	retained_intron	TMEM183A-005	202976531	1	5024	99.51935	5024	1	0	NA	NA	NA	NA	NA	NA	NA	NA	NA	NA	0	NA	NA	NA	NA	NA	NA	NA	NA	NA	NA	0.435112977	5010	6.63690515757815	-2.37406750950544	6.55644014082111
13085	chr1	+	ENSG00000163485.11	protein_coding,	protein_coding	0.695334	0.656169	13478	203096836	203136533	39698	protein_coding	KNOWN	ADORA1	protein_coding	ADORA1-201	203096836	1	5027	0.6757515	5027	1	2	-1538|-1109.5	4|4	0.125|0.222222222222222	0.0416666666666667|0.0740740740740741	0.125|0.0740740740740741	24|27	NA|5	NA|5	NA|5	-|-	1	410.5	6	0.146341463	0.170731707	0.097560976	41	NA	NA	NA	+	0.525094981	5013	-0.565435285700223	-3.31903121624012	2.09528274787333
13096	chr1	-	ENSG00000133048.8	protein_coding,	protein_coding	0.0534872	0.0596517	13490	203148059	203155877	7819	protein_coding	KNOWN	CHI3L1	protein_coding	CHI3L1-001	203155877	1	5032	0.05656945	5032	1	0	NA	NA	NA	NA	NA	NA	NA	NA	NA	NA	3	1269.5|350|246	5|4|5	0.0967741935483871|0.208333333333333|0.21875	0|0.0833333333333333|0.0625	0.193548387096774|0|0.09375	31|24|32	NA|1|NA	NA|4|NA	NA|5|NA	+|-|-	0.448110378	5018	-4.14383304541722	-5.21619638312005	2.042866975784
13115	chr1	-	ENSG00000122176.8	processed_transcript,	protein_coding	0.0534872	0.0596517	13509	203311311	203320214	8904	protein_coding	KNOWN	FMOD	processed_transcript	FMOD-004	203320214	1	5040	0.05656945	5040	1	1	-373.5	4	0.157894737	0.105263158	0.052631579	19	NA	NA	NA	+	1	138.5	5	0.225806452	0.032258065	0.064516129	31	NA	NA	NA	-	0.467106579	5026	-4.14383304541722	-5.71778083753286	2.83840706142605
13120	chr1	+	ENSG00000188783.5	protein_coding,	protein_coding	2.13949	1.8492	13514	203444956	203460480	15525	protein_coding	KNOWN	PRELP	protein_coding	PRELP-001	203444956	1	5042	1.994345	5042	1	1	-128	5	0.208333333	0	0	24	NA	NA	NA	-	0	NA	NA	NA	NA	NA	NA	NA	NA	NA	NA	0.48830234	5028	0.995915001880393	-2.57948207737981	3.09354311626867
13132	chr1	+	ENSG00000058673.10	processed_transcript,protein_coding,protein_coding,	protein_coding	9.36026	10.1408	13529	203764782	203787793	23012	protein_coding	KNOWN	ZC3H11A	protein_coding	ZC3H11A-007	203764782	1	5049	29.25159	5049	1	0	NA	NA	NA	NA	NA	NA	NA	NA	NA	NA	3	187.5|298.5|380	6|3|6	0.0975609756097561|0.105263157894737|0.105263157894737	0.0975609756097561|0|0.0263157894736842	0.0975609756097561|0.0526315789473684|0.131578947368421	41|19|38	NA|NA|NA	NA|NA|NA	NA|NA|NA	+|-|-	0.448110378	5035	4.87044314087471	-3.57861129513851	5.21596973831137
13149	chr1	+	ENSG00000182004.8	ambiguous_orf,	protein_coding	76.5402	103.555	13546	203830978	203834247	3270	protein_coding	KNOWN	SNRPE	ambiguous_orf	SNRPE-003	203830978	1	5054	90.0476	5054	1	0	NA	NA	NA	NA	NA	NA	NA	NA	NA	NA	0	NA	NA	NA	NA	NA	NA	NA	NA	NA	NA	0.470705859	5040	6.49261592000015	-4.10529316886008	7.48431138679029
13158	chr1	+	ENSG00000143842.10	processed_transcript,	protein_coding	2.62087	3.4598	13555	204042243	204088987	46745	protein_coding	KNOWN	SOX13	processed_transcript	SOX13-001	204042243	1	5060	3.040335	5060	1	2	-192|-57.5	4|5	0.0909090909090909|0.16	0.0909090909090909|0	0.0454545454545455|0.04	22|25	NA|NA	NA|NA	NA|NA	-|-	1	456.5	7	0.054054054	0.135135135	0.108108108	37	NA	NA	NA	-	0.477904419	5046	1.60423029610679	-1.76414544925366	6.68238084364553
13166	chr1	+	ENSG00000234555.1	ambiguous_orf,	processed_transcript	0	0.119303	13564	204100190	204101094	905	processed_transcript	NOVEL	RP11-74C13.4	ambiguous_orf	RP11-74C13.4-001	204100190	1	5061	0.0596515	5061	1	4	-1796|-1752.5|-1067|-836	5|5|1|4	0.15625|0.151515151515152|0|0.0714285714285714	0.125|0.121212121212121|0|0.25	0.0625|0|0|0.107142857142857	32|33|16|28	NA|NA|NA|NA	NA|NA|NA|NA	NA|NA|NA|NA	-|-|+|-	5	203|318.5|1014|1104.5|1875	4|4|5|4|4	0.0769230769230769|0.142857142857143|0.1875|0.157894736842105|0.192307692307692	0.307692307692308|0.19047619047619|0.125|0|0.0384615384615385	0.0384615384615385|0.0476190476190476|0.125|0.105263157894737|0.0769230769230769	26|21|32|19|26	NA|5|NA|NA|NA	NA|3|NA|NA|NA	NA|1|NA|NA|NA	-|+|-|+|-	0.557688462	5047	-4.06729777330682	-4.66929020255851	2.48127285892788
13178	chr1	-	ENSG00000143845.9	protein_coding,	protein_coding	5.50918	4.11597	13577	204100190	204121131	20942	protein_coding	KNOWN	ETNK2	protein_coding	ETNK2-001	204121131	1	5064	4.812575	5064	1	2	-83|-872.5	5|4	0|0.24	0.230769230769231|0	0|0.04	26|25	NA|NA	NA|NA	NA|NA	-|+	1	788.5	3	0	0.105263158	0.052631579	19	NA	NA	NA	+	0.569086183	5050	2.26680902407879	-1.71406040174145	2.66445988022516
13190	chr1	-	ENSG00000143850.5	protein_coding,protein_coding,	protein_coding	0.106974	0.0596517	13589	204190349	204329044	138696	protein_coding	KNOWN	PLEKHA6	protein_coding	PLEKHA6-001	204329044	1	5072	0.1666257	5072	1	1	-466	3	0.045454545	0.045454545	0.045454545	22	NA	NA	NA	-	4	1278|1161.5|1021|420	4|4|4|4	0.192307692307692|0.142857142857143|0.285714285714286|0.136363636363636	0.115384615384615|0.0952380952380952|0|0.0909090909090909	0.230769230769231|0.0476190476190476|0.0357142857142857|0.0454545454545455	26|21|28|22	4|NA|NA|NA	6|NA|NA|NA	4|NA|NA|NA	+|-|-|+	0.535492901	5058	-2.58531715875146	-4.72543178710323	0.927797552551172
13195	chr1	-	ENSG00000158615.7	protein_coding,	protein_coding	7.48821	8.82845	13594	204375080	204380945	5866	protein_coding	KNOWN	PPP1R15B	protein_coding	PPP1R15B-201	204380945	1	5076	8.15833	5076	1	1	-246	2	0	0.03125	0	32	NA	NA	NA	+	0	NA	NA	NA	NA	NA	NA	NA	NA	NA	NA	0.462907419	5062	3.02827386453845	-2.69337841533103	8.17557199585365
13205	chr1	-	ENSG00000133056.8	protein_coding,	protein_coding	1.97903	2.38607	13604	204438538	204463852	25315	protein_coding	KNOWN	PIK3C2B	protein_coding	PIK3C2B-003	204463852	1	5077	2.18255	5077	1	0	NA	NA	NA	NA	NA	NA	NA	NA	NA	NA	1	1075.5	4	0.137931034	0.103448276	0.103448276	29	NA	NA	NA	-	0.471305739	5063	1.12601470490891	-1.56191582701213	4.06377034031311
13219	chr1	+	ENSG00000240710.1	processed_transcript,	processed_transcript	0.0534872	0	13618	204572163	204585693	13531	processed_transcript	PUTATIVE	RP11-430C7.4	processed_transcript	RP11-430C7.4-001	204572163	1	5082	0.0267436	5082	1	4	-1756|-1080|-376|-247	4|4|4|3	0.125|0.111111111111111|0.333333333333333|0	0.125|0.0555555555555556|0.0416666666666667|0.111111111111111	0.125|0.0555555555555556|0.0416666666666667|0.0555555555555556	24|18|24|18	5|NA|NA|NA	3|NA|NA|NA	3|NA|NA|NA	+|-|-|+	0	NA	NA	NA	NA	NA	NA	NA	NA	NA	NA	0.4905019	5068	-5.22466250771799	-7.07806405709428	2.34036257745446
13226	chr1	-	ENSG00000170382.7	protein_coding,	protein_coding	0.427898	0.119303	13625	204586298	204654861	68564	protein_coding	KNOWN	LRRN2	protein_coding	LRRN2-002	204654861	1	5087	0.2736005	5087	1	0	NA	NA	NA	NA	NA	NA	NA	NA	NA	NA	3	1440|1312|1018	4|4|6	0.0454545454545455|0.181818181818182|0.075	0.0454545454545455|0|0.15	0.181818181818182|0.0909090909090909|0.175	22|22|40	NA|NA|NA	NA|NA|NA	NA|NA|NA	-|+|-	0.49210158	5073	-1.86985722816187	-2.57517675514207	2.39667985848242
13230	chr1	+	ENSG00000163531.10	protein_coding,protein_coding,protein_coding,protein_coding,protein_coding,protein_coding,protein_coding,protein_coding,protein_coding,protein_coding,	protein_coding	0.534872	0.536865	13629	204797782	204991949	194168	protein_coding	KNOWN	NFASC	protein_coding	NFASC-201	204797782	1	5090	5.358685	5090	1	0	NA	NA	NA	NA	NA	NA	NA	NA	NA	NA	3	351.5|646.5|1057.5	5|6|4	0.037037037037037|0.219512195121951|0.173913043478261	0.0740740740740741|0.146341463414634|0.130434782608696	0.185185185185185|0.0487804878048781|0.0434782608695652	27|41|23	NA|NA|NA	NA|NA|NA	NA|NA|NA	-|-|+	0.49130174	5076	2.42187901248612	-1.04960324068917	2.40214885064068
13240	chr1	+	ENSG00000163531.10	nonsense_mediated_decay,protein_coding,	protein_coding	0	0.0596517	13639	204913379	204986066	72688	protein_coding	KNOWN	NFASC	nonsense_mediated_decay	NFASC-021	204913379	1	5092	0.0596517	5092	1	0	NA	NA	NA	NA	NA	NA	NA	NA	NA	NA	3	209|1362.5|1447.5	5|4|4	0.166666666666667|0.16|0.2	0.0416666666666667|0.08|0	0.0416666666666667|0.12|0	24|25|15	NA|4|1	NA|1|1	NA|5|1	+|-|+	0.453309338	5078	-4.06729293623609	-5.99299973689688	1.6929176730916
13242	chr1	+	ENSG00000163531.10	processed_transcript,	protein_coding	0.0534872	0.0596517	13643	204926786	204937953	11168	protein_coding	KNOWN	NFASC	processed_transcript	NFASC-025	204926786	1	5094	0.05656945	5094	1	1	-1339.5	4	0.217391304	0.130434783	0.086956522	23	3	5	3	-	1	223.5	4	0.095238095	0.095238095	0.19047619	21	2	1	6	-	0.48930214	5080	-4.14383304541722	-6.60107178363239	1.93836070100875
13257	chr1	+	ENSG00000184144.5	retained_intron,	protein_coding	0.0534872	0	13660	205041163	205042097	935	protein_coding	KNOWN	CNTN2	retained_intron	CNTN2-007	205041163	1	5097	0.0267436	5097	1	2	-1951.5|-1468.5	4|4	0.172413793103448|0.172413793103448	0.172413793103448|0.0689655172413793	0.0344827586206897|0.137931034482759	29|29	NA|NA	NA|NA	NA|NA	-|+	1	1411	5	0.166666667	0.166666667	0.033333333	30	NA	NA	NA	+	0.523895221	5083	-5.22466250771799	-6.39277337948732	2.83023483281309
13260	chr1	-	ENSG00000117222.9	protein_coding,protein_coding,	protein_coding	8.13006	10.9759	13663	205055270	205091143	35874	protein_coding	KNOWN	RBBP5	protein_coding	RBBP5-001	205091143	1	5099	19.10596	5099	1	0	NA	NA	NA	NA	NA	NA	NA	NA	NA	NA	0	NA	NA	NA	NA	NA	NA	NA	NA	NA	NA	0.429314137	5085	4.25595084420506	-4.27366400277336	7.06190469209877
13266	chr1	+	ENSG00000133069.10	protein_coding,	protein_coding	0	0.0596517	13669	205197304	205242471	45168	protein_coding	KNOWN	TMCC2	protein_coding	TMCC2-001	205197304	1	5103	0.02982585	5103	1	3	-453.5|-154|-15	4|6|4	0|0.0555555555555556|0.0357142857142857	0.173913043478261|0.222222222222222|0.214285714285714	0.0434782608695652|0|0.0357142857142857	23|36|28	NA|NA|NA	NA|NA|NA	NA|NA|NA	-|+|-	2	212.5|1383.5	4|4	0.2|0	0.04|0.0769230769230769	0.04|0.0512820512820513	25|39	NA|NA	NA|NA	NA|NA	-|+	0.435712857	5089	-5.06729293623609	-2.83443148559021	2.57528787710183
13276	chr1	+	ENSG00000235363.1	processed_pseudogene,	pseudogene	0.213949	0	13679	205320375	205320599	225	pseudogene	KNOWN	SNRPGP10	processed_pseudogene	SNRPGP10-001	205320375	1	5108	0.1069745	5108	1	1	-1762	4	0.272727273	0	0.136363636	22	5	4	1	+	0	NA	NA	NA	NA	NA	NA	NA	NA	NA	NA	0.49710058	5094	-3.22466115908283	-5.90392169577012	2.12297051939198
13277	chr1	-	ENSG00000162873.9	processed_transcript,	protein_coding	0.481385	0.178955	13680	205306443	205325706	19264	protein_coding	KNOWN	KLHDC8A	processed_transcript	KLHDC8A-004	205325706	1	5109	0.33017	5109	1	1	-22.5	5	0.137931034	0.137931034	0.034482759	29	NA	NA	NA	+	2	495|181.5	4|4	0.208333333333333|0.225806451612903	0.0416666666666667|0.161290322580645	0|0.0967741935483871	24|31	NA|6	NA|4	NA|7	-|-	0.459508098	5095	-1.59871905524632	-4.94337207914753	2.83023483281309
13289	chr1	+	ENSG00000224717.1	processed_transcript,	lincRNA	0.427898	0.178955	13692	205425057	205438152	13096	lincRNA	NOVEL	RP11-576D8.4	processed_transcript	RP11-576D8.4-001	205425057	1	5114	0.3034265	5114	1	3	-1496|-713.5|-440.5	4|4|4	0.0384615384615385|0.148148148148148|0.206896551724138	0.0384615384615385|0.185185185185185|0.0689655172413793	0.153846153846154|0.0740740740740741|0.172413793103448	26|27|29	NA|NA|NA	NA|NA|NA	NA|NA|NA	+|+|-	3	1000.5|1484.5|1649	5|5|2	0.0344827586206897|0.0740740740740741|0.0909090909090909	0.172413793103448|0.0740740740740741|0.0909090909090909	0.0344827586206897|0.037037037037037|0	29|27|22	NA|NA|NA	NA|NA|NA	NA|NA|NA	-|-|+	0.542091582	5100	-1.72058100485598	-2.7799078401038	2.37659571783888
[truncated: 8,694 more rows]
[truncated: 9 more columns]
