# Supplementary material for: Relationships between putative G-quadruplex-forming sequences, RecQ helicases, and transcription
Source: BMC Med Genet. 2015 Oct 8;16:91. doi: 10.1186/s12881-015-0236-4 (PMC4599794; doi:10.1186/s12881-015-0236-4)
Supplement: Additional file 14: — HeLa-S3 epigenetic modeling of gene expression dataset. Expression modeling dataset used for epigenetic modeling of gene expression analysis. Each row corresponds to a TSS and contains information on positions of PQS within 2 kbp of the TSS as well as “bestbin” epigenomic track signals for DNase hypersensitivity and histone modifications. This file is an output of Additional file 11 and is taken as input by Additional file 19. (CSV 4263 kb) [file 12881_2015_236_MOESM14_ESM.csv]

unique.tss.number	seqnames.x	strand.x	gene_id.x	trbiotlist	gene_biotype	rpm1	rpm2	pooled.expression.out	start.y	end.y	width.y	gene_type	gene_status	gene_name	transcript_type	transcript_name	tss.out	chr.out	unique.gene.number	agg.exp.out	gene.num.out	strongest.tss	quad.num.up	delta.up	n.stacks.up	fa.up	fc.up	ft.up	length.up	l1.up	l2.up	l3.up	strand.up	quad.num.down	delta.down	n.stacks.down	fa.down	fc.down	ft.down	length.down	l1.down	l2.down	l3.down	strand.down	tss.gc	row.num	log.exp	DNAse	H3K79me2
83	chr1	+	ENSG00000239530.1	Mt_tRNA_pseudogene,	Mt_tRNA_pseudogene	0.0504492	0	83	568069	568136	68	Mt_tRNA_pseudogene	NOVEL	AC114498.1	Mt_tRNA_pseudogene	AC114498.1-201	568069	1	54	0.0252246	54	1	0	NA	NA	NA	NA	NA	NA	NA	NA	NA	NA	1	753	5	0.227272727	0.090909091	0.181818182	44	NA	NA	NA	-	0.436512697	54	-5.3090247978501	-6.51341948315582	5.31976113059769
86	chr1	+	ENSG00000240409.1	unprocessed_pseudogene,	pseudogene	0.0504492	0	86	568915	569121	207	pseudogene	KNOWN	RP5-857K21.14	unprocessed_pseudogene	RP5-857K21.14-001	568915	1	57	0.0252246	57	1	1	-93	5	0.227272727	0.090909091	0.181818182	44	NA	NA	NA	-	0	NA	NA	NA	NA	NA	NA	NA	NA	NA	NA	0.435712857	57	-5.3090247978501	-6.51341948315582	4.56051710777541
113	chr1	-	ENSG00000225880.4	non_coding,	processed_transcript	7.31513	5.34175	113	761589	762886	1298	processed_transcript	KNOWN	NCRNA00115	non_coding	NCRNA00115-201	762886	1	79	6.32844	79	1	2	-101.5|-500.5	8|7	0.0232558139534884|0.0731707317073171	0.255813953488372|0.24390243902439	0.0465116279069767|0.0487804878048781	43|41	NA|NA	NA|NA	NA|NA	+|+	1	348.5	4	0.16	0.12	0.04	25	NA	NA	NA	+	0.454909018	79	2.66184991013782	-1.75854422862764	5.71582651813097
118	chr1	+	ENSG00000228794.1	processed_transcript,	lincRNA	1.26123	2.57878	118	763079	788146	25068	lincRNA	NOVEL	RP11-206L10.11	processed_transcript	RP11-206L10.11-003	763079	1	80	1.920005	80	1	2	-541.5|-91.5	4|8	0.16|0.0232558139534884	0.12|0.255813953488372	0.04|0.0465116279069767	25|43	NA|NA	NA|NA	NA|NA	+|+	1	307.5	7	0.073170732	0.243902439	0.048780488	41	NA	NA	NA	+	0.458708258	80	0.941110067959875	-2.45445662083139	5.59414138253271
143	chr1	-	ENSG00000188976.6	processed_transcript,	protein_coding	216.478	164.182	145	893626	894636	1011	protein_coding	KNOWN	NOC2L	processed_transcript	NOC2L-004	894636	1	91	190.33	91	1	5	-64.5|-276.5|-1567|-1706.5|-1953	5|4|5|4|4	0.111111111111111|0|0|0|0	0.148148148148148|0.217391304347826|0.235294117647059|0.217391304347826|0.357142857142857	0.037037037037037|0.0869565217391304|0.0588235294117647|0.0434782608695652|0.107142857142857	27|23|34|23|28	NA|1|NA|NA|2	NA|4|NA|NA|7	NA|6|NA|NA|6	-|-|+|-|+	1	134.5	4	0.037037037	0.185185185	0.111111111	27	NA	NA	NA	-	0.698260348	91	7.57235916830764	-2.51501631344683	4.29748227165988
164	chr1	+	ENSG00000187608.5	protein_coding,	protein_coding	15.6393	9.9467	166	948803	949920	1118	protein_coding	KNOWN	ISG15	protein_coding	ISG15-001	948803	1	98	12.793	98	1	2	-1840|-147.5	4|4	0.115384615384615|0	0.0769230769230769|0	0.0384615384615385|0.238095238095238	26|21	NA|NA	NA|NA	NA|NA	-|+	2	1609.5|1837.5	4|4	0.105263157894737|0.130434782608696	0.105263157894737|0.0434782608695652	0.105263157894737|0.130434782608696	19|23	2|NA	3|NA	1|NA	+|-	0.486702659	98	3.67728271544843	-3.02038433307178	4.47961629676054
279	chr1	-	ENSG00000127054.12	retained_intron,	protein_coding	0.302695	0.306997	281	1247645	1249145	1501	protein_coding	KNOWN	CPSF3L	retained_intron	CPSF3L-048	1249145	1	122	0.304846	122	1	3	-966|-1720.5|-1997.5	4|4|30	0.0833333333333333|0.0476190476190476|0.154228855721393	0.125|0.0952380952380952|0.109452736318408	0.166666666666667|0.142857142857143|0.0248756218905473	24|21|201	3|NA|NA	5|NA|NA	1|NA|NA	-|-|+	2	1564|1191	5|7	0.0882352941176471|0.1	0.176470588235294|0.175	0.0294117647058824|0.125	34|40	NA|NA	NA|NA	NA|NA	+|-	0.552089582	122	-1.71384747891766	-4.96370064656688	1.97569034849086
405	chr1	-	ENSG00000215791.2	pseudogene,	pseudogene	0.0504492	0	411	1497726	1499904	2179	pseudogene	KNOWN	AL645728.2	pseudogene	AL645728.2-201	1499904	1	150	0.0252246	150	1	0	NA	NA	NA	NA	NA	NA	NA	NA	NA	NA	1	580.5	5	0.111111111	0.111111111	0.074074074	27	NA	NA	NA	+	0.49330134	150	-5.3090247978501	-5.33082806711235	1.5739386909486
454	chr1	-	ENSG00000189339.7	processed_transcript,	protein_coding	0	0.0613994	464	1595221	1601578	6358	protein_coding	NOVEL	SLC35E2B	processed_transcript	SLC35E2B-002	1601578	1	160	0.0306997	160	1	0	NA	NA	NA	NA	NA	NA	NA	NA	NA	NA	0	NA	NA	NA	NA	NA	NA	NA	NA	NA	NA	0.531093781	159	-5.0256316322453	-5.51647053589877	1.08893127219265
547	chr1	+	ENSG00000067606.11	protein_coding,protein_coding,	protein_coding	1.86662	1.47359	562	2036155	2116832	80678	protein_coding	KNOWN	PRKCZ	protein_coding	PRKCZ-009	2036155	1	179	3.34021	179	1	3	-1205.5|-935|-480.5	4|4|5	0|0.142857142857143|0.12	0.12|0.178571428571429|0.08	0.28|0.0714285714285714|0.08	25|28|25	NA|NA|NA	NA|NA|NA	NA|NA|NA	-|+|+	0	NA	NA	NA	NA	NA	NA	NA	NA	NA	NA	0.544891022	178	1.73993880821867	-3.10350334670936	2.83357099632057
699	chr1	+	ENSG00000130762.10	protein_coding,	protein_coding	0.252246	0.184198	724	3370990	3397677	26688	protein_coding	KNOWN	ARHGEF16	protein_coding	ARHGEF16-001	3370990	1	220	0.218222	220	1	2	-1009.5|-11	4|4	0.19047619047619|0.0454545454545455	0|0.136363636363636	0.0952380952380952|0.0454545454545455	21|22	1|NA	1|NA	7|NA	-|+	5	175.5|438|570.5|1004|1254	12|4|5|4|4	0.0434782608695652|0.0384615384615385|0.0540540540540541|0.181818181818182|0.0277777777777778	0.246376811594203|0.153846153846154|0.27027027027027|0|0.166666666666667	0.0579710144927536|0.0769230769230769|0.0540540540540541|0.0454545454545455|0.166666666666667	69|26|37|22|36	NA|NA|NA|NA|NA	NA|NA|NA|NA|NA	NA|NA|NA|NA|NA	-|+|+|+|+	0.558088382	219	-2.19613154093001	-1.23329032284942	5.01685125335704
723	chr1	-	ENSG00000116213.10	processed_transcript,	protein_coding	21.0373	17.1304	749	3563810	3566625	2816	protein_coding	KNOWN	WDR8	processed_transcript	WDR8-010	3566625	1	226	19.08385	226	1	2	-750.5|-1918.5	4|6	0.111111111111111|0.205128205128205	0.222222222222222|0.0769230769230769	0.111111111111111|0.0512820512820513	27|39	NA|NA	NA|NA	NA|NA	+|-	1	24	4	0.035714286	0.25	0.178571429	28	6	5	4	-	0.619076185	225	4.25428034671278	-1.31313199703216	3.5068004808052
733	chr1	-	ENSG00000244553.1	processed_transcript,	lincRNA	0.0504492	0	759	3652739	3654439	1701	lincRNA	NOVEL	RP5-1092A11.3	processed_transcript	RP5-1092A11.3-001	3654439	1	232	0.0252246	232	1	1	-1258	4	0.208333333	0.125	0.083333333	24	3	6	3	+	1	970	4	0.166666667	0.055555556	0.055555556	18	NA	NA	NA	-	0.528494301	231	-5.3090247978501	-5.44559779223863	2.19785407945454
791	chr1	-	ENSG00000131697.12	nonsense_mediated_decay,	protein_coding	1.31168	2.51738	819	5923325	6052507	129183	protein_coding	KNOWN	NPHP4	nonsense_mediated_decay	NPHP4-011	6052507	1	253	1.91453	253	1	3	-579.5|-858.5|-1745	5|6|4	0.12|0.2|0.178571428571429	0.16|0.0571428571428571|0.0357142857142857	0.04|0.0857142857142857|0.0714285714285714	25|35|28	NA|NA|NA	NA|NA|NA	NA|NA|NA	-|-|-	4	836.5|660.5|501|435.5	4|4|7|4	0.173913043478261|0.111111111111111|0.195652173913043|0.0740740740740741	0.173913043478261|0.0740740740740741|0.130434782608696|0.222222222222222	0|0|0|0.148148148148148	23|27|46|27	2|NA|NA|NA	5|NA|NA|NA	3|NA|NA|NA	+|+|+|-	0.607478504	252	0.936990266880227	-0.819734390285508	5.05866131181702
883	chr1	-	ENSG00000171680.14	protein_coding,	protein_coding	0.958535	0.245598	912	6527182	6551760	24579	protein_coding	KNOWN	PLEKHG5	protein_coding	PLEKHG5-202	6551760	1	272	0.6020665	272	1	2	-1212|-1254.5	5|3	0.235294117647059|0.185185185185185	0.0882352941176471|0.0740740740740741	0|0.148148148148148	34|27	NA|NA	NA|NA	NA|NA	-|-	2	1162|927	6|4	0.125|0.0833333333333333	0.2|0.0833333333333333	0|0.0833333333333333	40|24	NA|NA	NA|NA	NA|NA	+|+	0.568286343	271	-0.732005249228563	-2.82780700393936	3.72368567810983
896	chr1	-	ENSG00000162408.10	protein_coding,	protein_coding	40.3089	30.3313	925	6581407	6614595	33189	protein_coding	KNOWN	NOL9	protein_coding	NOL9-001	6614595	1	277	35.3201	277	1	0	NA	NA	NA	NA	NA	NA	NA	NA	NA	NA	1	291	5	0.071428571	0.142857143	0.142857143	28	NA	NA	NA	+	0.516896621	276	5.1424175225085	-1.34356311240579	5.79330192568477
919	chr1	+	ENSG00000041988.10	protein_coding,	protein_coding	18.1113	24.9282	948	6685241	6693428	8188	protein_coding	KNOWN	THAP3	protein_coding	THAP3-003	6685241	1	283	21.51975	283	1	1	-40	6	0.083333333	0.194444444	0.055555556	36	NA	NA	NA	-	2	334.5|576.5	4|5	0.12|0	0.24|0.347826086956522	0.04|0	25|23	3|NA	2|NA	7|NA	+|-	0.512897421	282	4.42758941275145	-1.6230595902078	4.9462238640474
1013	chr1	-	ENSG00000142599.13	processed_transcript,	protein_coding	0.0504492	0.122799	1042	8412969	8415142	2174	protein_coding	KNOWN	RERE	processed_transcript	RERE-011	8415142	1	319	0.0866241	319	1	2	-281|-316.5	4|4	0.142857142857143|0.12	0.178571428571429|0.04	0.107142857142857|0.12	28|25	NA|4	NA|1	NA|6	+|-	0	NA	NA	NA	NA	NA	NA	NA	NA	NA	NA	0.620675865	318	-3.52908773164212	-5.02814564086679	1.71350402987882
1023	chr1	-	ENSG00000142599.13	protein_coding,	protein_coding	0.756738	0.613994	1052	8412466	8585998	173533	protein_coding	KNOWN	RERE	protein_coding	RERE-002	8585998	1	324	0.685366	324	1	0	NA	NA	NA	NA	NA	NA	NA	NA	NA	NA	0	NA	NA	NA	NA	NA	NA	NA	NA	NA	NA	0.409718056	323	-0.54505347123579	-3.19038799671263	2.5590424154201
1040	chr1	-	ENSG00000074800.8	processed_transcript,	protein_coding	45.0511	41.0148	1069	8931150	8934976	3827	protein_coding	KNOWN	ENO1	processed_transcript	ENO1-007	8934976	1	333	43.03295	333	1	0	NA	NA	NA	NA	NA	NA	NA	NA	NA	NA	1	1180	4	0.2	0.05	0.05	20	2	2	2	+	0.526894621	332	5.4273698383688	-5.87440179689223	2.97018443119726
1041	chr1	-	ENSG00000236269.1	processed_transcript,	processed_transcript	0.807187	1.65778	1070	8935847	8938066	2220	processed_transcript	PUTATIVE	RP3-477M7.2	processed_transcript	RP3-477M7.2-001	8938066	1	334	1.2324835	334	1	0	NA	NA	NA	NA	NA	NA	NA	NA	NA	NA	0	NA	NA	NA	NA	NA	NA	NA	NA	NA	NA	0.530093981	333	0.301568332503782	-4.26406199931834	1.89916171227405
1048	chr1	-	ENSG00000074800.8	processed_transcript,	protein_coding	3.12785	4.78915	1077	8934915	8939308	4394	protein_coding	KNOWN	ENO1	processed_transcript	ENO1-008	8939308	1	337	3.9585	337	1	0	NA	NA	NA	NA	NA	NA	NA	NA	NA	NA	0	NA	NA	NA	NA	NA	NA	NA	NA	NA	NA	0.482703459	336	1.98495385138534	-2.97203919407	2.60757036474281
1117	chr1	-	ENSG00000178585.10	protein_coding,	protein_coding	0	0.184198	1149	9910717	9938234	27518	protein_coding	KNOWN	CTNNBIP1	protein_coding	CTNNBIP1-004	9938234	1	368	0.092099	368	1	1	-1959	5	0.088235294	0.117647059	0.117647059	34	NA	NA	NA	-	0	NA	NA	NA	NA	NA	NA	NA	NA	NA	NA	0.50389922	367	-3.44067069798442	-3.5951622414843	4.00640253977914
1124	chr1	-	ENSG00000162441.6	processed_transcript,	protein_coding	0.554941	0.798192	1156	9982171	10002807	20637	protein_coding	KNOWN	LZIC	processed_transcript	LZIC-003	10002807	1	371	0.6765665	371	1	0	NA	NA	NA	NA	NA	NA	NA	NA	NA	NA	0	NA	NA	NA	NA	NA	NA	NA	NA	NA	NA	0.480903819	370	-0.563696350626257	-4.46605799597693	5.3068733663027
1126	chr1	+	ENSG00000228150.1	processed_transcript,	processed_transcript	0.252246	0.429796	1158	10002981	10010032	7052	processed_transcript	NOVEL	RP11-84A14.4	processed_transcript	RP11-84A14.4-001	10002981	1	372	0.341021	372	1	0	NA	NA	NA	NA	NA	NA	NA	NA	NA	NA	0	NA	NA	NA	NA	NA	NA	NA	NA	NA	NA	0.433113377	371	-1.55206751205137	-4.06742472893364	3.80871082831931
1183	chr1	+	ENSG00000251503.2	processed_transcript,	protein_coding	0.554941	0.613994	1216	10491315	10511716	20402	protein_coding	NOVEL	APITD1-CORT	processed_transcript	APITD1-CORT-003	10491315	1	393	0.5844675	393	1	1	-667.5	4	0	0.142857143	0.142857143	21	2	2	2	+	1	218	4	0.181818182	0.090909091	0.090909091	22	2	1	6	-	0.557088582	392	-0.774805290647838	-4.28922775237766	6.29399508238624
1193	chr1	+	ENSG00000142655.7	protein_coding,	protein_coding	45.0007	55.7507	1226	10535008	10690372	155365	protein_coding	KNOWN	PEX14	protein_coding	PEX14-201	10535008	1	400	50.3757	400	1	0	NA	NA	NA	NA	NA	NA	NA	NA	NA	NA	2	203.5|346	9|4	0.111111111111111|0.125	0.158730158730159|0.166666666666667	0.0634920634920635|0.125	63|24	NA|1	NA|4	NA|6	-|+	0.480903819	399	5.65465607576394	-2.06162389638863	4.25570950936196
1239	chr1	-	ENSG00000171824.9	processed_transcript,	protein_coding	0.807187	0.675394	1275	11126678	11141274	14597	protein_coding	KNOWN	EXOSC10	processed_transcript	EXOSC10-003	11141274	1	411	0.7412905	411	1	0	NA	NA	NA	NA	NA	NA	NA	NA	NA	NA	0	NA	NA	NA	NA	NA	NA	NA	NA	NA	NA	0.431113777	410	-0.431889072222981	-5.84093922450968	1.33088188912761
1244	chr1	-	ENSG00000171824.9	protein_coding,	protein_coding	50.1465	53.2947	1280	11126675	11159926	33252	protein_coding	KNOWN	EXOSC10	protein_coding	EXOSC10-002	11159926	1	413	51.7206	413	1	0	NA	NA	NA	NA	NA	NA	NA	NA	NA	NA	0	NA	NA	NA	NA	NA	NA	NA	NA	NA	NA	0.481503699	412	5.69266710653985	-1.82140000166405	5.54850950212124
1247	chr1	-	ENSG00000198793.6	processed_transcript,	protein_coding	0	0.0613994	1283	11167364	11175584	8221	protein_coding	KNOWN	MTOR	processed_transcript	MTOR-006	11175584	1	414	0.0306997	414	1	0	NA	NA	NA	NA	NA	NA	NA	NA	NA	NA	0	NA	NA	NA	NA	NA	NA	NA	NA	NA	NA	0.450909818	413	-5.0256316322453	-5.61201992639311	1.67588997023324
1253	chr1	-	ENSG00000198793.6	processed_transcript,	protein_coding	0.100898	0	1289	11191651	11205082	13432	protein_coding	KNOWN	MTOR	processed_transcript	MTOR-003	11205082	1	416	0.050449	416	1	0	NA	NA	NA	NA	NA	NA	NA	NA	NA	NA	1	409	4	0.142857143	0.035714286	0.178571429	28	NA	NA	NA	+	0.451109778	415	-4.30903051725854	-5.69927881864468	1.85086502506115
1264	chr1	+	ENSG00000120942.8	protein_coding,	protein_coding	12.3601	10.0081	1300	11333585	11355112	21528	protein_coding	KNOWN	UBIAD1	protein_coding	UBIAD1-003	11333585	1	423	11.1841	423	1	4	-563.5|-514|-419|-374	6|7|5|6	0.0344827586206897|0.113636363636364|0.117647058823529|0.0666666666666667	0.172413793103448|0.0909090909090909|0.0588235294117647|0.1	0|0.0681818181818182|0.0588235294117647|0.0666666666666667	29|44|34|30	NA|NA|NA|NA	NA|NA|NA|NA	NA|NA|NA|NA	-|-|-|-	0	NA	NA	NA	NA	NA	NA	NA	NA	NA	NA	0.49330134	422	3.48337726028945	-2.61134749050894	3.35839121131949
1316	chr1	+	ENSG00000215910.3	processed_transcript,	protein_coding	0.353144	0.552595	1356	11847869	11849642	1774	protein_coding	KNOWN	C1orf167	processed_transcript	C1orf167-003	11847869	1	440	0.4528695	440	1	0	NA	NA	NA	NA	NA	NA	NA	NA	NA	NA	2	279|1348	5|4	0.15625|0.125	0.125|0.166666666666667	0.09375|0.0416666666666667	32|24	NA|NA	NA|NA	NA|NA	+|+	0.547690462	439	-1.14283271531486	-3.28143893247452	2.80511989575524
1318	chr1	-	ENSG00000177000.6	protein_coding,	protein_coding	1.56393	3.86816	1358	11845810	11863571	17762	protein_coding	KNOWN	MTHFR	protein_coding	MTHFR-201	11863571	1	441	2.716045	441	1	0	NA	NA	NA	NA	NA	NA	NA	NA	NA	NA	1	365.5	4	0.16	0.12	0.08	25	NA	NA	NA	+	0.515496901	440	1.44150738265298	-2.89489861163017	4.32877644723361
1332	chr1	+	ENSG00000242349.1	non_coding,	processed_transcript	0.0504492	0	1372	11901074	11907741	6668	processed_transcript	KNOWN	NPPA-AS1	non_coding	NPPA-AS1-002	11901074	1	446	0.0252246	446	1	0	NA	NA	NA	NA	NA	NA	NA	NA	NA	NA	0	NA	NA	NA	NA	NA	NA	NA	NA	NA	NA	0.542891422	445	-5.3090247978501	-5.92609752844423	2.67851456547571
1345	chr1	+	ENSG00000083444.10	protein_coding,	protein_coding	48.4817	26.2789	1385	11994781	12035133	40353	protein_coding	KNOWN	PLOD1	protein_coding	PLOD1-202	11994781	1	453	37.3803	453	1	1	-72	4	0.083333333	0.083333333	0.041666667	24	NA	NA	NA	+	3	230|643.5|1590	4|5|4	0.133333333333333|0.219512195121951|0.15	0.133333333333333|0.0487804878048781|0.05	0.133333333333333|0.121951219512195|0.05	30|41|20	6|NA|NA	7|NA|NA	5|NA|NA	+|+|-	0.50109978	452	5.22420624253586	-2.01539610887591	6.60441483374388
1369	chr1	+	ENSG00000116691.6	processed_transcript,	protein_coding	0.353144	0	1409	12089153	12092082	2930	protein_coding	KNOWN	MIIP	processed_transcript	MIIP-006	12089153	1	457	0.176572	457	1	1	-720	5	0.166666667	0.041666667	0.125	24	NA	NA	NA	-	2	64|423.5	5|4	0.0833333333333333|0.0869565217391304	0.125|0.130434782608696	0.0416666666666667|0.130434782608696	24|23	NA|NA	NA|NA	NA|NA	+|-	0.515496901	456	-2.50167150990688	-4.92374192692054	2.45248053122175
1376	chr1	+	ENSG00000120949.10	protein_coding,	protein_coding	0	0.0613994	1416	12185956	12204264	18309	protein_coding	KNOWN	TNFRSF8	protein_coding	TNFRSF8-002	12185956	1	462	0.0306997	462	1	1	-354.5	4	0.086956522	0.130434783	0.130434783	23	NA	NA	NA	+	3	397|700.5|1644	4|4|5	0.0384615384615385|0.333333333333333|0.15625	0.269230769230769|0|0.1875	0.115384615384615|0|0.09375	26|21|32	NA|3|NA	NA|5|NA	NA|1|NA	+|-|-	0.50989802	461	-5.0256316322453	-4.86370364236733	3.83401984287277
1513	chr1	+	ENSG00000171729.8	protein_coding,protein_coding,	protein_coding	7.51693	3.68396	1559	15480229	15546973	66745	protein_coding	KNOWN	TMEM51	protein_coding	TMEM51-204	15480229	1	541	11.20089	541	1	3	-284|-93|-17.5	4|4|5	0.178571428571429|0.125|0.172413793103448	0.142857142857143|0.125|0.137931034482759	0.0714285714285714|0|0	28|16|29	NA|2|NA	NA|1|NA	NA|1|NA	+|+|-	2	1169.5|1869.5	6|4	0.0909090909090909|0.222222222222222	0.121212121212121|0.0740740740740741	0.0606060606060606|0.111111111111111	33|27	NA|NA	NA|NA	NA|NA	+|+	0.515096981	540	3.48554146534641	-2.31153310277652	5.58304858486354
1518	chr1	+	ENSG00000142621.14	protein_coding,nonsense_mediated_decay,protein_coding,protein_coding,	protein_coding	0.0504492	0	1564	15573768	15724622	150855	protein_coding	KNOWN	FHAD1	protein_coding	FHAD1-202	15573768	1	544	0.1008984	544	1	3	-478.5|-327|-7.5	7|4|4	0.162790697674419|0.136363636363636|0	0.0465116279069767|0.0909090909090909|0.210526315789474	0.186046511627907|0.0909090909090909|0.0526315789473684	43|22|19	NA|NA|NA	NA|NA|NA	NA|NA|NA	-|-|+	0	NA	NA	NA	NA	NA	NA	NA	NA	NA	NA	0.469106179	543	-3.3090247978501	-2.65520559224435	2.86567416309621
1538	chr1	+	ENSG00000142621.14	processed_transcript,	protein_coding	0.0504492	0	1588	15717643	15726779	9137	protein_coding	KNOWN	FHAD1	processed_transcript	FHAD1-017	15717643	1	547	0.0252246	547	1	1	-544	4	0.166666667	0.055555556	0.055555556	18	1	1	4	-	0	NA	NA	NA	NA	NA	NA	NA	NA	NA	NA	0.50689862	546	-5.3090247978501	-6.0259700306919	2.89001158019376
1549	chr1	+	ENSG00000215704.4	processed_transcript,	protein_coding	0.0504492	0.122799	1600	15792404	15809863	17460	protein_coding	KNOWN	CELA2B	processed_transcript	CELA2B-004	15792404	1	552	0.0866241	552	1	0	NA	NA	NA	NA	NA	NA	NA	NA	NA	NA	0	NA	NA	NA	NA	NA	NA	NA	NA	NA	NA	0.49910018	551	-3.52908773164212	-5.40835887903644	2.63876060847405
1570	chr1	+	ENSG00000235084.2	retrotransposed,	pseudogene	12.9654	10.8063	1623	15931077	15931538	462	pseudogene	KNOWN	RP4-680D5.3	retrotransposed	RP4-680D5.3-201	15931077	1	559	11.88585	559	1	0	NA	NA	NA	NA	NA	NA	NA	NA	NA	NA	0	NA	NA	NA	NA	NA	NA	NA	NA	NA	NA	0.49030194	558	3.57117317418247	-5.36015661776053	3.41818508670308
1578	chr1	+	ENSG00000215695.1	protein_coding,	protein_coding	0.0504492	0.245598	1631	15986364	15988217	1854	protein_coding	KNOWN	RSC1A1	protein_coding	RSC1A1-001	15986364	1	563	0.1480236	563	1	0	NA	NA	NA	NA	NA	NA	NA	NA	NA	NA	0	NA	NA	NA	NA	NA	NA	NA	NA	NA	NA	0.389122176	562	-2.75610088600174	-5.96162001346374	2.41336769352947
1616	chr1	+	ENSG00000065526.5	protein_coding,	protein_coding	0	0.0613994	1669	16203071	16247401	44331	protein_coding	KNOWN	SPEN	protein_coding	SPEN-004	16203071	1	577	0.0306997	577	1	0	NA	NA	NA	NA	NA	NA	NA	NA	NA	NA	0	NA	NA	NA	NA	NA	NA	NA	NA	NA	NA	0.381123775	576	-5.0256316322453	-5.27949387609985	3.51060298418054
1618	chr1	+	ENSG00000065526.5	processed_transcript,	protein_coding	0.0504492	0	1671	16265078	16266039	962	protein_coding	KNOWN	SPEN	processed_transcript	SPEN-005	16265078	1	579	0.0252246	579	1	1	-1338	4	0.125	0.125	0	16	1	1	2	-	0	NA	NA	NA	NA	NA	NA	NA	NA	NA	NA	0.566886623	578	-5.3090247978501	-5.31351292150895	0.758698849896259
1635	chr1	-	ENSG00000116809.6	protein_coding,protein_coding,protein_coding,	protein_coding	11.1997	15.2885	1689	16268366	16302627	34262	protein_coding	KNOWN	ZBTB17	protein_coding	ZBTB17-201	16302627	1	582	39.7323	582	1	1	-1835	5	0.235294118	0.058823529	0.088235294	34	NA	NA	NA	-	3	562|323.5|184	5|6|4	0.0714285714285714|0.0465116279069767|0.107142857142857	0.214285714285714|0.162790697674419|0.25	0.0357142857142857|0.116279069767442|0.0357142857142857	28|43|28	NA|NA|NA	NA|NA|NA	NA|NA|NA	-|-|-	0.433913217	581	5.31224040461217	-2.51254456324501	5.57739148339883
1647	chr1	+	ENSG00000186510.6	processed_transcript,	protein_coding	0.0504492	0	1701	16345370	16360545	15176	protein_coding	KNOWN	CLCNKA	processed_transcript	CLCNKA-003	16345370	1	588	0.0252246	588	1	3	-1916.5|-1666|-1017.5	4|4|5	0.130434782608696|0.05|0.103448275862069	0|0.1|0.241379310344828	0.173913043478261|0.15|0.0689655172413793	23|20|29	NA|1|NA	NA|4|NA	NA|2|NA	+|+|+	2	902|1023	4|4	0|0.1	0.05|0.1	0.1|0.1	20|20	NA|NA	NA|NA	NA|NA	+|-	0.610277944	587	-5.3090247978501	-4.74676101071936	2.54526759917562
1659	chr1	-	ENSG00000185519.8	protein_coding,	protein_coding	0.252246	0.122799	1714	16384264	16400121	15858	protein_coding	KNOWN	FAM131C	protein_coding	FAM131C-001	16400121	1	593	0.1875225	593	1	2	-69|-201	4|4	0|0.208333333333333	0.269230769230769|0.0833333333333333	0|0	26|24	NA|NA	NA|NA	NA|NA	+|+	5	1127.5|587.5|312|229|72.5	4|5|4|5|4	0.129032258064516|0.217391304347826|0.0714285714285714|0.0263157894736842|0	0.0645161290322581|0|0.178571428571429|0.236842105263158|0.19047619047619	0.161290322580645|0.0434782608695652|0.0714285714285714|0.0526315789473684|0.0476190476190476	31|23|28|38|21	NA|NA|NA|NA|NA	NA|NA|NA|NA|NA	NA|NA|NA|NA|NA	-|+|+|-|+	0.556288742	592	-2.41486438626051	-2.62463247222827	5.07436688635239
1662	chr1	-	ENSG00000142627.8	processed_transcript,	protein_coding	0.0504492	0.0613994	1717	16461055	16472945	11891	protein_coding	KNOWN	EPHA2	processed_transcript	EPHA2-003	16472945	1	594	0.0559243	594	1	0	NA	NA	NA	NA	NA	NA	NA	NA	NA	NA	2	1163|867	5|4	0.166666666666667|0.136363636363636	0.2|0.136363636363636	0|0.0454545454545455	30|22	NA|1	NA|7	NA|1	+|+	0.552289542	593	-4.16038089647601	-3.53038491395206	2.65240941508393
1666	chr1	-	ENSG00000142627.8	protein_coding,	protein_coding	25.83	41.0148	1721	16450832	16482582	31751	protein_coding	KNOWN	EPHA2	protein_coding	EPHA2-001	16482582	1	596	33.4224	596	1	0	NA	NA	NA	NA	NA	NA	NA	NA	NA	NA	5	1946.5|1033.5|689|280|115.5	3|4|5|5|4	0.0869565217391304|0.130434782608696|0.0416666666666667|0.0833333333333333|0.037037037037037	0.0434782608695652|0.130434782608696|0.166666666666667|0.25|0.185185185185185	0.130434782608696|0.0869565217391304|0.0416666666666667|0.0833333333333333|0.111111111111111	23|23|24|36|27	NA|NA|NA|NA|5	NA|NA|NA|NA|4	NA|NA|NA|NA|3	-|+|-|+|-	0.516696661	595	5.06274342923735	-3.16817140325267	4.7683941701033
1667	chr1	+	ENSG00000224621.1	processed_transcript,	processed_transcript	0.100898	0.0613994	1722	16485761	16488378	2618	processed_transcript	PUTATIVE	RP11-276H7.3	processed_transcript	RP11-276H7.3-001	16485761	1	597	0.0811487	597	1	0	NA	NA	NA	NA	NA	NA	NA	NA	NA	NA	0	NA	NA	NA	NA	NA	NA	NA	NA	NA	NA	0.565486903	596	-3.62328820675226	-2.9451237350558	4.13809062226538
1676	chr1	-	ENSG00000204377.2	protein_coding,	protein_coding	0.151348	0	1732	16555170	16556094	925	protein_coding	KNOWN	C1orf134	protein_coding	C1orf134-001	16556094	1	601	0.075674	601	1	2	-258|-1984.5	4|6	0.181818181818182|0.114285714285714	0.136363636363636|0.171428571428571	0.0454545454545455|0.171428571428571	22|35	1|NA	5|NA	2|NA	-|+	2	1353.5|1055	5|4	0.171428571428571|0.1	0.0857142857142857|0.05	0.171428571428571|0.05	35|20	NA|NA	NA|NA	NA|NA	+|-	0.572085583	600	-3.72405848420259	-5.14069830181549	1.63262372737615
1729	chr1	-	ENSG00000219481.3	processed_transcript,	lincRNA	8.77816	14.9815	1787	16892131	16940083	47953	lincRNA	NOVEL	RP5-1182A14.1	processed_transcript	RP5-1182A14.1-005	16940083	1	620	11.87983	620	1	0	NA	NA	NA	NA	NA	NA	NA	NA	NA	NA	1	363.5	4	0	0.08	0.12	25	NA	NA	NA	-	0.439712058	619	3.57044228625232	-1.71148193464066	7.4805588812147
1733	chr1	-	ENSG00000215908.4	processed_transcript,	lincRNA	14.5294	9.88531	1791	16947340	16971167	23828	lincRNA	NOVEL	CROCCP2	processed_transcript	CROCCP2-001	16971167	1	622	12.207355	622	1	0	NA	NA	NA	NA	NA	NA	NA	NA	NA	NA	0	NA	NA	NA	NA	NA	NA	NA	NA	NA	NA	0.617876425	621	3.60967873651022	-1.94038864341266	7.92267336864128
1741	chr1	-	ENSG00000236698.1	processed_pseudogene,	pseudogene	0.201797	0	1799	17012116	17012550	435	pseudogene	NOVEL	AL021920.1	processed_pseudogene	AL021920.1-001	17012550	1	627	0.1008985	627	1	0	NA	NA	NA	NA	NA	NA	NA	NA	NA	NA	0	NA	NA	NA	NA	NA	NA	NA	NA	NA	NA	0.473705259	626	-3.30902336800154	-5.00479776421579	2.14963784166108
1779	chr1	+	ENSG00000058453.11	processed_transcript,	protein_coding	0.0504492	0.122799	1839	17273362	17279710	6349	protein_coding	KNOWN	CROCC	processed_transcript	CROCC-012	17273362	1	646	0.0866241	646	1	2	-1419.5|-248	4|4	0.210526315789474|0.153846153846154	0.0526315789473684|0.0769230769230769	0.105263157894737|0.153846153846154	19|26	5|NA	1|NA	1|NA	-|-	0	NA	NA	NA	NA	NA	NA	NA	NA	NA	NA	0.545290942	645	-3.52908773164212	-4.75452867785952	2.90572903879543
1809	chr1	-	ENSG00000117118.5	processed_transcript,	protein_coding	353.901	348.442	1870	17359025	17380526	21502	protein_coding	KNOWN	SDHB	processed_transcript	SDHB-005	17380526	1	651	351.1715	651	1	1	-146.5	4	0.130434783	0.086956522	0.043478261	23	1	4	5	+	2	577.5|322.5	4|2	0.238095238095238|0	0.0952380952380952|0.0588235294117647	0|0.0588235294117647	21|17	NA|NA	NA|NA	NA|NA	-|-	0.50489902	650	8.45603195470188	-1.44321750423033	4.10995926405961
1816	chr1	+	ENSG00000204362.4	processed_transcript,processed_transcript,	processed_transcript	0.0504492	0.0613994	1877	17516278	17524112	7835	processed_transcript	NOVEL	RP11-380J14.1	processed_transcript	RP11-380J14.1-001	17516278	1	654	0.1118486	654	1	0	NA	NA	NA	NA	NA	NA	NA	NA	NA	NA	0	NA	NA	NA	NA	NA	NA	NA	NA	NA	NA	0.50169966	653	-3.16038089647601	-5.26278051592555	2.83421851108274
1819	chr1	+	ENSG00000142623.8	protein_coding,	protein_coding	0.0504492	0.552595	1880	17559776	17570840	11065	protein_coding	KNOWN	PADI1	protein_coding	PADI1-203	17559776	1	655	0.3015221	655	1	3	-1388|-428|-296	4|4|4	0.136363636363636|0.153846153846154|0.0454545454545455	0|0.269230769230769|0.0909090909090909	0.0909090909090909|0.0769230769230769|0.0909090909090909	22|26|22	NA|4|NA	NA|3|NA	NA|7|NA	-|-|+	3	1876.5|1927.5|1964.5	5|4|7	0.260869565217391|0.263157894736842|0.257142857142857	0|0|0	0|0|0.0285714285714286	23|19|35	NA|1|NA	NA|1|NA	NA|5|NA	+|+|+	0.537092581	654	-1.7296643468518	-4.22576746447257	3.8862734512428
1823	chr1	+	ENSG00000142619.4	protein_coding,	protein_coding	0	0.0613994	1884	17575593	17610728	35136	protein_coding	KNOWN	PADI3	protein_coding	PADI3-001	17575593	1	656	0.0306997	656	1	1	-46	4	0.083333333	0.125	0.083333333	24	NA	NA	NA	+	0	NA	NA	NA	NA	NA	NA	NA	NA	NA	NA	0.535292941	655	-5.0256316322453	-4.50811612773548	2.79526074758455
1827	chr1	+	ENSG00000159339.8	processed_transcript,	protein_coding	0.0504492	0	1888	17674422	17682942	8521	protein_coding	KNOWN	PADI4	processed_transcript	PADI4-004	17674422	1	657	0.0252246	657	1	2	-1130|-343	4|4	0.208333333333333|0.0666666666666667	0|0.0333333333333333	0.125|0.2	24|30	NA|NA	NA|NA	NA|NA	-|-	1	893	6	0.19047619	0.142857143	0.095238095	42	NA	NA	NA	-	0.51029794	656	-5.3090247978501	-4.26129265538508	2.31636702822273
1924	chr1	-	ENSG00000077549.11	protein_coding,	protein_coding	0.65584	0.368396	1998	19665273	19746245	80973	protein_coding	KNOWN	CAPZB	protein_coding	CAPZB-001	19746245	1	693	0.512118	693	1	1	-860	3	0.166666667	0.041666667	0.041666667	24	NA	NA	NA	+	0	NA	NA	NA	NA	NA	NA	NA	NA	NA	NA	0.459508098	691	-0.965451826848479	-5.43932417233684	2.16387352040374
1948	chr1	+	ENSG00000226396.1	processed_pseudogene,	pseudogene	82.4844	66.8026	2022	19934608	19935062	455	pseudogene	KNOWN	RP5-1056L3.3	processed_pseudogene	RP5-1056L3.3-001	19934608	1	700	74.6435	700	1	0	NA	NA	NA	NA	NA	NA	NA	NA	NA	NA	0	NA	NA	NA	NA	NA	NA	NA	NA	NA	NA	0.403719256	698	6.22194472998189	-5.17677238842558	1.25529767894465
1970	chr1	+	ENSG00000169914.5	processed_transcript,	protein_coding	0.151348	0.0613994	2044	20216951	20224308	7358	protein_coding	KNOWN	OTUD3	processed_transcript	OTUD3-002	20216951	1	706	0.1063737	706	1	0	NA	NA	NA	NA	NA	NA	NA	NA	NA	NA	0	NA	NA	NA	NA	NA	NA	NA	NA	NA	NA	0.397920416	704	-3.23278659413959	-5.98884790431644	2.72403114797897
2015	chr1	+	ENSG00000158828.5	protein_coding,	protein_coding	118.556	89.5203	2090	20959948	20978004	18057	protein_coding	KNOWN	PINK1	protein_coding	PINK1-001	20959948	1	728	104.03815	728	1	0	NA	NA	NA	NA	NA	NA	NA	NA	NA	NA	0	NA	NA	NA	NA	NA	NA	NA	NA	NA	NA	0.445310938	726	6.70096884048165	-3.16817140325267	5.13046819331709
2024	chr1	-	ENSG00000244038.2	protein_coding,	protein_coding	113.359	88.231	2099	20978547	20987898	9352	protein_coding	KNOWN	DDOST	protein_coding	DDOST-201	20987898	1	731	100.795	731	1	0	NA	NA	NA	NA	NA	NA	NA	NA	NA	NA	0	NA	NA	NA	NA	NA	NA	NA	NA	NA	NA	0.556488702	729	6.65528026458363	-2.35073401968095	4.85035756818478
2065	chr1	-	ENSG00000075151.13	protein_coding,	protein_coding	0.60539	0.245598	2140	21219980	21268111	48132	protein_coding	KNOWN	EIF4G3	protein_coding	EIF4G3-209	21268111	1	740	0.425494	740	1	0	NA	NA	NA	NA	NA	NA	NA	NA	NA	NA	0	NA	NA	NA	NA	NA	NA	NA	NA	NA	NA	0.376324735	738	-1.2327893066454	-5.60498108804281	2.55266330170295
2072	chr1	-	ENSG00000075151.13	protein_coding,	protein_coding	0.403594	0.368396	2147	21133703	21377453	243751	protein_coding	KNOWN	EIF4G3	protein_coding	EIF4G3-203	21377453	1	744	0.385995	744	1	1	-1609	9	0.290322581	0.032258065	0.016129032	62	NA	NA	NA	-	0	NA	NA	NA	NA	NA	NA	NA	NA	NA	NA	0.437512498	742	-1.37334593527464	-6.32814506398413	3.07161923283665
2075	chr1	-	ENSG00000075151.13	protein_coding,	protein_coding	0.0504492	0.122799	2150	21267740	21415701	147962	protein_coding	KNOWN	EIF4G3	protein_coding	EIF4G3-201	21415701	1	746	0.0866241	746	1	0	NA	NA	NA	NA	NA	NA	NA	NA	NA	NA	0	NA	NA	NA	NA	NA	NA	NA	NA	NA	NA	0.375724855	744	-3.52908773164212	-5.92609752844423	2.52836226458952
2111	chr1	+	ENSG00000142794.11	protein_coding,protein_coding,processed_transcript,	protein_coding	0.151348	0	2186	21766631	21811392	44762	protein_coding	KNOWN	NBPF3	protein_coding	NBPF3-201	21766631	1	761	0.227022	761	1	1	-337	4	0.088235294	0.323529412	0.058823529	34	NA	NA	NA	+	1	326	5	0.03125	0.03125	0.125	32	NA	NA	NA	+	0.572685463	759	-2.13909598348143	-2.50925531124214	2.94881833914735
2190	chr1	+	ENSG00000218510.3	processed_transcript,processed_transcript,	processed_transcript	17.5563	35.9187	2272	22352027	22357713	5687	processed_transcript	NOVEL	RP1-224A6.4	processed_transcript	RP1-224A6.4-201	22352027	1	782	53.475	782	1	0	NA	NA	NA	NA	NA	NA	NA	NA	NA	NA	0	NA	NA	NA	NA	NA	NA	NA	NA	NA	NA	0.49590082	780	5.74079267227768	-2.99141273011631	5.80003953922181
2207	chr1	+	ENSG00000237200.1	processed_transcript,	processed_transcript	0	0.0613994	2290	22843967	22846201	2235	processed_transcript	NOVEL	RP1-61A9.4	processed_transcript	RP1-61A9.4-001	22843967	1	788	0.0306997	788	1	0	NA	NA	NA	NA	NA	NA	NA	NA	NA	NA	1	1076	4	0.2	0	0.05	20	NA	NA	NA	-	0.461907618	786	-5.0256316322453	-5.29074466211769	2.39614962436543
2246	chr1	-	ENSG00000179546.3	protein_coding,	protein_coding	0.0504492	0	2329	23516993	23520755	3763	protein_coding	KNOWN	HTR1D	protein_coding	HTR1D-201	23520755	1	807	0.0252246	807	1	0	NA	NA	NA	NA	NA	NA	NA	NA	NA	NA	0	NA	NA	NA	NA	NA	NA	NA	NA	NA	NA	0.462107578	805	-5.3090247978501	-5.33082806711235	3.80603159599005
2278	chr1	-	ENSG00000088280.11	protein_coding,	protein_coding	1.10988	1.35079	2363	23755056	23763170	8115	protein_coding	KNOWN	ASAP3	protein_coding	ASAP3-005	23763170	1	817	1.230335	817	1	3	-67|-217|-1184	5|4|4	0.09375|0.0833333333333333|0.346153846153846	0.1875|0.166666666666667|0.0384615384615385	0.0625|0.0416666666666667|0.0384615384615385	32|24|26	NA|NA|NA	NA|NA|NA	NA|NA|NA	-|-|-	1	592.5	4	0.16	0.24	0.08	25	1	5	7	-	0.538092382	815	0.299051191202739	-3.60040226257966	2.37605806808545
2289	chr1	-	ENSG00000235052.1	processed_transcript,	processed_transcript	0.0504492	0.0613994	2376	23875630	23877406	1777	processed_transcript	PUTATIVE	RP1-150O5.3	processed_transcript	RP1-150O5.3-001	23877406	1	819	0.0559243	819	1	0	NA	NA	NA	NA	NA	NA	NA	NA	NA	NA	0	NA	NA	NA	NA	NA	NA	NA	NA	NA	NA	0.547290542	817	-4.16038089647601	-5.57029299413004	3.87848643175148
2302	chr1	+	ENSG00000011007.7	protein_coding,	protein_coding	0	0.0613994	2390	24069645	24088549	18905	protein_coding	KNOWN	TCEB3	protein_coding	TCEB3-001	24069645	1	828	0.0306997	828	1	0	NA	NA	NA	NA	NA	NA	NA	NA	NA	NA	4	175|459.5|633|1670	5|4|4|4	0.0333333333333333|0.08|0.1|0.0909090909090909	0.2|0.08|0.2|0.136363636363636	0.1|0.2|0.0333333333333333|0.0909090909090909	30|25|30|22	NA|2|NA|1	NA|4|NA|3	NA|7|NA|4	+|+|-|+	0.462507499	826	-5.0256316322453	-4.29205118198062	4.2294621060569
2349	chr1	-	ENSG00000188822.6	protein_coding,	protein_coding	0.151348	0	2439	24197017	24285549	88533	protein_coding	KNOWN	CNR2	protein_coding	CNR2-201	24285549	1	840	0.075674	840	1	2	-224|-1042	5|5	0.131578947368421|0.09375	0.157894736842105|0.28125	0.0789473684210526|0.0625	38|32	NA|NA	NA|NA	NA|NA	+|+	0	NA	NA	NA	NA	NA	NA	NA	NA	NA	NA	0.426314737	838	-3.72405848420259	-2.98683079881013	4.12997234682179
2351	chr1	+	ENSG00000189266.6	protein_coding,	protein_coding	27.2426	50.4703	2441	24286302	24289952	3651	protein_coding	KNOWN	PNRC2	protein_coding	PNRC2-001	24286302	1	841	38.85645	841	1	1	-529	5	0.131578947	0.157894737	0.078947368	38	NA	NA	NA	+	1	289	5	0.09375	0.28125	0.0625	32	NA	NA	NA	+	0.484903019	839	5.28008219443784	-2.77451534330965	4.3639814808439
2377	chr1	-	ENSG00000142677.3	protein_coding,	protein_coding	2.42156	1.65778	2467	24446261	24469611	23351	protein_coding	KNOWN	IL22RA1	protein_coding	IL22RA1-001	24469611	1	849	2.03967	849	1	1	-69	6	0.125	0.0625	0.09375	32	NA	NA	NA	+	4	1973|1755|1647.5|157.5	4|6|4|4	0.107142857142857|0.147058823529412|0.222222222222222|0.0476190476190476	0.142857142857143|0.0588235294117647|0.148148148148148|0.0952380952380952	0.107142857142857|0.147058823529412|0.148148148148148|0.142857142857143	28|34|27|21	NA|NA|1|NA	NA|NA|7|NA	NA|NA|7|NA	+|+|+|+	0.49610078	847	1.02833575617968	-1.96834368564915	4.88543596206216
2405	chr1	+	ENSG00000001461.11	protein_coding,	protein_coding	59.5301	64.5922	2497	24742304	24792800	50497	protein_coding	KNOWN	NIPAL3	protein_coding	NIPAL3-005	24742304	1	856	62.06115	856	1	1	-281.5	4	0.2	0.12	0	25	NA	NA	NA	+	0	NA	NA	NA	NA	NA	NA	NA	NA	NA	NA	0.482703459	854	5.95561852530097	-2.6966927079727	5.40816716092505
2408	chr1	-	ENSG00000001460.12	processed_transcript,	protein_coding	0.302695	0.122799	2500	24741401	24743085	1685	protein_coding	KNOWN	C1orf201	processed_transcript	C1orf201-010	24743085	1	857	0.212747	857	1	0	NA	NA	NA	NA	NA	NA	NA	NA	NA	NA	1	1062.5	4	0.2	0.12	0	25	NA	NA	NA	+	0.448910218	855	-2.2327893066454	-4.56503287104958	3.81917398413708
2410	chr1	+	ENSG00000001461.11	protein_coding,	protein_coding	0.0504492	0	2502	24746038	24780587	34550	protein_coding	KNOWN	NIPAL3	protein_coding	NIPAL3-201	24746038	1	858	0.0252246	858	1	0	NA	NA	NA	NA	NA	NA	NA	NA	NA	NA	0	NA	NA	NA	NA	NA	NA	NA	NA	NA	NA	0.48910218	856	-5.3090247978501	-4.62073393489308	2.45984180363929
2444	chr1	+	ENSG00000133226.10	processed_transcript,	protein_coding	0	0.0613994	2538	24996074	24997960	1887	protein_coding	KNOWN	SRRM1	processed_transcript	SRRM1-019	24996074	1	868	0.0306997	868	1	0	NA	NA	NA	NA	NA	NA	NA	NA	NA	NA	0	NA	NA	NA	NA	NA	NA	NA	NA	NA	NA	0.428114377	866	-5.0256316322453	-5.50332291361138	2.40467536579371
2466	chr1	-	ENSG00000117614.5	processed_transcript,	protein_coding	318.839	481.126	2560	25556800	25558993	2194	protein_coding	KNOWN	SYF2	processed_transcript	SYF2-002	25558993	1	878	399.9825	878	1	0	NA	NA	NA	NA	NA	NA	NA	NA	NA	NA	0	NA	NA	NA	NA	NA	NA	NA	NA	NA	NA	0.457308538	876	8.64379307048594	-2.73076337282631	5.49488803043579
2469	chr1	-	ENSG00000117616.11	protein_coding,processed_transcript,protein_coding,protein_coding,	protein_coding	8.87906	14.6745	2563	25568747	25573945	5199	protein_coding	KNOWN	C1orf63	protein_coding	C1orf63-201	25573945	1	879	47.10712	879	1	2	-365|-611.5	4|4	0.1|0.037037037037037	0.15|0.111111111111111	0.05|0.222222222222222	20|27	NA|NA	NA|NA	NA|NA	+|-	0	NA	NA	NA	NA	NA	NA	NA	NA	NA	NA	0.472905419	877	5.55787322717495	-2.00725330718425	4.98263604956658
2483	chr1	+	ENSG00000183726.6	processed_transcript,	protein_coding	158.461	145.394	2577	25664814	25687770	22957	protein_coding	KNOWN	TMEM50A	processed_transcript	TMEM50A-004	25664814	1	886	151.9275	886	1	1	-40	5	0.0625	0.21875	0.03125	32	NA	NA	NA	-	1	377.5	4	0.074074074	0.185185185	0.148148148	27	NA	NA	NA	-	0.49190162	884	7.24723922171317	-1.33371149354143	6.28745686724788
2486	chr1	+	ENSG00000183726.6	processed_transcript,	protein_coding	0	0.122799	2580	25669083	25678145	9063	protein_coding	KNOWN	TMEM50A	processed_transcript	TMEM50A-006	25669083	1	888	0.0613995	888	1	0	NA	NA	NA	NA	NA	NA	NA	NA	NA	NA	0	NA	NA	NA	NA	NA	NA	NA	NA	NA	NA	0.454309138	886	-4.02562928255806	-5.79215711568639	2.35534447003859
2547	chr1	+	ENSG00000117640.13	processed_transcript,	protein_coding	0.0504492	0	2643	26149487	26156288	6802	protein_coding	KNOWN	FAM54B	processed_transcript	FAM54B-022	26149487	1	905	0.0252246	905	1	0	NA	NA	NA	NA	NA	NA	NA	NA	NA	NA	2	165.5|407.5	5|4	0.114285714285714|0.210526315789474	0.0571428571428571|0.0526315789473684	0.2|0.0526315789473684	35|19	NA|1	NA|3	NA|2	+|-	0.557288542	903	-5.3090247978501	-5.17677238842558	1.14219382532859
2550	chr1	-	ENSG00000127423.6	protein_coding,protein_coding,	protein_coding	7.26469	7.79773	2646	26160497	26185903	25407	protein_coding	KNOWN	C1orf135	protein_coding	C1orf135-001	26185903	1	906	15.06242	906	1	1	-98.5	4	0.037037037	0.259259259	0.074074074	27	NA	NA	NA	-	2	318.5|149.5	4|4	0.130434782608696|0.137931034482759	0.0434782608695652|0.103448275862069	0.130434782608696|0.137931034482759	23|29	NA|NA	NA|NA	NA|NA	-|-	0.525494901	904	3.91288167376292	-2.1237718482878	5.40409807517133
2551	chr1	+	ENSG00000236528.1	processed_transcript,	processed_transcript	0.454043	0.429796	2647	26186104	26189911	3808	processed_transcript	PUTATIVE	RP1-125I3.2	processed_transcript	RP1-125I3.2-001	26186104	1	907	0.4419195	907	1	3	-519.5|-350.5|-102.5	4|4|4	0.130434782608696|0.137931034482759|0.037037037037037	0.0434782608695652|0.103448275862069|0.259259259259259	0.130434782608696|0.137931034482759|0.0740740740740741	23|29|27	NA|NA|NA	NA|NA|NA	NA|NA|NA	-|-|-	0	NA	NA	NA	NA	NA	NA	NA	NA	NA	NA	0.48830234	905	-1.17814450248309	-2.70701812021856	6.01160218979102
2590	chr1	-	ENSG00000236782.1	processed_transcript,	processed_transcript	0.0504492	0	2686	26496671	26497304	634	processed_transcript	NOVEL	RP11-96L14.7	processed_transcript	RP11-96L14.7-005	26497304	1	923	0.0252246	923	1	0	NA	NA	NA	NA	NA	NA	NA	NA	NA	NA	0	NA	NA	NA	NA	NA	NA	NA	NA	NA	NA	0.50309938	921	-5.3090247978501	-5.24625856170799	1.46004214211526
2619	chr1	+	ENSG00000130695.8	processed_transcript,	protein_coding	0.201797	0.122799	2717	26597519	26598884	1366	protein_coding	KNOWN	CCDC21	processed_transcript	CCDC21-007	26597519	1	930	0.162298	930	1	0	NA	NA	NA	NA	NA	NA	NA	NA	NA	NA	0	NA	NA	NA	NA	NA	NA	NA	NA	NA	NA	0.447310538	928	-2.62328287323845	-5.61909327533479	1.94244469672779
2638	chr1	+	ENSG00000169442.4	processed_transcript,processed_transcript,	protein_coding	1.66482	1.84198	2736	26644449	26646815	2367	protein_coding	KNOWN	CD52	processed_transcript	CD52-002	26644449	1	933	3.5068	933	1	3	-1462|-1174|-1101	4|4|5	0.166666666666667|0.0909090909090909|0.266666666666667	0.0416666666666667|0.136363636363636|0.0666666666666667	0.0416666666666667|0.0454545454545455|0.0333333333333333	24|22|30	NA|NA|NA	NA|NA|NA	NA|NA|NA	+|-|-	1	1825	4	0.227272727	0.045454545	0.045454545	22	NA	NA	NA	+	0.475904819	931	1.81015515307832	-4.46287291005485	2.39976280384569
2652	chr1	-	ENSG00000176092.8	protein_coding,protein_coding,	protein_coding	0.504492	0.306997	2750	26671751	26680621	8871	protein_coding	KNOWN	AIM1L	protein_coding	AIM1L-004	26680621	1	937	0.811489	937	1	1	-1086	4	0.05	0.1	0.15	20	4	2	1	+	0	NA	NA	NA	NA	NA	NA	NA	NA	NA	NA	0.553689262	935	-0.301356556186831	-4.06742472893364	3.58615991922073
2712	chr1	+	ENSG00000117676.7	processed_transcript,	protein_coding	0.252246	0.122799	2812	26881690	26883527	1838	protein_coding	KNOWN	RPS6KA1	processed_transcript	RPS6KA1-005	26881690	1	947	0.1875225	947	1	2	-1569.5|-120	4|5	0.0952380952380952|0.157894736842105	0|0.131578947368421	0.19047619047619|0.105263157894737	21|38	NA|NA	NA|NA	NA|NA	+|+	1	287.5	5	0.090909091	0.181818182	0.090909091	33	NA	NA	NA	+	0.530293941	945	-2.41486438626051	-5.11547246033324	2.04033626829734
2745	chr1	-	ENSG00000142751.7	protein_coding,	protein_coding	4.18728	6.07854	2849	27212464	27216751	4288	protein_coding	KNOWN	GPN2	protein_coding	GPN2-003	27216751	1	959	5.13291	959	1	1	-564	4	0.15	0.05	0	20	NA	NA	NA	+	0	NA	NA	NA	NA	NA	NA	NA	NA	NA	NA	0.518096381	957	2.35977696468018	-2.22737951801509	5.35320910874866
2749	chr1	+	ENSG00000090273.8	protein_coding,	protein_coding	0.353144	0.491195	2854	27226729	27269429	42701	protein_coding	KNOWN	NUDC	protein_coding	NUDC-003	27226729	1	962	0.4221695	962	1	0	NA	NA	NA	NA	NA	NA	NA	NA	NA	NA	0	NA	NA	NA	NA	NA	NA	NA	NA	NA	NA	0.483703259	960	-1.24410574118618	-2.74037203608082	5.19369150018165
2750	chr1	-	ENSG00000198746.7	protein_coding,	protein_coding	19.4229	23.8844	2855	27216980	27226957	9978	protein_coding	KNOWN	GPATCH3	protein_coding	GPATCH3-001	27226957	1	963	21.65365	963	1	1	-1960.5	4	0.222222222	0.074074074	0.111111111	27	7	1	7	-	0	NA	NA	NA	NA	NA	NA	NA	NA	NA	NA	0.442111578	961	4.43653832506163	-2.91543221948841	4.91320363717687
2771	chr1	-	ENSG00000090020.5	protein_coding,	protein_coding	0.504492	0.368396	2876	27425306	27481401	56096	protein_coding	KNOWN	SLC9A1	protein_coding	SLC9A1-001	27481401	1	973	0.436444	973	1	0	NA	NA	NA	NA	NA	NA	NA	NA	NA	NA	0	NA	NA	NA	NA	NA	NA	NA	NA	NA	NA	0.483903219	971	-1.19613154093001	-2.52162863868623	4.58529692624658
2807	chr1	-	ENSG00000142733.8	protein_coding,	protein_coding	0.554941	0.306997	2920	27681680	27693383	11704	protein_coding	KNOWN	MAP3K6	protein_coding	MAP3K6-001	27693383	1	990	0.430969	990	1	2	-88.5|-429	4|4	0.130434782608696|0.15	0.173913043478261|0.05	0.0869565217391304|0.1	23|20	6|1	3|3	2|2	-|+	4	1246|817|731.5|677.5	6|5|5|5	0.133333333333333|0.0833333333333333|0.151515151515152|0.111111111111111	0.1|0.194444444444444|0.151515151515152|0.185185185185185	0.0333333333333333|0.166666666666667|0.0909090909090909|0.111111111111111	30|36|33|27	NA|NA|NA|NA	NA|NA|NA|NA	NA|NA|NA|NA	-|-|-|-	0.531693661	988	-1.21434399623362	-2.10317017800257	6.14179169579613
2841	chr1	-	ENSG00000126709.10	protein_coding,	protein_coding	13.3186	5.52595	2954	27992572	27998729	6158	protein_coding	KNOWN	IFI6	protein_coding	IFI6-001	27998729	1	1003	9.422275	1003	1	0	NA	NA	NA	NA	NA	NA	NA	NA	NA	NA	0	NA	NA	NA	NA	NA	NA	NA	NA	NA	NA	0.476704659	1001	3.23607543934467	-1.87860652603873	6.01115490304545
2847	chr1	+	ENSG00000009780.10	protein_coding,protein_coding,protein_coding,	protein_coding	5.59986	11.1747	2960	28052539	28087092	34554	protein_coding	KNOWN	FAM76A	protein_coding	FAM76A-004	28052539	1	1007	25.16184	1007	1	1	-77.5	8	0.042553191	0.255319149	0.042553191	47	NA	NA	NA	-	1	290.5	4	0.064516129	0.258064516	0.032258065	31	NA	NA	NA	+	0.50729854	1005	4.65316552035629	-2.40777504718121	4.28566587218384
2874	chr1	-	ENSG00000117748.5	protein_coding,	protein_coding	103.421	133.667	2990	28223516	28241099	17584	protein_coding	KNOWN	RPA2	protein_coding	RPA2-003	28241099	1	1017	118.544	1017	1	1	-1621	7	0.229166667	0.020833333	0.041666667	48	NA	NA	NA	-	0	NA	NA	NA	NA	NA	NA	NA	NA	NA	NA	0.472705459	1015	6.88927883370554	-1.80265667462548	7.45433026786971
2879	chr1	+	ENSG00000130768.7	protein_coding,protein_coding,	protein_coding	7.61783	6.50834	2995	28261550	28282991	21442	protein_coding	KNOWN	SMPDL3B	protein_coding	SMPDL3B-002	28261550	1	1018	14.12617	1018	1	0	NA	NA	NA	NA	NA	NA	NA	NA	NA	NA	1	701.5	4	0.12	0.04	0.12	25	NA	NA	NA	+	0.483903219	1016	3.82029845857756	-2.49698719418386	4.58726680520645
2893	chr1	-	ENSG00000158161.11	protein_coding,	protein_coding	57.8148	50.2861	3009	28296858	28415115	118258	protein_coding	KNOWN	EYA3	protein_coding	EYA3-201	28415115	1	1026	54.05045	1026	1	0	NA	NA	NA	NA	NA	NA	NA	NA	NA	NA	0	NA	NA	NA	NA	NA	NA	NA	NA	NA	NA	0.444911018	1024	5.75623472413435	-1.81631022630403	4.90521435949511
2904	chr1	-	ENSG00000169403.7	protein_coding,	protein_coding	0	0.0613994	3020	28476184	28520384	44201	protein_coding	KNOWN	PTAFR	protein_coding	PTAFR-002	28520384	1	1032	0.0306997	1032	1	2	-104|-263	4|5	0.0454545454545455|0.125	0.181818181818182|0.125	0.181818181818182|0.125	22|32	7|NA	1|NA	2|NA	+|+	1	619.5	4	0.04	0.12	0.24	25	4	6	2	+	0.523095381	1030	-5.0256316322453	-2.54669841352282	4.16497643748651
2906	chr1	-	ENSG00000215902.1	protein_coding,	protein_coding	0.0504492	0	3022	28527013	28527152	140	protein_coding	KNOWN	AL353354.1	protein_coding	AL353354.1-201	28527152	1	1033	0.0252246	1033	1	0	NA	NA	NA	NA	NA	NA	NA	NA	NA	NA	1	707.5	4	0	0	0.2	15	1	1	1	-	0.461907618	1031	-5.3090247978501	-5.43307771545742	3.05011227369107
2912	chr1	+	ENSG00000130770.12	protein_coding,protein_coding,	protein_coding	130.865	126.606	3028	28562644	28564611	1968	protein_coding	KNOWN	ATPIF1	protein_coding	ATPIF1-001	28562644	1	1035	257.471	1035	1	0	NA	NA	NA	NA	NA	NA	NA	NA	NA	NA	0	NA	NA	NA	NA	NA	NA	NA	NA	NA	NA	0.49690062	1033	8.00826613464418	-2.21058790541983	5.97001530761234
2923	chr1	+	ENSG00000204138.7	processed_transcript,	protein_coding	16.5473	14.8587	3039	28696250	28793752	97503	protein_coding	KNOWN	PHACTR4	processed_transcript	PHACTR4-003	28696250	1	1039	15.703	1039	1	0	NA	NA	NA	NA	NA	NA	NA	NA	NA	NA	2	237.5|697	4|4	0.0526315789473684|0.192307692307692	0.210526315789474|0	0|0.115384615384615	19|26	NA|6	NA|1	NA|5	+|-	0.474905019	1037	3.97296830188095	-2.46238589439437	6.29456128495007
2926	chr1	+	ENSG00000204138.7	protein_coding,	protein_coding	7.16379	5.28035	3042	28764682	28826820	62139	protein_coding	KNOWN	PHACTR4	protein_coding	PHACTR4-004	28764682	1	1041	6.22207	1041	1	0	NA	NA	NA	NA	NA	NA	NA	NA	NA	NA	0	NA	NA	NA	NA	NA	NA	NA	NA	NA	NA	0.411517696	1039	2.63739462567988	-3.44778029365691	3.56788172717795
2927	chr1	+	ENSG00000229820.1	processed_pseudogene,	pseudogene	0.100898	0	3043	28780031	28780444	414	pseudogene	KNOWN	RP1-308E4.1	processed_pseudogene	RP1-308E4.1-001	28780031	1	1042	0.050449	1042	1	0	NA	NA	NA	NA	NA	NA	NA	NA	NA	NA	0	NA	NA	NA	NA	NA	NA	NA	NA	NA	NA	0.434113177	1040	-4.30903051725854	-6.48729777743165	1.48396483416713
2939	chr1	+	ENSG00000180198.9	protein_coding,	protein_coding	0.353144	0.368396	3055	28836589	28862538	25950	protein_coding	KNOWN	RCC1	protein_coding	RCC1-005	28836589	1	1053	0.36077	1053	1	0	NA	NA	NA	NA	NA	NA	NA	NA	NA	NA	0	NA	NA	NA	NA	NA	NA	NA	NA	NA	NA	0.462107578	1051	-1.47084871929489	-5.46458401846212	2.84670670922869
2960	chr1	-	ENSG00000221539.1	snoRNA,	snoRNA	0.252246	0.122799	3077	28905261	28905334	74	snoRNA	KNOWN	SNORD99	snoRNA	SNORD99-201	28905334	1	1061	0.1875225	1061	1	0	NA	NA	NA	NA	NA	NA	NA	NA	NA	NA	0	NA	NA	NA	NA	NA	NA	NA	NA	NA	NA	0.514097181	1059	-2.41486438626051	-5.80017377891397	1.24948416589905
2961	chr1	-	ENSG00000207311.1	snoRNA,	snoRNA	0.454043	0.368396	3078	28906276	28906405	130	snoRNA	KNOWN	SNORA61	snoRNA	SNORA61-201	28906405	1	1062	0.4112195	1062	1	0	NA	NA	NA	NA	NA	NA	NA	NA	NA	NA	0	NA	NA	NA	NA	NA	NA	NA	NA	NA	NA	0.516096781	1060	-1.28201941623528	-5.84923238548796	1.03510955462555
2962	chr1	-	ENSG00000207314.1	snoRNA,	snoRNA	0.151348	0	3079	28906893	28907024	132	snoRNA	KNOWN	SNORA44	snoRNA	SNORA44-201	28907024	1	1063	0.075674	1063	1	0	NA	NA	NA	NA	NA	NA	NA	NA	NA	NA	0	NA	NA	NA	NA	NA	NA	NA	NA	NA	NA	0.51209758	1061	-3.72405848420259	-5.35424301602628	3.49287402992109
2963	chr1	-	ENSG00000197989.8	processed_transcript,	lincRNA	0.0504492	0	3080	28905050	28907522	2473	lincRNA	KNOWN	SNHG12	processed_transcript	SNHG12-007	28907522	1	1064	0.0252246	1064	1	0	NA	NA	NA	NA	NA	NA	NA	NA	NA	NA	0	NA	NA	NA	NA	NA	NA	NA	NA	NA	NA	0.514897021	1062	-5.3090247978501	-5.00943721859479	3.46623087357971
2964	chr1	-	ENSG00000207070.1	snoRNA,	snoRNA	0.0504492	0.0613994	3081	28907432	28907566	135	snoRNA	KNOWN	SNORA16A	snoRNA	SNORA16A-201	28907566	1	1065	0.0559243	1065	1	0	NA	NA	NA	NA	NA	NA	NA	NA	NA	NA	0	NA	NA	NA	NA	NA	NA	NA	NA	NA	NA	0.514497101	1063	-4.16038089647601	-4.99556328394805	3.45863974074325
2987	chr1	+	ENSG00000162419.7	protein_coding,	protein_coding	3.48099	5.03475	3104	28995292	29041385	46094	protein_coding	KNOWN	GMEB1	protein_coding	GMEB1-003	28995292	1	1071	4.25787	1071	1	0	NA	NA	NA	NA	NA	NA	NA	NA	NA	NA	2	96|158.5	10|5	0.0166666666666667|0.0344827586206897	0.15|0.206896551724138	0.05|0	60|29	NA|NA	NA|NA	NA|NA	+|+	0.50609878	1069	2.09013190253365	-2.28316710486659	6.59635027930563
3009	chr1	-	ENSG00000225616.1	processed_pseudogene,	pseudogene	45.6565	24.8054	3126	29308796	29309122	327	pseudogene	KNOWN	RP4-604A21.1	processed_pseudogene	RP4-604A21.1-001	29309122	1	1079	35.23095	1079	1	0	NA	NA	NA	NA	NA	NA	NA	NA	NA	NA	1	564.5	4	0.142857143	0	0.047619048	21	NA	NA	NA	-	0.409918016	1077	5.13877147241142	-5.8575734944727	1.34889184675391
3012	chr1	+	ENSG00000159023.13	processed_transcript,	protein_coding	0.151348	0.0613994	3129	29391469	29435870	44402	protein_coding	KNOWN	EPB41	processed_transcript	EPB41-008	29391469	1	1081	0.1063737	1081	1	0	NA	NA	NA	NA	NA	NA	NA	NA	NA	NA	0	NA	NA	NA	NA	NA	NA	NA	NA	NA	NA	0.373725255	1079	-3.23278659413959	-6.04489554658448	3.37021505337328
3028	chr1	-	ENSG00000116353.8	processed_transcript,	protein_coding	0.0504492	0.0613994	3145	29526836	29529682	2847	protein_coding	KNOWN	MECR	processed_transcript	MECR-017	29529682	1	1086	0.0559243	1086	1	0	NA	NA	NA	NA	NA	NA	NA	NA	NA	NA	1	98.5	4	0.16	0.16	0.08	25	7	2	4	+	0.487302539	1084	-4.16038089647601	-3.99662803812749	2.32813677457678
3054	chr1	+	ENSG00000060656.14	processed_transcript,	protein_coding	0.252246	0	3173	29646722	29653311	6590	protein_coding	KNOWN	PTPRU	processed_transcript	PTPRU-004	29646722	1	1091	0.126123	1091	1	1	-952	4	0.055555556	0.111111111	0.055555556	18	2	1	1	-	0	NA	NA	NA	NA	NA	NA	NA	NA	NA	NA	0.567486503	1089	-2.98709670296274	-5.8244945635205	1.57432630364768
3076	chr1	-	ENSG00000162511.6	protein_coding,	protein_coding	0.0504492	0.122799	3195	31205316	31230667	25352	protein_coding	KNOWN	LAPTM5	protein_coding	LAPTM5-001	31230667	1	1106	0.0866241	1106	1	1	-83.5	6	0.135135135	0.108108108	0.054054054	37	NA	NA	NA	+	0	NA	NA	NA	NA	NA	NA	NA	NA	NA	NA	0.519096181	1104	-3.52908773164212	-4.74676101071936	2.52796211880022
3089	chr1	-	ENSG00000134644.10	protein_coding,	protein_coding	0.353144	0.306997	3209	31409569	31426604	17036	protein_coding	KNOWN	PUM1	protein_coding	PUM1-024	31426604	1	1114	0.3300705	1114	1	0	NA	NA	NA	NA	NA	NA	NA	NA	NA	NA	1	1066	5	0.058823529	0.088235294	0	34	NA	NA	NA	+	0.397920416	1112	-1.59915389121187	-5.87440179689223	1.29077860600871
3091	chr1	-	ENSG00000200181.1	snoRNA,	snoRNA	0.0504492	0	3212	31441011	31441083	73	snoRNA	KNOWN	SNORD85	snoRNA	SNORD85-201	31441083	1	1115	0.0252246	1115	1	0	NA	NA	NA	NA	NA	NA	NA	NA	NA	NA	1	1260	4	0.038461538	0	0.192307692	26	NA	NA	NA	-	0.415916817	1113	-5.3090247978501	-5.29640312911757	2.1775874395426
3125	chr1	-	ENSG00000060688.8	processed_transcript,	protein_coding	122.44	95.4147	3247	31765691	31769629	3939	protein_coding	KNOWN	SNRNP40	processed_transcript	SNRNP40-007	31769629	1	1125	108.92735	1125	1	0	NA	NA	NA	NA	NA	NA	NA	NA	NA	NA	1	1746.5	4	0.347826087	0	0	23	NA	NA	NA	+	0.452309538	1123	6.76722242808426	-2.3252048991775	6.1849301869143
3135	chr1	-	ENSG00000121769.3	processed_transcript,	protein_coding	2.52246	2.21038	3257	31838568	31845920	7353	protein_coding	KNOWN	FABP3	processed_transcript	FABP3-002	31845920	1	1128	2.36642	1128	1	0	NA	NA	NA	NA	NA	NA	NA	NA	NA	NA	0	NA	NA	NA	NA	NA	NA	NA	NA	NA	NA	0.519096181	1126	1.24270615066105	-3.8171297809823	5.48720216734018
3142	chr1	+	ENSG00000168528.7	protein_coding,processed_transcript,	protein_coding	0.100898	0.0613994	3264	31886660	31907524	20865	protein_coding	KNOWN	SERINC2	processed_transcript	SERINC2-003	31886660	1	1129	0.1622974	1129	1	4	-750|-641.5|-493|-332	4|7|4|4	0.142857142857143|0.027027027027027|0|0.115384615384615	0.214285714285714|0.216216216216216|0.25|0.192307692307692	0.0714285714285714|0|0.05|0.0384615384615385	28|37|20|26	NA|NA|NA|NA	NA|NA|NA|NA	NA|NA|NA|NA	-|+|-|-	2	445.5|1398.5	5|4	0.258064516129032|0.217391304347826	0.0645161290322581|0	0.032258064516129|0.0869565217391304	31|23	NA|2	NA|1	NA|7	-|-	0.550089982	1127	-2.62328820675226	-2.7844207267207	5.27255939565871
3174	chr1	-	ENSG00000084636.11	processed_transcript,	protein_coding	0.0504492	0	3296	32118101	32121031	2931	protein_coding	KNOWN	COL16A1	processed_transcript	COL16A1-002	32121031	1	1138	0.0252246	1138	1	2	-157|-1841	4|4	0.107142857142857|0.0357142857142857	0.142857142857143|0.142857142857143	0.107142857142857|0.214285714285714	28|28	NA|NA	NA|NA	NA|NA	-|-	0	NA	NA	NA	NA	NA	NA	NA	NA	NA	NA	0.543091382	1136	-5.3090247978501	-4.89770464600291	2.53036145856932
3181	chr1	-	ENSG00000084636.11	processed_transcript,	protein_coding	0	0.0613994	3303	32126186	32131986	5801	protein_coding	KNOWN	COL16A1	processed_transcript	COL16A1-009	32131986	1	1140	0.0306997	1140	1	1	-911.5	4	0.060606061	0.181818182	0.181818182	33	NA	NA	NA	+	2	1929|1273.5	5|4	0.138888888888889|0.142857142857143	0.138888888888889|0.0952380952380952	0.138888888888889|0.0952380952380952	36|21	NA|NA	NA|NA	NA|NA	-|+	0.593081384	1138	-5.0256316322453	-3.41971937428797	4.76871175450822
3214	chr1	+	ENSG00000254545.1	processed_transcript,	processed_transcript	0	0.0613994	3336	32254731	32256923	2193	processed_transcript	PUTATIVE	RP11-84A19.3	processed_transcript	RP11-84A19.3-001	32254731	1	1142	0.0306997	1142	1	1	-1332.5	4	0.217391304	0.130434783	0.043478261	23	5	1	5	+	2	68|113	4|6	0.115384615384615|0.117647058823529	0.192307692307692|0.0294117647058824	0.115384615384615|0.117647058823529	26|34	NA|NA	NA|NA	NA|NA	-|-	0.536092781	1140	-5.0256316322453	-2.75101586140798	4.37512034247293
3219	chr1	-	ENSG00000134668.7	retained_intron,	protein_coding	0.908086	1.04379	3341	32260097	32264372	4276	protein_coding	KNOWN	SPOCD1	retained_intron	SPOCD1-006	32264372	1	1143	0.975938	1143	1	3	-756.5|-887|-1187	4|4|4	0.185185185185185|0.0909090909090909|0.153846153846154	0.111111111111111|0|0.0769230769230769	0.037037037037037|0.0909090909090909|0.115384615384615	27|22|26	NA|NA|3	NA|NA|7	NA|NA|3	+|-|-	2	600.5|83.5	5|4	0.181818181818182|0.0476190476190476	0.0303030303030303|0.142857142857143	0.151515151515152|0.142857142857143	33|21	NA|1	NA|5	NA|3	-|+	0.5014997	1141	-0.0351385966214348	-2.25810592458022	4.96399025943647
3237	chr1	-	ENSG00000184007.10	nonsense_mediated_decay,	protein_coding	2.47201	1.65778	3359	32375670	32385065	9396	protein_coding	KNOWN	PTP4A2	nonsense_mediated_decay	PTP4A2-015	32385065	1	1147	2.064895	1147	1	0	NA	NA	NA	NA	NA	NA	NA	NA	NA	NA	0	NA	NA	NA	NA	NA	NA	NA	NA	NA	NA	0.433113377	1145	1.04606842240468	-5.8575734944727	0.94398181198592
3267	chr1	-	ENSG00000203325.3	processed_transcript,	processed_transcript	0	0.0613994	3389	32517892	32539075	21184	processed_transcript	NOVEL	RP11-277A4.4	processed_transcript	RP11-277A4.4-001	32539075	1	1152	0.0306997	1152	1	1	-1287	4	0.090909091	0.045454545	0.136363636	22	1	7	1	+	0	NA	NA	NA	NA	NA	NA	NA	NA	NA	NA	0.50689862	1150	-5.0256316322453	-3.99662803812749	2.20074414547228
3273	chr1	+	ENSG00000025800.8	protein_coding,	protein_coding	37.2315	39.6026	3395	32573669	32638774	65106	protein_coding	KNOWN	KPNA6	protein_coding	KPNA6-201	32573669	1	1156	38.41705	1156	1	0	NA	NA	NA	NA	NA	NA	NA	NA	NA	NA	1	106	5	0.058823529	0.176470588	0.235294118	34	NA	NA	NA	+	0.481303739	1154	5.26367483529187	-3.66481401311826	4.0770006050774
3278	chr1	+	ENSG00000250135.1	processed_transcript,	processed_transcript	0.454043	0.552595	3400	32636334	32642169	5836	processed_transcript	PUTATIVE	RP4-622L5.2	processed_transcript	RP4-622L5.2-001	32636334	1	1157	0.503319	1157	1	0	NA	NA	NA	NA	NA	NA	NA	NA	NA	NA	2	182|639	4|4	0.166666666666667|0.2	0|0	0.0555555555555556|0.05	18|20	NA|NA	NA|NA	NA|NA	+|+	0.463707259	1155	-0.990455035124489	-5.84093922450968	2.66683928309072
3279	chr1	+	ENSG00000084652.10	protein_coding,	protein_coding	23.3075	29.1033	3401	32645287	32663886	18600	protein_coding	KNOWN	TXLNA	protein_coding	TXLNA-001	32645287	1	1158	26.2054	1158	1	0	NA	NA	NA	NA	NA	NA	NA	NA	NA	NA	1	290	5	0.047619048	0.214285714	0.071428571	42	NA	NA	NA	+	0.458708258	1156	4.711792225371	-1.88658621782915	5.97121162145224
3312	chr1	-	ENSG00000220785.3	processed_transcript,	pseudogene	0.151348	0	3434	32697261	32706023	8763	pseudogene	KNOWN	MTMR9LP	processed_transcript	MTMR9LP-004	32706023	1	1169	0.075674	1169	1	1	-957.5	5	0.034482759	0.137931034	0.137931034	29	NA	NA	NA	-	1	574.5	4	0.105263158	0.105263158	0.105263158	19	3	3	1	+	0.536092781	1167	-3.72405848420259	-2.62641309586351	5.28538609060679
3316	chr1	-	ENSG00000220785.3	processed_transcript,	pseudogene	1.76572	2.76297	3438	32697261	32707221	9961	pseudogene	KNOWN	MTMR9LP	processed_transcript	MTMR9LP-003	32707221	1	1171	2.264345	1171	1	0	NA	NA	NA	NA	NA	NA	NA	NA	NA	NA	2	1772.5|240.5	4|5	0.105263157894737|0.0344827586206897	0.105263157894737|0.137931034482759	0.105263157894737|0.137931034482759	19|29	3|NA	3|NA	1|NA	+|-	0.49510098	1169	1.17909378673412	-3.55221983625093	2.94410202905438
3317	chr1	+	ENSG00000183615.5	protein_coding,	protein_coding	1.26123	0.982391	3439	32712834	32714457	1624	protein_coding	KNOWN	FAM167B	protein_coding	FAM167B-001	32712834	1	1172	1.1218105	1172	1	0	NA	NA	NA	NA	NA	NA	NA	NA	NA	NA	1	1393	4	0.115384615	0.076923077	0.038461538	26	NA	NA	NA	-	0.49790042	1170	0.165828991632992	-4.77808580975822	3.86813003633409
3327	chr1	+	ENSG00000182866.11	protein_coding,protein_coding,	protein_coding	0	0.0613994	3449	32739722	32742029	2308	protein_coding	KNOWN	LCK	protein_coding	LCK-010	32739722	1	1173	0.0613994	1173	1	1	-28	5	0.115384615	0.115384615	0.115384615	26	NA	NA	NA	+	2	1136|1960	4|4	0.115384615384615|0.0769230769230769	0.0384615384615385|0.230769230769231	0.192307692307692|0.0769230769230769	26|26	NA|NA	NA|NA	NA|NA	+|-	0.49970006	1171	-4.0256316322453	-4.44077246006348	4.49310698625073
3344	chr1	+	ENSG00000116478.7	processed_transcript,	protein_coding	0.403594	0.245598	3466	32797137	32798680	1544	protein_coding	KNOWN	HDAC1	processed_transcript	HDAC1-009	32797137	1	1177	0.324596	1177	1	0	NA	NA	NA	NA	NA	NA	NA	NA	NA	NA	3	532|721|1029.5	6|4|4	0.210526315789474|0.0769230769230769|0.185185185185185	0.0789473684210526|0.115384615384615|0.185185185185185	0.0789473684210526|0.307692307692308|0.111111111111111	38|26|27	NA|3|6	NA|7|7	NA|4|2	-|+|+	0.486502699	1175	-1.62328287323845	-5.69180224535944	1.81899939595896
3353	chr1	-	ENSG00000225828.1	processed_transcript,	lincRNA	0.100898	0.0613994	3475	32827330	32829879	2550	lincRNA	NOVEL	RP4-811H24.6	processed_transcript	RP4-811H24.6-004	32829879	1	1184	0.0811487	1184	1	0	NA	NA	NA	NA	NA	NA	NA	NA	NA	NA	2	1744.5|1274.5	4|4	0.142857142857143|0.172413793103448	0.0476190476190476|0.103448275862069	0.0952380952380952|0.172413793103448	21|29	NA|NA	NA|NA	NA|NA	-|+	0.5014997	1182	-3.62328820675226	-5.79215711568639	1.53464135243136
3355	chr1	-	ENSG00000160058.12	retained_intron,retained_intron,nonsense_mediated_decay,protein_coding,	protein_coding	20.8355	29.5945	3477	32842288	32860026	17739	protein_coding	KNOWN	BSDC1	protein_coding	BSDC1-016	32860026	1	1185	100.86	1185	1	1	-108.5	4	0.142857143	0.047619048	0.142857143	21	NA	NA	NA	-	0	NA	NA	NA	NA	NA	NA	NA	NA	NA	NA	0.456108778	1183	6.6562103201826	-2.45683074634591	6.00430283005949
3368	chr1	+	ENSG00000160062.9	protein_coding,	protein_coding	10.1907	18.0514	3490	33005028	33066385	61358	protein_coding	KNOWN	ZBTB8A	protein_coding	ZBTB8A-002	33005028	1	1190	14.12105	1190	1	2	-1652|-100	5|4	0.0416666666666667|0.181818181818182	0|0.0909090909090909	0.208333333333333|0.0454545454545455	24|22	NA|NA	NA|NA	NA|NA	+|+	2	187|548	5|6	0|0.0882352941176471	0.285714285714286|0.205882352941176	0.0714285714285714|0	28|34	NA|NA	NA|NA	NA|NA	+|+	0.448110378	1188	3.81977546207099	-3.33721115923791	4.73854974920798
3371	chr1	-	ENSG00000176261.10	processed_transcript,	protein_coding	0.706289	0.859592	3493	33087447	33099327	11881	protein_coding	KNOWN	ZBTB8OS	processed_transcript	ZBTB8OS-008	33099327	1	1191	0.7829405	1191	1	0	NA	NA	NA	NA	NA	NA	NA	NA	NA	NA	0	NA	NA	NA	NA	NA	NA	NA	NA	NA	NA	0.437112577	1189	-0.353025421619569	-6.24920486798106	2.75863662301206
3376	chr1	-	ENSG00000176261.10	processed_transcript,processed_transcript,processed_transcript,	protein_coding	64.1714	94.7393	3498	33099959	33116136	16178	protein_coding	KNOWN	ZBTB8OS	processed_transcript	ZBTB8OS-011	33116136	1	1193	238.36605	1193	1	0	NA	NA	NA	NA	NA	NA	NA	NA	NA	NA	0	NA	NA	NA	NA	NA	NA	NA	NA	NA	NA	0.483303339	1191	7.8970349600358	-3.02390032835349	4.80659029263399
3404	chr1	-	ENSG00000224409.1	processed_transcript,	processed_transcript	0.403594	0.122799	3529	33183335	33190838	7504	processed_transcript	PUTATIVE	RP11-114B7.6	processed_transcript	RP11-114B7.6-001	33190838	1	1198	0.2631965	1198	1	1	-235	5	0.263157895	0.078947368	0.026315789	38	NA	NA	NA	+	0	NA	NA	NA	NA	NA	NA	NA	NA	NA	NA	0.514297141	1196	-1.92578779071625	-1.68294487028616	5.88646146595598
3415	chr1	-	ENSG00000134684.6	processed_transcript,	protein_coding	1.46303	1.47359	3540	33256254	33272181	15928	protein_coding	KNOWN	YARS	processed_transcript	YARS-006	33272181	1	1200	1.46831	1200	1	0	NA	NA	NA	NA	NA	NA	NA	NA	NA	NA	1	1322	10	0.283783784	0	0	74	NA	NA	NA	+	0.439712058	1198	0.554156592327988	-5.66227749467219	1.63094776626591
3417	chr1	+	ENSG00000116497.13	protein_coding,	protein_coding	0.151348	0.552595	3542	33282368	33292090	9723	protein_coding	KNOWN	S100PBP	protein_coding	S100PBP-009	33282368	1	1201	0.3519715	1201	1	0	NA	NA	NA	NA	NA	NA	NA	NA	NA	NA	1	841.5	4	0.12	0.04	0.08	25	NA	NA	NA	+	0.448710258	1199	-1.50646947986935	-4.16239578179925	1.87686618962406
3418	chr1	-	ENSG00000134684.6	processed_transcript,	protein_coding	151.953	222.082	3543	33251971	33282918	30948	protein_coding	KNOWN	YARS	processed_transcript	YARS-007	33282918	1	1202	187.0175	1202	1	1	-291.5	4	0.12	0.04	0.08	25	NA	NA	NA	+	0	NA	NA	NA	NA	NA	NA	NA	NA	NA	NA	0.487302539	1200	7.54702946513864	-2.41545118531198	3.73287306422268
3461	chr1	-	ENSG00000004455.10	processed_transcript,	protein_coding	0.60539	0.613994	3586	33476232	33478888	2657	protein_coding	KNOWN	AK2	processed_transcript	AK2-005	33478888	1	1214	0.609692	1214	1	0	NA	NA	NA	NA	NA	NA	NA	NA	NA	NA	0	NA	NA	NA	NA	NA	NA	NA	NA	NA	NA	0.443711258	1212	-0.713847478917661	-5.45822747331835	2.15961756397467
3504	chr1	-	ENSG00000134686.11	processed_transcript,	protein_coding	0.0504492	0.0613994	3629	33796965	33800857	3893	protein_coding	KNOWN	PHC2	processed_transcript	PHC2-008	33800857	1	1223	0.0559243	1223	1	1	-651	2	0.0625	0	0	16	NA	NA	NA	+	0	NA	NA	NA	NA	NA	NA	NA	NA	NA	NA	0.446510698	1221	-4.16038089647601	-5.87440179689223	2.16811695481106
3509	chr1	-	ENSG00000134686.11	processed_transcript,	protein_coding	2.9765	1.53499	3634	33790290	33815485	25196	protein_coding	KNOWN	PHC2	processed_transcript	PHC2-006	33815485	1	1225	2.255745	1225	1	1	-83.5	11	0.092307692	0.184615385	0	65	NA	NA	NA	+	4	1591|557.5|267|207.5	4|5|4|4	0.05|0|0|0	0.05|0.129032258064516|0.321428571428571|0.333333333333333	0.1|0.161290322580645|0.0714285714285714|0.0476190476190476	20|31|28|21	NA|NA|7|4	NA|NA|7|3	NA|NA|1|1	+|+|+|+	0.49210158	1223	1.17360398793684	-1.98766732587107	5.59643321216806
3552	chr1	+	ENSG00000189433.5	protein_coding,	protein_coding	0	0.0613994	3677	35225342	35229325	3984	protein_coding	KNOWN	GJB4	protein_coding	GJB4-001	35225342	1	1243	0.0306997	1243	1	0	NA	NA	NA	NA	NA	NA	NA	NA	NA	NA	2	143|1033.5	5|5	0.166666666666667|0.111111111111111	0.166666666666667|0.148148148148148	0.1|0.0740740740740741	30|27	NA|NA	NA|NA	NA|NA	+|-	0.547490502	1241	-5.0256316322453	-4.23117624017742	2.62713145634863
3573	chr1	-	ENSG00000241014.1	processed_transcript,	processed_transcript	19.8265	20.446	3698	35439957	35450914	10958	processed_transcript	NOVEL	RP11-244H3.1	processed_transcript	RP11-244H3.1-002	35450914	1	1252	20.13625	1252	1	0	NA	NA	NA	NA	NA	NA	NA	NA	NA	NA	2	393.5|138	4|4	0.0476190476190476|0.0909090909090909	0.0952380952380952|0.181818181818182	0.0952380952380952|0.0454545454545455	21|22	NA|NA	NA|NA	NA|NA	+|-	0.395520896	1250	4.33172312827488	-2.93847266862556	5.71410163234224
3574	chr1	-	ENSG00000243749.1	protein_coding,	protein_coding	19.9274	20.5688	3699	35447136	35450954	3819	protein_coding	NOVEL	RP11-244H3.2	protein_coding	RP11-244H3.2-001	35450954	1	1253	20.2481	1253	1	0	NA	NA	NA	NA	NA	NA	NA	NA	NA	NA	2	433.5|178	4|4	0.0476190476190476|0.0909090909090909	0.0952380952380952|0.181818181818182	0.0952380952380952|0.0454545454545455	21|22	NA|NA	NA|NA	NA|NA	+|-	0.392321536	1251	4.33971463255467	-3.12725789111476	5.38934530119924
3584	chr1	-	ENSG00000163867.11	protein_coding,protein_coding,	protein_coding	13.1672	20.0162	3709	35452581	35497569	44989	protein_coding	KNOWN	ZMYM6	protein_coding	ZMYM6-001	35497569	1	1254	33.1834	1254	1	0	NA	NA	NA	NA	NA	NA	NA	NA	NA	NA	0	NA	NA	NA	NA	NA	NA	NA	NA	NA	NA	0.373925215	1252	5.0523898085421	-2.69856459800485	5.01610243514525
3608	chr1	+	ENSG00000146463.7	processed_transcript,	protein_coding	0.100898	0.184198	3736	35827318	35836454	9137	protein_coding	KNOWN	ZMYM4	processed_transcript	ZMYM4-004	35827318	1	1264	0.142548	1264	1	0	NA	NA	NA	NA	NA	NA	NA	NA	NA	NA	0	NA	NA	NA	NA	NA	NA	NA	NA	NA	NA	0.351329734	1262	-2.81048029700275	-6.21665231549518	1.38910638835445
3615	chr1	-	ENSG00000142687.11	retained_intron,	protein_coding	0.252246	0.122799	3743	35909637	35913800	4164	protein_coding	KNOWN	KIAA0319L	retained_intron	KIAA0319L-011	35913800	1	1268	0.1875225	1268	1	0	NA	NA	NA	NA	NA	NA	NA	NA	NA	NA	0	NA	NA	NA	NA	NA	NA	NA	NA	NA	NA	0.437112577	1266	-2.41486438626051	-5.80823523758667	2.93681016451048
3647	chr1	-	ENSG00000142686.6	processed_transcript,	protein_coding	2.06842	0.859592	3776	36181799	36184495	2697	protein_coding	KNOWN	C1orf216	processed_transcript	C1orf216-002	36184495	1	1280	1.464006	1280	1	0	NA	NA	NA	NA	NA	NA	NA	NA	NA	NA	0	NA	NA	NA	NA	NA	NA	NA	NA	NA	NA	0.49370126	1278	0.549921466294433	-2.89168295066889	6.47088112301635
3652	chr1	-	ENSG00000092853.8	protein_coding,protein_coding,protein_coding,	protein_coding	12.1583	17.1918	3781	36202006	36235529	33524	protein_coding	KNOWN	CLSPN	protein_coding	CLSPN-005	36235529	1	1283	44.02515	1283	1	0	NA	NA	NA	NA	NA	NA	NA	NA	NA	NA	0	NA	NA	NA	NA	NA	NA	NA	NA	NA	NA	0.453109378	1281	5.46025601442113	-1.83987357454721	5.63477806362322
3703	chr1	+	ENSG00000054118.9	processed_transcript,	protein_coding	0.554941	0.859592	3833	36755319	36759770	4452	protein_coding	KNOWN	THRAP3	processed_transcript	THRAP3-005	36755319	1	1298	0.7072665	1298	1	0	NA	NA	NA	NA	NA	NA	NA	NA	NA	NA	0	NA	NA	NA	NA	NA	NA	NA	NA	NA	NA	0.417716457	1296	-0.49967416587382	-5.59797642516662	2.24706589512921
3725	chr1	-	ENSG00000181817.5	protein_coding,	protein_coding	76.8846	49.7335	3855	36859031	36863493	4463	protein_coding	KNOWN	LSM10	protein_coding	LSM10-001	36863493	1	1304	63.30905	1304	1	0	NA	NA	NA	NA	NA	NA	NA	NA	NA	NA	0	NA	NA	NA	NA	NA	NA	NA	NA	NA	NA	0.519896021	1302	5.98433984188495	-2.27895992305902	4.9158633143042
3752	chr1	-	ENSG00000119535.13	processed_transcript,	protein_coding	0.100898	0.122799	3885	36942584	36948500	5917	protein_coding	KNOWN	CSF3R	processed_transcript	CSF3R-020	36948500	1	1309	0.1118485	1309	1	1	-1584.5	4	0.210526316	0	0.052631579	19	3	1	2	-	1	813.5	6	0.161290323	0.032258065	0.064516129	31	NA	NA	NA	+	0.49510098	1307	-3.16038218634078	-5.00479776421579	3.28053533300175
3781	chr1	-	ENSG00000163877.7	processed_transcript,	protein_coding	12.5619	13.6307	3914	38018088	38019891	1804	protein_coding	KNOWN	SNIP1	processed_transcript	SNIP1-002	38019891	1	1321	13.0963	1321	1	0	NA	NA	NA	NA	NA	NA	NA	NA	NA	NA	0	NA	NA	NA	NA	NA	NA	NA	NA	NA	NA	0.49330134	1319	3.71108737034253	-2.50597365619644	4.21374884581509
3800	chr1	-	ENSG00000134697.6	protein_coding,	protein_coding	17.2536	11.6045	3933	38032417	38061522	29106	protein_coding	KNOWN	GNL2	protein_coding	GNL2-001	38061522	1	1324	14.42905	1324	1	0	NA	NA	NA	NA	NA	NA	NA	NA	NA	NA	0	NA	NA	NA	NA	NA	NA	NA	NA	NA	NA	0.456108778	1322	3.85090441166683	-1.65951184513267	6.06188770370175
3859	chr1	-	ENSG00000204084.6	protein_coding,processed_transcript,	protein_coding	9.98894	19.2794	3996	38327757	38412723	84967	protein_coding	KNOWN	INPP5B	protein_coding	INPP5B-001	38412723	1	1347	29.26834	1347	1	2	-171|-561	4|4	0.136363636363636|0.1	0.0454545454545455|0.1	0.136363636363636|0.15	22|20	NA|NA	NA|NA	NA|NA	-|-	4	1133.5|635|203|125.5	6|4|4|5	0.2|0.125|0.0769230769230769|0.148148148148148	0.111111111111111|0.0416666666666667|0.153846153846154|0.111111111111111	0.0666666666666667|0.0833333333333333|0.115384615384615|0.0740740740740741	45|24|26|27	NA|NA|NA|NA	NA|NA|NA|NA	NA|NA|NA|NA	-|+|-|-	0.541091782	1345	4.87126901823289	-1.91513969085107	5.53143024560182
3867	chr1	-	ENSG00000183431.7	processed_transcript,	protein_coding	95.1976	99.6512	4004	38445063	38455667	10605	protein_coding	KNOWN	SF3A3	processed_transcript	SF3A3-005	38455667	1	1348	97.4244	1348	1	0	NA	NA	NA	NA	NA	NA	NA	NA	NA	NA	0	NA	NA	NA	NA	NA	NA	NA	NA	NA	NA	0.461707658	1346	6.6062112362964	-3.16041118328885	5.27548252797877
3877	chr1	+	ENSG00000183520.7	protein_coding,	protein_coding	474.727	270.771	4014	38478414	38490496	12083	protein_coding	KNOWN	UTP11L	protein_coding	UTP11L-001	38478414	1	1351	372.749	1351	1	0	NA	NA	NA	NA	NA	NA	NA	NA	NA	NA	0	NA	NA	NA	NA	NA	NA	NA	NA	NA	NA	0.485102979	1349	8.54206067186902	-2.76762161215407	5.84543894906592
3916	chr1	+	ENSG00000168653.6	protein_coding,protein_coding,	protein_coding	1563.52	854.803	4054	39491990	39500308	8319	protein_coding	KNOWN	NDUFS5	protein_coding	NDUFS5-002	39491990	1	1375	2418.323	1375	1	0	NA	NA	NA	NA	NA	NA	NA	NA	NA	NA	0	NA	NA	NA	NA	NA	NA	NA	NA	NA	NA	0.459308138	1372	11.2397912337062	-2.8959720110339	6.21193819976922
3934	chr1	+	ENSG00000127603.15	retained_intron,	protein_coding	0.0504492	0.0613994	4072	39749763	39751002	1240	protein_coding	KNOWN	MACF1	retained_intron	MACF1-018	39749763	1	1381	0.0559243	1381	1	0	NA	NA	NA	NA	NA	NA	NA	NA	NA	NA	0	NA	NA	NA	NA	NA	NA	NA	NA	NA	NA	0.391521696	1378	-4.16038089647601	-6.20596266729436	1.98607011368079
3940	chr1	+	ENSG00000255103.1	protein_coding,	protein_coding	0.0504492	0	4078	39876151	39882154	6004	protein_coding	NOVEL	KIAA0754	protein_coding	KIAA0754-001	39876151	1	1384	0.0252246	1384	1	3	-1821|-1687|-1541	7|4|6	0.105263157894737|0|0	0.184210526315789|0.192307692307692|0.25	0|0.115384615384615|0	38|26|36	NA|6|NA	NA|3|NA	NA|4|NA	+|+|-	0	NA	NA	NA	NA	NA	NA	NA	NA	NA	NA	0.50189962	1381	-5.3090247978501	-5.83269346343868	3.12385884884234
3943	chr1	+	ENSG00000127603.15	processed_transcript,	protein_coding	0.504492	0.613994	4081	39901298	39907961	6664	protein_coding	KNOWN	MACF1	processed_transcript	MACF1-021	39901298	1	1385	0.559243	1385	1	0	NA	NA	NA	NA	NA	NA	NA	NA	NA	NA	0	NA	NA	NA	NA	NA	NA	NA	NA	NA	NA	0.376124775	1382	-0.838452801588644	-6.1332739808482	2.28284422232913
3963	chr1	-	ENSG00000243970.1	unprocessed_pseudogene,	pseudogene	0.0504492	0	4104	39997510	40024379	26870	pseudogene	KNOWN	PPIEL	unprocessed_pseudogene	PPIEL-001	40024379	1	1392	0.0252246	1392	1	2	-743.5|-860.5	6|4	0.256410256410256|0.0869565217391304	0.102564102564103|0.0869565217391304	0.128205128205128|0.0869565217391304	39|23	NA|1	NA|6	NA|1	+|-	0	NA	NA	NA	NA	NA	NA	NA	NA	NA	NA	0.475304939	1389	-5.3090247978501	-5.34835355520422	4.11489701235813
3967	chr1	-	ENSG00000090621.8	retained_intron,	protein_coding	0.807187	0.675394	4110	40026488	40030198	3711	protein_coding	KNOWN	PABPC4	retained_intron	PABPC4-006	40030198	1	1393	0.7412905	1393	1	0	NA	NA	NA	NA	NA	NA	NA	NA	NA	NA	0	NA	NA	NA	NA	NA	NA	NA	NA	NA	NA	0.454509098	1390	-0.431889072222981	-5.72194386622725	2.03940656440994
3972	chr1	-	ENSG00000090621.8	retained_intron,	protein_coding	2.32066	1.78058	4115	40029118	40030905	1788	protein_coding	KNOWN	PABPC4	retained_intron	PABPC4-023	40030905	1	1395	2.05062	1395	1	0	NA	NA	NA	NA	NA	NA	NA	NA	NA	NA	0	NA	NA	NA	NA	NA	NA	NA	NA	NA	NA	0.450309938	1392	1.03606017104348	-5.87440179689223	0.909652202575251
3973	chr1	-	ENSG00000201457.1	snoRNA,	snoRNA	0.151348	0.122799	4116	40033046	40033180	135	snoRNA	KNOWN	SNORA55	snoRNA	SNORA55-201	40033180	1	1396	0.1370735	1396	1	0	NA	NA	NA	NA	NA	NA	NA	NA	NA	NA	0	NA	NA	NA	NA	NA	NA	NA	NA	NA	NA	0.442711458	1393	-2.86697840862746	-5.67696434333945	1.82666602439713
4003	chr1	+	ENSG00000084072.12	protein_coding,protein_coding,protein_coding,protein_coding,	protein_coding	66.6938	117.825	4147	40204573	40229586	25014	protein_coding	KNOWN	PPIE	protein_coding	PPIE-003	40204573	1	1406	369.0376	1406	1	2	-1069.5|-61.5	4|4	0.111111111111111|0.0869565217391304	0.111111111111111|0.130434782608696	0.185185185185185|0.0434782608695652	27|23	NA|NA	NA|NA	NA|NA	-|+	2	89|1755.5	4|4	0|0.0476190476190476	0.1|0.0476190476190476	0.15|0.0952380952380952	20|21	NA|1	NA|3	NA|1	+|+	0.481303739	1403	8.5276240048951	-2.43170515334662	3.96002643162613
4015	chr1	-	ENSG00000202222.1	misc_RNA,	misc_RNA	0.0504492	0	4161	40347238	40347350	113	misc_RNA	NOVEL	Y_RNA.397	misc_RNA	Y_RNA.397-201	40347350	1	1411	0.0252246	1411	1	0	NA	NA	NA	NA	NA	NA	NA	NA	NA	NA	0	NA	NA	NA	NA	NA	NA	NA	NA	NA	NA	0.474505099	1408	-5.3090247978501	-6.18481809102071	2.61521945495869
4021	chr1	-	ENSG00000043514.9	protein_coding,processed_transcript,	protein_coding	21.5418	29.6559	4168	40306723	40349176	42454	protein_coding	KNOWN	TRIT1	processed_transcript	TRIT1-004	40349176	1	1412	51.1977	1412	1	0	NA	NA	NA	NA	NA	NA	NA	NA	NA	NA	0	NA	NA	NA	NA	NA	NA	NA	NA	NA	NA	0.468506299	1409	5.67800709509064	-2.71362747092847	3.55315944860506
4069	chr1	-	ENSG00000131238.9	nonsense_mediated_decay,protein_coding,protein_coding,	protein_coding	77.2882	40.7692	4217	40544232	40562924	18693	protein_coding	KNOWN	PPT1	protein_coding	PPT1-002	40562924	1	1420	177.0861	1420	1	0	NA	NA	NA	NA	NA	NA	NA	NA	NA	NA	0	NA	NA	NA	NA	NA	NA	NA	NA	NA	NA	0.420515897	1417	7.4683071650036	-2.39254422208977	7.0969571695778
4123	chr1	+	ENSG00000117010.11	protein_coding,protein_coding,	protein_coding	1.51348	1.84198	4271	40997335	41010709	13375	protein_coding	KNOWN	ZNF684	protein_coding	ZNF684-004	40997335	1	1441	3.35546	1441	1	0	NA	NA	NA	NA	NA	NA	NA	NA	NA	NA	0	NA	NA	NA	NA	NA	NA	NA	NA	NA	NA	0.395120976	1438	1.74651055904172	-2.43794564956772	6.39319586531009
4144	chr1	+	ENSG00000066136.13	protein_coding,	protein_coding	0.100898	0.122799	4292	41157962	41232359	74398	protein_coding	KNOWN	NFYC	protein_coding	NFYC-012	41157962	1	1449	0.1118485	1449	1	1	-605	4	0.318181818	0	0	22	NA	NA	NA	+	0	NA	NA	NA	NA	NA	NA	NA	NA	NA	NA	0.463707259	1446	-3.16038218634078	-2.86411063762808	5.09460614171456
4188	chr1	-	ENSG00000010803.12	processed_transcript,	protein_coding	0	0.122799	4338	41507094	41536303	29210	protein_coding	KNOWN	SCMH1	processed_transcript	SCMH1-009	41536303	1	1460	0.0613995	1460	1	0	NA	NA	NA	NA	NA	NA	NA	NA	NA	NA	0	NA	NA	NA	NA	NA	NA	NA	NA	NA	NA	0.415716857	1457	-4.02562928255806	-6.04489554658448	2.57307491784618
4216	chr1	-	ENSG00000127124.9	protein_coding,	protein_coding	0.302695	0	4366	41972036	42384378	412343	protein_coding	KNOWN	HIVEP3	protein_coding	HIVEP3-201	42384378	1	1471	0.1513475	1471	1	0	NA	NA	NA	NA	NA	NA	NA	NA	NA	NA	1	922	4	0.033333333	0.033333333	0.333333333	30	NA	NA	NA	+	0.407318536	1468	-2.72406325036211	-4.31197186659703	2.33593022217539
4228	chr1	-	ENSG00000198815.4	protein_coding,protein_coding,	protein_coding	7.46648	8.96431	4379	42642216	42800903	158688	protein_coding	KNOWN	FOXJ3	protein_coding	FOXJ3-001	42800903	1	1478	16.43079	1478	1	1	-16.5	5	0.04	0.16	0.08	25	NA	NA	NA	-	3	809.5|321.5|203	3|6|4	0.0666666666666667|0.0303030303030303|0	0.0666666666666667|0.151515151515152|0.291666666666667	0|0.0909090909090909|0.0416666666666667	15|33|24	NA|NA|5	NA|NA|3	NA|NA|4	+|-|-	0.459508098	1475	4.03832994228932	-2.13640245294992	5.64124438387741
4237	chr1	-	ENSG00000066185.8	protein_coding,protein_coding,	protein_coding	0	0.0613994	4388	42896000	42921938	25939	protein_coding	KNOWN	ZMYND12	protein_coding	ZMYND12-001	42921938	1	1484	0.0613994	1484	1	1	-580	4	0.153846154	0.076923077	0.115384615	26	1	7	4	-	1	426.5	4	0.333333333	0	0	21	3	5	1	+	0.449910018	1481	-4.0256316322453	-3.17989050645858	6.00665625799929
4239	chr1	+	ENSG00000127125.6	protein_coding,	protein_coding	11.3511	9.27131	4390	42922210	42923175	966	protein_coding	KNOWN	PPCS	protein_coding	PPCS-005	42922210	1	1485	10.311205	1485	1	1	-698.5	4	0.333333333	0	0	21	3	5	1	+	1	308	4	0.153846154	0.076923077	0.115384615	26	1	7	4	-	0.442511498	1482	3.36614103534703	-2.67718345123808	6.26871812810313
4267	chr1	+	ENSG00000171960.6	protein_coding,	protein_coding	249.875	151.472	4418	43124096	43142429	18334	protein_coding	KNOWN	PPIH	protein_coding	PPIH-001	43124096	1	1494	200.6735	1494	1	1	-858.5	4	0.03030303	0.03030303	0.272727273	33	NA	NA	NA	-	0	NA	NA	NA	NA	NA	NA	NA	NA	NA	NA	0.425714857	1491	7.64870630352158	-2.06041985167955	6.72029438612126
4274	chr1	+	ENSG00000065978.12	protein_coding,	protein_coding	5.70076	3.49977	4426	43148098	43168020	19923	protein_coding	KNOWN	YBX1	protein_coding	YBX1-001	43148098	1	1496	4.600265	1496	1	0	NA	NA	NA	NA	NA	NA	NA	NA	NA	NA	4	182|329.5|440.5|771.5	4|4|4|4	0|0.0434782608695652|0.137931034482759|0.0645161290322581	0.178571428571429|0.217391304347826|0.0344827586206897|0.32258064516129	0|0.0869565217391304|0.0689655172413793|0.032258064516129	28|23|29|31	NA|NA|NA|NA	NA|NA|NA|NA	NA|NA|NA|NA	-|+|-|-	0.465906819	1493	2.20171697055529	-2.70701812021856	4.92696550571843
4398	chr1	+	ENSG00000229431.1	processed_transcript,	processed_transcript	0	0.0613994	4555	43850784	43854826	4043	processed_transcript	NOVEL	RP1-92O14.6	processed_transcript	RP1-92O14.6-001	43850784	1	1534	0.0306997	1534	1	0	NA	NA	NA	NA	NA	NA	NA	NA	NA	NA	0	NA	NA	NA	NA	NA	NA	NA	NA	NA	NA	0.458108378	1531	-5.0256316322453	-5.84923238548796	1.55697572591019
4427	chr1	+	ENSG00000142949.11	protein_coding,	protein_coding	5.54941	2.57878	4586	43996547	44089337	92791	protein_coding	KNOWN	PTPRF	protein_coding	PTPRF-001	43996547	1	1542	4.064095	1542	1	0	NA	NA	NA	NA	NA	NA	NA	NA	NA	NA	6	244|318|527|831.5|965|1525	6|3|3|4|6|4	0.113636363636364|0.0769230769230769|0|0.173913043478261|0.147058823529412|0.136363636363636	0.113636363636364|0.192307692307692|0.0625|0.130434782608696|0.205882352941176|0.272727272727273	0.0454545454545455|0.0384615384615385|0.0625|0.0434782608695652|0|0	44|26|16|23|34|22	NA|NA|NA|NA|NA|5	NA|NA|NA|NA|NA|2	NA|NA|NA|NA|NA|2	-|+|-|+|-|+	0.50689862	1539	2.02293412613247	-2.59993212489438	5.32071440282865
4444	chr1	-	ENSG00000236200.1	processed_transcript,	processed_transcript	0.0504492	0.122799	4606	44167768	44170140	2373	processed_transcript	NOVEL	RP11-184I16.2	processed_transcript	RP11-184I16.2-002	44170140	1	1544	0.0866241	1544	1	1	-826	4	0.125	0.041666667	0.125	24	NA	NA	NA	+	0	NA	NA	NA	NA	NA	NA	NA	NA	NA	NA	0.531293741	1541	-3.52908773164212	-5.40835887903644	2.75128459272904
4458	chr1	+	ENSG00000126091.14	nonsense_mediated_decay,protein_coding,protein_coding,protein_coding,protein_coding,protein_coding,protein_coding,protein_coding,nonsense_mediated_decay,protein_coding,protein_coding,nonsense_mediated_decay,protein_coding,protein_coding,protein_coding,nonsense_mediated_decay,protein_coding,protein_coding,protein_coding,nonsense_mediated_decay,protein_coding,	protein_coding	0.0504492	0.122799	4620	44201934	44395893	193960	protein_coding	KNOWN	ST3GAL3	protein_coding	ST3GAL3-033	44201934	1	1551	1.8191061	1551	1	0	NA	NA	NA	NA	NA	NA	NA	NA	NA	NA	0	NA	NA	NA	NA	NA	NA	NA	NA	NA	NA	0.434513097	1548	0.863229691136635	-6.21665231549518	2.07284805416867
4460	chr1	+	ENSG00000126091.14	processed_transcript,	protein_coding	0	0.0613994	4622	44257779	44386176	128398	protein_coding	KNOWN	ST3GAL3	processed_transcript	ST3GAL3-022	44257779	1	1553	0.0306997	1553	1	2	-185.5|-143.5	4|5	0.0952380952380952|0.0740740740740741	0.142857142857143|0.148148148148148	0.142857142857143|0.148148148148148	21|27	4|NA	2|NA	2|NA	+|+	0	NA	NA	NA	NA	NA	NA	NA	NA	NA	NA	0.408518296	1550	-5.0256316322453	-6.1743608917	2.05323786204521
4476	chr1	-	ENSG00000237950.1	processed_transcript,	processed_transcript	0.353144	0.552595	4638	44410046	44412223	2178	processed_transcript	PUTATIVE	RP11-7O11.3	processed_transcript	RP11-7O11.3-002	44412223	1	1557	0.4528695	1557	1	2	-939.5|-1761.5	6|5	0.0930232558139535|0.103448275862069	0.162790697674419|0.172413793103448	0.0930232558139535|0.103448275862069	43|29	NA|NA	NA|NA	NA|NA	-|-	1	1232	4	0.2	0	0.05	20	NA	NA	NA	-	0.560087982	1554	-1.14283271531486	-1.36569951558751	6.05874866916126
4540	chr1	+	ENSG00000230615.1	processed_transcript,	lincRNA	11.8556	28.1209	4704	44514064	44541950	27887	lincRNA	NOVEL	RP5-1198O20.4	processed_transcript	RP5-1198O20.4-005	44514064	1	1564	19.98825	1564	1	0	NA	NA	NA	NA	NA	NA	NA	NA	NA	NA	1	999	5	0.153846154	0.076923077	0.115384615	26	NA	NA	NA	-	0.481303739	1561	4.32108026247568	-3.83143493838232	5.64457055006286
4557	chr1	+	ENSG00000178028.8	protein_coding,protein_coding,	protein_coding	26.2336	29.3489	4721	44679145	44680552	1408	protein_coding	KNOWN	DMAP1	protein_coding	DMAP1-007	44679145	1	1574	55.5825	1574	1	0	NA	NA	NA	NA	NA	NA	NA	NA	NA	NA	1	562.5	6	0.255319149	0.085106383	0.106382979	47	NA	NA	NA	+	0.402119576	1571	5.79655882069048	-3.02624914564798	5.94926326667507
4569	chr1	-	ENSG00000117419.9	processed_transcript,	protein_coding	0.0504492	0	4733	44687101	44713638	26538	protein_coding	KNOWN	ERI3	processed_transcript	ERI3-008	44713638	1	1576	0.0252246	1576	1	2	-217|-920.5	4|3	0.166666666666667|0.19047619047619	0.1|0	0.133333333333333|0.0476190476190476	30|21	NA|NA	NA|NA	NA|NA	-|-	1	82.5	4	0.16	0.2	0.04	25	NA	NA	NA	+	0.550489902	1573	-5.3090247978501	-4.82229902841722	1.81703540815556
4581	chr1	+	ENSG00000187147.9	protein_coding,	protein_coding	2.32066	2.45598	4746	44870866	45117395	246530	protein_coding	KNOWN	RNF220	protein_coding	RNF220-001	44870866	1	1580	2.38832	1580	1	0	NA	NA	NA	NA	NA	NA	NA	NA	NA	NA	4	1032.5|1198|1497|1896	6|4|5|4	0.128205128205128|0.0714285714285714|0|0.0454545454545455	0.0256410256410256|0.214285714285714|0.0357142857142857|0.181818181818182	0.128205128205128|0.25|0.142857142857143|0.136363636363636	39|28|28|22	NA|NA|NA|NA	NA|NA|NA|NA	NA|NA|NA|NA	+|+|-|+	0.386922615	1577	1.25599614961934	-2.89275404503918	4.94968266776643
4621	chr1	-	ENSG00000199377.1	snRNA,	snRNA	2.32066	3.49977	4786	45187458	45187574	117	snRNA	KNOWN	RNU5F	snRNA	RNU5F-201	45187574	1	1585	2.910215	1585	1	1	-1902.5	4	0.130434783	0.130434783	0.217391304	23	2	2	7	-	0	NA	NA	NA	NA	NA	NA	NA	NA	NA	NA	0.557288542	1582	1.54112574006684	-4.36152756516344	5.23757763361553
4646	chr1	-	ENSG00000225721.1	processed_transcript,	processed_transcript	0	0.0613994	4811	45224796	45241482	16687	processed_transcript	NOVEL	RP11-269F19.2	processed_transcript	RP11-269F19.2-002	45241482	1	1593	0.0306997	1593	1	0	NA	NA	NA	NA	NA	NA	NA	NA	NA	NA	2	1565|16.5	6|5	0.157894736842105|0	0|0.32258064516129	0.157894736842105|0.129032258064516	38|31	NA|NA	NA|NA	NA|NA	+|+	0.515296941	1590	-5.0256316322453	-4.58566959584239	3.02643960865223
4647	chr1	+	ENSG00000200913.1	snoRNA,	snoRNA	0	0.122799	4812	45242162	45242265	104	snoRNA	KNOWN	SNORD46	snoRNA	SNORD46-201	45242162	1	1594	0.0613995	1594	1	1	-696.5	5	0	0.322580645	0.129032258	31	NA	NA	NA	+	0	NA	NA	NA	NA	NA	NA	NA	NA	NA	NA	0.50029994	1591	-4.02562928255806	-4.96370064656688	3.08949205504985
4649	chr1	+	ENSG00000142937.7	processed_transcript,	protein_coding	0.0504492	0.122799	4814	45243222	45244335	1114	protein_coding	KNOWN	RPS8	processed_transcript	RPS8-007	45243222	1	1595	0.0866241	1595	1	1	-1756.5	5	0	0.322580645	0.129032258	31	NA	NA	NA	+	0	NA	NA	NA	NA	NA	NA	NA	NA	NA	NA	0.50789842	1592	-3.52908773164212	-5.51647053589877	1.10541554887592
4650	chr1	+	ENSG00000202031.1	snoRNA,	snoRNA	0.403594	0.245598	4815	45243515	45243584	70	snoRNA	KNOWN	SNORD38A	snoRNA	SNORD38A-201	45243515	1	1596	0.324596	1596	1	0	NA	NA	NA	NA	NA	NA	NA	NA	NA	NA	0	NA	NA	NA	NA	NA	NA	NA	NA	NA	NA	0.515896821	1593	-1.62328287323845	-5.72957870600106	2.65176676670783
4651	chr1	+	ENSG00000142937.7	processed_transcript,	protein_coding	0.100898	0	4816	45243575	45244411	837	protein_coding	KNOWN	RPS8	processed_transcript	RPS8-008	45243575	1	1597	0.050449	1597	1	0	NA	NA	NA	NA	NA	NA	NA	NA	NA	NA	0	NA	NA	NA	NA	NA	NA	NA	NA	NA	NA	0.516696661	1594	-4.30903051725854	-5.69927881864468	2.54427866455877
4664	chr1	-	ENSG00000188396.2	protein_coding,	protein_coding	0	0.0613994	4829	45271588	45272957	1370	protein_coding	NOVEL	TCTEX1D4	protein_coding	TCTEX1D4-201	45272957	1	1602	0.0306997	1602	1	2	-183.5|-1512	4|4	0.157894736842105|0.107142857142857	0.105263157894737|0.0714285714285714	0.105263157894737|0.142857142857143	19|28	1|NA	5|NA	1|NA	-|-	1	1867.5	4	0.129032258	0.161290323	0.129032258	31	7	7	4	+	0.563287343	1599	-5.0256316322453	-2.02124054954285	4.46753798026153
4688	chr1	-	ENSG00000154999.4	processed_pseudogene,	pseudogene	0.302695	0.0613994	4855	45457506	45457895	390	pseudogene	KNOWN	RP5-882O7.5	processed_pseudogene	RP5-882O7.5-001	45457895	1	1612	0.1820472	1612	1	0	NA	NA	NA	NA	NA	NA	NA	NA	NA	NA	0	NA	NA	NA	NA	NA	NA	NA	NA	NA	NA	0.449710058	1609	-2.45761554348796	-5.77625620339437	1.25287823162413
4695	chr1	-	ENSG00000126107.9	protein_coding,	protein_coding	22.349	14.6131	4862	45468212	45477001	8790	protein_coding	KNOWN	HECTD3	protein_coding	HECTD3-001	45477001	1	1613	18.48105	1613	1	2	-1038|-1758	4|4	0.25|0.125	0|0.125	0.0833333333333333|0.0833333333333333	24|24	NA|NA	NA|NA	NA|NA	-|+	3	1785.5|1510|924.5	4|4|5	0.142857142857143|0.166666666666667|0.162162162162162	0.0952380952380952|0.1|0.135135135135135	0.0952380952380952|0.166666666666667|0.0810810810810811	21|30|37	7|NA|NA	1|NA|NA	1|NA|NA	-|+|-	0.50929814	1610	4.20797482062183	-3.00293168269186	6.49521488141262
4722	chr1	+	ENSG00000186603.4	protein_coding,	protein_coding	9.38355	5.03475	4889	45792545	45794347	1803	protein_coding	KNOWN	HPDL	protein_coding	HPDL-001	45792545	1	1620	7.20915	1620	1	1	-62	4	0.045454545	0	0.136363636	22	NA	NA	NA	+	0	NA	NA	NA	NA	NA	NA	NA	NA	NA	NA	0.485902819	1617	2.84982916750004	-3.1399191870024	5.06607039272951
4726	chr1	-	ENSG00000132781.11	retained_intron,	protein_coding	0	0.122799	4895	45797419	45798617	1199	protein_coding	KNOWN	MUTYH	retained_intron	MUTYH-023	45798617	1	1621	0.0613995	1621	1	2	-130|-278.5	4|4	0.25|0.0689655172413793	0.0416666666666667|0.137931034482759	0.0833333333333333|0.172413793103448	24|29	5|NA	2|NA	4|NA	-|-	1	952.5	4	0.12	0.08	0.12	25	NA	NA	NA	+	0.479704059	1618	-4.02562928255806	-5.49029402746974	3.06128611819064
4758	chr1	+	ENSG00000132773.7	processed_transcript,	protein_coding	0.151348	0.429796	4928	45806968	45808531	1564	protein_coding	KNOWN	TOE1	processed_transcript	TOE1-005	45806968	1	1629	0.290572	1629	1	2	-1509|-1408.5	4|6	0.15625|0.0512820512820513	0.09375|0.128205128205128	0.1875|0.205128205128205	32|39	NA|NA	NA|NA	NA|NA	-|-	0	NA	NA	NA	NA	NA	NA	NA	NA	NA	NA	0.49430114	1626	-1.78303240570659	-4.95920578562486	4.31263354176712
4766	chr1	-	ENSG00000070759.11	protein_coding,protein_coding,	protein_coding	1.66482	1.16659	4936	45809555	45956840	147286	protein_coding	KNOWN	TESK2	protein_coding	TESK2-201	45956840	1	1632	2.83141	1632	1	1	-63	4	0.15	0.05	0.1	20	1	5	1	-	1	440	5	0.113636364	0.227272727	0.113636364	44	NA	NA	NA	+	0.479904019	1629	1.50152067264122	-2.66706864397839	2.32341732916074
4770	chr1	-	ENSG00000236624.4	protein_coding,nonsense_mediated_decay,protein_coding,	protein_coding	1.21078	1.59638	4940	45960581	45965646	5066	protein_coding	KNOWN	CCDC163P	protein_coding	CCDC163P-006	45965646	1	1633	4.21074	1633	1	0	NA	NA	NA	NA	NA	NA	NA	NA	NA	NA	1	1457.5	4	0	0.142857143	0.285714286	21	3	3	3	+	0.478904219	1630	2.07407379635929	-2.53661814521456	6.39992922350193
4772	chr1	+	ENSG00000132763.9	protein_coding,	protein_coding	0.201797	0.122799	4942	45965725	45976739	11015	protein_coding	KNOWN	MMACHC	protein_coding	MMACHC-001	45965725	1	1634	2.310493	1634	1	1	-1536.5	4	0	0.142857143	0.285714286	21	3	3	3	+	0	NA	NA	NA	NA	NA	NA	NA	NA	NA	NA	0.518496301	1631	1.20820071864075	-2.60255849445415	6.74978044192354
4773	chr1	-	ENSG00000236624.4	nonsense_mediated_decay,	protein_coding	2.16932	2.08758	4944	45959538	45965751	6214	protein_coding	KNOWN	CCDC163P	nonsense_mediated_decay	CCDC163P-001	45965751	1	1635	2.12845	1635	1	0	NA	NA	NA	NA	NA	NA	NA	NA	NA	NA	1	1562.5	4	0	0.142857143	0.285714286	21	3	3	3	+	0.478504299	1632	1.08980319977463	-2.42084885313508	6.90032540833335
4786	chr1	+	ENSG00000117448.9	processed_transcript,protein_coding,	protein_coding	89.6482	72.2057	4958	46016739	46035721	18983	protein_coding	KNOWN	AKR1A1	protein_coding	AKR1A1-002	46016739	1	1639	161.8539	1639	1	2	-1494|-39.5	5|4	0.236842105263158|0.105263157894737	0.0526315789473684|0.157894736842105	0.105263157894737|0	38|19	NA|NA	NA|NA	NA|NA	+|-	0	NA	NA	NA	NA	NA	NA	NA	NA	NA	NA	0.49510098	1636	7.3385483186389	-2.6929562078241	5.25812555923623
4798	chr1	+	ENSG00000132780.11	nonsense_mediated_decay,protein_coding,protein_coding,protein_coding,nonsense_mediated_decay,nonsense_mediated_decay,nonsense_mediated_decay,protein_coding,	protein_coding	92.0193	161.665	4970	46049717	46083916	34200	protein_coding	KNOWN	NASP	protein_coding	NASP-202	46049717	1	1640	1014.7372	1640	1	0	NA	NA	NA	NA	NA	NA	NA	NA	NA	NA	1	635.5	4	0	0.105263158	0.105263158	19	NA	NA	NA	+	0.487302539	1637	9.986890426508	-3.04398800385472	7.06493848482222
4820	chr1	-	ENSG00000159592.6	processed_transcript,	protein_coding	0.0504492	0	4994	46092976	46101396	8421	protein_coding	KNOWN	GPBP1L1	processed_transcript	GPBP1L1-003	46101396	1	1642	0.0252246	1642	1	0	NA	NA	NA	NA	NA	NA	NA	NA	NA	NA	0	NA	NA	NA	NA	NA	NA	NA	NA	NA	NA	0.392521496	1639	-5.3090247978501	-6.18481809102071	2.43870910180755
4829	chr1	-	ENSG00000159592.6	processed_transcript,	protein_coding	58.2184	48.9967	5003	46126089	46152805	26717	protein_coding	KNOWN	GPBP1L1	processed_transcript	GPBP1L1-006	46152805	1	1645	53.60755	1645	1	2	-1203.5|-1617	4|4	0.238095238095238|0.0416666666666667	0.142857142857143|0.0833333333333333	0.0476190476190476|0.208333333333333	21|24	2|7	1|1	6|3	+|+	3	526|391|176.5	4|4|4	0.125|0.0909090909090909|0.0526315789473684	0.0833333333333333|0.181818181818182|0.105263157894737	0.0833333333333333|0|0.105263157894737	24|22|19	NA|NA|1	NA|NA|4	NA|NA|1	-|-|-	0.479104179	1642	5.744364296699	-2.92197775733512	4.70150269708931
4831	chr1	+	ENSG00000159596.6	protein_coding,	protein_coding	0.0504492	0.0613994	5005	46152886	46160115	7230	protein_coding	KNOWN	TMEM69	protein_coding	TMEM69-001	46152886	1	1646	0.0559243	1646	1	3	-607|-472|-257.5	4|4|4	0.125|0.0909090909090909|0.0526315789473684	0.0833333333333333|0.181818181818182|0.105263157894737	0.0833333333333333|0|0.105263157894737	24|22|19	NA|NA|1	NA|NA|4	NA|NA|1	-|-|-	2	1122.5|1536	4|4	0.238095238095238|0.0416666666666667	0.142857142857143|0.0833333333333333	0.0476190476190476|0.208333333333333	21|24	2|7	1|1	6|3	+|+	0.442311538	1643	-4.16038089647601	-2.87783088361104	5.36012422138978
4833	chr1	+	ENSG00000159596.6	processed_transcript,	protein_coding	69.6703	94.2481	5007	46153868	46159517	5650	protein_coding	KNOWN	TMEM69	processed_transcript	TMEM69-002	46153868	1	1648	81.9592	1648	1	3	-1589|-1454|-1239.5	4|4|4	0.125|0.0909090909090909|0.0526315789473684	0.0833333333333333|0.181818181818182|0.105263157894737	0.0833333333333333|0|0.105263157894737	24|22|19	NA|NA|1	NA|NA|4	NA|NA|1	-|-|-	2	140.5|554	4|4	0.238095238095238|0.0416666666666667	0.142857142857143|0.0833333333333333	0.0476190476190476|0.208333333333333	21|24	2|7	1|1	6|3	+|+	0.476304739	1645	6.35683399722499	-3.87099402899824	5.08791954324201
4850	chr1	+	ENSG00000086015.13	processed_transcript,	protein_coding	0.100898	0.0613994	5024	46488582	46489188	607	protein_coding	KNOWN	MAST2	processed_transcript	MAST2-009	46488582	1	1654	0.0811487	1654	1	0	NA	NA	NA	NA	NA	NA	NA	NA	NA	NA	0	NA	NA	NA	NA	NA	NA	NA	NA	NA	NA	0.464107179	1651	-3.62328820675226	-5.55664796678003	1.44740146011792
4870	chr1	+	ENSG00000117472.4	processed_transcript,	protein_coding	85.3601	91.0553	5044	46646204	46651522	5319	protein_coding	KNOWN	TSPAN1	processed_transcript	TSPAN1-006	46646204	1	1663	88.2077	1663	1	0	NA	NA	NA	NA	NA	NA	NA	NA	NA	NA	1	225.5	5	0.057142857	0.057142857	0.257142857	35	NA	NA	NA	+	0.484503099	1660	6.46283269473974	-3.63762553578453	5.35104748367778
4890	chr1	+	ENSG00000085999.6	protein_coding,	protein_coding	15.5888	25.665	5064	46713404	46744144	30741	protein_coding	KNOWN	RAD54L	protein_coding	RAD54L-001	46713404	1	1667	20.6269	1667	1	2	-321.5|-236	4|7	0.0526315789473684|0.025	0.105263157894737|0.125	0|0.025	19|40	NA|NA	NA|NA	NA|NA	-|-	1	302.5	5	0.04	0.04	0.16	25	NA	NA	NA	-	0.49630074	1664	4.3664551109405	-2.60694629520233	3.81794695495306
4912	chr1	+	ENSG00000117481.5	processed_transcript,	protein_coding	25.2246	28.1823	5086	46806461	46830824	24364	protein_coding	KNOWN	NSUN4	processed_transcript	NSUN4-003	46806461	1	1670	26.70345	1670	1	0	NA	NA	NA	NA	NA	NA	NA	NA	NA	NA	1	479.5	7	0.292682927	0.024390244	0.024390244	41	NA	NA	NA	-	0.468106379	1667	4.73895424040887	-2.01306487481748	4.72471378446572
4971	chr1	-	ENSG00000142961.10	processed_transcript,	protein_coding	3.43055	3.19277	5147	47075674	47082556	6883	protein_coding	KNOWN	MOBKL2C	processed_transcript	MOBKL2C-003	47082556	1	1686	3.31166	1686	1	1	-1152	5	0.117647059	0.117647059	0.117647059	34	NA	NA	NA	+	3	876.5|493.5|371.5	4|4|7	0.16|0.0869565217391304|0.113207547169811	0.04|0.130434782608696|0.0566037735849057	0.12|0.0869565217391304|0.132075471698113	25|23|53	NA|NA|NA	NA|NA|NA	NA|NA|NA	-|-|-	0.50709858	1682	1.72755456248304	-2.2240055617528	6.01299688280888
5029	chr1	-	ENSG00000162366.3	protein_coding,	protein_coding	0.151348	0.0613994	5208	47649265	47655727	6463	protein_coding	KNOWN	PDZK1IP1	protein_coding	PDZK1IP1-001	47655727	1	1707	0.1063737	1707	1	2	-621.5|-863.5	4|4	0.0952380952380952|0.12	0.19047619047619|0.24	0.142857142857143|0.12	21|25	3|4	3|4	3|5	-|-	3	902.5|715|218.5	4|4|4	0.0526315789473684|0.1|0.16	0|0.05|0.24	0.105263157894737|0.1|0.04	19|20|25	NA|4|2	NA|2|3	NA|1|7	+|+|-	0.534693061	1703	-3.23278659413959	-4.01984303046328	4.59776736485734
5064	chr1	-	ENSG00000239802.1	processed_pseudogene,	pseudogene	0.0504492	0.0613994	5243	48459703	48460272	570	pseudogene	KNOWN	RP4-683M8.1	processed_pseudogene	RP4-683M8.1-001	48460272	1	1725	0.0559243	1725	1	2	-1130.5|-1641.5	4|6	0.0526315789473684|0.243243243243243	0|0.0810810810810811	0.263157894736842|0.027027027027027	19|37	2|NA	1|NA	4|NA	+|+	0	NA	NA	NA	NA	NA	NA	NA	NA	NA	NA	0.570085983	1721	-4.16038089647601	-5.57716421051692	1.85086500386366
5163	chr1	-	ENSG00000203356.2	processed_transcript,	lincRNA	0	0.0613994	5344	51660767	51700768	40002	lincRNA	PUTATIVE	RP11-296A18.3	processed_transcript	RP11-296A18.3-001	51700768	1	1779	0.0306997	1779	1	2	-1375.5|-1406	3|2	0|0	0.0588235294117647|0.0555555555555556	0.0588235294117647|0	17|18	NA|NA	NA|NA	NA|NA	+|-	0	NA	NA	NA	NA	NA	NA	NA	NA	NA	NA	0.476304739	1775	-5.0256316322453	-4.49179445679202	4.8744017520674
5164	chr1	+	ENSG00000123091.4	protein_coding,	protein_coding	2.82516	1.41219	5345	51701943	51739127	37185	protein_coding	KNOWN	RNF11	protein_coding	RNF11-001	51701943	1	1780	2.118675	1780	1	0	NA	NA	NA	NA	NA	NA	NA	NA	NA	NA	3	200.5|231|1970.5	3|2|6	0|0|0.255813953488372	0.0588235294117647|0.0555555555555556|0.116279069767442	0.0588235294117647|0|0.116279069767442	17|18|43	NA|NA|NA	NA|NA|NA	NA|NA|NA	+|-|-	0.436512697	1776	1.08316229849408	-2.55007426055356	6.41473029202767
5171	chr1	-	ENSG00000085831.11	processed_transcript,	protein_coding	0.0504492	0.0613994	5352	51753658	51763632	9975	protein_coding	KNOWN	TTC39A	processed_transcript	TTC39A-014	51763632	1	1785	0.0559243	1785	1	0	NA	NA	NA	NA	NA	NA	NA	NA	NA	NA	4	1981.5|1286|1046|1	4|4|4|5	0.2|0.0416666666666667|0.125|0.21875	0.08|0.25|0.0416666666666667|0.1875	0.08|0.166666666666667|0.125|0.03125	25|24|24|32	NA|3|NA|NA	NA|2|NA|NA	NA|7|NA|NA	-|+|-|-	0.543491302	1781	-4.16038089647601	-4.66031529449537	3.67242126298595
5189	chr1	+	ENSG00000232027.1	processed_pseudogene,	pseudogene	0.0504492	0	5370	51837951	51838812	862	pseudogene	KNOWN	RP11-275F13.3	processed_pseudogene	RP11-275F13.3-001	51837951	1	1788	0.0252246	1788	1	0	NA	NA	NA	NA	NA	NA	NA	NA	NA	NA	0	NA	NA	NA	NA	NA	NA	NA	NA	NA	NA	0.413717257	1784	-5.3090247978501	-5.66227749467219	2.74355027163892
5197	chr1	+	ENSG00000227070.1	processed_transcript,	processed_transcript	1.66482	4.17516	5378	51983981	52026633	42653	processed_transcript	NOVEL	RP11-191G24.1	processed_transcript	RP11-191G24.1-002	51983981	1	1793	2.91999	1793	1	1	-1340.5	4	0.130434783	0.043478261	0.086956522	23	5	2	1	+	4	644.5|969.5|1022|1079	4|4|4|9	0.037037037037037|0.04|0|0.06	0.259259259259259|0.2|0.1875|0.2	0|0.12|0|0.02	27|25|16|50	NA|NA|1|NA	NA|NA|1|NA	NA|NA|1|NA	+|+|+|-	0.352929414	1789	1.54596342836039	-3.70752448864046	4.90261215800899
5253	chr1	-	ENSG00000117862.6	processed_transcript,	protein_coding	0.151348	0.0613994	5438	52485803	52489246	3444	protein_coding	KNOWN	TXNDC12	processed_transcript	TXNDC12-003	52489246	1	1815	0.1063737	1815	1	0	NA	NA	NA	NA	NA	NA	NA	NA	NA	NA	0	NA	NA	NA	NA	NA	NA	NA	NA	NA	NA	0.416516697	1811	-3.23278659413959	-6.20596266729436	1.73706541027806
5256	chr1	-	ENSG00000198841.3	protein_coding,	protein_coding	4.08639	3.06997	5441	52497775	52499488	1714	protein_coding	KNOWN	KTI12	protein_coding	KTI12-001	52499488	1	1817	3.57818	1817	1	0	NA	NA	NA	NA	NA	NA	NA	NA	NA	NA	0	NA	NA	NA	NA	NA	NA	NA	NA	NA	NA	0.418516297	1813	1.83922596385028	-3.54715150873684	5.29892090107191
5257	chr1	-	ENSG00000117862.6	processed_transcript,	protein_coding	99.4858	73.0653	5443	52486586	52520848	34263	protein_coding	KNOWN	TXNDC12	processed_transcript	TXNDC12-002	52520848	1	1818	86.27555	1818	1	0	NA	NA	NA	NA	NA	NA	NA	NA	NA	NA	0	NA	NA	NA	NA	NA	NA	NA	NA	NA	NA	0.447310538	1814	6.43087986064747	-3.08869956869151	5.2631532520157
5263	chr1	+	ENSG00000134717.13	protein_coding,	protein_coding	15.7906	18.2356	5449	52521976	52554090	32115	protein_coding	KNOWN	BTF3L4	protein_coding	BTF3L4-002	52521976	1	1821	17.0131	1821	1	0	NA	NA	NA	NA	NA	NA	NA	NA	NA	NA	0	NA	NA	NA	NA	NA	NA	NA	NA	NA	NA	0.471505699	1817	4.08857413695524	-3.07891410276684	4.17449939341789
5273	chr1	+	ENSG00000157077.10	protein_coding,	protein_coding	0.0504492	0	5459	52682052	52812358	130307	protein_coding	KNOWN	ZFYVE9	protein_coding	ZFYVE9-001	52682052	1	1828	0.0252246	1828	1	0	NA	NA	NA	NA	NA	NA	NA	NA	NA	NA	0	NA	NA	NA	NA	NA	NA	NA	NA	NA	NA	0.376324735	1824	-5.3090247978501	-5.68436421873404	1.35512025210735
5274	chr1	-	ENSG00000237663.1	processed_pseudogene,	pseudogene	0.0504492	0	5460	52717737	52718445	709	pseudogene	KNOWN	RP4-814E15.1	processed_pseudogene	RP4-814E15.1-001	52718445	1	1829	0.0252246	1829	1	0	NA	NA	NA	NA	NA	NA	NA	NA	NA	NA	0	NA	NA	NA	NA	NA	NA	NA	NA	NA	NA	0.398720256	1825	-5.3090247978501	-5.78418475282025	1.86519193331088
5291	chr1	-	ENSG00000085840.7	protein_coding,	protein_coding	44.4457	42.3042	5479	52838501	52870131	31631	protein_coding	KNOWN	ORC1	protein_coding	ORC1-001	52870131	1	1834	43.37495	1834	1	1	-1781	3	0.090909091	0.136363636	0	22	NA	NA	NA	-	1	244.5	4	0.12	0.16	0.08	25	NA	NA	NA	-	0.436112777	1830	5.43879018952826	-2.77550271125528	6.22279615537315
5292	chr1	+	ENSG00000134748.11	protein_coding,	protein_coding	20.4319	32.6645	5480	52870236	52883992	13757	protein_coding	KNOWN	PRPF38A	protein_coding	PRPF38A-002	52870236	1	1835	26.5482	1835	1	1	-349.5	4	0.12	0.16	0.08	25	NA	NA	NA	-	1	1676	3	0.090909091	0.136363636	0	22	NA	NA	NA	-	0.438912218	1831	4.73054214276777	-2.78541504869154	5.77976305619922
5327	chr1	-	ENSG00000228929.1	processed_pseudogene,	pseudogene	0.201797	0.184198	5519	53237866	53238320	455	pseudogene	KNOWN	RP11-159C21.4	processed_pseudogene	RP11-159C21.4-001	53238320	1	1846	0.1929975	1846	1	0	NA	NA	NA	NA	NA	NA	NA	NA	NA	NA	0	NA	NA	NA	NA	NA	NA	NA	NA	NA	NA	0.438112378	1842	-2.37334593527464	-5.03286091259757	1.92111789214606
5331	chr1	+	ENSG00000242391.1	processed_transcript,	processed_transcript	0.0504492	0	5523	53346888	53347402	515	processed_transcript	PUTATIVE	RP4-631H13.2	processed_transcript	RP4-631H13.2-001	53346888	1	1849	0.0252246	1849	1	0	NA	NA	NA	NA	NA	NA	NA	NA	NA	NA	0	NA	NA	NA	NA	NA	NA	NA	NA	NA	NA	0.405118976	1845	-5.3090247978501	-6.0259700306919	1.08151341026114
5350	chr1	-	ENSG00000121310.11	processed_transcript,	protein_coding	3.78369	3.92956	5542	53373271	53387386	14116	protein_coding	KNOWN	ECHDC2	processed_transcript	ECHDC2-013	53387386	1	1852	3.856625	1852	1	0	NA	NA	NA	NA	NA	NA	NA	NA	NA	NA	2	436|272	4|4	0.125|0.166666666666667	0.1875|0.0555555555555556	0.09375|0.0555555555555556	32|18	NA|1	NA|1	NA|3	-|+	0.443111378	1848	1.94733887193449	-3.01804511884324	2.899942036438
5375	chr1	+	ENSG00000116171.11	protein_coding,	protein_coding	304.108	233.809	5567	53480640	53516785	36146	protein_coding	KNOWN	SCP2	protein_coding	SCP2-015	53480640	1	1861	268.9585	1861	1	0	NA	NA	NA	NA	NA	NA	NA	NA	NA	NA	0	NA	NA	NA	NA	NA	NA	NA	NA	NA	NA	0.408118376	1857	8.07123977347469	-2.75393248407178	5.39702127965028
5407	chr1	-	ENSG00000157193.10	protein_coding,	protein_coding	0.353144	0.184198	5602	53729841	53741335	11495	protein_coding	KNOWN	LRP8	protein_coding	LRP8-009	53741335	1	1877	0.268671	1877	1	1	-756	5	0.066666667	0.033333333	0.166666667	30	NA	NA	NA	+	0	NA	NA	NA	NA	NA	NA	NA	NA	NA	NA	0.567086583	1872	-1.89608748776808	-5.09560449035946	2.51529966489525
5429	chr1	-	ENSG00000058804.9	protein_coding,	protein_coding	140.35	162.831	5624	54233563	54303969	70407	protein_coding	KNOWN	TMEM48	protein_coding	TMEM48-201	54303969	1	1891	151.5905	1891	1	0	NA	NA	NA	NA	NA	NA	NA	NA	NA	NA	1	134.5	4	0	0.235294118	0.058823529	17	2	2	1	-	0.432913417	1886	7.24403553409945	-2.81861758820994	4.18125873523255
5463	chr1	-	ENSG00000203985.6	protein_coding,	protein_coding	0.0504492	0.122799	5658	54474412	54483845	9434	protein_coding	KNOWN	LDLRAD1	protein_coding	LDLRAD1-002	54483845	1	1902	0.0866241	1902	1	0	NA	NA	NA	NA	NA	NA	NA	NA	NA	NA	0	NA	NA	NA	NA	NA	NA	NA	NA	NA	NA	0.50189962	1897	-3.52908773164212	-3.7593315489558	3.12054503116219
5559	chr1	-	ENSG00000244324.1	processed_transcript,	processed_transcript	0.302695	0.122799	5758	55314138	55316072	1935	processed_transcript	NOVEL	RP11-67L3.6	processed_transcript	RP11-67L3.6-001	55316072	1	1938	0.212747	1938	1	0	NA	NA	NA	NA	NA	NA	NA	NA	NA	NA	0	NA	NA	NA	NA	NA	NA	NA	NA	NA	NA	0.545690862	1933	-2.2327893066454	-5.49029402746974	2.1647746990535
5560	chr1	-	ENSG00000116133.6	protein_coding,	protein_coding	0.100898	0.122799	5760	55317396	55341668	24273	protein_coding	KNOWN	DHCR24	protein_coding	DHCR24-202	55341668	1	1939	0.1118485	1939	1	0	NA	NA	NA	NA	NA	NA	NA	NA	NA	NA	2	733.5|601	4|4	0.0952380952380952|0.25	0.0476190476190476|0.09375	0.19047619047619|0.09375	21|32	NA|NA	NA|NA	NA|NA	+|+	0.417116577	1934	-3.16038218634078	-5.42685818739745	1.9771568069876
5562	chr1	+	ENSG00000242396.1	processed_transcript,	processed_transcript	0.302695	0.184198	5762	55352548	55353674	1127	processed_transcript	NOVEL	RP11-67L3.5	processed_transcript	RP11-67L3.5-001	55352548	1	1940	0.2434465	1940	1	0	NA	NA	NA	NA	NA	NA	NA	NA	NA	NA	3	344.5|534|576.5	4|4|4	0.0344827586206897|0.0666666666666667|0.12	0.344827586206897|0.166666666666667|0.12	0.137931034482759|0.133333333333333|0.16	29|30|25	7|5|1	6|3|5	4|7|5	-|+|+	0.478504299	1935	-2.03832333557808	-3.43368161071998	4.39143532241169
5582	chr1	-	ENSG00000162402.7	protein_coding,	protein_coding	24.1147	28.6121	5782	55532032	55681039	149008	protein_coding	KNOWN	USP24	protein_coding	USP24-001	55681039	1	1947	26.3634	1947	1	0	NA	NA	NA	NA	NA	NA	NA	NA	NA	NA	2	1279|98.5	5|4	0.125|0.04	0.125|0.2	0.09375|0.16	32|25	NA|7	NA|3	NA|3	-|+	0.443511298	1942	4.72046453681239	-2.77945953882725	5.26534552715215
5620	chr1	+	ENSG00000236341.1	processed_transcript,	processed_transcript	0	0.0613994	5820	57429559	57462430	32872	processed_transcript	NOVEL	RP5-1103B4.3	processed_transcript	RP5-1103B4.3-001	57429559	1	1979	0.0306997	1979	1	1	-294	4	0.038461538	0	0.115384615	26	NA	NA	NA	+	0	NA	NA	NA	NA	NA	NA	NA	NA	NA	NA	0.425514897	1974	-5.0256316322453	-5.84923238548796	2.23449029659482
5661	chr1	-	ENSG00000184292.5	protein_coding,	protein_coding	0.454043	0.306997	5862	59041099	59043166	2068	protein_coding	KNOWN	TACSTD2	protein_coding	TACSTD2-001	59043166	1	2001	0.38052	2001	1	1	-144	4	0.055555556	0.111111111	0.111111111	18	NA	NA	NA	-	2	1329.5|138	4|4	0.0952380952380952|0.1	0.0476190476190476|0.1	0.0952380952380952|0	21|20	NA|NA	NA|NA	NA|NA	-|-	0.430313937	1996	-1.39395581161182	-4.99096816123015	4.80739428037973
5663	chr1	-	ENSG00000185839.2	processed_pseudogene,	pseudogene	0.454043	1.16659	5864	59096513	59097202	690	pseudogene	KNOWN	RP4-592A1.2	processed_pseudogene	RP4-592A1.2-001	59097202	1	2002	0.8103165	2002	1	0	NA	NA	NA	NA	NA	NA	NA	NA	NA	NA	1	771.5	4	0.24	0.08	0.08	25	4	3	6	-	0.427914417	1997	-0.303442577266611	-5.29074466211769	0.861688621886444
5680	chr1	+	ENSG00000230812.1	processed_transcript,	processed_transcript	0.554941	0.429796	5881	59486059	59498735	12677	processed_transcript	NOVEL	RP4-794H19.4	processed_transcript	RP4-794H19.4-002	59486059	1	2011	0.4923685	2011	1	0	NA	NA	NA	NA	NA	NA	NA	NA	NA	NA	0	NA	NA	NA	NA	NA	NA	NA	NA	NA	NA	0.472305539	2006	-1.02218962865285	-2.94068625972245	5.6122098642957
5742	chr1	-	ENSG00000237853.1	processed_transcript,	processed_transcript	0	0.0613994	5943	61714617	61719182	4566	processed_transcript	NOVEL	RP5-833A20.1	processed_transcript	RP5-833A20.1-001	61719182	1	2029	0.0306997	2029	1	0	NA	NA	NA	NA	NA	NA	NA	NA	NA	NA	0	NA	NA	NA	NA	NA	NA	NA	NA	NA	NA	0.391321736	2024	-5.0256316322453	-4.06018670756987	2.95931835357048
5745	chr1	+	ENSG00000162599.10	processed_transcript,	protein_coding	0.151348	0.0613994	5946	61872344	61921546	49203	protein_coding	KNOWN	NFIA	processed_transcript	NFIA-011	61872344	1	2030	0.1063737	2030	1	1	-118.5	2	0	0.047619048	0.095238095	21	NA	NA	NA	-	0	NA	NA	NA	NA	NA	NA	NA	NA	NA	NA	0.389722056	2025	-3.23278659413959	-5.80017377891397	2.43796380545758
5753	chr1	-	ENSG00000162604.6	processed_transcript,	protein_coding	21.9454	22.3494	5954	62146917	62190785	43869	protein_coding	KNOWN	TM2D1	processed_transcript	TM2D1-003	62190785	1	2032	22.1474	2032	1	1	-70	4	0.318181818	0.090909091	0	22	1	4	5	+	0	NA	NA	NA	NA	NA	NA	NA	NA	NA	NA	0.462707459	2027	4.46906543803457	-2.37672303948706	5.499372780629
5770	chr1	+	ENSG00000236646.1	processed_pseudogene,	pseudogene	0.0504492	0	5971	62504514	62504783	270	pseudogene	KNOWN	HBXIPP1	processed_pseudogene	HBXIPP1-001	62504514	1	2037	0.0252246	2037	1	1	-1928.5	5	0.296296296	0	0	27	NA	NA	NA	+	0	NA	NA	NA	NA	NA	NA	NA	NA	NA	NA	0.400319936	2032	-5.3090247978501	-4.70853789100808	1.09028707334817
5798	chr1	-	ENSG00000116641.10	processed_transcript,	protein_coding	0.0504492	0.0613994	6000	63090769	63099217	8449	protein_coding	KNOWN	DOCK7	processed_transcript	DOCK7-006	63099217	1	2055	0.0559243	2055	1	0	NA	NA	NA	NA	NA	NA	NA	NA	NA	NA	0	NA	NA	NA	NA	NA	NA	NA	NA	NA	NA	0.332533493	2050	-4.16038089647601	-5.99803927119808	2.82284514980965
5803	chr1	+	ENSG00000125703.8	protein_coding,protein_coding,protein_coding,protein_coding,	protein_coding	31.1776	34.3223	6005	63249806	63331184	81379	protein_coding	KNOWN	ATG4C	protein_coding	ATG4C-001	63249806	1	2059	130.9998	2059	1	0	NA	NA	NA	NA	NA	NA	NA	NA	NA	NA	0	NA	NA	NA	NA	NA	NA	NA	NA	NA	NA	0.414117177	2054	7.03342079894792	-2.66798525378726	5.0459306127291
5818	chr1	-	ENSG00000224209.1	processed_transcript,	lincRNA	0.0504492	0.613994	6021	63688556	63727475	38920	lincRNA	NOVEL	RP11-335E6.1	processed_transcript	RP11-335E6.1-003	63727475	1	2071	0.3322216	2071	1	0	NA	NA	NA	NA	NA	NA	NA	NA	NA	NA	0	NA	NA	NA	NA	NA	NA	NA	NA	NA	NA	0.413717257	2066	-1.589782219059	-4.18846315547021	5.45704146347533
5851	chr1	-	ENSG00000142856.12	nonsense_mediated_decay,	protein_coding	0.201797	0.613994	6054	63906444	63989173	82730	protein_coding	KNOWN	ITGB3BP	nonsense_mediated_decay	ITGB3BP-014	63989173	1	2082	0.4078955	2082	1	0	NA	NA	NA	NA	NA	NA	NA	NA	NA	NA	0	NA	NA	NA	NA	NA	NA	NA	NA	NA	NA	0.353929214	2077	-1.29372850382335	-3.46201813219559	6.6329946769223
5855	chr1	+	ENSG00000203965.7	processed_transcript,	protein_coding	0	0.0613994	6058	64013680	64036799	23120	protein_coding	KNOWN	EFCAB7	processed_transcript	EFCAB7-006	64013680	1	2085	0.0306997	2085	1	0	NA	NA	NA	NA	NA	NA	NA	NA	NA	NA	0	NA	NA	NA	NA	NA	NA	NA	NA	NA	NA	0.376524695	2080	-5.0256316322453	-5.71434921793937	3.14351817874457
5860	chr1	+	ENSG00000079739.9	protein_coding,	protein_coding	5.39806	4.97335	6063	64058947	64125916	66970	protein_coding	KNOWN	PGM1	protein_coding	PGM1-001	64058947	1	2088	5.185705	2088	1	0	NA	NA	NA	NA	NA	NA	NA	NA	NA	NA	3	121.5|773|900.5	4|5|4	0.08|0.153846153846154|0.08	0.12|0.0769230769230769|0.16	0.08|0|0.12	25|26|25	3|NA|NA	6|NA|NA	1|NA|NA	-|-|-	0.400319936	2083	2.37454013771024	-2.57909191574675	5.35394301159483
5872	chr1	-	ENSG00000228056.2	retrotransposed,	pseudogene	0.252246	0.184198	6075	64308862	64309347	486	pseudogene	KNOWN	CFLP3	retrotransposed	CFLP3-201	64309347	1	2094	0.218222	2094	1	1	-910.5	4	0.148148148	0.037037037	0.259259259	27	NA	NA	NA	+	0	NA	NA	NA	NA	NA	NA	NA	NA	NA	NA	0.425114977	2089	-2.19613154093001	-5.4773817520426	3.32232682283731
5894	chr1	-	ENSG00000162434.7	processed_transcript,	protein_coding	0.353144	0.306997	6097	65325325	65330539	5215	protein_coding	KNOWN	JAK1	processed_transcript	JAK1-004	65330539	1	2104	0.3300705	2104	1	0	NA	NA	NA	NA	NA	NA	NA	NA	NA	NA	0	NA	NA	NA	NA	NA	NA	NA	NA	NA	NA	0.418516297	2099	-1.59915389121187	-5.75272868527003	1.75358912199374
5902	chr1	-	ENSG00000226891.1	processed_transcript,	lincRNA	0	0.0613994	6105	65458602	65468123	9522	lincRNA	NOVEL	RP11-182I10.3	processed_transcript	RP11-182I10.3-004	65468123	1	2109	0.0306997	2109	1	1	-513.5	4	0.12	0.24	0.08	25	NA	NA	NA	+	1	1072.5	4	0.043478261	0.217391304	0.130434783	23	1	6	2	+	0.424115177	2104	-5.0256316322453	-3.30691234215924	5.50009978804198
5906	chr1	-	ENSG00000231485.1	processed_transcript,	processed_transcript	0.454043	0.429796	6109	65532310	65533420	1111	processed_transcript	PUTATIVE	RP4-535B20.1	processed_transcript	RP4-535B20.1-001	65533420	1	2112	0.4419195	2112	1	1	-1634.5	4	0.043478261	0.130434783	0	23	NA	NA	NA	-	5	1214.5|1126.5|591|169|126.5	5|6|4|4|5	0.148148148148148|0.230769230769231|0|0|0.0731707317073171	0.037037037037037|0.102564102564103|0.277777777777778|0.25|0.24390243902439	0.037037037037037|0.0256410256410256|0|0|0.0731707317073171	27|39|18|28|41	NA|NA|1|NA|NA	NA|NA|2|NA|NA	NA|NA|2|NA|NA	-|-|-|-|-	0.431513697	2107	-1.17814450248309	-3.7573791845047	5.49483685621642
5913	chr1	+	ENSG00000162433.9	protein_coding,	protein_coding	6.2557	4.42076	6116	65613886	65697819	83934	protein_coding	KNOWN	AK4	protein_coding	AK4-001	65613886	1	2116	5.33823	2116	1	1	-1272.5	4	0.172413793	0.034482759	0.137931034	29	NA	NA	NA	+	3	366|710.5|957.5	4|6|3	0.0769230769230769|0.153846153846154|0.0869565217391304	0.192307692307692|0.153846153846154|0.0434782608695652	0.0384615384615385|0.0769230769230769|0.130434782608696	26|39|23	NA|NA|NA	NA|NA|NA	NA|NA|NA	+|-|-	0.4985003	2111	2.41636146597276	-3.07526161703973	5.00203476983198
5954	chr1	+	ENSG00000184588.13	processed_transcript,	protein_coding	0.151348	0.491195	6157	66723108	66732822	9715	protein_coding	KNOWN	PDE4B	processed_transcript	PDE4B-005	66723108	1	2140	0.3212715	2140	1	0	NA	NA	NA	NA	NA	NA	NA	NA	NA	NA	0	NA	NA	NA	NA	NA	NA	NA	NA	NA	NA	0.385922815	2135	-1.63813508990234	-5.80017377891397	3.78278221559958
5982	chr1	+	ENSG00000152760.4	nonsense_mediated_decay,	protein_coding	0	0.0613994	6186	67218178	67243384	25207	protein_coding	KNOWN	TCTEX1D1	nonsense_mediated_decay	TCTEX1D1-004	67218178	1	2144	0.0306997	2144	1	0	NA	NA	NA	NA	NA	NA	NA	NA	NA	NA	0	NA	NA	NA	NA	NA	NA	NA	NA	NA	NA	0.357528494	2139	-5.0256316322453	-5.319261576993	3.51853059328969
6027	chr1	-	ENSG00000142864.10	protein_coding,	protein_coding	51.8618	50.9615	6237	67878550	67896055	17506	protein_coding	KNOWN	SERBP1	protein_coding	SERBP1-006	67896055	1	2163	51.41165	2163	1	0	NA	NA	NA	NA	NA	NA	NA	NA	NA	NA	0	NA	NA	NA	NA	NA	NA	NA	NA	NA	NA	0.404519096	2158	5.68402340941906	-2.73844514421168	5.77697680305995
6043	chr1	-	ENSG00000172380.5	processed_transcript,	protein_coding	42.3773	74.9073	6253	68242821	68299119	56299	protein_coding	KNOWN	GNG12	processed_transcript	GNG12-002	68299119	1	2172	58.6423	2172	1	2	-90.5|-1046.5	4|4	0.0869565217391304|0.185185185185185	0.217391304347826|0.185185185185185	0.0434782608695652|0.148148148148148	23|27	5|NA	1|NA	5|NA	-|+	2	679.5|317	5|4	0.186046511627907|0.214285714285714	0.162790697674419|0.0714285714285714	0.116279069767442|0	43|28	NA|NA	NA|NA	NA|NA	-|-	0.432513497	2167	5.87386978317358	-2.57221154247066	5.29776235769951
6051	chr1	-	ENSG00000116729.8	processed_transcript,	protein_coding	0.0504492	0	6261	68591657	68603845	12189	protein_coding	KNOWN	WLS	processed_transcript	WLS-010	68603845	1	2178	0.0252246	2178	1	0	NA	NA	NA	NA	NA	NA	NA	NA	NA	NA	0	NA	NA	NA	NA	NA	NA	NA	NA	NA	NA	0.403119376	2173	-5.3090247978501	-5.9706390006812	1.65771500396642
6054	chr1	-	ENSG00000234383.1	processed_pseudogene,	pseudogene	0.0504492	0.122799	6264	68627444	68628773	1330	pseudogene	KNOWN	RP11-518D3.3	processed_pseudogene	RP11-518D3.3-001	68628773	1	2181	0.0866241	2181	1	2	-300.5|-496.5	5|8	0.0476190476190476|0.150943396226415	0.0476190476190476|0.0377358490566038	0.0952380952380952|0.0943396226415094	21|53	NA|NA	NA|NA	NA|NA	-|-	1	1282	4	0.076923077	0.153846154	0.153846154	26	6	3	5	+	0.449110178	2176	-3.52908773164212	-4.90201168356968	2.9404982883495
6074	chr1	+	ENSG00000234264.1	processed_transcript,	lincRNA	2.8756	4.23656	6286	68962359	69004310	41952	lincRNA	NOVEL	RP4-694A7.4	processed_transcript	RP4-694A7.4-001	68962359	1	2192	3.55608	2192	1	0	NA	NA	NA	NA	NA	NA	NA	NA	NA	NA	1	564	5	0	0.178571429	0.178571429	28	NA	NA	NA	+	0.387122575	2187	1.83028778038394	-4.07956948920646	6.06018502736847
6103	chr1	+	ENSG00000116754.9	processed_transcript,	protein_coding	25.7291	51.7597	6315	70687163	70696951	9789	protein_coding	KNOWN	SRSF11	processed_transcript	SRSF11-011	70687163	1	2208	38.7444	2208	1	0	NA	NA	NA	NA	NA	NA	NA	NA	NA	NA	0	NA	NA	NA	NA	NA	NA	NA	NA	NA	NA	0.395320936	2203	5.27591589750482	-2.11312212543033	4.4590882125139
6110	chr1	+	ENSG00000116754.9	processed_transcript,	protein_coding	2.21976	2.94717	6322	70703164	70716681	13518	protein_coding	KNOWN	SRSF11	processed_transcript	SRSF11-013	70703164	1	2210	2.583465	2210	1	0	NA	NA	NA	NA	NA	NA	NA	NA	NA	NA	0	NA	NA	NA	NA	NA	NA	NA	NA	NA	NA	0.374125175	2205	1.36930733870047	-5.96162001346374	0.679784838827282
6148	chr1	-	ENSG00000132485.8	protein_coding,	protein_coding	207.851	248.299	6360	71529020	71546694	17675	protein_coding	KNOWN	ZRANB2	protein_coding	ZRANB2-002	71546694	1	2224	228.075	2224	1	0	NA	NA	NA	NA	NA	NA	NA	NA	NA	NA	1	355.5	4	0.043478261	0.043478261	0.043478261	23	NA	NA	NA	+	0.407718456	2219	7.83336450686459	-3.29553529112847	3.4812426077148
6184	chr1	-	ENSG00000162620.10	protein_coding,retained_intron,	protein_coding	0.504492	0.920991	6398	74645591	74663831	18241	protein_coding	KNOWN	LRRIQ3	protein_coding	LRRIQ3-001	74663831	1	2247	1.425483	2247	1	0	NA	NA	NA	NA	NA	NA	NA	NA	NA	NA	0	NA	NA	NA	NA	NA	NA	NA	NA	NA	NA	0.347130574	2242	0.511450834111405	-1.87913721592278	5.85607848960377
6189	chr1	+	ENSG00000254685.1	protein_coding,protein_coding,	protein_coding	28.756	41.1376	6404	74663926	74672918	8993	protein_coding	KNOWN	TNNI3K	protein_coding	TNNI3K-001	74663926	1	2248	104.8404	2248	1	0	NA	NA	NA	NA	NA	NA	NA	NA	NA	NA	0	NA	NA	NA	NA	NA	NA	NA	NA	NA	NA	0.353129374	2243	6.71205095291191	-1.87913721592278	6.02983189023985
6190	chr1	+	ENSG00000254685.1	nonsense_mediated_decay,protein_coding,	protein_coding	28.756	41.3832	6406	74663928	74671890	7963	protein_coding	KNOWN	TNNI3K	protein_coding	TNNI3K-002	74663928	1	2250	105.2088	2250	1	0	NA	NA	NA	NA	NA	NA	NA	NA	NA	NA	0	NA	NA	NA	NA	NA	NA	NA	NA	NA	NA	0.353329334	2244	6.71711157107214	-1.87913721592278	6.04160138226646
6194	chr1	+	ENSG00000116783.8	protein_coding,	protein_coding	28.9578	41.506	6410	74663948	74706367	42420	protein_coding	KNOWN	AC093158.1	protein_coding	AC093158.1-007	74663948	1	2251	35.2319	2251	1	0	NA	NA	NA	NA	NA	NA	NA	NA	NA	NA	0	NA	NA	NA	NA	NA	NA	NA	NA	NA	NA	0.354929014	2245	5.1388103740536	-1.8913952725982	6.15429890199767
6195	chr1	+	ENSG00000254685.1	protein_coding,	protein_coding	30.0677	43.1638	6411	74663951	74671907	7957	protein_coding	KNOWN	TNNI3K	protein_coding	TNNI3K-004	74663951	1	2252	36.61575	2252	1	0	NA	NA	NA	NA	NA	NA	NA	NA	NA	NA	0	NA	NA	NA	NA	NA	NA	NA	NA	NA	NA	0.355328934	2246	5.19439244173671	-1.89514674675636	6.17046917016373
6219	chr1	-	ENSG00000116791.9	protein_coding,	protein_coding	147.211	123.167	6437	75172789	75198745	25957	protein_coding	KNOWN	CRYZ	protein_coding	CRYZ-003	75198745	1	2264	135.189	2264	1	0	NA	NA	NA	NA	NA	NA	NA	NA	NA	NA	2	455|424	1|4	0|0.107142857142857	0|0.107142857142857	0|0.0714285714285714	18|28	NA|NA	NA|NA	NA|NA	+|+	0.395120976	2258	7.07883395758514	-3.27304673403761	6.30372895196606
6222	chr1	+	ENSG00000162623.9	protein_coding,	protein_coding	19.2716	16.7006	6440	75198858	75230141	31284	protein_coding	KNOWN	TYW3	protein_coding	TYW3-201	75198858	1	2265	17.9861	2265	1	2	-568|-537	1|4	0|0.107142857142857	0|0.107142857142857	0|0.0714285714285714	18|28	NA|NA	NA|NA	NA|NA	+|+	0	NA	NA	NA	NA	NA	NA	NA	NA	NA	NA	0.427314537	2259	4.16881048989115	-3.31981973853997	5.99510376722972
6224	chr1	-	ENSG00000116791.9	protein_coding,	protein_coding	1.46303	1.28939	6442	75171174	75199092	27919	protein_coding	KNOWN	CRYZ	protein_coding	CRYZ-201	75199092	1	2266	1.37621	2266	1	1	-1987.5	4	0.137931034	0.034482759	0.24137931	29	NA	NA	NA	-	2	802|771	1|4	0|0.107142857142857	0|0.107142857142857	0|0.0714285714285714	18|28	NA|NA	NA|NA	NA|NA	+|+	0.382923415	2260	0.460700631989262	-4.30625212754139	5.23347259763273
6229	chr1	+	ENSG00000162623.9	processed_transcript,	protein_coding	0.151348	0.184198	6447	75229577	75232362	2786	protein_coding	KNOWN	TYW3	processed_transcript	TYW3-002	75229577	1	2269	0.167773	2269	1	0	NA	NA	NA	NA	NA	NA	NA	NA	NA	NA	0	NA	NA	NA	NA	NA	NA	NA	NA	NA	NA	0.360127974	2263	-2.57541753584565	-6.05445222668652	1.72873204456748
6253	chr1	+	ENSG00000117054.8	nonsense_mediated_decay,protein_coding,nonsense_mediated_decay,	protein_coding	179.498	290.235	6471	76190452	76228853	38402	protein_coding	KNOWN	ACADM	nonsense_mediated_decay	ACADM-007	76190452	1	2283	704.5995	2283	1	2	-443.5|-92	5|5	0.128205128205128|0.0454545454545455	0.153846153846154|0.136363636363636	0.153846153846154|0.0454545454545455	39|22	NA|NA	NA|NA	NA|NA	-|-	0	NA	NA	NA	NA	NA	NA	NA	NA	NA	NA	0.432713457	2277	9.4606596408384	-2.49373317354136	4.47357679469405
6271	chr1	+	ENSG00000206620.1	snoRNA,	snoRNA	0.201797	0.368396	6490	76252757	76252835	79	snoRNA	KNOWN	SNORD45C	snoRNA	SNORD45C-201	76252757	1	2287	0.2850965	2287	1	0	NA	NA	NA	NA	NA	NA	NA	NA	NA	NA	0	NA	NA	NA	NA	NA	NA	NA	NA	NA	NA	0.428514297	2281	-1.81047776681331	-6.23827220189099	3.17267373892297
6272	chr1	+	ENSG00000137955.10	processed_transcript,	protein_coding	0.454043	0.306997	6491	76253181	76257935	4755	protein_coding	KNOWN	RABGGTB	processed_transcript	RABGGTB-006	76253181	1	2288	0.38052	2288	1	0	NA	NA	NA	NA	NA	NA	NA	NA	NA	NA	0	NA	NA	NA	NA	NA	NA	NA	NA	NA	NA	0.427914417	2282	-1.39395581161182	-6.32814506398413	1.57199903905148
6274	chr1	+	ENSG00000207241.1	snoRNA,	snoRNA	0.554941	0.245598	6493	76253574	76253657	84	snoRNA	KNOWN	SNORD45A	snoRNA	SNORD45A-201	76253574	1	2289	0.4002695	2289	1	0	NA	NA	NA	NA	NA	NA	NA	NA	NA	NA	0	NA	NA	NA	NA	NA	NA	NA	NA	NA	NA	0.429714057	2283	-1.32095640640438	-6.10320891690349	1.79375606791117
6275	chr1	+	ENSG00000201487.1	snoRNA,	snoRNA	0.100898	0.0613994	6494	76255162	76255233	72	snoRNA	KNOWN	SNORD45B	snoRNA	SNORD45B-201	76255162	1	2290	0.0811487	2290	1	0	NA	NA	NA	NA	NA	NA	NA	NA	NA	NA	0	NA	NA	NA	NA	NA	NA	NA	NA	NA	NA	0.421915617	2284	-3.62328820675226	-6.28250891596539	2.42319195984639
6276	chr1	+	ENSG00000137955.10	processed_transcript,	protein_coding	0.302695	0.306997	6495	76256954	76257544	591	protein_coding	KNOWN	RABGGTB	processed_transcript	RABGGTB-009	76256954	1	2291	0.304846	2291	1	0	NA	NA	NA	NA	NA	NA	NA	NA	NA	NA	0	NA	NA	NA	NA	NA	NA	NA	NA	NA	NA	0.384923015	2285	-1.71384747891766	-5.46458401846212	1.3258261712906
6288	chr1	+	ENSG00000226415.1	processed_pseudogene,	pseudogene	1.51348	1.28939	6507	77165474	77166223	750	pseudogene	KNOWN	TPI1P1	processed_pseudogene	TPI1P1-001	77165474	1	2299	1.401435	2299	1	0	NA	NA	NA	NA	NA	NA	NA	NA	NA	NA	0	NA	NA	NA	NA	NA	NA	NA	NA	NA	NA	0.356328734	2293	0.486904832238891	-4.39149354995667	1.15417098245714
6323	chr1	-	ENSG00000036549.8	processed_transcript,	protein_coding	0.201797	0.245598	6543	78030191	78098561	68371	protein_coding	KNOWN	ZZZ3	processed_transcript	ZZZ3-003	78098561	1	2316	0.2236975	2316	1	0	NA	NA	NA	NA	NA	NA	NA	NA	NA	NA	0	NA	NA	NA	NA	NA	NA	NA	NA	NA	NA	0.367526495	2310	-2.16037896168102	-6.35151615391565	2.15379366657417
6382	chr1	+	ENSG00000137960.5	processed_transcript,	protein_coding	0.201797	0.613994	6605	78445226	78558488	113263	protein_coding	KNOWN	GIPC2	processed_transcript	GIPC2-002	78445226	1	2332	0.4078955	2332	1	0	NA	NA	NA	NA	NA	NA	NA	NA	NA	NA	0	NA	NA	NA	NA	NA	NA	NA	NA	NA	NA	0.418316337	2326	-1.29372850382335	-3.8583841470011	3.97059267420819
6385	chr1	+	ENSG00000162616.7	processed_transcript,	protein_coding	36.0712	33.5855	6608	78470619	78481983	11365	protein_coding	KNOWN	DNAJB4	processed_transcript	DNAJB4-002	78470619	1	2333	34.82835	2333	1	1	-737.5	4	0.111111111	0.074074074	0.111111111	27	NA	NA	NA	+	0	NA	NA	NA	NA	NA	NA	NA	NA	NA	NA	0.343531294	2327	5.12219022146679	-4.57875784783332	4.66288702297203
6402	chr1	+	ENSG00000137959.10	protein_coding,	protein_coding	1.41258	0.491195	6625	79086130	79107863	21734	protein_coding	KNOWN	IFI44L	protein_coding	IFI44L-201	79086130	1	2346	0.9518875	2346	1	0	NA	NA	NA	NA	NA	NA	NA	NA	NA	NA	0	NA	NA	NA	NA	NA	NA	NA	NA	NA	NA	0.368526295	2340	-0.0711370179746517	-4.69726567784879	5.68248238029928
6475	chr1	-	ENSG00000137941.11	processed_transcript,	protein_coding	0.100898	0.122799	6703	84414996	84417610	2615	protein_coding	KNOWN	TTLL7	processed_transcript	TTLL7-009	84417610	1	2386	0.1118485	2386	1	0	NA	NA	NA	NA	NA	NA	NA	NA	NA	NA	0	NA	NA	NA	NA	NA	NA	NA	NA	NA	NA	0.363927215	2380	-3.16038218634078	-6.16397894498292	3.23437318348764
6487	chr1	+	ENSG00000142875.13	protein_coding,	protein_coding	0	0.0613994	6715	84609954	84704181	94228	protein_coding	KNOWN	PRKACB	protein_coding	PRKACB-004	84609954	1	2392	0.0306997	2392	1	1	-1266	4	0.222222222	0	0	18	NA	NA	NA	-	0	NA	NA	NA	NA	NA	NA	NA	NA	NA	NA	0.326934613	2386	-5.0256316322453	-6.09332486663274	2.53165941652364
6519	chr1	+	ENSG00000117133.6	protein_coding,	protein_coding	105.893	211.705	6748	84944950	84963473	18524	protein_coding	KNOWN	RPF1	protein_coding	RPF1-001	84944950	1	2402	158.799	2402	1	0	NA	NA	NA	NA	NA	NA	NA	NA	NA	NA	0	NA	NA	NA	NA	NA	NA	NA	NA	NA	NA	0.382523495	2396	7.31105801724562	-3.73223648634156	5.88524157690983
6567	chr1	-	ENSG00000162642.9	processed_transcript,protein_coding,	protein_coding	60.2363	133.544	6798	85723126	85725316	2191	protein_coding	KNOWN	C1orf52	protein_coding	C1orf52-002	85725316	1	2418	193.7803	2418	1	0	NA	NA	NA	NA	NA	NA	NA	NA	NA	NA	0	NA	NA	NA	NA	NA	NA	NA	NA	NA	NA	0.414317137	2412	7.59827810141047	-1.99340037307821	5.80916652613617
6580	chr1	-	ENSG00000153904.12	protein_coding,	protein_coding	7.56738	6.32414	6811	85784169	85930827	146659	protein_coding	KNOWN	DDAH1	protein_coding	DDAH1-203	85930827	1	2427	6.94576	2427	1	0	NA	NA	NA	NA	NA	NA	NA	NA	NA	NA	1	653.5	4	0.047619048	0.095238095	0.095238095	21	5	1	1	-	0.447310538	2421	2.79613256148422	-2.66249441057073	5.60376175648535
6593	chr1	-	ENSG00000117174.6	protein_coding,	protein_coding	196.752	236.511	6824	86118491	86174101	55611	protein_coding	KNOWN	ZNHIT6	protein_coding	ZNHIT6-001	86174101	1	2431	216.6315	2431	1	0	NA	NA	NA	NA	NA	NA	NA	NA	NA	NA	1	943	4	0.125	0	0.166666667	24	1	2	7	-	0.411117776	2425	7.75909922768679	-1.76981546032041	6.11014528178951
6627	chr1	+	ENSG00000137975.6	protein_coding,protein_coding,	protein_coding	2.27021	3.31557	6860	86889769	86922241	32473	protein_coding	KNOWN	CLCA2	protein_coding	CLCA2-001	86889769	1	2437	5.58578	2437	1	0	NA	NA	NA	NA	NA	NA	NA	NA	NA	NA	0	NA	NA	NA	NA	NA	NA	NA	NA	NA	NA	0.395520896	2431	2.48175875314538	-5.26833015028419	4.43930160222541
6648	chr1	-	ENSG00000183291.11	protein_coding,	protein_coding	84.7042	77.3633	6882	87328984	87379809	50826	protein_coding	KNOWN	RP4-604K5.1	protein_coding	RP4-604K5.1-005	87379809	1	2448	81.03375	2448	1	1	-490	5	0.107142857	0.071428571	0.071428571	28	NA	NA	NA	+	0	NA	NA	NA	NA	NA	NA	NA	NA	NA	NA	0.431313737	2441	6.34045100061916	-3.65024973568396	1.96538314601276
6655	chr1	+	ENSG00000153936.11	protein_coding,	protein_coding	0.0504492	0	6889	87458692	87634887	176196	protein_coding	KNOWN	HS2ST1	protein_coding	HS2ST1-003	87458692	1	2451	0.0252246	2451	1	0	NA	NA	NA	NA	NA	NA	NA	NA	NA	NA	0	NA	NA	NA	NA	NA	NA	NA	NA	NA	NA	0.408718256	2444	-5.3090247978501	-4.59609966964099	1.14219382532859
6657	chr1	-	ENSG00000235251.2	processed_pseudogene,	pseudogene	0.0504492	0.122799	6891	87510618	87511554	937	pseudogene	KNOWN	RP11-384B12.2	processed_pseudogene	RP11-384B12.2-001	87511554	1	2452	0.0866241	2452	1	0	NA	NA	NA	NA	NA	NA	NA	NA	NA	NA	0	NA	NA	NA	NA	NA	NA	NA	NA	NA	NA	0.342731454	2445	-3.52908773164212	-5.49029402746974	2.29712215218564
6662	chr1	+	ENSG00000153936.11	processed_transcript,	protein_coding	0.100898	0.0613994	6896	87597638	87602352	4715	protein_coding	KNOWN	HS2ST1	processed_transcript	HS2ST1-010	87597638	1	2454	0.0811487	2454	1	0	NA	NA	NA	NA	NA	NA	NA	NA	NA	NA	2	415.5|523	4|4	0.0434782608695652|0	0.173913043478261|0.136363636363636	0.0434782608695652|0.0909090909090909	23|22	NA|NA	NA|NA	NA|NA	+|+	0.477304539	2447	-3.62328820675226	-2.25810592458022	2.71869347337392
6680	chr1	-	ENSG00000237505.1	processed_transcript,	lincRNA	0.151348	0.184198	6914	89005986	89150635	144650	lincRNA	NOVEL	RP11-76N22.2	processed_transcript	RP11-76N22.2-002	89150635	1	2465	0.167773	2465	1	1	-27	4	0.142857143	0.178571429	0.071428571	28	NA	NA	NA	-	3	1468.5|803.5|436	4|5|5	0.142857142857143|0.142857142857143|0.125	0.0476190476190476|0.142857142857143|0.125	0.0476190476190476|0.114285714285714|0.0625	21|35|32	NA|NA|NA	NA|NA|NA	NA|NA|NA	-|-|-	0.352529494	2458	-2.57541753584565	-3.28424713116307	3.83563752954508
6684	chr1	+	ENSG00000065243.13	protein_coding,	protein_coding	0.252246	0.245598	6918	89279236	89294704	15469	protein_coding	KNOWN	PKN2	protein_coding	PKN2-204	89279236	1	2466	0.248922	2466	1	0	NA	NA	NA	NA	NA	NA	NA	NA	NA	NA	0	NA	NA	NA	NA	NA	NA	NA	NA	NA	NA	0.352129574	2459	-2.00623435195981	-6.26022101424263	1.87072532499233
6686	chr1	+	ENSG00000241975.1	processed_pseudogene,	pseudogene	0.151348	0.122799	6921	89294785	89295102	318	pseudogene	KNOWN	TCEB1P19	processed_pseudogene	TCEB1P19-001	89294785	1	2468	0.1370735	2468	1	1	-1467	13	0.308823529	0.014705882	0	68	NA	NA	NA	-	0	NA	NA	NA	NA	NA	NA	NA	NA	NA	NA	0.344731054	2461	-2.86697840862746	-6.03540175534863	1.78121868030577
6689	chr1	-	ENSG00000137947.7	processed_transcript,	protein_coding	6.3566	5.71015	6925	89322948	89357210	34263	protein_coding	KNOWN	GTF2B	processed_transcript	GTF2B-005	89357210	1	2470	6.033375	2470	1	2	-111|-414.5	4|4	0.181818181818182|0	0.136363636363636|0.0869565217391304	0.0909090909090909|0.0869565217391304	22|23	4|NA	2|NA	4|NA	+|-	1	397.5	2	0	0.105263158	0	19	NA	NA	NA	+	0.420915817	2463	2.59296525480383	-3.46360883698298	5.61833157548334
6719	chr1	-	ENSG00000117228.7	protein_coding,	protein_coding	7.66828	29.7787	6955	89518803	89530922	12120	protein_coding	KNOWN	GBP1	protein_coding	GBP1-201	89530922	1	2480	18.72349	2480	1	0	NA	NA	NA	NA	NA	NA	NA	NA	NA	NA	0	NA	NA	NA	NA	NA	NA	NA	NA	NA	NA	0.397720456	2473	4.22677746871941	-5.43307771545742	5.05571471417609
6725	chr1	-	ENSG00000162645.8	protein_coding,	protein_coding	3.0774	4.72775	6961	89573683	89591797	18115	protein_coding	KNOWN	GBP2	protein_coding	GBP2-002	89591797	1	2482	3.902575	2482	1	0	NA	NA	NA	NA	NA	NA	NA	NA	NA	NA	1	262	4	0.166666667	0.083333333	0.125	24	NA	NA	NA	-	0.433713257	2475	1.96442635829885	-3.56753229632162	3.13316303967933
6731	chr1	-	ENSG00000162654.7	protein_coding,	protein_coding	0.0504492	0	6967	89646831	89664615	17785	protein_coding	KNOWN	GBP4	protein_coding	GBP4-001	89664615	1	2484	0.0252246	2484	1	0	NA	NA	NA	NA	NA	NA	NA	NA	NA	NA	0	NA	NA	NA	NA	NA	NA	NA	NA	NA	NA	0.370125975	2477	-5.3090247978501	-5.40835887903644	2.785166350861
6738	chr1	-	ENSG00000154451.10	protein_coding,	protein_coding	0.151348	0	6974	89724638	89738544	13907	protein_coding	KNOWN	GBP5	protein_coding	GBP5-201	89738544	1	2486	0.075674	2486	1	3	-611.5|-777|-835	4|4|4	0.148148148148148|0.0454545454545455|0.192307692307692	0.037037037037037|0.136363636363636|0.0769230769230769	0.0740740740740741|0.227272727272727|0.0769230769230769	27|22|26	NA|1|NA	NA|3|NA	NA|6|NA	+|-|-	0	NA	NA	NA	NA	NA	NA	NA	NA	NA	NA	0.437312537	2479	-3.72405848420259	-6.20596266729436	1.14219382532859
6747	chr1	+	ENSG00000225492.2	processed_transcript,	pseudogene	0	0.122799	6983	89873238	89890493	17256	pseudogene	KNOWN	RP4-644F6.3	processed_transcript	RP4-644F6.3-002	89873238	1	2491	0.0613995	2491	1	0	NA	NA	NA	NA	NA	NA	NA	NA	NA	NA	0	NA	NA	NA	NA	NA	NA	NA	NA	NA	NA	0.414117177	2484	-4.02562928255806	-5.42685818739745	3.70557589442276
6766	chr1	+	ENSG00000171492.10	protein_coding,	protein_coding	7.51693	33.7697	7003	90286573	90398719	112147	protein_coding	KNOWN	LRRC8D	protein_coding	LRRC8D-004	90286573	1	2501	20.643315	2501	1	0	NA	NA	NA	NA	NA	NA	NA	NA	NA	NA	1	145.5	5	0.103448276	0.24137931	0.034482759	29	NA	NA	NA	+	0.420715857	2493	4.36760275896438	-2.6929562078241	6.37480236962781
6810	chr1	-	ENSG00000252229.1	miRNA,	miRNA	11.6538	9.57831	7048	91852862	91852949	88	miRNA	NOVEL	AC098691.1	miRNA	AC098691.1-201	91852949	1	2520	10.616055	2520	1	1	-385	4	0.090909091	0.045454545	0.045454545	22	NA	NA	NA	+	0	NA	NA	NA	NA	NA	NA	NA	NA	NA	NA	0.400319936	2512	3.40817584508845	-6.51341948315582	3.11249044230166
6856	chr1	+	ENSG00000189195.5	protein_coding,	protein_coding	0.353144	0.429796	7094	92545862	92605503	59642	protein_coding	KNOWN	BTBD8	protein_coding	BTBD8-001	92545862	1	2535	0.39147	2535	1	0	NA	NA	NA	NA	NA	NA	NA	NA	NA	NA	0	NA	NA	NA	NA	NA	NA	NA	NA	NA	NA	0.418116377	2527	-1.35302634295108	-3.38313421807005	4.53463212888246
6903	chr1	+	ENSG00000206680.1	snoRNA,	snoRNA	0.554941	0.184198	7141	93302846	93302940	95	snoRNA	KNOWN	SNORD21	snoRNA	SNORD21-201	93302846	1	2560	0.3695695	2560	1	0	NA	NA	NA	NA	NA	NA	NA	NA	NA	NA	0	NA	NA	NA	NA	NA	NA	NA	NA	NA	NA	0.410717856	2552	-1.43608239661395	-5.89142871187623	1.87859351079144
6904	chr1	+	ENSG00000251795.1	snoRNA,	snoRNA	0.403594	0.122799	7142	93303575	93303627	53	snoRNA	NOVEL	SNORA66.1	snoRNA	SNORA66.1-201	93303575	1	2561	0.2631965	2561	1	0	NA	NA	NA	NA	NA	NA	NA	NA	NA	NA	0	NA	NA	NA	NA	NA	NA	NA	NA	NA	NA	0.383123375	2553	-1.92578779071625	-5.92609752844423	1.85916013919446
6917	chr1	+	ENSG00000143033.11	protein_coding,protein_coding,	protein_coding	20.331	26.0334	7155	93544792	93604636	59845	protein_coding	KNOWN	MTF2	protein_coding	MTF2-202	93544792	1	2573	46.3644	2573	1	0	NA	NA	NA	NA	NA	NA	NA	NA	NA	NA	1	686.5	4	0.24137931	0.034482759	0.137931034	29	NA	NA	NA	+	0.422315537	2565	5.53494558006184	-2.7686044192093	5.89149606400167
6932	chr1	-	ENSG00000117500.7	processed_transcript,	protein_coding	0	0.0613994	7170	93619753	93628767	9015	protein_coding	KNOWN	TMED5	processed_transcript	TMED5-003	93628767	1	2576	0.0306997	2576	1	0	NA	NA	NA	NA	NA	NA	NA	NA	NA	NA	0	NA	NA	NA	NA	NA	NA	NA	NA	NA	NA	0.371325735	2568	-5.0256316322453	-6.32814506398413	1.68129812480386
6934	chr1	+	ENSG00000122483.12	processed_transcript,	protein_coding	2.92605	2.27178	7172	93645487	93651957	6471	protein_coding	KNOWN	CCDC18	processed_transcript	CCDC18-009	93645487	1	2577	2.598915	2577	1	1	-1347.5	4	0.121212121	0.090909091	0.121212121	33	NA	NA	NA	-	1	496.5	4	0.095238095	0.142857143	0.142857143	21	2	5	1	+	0.374525095	2569	1.37790944986098	-2.80041250342158	3.98535138888448
6940	chr1	+	ENSG00000122483.12	protein_coding,	protein_coding	34.7091	53.5403	7178	93646273	93651955	5683	protein_coding	KNOWN	CCDC18	protein_coding	CCDC18-006	93646273	1	2581	44.1247	2581	1	1	-289.5	4	0.095238095	0.142857143	0.142857143	21	2	5	1	+	0	NA	NA	NA	NA	NA	NA	NA	NA	NA	NA	0.435912817	2573	5.46351456454634	-2.46079652081618	4.94517521334664
6963	chr1	-	ENSG00000223745.1	processed_transcript,	processed_transcript	1.91707	2.76297	7203	93804486	93811340	6855	processed_transcript	NOVEL	RP4-717I23.3	processed_transcript	RP4-717I23.3-006	93811340	1	2587	2.34002	2587	1	0	NA	NA	NA	NA	NA	NA	NA	NA	NA	NA	2	327|140.5	5|4	0.0666666666666667|0.0952380952380952	0.1|0.0476190476190476	0.166666666666667|0.142857142857143	30|21	NA|NA	NA|NA	NA|NA	-|-	0.390521896	2579	1.22652086048283	-2.55091933332834	4.86211230978973
6972	chr1	+	ENSG00000117505.7	protein_coding,	protein_coding	103.976	115.554	7212	93811492	93826725	15234	protein_coding	KNOWN	DR1	protein_coding	DR1-002	93811492	1	2588	109.765	2588	1	2	-479|-292.5	5|4	0.0666666666666667|0.0952380952380952	0.1|0.0476190476190476	0.166666666666667|0.142857142857143	30|21	NA|NA	NA|NA	NA|NA	-|-	0	NA	NA	NA	NA	NA	NA	NA	NA	NA	NA	0.403719256	2580	6.77827429533858	-2.78840212304996	5.18538943223707
6994	chr1	-	ENSG00000230439.2	processed_transcript,	lincRNA	3.63234	5.95574	7235	94218480	94241000	22521	lincRNA	PUTATIVE	RP11-488P3.1	processed_transcript	RP11-488P3.1-001	94241000	1	2599	4.79404	2599	1	0	NA	NA	NA	NA	NA	NA	NA	NA	NA	NA	0	NA	NA	NA	NA	NA	NA	NA	NA	NA	NA	0.410117976	2591	2.26124194644238	-5.0375916461644	2.93869302245975
6995	chr1	-	ENSG00000137936.11	processed_transcript,	protein_coding	0.0504492	0.0613994	7236	94185745	94311268	125524	protein_coding	KNOWN	BCAR3	processed_transcript	BCAR3-009	94311268	1	2600	0.0559243	2600	1	3	-549.5|-1037.5|-1535	4|4|5	0.105263157894737|0|0.147058823529412	0.105263157894737|0.36|0.147058823529412	0.105263157894737|0.04|0.0588235294117647	19|25|34	NA|4|NA	NA|5|NA	NA|3|NA	+|+|+	0	NA	NA	NA	NA	NA	NA	NA	NA	NA	NA	0.517896421	2592	-4.16038089647601	-4.47565537438122	5.07330460134468
7041	chr1	-	ENSG00000236098.1	processed_transcript,	processed_transcript	0.0504492	0	7282	94784035	94790125	6091	processed_transcript	PUTATIVE	RP11-148B18.4	processed_transcript	RP11-148B18.4-001	94790125	1	2627	0.0252246	2627	1	0	NA	NA	NA	NA	NA	NA	NA	NA	NA	NA	1	1624	5	0.166666667	0.133333333	0.1	30	NA	NA	NA	-	0.391521696	2619	-5.3090247978501	-6.00728957166749	3.91333599935802
7060	chr1	-	ENSG00000224081.2	processed_transcript,	processed_transcript	0.151348	0.920991	7301	95123481	95123806	326	processed_transcript	NOVEL	RP11-86H7.1	processed_transcript	RP11-86H7.1-008	95123806	1	2635	0.5361695	2635	1	1	-1844	4	0.090909091	0	0.045454545	22	NA	NA	NA	+	0	NA	NA	NA	NA	NA	NA	NA	NA	NA	NA	0.384323135	2627	-0.899238940934766	-5.07114838695122	4.44339207981615
7066	chr1	-	ENSG00000224081.2	processed_transcript,processed_transcript,	processed_transcript	0.100898	0.0613994	7307	95170995	95285775	114781	processed_transcript	NOVEL	RP11-86H7.1	processed_transcript	RP11-86H7.1-002	95285775	1	2637	0.1622974	2637	1	3	-101|-138|-452.5	5|6|4	0.0416666666666667|0|0.0909090909090909	0.208333333333333|0.205882352941176|0.212121212121212	0|0.0882352941176471|0	24|34|33	NA|NA|NA	NA|NA|NA	NA|NA|NA	-|-|+	0	NA	NA	NA	NA	NA	NA	NA	NA	NA	NA	0.460107978	2629	-2.62328820675226	-3.3489230297869	3.97335081309128
7076	chr1	-	ENSG00000237416.2	processed_transcript,retained_intron,	processed_transcript	0.0504492	0.245598	7318	95302304	95320982	18679	processed_transcript	NOVEL	RP11-465K1.2	processed_transcript	RP11-465K1.2-001	95320982	1	2639	0.2960472	2639	1	0	NA	NA	NA	NA	NA	NA	NA	NA	NA	NA	1	537	4	0	0.136363636	0.136363636	22	NA	NA	NA	-	0.430713857	2631	-1.75610088600174	-4.15981470658443	3.90326623760104
7091	chr1	-	ENSG00000172339.7	protein_coding,	protein_coding	9.88804	12.4027	7334	95448297	95538501	90205	protein_coding	KNOWN	ALG14	protein_coding	ALG14-001	95538501	1	2644	11.14537	2644	1	0	NA	NA	NA	NA	NA	NA	NA	NA	NA	NA	1	1256.5	4	0.148148148	0.185185185	0.148148148	27	7	6	2	-	0.446310738	2636	3.4783726063531	-3.31263470451376	6.59130190075987
7092	chr1	+	ENSG00000152078.5	protein_coding,	protein_coding	1.51348	1.41219	7335	95582894	95663163	80270	protein_coding	KNOWN	TMEM56	protein_coding	TMEM56-001	95582894	1	2645	1.462835	2645	1	0	NA	NA	NA	NA	NA	NA	NA	NA	NA	NA	2	124|576.5	4|5	0.142857142857143|0	0.25|0.378378378378378	0.0714285714285714|0	28|37	5|NA	7|NA	4|NA	-|-	0.413917217	2637	0.548767050333318	-2.59121205829372	5.6426658736845
7137	chr1	+	ENSG00000117569.12	protein_coding,protein_coding,	protein_coding	7.87008	11.1747	7380	97187366	97280349	92984	protein_coding	KNOWN	PTBP2	protein_coding	PTBP2-004	97187366	1	2669	19.04478	2669	1	1	-151.5	4	0.12	0.12	0.12	25	NA	NA	NA	-	2	152.5|628	4|4	0.105263157894737|0.153846153846154	0.157894736842105|0.115384615384615	0|0.0384615384615385	19|26	NA|NA	NA|NA	NA|NA	-|+	0.403119376	2661	4.25132371727314	-2.9799850206197	6.22687772177865
7148	chr1	+	ENSG00000228057.1	processed_pseudogene,	pseudogene	0.0504492	0	7391	98011257	98012514	1258	pseudogene	KNOWN	RP11-145D11.2	processed_pseudogene	RP11-145D11.2-001	98011257	1	2673	0.0252246	2673	1	0	NA	NA	NA	NA	NA	NA	NA	NA	NA	NA	0	NA	NA	NA	NA	NA	NA	NA	NA	NA	NA	0.332533493	2665	-5.3090247978501	-6.11316115121094	1.67263533262014
7180	chr1	+	ENSG00000099260.5	protein_coding,	protein_coding	0.201797	0.184198	7423	100111499	100160097	48599	protein_coding	KNOWN	PALMD	protein_coding	PALMD-001	100111499	1	2692	0.1929975	2692	1	1	-291	4	0.066666667	0.066666667	0.133333333	30	NA	NA	NA	+	0	NA	NA	NA	NA	NA	NA	NA	NA	NA	NA	0.400119976	2684	-2.37334593527464	-4.54805826128883	3.38890095520363
7186	chr1	-	ENSG00000156869.7	retained_intron,	protein_coding	3.68279	6.32414	7429	100213151	100232187	19037	protein_coding	KNOWN	FRRS1	retained_intron	FRRS1-004	100232187	1	2694	5.003465	2694	1	1	-1130	4	0.136363636	0.045454545	0.181818182	22	NA	NA	NA	+	1	483	5	0.192307692	0.038461538	0.115384615	26	NA	NA	NA	+	0.403719256	2686	2.32292753628424	-3.2210009193358	4.61102854500357
7199	chr1	+	ENSG00000117620.7	protein_coding,	protein_coding	19.7256	32.4803	7442	100435535	100488512	52978	protein_coding	KNOWN	SLC35A3	protein_coding	SLC35A3-004	100435535	1	2702	26.10295	2702	1	0	NA	NA	NA	NA	NA	NA	NA	NA	NA	NA	0	NA	NA	NA	NA	NA	NA	NA	NA	NA	NA	0.427714457	2694	4.70614095570055	-2.18150115958269	6.93282142094284
7204	chr1	+	ENSG00000117620.7	protein_coding,	protein_coding	0.252246	0.184198	7447	100458599	100480897	22299	protein_coding	KNOWN	SLC35A3	protein_coding	SLC35A3-005	100458599	1	2704	0.218222	2704	1	0	NA	NA	NA	NA	NA	NA	NA	NA	NA	NA	1	1415.5	4	0.185185185	0.037037037	0.148148148	27	4	3	5	-	0.401919616	2696	-2.19613154093001	-5.16637318779897	2.09327755653453
7212	chr1	-	ENSG00000156876.7	processed_transcript,protein_coding,protein_coding,	protein_coding	26.1327	36.4713	7456	100549119	100598511	49393	protein_coding	KNOWN	SASS6	protein_coding	SASS6-001	100598511	1	2710	93.906	2710	1	0	NA	NA	NA	NA	NA	NA	NA	NA	NA	NA	0	NA	NA	NA	NA	NA	NA	NA	NA	NA	NA	0.390721856	2702	6.55314543480797	-2.37822238467327	5.88396200145389
7214	chr1	+	ENSG00000122435.5	protein_coding,	protein_coding	23.1057	30.2085	7458	100598719	100616053	17335	protein_coding	KNOWN	CCDC76	protein_coding	CCDC76-001	100598719	1	2711	26.6571	2711	1	0	NA	NA	NA	NA	NA	NA	NA	NA	NA	NA	0	NA	NA	NA	NA	NA	NA	NA	NA	NA	NA	0.414117177	2703	4.73644793445952	-2.69856459800485	6.3006795505251
7224	chr1	-	ENSG00000224616.1	processed_transcript,	processed_transcript	3.73324	1.65778	7468	100729565	100731676	2112	processed_transcript	NOVEL	RP11-305E17.6	processed_transcript	RP11-305E17.6-001	100731676	1	2716	2.69551	2716	1	1	-561	6	0.05	0.2	0.125	40	NA	NA	NA	+	0	NA	NA	NA	NA	NA	NA	NA	NA	NA	NA	0.442311538	2708	1.43055826179444	-1.9813871661559	6.14966514042906
7225	chr1	+	ENSG00000137996.8	protein_coding,	protein_coding	14.1762	11.7887	7469	100731763	100758325	26563	protein_coding	KNOWN	RTCD1	protein_coding	RTCD1-001	100731763	1	2717	12.98245	2717	1	0	NA	NA	NA	NA	NA	NA	NA	NA	NA	NA	1	474	6	0.05	0.2	0.125	40	NA	NA	NA	+	0.382123575	2709	3.69849076399565	-1.93928160734867	6.56977003349842
7230	chr1	+	ENSG00000207750.1	miRNA,	miRNA	0.0504492	0.0613994	7474	100746797	100746864	68	miRNA	KNOWN	MIR553	miRNA	MIR553-201	100746797	1	2718	0.0559243	2718	1	0	NA	NA	NA	NA	NA	NA	NA	NA	NA	NA	0	NA	NA	NA	NA	NA	NA	NA	NA	NA	NA	0.387322535	2710	-4.16038089647601	-6.36334522537461	2.92508109915604
7252	chr1	-	ENSG00000162694.9	protein_coding,	protein_coding	2.9765	4.42076	7496	101339716	101360220	20505	protein_coding	KNOWN	EXTL2	protein_coding	EXTL2-004	101360220	1	2731	3.69863	2731	1	0	NA	NA	NA	NA	NA	NA	NA	NA	NA	NA	1	773.5	4	0.148148148	0	0.185185185	27	NA	NA	NA	+	0.438712258	2723	1.88699098473766	-3.58820499279864	4.66284145985986
7259	chr1	+	ENSG00000162695.6	protein_coding,	protein_coding	12.3096	10.0081	7503	101361632	101447309	85678	protein_coding	KNOWN	SLC30A7	protein_coding	SLC30A7-001	101361632	1	2732	11.15885	2732	1	0	NA	NA	NA	NA	NA	NA	NA	NA	NA	NA	0	NA	NA	NA	NA	NA	NA	NA	NA	NA	NA	0.430113977	2724	3.48011644958267	-3.00524650003855	5.22125703863123
7279	chr1	-	ENSG00000117543.13	processed_transcript,	protein_coding	0.403594	0.245598	7524	101455619	101491644	36026	protein_coding	KNOWN	DPH5	processed_transcript	DPH5-013	101491644	1	2738	0.324596	2738	1	1	-1404	4	0	0.05	0.15	20	NA	NA	NA	+	1	221	5	0.1	0.2	0.1	30	NA	NA	NA	+	0.377924415	2730	-1.62328287323845	-3.10971672623565	4.93877337858874
7329	chr1	+	ENSG00000185946.10	protein_coding,	protein_coding	28.302	34.3223	7575	104068578	104097854	29277	protein_coding	KNOWN	RNPC3	protein_coding	RNPC3-201	104068578	1	2764	31.31215	2764	1	0	NA	NA	NA	NA	NA	NA	NA	NA	NA	NA	0	NA	NA	NA	NA	NA	NA	NA	NA	NA	NA	0.427314537	2756	4.96865066717249	-3.07161827009838	2.41726224447238
7333	chr1	+	ENSG00000240038.2	nonsense_mediated_decay,	protein_coding	0.0504492	0	7581	104096437	104122152	25716	protein_coding	KNOWN	AMY2B	nonsense_mediated_decay	AMY2B-002	104096437	1	2765	0.0252246	2765	1	0	NA	NA	NA	NA	NA	NA	NA	NA	NA	NA	0	NA	NA	NA	NA	NA	NA	NA	NA	NA	NA	0.351729654	2757	-5.3090247978501	-6.51341948315582	1.43486250388966
7397	chr1	-	ENSG00000252194.1	miRNA,	miRNA	27.6966	24.3142	7645	108113461	108113552	92	miRNA	NOVEL	AC114491.2	miRNA	AC114491.2-201	108113552	1	2797	26.0054	2797	1	1	-72	3	0	0.15	0.05	20	NA	NA	NA	+	0	NA	NA	NA	NA	NA	NA	NA	NA	NA	NA	0.400719856	2789	4.70073932369162	-6.44898117194596	2.12537469412192
7401	chr1	-	ENSG00000134215.11	nonsense_mediated_decay,protein_coding,nonsense_mediated_decay,protein_coding,	protein_coding	4.28818	5.71015	7649	108115597	108231126	115530	protein_coding	KNOWN	VAV3	protein_coding	VAV3-005	108231126	1	2798	19.99666	2798	1	0	NA	NA	NA	NA	NA	NA	NA	NA	NA	NA	0	NA	NA	NA	NA	NA	NA	NA	NA	NA	NA	0.390721856	2790	4.32168714469563	-4.94580439969439	2.57917144859671
7454	chr1	-	ENSG00000228076.1	processed_pseudogene,	pseudogene	0.100898	0	7703	109309468	109310206	739	pseudogene	KNOWN	RP11-475E11.2	processed_pseudogene	RP11-475E11.2-001	109310206	1	2821	0.050449	2821	1	0	NA	NA	NA	NA	NA	NA	NA	NA	NA	NA	0	NA	NA	NA	NA	NA	NA	NA	NA	NA	NA	0.336332733	2813	-4.30903051725854	-6.06407263439191	2.259291763876
7467	chr1	+	ENSG00000121957.7	protein_coding,protein_coding,	protein_coding	89.85	58.882	7716	109419603	109473043	53441	protein_coding	KNOWN	GPSM2	protein_coding	GPSM2-201	109419603	1	2826	148.732	2826	1	0	NA	NA	NA	NA	NA	NA	NA	NA	NA	NA	2	231|405.5	4|5	0|0.027027027027027	0.277777777777778|0.216216216216216	0.0555555555555556|0.162162162162162	18|37	1|NA	1|NA	4|NA	-|+	0.450109978	2818	7.2165712694083	-2.14850481474292	4.98537125465677
7475	chr1	-	ENSG00000121940.11	protein_coding,	protein_coding	14.7312	16.5778	7725	109472130	109506079	33950	protein_coding	KNOWN	CLCC1	protein_coding	CLCC1-201	109506079	1	2827	15.6545	2827	1	0	NA	NA	NA	NA	NA	NA	NA	NA	NA	NA	0	NA	NA	NA	NA	NA	NA	NA	NA	NA	NA	0.438512298	2819	3.96850552485611	-2.24642113493537	5.21038751041796
7476	chr1	-	ENSG00000162641.13	protein_coding,	protein_coding	12.8645	14.3675	7726	109365461	109506106	140646	protein_coding	KNOWN	AKNAD1	protein_coding	AKNAD1-201	109506106	1	2828	13.616	2828	1	0	NA	NA	NA	NA	NA	NA	NA	NA	NA	NA	0	NA	NA	NA	NA	NA	NA	NA	NA	NA	NA	0.437712458	2820	3.76723103702388	-2.48079024265551	5.15495436962846
7477	chr1	-	ENSG00000121940.11	protein_coding,protein_coding,	protein_coding	12.3601	13.3237	7727	109472130	109506111	33982	protein_coding	KNOWN	CLCC1	protein_coding	CLCC1-001	109506111	1	2829	25.6838	2829	1	0	NA	NA	NA	NA	NA	NA	NA	NA	NA	NA	0	NA	NA	NA	NA	NA	NA	NA	NA	NA	NA	0.436912617	2821	4.6827867644651	-2.53160436316067	5.15802855193337
7490	chr1	-	ENSG00000197780.4	nonsense_mediated_decay,	protein_coding	106.952	104.318	7740	109605121	109618593	13473	protein_coding	KNOWN	TAF13	nonsense_mediated_decay	TAF13-001	109618593	1	2835	105.635	2835	1	0	NA	NA	NA	NA	NA	NA	NA	NA	NA	NA	0	NA	NA	NA	NA	NA	NA	NA	NA	NA	NA	0.442111578	2827	6.72294411121707	-2.0598182119575	6.15925707378191
7493	chr1	+	ENSG00000215717.4	processed_transcript,	protein_coding	19.877	37.4536	7743	109633402	109637611	4210	protein_coding	KNOWN	TMEM167B	processed_transcript	TMEM167B-002	109633402	1	2836	28.6653	2836	1	0	NA	NA	NA	NA	NA	NA	NA	NA	NA	NA	1	202.5	5	0.037037037	0.148148148	0.037037037	27	NA	NA	NA	-	0.481703659	2828	4.84123347269408	-3.28846989519202	6.17539614065268
7518	chr1	+	ENSG00000031698.8	processed_transcript,	protein_coding	119.06	207.346	7768	109756554	109757775	1222	protein_coding	KNOWN	SARS	processed_transcript	SARS-002	109756554	1	2844	163.203	2844	1	1	-124	7	0.119047619	0.095238095	0.071428571	42	NA	NA	NA	-	0	NA	NA	NA	NA	NA	NA	NA	NA	NA	NA	0.465706859	2836	7.35052376696981	-2.14084939118893	6.03730234662184
7540	chr1	-	ENSG00000221986.2	protein_coding,	protein_coding	0.100898	0.122799	7790	109834987	109849663	14677	protein_coding	KNOWN	MYBPHL	protein_coding	MYBPHL-001	109849663	1	2847	0.1118485	2847	1	0	NA	NA	NA	NA	NA	NA	NA	NA	NA	NA	1	229	6	0.083333333	0.055555556	0.138888889	36	NA	NA	NA	-	0.467506499	2839	-3.16038218634078	-4.14442481360747	4.64599923396749
7549	chr1	-	ENSG00000143106.7	processed_transcript,	protein_coding	0.554941	0.429796	7799	109957431	109957987	557	protein_coding	KNOWN	PSMA5	processed_transcript	PSMA5-004	109957987	1	2849	0.4923685	2849	1	0	NA	NA	NA	NA	NA	NA	NA	NA	NA	NA	0	NA	NA	NA	NA	NA	NA	NA	NA	NA	NA	0.415516897	2841	-1.02218962865285	-6.05445222668652	1.25867809750409
7568	chr1	+	ENSG00000174151.9	protein_coding,protein_coding,	protein_coding	3.88459	7.55213	7818	110036722	110041477	4756	protein_coding	KNOWN	CYB561D1	protein_coding	CYB561D1-001	110036722	1	2854	11.43672	2854	1	1	-144	4	0.033333333	0.333333333	0.133333333	30	7	3	7	+	2	328|372.5	5|4	0.0833333333333333|0.0740740740740741	0.194444444444444|0.037037037037037	0.166666666666667|0.259259259259259	36|27	NA|NA	NA|NA	NA|NA	+|+	0.558888222	2846	3.51560144785741	-1.5600205032352	6.03420615167295
7573	chr1	-	ENSG00000181754.6	protein_coding,	protein_coding	0.201797	0.675394	7823	110049690	110052360	2671	protein_coding	KNOWN	AMIGO1	protein_coding	AMIGO1-002	110052360	1	2855	0.4385955	2855	1	1	-214.5	4	0.148148148	0.037037037	0.148148148	27	NA	NA	NA	-	4	672.5|543.5|482.5|364	5|4|5|5	0.2|0.111111111111111|0.189189189189189|0.0588235294117647	0|0.222222222222222|0.189189189189189|0.205882352941176	0.08|0.148148148148148|0.108108108108108|0.147058823529412	25|27|37|34	NA|NA|NA|NA	NA|NA|NA|NA	NA|NA|NA|NA	-|+|+|+	0.461707658	2847	-1.18903708488449	-2.64704943904653	5.6766387605348
7608	chr1	-	ENSG00000228703.1	processed_transcript,	processed_transcript	0	0.0613994	7860	110171039	110172927	1889	processed_transcript	PUTATIVE	RP5-1160K1.6	processed_transcript	RP5-1160K1.6-001	110172927	1	2866	0.0306997	2866	1	2	-165.5|-276	5|6	0|0.025	0.135135135135135|0.025	0.162162162162162|0.15	37|40	NA|NA	NA|NA	NA|NA	+|+	0	NA	NA	NA	NA	NA	NA	NA	NA	NA	NA	0.536292741	2858	-5.0256316322453	-3.54042144652581	1.60943339324316
7613	chr1	+	ENSG00000168765.10	processed_transcript,	protein_coding	4.48998	4.42076	7865	110198739	110200293	1555	protein_coding	KNOWN	GSTM4	processed_transcript	GSTM4-005	110198739	1	2869	4.45537	2869	1	1	-1457	4	0.192307692	0.076923077	0.115384615	26	NA	NA	NA	-	3	160|342.5|1046	4|4|6	0.0769230769230769|0.0476190476190476|0.111111111111111	0.230769230769231|0.238095238095238|0.194444444444444	0|0.0476190476190476|0.111111111111111	26|21|36	NA|3|NA	NA|5|NA	NA|1|NA	+|+|+	0.438512298	2861	2.15554524656194	-4.13172408770852	4.73943574623346
7654	chr1	-	ENSG00000134202.6	processed_transcript,	protein_coding	20.7851	14.3061	7906	110279598	110282923	3326	protein_coding	KNOWN	GSTM3	processed_transcript	GSTM3-004	110282923	1	2876	17.5456	2876	1	1	-1165	4	0.115384615	0.115384615	0.153846154	26	5	1	4	+	2	347|226	5|4	0.0833333333333333|0.0769230769230769	0.0416666666666667|0.192307692307692	0.166666666666667|0.115384615384615	24|26	NA|NA	NA|NA	NA|NA	-|-	0.438912218	2868	4.13303737874735	-2.01597941456026	6.44446768593218
7665	chr1	-	ENSG00000198758.6	processed_transcript,	protein_coding	1.16033	0.982391	7917	110301903	110306539	4637	protein_coding	KNOWN	EPS8L3	processed_transcript	EPS8L3-009	110306539	1	2877	1.0713605	2877	1	3	-850|-1383|-1435.5	5|4|5	0.147058823529412|0.192307692307692|0.102564102564103	0.117647058823529|0.115384615384615|0.179487179487179	0|0.115384615384615|0.128205128205128	34|26|39	NA|1|NA	NA|6|NA	NA|6|NA	+|-|+	5	1925.5|1515|1436|634.5|551	5|4|4|4|4	0.2|0.115384615384615|0.0909090909090909|0.111111111111111|0.142857142857143	0.08|0.115384615384615|0.181818181818182|0.037037037037037|0.107142857142857	0.08|0.153846153846154|0.136363636363636|0.111111111111111|0.107142857142857	25|26|22|27|28	NA|NA|6|NA|NA	NA|NA|2|NA|NA	NA|NA|1|NA|NA	+|-|-|-|-	0.557288542	2869	0.0994440114141518	-3.12473896698316	3.83268385010813
7709	chr1	+	ENSG00000116396.8	protein_coding,	protein_coding	0.0504492	0	7961	110754065	110776665	22601	protein_coding	KNOWN	KCNC4	protein_coding	KCNC4-201	110754065	1	2891	0.0252246	2891	1	4	-1357|-1186|-808|-625.5	4|4|5|4	0.0909090909090909|0|0.0277777777777778|0.0434782608695652	0.0909090909090909|0.111111111111111|0.25|0.217391304347826	0.0454545454545455|0.0555555555555556|0.111111111111111|0.0434782608695652	22|18|36|23	NA|NA|NA|NA	NA|NA|NA|NA	NA|NA|NA|NA	+|-|-|-	2	803.5|1975.5	5|4	0.129032258064516|0.19047619047619	0.0967741935483871|0.0476190476190476	0.0967741935483871|0.0952380952380952	31|21	NA|4	NA|3	NA|1	+|-	0.593481304	2883	-5.3090247978501	-4.50483692897567	5.63589257933506
7716	chr1	-	ENSG00000227963.1	processed_transcript,	lincRNA	5.49896	4.91195	7969	110828997	110881793	52797	lincRNA	NOVEL	RP5-1074L1.1	processed_transcript	RP5-1074L1.1-001	110881793	1	2894	5.205455	2894	1	1	-1618	4	0.083333333	0.166666667	0.166666667	24	1	6	5	+	1	826	4	0.153846154	0.192307692	0.076923077	26	6	5	3	+	0.478104379	2886	2.38002427256489	-2.59993212489438	6.06042713313488
7728	chr1	-	ENSG00000134248.8	protein_coding,	protein_coding	184.745	211.644	7982	110943871	110950293	6423	protein_coding	KNOWN	HBXIP	protein_coding	HBXIP-003	110950293	1	2899	198.1945	2899	1	0	NA	NA	NA	NA	NA	NA	NA	NA	NA	NA	0	NA	NA	NA	NA	NA	NA	NA	NA	NA	NA	0.466706659	2891	7.63077311732021	-2.17301834259198	6.41129680670899
7753	chr1	+	ENSG00000143119.7	processed_transcript,	protein_coding	0.454043	0.0613994	8007	111422859	111442136	19278	protein_coding	KNOWN	CD53	processed_transcript	CD53-003	111422859	1	2911	0.2577212	2911	1	0	NA	NA	NA	NA	NA	NA	NA	NA	NA	NA	0	NA	NA	NA	NA	NA	NA	NA	NA	NA	NA	0.377324535	2903	-1.95611687753122	-4.6171889012152	4.72848455896672
7762	chr1	-	ENSG00000156171.9	processed_transcript,	protein_coding	0	0.184198	8016	111661182	111663218	2037	protein_coding	KNOWN	DRAM2	processed_transcript	DRAM2-008	111663218	1	2916	0.092099	2916	1	0	NA	NA	NA	NA	NA	NA	NA	NA	NA	NA	0	NA	NA	NA	NA	NA	NA	NA	NA	NA	NA	0.361127774	2908	-3.44067069798442	-6.00728957166749	2.36747282504276
7765	chr1	+	ENSG00000134255.9	processed_transcript,protein_coding,	protein_coding	0.252246	1.10519	8019	111682249	111727430	45182	protein_coding	KNOWN	CEPT1	processed_transcript	CEPT1-004	111682249	1	2917	1.357436	2917	1	0	NA	NA	NA	NA	NA	NA	NA	NA	NA	NA	1	192	6	0.02173913	0.152173913	0.152173913	46	NA	NA	NA	-	0.400919816	2909	0.440884179864469	-3.4274594998224	4.94747746563462
7767	chr1	-	ENSG00000156171.9	processed_transcript,	protein_coding	2.21976	5.09615	8021	111663138	111682318	19181	protein_coding	KNOWN	DRAM2	processed_transcript	DRAM2-010	111682318	1	2918	3.657955	2918	1	1	-123	6	0.02173913	0.152173913	0.152173913	46	NA	NA	NA	-	0	NA	NA	NA	NA	NA	NA	NA	NA	NA	NA	0.440111978	2910	1.87103732722546	-2.72026724015325	5.95618595075241
7768	chr1	+	ENSG00000134255.9	processed_transcript,	protein_coding	0.857636	1.59638	8022	111682356	111703818	21463	protein_coding	KNOWN	CEPT1	processed_transcript	CEPT1-007	111682356	1	2919	1.227008	2919	1	0	NA	NA	NA	NA	NA	NA	NA	NA	NA	NA	1	85	6	0.02173913	0.152173913	0.152173913	46	NA	NA	NA	-	0.408518296	2911	0.295144655294789	-2.84947928490508	5.71724220484334
7791	chr1	-	ENSG00000162777.11	processed_transcript,	protein_coding	2.16932	3.37697	8045	111740541	111747157	6617	protein_coding	KNOWN	DENND2D	processed_transcript	DENND2D-004	111747157	1	2924	2.773145	2924	1	1	-28	4	0.178571429	0.107142857	0.071428571	28	NA	NA	NA	+	6	1607|868.5|620.5|428.5|277.5|166.5	4|4|4|4|6|4	0.0555555555555556|0.260869565217391|0.04|0.148148148148148|0.122448979591837|0.148148148148148	0.0555555555555556|0.0434782608695652|0.28|0.0740740740740741|0.204081632653061|0.259259259259259	0.111111111111111|0.0434782608695652|0|0.0740740740740741|0.0408163265306122|0.037037037037037	18|23|25|27|49|27	NA|4|NA|NA|NA|3	NA|3|NA|NA|NA|4	NA|2|NA|NA|NA|7	+|+|+|-|-|-	0.433713257	2916	1.47152305284037	-2.98226337344334	5.05267518995594
7829	chr1	-	ENSG00000085465.10	processed_transcript,	protein_coding	1.16033	1.78058	8085	111962232	111965673	3442	protein_coding	KNOWN	OVGP1	processed_transcript	OVGP1-002	111965673	1	2935	1.470455	2935	1	0	NA	NA	NA	NA	NA	NA	NA	NA	NA	NA	0	NA	NA	NA	NA	NA	NA	NA	NA	NA	NA	0.481903619	2927	0.556262634432243	-4.37643275663213	3.93122579411871
7835	chr1	-	ENSG00000243960.1	processed_transcript,	processed_transcript	0.151348	0.122799	8091	111981262	111983850	2589	processed_transcript	PUTATIVE	RP11-552M11.4	processed_transcript	RP11-552M11.4-002	111983850	1	2937	0.1370735	2937	1	1	-758	5	0.233333333	0.066666667	0.1	30	NA	NA	NA	-	2	636|383.5	4|5	0.208333333333333|0.0967741935483871	0.0833333333333333|0.129032258064516	0.0416666666666667|0.258064516129032	24|31	NA|NA	NA|NA	NA|NA	+|-	0.442511498	2929	-2.86697840862746	-6.1743608917	2.63857526848739
7838	chr1	-	ENSG00000116455.9	processed_transcript,	protein_coding	0.100898	0.122799	8094	111983920	111990154	6235	protein_coding	KNOWN	WDR77	processed_transcript	WDR77-003	111990154	1	2939	0.1118485	2939	1	3	-1444|-1479|-1609	5|5|4	0.0909090909090909|0.1|0.0666666666666667	0.0909090909090909|0.2|0.2	0.0909090909090909|0.0666666666666667|0.0666666666666667	22|30|30	NA|NA|NA	NA|NA|NA	NA|NA|NA	+|+|+	0	NA	NA	NA	NA	NA	NA	NA	NA	NA	NA	0.462107578	2931	-3.16038218634078	-5.97971472484316	3.70862472037852
7841	chr1	+	ENSG00000116459.6	protein_coding,	protein_coding	0.0504492	0	8098	111991558	112005395	13838	protein_coding	KNOWN	ATP5F1	protein_coding	ATP5F1-001	111991558	1	2942	0.0252246	2942	1	0	NA	NA	NA	NA	NA	NA	NA	NA	NA	NA	5	40|75|205|714|789.5	5|5|4|4|5	0.0909090909090909|0.1|0.0666666666666667|0.25|0.2	0.0909090909090909|0.2|0.2|0.0416666666666667|0.0857142857142857	0.0909090909090909|0.0666666666666667|0.0666666666666667|0.0416666666666667|0.114285714285714	22|30|30|24|35	NA|NA|NA|NA|NA	NA|NA|NA|NA|NA	NA|NA|NA|NA|NA	+|+|+|+|+	0.422515497	2934	-5.3090247978501	-3.29129182644341	5.29445769975607
7842	chr1	-	ENSG00000116455.9	protein_coding,	protein_coding	226.618	115.676	8099	111983796	111991874	8079	protein_coding	KNOWN	WDR77	protein_coding	WDR77-201	111991874	1	2943	171.147	2943	1	2	-398|-473.5	4|5	0.25|0.2	0.0416666666666667|0.0857142857142857	0.0416666666666667|0.114285714285714	24|35	NA|NA	NA|NA	NA|NA	+|+	3	276|241|111	5|5|4	0.0909090909090909|0.1|0.0666666666666667	0.0909090909090909|0.2|0.2	0.0909090909090909|0.0666666666666667|0.0666666666666667	22|30|30	NA|NA|NA	NA|NA|NA	NA|NA|NA	+|+|+	0.418116377	2935	7.41909219364421	-2.01831536676845	6.62281860581438
7875	chr1	+	ENSG00000227811.2	processed_transcript,	lincRNA	0.0504492	0	8134	112282463	112290420	7958	lincRNA	NOVEL	RP4-773A18.4	processed_transcript	RP4-773A18.4-001	112282463	1	2956	0.0252246	2956	1	2	-1048|-336.5	6|5	0.0476190476190476|0.0689655172413793	0.238095238095238|0.241379310344828	0.0714285714285714|0.0344827586206897	42|29	NA|NA	NA|NA	NA|NA	-|+	0	NA	NA	NA	NA	NA	NA	NA	NA	NA	NA	0.536492701	2948	-5.3090247978501	-3.49092237561494	4.82673986475823
7907	chr1	+	ENSG00000134245.12	protein_coding,	protein_coding	0.151348	0.245598	8166	113051400	113065288	13889	protein_coding	KNOWN	WNT2B	protein_coding	WNT2B-002	113051400	1	2973	0.198473	2973	1	2	-1288|-43	4|4	0.181818181818182|0.107142857142857	0.0909090909090909|0.178571428571429	0.0454545454545455|0.107142857142857	22|28	1|NA	6|NA	2|NA	-|+	0	NA	NA	NA	NA	NA	NA	NA	NA	NA	NA	0.552089582	2965	-2.33298533646384	-2.46397689351096	6.7114393685881
7920	chr1	-	ENSG00000007341.12	processed_transcript,processed_transcript,	protein_coding	18.414	29.7173	8179	113153077	113161733	8657	protein_coding	KNOWN	ST7L	processed_transcript	ST7L-019	113161733	1	2974	48.1313	2974	1	0	NA	NA	NA	NA	NA	NA	NA	NA	NA	NA	1	110	4	0.041666667	0.208333333	0.083333333	24	NA	NA	NA	-	0.450709858	2966	5.58890348511773	-3.71887749798489	5.31338966206604
7927	chr1	+	ENSG00000116489.8	protein_coding,	protein_coding	4.28818	9.08711	8186	113161795	113214241	52447	protein_coding	KNOWN	CAPZA1	protein_coding	CAPZA1-001	113161795	1	2975	6.687645	2975	1	1	-172	4	0.041666667	0.208333333	0.083333333	24	NA	NA	NA	-	0	NA	NA	NA	NA	NA	NA	NA	NA	NA	NA	0.414917017	2967	2.74149826692647	-3.69626010379789	5.25684326121312
7928	chr1	-	ENSG00000007341.12	protein_coding,protein_coding,protein_coding,protein_coding,	protein_coding	1.86662	2.51738	8187	113084412	113161811	77400	protein_coding	KNOWN	ST7L	protein_coding	ST7L-004	113161811	1	2976	8.768	2976	1	0	NA	NA	NA	NA	NA	NA	NA	NA	NA	NA	1	188	4	0.041666667	0.208333333	0.083333333	24	NA	NA	NA	-	0.445710858	2968	3.13224779829844	-3.97378063141124	5.25183888022516
7935	chr1	+	ENSG00000116489.8	processed_transcript,	protein_coding	401.172	272.061	8194	113162427	113192635	30209	protein_coding	KNOWN	CAPZA1	processed_transcript	CAPZA1-002	113162427	1	2977	336.6165	2977	1	1	-804	4	0.041666667	0.208333333	0.083333333	24	NA	NA	NA	-	0	NA	NA	NA	NA	NA	NA	NA	NA	NA	NA	0.439712058	2969	8.39496208505444	-2.71268139915607	5.30840323916197
7941	chr1	+	ENSG00000238975.1	snoRNA,	snoRNA	0	0.122799	8200	113195210	113195310	101	snoRNA	NOVEL	snoU13.331	snoRNA	snoU13.331-201	113195210	1	2981	0.0613995	2981	1	0	NA	NA	NA	NA	NA	NA	NA	NA	NA	NA	0	NA	NA	NA	NA	NA	NA	NA	NA	NA	NA	0.381723655	2973	-4.02562928255806	-6.4744121716575	1.13275054092118
7948	chr1	+	ENSG00000155363.12	processed_transcript,protein_coding,	protein_coding	56.7554	61.2766	8207	113217316	113243357	26042	protein_coding	KNOWN	MOV10	protein_coding	MOV10-201	113217316	1	2983	118.032	2983	1	2	-436.5|-59	4|7	0.263157894736842|0.166666666666667	0.0526315789473684|0.0952380952380952	0|0.0952380952380952	19|42	1|NA	1|NA	4|NA	-|+	0	NA	NA	NA	NA	NA	NA	NA	NA	NA	NA	0.405318936	2975	6.88303423565515	-2.94734764052201	5.44920359970769
7961	chr1	+	ENSG00000155363.12	processed_transcript,processed_transcript,	protein_coding	0.201797	0.122799	8220	113240930	113241597	668	protein_coding	KNOWN	MOV10	processed_transcript	MOV10-015	113240930	1	2985	0.324596	2985	1	3	-1997.5|-162.5|-74.5	4|5|6	0.16|0.206896551724138|0.258064516129032	0.12|0.0689655172413793|0	0.12|0.103448275862069|0.129032258064516	25|29|31	NA|NA|NA	NA|NA|NA	NA|NA|NA	+|-|+	2	577.5|1036	4|4	0.0952380952380952|0.0833333333333333	0.0952380952380952|0.208333333333333	0.0952380952380952|0.125	21|24	NA|3	NA|3	NA|4	-|+	0.536292741	2977	-1.62328287323845	-5.34248803899603	2.24755204846065
8002	chr1	-	ENSG00000155380.7	processed_transcript,	protein_coding	265.211	469.828	8261	113471670	113498803	27134	protein_coding	KNOWN	SLC16A1	processed_transcript	SLC16A1-004	113498803	1	2997	367.5195	2997	1	1	-1345.5	5	0.216216216	0	0.108108108	37	NA	NA	NA	-	1	223	4	0.071428571	0.178571429	0.142857143	28	NA	NA	NA	-	0.477504499	2989	8.52167698885828	-2.60782548893148	5.83857778779573
8008	chr1	-	ENSG00000155380.7	protein_coding,	protein_coding	0.0504492	0	8267	113460382	113499635	39254	protein_coding	KNOWN	SLC16A1	protein_coding	SLC16A1-003	113499635	1	2999	0.0252246	2999	1	1	-513.5	5	0.216216216	0	0.108108108	37	NA	NA	NA	-	1	1055	4	0.071428571	0.178571429	0.142857143	28	NA	NA	NA	-	0.433913217	2991	-5.3090247978501	-4.4282940395843	5.38657524041566
8011	chr1	-	ENSG00000238198.1	processed_transcript,	lincRNA	0.252246	0.306997	8270	113554309	113615727	61419	lincRNA	NOVEL	RP11-31F15.2	processed_transcript	RP11-31F15.2-001	113615727	1	3001	0.2796215	3001	1	1	-1819	6	0.166666667	0.083333333	0.027777778	36	NA	NA	NA	+	0	NA	NA	NA	NA	NA	NA	NA	NA	NA	NA	0.455508898	2993	-1.83845280158864	-2.31296617318928	6.13564086183412
8012	chr1	+	ENSG00000198799.6	protein_coding,	protein_coding	17.6572	19.0338	8271	113615831	113667824	51994	protein_coding	KNOWN	LRIG2	protein_coding	LRIG2-001	113615831	1	3002	18.3455	3002	1	0	NA	NA	NA	NA	NA	NA	NA	NA	NA	NA	1	1715	6	0.166666667	0.083333333	0.027777778	36	NA	NA	NA	+	0.575884823	2994	4.19735432014377	-2.32809980343336	6.00047697939977
8020	chr1	+	ENSG00000081026.13	protein_coding,	protein_coding	0.252246	0.184198	8279	113933371	114225056	291686	protein_coding	KNOWN	MAGI3	protein_coding	MAGI3-002	113933371	1	3006	0.218222	3006	1	2	-285.5|-103	6|5	0.242424242424242|0.2	0.0909090909090909|0.1	0.0303030303030303|0.025	33|40	NA|NA	NA|NA	NA|NA	+|-	2	204.5|646	5|6	0.0731707317073171|0.075	0.365853658536585|0.125	0.0487804878048781|0.2	41|40	NA|NA	NA|NA	NA|NA	+|+	0.470505899	2998	-2.19613154093001	-3.95575977715997	3.78943337691291
8026	chr1	+	ENSG00000232499.1	processed_pseudogene,	pseudogene	1.71527	1.35079	8285	113992322	113993352	1031	pseudogene	KNOWN	RP11-512F24.1	processed_pseudogene	RP11-512F24.1-001	113992322	1	3007	1.53303	3007	1	0	NA	NA	NA	NA	NA	NA	NA	NA	NA	NA	0	NA	NA	NA	NA	NA	NA	NA	NA	NA	NA	0.370325935	2999	0.616385929500109	-6.36334522537461	2.59692656142623
8039	chr1	-	ENSG00000116793.10	protein_coding,protein_coding,	protein_coding	5.34762	4.60496	8299	114246445	114302098	55654	protein_coding	KNOWN	PHTF1	protein_coding	PHTF1-002	114302098	1	3011	9.95258	3011	1	0	NA	NA	NA	NA	NA	NA	NA	NA	NA	NA	2	522|74.5	4|4	0.0909090909090909|0	0.0909090909090909|0.333333333333333	0.0454545454545455|0.148148148148148	22|27	NA|NA	NA|NA	NA|NA	+|-	0.383923215	3003	3.3150705629144	-2.22602894530586	7.28191303148132
8078	chr1	+	ENSG00000163349.15	protein_coding,	protein_coding	0.0504492	0.0613994	8339	114471814	114516270	44457	protein_coding	KNOWN	HIPK1	protein_coding	HIPK1-006	114471814	1	3025	0.0559243	3025	1	0	NA	NA	NA	NA	NA	NA	NA	NA	NA	NA	2	624|1635.5	4|4	0|0.206896551724138	0.25|0.0344827586206897	0|0.0689655172413793	24|29	NA|7	NA|2	NA|4	+|+	0.431313737	3017	-4.16038089647601	-3.99432692799242	5.65888452527897
8080	chr1	-	ENSG00000235527.2	processed_transcript,	lincRNA	0.0504492	0.184198	8341	114466623	114471880	5258	lincRNA	NOVEL	RP5-1073O3.7	processed_transcript	RP5-1073O3.7-001	114471880	1	3026	0.1173236	3026	1	2	-558|-1569.5	4|4	0|0.206896551724138	0.25|0.0344827586206897	0|0.0689655172413793	24|29	NA|7	NA|2	NA|4	+|+	0	NA	NA	NA	NA	NA	NA	NA	NA	NA	NA	0.471705659	3018	-3.09143484982149	-3.55052842585225	4.37414671597694
8082	chr1	+	ENSG00000163349.15	protein_coding,protein_coding,protein_coding,	protein_coding	0	0.122799	8343	114471996	114520422	48427	protein_coding	KNOWN	HIPK1	protein_coding	HIPK1-004	114471996	1	3027	0.1841985	3027	1	0	NA	NA	NA	NA	NA	NA	NA	NA	NA	NA	2	442|1453.5	4|4	0|0.206896551724138	0.25|0.0344827586206897	0|0.0689655172413793	24|29	NA|7	NA|2	NA|4	+|+	0.435512897	3019	-2.4406667818369	-3.51545968921	6.59372969333942
8083	chr1	-	ENSG00000235527.2	processed_transcript,	lincRNA	0.201797	0.859592	8344	114470257	114472114	1858	lincRNA	NOVEL	RP5-1073O3.7	processed_transcript	RP5-1073O3.7-004	114472114	1	3028	0.5306945	3028	1	2	-324|-1335.5	4|4	0|0.206896551724138	0.25|0.0344827586206897	0|0.0689655172413793	24|29	NA|7	NA|2	NA|4	+|+	0	NA	NA	NA	NA	NA	NA	NA	NA	NA	NA	0.460707858	3020	-0.914046497831526	-2.47195881047346	3.63272933202158
8103	chr1	-	ENSG00000197323.6	processed_transcript,	protein_coding	0	0.245598	8365	114938880	114940460	1581	protein_coding	KNOWN	TRIM33	processed_transcript	TRIM33-005	114940460	1	3034	0.122799	3034	1	0	NA	NA	NA	NA	NA	NA	NA	NA	NA	NA	0	NA	NA	NA	NA	NA	NA	NA	NA	NA	NA	0.353329334	3026	-3.02562928255806	-6.27132192537547	2.26578612925544
8107	chr1	-	ENSG00000197323.6	protein_coding,	protein_coding	0	0.0613994	8370	114940243	115006048	65806	protein_coding	KNOWN	TRIM33	protein_coding	TRIM33-201	115006048	1	3036	0.0306997	3036	1	0	NA	NA	NA	NA	NA	NA	NA	NA	NA	NA	0	NA	NA	NA	NA	NA	NA	NA	NA	NA	NA	0.397320536	3028	-5.0256316322453	-6.33978328416393	1.84798246730945
8110	chr1	-	ENSG00000197323.6	protein_coding,protein_coding,	protein_coding	20.331	13.9377	8373	114935399	115053781	118383	protein_coding	KNOWN	TRIM33	protein_coding	TRIM33-001	115053781	1	3039	34.2687	3039	1	0	NA	NA	NA	NA	NA	NA	NA	NA	NA	NA	0	NA	NA	NA	NA	NA	NA	NA	NA	NA	NA	0.435712857	3031	5.09881955843611	-2.87253845451883	5.55072720619361
8111	chr1	+	ENSG00000236480.1	processed_pseudogene,	pseudogene	0.0504492	0	8374	115078616	115080461	1846	pseudogene	KNOWN	RP11-343L14.2	processed_pseudogene	RP11-343L14.2-001	115078616	1	3040	0.0252246	3040	1	0	NA	NA	NA	NA	NA	NA	NA	NA	NA	NA	0	NA	NA	NA	NA	NA	NA	NA	NA	NA	NA	0.438112378	3032	-5.3090247978501	-5.40835887903644	3.83219776973586
8128	chr1	-	ENSG00000009307.11	retained_intron,	protein_coding	1.00898	0.613994	8392	115262837	115268969	6133	protein_coding	KNOWN	CSDE1	retained_intron	CSDE1-006	115268969	1	3047	0.811487	3047	1	0	NA	NA	NA	NA	NA	NA	NA	NA	NA	NA	0	NA	NA	NA	NA	NA	NA	NA	NA	NA	NA	0.359928014	3039	-0.301360111864896	-6.0259700306919	2.70477548619954
8137	chr1	-	ENSG00000009307.11	processed_transcript,processed_transcript,protein_coding,protein_coding,	protein_coding	525.126	394.184	8401	115292442	115300608	8167	protein_coding	KNOWN	CSDE1	processed_transcript	CSDE1-011	115300608	1	3049	1838.62	3049	1	0	NA	NA	NA	NA	NA	NA	NA	NA	NA	NA	1	1927	4	0.392857143	0	0.071428571	28	4	7	4	+	0.380123975	3041	10.8444076237027	-2.40854083948063	6.75173102147654
8149	chr1	-	ENSG00000052723.7	protein_coding,processed_transcript,	protein_coding	195.491	196.294	8413	115312100	115323306	11207	protein_coding	KNOWN	SIKE1	protein_coding	SIKE1-002	115323306	1	3050	391.785	3050	1	0	NA	NA	NA	NA	NA	NA	NA	NA	NA	NA	0	NA	NA	NA	NA	NA	NA	NA	NA	NA	NA	0.408318336	3042	8.61391835297524	-2.57736871575473	5.68625294455589
8194	chr1	+	ENSG00000173212.4	protein_coding,	protein_coding	0.0504492	0.122799	8459	116654376	116677861	23486	protein_coding	KNOWN	MAB21L3	protein_coding	MAB21L3-001	116654376	1	3071	0.0866241	3071	1	0	NA	NA	NA	NA	NA	NA	NA	NA	NA	NA	1	933	4	0.178571429	0.107142857	0.107142857	28	NA	NA	NA	-	0.410917816	3063	-3.52908773164212	-4.86791017124041	5.22485698302574
8208	chr1	+	ENSG00000163399.10	processed_transcript,	protein_coding	1.16033	0.859592	8473	116931349	116932562	1214	protein_coding	KNOWN	ATP1A1	processed_transcript	ATP1A1-003	116931349	1	3077	1.009961	3077	1	1	-1383	4	0.125	0.041666667	0.125	24	NA	NA	NA	-	0	NA	NA	NA	NA	NA	NA	NA	NA	NA	NA	0.399120176	3069	0.0142995838751601	-5.80823523758667	2.84510142668699
8214	chr1	-	ENSG00000203865.4	processed_transcript,	protein_coding	0.908086	0.613994	8480	116941622	116961197	19576	protein_coding	KNOWN	ATP1A1OS	processed_transcript	ATP1A1OS-003	116961197	1	3079	0.76104	3079	1	1	-1195.5	2	0.052631579	0	0.052631579	19	NA	NA	NA	-	0	NA	NA	NA	NA	NA	NA	NA	NA	NA	NA	0.454509098	3071	-0.393955811611816	-3.9138412879498	5.33151763035872
8215	chr1	-	ENSG00000230381.1	processed_transcript,	processed_transcript	0.0504492	0	8481	116971673	116975990	4318	processed_transcript	NOVEL	RP4-655J12.5	processed_transcript	RP4-655J12.5-002	116975990	1	3080	0.0252246	3080	1	0	NA	NA	NA	NA	NA	NA	NA	NA	NA	NA	0	NA	NA	NA	NA	NA	NA	NA	NA	NA	NA	0.359528094	3072	-5.3090247978501	-4.82638642015839	4.29801044633782
8224	chr1	-	ENSG00000177173.5	processed_pseudogene,	pseudogene	0.100898	0.184198	8490	117075558	117076714	1157	pseudogene	KNOWN	RP5-1086K13.3	processed_pseudogene	RP5-1086K13.3-001	117076714	1	3084	0.142548	3084	1	2	-362.5|-502.5	4|7	0.0689655172413793|0.111111111111111	0.206896551724138|0.2	0.137931034482759|0.0666666666666667	29|45	NA|NA	NA|NA	NA|NA	+|+	1	1472	5	0.041666667	0	0.166666667	24	NA	NA	NA	-	0.430513897	3076	-2.81048029700275	-5.26833015028419	1.12774155537274
8225	chr1	-	ENSG00000116815.11	protein_coding,	protein_coding	0	0.0613994	8491	117061853	117087212	25360	protein_coding	KNOWN	CD58	protein_coding	CD58-006	117087212	1	3085	0.0306997	3085	1	1	-252	4	0.136363636	0.090909091	0.181818182	22	2	2	5	+	0	NA	NA	NA	NA	NA	NA	NA	NA	NA	NA	0.424715057	3077	-5.0256316322453	-5.70679434019861	3.05400864423999
8229	chr1	-	ENSG00000116815.11	protein_coding,protein_coding,	protein_coding	116.336	83.9944	8495	117064409	117113661	49253	protein_coding	KNOWN	CD58	protein_coding	CD58-002	117113661	1	3087	200.3304	3087	1	3	-64.5|-610.5|-839.5	5|4|4	0.111111111111111|0.222222222222222|0.24	0.111111111111111|0.037037037037037|0	0.037037037037037|0.111111111111111|0.16	27|27|25	NA|NA|NA	NA|NA|NA	NA|NA|NA	-|-|-	2	418.5|254	3|5	0.0476190476190476|0.0357142857142857	0.142857142857143|0.178571428571429	0|0.142857142857143	21|28	NA|NA	NA|NA	NA|NA	+|-	0.473505299	3079	7.64623755551531	-2.18281066587761	5.73038898805947
8236	chr1	+	ENSG00000203864.1	protein_coding,	protein_coding	0	0.184198	8502	117236734	117249225	12492	protein_coding	KNOWN	C1orf137	protein_coding	C1orf137-001	117236734	1	3091	0.092099	3091	1	0	NA	NA	NA	NA	NA	NA	NA	NA	NA	NA	1	1148	4	0.142857143	0	0.214285714	28	NA	NA	NA	-	0.461107778	3083	-3.44067069798442	-3.46042927465963	4.69832763384237
8247	chr1	+	ENSG00000134247.8	processed_transcript,	protein_coding	0.504492	0.429796	8513	117529662	117532972	3311	protein_coding	KNOWN	PTGFRN	processed_transcript	PTGFRN-003	117529662	1	3099	0.467144	3099	1	0	NA	NA	NA	NA	NA	NA	NA	NA	NA	NA	0	NA	NA	NA	NA	NA	NA	NA	NA	NA	NA	0.469706059	3091	-1.09806075680941	-5.5230895532711	3.42754773326471
8253	chr1	-	ENSG00000236137.1	processed_transcript,	processed_transcript	0.958535	0.552595	8519	117568104	117602112	34009	processed_transcript	NOVEL	RP11-27K13.3	processed_transcript	RP11-27K13.3-001	117602112	1	3103	0.755565	3103	1	0	NA	NA	NA	NA	NA	NA	NA	NA	NA	NA	0	NA	NA	NA	NA	NA	NA	NA	NA	NA	NA	0.431313737	3095	-0.404372221504034	-3.83760947771035	5.83722584313633
8260	chr1	+	ENSG00000116830.5	processed_transcript,	protein_coding	0.0504492	0	8526	117637947	117644278	6332	protein_coding	KNOWN	TTF2	processed_transcript	TTF2-004	117637947	1	3106	0.0252246	3106	1	0	NA	NA	NA	NA	NA	NA	NA	NA	NA	NA	0	NA	NA	NA	NA	NA	NA	NA	NA	NA	NA	0.419516097	3098	-5.3090247978501	-5.07114838695122	4.54156218789405
8274	chr1	+	ENSG00000198162.6	protein_coding,protein_coding,	protein_coding	5.44851	2.76297	8542	117910071	118071494	161424	protein_coding	KNOWN	MAN1A2	protein_coding	MAN1A2-001	117910071	1	3112	8.21148	3112	1	5	-1905|-870.5|-565.5|-476.5|-301.5	3|4|4|4|4	0.0416666666666667|0.16|0.0869565217391304|0.16|0.0476190476190476	0.0833333333333333|0.08|0.217391304347826|0.16|0.238095238095238	0.0416666666666667|0.08|0.0434782608695652|0.04|0.0476190476190476	24|25|23|25|21	NA|NA|NA|NA|1	NA|NA|NA|NA|3	NA|NA|NA|NA|5	-|-|-|+|-	0	NA	NA	NA	NA	NA	NA	NA	NA	NA	NA	0.471705659	3104	3.03764227026503	-2.9551582666725	5.20238499026585
8285	chr1	-	ENSG00000228217.1	processed_pseudogene,	pseudogene	0.252246	0.122799	8556	118320709	118321128	420	pseudogene	KNOWN	AL390877.1	processed_pseudogene	AL390877.1-001	118321128	1	3118	0.1875225	3118	1	0	NA	NA	NA	NA	NA	NA	NA	NA	NA	NA	0	NA	NA	NA	NA	NA	NA	NA	NA	NA	NA	0.399720056	3110	-2.41486438626051	-5.22451961536964	3.61597695966603
8311	chr1	+	ENSG00000229911.1	processed_pseudogene,	pseudogene	0.100898	0.122799	8583	119255622	119256302	681	pseudogene	KNOWN	RP4-630J13.1	processed_pseudogene	RP4-630J13.1-001	119255622	1	3126	0.1118485	3126	1	0	NA	NA	NA	NA	NA	NA	NA	NA	NA	NA	0	NA	NA	NA	NA	NA	NA	NA	NA	NA	NA	0.355728854	3118	-3.16038218634078	-6.10320891690349	2.79201488127288
8319	chr1	-	ENSG00000223575.1	processed_pseudogene,	pseudogene	0	0.122799	8592	119627531	119628577	1047	pseudogene	KNOWN	RP4-610L12.2	processed_pseudogene	RP4-610L12.2-001	119628577	1	3132	0.0613995	3132	1	0	NA	NA	NA	NA	NA	NA	NA	NA	NA	NA	0	NA	NA	NA	NA	NA	NA	NA	NA	NA	NA	0.408918216	3124	-4.02562928255806	-5.61909327533479	2.77727534946538
8321	chr1	-	ENSG00000116874.7	protein_coding,	protein_coding	0.0504492	0.491195	8594	119575076	119682947	107872	protein_coding	KNOWN	WARS2	protein_coding	WARS2-201	119682947	1	3134	0.2708221	3134	1	0	NA	NA	NA	NA	NA	NA	NA	NA	NA	NA	0	NA	NA	NA	NA	NA	NA	NA	NA	NA	NA	0.414117177	3126	-1.88458262237229	-2.8463633313793	4.90384638941031
8323	chr1	+	ENSG00000231365.1	processed_transcript,	processed_transcript	18.2122	47.2161	8596	119683048	119726446	43399	processed_transcript	NOVEL	RP11-418J17.1	processed_transcript	RP11-418J17.1-002	119683048	1	3135	32.71415	3135	1	0	NA	NA	NA	NA	NA	NA	NA	NA	NA	NA	0	NA	NA	NA	NA	NA	NA	NA	NA	NA	NA	0.362127574	3127	5.0318428810475	-2.85051948890258	6.74901881424563
8324	chr1	-	ENSG00000116874.7	processed_transcript,	protein_coding	23.5598	24.1914	8597	119682271	119683261	991	protein_coding	KNOWN	WARS2	processed_transcript	WARS2-003	119683261	1	3136	23.8756	3136	1	0	NA	NA	NA	NA	NA	NA	NA	NA	NA	NA	0	NA	NA	NA	NA	NA	NA	NA	NA	NA	NA	0.403919216	3128	4.57746508379063	-2.36329878756572	5.31352031878338
8329	chr1	+	ENSG00000231365.1	processed_transcript,processed_transcript,	processed_transcript	0.403594	0.920991	8602	119683353	119776804	93452	processed_transcript	NOVEL	RP11-418J17.1	processed_transcript	RP11-418J17.1-004	119683353	1	3137	1.324585	3137	1	0	NA	NA	NA	NA	NA	NA	NA	NA	NA	NA	0	NA	NA	NA	NA	NA	NA	NA	NA	NA	NA	0.377724455	3129	0.40554042592254	-2.35885169194735	5.60176676449725
8371	chr1	+	ENSG00000092621.6	processed_transcript,	protein_coding	277.824	439.436	8644	120254529	120272694	18166	protein_coding	KNOWN	PHGDH	processed_transcript	PHGDH-005	120254529	1	3161	358.63	3161	1	1	-641.5	4	0.086956522	0	0.043478261	23	NA	NA	NA	-	3	781|963.5|1960.5	4|4|5	0|0.08|0.185185185185185	0.0714285714285714|0.16|0	0.107142857142857|0.04|0.111111111111111	28|25|27	NA|NA|NA	NA|NA|NA	NA|NA|NA	+|+|+	0.402119576	3153	8.48635236688486	-1.98709526188987	3.21889957417367
8381	chr1	-	ENSG00000134240.6	protein_coding,protein_coding,	protein_coding	0.403594	0.184198	8654	120290620	120311555	20936	protein_coding	KNOWN	HMGCS2	protein_coding	HMGCS2-201	120311555	1	3163	0.587792	3163	1	0	NA	NA	NA	NA	NA	NA	NA	NA	NA	NA	0	NA	NA	NA	NA	NA	NA	NA	NA	NA	NA	0.410917816	3155	-0.766622371214327	-5.08577227405471	3.29706870837314
8391	chr1	-	ENSG00000134250.11	processed_transcript,	protein_coding	0.151348	0.0613994	8664	120465118	120466528	1411	protein_coding	KNOWN	NOTCH2	processed_transcript	NOTCH2-005	120466528	1	3169	0.1063737	3169	1	1	-198.5	4	0.04	0.12	0.28	25	5	4	3	-	0	NA	NA	NA	NA	NA	NA	NA	NA	NA	NA	0.440711858	3161	-3.23278659413959	-6.00728957166749	3.9567967883191
8399	chr1	-	ENSG00000134250.11	protein_coding,	protein_coding	6.86109	5.09615	8672	120454176	120612240	158065	protein_coding	KNOWN	NOTCH2	protein_coding	NOTCH2-001	120612240	1	3171	5.97862	3171	1	1	-296	4	0.038461538	0.038461538	0.115384615	26	NA	NA	NA	+	1	1109	4	0.05	0.15	0.05	20	NA	NA	NA	-	0.422315537	3163	2.57981251637769	-2.23483022382253	7.00399754179995
8403	chr1	-	ENSG00000236933.1	processed_transcript,	processed_transcript	1.16033	1.53499	8676	120835810	120838343	2534	processed_transcript	PUTATIVE	RP11-439A17.7	processed_transcript	RP11-439A17.7-001	120838343	1	3174	1.34766	3174	1	0	NA	NA	NA	NA	NA	NA	NA	NA	NA	NA	4	1583|1181|615|225.5	6|4|5|4	0.0625|0.136363636363636|0.0357142857142857|0.173913043478261	0.25|0.0454545454545455|0.178571428571429|0.0869565217391304	0.145833333333333|0.272727272727273|0.0714285714285714|0.0434782608695652	48|22|28|23	NA|3|NA|NA	NA|1|NA|NA	NA|6|NA|NA	-|-|+|-	0.427314537	3166	0.430456566115712	-5.42685818739745	3.10198008315813
8503	chr1	-	ENSG00000185044.8	processed_transcript,	lincRNA	1.91707	2.51738	8776	143382245	143467632	85388	lincRNA	NOVEL	BX004987.4	processed_transcript	BX004987.4-004	143467632	1	3224	2.217225	3224	1	0	NA	NA	NA	NA	NA	NA	NA	NA	NA	NA	0	NA	NA	NA	NA	NA	NA	NA	NA	NA	NA	0.403319336	3216	1.14875517972863	-4.04343777395166	5.18362799809093
8530	chr1	+	ENSG00000196369.6	processed_transcript,	pseudogene	0.0504492	0.245598	8803	143914178	143916090	1913	pseudogene	KNOWN	SRGAP2P2	processed_transcript	SRGAP2P2-003	143914178	1	3240	0.1480236	3240	1	1	-177.5	4	0.173913043	0.086956522	0.043478261	23	NA	NA	NA	+	4	212|778|1179|1644	5|4|6|4	0.0357142857142857|0.136363636363636|0.0625|0.0454545454545455	0.178571428571429|0.0454545454545455|0.25|0.136363636363636	0.0714285714285714|0.272727272727273|0.145833333333333|0.0909090909090909	28|22|48|22	NA|3|NA|NA	NA|1|NA|NA	NA|6|NA|NA	-|+|+|-	0.450909818	3232	-2.75610088600174	-5.62620147493855	5.87419604486059
8576	chr1	+	ENSG00000201699.1	snRNA,	snRNA	2.52246	3.25417	8849	144534038	144534199	162	snRNA	KNOWN	U1.50	snRNA	U1.50-201	144534038	1	3252	2.888315	3252	1	2	-374|-79.5	4|4	0.166666666666667|0.0740740740740741	0.0555555555555556|0.111111111111111	0.0555555555555556|0.0740740740740741	18|27	NA|NA	NA|NA	NA|NA	+|+	0	NA	NA	NA	NA	NA	NA	NA	NA	NA	NA	0.455508898	3244	1.53022809130952	-4.84285278336842	6.02016355127621
8579	chr1	+	ENSG00000225241.2	processed_transcript,	processed_transcript	4.28818	2.45598	8852	144593720	144605701	11982	processed_transcript	NOVEL	NBPF8	processed_transcript	NBPF8-009	144593720	1	3253	3.37208	3253	1	0	NA	NA	NA	NA	NA	NA	NA	NA	NA	NA	2	331.5|539.5	5|4	0.0689655172413793|0.0476190476190476	0.0689655172413793|0.0952380952380952	0.103448275862069|0.142857142857143	29|21	NA|NA	NA|NA	NA|NA	+|-	0.454709058	3245	1.75363876351433	-2.54838535384025	6.58110964529751
8633	chr1	-	ENSG00000178104.13	protein_coding,	protein_coding	3.22875	2.21038	8908	144890594	144932365	41772	protein_coding	KNOWN	PDE4DIP	protein_coding	PDE4DIP-006	144932365	1	3263	2.719565	3263	1	0	NA	NA	NA	NA	NA	NA	NA	NA	NA	NA	0	NA	NA	NA	NA	NA	NA	NA	NA	NA	NA	0.391321736	3255	1.4433759078981	-2.38423529845481	7.26531651476687
8650	chr1	-	ENSG00000178104.13	protein_coding,	protein_coding	0	0.0613994	8926	144952251	145039848	87598	protein_coding	KNOWN	PDE4DIP	protein_coding	PDE4DIP-043	145039848	1	3265	0.0306997	3265	1	1	-318	4	0.15	0.1	0.05	20	2	3	2	-	2	993|319.5	4|4	0.125|0.0952380952380952	0|0.0952380952380952	0.125|0.0476190476190476	16|21	1|NA	1|NA	2|NA	-|+	0.418916217	3257	-5.0256316322453	-4.72370579539446	5.15700988977097
8668	chr1	+	ENSG00000223380.3	processed_transcript,	processed_transcript	42.226	79.0824	8944	145096531	145100984	4454	processed_transcript	KNOWN	SEC22B	processed_transcript	SEC22B-002	145096531	1	3268	60.6542	3268	1	2	-1671|-371.5	4|4	0.2|0.24	0.1|0	0.1|0.16	20|25	1|5	2|1	5|7	+|-	0	NA	NA	NA	NA	NA	NA	NA	NA	NA	NA	0.422315537	3260	5.9225356431083	-3.73415509811827	7.12847039306387
8687	chr1	-	ENSG00000233396.1	processed_transcript,	processed_transcript	0.100898	0.245598	8963	145376327	145382362	6036	processed_transcript	NOVEL	RP11-458D21.1	processed_transcript	RP11-458D21.1-002	145382362	1	3279	0.173248	3279	1	1	-307.5	5	0.076923077	0.102564103	0.102564103	39	NA	NA	NA	+	0	NA	NA	NA	NA	NA	NA	NA	NA	NA	NA	0.465306939	3271	-2.52908939710921	-2.6827306033975	4.98522554573515
8694	chr1	+	ENSG00000117289.7	processed_transcript,	protein_coding	8.22322	91.6693	8970	145438511	145442592	4082	protein_coding	KNOWN	TXNIP	processed_transcript	TXNIP-005	145438511	1	3282	49.94626	3282	1	0	NA	NA	NA	NA	NA	NA	NA	NA	NA	NA	1	1682	5	0.166666667	0.1	0.166666667	30	NA	NA	NA	+	0.464507099	3274	5.64230474725013	-2.80544640770293	6.05717222205954
8699	chr1	-	ENSG00000121851.8	protein_coding,protein_coding,	protein_coding	18.4644	21.981	8975	145456514	145470387	13874	protein_coding	KNOWN	POLR3GL	protein_coding	POLR3GL-004	145470387	1	3283	40.4454	3283	1	0	NA	NA	NA	NA	NA	NA	NA	NA	NA	NA	0	NA	NA	NA	NA	NA	NA	NA	NA	NA	NA	0.564487103	3275	5.33790372400579	-1.74349050310147	6.03182664115262
8701	chr1	+	ENSG00000181039.7	protein_coding,	protein_coding	1.66482	1.59638	8977	145470508	145475646	5139	protein_coding	KNOWN	ANKRD34A	protein_coding	ANKRD34A-001	145470508	1	3284	1.6306	3284	1	0	NA	NA	NA	NA	NA	NA	NA	NA	NA	NA	1	1933	1	0	0	0	20	NA	NA	NA	-	0.430513897	3276	0.705402920129728	-1.79262557765409	6.2324989095879
8706	chr1	-	ENSG00000234222.1	processed_transcript,	processed_transcript	11.3006	15.2271	8982	145493881	145507490	13610	processed_transcript	NOVEL	RP11-315I20.1	processed_transcript	RP11-315I20.1-003	145507490	1	3286	13.26385	3286	1	0	NA	NA	NA	NA	NA	NA	NA	NA	NA	NA	0	NA	NA	NA	NA	NA	NA	NA	NA	NA	NA	0.444111178	3278	3.72942769158338	-2.11937715962333	4.85335515502604
8707	chr1	+	ENSG00000131795.7	retained_intron,retained_intron,protein_coding,	protein_coding	5.65031	4.54356	8983	145507598	145511444	3847	protein_coding	KNOWN	RBM8A	protein_coding	RBM8A-001	145507598	1	3287	15.290805	3287	1	0	NA	NA	NA	NA	NA	NA	NA	NA	NA	NA	0	NA	NA	NA	NA	NA	NA	NA	NA	NA	NA	0.461907618	3279	3.93459245573498	-2.1174977726063	4.29915408945703
8709	chr1	+	ENSG00000131795.7	protein_coding,	protein_coding	5.49896	4.42076	8985	145507633	145509451	1819	protein_coding	KNOWN	RBM8A	protein_coding	RBM8A-002	145507633	1	3289	4.95986	3289	1	0	NA	NA	NA	NA	NA	NA	NA	NA	NA	NA	0	NA	NA	NA	NA	NA	NA	NA	NA	NA	NA	0.463107379	3281	2.31029939880645	-2.17106790788473	4.4323424071112
8715	chr1	-	ENSG00000211451.6	protein_coding,	protein_coding	0.403594	1.22799	8991	145509779	145516076	6298	protein_coding	KNOWN	GNRHR2	protein_coding	GNRHR2-002	145516076	1	3291	0.815792	3291	1	3	-31.5|-285.5|-409	5|5|4	0.0344827586206897|0.148148148148148|0.05	0.241379310344828|0.111111111111111|0.05	0.0344827586206897|0.037037037037037|0.05	29|27|20	NA|NA|NA	NA|NA|NA	NA|NA|NA	-|+|+	1	1722	5	0.088235294	0.029411765	0.117647059	34	NA	NA	NA	-	0.474705059	3283	-0.293726735362856	-2.38047433192554	4.92552305700312
8717	chr1	+	ENSG00000131779.6	protein_coding,	protein_coding	0	0.122799	8993	145516560	145523729	7170	protein_coding	KNOWN	PEX11B	protein_coding	PEX11B-201	145516560	1	3292	0.0613995	3292	1	3	-452.5|-198.5|-75	5|5|4	0.0344827586206897|0.148148148148148|0.05	0.241379310344828|0.111111111111111|0.05	0.0344827586206897|0.037037037037037|0.05	29|27|20	NA|NA|NA	NA|NA|NA	NA|NA|NA	-|+|+	0	NA	NA	NA	NA	NA	NA	NA	NA	NA	NA	0.464707059	3284	-4.02562928255806	-3.22774274713781	6.64409802148068
8721	chr1	+	ENSG00000143127.7	protein_coding,	protein_coding	0.0504492	0	8998	145525016	145542533	17518	protein_coding	KNOWN	ITGA10	protein_coding	ITGA10-202	145525016	1	3293	0.0252246	3293	1	1	-35	4	0.181818182	0.045454545	0.045454545	22	NA	NA	NA	+	0	NA	NA	NA	NA	NA	NA	NA	NA	NA	NA	0.437312537	3285	-5.3090247978501	-4.12164344649945	1.88563839264579
8739	chr1	-	ENSG00000186364.6	retained_intron,	protein_coding	0.65584	2.21038	9017	145586807	145589435	2629	protein_coding	KNOWN	NUDT17	retained_intron	NUDT17-005	145589435	1	3297	1.43311	3297	1	1	-1920.5	4	0.32	0.08	0.04	25	4	7	2	-	1	891.5	4	0.095238095	0.047619048	0.142857143	21	3	4	1	-	0.413917217	3289	0.519149349560895	-2.56707261909255	4.70471506734789
8746	chr1	-	ENSG00000186141.4	protein_coding,	protein_coding	47.0691	77.7317	9024	145592617	145610937	18321	protein_coding	KNOWN	POLR3C	protein_coding	POLR3C-002	145610937	1	3298	62.4004	3298	1	0	NA	NA	NA	NA	NA	NA	NA	NA	NA	NA	0	NA	NA	NA	NA	NA	NA	NA	NA	NA	NA	0.479904019	3290	5.96348337199038	-2.74037203608082	4.85067761741989
8749	chr1	+	ENSG00000121848.8	nonsense_mediated_decay,	protein_coding	1.21078	2.21038	9027	145611050	145687091	76042	protein_coding	KNOWN	RNF115	nonsense_mediated_decay	RNF115-002	145611050	1	3299	1.71058	3299	1	0	NA	NA	NA	NA	NA	NA	NA	NA	NA	NA	0	NA	NA	NA	NA	NA	NA	NA	NA	NA	NA	0.434513097	3291	0.774485577303336	-2.73844514421168	6.28237984687252
8831	chr1	+	ENSG00000180867.9	pseudogene,	pseudogene	0.353144	0.184198	9111	146650371	146651206	836	pseudogene	KNOWN	RP11-337C18.5	pseudogene	RP11-337C18.5-201	146650371	1	3336	0.268671	3336	1	0	NA	NA	NA	NA	NA	NA	NA	NA	NA	NA	0	NA	NA	NA	NA	NA	NA	NA	NA	NA	NA	0.389522096	3328	-1.89608748776808	-5.50988174763164	2.99804455513886
8832	chr1	-	ENSG00000226015.1	processed_pseudogene,	pseudogene	0.65584	0.798192	9112	146674871	146676513	1643	pseudogene	KNOWN	CCT8P1	processed_pseudogene	CCT8P1-001	146676513	1	3337	0.727016	3337	1	0	NA	NA	NA	NA	NA	NA	NA	NA	NA	NA	0	NA	NA	NA	NA	NA	NA	NA	NA	NA	NA	0.397720456	3329	-0.459940979894283	-5.69180224535944	1.37337760874682
8837	chr1	-	ENSG00000131781.8	processed_transcript,	protein_coding	0.100898	0	9117	146679999	146697220	17222	protein_coding	KNOWN	FMO5	processed_transcript	FMO5-002	146697220	1	3339	0.050449	3339	1	0	NA	NA	NA	NA	NA	NA	NA	NA	NA	NA	0	NA	NA	NA	NA	NA	NA	NA	NA	NA	NA	0.394921016	3331	-4.30903051725854	-5.55664796678003	1.65496888813346
8842	chr1	+	ENSG00000131778.12	protein_coding,processed_transcript,processed_transcript,	protein_coding	70.3766	47.9529	9122	146714334	146767443	53110	protein_coding	KNOWN	CHD1L	protein_coding	CHD1L-001	146714334	1	3340	177.49425	3340	1	0	NA	NA	NA	NA	NA	NA	NA	NA	NA	NA	1	217.5	4	0.043478261	0.217391304	0.043478261	23	NA	NA	NA	+	0.430913817	3332	7.47162847844358	-2.39102992641587	6.28350630244061
8849	chr1	+	ENSG00000131778.12	processed_transcript,	protein_coding	0.65584	0.798192	9129	146743830	146747911	4082	protein_coding	KNOWN	CHD1L	processed_transcript	CHD1L-006	146743830	1	3342	0.727016	3342	1	0	NA	NA	NA	NA	NA	NA	NA	NA	NA	NA	0	NA	NA	NA	NA	NA	NA	NA	NA	NA	NA	0.403119376	3334	-0.459940979894283	-5.543130786035	2.86543665110848
8850	chr1	-	ENSG00000256536.1	protein_coding,	protein_coding	0.100898	0.306997	9130	146736039	146757074	21036	protein_coding	KNOWN	AL356378.1	protein_coding	AL356378.1-201	146757074	1	3343	0.2039475	3343	1	1	-1174.5	4	0.148148148	0.111111111	0.111111111	27	NA	NA	NA	+	0	NA	NA	NA	NA	NA	NA	NA	NA	NA	NA	0.437912418	3335	-2.29373027228602	-5.70679434019861	1.48561437280597
8851	chr1	+	ENSG00000213226.3	processed_pseudogene,	pseudogene	0.201797	0	9131	146790828	146791941	1114	pseudogene	KNOWN	RP11-337C18.4	processed_pseudogene	RP11-337C18.4-001	146790828	1	3344	0.1008985	3344	1	0	NA	NA	NA	NA	NA	NA	NA	NA	NA	NA	1	885	4	0.125	0.083333333	0.166666667	24	NA	NA	NA	-	0.430513897	3336	-3.30902336800154	-5.5230895532711	1.72122566269233
8942	chr1	+	ENSG00000207501.1	snRNA,	snRNA	0.554941	0.491195	9222	148241465	148241628	164	snRNA	NOVEL	U1.93	snRNA	U1.93-201	148241465	1	3406	0.523068	3406	1	1	-95.5	7	0.033898305	0.101694915	0.13559322	59	NA	NA	NA	+	0	NA	NA	NA	NA	NA	NA	NA	NA	NA	NA	0.436312737	3398	-0.934929582668141	-4.95920578562486	4.57584260226289
8963	chr1	+	ENSG00000243452.2	processed_transcript,	protein_coding	2.52246	0.859592	9243	148556009	148568877	12869	protein_coding	KNOWN	NBPF15	processed_transcript	NBPF15-003	148556009	1	3411	1.691026	3411	1	0	NA	NA	NA	NA	NA	NA	NA	NA	NA	NA	2	349.5|553.5	5|4	0.0689655172413793|0.0476190476190476	0.0689655172413793|0.0952380952380952	0.103448275862069|0.142857142857143	29|21	NA|NA	NA|NA	NA|NA	+|-	0.457108578	3403	0.757898841760136	-2.57736871575473	6.64351514052678
8990	chr1	+	ENSG00000232527.3	processed_transcript,processed_transcript,	processed_transcript	0	0.0613994	9270	148928322	148932920	4599	processed_transcript	NOVEL	RP11-14N7.2	processed_transcript	RP11-14N7.2-001	148928322	1	3429	0.0613994	3429	1	2	-849.5|-803	4|7	0.173913043478261|0.136363636363636	0|0	0.260869565217391|0.227272727272727	23|44	3|NA	3|NA	4|NA	-|-	5	100.5|1292|1561|1698|1988.5	4|4|4|4|5	0.0434782608695652|0.0833333333333333|0.1|0.178571428571429|0.114285714285714	0.0869565217391304|0.0833333333333333|0.133333333333333|0.178571428571429|0.114285714285714	0.217391304347826|0.0833333333333333|0.1|0.178571428571429|0.142857142857143	23|24|30|28|35	NA|NA|NA|NA|NA	NA|NA|NA|NA|NA	NA|NA|NA|NA|NA	+|-|-|-|-	0.398120376	3421	-4.0256316322453	-6.05445222668652	2.78172982161867
9062	chr1	-	ENSG00000240384.1	tRNA_pseudogene,	tRNA_pseudogene	0.0504492	0	9343	149680210	149680280	71	tRNA_pseudogene	KNOWN	AL358813.3	tRNA_pseudogene	AL358813.3-201	149680280	1	3480	0.0252246	3480	1	0	NA	NA	NA	NA	NA	NA	NA	NA	NA	NA	0	NA	NA	NA	NA	NA	NA	NA	NA	NA	NA	0.446510698	3472	-5.3090247978501	-4.88060398082234	4.42808635755957
9089	chr1	-	ENSG00000184678.8	protein_coding,	protein_coding	24.6192	65.8816	9370	149856010	149858232	2223	protein_coding	KNOWN	HIST2H2BE	protein_coding	HIST2H2BE-001	149858232	1	3499	45.2504	3499	1	0	NA	NA	NA	NA	NA	NA	NA	NA	NA	NA	1	753	5	0.033333333	0.133333333	0.1	30	NA	NA	NA	+	0.479504099	3491	5.49985864013217	-3.5951622414843	3.44482125438618
9090	chr1	+	ENSG00000178096.7	protein_coding,	protein_coding	80.3656	156.753	9371	149858486	149872044	13559	protein_coding	KNOWN	BOLA1	protein_coding	BOLA1-002	149858486	1	3500	118.5593	3500	1	1	-1007	5	0.033333333	0.133333333	0.1	30	NA	NA	NA	+	0	NA	NA	NA	NA	NA	NA	NA	NA	NA	NA	0.458108378	3492	6.88946502456966	-4.18321188033551	3.66529771940234
9093	chr1	+	ENSG00000178096.7	protein_coding,	protein_coding	5.09537	6.07854	9374	149871150	149872345	1196	protein_coding	KNOWN	BOLA1	protein_coding	BOLA1-001	149871150	1	3503	5.586955	3503	1	0	NA	NA	NA	NA	NA	NA	NA	NA	NA	NA	2	98.5|369	4|6	0.171428571428571|0.075	0.257142857142857|0.15	0.114285714285714|0.125	35|40	NA|NA	NA|NA	NA|NA	+|+	0.422715457	3495	2.48206220018485	-1.46734893886504	5.98198878549463
9098	chr1	-	ENSG00000143368.9	protein_coding,	protein_coding	0.353144	0.613994	9379	149898274	149899483	1210	protein_coding	KNOWN	SF3B4	protein_coding	SF3B4-002	149899483	1	3505	0.483569	3505	1	1	-1545	4	0.2	0.066666667	0.1	30	NA	NA	NA	-	0	NA	NA	NA	NA	NA	NA	NA	NA	NA	NA	0.48930214	3497	-1.04820633371591	-2.89382592448602	4.48429051258792
9113	chr1	-	ENSG00000163113.8	protein_coding,	protein_coding	2.37111	3.06997	9394	149915756	149982686	66931	protein_coding	KNOWN	OTUD7B	protein_coding	OTUD7B-201	149982686	1	3507	2.72054	3507	1	1	-167	4	0.230769231	0.192307692	0.076923077	26	4	2	7	-	1	330	4	0.166666667	0.125	0	24	NA	NA	NA	+	0.424915017	3499	1.44389304044606	-2.35885169194735	6.31518876464449
9145	chr1	-	ENSG00000143401.10	protein_coding,	protein_coding	304.209	261.5	9427	150190861	150208460	17600	protein_coding	KNOWN	ANP32E	protein_coding	ANP32E-201	150208460	1	3512	282.8545	3512	1	0	NA	NA	NA	NA	NA	NA	NA	NA	NA	NA	1	664	4	0.076923077	0.115384615	0.076923077	26	1	4	5	-	0.463707259	3504	8.14391631312	-2.23550948437223	6.50860555931927
9152	chr1	-	ENSG00000117362.8	processed_transcript,	protein_coding	0.403594	0.920991	9434	150239356	150240166	811	protein_coding	KNOWN	APH1A	processed_transcript	APH1A-005	150240166	1	3516	0.6622925	3516	1	3	-35|-1187.5|-1606	4|3|4	0.05|0.210526315789474|0.208333333333333	0|0|0.125	0.15|0|0.0416666666666667	20|19|24	NA|NA|4	NA|NA|5	NA|NA|2	+|+|+	1	1652.5	4	0.129032258	0.258064516	0.096774194	31	NA	NA	NA	-	0.514097181	3508	-0.59445957407746	-5.17677238842558	2.87938504079509
9168	chr1	+	ENSG00000187145.10	protein_coding,	protein_coding	1091.22	904.659	9450	150266289	150281414	15126	protein_coding	KNOWN	MRPS21	protein_coding	MRPS21-001	150266289	1	3521	997.9395	3521	1	0	NA	NA	NA	NA	NA	NA	NA	NA	NA	NA	0	NA	NA	NA	NA	NA	NA	NA	NA	NA	NA	0.451109778	3513	9.96280854472034	-2.74520039095556	5.89797525742973
9182	chr1	+	ENSG00000163125.11	protein_coding,	protein_coding	14.4789	22.3494	9464	150337169	150444519	107351	protein_coding	KNOWN	RPRD2	protein_coding	RPRD2-201	150337169	1	3525	18.41415	3525	1	3	-772|-364.5|-93	4|4|4	0.166666666666667|0.238095238095238|0.166666666666667	0|0.0952380952380952|0.0416666666666667	0.111111111111111|0|0.0833333333333333	18|21|24	1|NA|NA	2|NA|NA	3|NA|NA	-|+|-	1	249.5	4	0.24137931	0.068965517	0.103448276	29	6	2	6	+	0.485502899	3517	4.2027428986367	-3.99432692799242	5.46291490416522
9189	chr1	+	ENSG00000143374.8	protein_coding,protein_coding,	protein_coding	119.968	165.41	9471	150459911	150480078	20168	protein_coding	KNOWN	TARS2	protein_coding	TARS2-012	150459911	1	3526	285.378	3526	1	2	-595|-526.5	3|4	0.125|0.04	0|0.08	0|0	16|25	NA|NA	NA|NA	NA|NA	+|-	0	NA	NA	NA	NA	NA	NA	NA	NA	NA	NA	0.479504099	3518	8.1567303104529	-2.53661814521456	6.6804532693271
9198	chr1	+	ENSG00000143369.10	processed_transcript,	protein_coding	55.4941	66.0044	9480	150480538	150486029	5492	protein_coding	KNOWN	ECM1	processed_transcript	ECM1-014	150480538	1	3527	60.74925	3527	1	1	-1786.5	5	0.212121212	0.090909091	0.090909091	33	NA	NA	NA	-	3	1446|1628.5|1802	5|5|4	0.264705882352941|0.121212121212121|0.0909090909090909	0.147058823529412|0.0606060606060606|0.0909090909090909	0.0588235294117647|0.121212121212121|0.0909090909090909	34|33|22	NA|NA|NA	NA|NA|NA	NA|NA|NA	-|-|-	0.49710058	3519	5.92479469244595	-2.15620098731351	3.8659152396227
9205	chr1	+	ENSG00000228126.1	processed_transcript,	processed_transcript	0.100898	0.0613994	9487	150488233	150490508	2276	processed_transcript	NOVEL	RP11-54A4.8	processed_transcript	RP11-54A4.8-001	150488233	1	3528	0.0811487	3528	1	0	NA	NA	NA	NA	NA	NA	NA	NA	NA	NA	1	77	5	0.157894737	0.131578947	0.157894737	38	NA	NA	NA	-	0.555488902	3520	-3.62328820675226	-1.71763730387013	5.81970810614482
9230	chr1	-	ENSG00000143420.12	protein_coding,protein_coding,protein_coding,	protein_coding	132.782	160.805	9513	150596096	150602053	5958	protein_coding	KNOWN	ENSA	protein_coding	ENSA-002	150602053	1	3539	440.3805	3539	1	0	NA	NA	NA	NA	NA	NA	NA	NA	NA	NA	2	187|44.5	4|4	0.0416666666666667|0.260869565217391	0.166666666666667|0.0434782608695652	0.0833333333333333|0	24|23	3|NA	1|NA	6|NA	-|+	0.434713057	3530	8.78260677771392	-2.77945953882725	5.80225430865114
9251	chr1	-	ENSG00000163131.5	protein_coding,	protein_coding	1.21078	1.71918	9534	150702551	150738305	35755	protein_coding	KNOWN	CTSS	protein_coding	CTSS-201	150738305	1	3543	1.46498	3543	1	0	NA	NA	NA	NA	NA	NA	NA	NA	NA	NA	0	NA	NA	NA	NA	NA	NA	NA	NA	NA	NA	0.375324935	3534	0.550880969017643	-5.41449899595249	1.68219751376851
9293	chr1	-	ENSG00000143418.13	retained_intron,	protein_coding	1.46303	0.982391	9576	150938963	150940648	1686	protein_coding	KNOWN	LASS2	retained_intron	LASS2-007	150940648	1	3554	1.2227105	3554	1	0	NA	NA	NA	NA	NA	NA	NA	NA	NA	NA	1	1170.5	4	0.095238095	0.047619048	0.095238095	21	NA	NA	NA	-	0.523895221	3545	0.290082858767229	-5.59100560750495	3.16117246685381
9303	chr1	+	ENSG00000143412.5	processed_transcript,	protein_coding	1.26123	1.04379	9586	150954725	150956847	2123	protein_coding	KNOWN	ANXA9	processed_transcript	ANXA9-002	150954725	1	3557	1.15251	3557	1	0	NA	NA	NA	NA	NA	NA	NA	NA	NA	NA	3	472|767.5|1994	4|3|4	0.0588235294117647|0.0476190476190476|0.181818181818182	0.235294117647059|0.19047619047619|0.0454545454545455	0.176470588235294|0.142857142857143|0.0454545454545455	34|21|22	NA|NA|NA	NA|NA|NA	NA|NA|NA	-|+|-	0.5114977	3548	0.204779268561615	-3.09238636419778	4.31071559650403
9318	chr1	+	ENSG00000143363.10	protein_coding,	protein_coding	0.100898	0.0613994	9601	150997218	151008187	10970	protein_coding	KNOWN	PRUNE	protein_coding	PRUNE-004	150997218	1	3561	0.0811487	3561	1	1	-977	4	0.25	0.071428571	0.214285714	28	6	6	4	+	0	NA	NA	NA	NA	NA	NA	NA	NA	NA	NA	0.478504299	3552	-3.62328820675226	-2.72789316966866	2.05657103634192
9339	chr1	+	ENSG00000143458.6	processed_transcript,	protein_coding	9.03041	16.5164	9622	151043280	151070478	27199	protein_coding	KNOWN	GABPB2	processed_transcript	GABPB2-005	151043280	1	3567	12.773405	3567	1	0	NA	NA	NA	NA	NA	NA	NA	NA	NA	NA	1	285	5	0.166666667	0.111111111	0	36	NA	NA	NA	+	0.470705859	3558	3.67507124967046	-3.99202955117022	5.67045414015919
9353	chr1	-	ENSG00000163155.7	protein_coding,	protein_coding	6.65929	8.35032	9636	151132224	151138395	6172	protein_coding	KNOWN	LYSMD1	protein_coding	LYSMD1-001	151138395	1	3571	7.504805	3571	1	0	NA	NA	NA	NA	NA	NA	NA	NA	NA	NA	1	430	4	0.214285714	0.035714286	0.178571429	28	NA	NA	NA	-	0.49590082	3562	2.90781458627796	-1.92935652206367	6.68503136923541
9361	chr1	-	ENSG00000163157.8	processed_transcript,	protein_coding	0.0504492	0	9644	151142462	151144791	2330	protein_coding	KNOWN	TMOD4	processed_transcript	TMOD4-004	151144791	1	3573	0.0252246	3573	1	0	NA	NA	NA	NA	NA	NA	NA	NA	NA	NA	0	NA	NA	NA	NA	NA	NA	NA	NA	NA	NA	0.50829834	3564	-5.3090247978501	-5.36015661776053	1.73741159895108
9368	chr1	-	ENSG00000163159.6	protein_coding,	protein_coding	55.1914	60.9696	9651	151148938	151162634	13697	protein_coding	KNOWN	VPS72	protein_coding	VPS72-002	151162634	1	3574	58.0805	3574	1	2	-119|-1209	4|4	0.136363636363636|0.333333333333333	0.0454545454545455|0.0666666666666667	0.227272727272727|0	22|30	6|NA	1|NA	3|NA	-|+	1	173.5	4	0.238095238	0.095238095	0.047619048	21	3	4	1	-	0.460107978	3565	5.85998196806289	-2.97317158452495	2.80817167716952
9397	chr1	+	ENSG00000143373.12	protein_coding,	protein_coding	0.65584	1.22799	9683	151254094	151259181	5088	protein_coding	KNOWN	ZNF687	protein_coding	ZNF687-004	151254094	1	3577	0.941915	3577	1	1	-32	4	0.125	0.166666667	0.041666667	24	NA	NA	NA	-	1	1118	4	0.083333333	0.125	0.083333333	24	NA	NA	NA	+	0.476904619	3568	-0.0863312204117633	-2.78939919378438	3.27857418828818
9401	chr1	+	ENSG00000143373.12	nonsense_mediated_decay,	protein_coding	9.18175	10.3151	9687	151254764	151264371	9608	protein_coding	KNOWN	ZNF687	nonsense_mediated_decay	ZNF687-007	151254764	1	3579	9.748425	3579	1	1	-702	4	0.125	0.166666667	0.041666667	24	NA	NA	NA	-	1	448	4	0.083333333	0.125	0.083333333	24	NA	NA	NA	+	0.49970006	3570	3.28516914929952	-1.65723473215101	5.68816818688743
9415	chr1	+	ENSG00000224645.1	processed_transcript,	processed_transcript	0.0504492	0.122799	9706	151313124	151314442	1319	processed_transcript	PUTATIVE	RP11-126K1.8	processed_transcript	RP11-126K1.8-001	151313124	1	3581	0.0866241	3581	1	0	NA	NA	NA	NA	NA	NA	NA	NA	NA	NA	0	NA	NA	NA	NA	NA	NA	NA	NA	NA	NA	0.438112378	3572	-3.52908773164212	-5.55664796678003	2.0965195702402
9422	chr1	-	ENSG00000143390.13	retained_intron,	protein_coding	0.302695	0.736793	9714	151317465	151319332	1868	protein_coding	KNOWN	RFX5	retained_intron	RFX5-015	151319332	1	3582	0.519744	3582	1	0	NA	NA	NA	NA	NA	NA	NA	NA	NA	NA	0	NA	NA	NA	NA	NA	NA	NA	NA	NA	NA	0.480703859	3573	-0.944126896388054	-3.39978730125947	5.7365390004278
9424	chr1	+	ENSG00000237976.1	processed_transcript,	processed_transcript	3.48099	4.85055	9716	151319443	151320503	1061	processed_transcript	NOVEL	RP11-126K1.6	processed_transcript	RP11-126K1.6-001	151319443	1	3583	4.16577	3583	1	0	NA	NA	NA	NA	NA	NA	NA	NA	NA	NA	0	NA	NA	NA	NA	NA	NA	NA	NA	NA	NA	0.515496901	3574	2.05858318766962	-3.37862564624246	4.45396287469324
9446	chr1	-	ENSG00000143416.15	nonsense_mediated_decay,retained_intron,processed_transcript,	protein_coding	75.3207	87.003	9738	151338917	151345181	6265	protein_coding	KNOWN	SELENBP1	nonsense_mediated_decay	SELENBP1-007	151345181	1	3585	243.48555	3585	1	1	-1438.5	4	0.238095238	0.095238095	0	21	1	5	2	-	2	925|600.5	5|4	0|0.148148148148148	0.0666666666666667|0.0740740740740741	0.233333333333333|0.148148148148148	30|27	NA|NA	NA|NA	NA|NA	-|+	0.48990202	3576	7.9276923458116	-3.32848919202993	2.9184556910027
9452	chr1	+	ENSG00000159377.6	retained_intron,	protein_coding	139.593	142.631	9744	151372055	151373547	1493	protein_coding	KNOWN	PSMB4	retained_intron	PSMB4-004	151372055	1	3586	141.112	3586	1	0	NA	NA	NA	NA	NA	NA	NA	NA	NA	NA	0	NA	NA	NA	NA	NA	NA	NA	NA	NA	NA	0.458308338	3577	7.14069686803137	-3.12222434525756	4.66659547142464
9457	chr1	-	ENSG00000143442.15	retained_intron,	protein_coding	0.100898	0.184198	9749	151379375	151380672	1298	protein_coding	KNOWN	POGZ	retained_intron	POGZ-006	151380672	1	3587	0.142548	3587	1	1	-180	4	0.055555556	0.111111111	0.111111111	18	NA	NA	NA	-	0	NA	NA	NA	NA	NA	NA	NA	NA	NA	NA	0.404319136	3578	-2.81048029700275	-5.43932417233684	3.34868060228968
9487	chr1	+	ENSG00000232536.1	processed_transcript,	processed_transcript	0.151348	0.245598	9780	151512992	151534331	21340	processed_transcript	PUTATIVE	RP11-74C1.4	processed_transcript	RP11-74C1.4-001	151512992	1	3594	0.198473	3594	1	0	NA	NA	NA	NA	NA	NA	NA	NA	NA	NA	1	807.5	4	0.173913043	0.086956522	0.130434783	23	NA	NA	NA	-	0.50189962	3585	-2.33298533646384	-3.96699645556096	4.46074016267006
9492	chr1	+	ENSG00000250734.1	processed_transcript,	processed_transcript	2.01797	0.982391	9785	151584514	151585839	1326	processed_transcript	PUTATIVE	RP11-404E16.1	processed_transcript	RP11-404E16.1-001	151584514	1	3598	1.5001805	3598	1	0	NA	NA	NA	NA	NA	NA	NA	NA	NA	NA	2	508|647.5	5|4	0.111111111111111|0.0526315789473684	0.138888888888889|0.0526315789473684	0.0277777777777778|0.105263157894737	36|19	NA|1	NA|4	NA|1	-|-	0.435912817	3589	0.585136094580055	-2.71079112423246	5.81720277473667
9516	chr1	+	ENSG00000143450.9	protein_coding,protein_coding,	protein_coding	1.10988	0.736793	9811	151735445	151743805	8361	protein_coding	KNOWN	OAZ3	protein_coding	OAZ3-201	151735445	1	3611	1.846673	3611	1	0	NA	NA	NA	NA	NA	NA	NA	NA	NA	NA	1	279	4	0.088235294	0.147058824	0.117647059	34	NA	NA	NA	-	0.441111778	3601	0.884928423415902	-3.23723447650277	3.1082842104881
9540	chr1	+	ENSG00000203288.3	processed_transcript,	processed_transcript	2.06842	4.72775	9836	151763318	151766878	3561	processed_transcript	NOVEL	RP11-98D18.9	processed_transcript	RP11-98D18.9-001	151763318	1	3618	3.398085	3618	1	2	-533.5|-480.5	4|4	0.238095238095238|0.259259259259259	0.0476190476190476|0.0740740740740741	0|0.111111111111111	21|27	5|3	2|7	1|4	-|-	1	422	4	0.1	0.233333333	0.033333333	30	NA	NA	NA	+	0.435712857	3608	1.76472194067538	-1.94482520201635	5.26862764807462
9542	chr1	-	ENSG00000213171.2	protein_coding,	protein_coding	0.201797	0.122799	9838	151772740	151778630	5891	protein_coding	KNOWN	LINGO4	protein_coding	LINGO4-001	151778630	1	3620	0.162298	3620	1	4	-10|-670.5|-1259.5|-1497.5	3|4|5|4	0|0.130434782608696|0.151515151515152|0.238095238095238	0|0.0434782608695652|0.0909090909090909|0	0.166666666666667|0.260869565217391|0.121212121212121|0.142857142857143	18|23|33|21	NA|4|NA|NA	NA|3|NA|NA	NA|4|NA|NA	-|-|+|+	1	222.5	4	0.052631579	0.052631579	0.157894737	19	2	3	1	+	0.481903619	3610	-2.62328287323845	-4.86370364236733	2.83858150786618
9545	chr1	-	ENSG00000143365.12	protein_coding,	protein_coding	6.96199	7.30653	9841	151779370	151804226	24857	protein_coding	KNOWN	RORC	protein_coding	RORC-201	151804226	1	3621	7.13426	3621	1	2	-80.5|-1548.5	7|4	0.195121951219512|0.0740740740740741	0.146341463414634|0.0740740740740741	0|0.0740740740740741	41|27	NA|NA	NA|NA	NA|NA	+|-	1	945	5	0.038461538	0.076923077	0.115384615	26	NA	NA	NA	-	0.521895621	3611	2.83476379414443	-2.65793464358395	5.33743863718637
9549	chr1	+	ENSG00000234614.1	processed_transcript,	processed_transcript	0	0.0613994	9845	151814353	151822861	8509	processed_transcript	PUTATIVE	AL450992.2	processed_transcript	AL450992.2-001	151814353	1	3624	0.0306997	3624	1	1	-1538	4	0.083333333	0.083333333	0.166666667	24	NA	NA	NA	+	0	NA	NA	NA	NA	NA	NA	NA	NA	NA	NA	0.575684863	3614	-5.0256316322453	-6.05445222668652	3.13664486300178
9550	chr1	-	ENSG00000196407.6	protein_coding,	protein_coding	1.56393	1.35079	9847	151818220	151826173	7954	protein_coding	KNOWN	THEM5	protein_coding	THEM5-001	151826173	1	3625	1.45736	3625	1	1	-1089.5	4	0.173913043	0.086956522	0.086956522	23	1	7	1	+	2	1787|1021	5|5	0.0833333333333333|0.166666666666667	0.111111111111111|0.0833333333333333	0.25|0.0416666666666667	36|24	NA|NA	NA|NA	NA|NA	+|+	0.482903419	3615	0.543357298858499	-4.21769203904751	2.95798218991173
9554	chr1	-	ENSG00000159445.8	nonsense_mediated_decay,	protein_coding	27.5957	21.3056	9851	151846531	151881978	35448	protein_coding	KNOWN	THEM4	nonsense_mediated_decay	THEM4-002	151881978	1	3627	24.45065	3627	1	2	-288.5|-1320	4|3	0.0740740740740741|0.125	0.148148148148148|0	0.148148148148148|0.166666666666667	27|24	NA|NA	NA|NA	NA|NA	-|-	1	163	4	0.083333333	0.291666667	0.083333333	24	NA	NA	NA	-	0.436512697	3617	4.61180091341096	-1.93651782181438	5.85409450385595
9566	chr1	+	ENSG00000232678.1	processed_pseudogene,	pseudogene	0.0504492	0	9863	152050428	152050686	259	pseudogene	KNOWN	AL591893.3	processed_pseudogene	AL591893.3-001	152050428	1	3633	0.0252246	3633	1	0	NA	NA	NA	NA	NA	NA	NA	NA	NA	NA	0	NA	NA	NA	NA	NA	NA	NA	NA	NA	NA	0.394321136	3623	-5.3090247978501	-6.21665231549518	1.95232012743503
9586	chr1	-	ENSG00000143536.6	protein_coding,protein_coding,	protein_coding	0	0.0613994	9883	152381719	152386739	5021	protein_coding	KNOWN	CRNN	protein_coding	CRNN-001	152386739	1	3650	0.0613994	3650	1	0	NA	NA	NA	NA	NA	NA	NA	NA	NA	NA	0	NA	NA	NA	NA	NA	NA	NA	NA	NA	NA	0.442311538	3640	-4.0256316322453	-5.92609752844423	1.14506698454425
9656	chr1	-	ENSG00000163218.10	protein_coding,	protein_coding	0	0.0613994	9954	153302596	153321316	18721	protein_coding	KNOWN	PGLYRP4	protein_coding	PGLYRP4-002	153321316	1	3701	0.0306997	3701	1	2	-1178|-1742.5	5|5	0.133333333333333|0.210526315789474	0.2|0	0.1|0	30|19	NA|NA	NA|NA	NA|NA	+|+	0	NA	NA	NA	NA	NA	NA	NA	NA	NA	NA	0.467106579	3690	-5.0256316322453	-4.84285278336842	2.59778476723516
9657	chr1	+	ENSG00000163220.10	protein_coding,	protein_coding	0.60539	0.306997	9955	153330330	153333503	3174	protein_coding	KNOWN	S100A9	protein_coding	S100A9-001	153330330	1	3702	0.4561935	3702	1	0	NA	NA	NA	NA	NA	NA	NA	NA	NA	NA	3	638.5|958.5|1414.5	4|4|5	0.241379310344828|0.0952380952380952|0.12	0.0344827586206897|0.0952380952380952|0.12	0.172413793103448|0.142857142857143|0.08	29|21|25	7|NA|NA	5|NA|NA	5|NA|NA	+|+|-	0.516496701	3691	-1.13228220410003	-4.06018670756987	4.62877148897615
9679	chr1	-	ENSG00000196420.3	protein_coding,protein_coding,	protein_coding	0	0.245598	9977	153509623	153514241	4619	protein_coding	KNOWN	S100A5	protein_coding	S100A5-201	153514241	1	3713	0.245598	3713	1	2	-547|-1818.5	4|4	0.1|0.08	0.0333333333333333|0.08	0.133333333333333|0.16	30|25	NA|NA	NA|NA	NA|NA	-|-	1	953.5	5	0.148148148	0.148148148	0.037037037	27	NA	NA	NA	+	0.545290942	3702	-2.02562928255806	-5.4773817520426	2.04808408475454
9683	chr1	-	ENSG00000196154.6	protein_coding,processed_transcript,	protein_coding	3798.07	2350.49	9981	153516089	153518282	2194	protein_coding	KNOWN	S100A4	processed_transcript	S100A4-005	153518282	1	3714	6148.56	3714	1	2	-746.5|-1233	4|4	0.0740740740740741|0.0384615384615385	0.111111111111111|0.115384615384615	0.111111111111111|0.153846153846154	27|26	NA|NA	NA|NA	NA|NA	+|-	0	NA	NA	NA	NA	NA	NA	NA	NA	NA	NA	0.572685463	3703	12.5860328537946	-2.72789316966866	4.90010186778777
9687	chr1	-	ENSG00000196154.6	protein_coding,	protein_coding	0.0504492	0.184198	9985	153516097	153522612	6516	protein_coding	KNOWN	S100A4	protein_coding	S100A4-006	153522612	1	3716	0.1173236	3716	1	1	-150.5	4	0.275862069	0.034482759	0.068965517	29	NA	NA	NA	-	1	267.5	4	0.111111111	0.074074074	0.222222222	27	NA	NA	NA	-	0.517696461	3705	-3.09143484982149	-5.01409159417332	3.28077288078726
9689	chr1	-	ENSG00000196754.5	protein_coding,	protein_coding	15.6393	17.376	9987	153533825	153538018	4194	protein_coding	KNOWN	S100A2	protein_coding	S100A2-004	153538018	1	3717	16.50765	3717	1	2	-137|-809	6|5	0.1875|0.0454545454545455	0.03125|0.0454545454545455	0.09375|0.181818181818182	32|22	NA|NA	NA|NA	NA|NA	-|+	0	NA	NA	NA	NA	NA	NA	NA	NA	NA	NA	0.546290742	3706	4.04506285022905	-4.10914094046945	5.04517926170528
9697	chr1	-	ENSG00000188643.5	processed_transcript,	protein_coding	362.73	250.817	9995	153579928	153585621	5694	protein_coding	KNOWN	S100A16	processed_transcript	S100A16-011	153585621	1	3718	306.7735	3718	1	6	-100.5|-453.5|-780|-1243|-1526|-1936.5	5|4|5|6|4|4	0.04|0.161290322580645|0.107142857142857|0.184210526315789|0.133333333333333|0.0588235294117647	0.04|0.0645161290322581|0|0.0789473684210526|0.166666666666667|0.0588235294117647	0.16|0.225806451612903|0.142857142857143|0.0789473684210526|0.133333333333333|0.117647058823529	25|31|28|38|30|17	NA|NA|NA|NA|NA|NA	NA|NA|NA|NA|NA|NA	NA|NA|NA|NA|NA|NA	-|-|-|-|-|-	5	1999|1909|378|282|62.5	5|4|4|4|5	0.0357142857142857|0.0555555555555556|0.0357142857142857|0.166666666666667|0.130434782608696	0.0357142857142857|0|0.107142857142857|0.1|0.0869565217391304	0.178571428571429|0.111111111111111|0.178571428571429|0.0666666666666667|0.0869565217391304	28|18|28|30|23	NA|1|NA|NA|NA	NA|1|NA|NA|NA	NA|1|NA|NA|NA	-|-|-|-|-	0.565686863	3707	8.26103005374397	-3.43056725534729	4.99875349438312
9702	chr1	-	ENSG00000189334.4	protein_coding,	protein_coding	5.54941	6.63114	10000	153586757	153588790	2034	protein_coding	KNOWN	S100A14	protein_coding	S100A14-002	153588790	1	3719	6.090275	3719	1	3	-58|-766.5|-839	5|5|4	0.166666666666667|0.181818181818182|0.0384615384615385	0.0666666666666667|0.0909090909090909|0.230769230769231	0.0333333333333333|0.151515151515152|0.230769230769231	30|33|26	NA|NA|NA	NA|NA|NA	NA|NA|NA	+|-|-	3	1926|1643|1232.5	6|4|4	0.184210526315789|0.133333333333333|0.0588235294117647	0.0789473684210526|0.166666666666667|0.0588235294117647	0.0789473684210526|0.133333333333333|0.117647058823529	38|30|17	NA|NA|NA	NA|NA|NA	NA|NA|NA	-|-|-	0.50509898	3708	2.60650737298857	-3.32270372362024	5.0488100346821
9706	chr1	-	ENSG00000189171.8	protein_coding,	protein_coding	95.6012	70.7321	10004	153591280	153599744	8465	protein_coding	KNOWN	S100A13	protein_coding	S100A13-203	153599744	1	3720	83.16665	3720	1	2	-1119.5|-1373.5	3|5	0.0952380952380952|0.171428571428571	0.0952380952380952|0.0571428571428571	0.0476190476190476|0.2	21|35	NA|NA	NA|NA	NA|NA	+|+	0	NA	NA	NA	NA	NA	NA	NA	NA	NA	NA	0.556488702	3709	6.37793321549883	-2.46318123032244	4.32662103852697
9708	chr1	-	ENSG00000189171.8	protein_coding,	protein_coding	0.100898	0.0613994	10006	153591280	153600715	9436	protein_coding	KNOWN	S100A13	protein_coding	S100A13-204	153600715	1	3722	0.0811487	3722	1	4	-148.5|-402.5|-1035.5|-1430	3|5|4|4	0.0952380952380952|0.171428571428571|0.185185185185185|0.25	0.0952380952380952|0.0571428571428571|0.037037037037037|0.0357142857142857	0.0476190476190476|0.2|0.148148148148148|0.107142857142857	21|35|27|28	NA|NA|NA|NA	NA|NA|NA|NA	NA|NA|NA|NA	+|+|-|-	0	NA	NA	NA	NA	NA	NA	NA	NA	NA	NA	0.538892222	3711	-3.62328820675226	-4.2751925910603	3.00345183534808
9711	chr1	+	ENSG00000160678.7	protein_coding,	protein_coding	1.26123	0.982391	10009	153600873	153604513	3641	protein_coding	KNOWN	S100A1	protein_coding	S100A1-001	153600873	1	3723	1.1218105	3723	1	1	-9.5	3	0.095238095	0.095238095	0.047619048	21	NA	NA	NA	+	3	244.5|877.5|1272	5|4|4	0.171428571428571|0.185185185185185|0.25	0.0571428571428571|0.037037037037037|0.0357142857142857	0.2|0.148148148148148|0.107142857142857	35|27|28	NA|NA|NA	NA|NA|NA	NA|NA|NA	+|-|-	0.524095181	3712	0.165828991632992	-4.3585649824285	3.68346785172017
9716	chr1	+	ENSG00000160679.8	processed_transcript,	protein_coding	17.1527	35.2433	10015	153606551	153617946	11396	protein_coding	KNOWN	C1orf77	processed_transcript	C1orf77-003	153606551	1	3725	26.198	3725	1	1	-305.5	4	0.222222222	0.111111111	0.074074074	27	NA	NA	NA	+	0	NA	NA	NA	NA	NA	NA	NA	NA	NA	NA	0.529894021	3714	4.71138477305403	-2.84740113459939	5.49975546318638
9720	chr1	-	ENSG00000189171.8	processed_transcript,	protein_coding	1.36213	2.08758	10019	153598808	153606816	8009	protein_coding	KNOWN	S100A13	processed_transcript	S100A13-007	153606816	1	3726	1.724855	3726	1	0	NA	NA	NA	NA	NA	NA	NA	NA	NA	NA	1	570.5	4	0.222222222	0.111111111	0.074074074	27	NA	NA	NA	+	0.460307938	3715	0.786475086775736	-2.89704629564004	3.16291313986876
9724	chr1	+	ENSG00000160679.8	protein_coding,	protein_coding	0.100898	0.122799	10023	153610818	153616861	6044	protein_coding	KNOWN	C1orf77	protein_coding	C1orf77-005	153610818	1	3727	0.1118485	3727	1	0	NA	NA	NA	NA	NA	NA	NA	NA	NA	NA	0	NA	NA	NA	NA	NA	NA	NA	NA	NA	NA	0.4875025	3716	-3.16038218634078	-6.09332486663274	2.78189765694451
9727	chr1	+	ENSG00000143553.6	processed_transcript,	protein_coding	217.285	241.545	10026	153631188	153633726	2539	protein_coding	KNOWN	SNAPIN	processed_transcript	SNAPIN-003	153631188	1	3729	229.415	3729	1	0	NA	NA	NA	NA	NA	NA	NA	NA	NA	NA	1	191	4	0.136363636	0.045454545	0.090909091	22	NA	NA	NA	+	0.4895021	3718	7.84181591294247	-1.7722773949029	5.11208138794099
9737	chr1	+	ENSG00000169418.7	protein_coding,	protein_coding	0.504492	0.368396	10036	153661457	153666444	4988	protein_coding	KNOWN	NPR1	protein_coding	NPR1-002	153661457	1	3733	0.436444	3733	1	2	-884.5|-389.5	4|6	0.16|0.186046511627907	0.16|0.13953488372093	0|0.116279069767442	25|43	3|NA	1|NA	6|NA	-|-	4	556|1071|1249.5|1435.5	5|4|4|5	0.166666666666667|0.0909090909090909|0.19047619047619|0.172413793103448	0|0.181818181818182|0|0.0689655172413793	0.125|0.0454545454545455|0.142857142857143|0.103448275862069	24|22|21|29	NA|NA|NA|NA	NA|NA|NA|NA	NA|NA|NA|NA	+|-|-|+	0.551489702	3722	-1.19613154093001	-5.44559779223863	1.69490871554514
9747	chr1	+	ENSG00000143624.9	retained_intron,	protein_coding	0.0504492	0	10046	153724553	153733378	8826	protein_coding	KNOWN	INTS3	retained_intron	INTS3-007	153724553	1	3739	0.0252246	3739	1	0	NA	NA	NA	NA	NA	NA	NA	NA	NA	NA	0	NA	NA	NA	NA	NA	NA	NA	NA	NA	NA	0.448710258	3728	-5.3090247978501	-5.84923238548796	1.70768557330609
9768	chr1	-	ENSG00000223599.1	processed_pseudogene,	pseudogene	0.0504492	0	10069	153824582	153825890	1309	pseudogene	KNOWN	RP11-216N14.7	processed_pseudogene	RP11-216N14.7-001	153825890	1	3747	0.0252246	3747	1	0	NA	NA	NA	NA	NA	NA	NA	NA	NA	NA	0	NA	NA	NA	NA	NA	NA	NA	NA	NA	NA	0.401319736	3736	-5.3090247978501	-6.07375762532965	1.59223646992122
9791	chr1	-	ENSG00000160741.11	nonsense_mediated_decay,	protein_coding	10.0898	8.41172	10093	153920145	153931091	10947	protein_coding	KNOWN	CRTC2	nonsense_mediated_decay	CRTC2-009	153931091	1	3751	9.25076	3751	1	2	-279.5|-1429	5|4	0.303030303030303|0.291666666666667	0.0606060606060606|0.0416666666666667	0|0	33|24	NA|1	NA|2	NA|6	+|+	1	98.5	5	0.16	0.08	0.04	25	NA	NA	NA	-	0.542091582	3740	3.20957189570357	-1.35680413131922	4.59695685546978
9800	chr1	+	ENSG00000143578.11	processed_transcript,	protein_coding	6.5584	11.7273	10102	153940010	153941444	1435	protein_coding	KNOWN	CREB3L4	processed_transcript	CREB3L4-005	153940010	1	3753	9.14285	3753	1	1	-823.5	4	0.37037037	0.111111111	0.074074074	27	4	7	4	-	0	NA	NA	NA	NA	NA	NA	NA	NA	NA	NA	0.523495301	3742	3.19264395083645	-3.33429794011001	5.82137254640401
9802	chr1	-	ENSG00000143570.12	protein_coding,	protein_coding	1.05943	0.675394	10104	153931588	153940188	8601	protein_coding	KNOWN	SLC39A1	protein_coding	SLC39A1-003	153940188	1	3754	0.867412	3754	1	0	NA	NA	NA	NA	NA	NA	NA	NA	NA	NA	1	1001.5	4	0.37037037	0.111111111	0.074074074	27	4	7	4	-	0.513297341	3743	-0.205210692935207	-2.83293757918643	6.27164163671542
9803	chr1	+	ENSG00000143578.11	protein_coding,	protein_coding	29.8155	73.8635	10105	153940346	153946832	6487	protein_coding	KNOWN	CREB3L4	protein_coding	CREB3L4-201	153940346	1	3755	51.8395	3755	1	1	-1159.5	4	0.37037037	0.111111111	0.074074074	27	4	7	4	-	0	NA	NA	NA	NA	NA	NA	NA	NA	NA	NA	0.521095781	3744	5.69597989816007	-3.04517831177387	4.38785630236328
9818	chr1	-	ENSG00000143543.10	processed_transcript,	protein_coding	188.932	154.113	10120	153948293	153950131	1839	protein_coding	KNOWN	JTB	processed_transcript	JTB-004	153950131	1	3756	171.5225	3756	1	0	NA	NA	NA	NA	NA	NA	NA	NA	NA	NA	0	NA	NA	NA	NA	NA	NA	NA	NA	NA	NA	0.443311338	3745	7.4222540286175	-2.85886805386226	6.96641620008168
9827	chr1	+	ENSG00000177954.7	processed_transcript,processed_transcript,	protein_coding	123.601	133.237	10129	153963239	153964626	1388	protein_coding	KNOWN	RPS27	processed_transcript	RPS27-004	153963239	1	3758	256.838	3758	1	0	NA	NA	NA	NA	NA	NA	NA	NA	NA	NA	0	NA	NA	NA	NA	NA	NA	NA	NA	NA	NA	0.5034993	3747	8.00471485935246	-3.46042927465963	5.97591363240899
9828	chr1	+	ENSG00000231416.1	processed_pseudogene,	pseudogene	0.100898	0.184198	10130	153968108	153968436	329	pseudogene	KNOWN	RP11-422P24.9	processed_pseudogene	RP11-422P24.9-001	153968108	1	3759	0.142548	3759	1	0	NA	NA	NA	NA	NA	NA	NA	NA	NA	NA	0	NA	NA	NA	NA	NA	NA	NA	NA	NA	NA	0.456708658	3748	-2.81048029700275	-5.84923238548796	2.56617317467788
9850	chr1	-	ENSG00000143549.13	protein_coding,nonsense_mediated_decay,	protein_coding	1883.12	2033.61	10152	154128840	154155684	26845	protein_coding	KNOWN	TPM3	protein_coding	TPM3-003	154155684	1	3766	3916.73	3766	1	1	-183.5	4	0.142857143	0.095238095	0.095238095	21	NA	NA	NA	+	0	NA	NA	NA	NA	NA	NA	NA	NA	NA	NA	0.459508098	3755	11.9354339641157	-1.39727234477804	6.1817697163204
9861	chr1	-	ENSG00000143612.13	processed_transcript,	protein_coding	1.56393	2.21038	10163	154184933	154186992	2060	protein_coding	KNOWN	C1orf43	processed_transcript	C1orf43-007	154186992	1	3770	1.887155	3770	1	0	NA	NA	NA	NA	NA	NA	NA	NA	NA	NA	0	NA	NA	NA	NA	NA	NA	NA	NA	NA	NA	0.439912018	3759	0.916212922433723	-6.04489554658448	2.75701554930339
9864	chr1	-	ENSG00000143612.13	protein_coding,	protein_coding	325.397	341.504	10166	154179652	154193061	13410	protein_coding	KNOWN	C1orf43	protein_coding	C1orf43-006	154193061	1	3772	333.4505	3772	1	3	-314.5|-524|-927	5|4|5	0.290322580645161|0.153846153846154|0.09375	0|0.115384615384615|0.0625	0.032258064516129|0.0384615384615385|0.09375	31|26|32	NA|NA|NA	NA|NA|NA	NA|NA|NA	+|-|+	0	NA	NA	NA	NA	NA	NA	NA	NA	NA	NA	0.439512098	3761	8.38132880214457	-1.8812614673468	2.6010223103363
9880	chr1	+	ENSG00000143569.13	processed_transcript,	protein_coding	0.958535	0.552595	10182	154227723	154230322	2600	protein_coding	KNOWN	UBAP2L	processed_transcript	UBAP2L-009	154227723	1	3775	0.755565	3775	1	0	NA	NA	NA	NA	NA	NA	NA	NA	NA	NA	0	NA	NA	NA	NA	NA	NA	NA	NA	NA	NA	0.457108578	3764	-0.404372221504034	-5.59797642516662	2.76076682446424
9883	chr1	+	ENSG00000201129.1	snoRNA,	snoRNA	1.51348	1.47359	10187	154232203	154232338	136	snoRNA	NOVEL	SNORA58.2	snoRNA	SNORA58.2-201	154232203	1	3776	1.493535	3776	1	0	NA	NA	NA	NA	NA	NA	NA	NA	NA	NA	0	NA	NA	NA	NA	NA	NA	NA	NA	NA	NA	0.425914817	3765	0.578731046644201	-6.07375762532965	1.14219382532859
9885	chr1	+	ENSG00000143569.13	processed_transcript,	protein_coding	2.47201	1.59638	10189	154234104	154243649	9546	protein_coding	KNOWN	UBAP2L	processed_transcript	UBAP2L-014	154234104	1	3777	2.034195	3777	1	0	NA	NA	NA	NA	NA	NA	NA	NA	NA	NA	2	1405|1698.5	4|4	0.142857142857143|0.24	0.107142857142857|0	0.214285714285714|0.04	28|25	NA|NA	NA|NA	NA|NA	-|-	0.441111778	3766	1.02445798403733	-5.62620147493855	2.61766617356302
9928	chr1	-	ENSG00000160714.5	processed_transcript,	protein_coding	0.403594	0.736793	10232	154523699	154524277	579	protein_coding	KNOWN	UBE2Q1	processed_transcript	UBE2Q1-005	154524277	1	3794	0.5701935	3794	1	0	NA	NA	NA	NA	NA	NA	NA	NA	NA	NA	2	1278|708.5	5|4	0.178571428571429|0.0740740740740741	0.0714285714285714|0.185185185185185	0.107142857142857|0.222222222222222	28|27	NA|NA	NA|NA	NA|NA	-|-	0.48870226	3783	-0.810476501720258	-5.57029299413004	1.75393135504144
9946	chr1	-	ENSG00000160710.10	protein_coding,	protein_coding	29.5128	28.3665	10250	154554543	154600440	45898	protein_coding	KNOWN	ADAR	protein_coding	ADAR-002	154600440	1	3799	28.93965	3799	1	0	NA	NA	NA	NA	NA	NA	NA	NA	NA	NA	1	40	4	0.1	0	0.05	20	NA	NA	NA	-	0.361327734	3788	4.85497556871561	-2.98568756041585	5.63206935628633
9957	chr1	-	ENSG00000163346.9	protein_coding,protein_coding,	protein_coding	37.4838	31.8663	10261	154916918	154928580	11663	protein_coding	KNOWN	PBXIP1	protein_coding	PBXIP1-002	154928580	1	3803	69.3501	3803	1	0	NA	NA	NA	NA	NA	NA	NA	NA	NA	NA	0	NA	NA	NA	NA	NA	NA	NA	NA	NA	NA	0.529294141	3792	6.11582605774482	-2.13323446416259	5.24956533887329
9975	chr1	-	ENSG00000160691.12	protein_coding,protein_coding,	protein_coding	46.7664	51.7597	10280	154934774	154946852	12079	protein_coding	KNOWN	SHC1	protein_coding	SHC1-007	154946852	1	3805	98.5261	3805	1	0	NA	NA	NA	NA	NA	NA	NA	NA	NA	NA	3	1613|240|184	4|6|4	0.181818181818182|0.125|0.0769230769230769	0.0909090909090909|0.15|0.192307692307692	0|0.125|0.115384615384615	22|40|26	NA|NA|NA	NA|NA|NA	NA|NA|NA	+|+|+	0.449110178	3794	6.62243404638761	-2.64885797307499	5.03192289002293
9977	chr1	+	ENSG00000173207.7	protein_coding,	protein_coding	52.669	69.9339	10282	154947129	154951724	4596	protein_coding	KNOWN	CKS1B	protein_coding	CKS1B-002	154947129	1	3806	61.30145	3806	1	3	-1890|-517|-461	4|6|4	0.181818181818182|0.125|0.0769230769230769	0.0909090909090909|0.15|0.192307692307692	0|0.125|0.115384615384615	22|40|26	NA|NA|NA	NA|NA|NA	NA|NA|NA	+|+|+	0	NA	NA	NA	NA	NA	NA	NA	NA	NA	NA	0.548690262	3795	5.93784929413896	-3.06315291527203	4.49988187790614
9985	chr1	+	ENSG00000160688.14	protein_coding,	protein_coding	109.323	183.646	10290	154955828	154963682	7855	protein_coding	KNOWN	FLAD1	protein_coding	FLAD1-004	154955828	1	3807	146.4845	3807	1	1	-241	5	0.1	0.166666667	0.133333333	30	NA	NA	NA	-	2	97.5|505	4|4	0.310344827586207|0.153846153846154	0.0689655172413793|0.153846153846154	0.137931034482759|0.115384615384615	29|26	5|NA	5|NA	7|NA	+|-	0.468506299	3796	7.19460420625721	-1.93155623636341	5.62712715571456
10038	chr1	+	ENSG00000243364.3	protein_coding,	protein_coding	45.9088	44.2076	10344	155036207	155042029	5823	protein_coding	KNOWN	EFNA4	protein_coding	EFNA4-001	155036207	1	3814	45.0582	3814	1	4	-1792.5|-1339|-1037.5|-858.5	6|4|5|4	0.142857142857143|0.0555555555555556|0.0606060606060606|0	0.114285714285714|0.111111111111111|0.0909090909090909|0.142857142857143	0.114285714285714|0.111111111111111|0.151515151515152|0.142857142857143	35|18|33|21	NA|3|NA|NA	NA|1|NA|NA	NA|1|NA|NA	-|+|+|+	1	350	4	0.125	0.041666667	0	24	NA	NA	NA	+	0.588482304	3803	5.49371777634923	-2.33390698803735	3.89370820166815
10040	chr1	+	ENSG00000143590.7	protein_coding,	protein_coding	45.8583	44.2076	10346	155036224	155059278	23055	protein_coding	KNOWN	EFNA3	protein_coding	EFNA3-202	155036224	1	3815	90.0659	3815	1	4	-1809.5|-1356|-1054.5|-875.5	6|4|5|4	0.142857142857143|0.0555555555555556|0.0606060606060606|0	0.114285714285714|0.111111111111111|0.0909090909090909|0.142857142857143	0.114285714285714|0.111111111111111|0.151515151515152|0.142857142857143	35|18|33|21	NA|3|NA|NA	NA|1|NA|NA	NA|1|NA|NA	-|+|+|+	1	333	4	0.125	0.041666667	0	24	NA	NA	NA	+	0.588282344	3804	6.49290908313716	-2.39406011646704	3.93341817490086
10041	chr1	+	ENSG00000243364.3	protein_coding,	protein_coding	45.6061	44.0848	10348	155036237	155042014	5778	protein_coding	KNOWN	EFNA4	protein_coding	EFNA4-003	155036237	1	3817	44.84545	3817	1	4	-1822.5|-1369|-1067.5|-888.5	6|4|5|4	0.142857142857143|0.0555555555555556|0.0606060606060606|0	0.114285714285714|0.111111111111111|0.0909090909090909|0.142857142857143	0.114285714285714|0.111111111111111|0.151515151515152|0.142857142857143	35|18|33|21	NA|3|NA|NA	NA|1|NA|NA	NA|1|NA|NA	-|+|+|+	1	320	4	0.125	0.041666667	0	24	NA	NA	NA	+	0.587482503	3805	5.48688971224085	-2.44893198091291	3.95612768308341
10045	chr1	+	ENSG00000143590.7	processed_transcript,	protein_coding	3.78369	5.71015	10352	155057998	155059399	1402	protein_coding	KNOWN	EFNA3	processed_transcript	EFNA3-002	155057998	1	3818	4.74692	3818	1	3	-844.5|-725.5|-340	4|4|5	0.210526315789474|0.28|0.0357142857142857	0|0.04|0.25	0.0526315789473684|0|0.0357142857142857	19|25|28	4|NA|NA	2|NA|NA	1|NA|NA	-|-|+	4	180.5|591|1048.5|1448	4|4|3|4	0.185185185185185|0|0.130434782608696|0.230769230769231	0.148148148148148|0.05|0.0434782608695652|0.0769230769230769	0.111111111111111|0.15|0.0434782608695652|0.0769230769230769	27|20|23|26	NA|NA|NA|NA	NA|NA|NA|NA	NA|NA|NA|NA	+|-|+|+	0.623075385	3806	2.24699173618491	-2.60168250366308	6.08512637251425
10049	chr1	+	ENSG00000169242.7	processed_transcript,	protein_coding	95.3994	527.789	10356	155100364	155106962	6599	protein_coding	KNOWN	EFNA1	processed_transcript	EFNA1-003	155100364	1	3820	311.5942	3820	1	1	-69.5	6	0.032258065	0.161290323	0.064516129	31	NA	NA	NA	+	0	NA	NA	NA	NA	NA	NA	NA	NA	NA	NA	0.566086783	3808	8.2835245691656	-3.55900530988682	5.73436181812889
10062	chr1	+	ENSG00000169241.12	processed_transcript,	protein_coding	0.706289	1.28939	10369	155108792	155111050	2259	protein_coding	KNOWN	SLC50A1	processed_transcript	SLC50A1-012	155108792	1	3823	0.9978395	3823	1	3	-199|-129|-42	5|3|6	0.1875|0.1|0.147058823529412	0.15625|0.05|0.117647058823529	0.09375|0|0.0588235294117647	32|20|34	NA|NA|NA	NA|NA|NA	NA|NA|NA	+|+|-	0	NA	NA	NA	NA	NA	NA	NA	NA	NA	NA	0.545290942	3811	-0.00312031457070859	-4.07469931966209	5.29356043616645
10065	chr1	-	ENSG00000179085.7	protein_coding,	protein_coding	17.9095	10.5607	10372	155112367	155113020	654	protein_coding	KNOWN	DPM3	protein_coding	DPM3-001	155113020	1	3824	14.2351	3824	1	0	NA	NA	NA	NA	NA	NA	NA	NA	NA	NA	1	34.5	4	0.137931034	0.172413793	0.034482759	29	NA	NA	NA	-	0.464707059	3812	3.83138072277593	-2.79639788006203	4.71430949174862
10073	chr1	-	ENSG00000163463.6	processed_transcript,processed_transcript,	protein_coding	689.136	489.783	10380	155141946	155145733	3788	protein_coding	KNOWN	KRTCAP2	processed_transcript	KRTCAP2-011	155145733	1	3827	1178.919	3827	1	4	-688.5|-808.5|-1199|-1556	6|7|5|7	0.135135135135135|0.163265306122449|0.03125|0.19047619047619	0.243243243243243|0.102040816326531|0.0625|0.0952380952380952	0.0540540540540541|0.142857142857143|0.1875|0.0714285714285714	37|49|32|42	NA|NA|NA|NA	NA|NA|NA|NA	NA|NA|NA|NA	+|+|-|+	1	182.5	5	0.034482759	0.137931034	0.172413793	29	NA	NA	NA	-	0.582683463	3815	10.2032488831217	-1.71953657616176	4.58736282338155
10089	chr1	-	ENSG00000163463.6	processed_transcript,	protein_coding	0	0.0613994	10396	155141885	155159747	17863	protein_coding	KNOWN	KRTCAP2	processed_transcript	KRTCAP2-007	155159747	1	3831	0.0306997	3831	1	0	NA	NA	NA	NA	NA	NA	NA	NA	NA	NA	2	1916|418	5|4	0.1|0.107142857142857	0.166666666666667|0.321428571428571	0.0666666666666667|0.142857142857143	30|28	NA|7	NA|2	NA|7	+|+	0.629274145	3819	-5.0256316322453	-4.70477069223	2.3884551759653
10092	chr1	-	ENSG00000185499.11	processed_transcript,	protein_coding	0.302695	0.306997	10399	155158303	155160827	2525	protein_coding	KNOWN	MUC1	processed_transcript	MUC1-017	155160827	1	3832	0.304846	3832	1	1	-1920.5	5	0.04	0.12	0.04	25	NA	NA	NA	-	1	1498	4	0.107142857	0.321428571	0.142857143	28	7	2	7	+	0.636672665	3820	-1.71384747891766	-5.1872471454655	1.13852877946474
10094	chr1	-	ENSG00000185499.11	processed_transcript,protein_coding,processed_transcript,protein_coding,protein_coding,protein_coding,protein_coding,processed_transcript,protein_coding,	protein_coding	34.9613	28.2437	10401	155158599	155162658	4060	protein_coding	KNOWN	MUC1	protein_coding	MUC1-009	155162658	1	3834	284.4225	3834	1	5	-89.5|-544.5|-612.5|-911|-1938.5	5|5|4|4|4	0.04|0.114285714285714|0.08|0.269230769230769|0.08	0.12|0.0857142857142857|0.12|0.153846153846154|0.2	0.04|0.171428571428571|0.2|0|0	25|35|25|26|25	NA|NA|NA|5|NA	NA|NA|NA|3|NA	NA|NA|NA|6|NA	-|-|-|+|+	0	NA	NA	NA	NA	NA	NA	NA	NA	NA	NA	0.598280344	3822	8.15189178748326	-3.00524650003855	4.41459315008935
10103	chr1	-	ENSG00000169231.8	processed_transcript,	protein_coding	0	0.0613994	10410	155165636	155167413	1778	protein_coding	KNOWN	THBS3	processed_transcript	THBS3-004	155167413	1	3838	0.0306997	3838	1	1	-365.5	5	0.103448276	0.172413793	0.103448276	29	NA	NA	NA	-	1	1365.5	4	0.294117647	0	0	17	1	1	3	+	0.541491702	3826	-5.0256316322453	-5.57716421051692	2.83438034639691
10115	chr1	-	ENSG00000169231.8	protein_coding,protein_coding,	protein_coding	0.60539	0.429796	10422	155167688	155177690	10003	protein_coding	KNOWN	THBS3	protein_coding	THBS3-201	155177690	1	3842	1.035186	3842	1	2	-798|-1175.5	5|5	0.0384615384615385|0.0645161290322581	0.0769230769230769|0.225806451612903	0.153846153846154|0.0645161290322581	26|31	NA|NA	NA|NA	NA|NA	-|-	1	1422.5	5	0.090909091	0.060606061	0.151515152	33	NA	NA	NA	-	0.554889022	3830	0.0498900113658263	-5.02814564086679	3.85231493567931
10118	chr1	+	ENSG00000173171.9	protein_coding,	protein_coding	1.21078	0.245598	10425	155178588	155183614	5027	protein_coding	KNOWN	MTX1	protein_coding	MTX1-002	155178588	1	3843	0.728189	3843	1	1	-100	5	0.038461538	0.076923077	0.153846154	26	NA	NA	NA	-	1	277.5	5	0.064516129	0.225806452	0.064516129	31	NA	NA	NA	-	0.549690062	3831	-0.457615147245984	-2.9675182852508	5.14743547235221
10132	chr1	-	ENSG00000160766.9	protein_coding,	protein_coding	15.3366	12.3413	10439	155183939	155197214	13276	protein_coding	KNOWN	GBAP1	protein_coding	GBAP1-201	155197214	1	3847	13.83895	3847	1	0	NA	NA	NA	NA	NA	NA	NA	NA	NA	NA	0	NA	NA	NA	NA	NA	NA	NA	NA	NA	NA	0.50109978	3835	3.79066258069013	-2.067659130435	7.22687036709689
10134	chr1	-	ENSG00000177628.8	processed_transcript,	protein_coding	0.0504492	0.184198	10441	155204244	155205626	1383	protein_coding	KNOWN	GBA	processed_transcript	GBA-003	155205626	1	3849	0.1173236	3849	1	0	NA	NA	NA	NA	NA	NA	NA	NA	NA	NA	2	1792.5|446	6|4	0.170731707317073|0	0.146341463414634|0.1	0.0731707317073171|0.2	41|20	NA|1	NA|5	NA|1	+|-	0.521695661	3837	-3.09143484982149	-5.10054586606257	3.21933338238631
10144	chr1	-	ENSG00000177628.8	processed_transcript,protein_coding,	protein_coding	102.462	95.3533	10451	155204744	155211034	6291	protein_coding	KNOWN	GBA	protein_coding	GBA-201	155211034	1	3851	197.8153	3851	1	0	NA	NA	NA	NA	NA	NA	NA	NA	NA	NA	1	1169	6	0.15625	0.15625	0.0625	32	NA	NA	NA	+	0.49310138	3839	7.62801020525738	-3.67215165222474	4.49328636219772
10167	chr1	-	ENSG00000116521.6	protein_coding,	protein_coding	164.464	144.35	10474	155225770	155232050	6281	protein_coding	KNOWN	SCAMP3	protein_coding	SCAMP3-001	155232050	1	3853	154.407	3853	1	1	-446	4	0.136363636	0	0.181818182	22	1	7	1	-	0	NA	NA	NA	NA	NA	NA	NA	NA	NA	NA	0.477104579	3841	7.27059434805668	-1.60934883031182	4.86082199127371
10196	chr1	+	ENSG00000160752.10	processed_transcript,processed_transcript,	protein_coding	688.632	836.199	10503	155278705	155282770	4066	protein_coding	KNOWN	FDPS	processed_transcript	FDPS-005	155278705	1	3859	1524.831	3859	1	0	NA	NA	NA	NA	NA	NA	NA	NA	NA	NA	1	1075	4	0.083333333	0.083333333	0.125	24	NA	NA	NA	+	0.50769846	3847	10.5744336394867	-2.7442333935012	5.5112644669406
10205	chr1	+	ENSG00000160752.10	processed_transcript,	protein_coding	2.92605	3.80676	10512	155288510	155290456	1947	protein_coding	KNOWN	FDPS	processed_transcript	FDPS-017	155288510	1	3861	3.366405	3861	1	1	-120	4	0.153846154	0.115384615	0.230769231	26	5	3	6	+	2	1063|1524.5	4|4	0.166666666666667|0.260869565217391	0.0555555555555556|0.0434782608695652	0|0.130434782608696	18|23	NA|3	NA|2	NA|6	-|+	0.486702659	3849	1.75120875252738	-5.49029402746974	3.2355377371109
10209	chr1	-	ENSG00000225855.2	processed_transcript,	processed_transcript	0.0504492	0.0613994	10516	155287224	155291318	4095	processed_transcript	KNOWN	C1orf104	processed_transcript	C1orf104-201	155291318	1	3863	0.0559243	3863	1	3	-1453.5|-1755|-1830.5	6|6|4	0.0857142857142857|0.222222222222222|0.217391304347826	0.142857142857143|0.0555555555555556|0.0869565217391304	0.0285714285714286|0.222222222222222|0.0434782608695652	35|36|23	NA|NA|5	NA|NA|4	NA|NA|2	-|+|-	3	1745|1283.5|207.5	4|4|4	0.166666666666667|0.260869565217391|0.04	0.0555555555555556|0.0434782608695652|0.24	0|0.130434782608696|0.24	18|23|25	NA|3|5	NA|2|1	NA|6|7	-|+|+	0.637072585	3851	-4.16038089647601	-5.35424301602628	1.99478391555486
10228	chr1	-	ENSG00000116539.5	processed_transcript,	protein_coding	0.0504492	0	10535	155312832	155316220	3389	protein_coding	KNOWN	ASH1L	processed_transcript	ASH1L-003	155316220	1	3867	0.0252246	3867	1	0	NA	NA	NA	NA	NA	NA	NA	NA	NA	NA	0	NA	NA	NA	NA	NA	NA	NA	NA	NA	NA	0.431113777	3855	-5.3090247978501	-6.0259700306919	2.12735724809731
10229	chr1	-	ENSG00000207720.1	miRNA,	miRNA	0.0504492	0	10536	155316141	155316236	96	miRNA	KNOWN	MIR555	miRNA	MIR555-201	155316236	1	3868	0.0252246	3868	1	0	NA	NA	NA	NA	NA	NA	NA	NA	NA	NA	0	NA	NA	NA	NA	NA	NA	NA	NA	NA	NA	0.431713657	3856	-5.3090247978501	-6.04489554658448	2.33501552631494
10261	chr1	+	ENSG00000125459.9	processed_transcript,	protein_coding	0.100898	0.245598	10568	155582257	155583995	1739	protein_coding	KNOWN	MSTO1	processed_transcript	MSTO1-006	155582257	1	3884	0.173248	3884	1	0	NA	NA	NA	NA	NA	NA	NA	NA	NA	NA	0	NA	NA	NA	NA	NA	NA	NA	NA	NA	NA	0.50829834	3872	-2.52908939710921	-5.48382344402305	2.81745215754701
10268	chr1	-	ENSG00000163374.15	protein_coding,	protein_coding	0.908086	0.675394	10575	155629248	155646462	17215	protein_coding	KNOWN	YY1AP1	protein_coding	YY1AP1-203	155646462	1	3886	0.79174	3886	1	0	NA	NA	NA	NA	NA	NA	NA	NA	NA	NA	0	NA	NA	NA	NA	NA	NA	NA	NA	NA	NA	0.405518896	3874	-0.336901354347213	-5.9706390006812	1.75581224191303
10272	chr1	+	ENSG00000132676.10	processed_transcript,	protein_coding	0.0504492	0.184198	10579	155657751	155659128	1378	protein_coding	KNOWN	DAP3	processed_transcript	DAP3-006	155657751	1	3887	0.1173236	3887	1	1	-25.5	4	0.2	0.04	0	25	NA	NA	NA	-	1	753	4	0.111111111	0.055555556	0	18	NA	NA	NA	-	0.426914617	3875	-3.09143484982149	-3.5353944441312	4.33536634315329
10306	chr1	+	ENSG00000132676.10	processed_transcript,	protein_coding	1.26123	1.71918	10613	155698882	155708217	9336	protein_coding	KNOWN	DAP3	processed_transcript	DAP3-016	155698882	1	3891	1.490205	3891	1	0	NA	NA	NA	NA	NA	NA	NA	NA	NA	NA	0	NA	NA	NA	NA	NA	NA	NA	NA	NA	NA	0.434913017	3879	0.575510808633651	-5.01876108093011	2.72394379075614
10330	chr1	-	ENSG00000116580.12	processed_transcript,	protein_coding	24.8715	29.7787	10637	155734575	155827008	92434	protein_coding	KNOWN	GON4L	processed_transcript	GON4L-002	155827008	1	3895	27.3251	3895	1	0	NA	NA	NA	NA	NA	NA	NA	NA	NA	NA	1	159	4	0.045454545	0.136363636	0.181818182	22	5	1	4	-	0.476304739	3883	4.77215487053715	-2.52411613956257	5.13825600121553
10333	chr1	+	ENSG00000132718.7	protein_coding,	protein_coding	0.554941	0.245598	10640	155829300	155854990	25691	protein_coding	KNOWN	SYT11	protein_coding	SYT11-001	155829300	1	3896	0.4002695	3896	1	0	NA	NA	NA	NA	NA	NA	NA	NA	NA	NA	1	802.5	4	0.16	0.04	0.08	25	NA	NA	NA	+	0.455108978	3884	-1.32095640640438	-2.40395218642985	5.52420049147942
10338	chr1	-	ENSG00000143622.5	processed_transcript,	protein_coding	109.172	214.223	10645	155870189	155881135	10947	protein_coding	KNOWN	RIT1	processed_transcript	RIT1-003	155881135	1	3898	161.6975	3898	1	1	-119.5	7	0.153846154	0.102564103	0.128205128	39	NA	NA	NA	-	1	375.5	4	0.161290323	0.032258065	0.225806452	31	NA	NA	NA	-	0.418716257	3886	7.33715356329574	-2.10813756735243	4.25709847215035
10352	chr1	-	ENSG00000132680.6	processed_transcript,	protein_coding	204.824	239.826	10659	155902064	155904191	2128	protein_coding	KNOWN	KIAA0907	processed_transcript	KIAA0907-010	155904191	1	3903	222.325	3903	1	1	-1286.5	4	0.034482759	0.034482759	0.137931034	29	NA	NA	NA	+	0	NA	NA	NA	NA	NA	NA	NA	NA	NA	NA	0.444711058	3891	7.796526375423	-2.42781855615613	6.38205096329117
10365	chr1	-	ENSG00000116584.10	protein_coding,	protein_coding	26.1831	41.0762	10672	155916645	155948318	31674	protein_coding	KNOWN	ARHGEF2	protein_coding	ARHGEF2-001	155948318	1	3905	33.62965	3905	1	3	-338.5|-1113|-1973.5	11|5|5	0.323943661971831|0.25|0.272727272727273	0.0845070422535211|0.0357142857142857|0.0303030303030303	0.0140845070422535|0.0357142857142857|0.0909090909090909	71|28|33	NA|NA|NA	NA|NA|NA	NA|NA|NA	-|+|-	4	1554.5|1168.5|767.5|308	4|4|5|4	0.0869565217391304|0.130434782608696|0|0.0555555555555556	0.0869565217391304|0.130434782608696|0.12|0.0555555555555556	0.130434782608696|0.173913043478261|0.16|0.111111111111111	23|23|25|18	NA|NA|NA|NA	NA|NA|NA|NA	NA|NA|NA|NA	-|+|-|-	0.525094981	3893	5.07166185900634	-2.77155685402587	4.71694505555254
10374	chr1	-	ENSG00000227010.1	processed_transcript,	processed_transcript	0.100898	0.491195	10681	155966114	155972355	6242	processed_transcript	PUTATIVE	RP11-336K24.6	processed_transcript	RP11-336K24.6-001	155972355	1	3908	0.2960465	3908	1	0	NA	NA	NA	NA	NA	NA	NA	NA	NA	NA	0	NA	NA	NA	NA	NA	NA	NA	NA	NA	NA	0.474305139	3896	-1.75610429724063	-4.14953656691479	5.88838196844784
10382	chr1	-	ENSG00000163479.9	retained_intron,nonsense_mediated_decay,	protein_coding	963.58	819.007	10689	155978898	155990703	11806	protein_coding	KNOWN	SSR2	retained_intron	SSR2-006	155990703	1	3910	1782.587	3910	1	0	NA	NA	NA	NA	NA	NA	NA	NA	NA	NA	2	202.5|110.5	3|5	0|0.172413793103448	0.117647058823529|0.0689655172413793	0|0.103448275862069	17|29	NA|NA	NA|NA	NA|NA	+|-	0.475704859	3898	10.799756774462	-1.64319703342321	5.41847212079444
10417	chr1	+	ENSG00000160789.14	processed_transcript,processed_transcript,	protein_coding	509.991	344.696	10724	156084502	156104289	19788	protein_coding	KNOWN	LMNA	processed_transcript	LMNA-023	156084502	1	3916	854.687	3916	1	2	-1006|-303.5	4|5	0.2|0.206896551724138	0.133333333333333|0.0689655172413793	0.0666666666666667|0.103448275862069	30|29	NA|NA	NA|NA	NA|NA	-|-	3	819|1334.5|1622.5	4|4|7	0.166666666666667|0.238095238095238|0.135135135135135	0.1|0.0476190476190476|0.027027027027027	0.166666666666667|0|0.162162162162162	30|21|37	NA|1|NA	NA|1|NA	NA|7|NA	+|+|-	0.51229754	3904	9.73925236857725	-2.88101578314456	5.01283522216155
10446	chr1	+	ENSG00000196189.6	processed_transcript,	protein_coding	0	0.122799	10754	156126216	156145023	18808	protein_coding	KNOWN	SEMA4A	processed_transcript	SEMA4A-006	156126216	1	3917	0.0613995	3917	1	0	NA	NA	NA	NA	NA	NA	NA	NA	NA	NA	0	NA	NA	NA	NA	NA	NA	NA	NA	NA	NA	0.539092182	3905	-4.02562928255806	-5.22992373311605	3.10988937345108
10460	chr1	+	ENSG00000160783.12	processed_transcript,processed_transcript,	protein_coding	136.162	129	10768	156182796	156193321	10526	protein_coding	KNOWN	PMF1	processed_transcript	PMF1-009	156182796	1	3920	265.162	3920	1	0	NA	NA	NA	NA	NA	NA	NA	NA	NA	NA	0	NA	NA	NA	NA	NA	NA	NA	NA	NA	NA	0.4925015	3908	8.05073022940461	-2.42704246521243	5.60671358123242
10467	chr1	-	ENSG00000160781.9	protein_coding,	protein_coding	0.0504492	0	10775	156213207	156215685	2479	protein_coding	KNOWN	PAQR6	protein_coding	PAQR6-202	156215685	1	3922	0.0252246	3922	1	2	-759.5|-1428	4|5	0.111111111111111|0.166666666666667	0.037037037037037|0.166666666666667	0.222222222222222|0.111111111111111	27|36	NA|NA	NA|NA	NA|NA	+|-	1	174.5	5	0.161290323	0.129032258	0.064516129	31	NA	NA	NA	-	0.598680264	3910	-5.3090247978501	-4.55821905547022	2.01334219774947
10507	chr1	-	ENSG00000163468.8	processed_transcript,	protein_coding	1.10988	0.920991	10816	156278759	156282012	3254	protein_coding	KNOWN	CCT3	processed_transcript	CCT3-009	156282012	1	3927	1.0154355	3927	1	0	NA	NA	NA	NA	NA	NA	NA	NA	NA	NA	0	NA	NA	NA	NA	NA	NA	NA	NA	NA	NA	0.429114177	3915	0.0220986032131468	-5.61909327533479	2.48706541421117
10509	chr1	-	ENSG00000163468.8	processed_transcript,	protein_coding	0.857636	0.429796	10818	156278783	156294880	16098	protein_coding	KNOWN	CCT3	processed_transcript	CCT3-010	156294880	1	3929	0.643716	3929	1	0	NA	NA	NA	NA	NA	NA	NA	NA	NA	NA	0	NA	NA	NA	NA	NA	NA	NA	NA	NA	NA	0.49110178	3917	-0.635503766425356	-6.24920486798106	2.62179730091463
10516	chr1	-	ENSG00000163468.8	protein_coding,nonsense_mediated_decay,	protein_coding	984.819	834.848	10825	156278805	156308038	29234	protein_coding	KNOWN	CCT3	protein_coding	CCT3-201	156308038	1	3931	1819.667	3931	1	0	NA	NA	NA	NA	NA	NA	NA	NA	NA	NA	1	378.5	5	0.114285714	0.142857143	0.057142857	35	NA	NA	NA	+	0.470305939	3919	10.8294587453035	-2.01948476568389	6.71494833727318
10560	chr1	-	ENSG00000116604.11	processed_transcript,	protein_coding	0.0504492	0.0613994	10874	156446721	156449572	2852	protein_coding	KNOWN	MEF2D	processed_transcript	MEF2D-007	156449572	1	3940	0.0559243	3940	1	4	-1011.5|-1275|-1321.5|-1499	3|4|4|6	0.16|0.2|0.16|0.15	0.08|0.1|0.12|0.175	0|0.1|0.08|0.125	25|30|25|40	NA|NA|NA|NA	NA|NA|NA|NA	NA|NA|NA|NA	+|-|-|+	1	76	4	0.178571429	0.178571429	0.071428571	28	NA	NA	NA	+	0.547490502	3928	-4.16038089647601	-5.01409159417332	2.89583847787413
10572	chr1	-	ENSG00000183856.6	protein_coding,	protein_coding	159.874	187.023	10886	156495197	156542332	47136	protein_coding	KNOWN	IQGAP3	protein_coding	IQGAP3-001	156542332	1	3944	173.4485	3944	1	0	NA	NA	NA	NA	NA	NA	NA	NA	NA	NA	0	NA	NA	NA	NA	NA	NA	NA	NA	NA	NA	0.478104379	3932	7.43836355388176	-2.09575096082592	6.12679044832977
10584	chr1	-	ENSG00000160818.11	retained_intron,	protein_coding	0.454043	0.675394	10900	156565512	156566294	783	protein_coding	KNOWN	GPATCH4	retained_intron	GPATCH4-016	156566294	1	3947	0.5647185	3947	1	0	NA	NA	NA	NA	NA	NA	NA	NA	NA	NA	0	NA	NA	NA	NA	NA	NA	NA	NA	NA	NA	0.481503699	3935	-0.824396200559348	-5.72957870600106	3.14645383196245
10591	chr1	-	ENSG00000160818.11	protein_coding,nonsense_mediated_decay,retained_intron,	protein_coding	66.492	58.9434	10907	156565005	156571262	6258	protein_coding	KNOWN	GPATCH4	protein_coding	GPATCH4-015	156571262	1	3949	188.1531	3949	1	0	NA	NA	NA	NA	NA	NA	NA	NA	NA	NA	0	NA	NA	NA	NA	NA	NA	NA	NA	NA	NA	0.452109578	3937	7.55576324913951	-2.97317158452495	7.2066350626177
10603	chr1	+	ENSG00000132702.6	processed_transcript,	protein_coding	0.0504492	0	10919	156589238	156593706	4469	protein_coding	KNOWN	HAPLN2	processed_transcript	HAPLN2-003	156589238	1	3950	0.0252246	3950	1	1	-223	4	0	0.15	0.1	20	NA	NA	NA	-	2	374.5|1302	4|4	0.0952380952380952|0.25	0.0476190476190476|0	0.19047619047619|0.125	21|24	2|NA	4|NA	2|NA	-|-	0.471905619	3938	-5.3090247978501	-4.11662940485837	2.80131679133107
10614	chr1	-	ENSG00000229953.1	processed_transcript,	processed_transcript	106.801	188.619	10930	156616299	156631216	14918	processed_transcript	PUTATIVE	RP11-284F21.7	processed_transcript	RP11-284F21.7-001	156631216	1	3952	147.71	3952	1	2	-584|-1711	4|4	0.133333333333333|0.227272727272727	0|0.0909090909090909	0.166666666666667|0	30|22	NA|NA	NA|NA	NA|NA	-|+	1	1603	4	0.2	0.05	0.05	20	1	4	2	+	0.556288742	3940	7.20662368996032	-1.6230595902078	5.84701385597185
10615	chr1	-	ENSG00000132688.8	protein_coding,protein_coding,	protein_coding	0.151348	0.122799	10931	156642155	156647189	5035	protein_coding	KNOWN	NES	protein_coding	NES-201	156647189	1	3953	0.274147	3953	1	1	-63.5	4	0.157894737	0.105263158	0	19	NA	NA	NA	+	4	1908.5|1624|1564.5|15	6|4|4|4	0.146341463414634|0.214285714285714|0.130434782608696|0	0.121951219512195|0.142857142857143|0.0434782608695652|0.111111111111111	0.121951219512195|0.0357142857142857|0.0869565217391304|0.0555555555555556	41|28|23|18	NA|NA|NA|NA	NA|NA|NA|NA	NA|NA|NA|NA	-|-|-|+	0.49270146	3941	-1.86697840862746	-2.30438922544506	6.11189026734815
10618	chr1	-	ENSG00000143320.4	protein_coding,	protein_coding	2.77471	2.21038	10934	156669398	156675393	5996	protein_coding	KNOWN	CRABP2	protein_coding	CRABP2-001	156675393	1	3955	2.492545	3955	1	6	-63|-487.5|-812|-1275|-1350|-1884	3|5|4|7|5|5	0.0769230769230769|0.0571428571428571|0.181818181818182|0.136363636363636|0.142857142857143|0	0.115384615384615|0.142857142857143|0.0454545454545455|0.0681818181818182|0.25|0.133333333333333	0|0.2|0|0.113636363636364|0.0357142857142857|0.166666666666667	26|35|22|44|28|30	NA|NA|2|NA|NA|NA	NA|NA|1|NA|NA|NA	NA|NA|4|NA|NA|NA	-|+|+|-|-|+	4	1248.5|669|616|253	5|4|4|3	0.16|0.133333333333333|0.2|0.125	0.04|0.166666666666667|0.15|0.166666666666667	0.08|0.133333333333333|0.05|0.0416666666666667	25|30|20|24	NA|NA|2|NA	NA|NA|2|NA	NA|NA|4|NA	-|+|+|-	0.592281544	3943	1.31761955103904	-4.4036563657364	4.08793497178064
10624	chr1	-	ENSG00000143319.11	processed_transcript,	protein_coding	20.331	24.437	10940	156697003	156698221	1219	protein_coding	KNOWN	ISG20L2	processed_transcript	ISG20L2-005	156698221	1	3957	22.384	3957	1	1	-198	5	0	0.133333333	0.066666667	30	NA	NA	NA	+	0	NA	NA	NA	NA	NA	NA	NA	NA	NA	NA	0.5044991	3945	4.48439596250267	-3.18644250267138	3.51706951313503
10628	chr1	+	ENSG00000143303.7	protein_coding,	protein_coding	11.6538	16.2094	10944	156698267	156706741	8475	protein_coding	KNOWN	RRNAD1	protein_coding	RRNAD1-001	156698267	1	3958	13.9316	3958	1	0	NA	NA	NA	NA	NA	NA	NA	NA	NA	NA	1	152	5	0	0.133333333	0.066666667	30	NA	NA	NA	+	0.49390122	3946	3.80028905128376	-3.12222434525756	5.37651143994734
10629	chr1	-	ENSG00000143319.11	protein_coding,	protein_coding	0.65584	1.10519	10945	156692395	156698591	6197	protein_coding	KNOWN	ISG20L2	protein_coding	ISG20L2-002	156698591	1	3959	0.880515	3959	1	0	NA	NA	NA	NA	NA	NA	NA	NA	NA	NA	1	172	5	0	0.133333333	0.066666667	30	NA	NA	NA	+	0.48970206	3947	-0.183580513611929	-2.87042683537901	5.52387444230919
10630	chr1	+	ENSG00000143303.7	protein_coding,	protein_coding	7.71873	12.8325	10946	156698741	156704262	5522	protein_coding	KNOWN	RRNAD1	protein_coding	RRNAD1-009	156698741	1	3960	10.275615	3960	1	1	-322	5	0	0.133333333	0.066666667	30	NA	NA	NA	+	0	NA	NA	NA	NA	NA	NA	NA	NA	NA	NA	0.514297141	3948	3.36115283730023	-3.17858365991849	3.55792025317953
10645	chr1	-	ENSG00000143321.13	processed_transcript,	protein_coding	21.8445	21.4898	10961	156713099	156714068	970	protein_coding	KNOWN	HDGF	processed_transcript	HDGF-008	156714068	1	3964	21.66715	3964	1	3	-133|-182|-362.5	4|5|6	0.1|0.09375|0.114285714285714	0.05|0.125|0.0571428571428571	0.1|0.09375|0.0857142857142857	20|32|35	NA|NA|NA	NA|NA|NA	NA|NA|NA	-|-|-	2	1257.5|803.5	5|4	0.037037037037037|0.217391304347826	0.111111111111111|0	0.185185185185185|0.0869565217391304	27|23	NA|NA	NA|NA	NA|NA	-|+	0.556488702	3952	4.4374374951454	-5.75272868527003	1.45310347250206
10647	chr1	+	ENSG00000143294.9	processed_transcript,	protein_coding	0.100898	0.245598	10963	156720402	156761584	41183	protein_coding	KNOWN	PRCC	processed_transcript	PRCC-006	156720402	1	3965	0.173248	3965	1	1	-1423	4	0.090909091	0.045454545	0.227272727	22	1	1	7	-	0	NA	NA	NA	NA	NA	NA	NA	NA	NA	NA	0.547490502	3953	-2.52908939710921	-4.78602444817439	2.66356413974337
10664	chr1	-	ENSG00000027869.7	processed_transcript,	protein_coding	2.62336	2.82437	10982	156778995	156783903	4909	protein_coding	KNOWN	SH2D2A	processed_transcript	SH2D2A-005	156783903	1	3970	2.723865	3970	1	1	-44	5	0.038461538	0.153846154	0.115384615	26	NA	NA	NA	-	0	NA	NA	NA	NA	NA	NA	NA	NA	NA	NA	0.523895221	3958	1.44565520237463	-2.99141273011631	5.18021007172333
10669	chr1	-	ENSG00000027869.7	processed_transcript,	protein_coding	0.353144	0.184198	10987	156784290	156786552	2263	protein_coding	KNOWN	SH2D2A	processed_transcript	SH2D2A-003	156786552	1	3972	0.268671	3972	1	1	-1731.5	4	0.161290323	0.032258065	0.225806452	31	NA	NA	NA	-	1	140.5	4	0.142857143	0.047619048	0.047619048	21	NA	NA	NA	+	0.431913617	3960	-1.89608748776808	-4.73518736807174	3.03427980985036
10699	chr1	-	ENSG00000132694.14	protein_coding,	protein_coding	0.201797	0.613994	11017	156904632	157015162	110531	protein_coding	KNOWN	ARHGEF11	protein_coding	ARHGEF11-001	157015162	1	3979	0.4078955	3979	1	3	-467.5|-679|-998	4|7|4	0.260869565217391|0.108695652173913|0.0909090909090909	0|0.173913043478261|0.227272727272727	0|0.0652173913043478|0	23|46|22	5|NA|NA	1|NA|NA	2|NA|NA	-|-|-	1	1176.5	5	0.096774194	0.064516129	0.258064516	31	NA	NA	NA	-	0.483503299	3967	-1.29372850382335	-3.53372263382098	3.90781017747863
10700	chr1	-	ENSG00000237842.1	processed_pseudogene,	pseudogene	0.0504492	0	11018	157029023	157030554	1532	pseudogene	KNOWN	RP11-110J1.2	processed_pseudogene	RP11-110J1.2-001	157030554	1	3980	0.0252246	3980	1	0	NA	NA	NA	NA	NA	NA	NA	NA	NA	NA	0	NA	NA	NA	NA	NA	NA	NA	NA	NA	NA	0.362327534	3968	-5.3090247978501	-6.18481809102071	2.36130909263312
10705	chr1	-	ENSG00000117036.7	protein_coding,	protein_coding	6.4575	7.06093	11023	157090983	157108159	17177	protein_coding	KNOWN	ETV3	protein_coding	ETV3-002	157108159	1	3984	6.759215	3984	1	0	NA	NA	NA	NA	NA	NA	NA	NA	NA	NA	1	191	4	0.05	0.05	0.05	20	NA	NA	NA	-	0.441711658	3972	2.75685570488491	-1.61331595906152	6.14492662096202
10756	chr1	+	ENSG00000183853.13	protein_coding,protein_coding,protein_coding,	protein_coding	1.00898	0.920991	11074	157963063	158065841	102779	protein_coding	KNOWN	KIRREL	protein_coding	KIRREL-002	157963063	1	4005	2.8949565	4005	1	1	-22	3	0.111111111	0.055555556	0	18	NA	NA	NA	+	6	64.5|296.5|321.5|843|1126.5|1303	4|8|5|4|3|8	0.260869565217391|0|0.121212121212121|0.208333333333333|0.12|0.208333333333333	0.0434782608695652|0.311111111111111|0.212121212121212|0.0833333333333333|0.16|0.104166666666667	0|0.0444444444444444|0.0303030303030303|0.0833333333333333|0.04|0.0833333333333333	23|45|33|24|25|48	5|NA|NA|7|NA|NA	1|NA|NA|4|NA|NA	5|NA|NA|1|NA|NA	+|+|-|+|+|+	0.473505299	3993	1.53354167025051	-3.20361823663995	3.61564746326499
10759	chr1	+	ENSG00000226520.1	processed_transcript,	processed_transcript	0.454043	0.245598	11077	157995340	158000956	5617	processed_transcript	PUTATIVE	RP11-444M10.3	processed_transcript	RP11-444M10.3-001	157995340	1	4006	0.3498205	4006	1	1	-785	5	0.233333333	0.133333333	0.066666667	30	NA	NA	NA	-	1	391.5	4	0.130434783	0.086956522	0.086956522	23	NA	NA	NA	+	0.462507499	3994	-1.51531325908193	-5.60498108804281	1.64097437671601
10760	chr1	+	ENSG00000183853.13	protein_coding,	protein_coding	0	0.0613994	11078	158056470	158070052	13583	protein_coding	KNOWN	KIRREL	protein_coding	KIRREL-003	158056470	1	4007	0.0306997	4007	1	0	NA	NA	NA	NA	NA	NA	NA	NA	NA	NA	1	1493	4	0.166666667	0.111111111	0	18	1	2	2	+	0.486302739	3995	-5.0256316322453	-5.54987354548849	2.33364239293923
10837	chr1	+	ENSG00000163565.13	processed_transcript,processed_transcript,protein_coding,	protein_coding	13.924	20.3846	11159	158979708	159024941	45234	protein_coding	KNOWN	IFI16	protein_coding	IFI16-002	158979708	1	4047	51.4629	4047	1	0	NA	NA	NA	NA	NA	NA	NA	NA	NA	NA	1	345.5	4	0.2	0.04	0.2	25	4	5	4	+	0.398720256	4035	5.68546085195392	-3.65933519429126	5.37952268278439
10896	chr1	-	ENSG00000213085.5	processed_transcript,	protein_coding	0.0504492	0.0613994	11220	159856389	159869902	13514	protein_coding	KNOWN	CCDC19	processed_transcript	CCDC19-003	159869902	1	4081	0.0559243	4081	1	1	-110.5	5	0.04	0.16	0	25	NA	NA	NA	-	1	920.5	6	0.12195122	0.097560976	0.219512195	41	NA	NA	NA	-	0.468706259	4069	-4.16038089647601	-3.28424713116307	3.6263414590231
10902	chr1	-	ENSG00000158710.10	processed_transcript,	protein_coding	761.934	672.017	11226	159888541	159895281	6741	protein_coding	KNOWN	TAGLN2	processed_transcript	TAGLN2-005	159895281	1	4082	716.9755	4082	1	1	-77	4	0.115384615	0.230769231	0	26	NA	NA	NA	+	0	NA	NA	NA	NA	NA	NA	NA	NA	NA	NA	0.582883423	4070	9.48578001074876	-2.55515275731102	6.21897417870395
10914	chr1	+	ENSG00000224259.1	processed_transcript,	processed_transcript	1.26123	2.64017	11238	159931014	159948851	17838	processed_transcript	NOVEL	RP11-48O20.4	processed_transcript	RP11-48O20.4-001	159931014	1	4085	1.9507	4085	1	1	-1058	4	0.090909091	0	0.045454545	22	NA	NA	NA	-	2	992.5|1307	4|5	0.354838709677419|0.0333333333333333	0.0645161290322581|0.0333333333333333	0.0645161290322581|0.233333333333333	31|30	NA|NA	NA|NA	NA|NA	+|-	0.474305139	4073	0.963991921569914	-5.39615649054889	4.35979971914182
10916	chr1	-	ENSG00000143315.5	protein_coding,	protein_coding	4.54043	5.89434	11240	159997462	160001783	4322	protein_coding	KNOWN	PIGM	protein_coding	PIGM-001	160001783	1	4087	5.217385	4087	1	2	-135.5|-1113.5	5|4	0.0967741935483871|0.103448275862069	0.161290322580645|0.0344827586206897	0|0.137931034482759	31|29	NA|NA	NA|NA	NA|NA	-|-	0	NA	NA	NA	NA	NA	NA	NA	NA	NA	NA	0.408718256	4075	2.38332689629394	-2.83396592026222	5.43640053139928
10930	chr1	+	ENSG00000018625.8	processed_transcript,	protein_coding	0	0.0613994	11254	160093748	160095332	1585	protein_coding	KNOWN	ATP1A2	processed_transcript	ATP1A2-006	160093748	1	4093	0.0306997	4093	1	1	-946.5	4	0.161290323	0.096774194	0.225806452	31	5	7	7	-	2	1234.5|1728.5	6|4	0.102040816326531|0.0952380952380952	0.183673469387755|0.238095238095238	0.204081632653061|0.0952380952380952	49|21	NA|5	NA|3	NA|1	-|+	0.49610078	4081	-5.0256316322453	-5.09068003077196	2.03180594468161
10951	chr1	-	ENSG00000132716.10	processed_transcript,	protein_coding	0.100898	0.429796	11276	160187137	160189104	1968	protein_coding	KNOWN	DCAF8	processed_transcript	DCAF8-014	160189104	1	4099	0.265347	4099	1	0	NA	NA	NA	NA	NA	NA	NA	NA	NA	NA	0	NA	NA	NA	NA	NA	NA	NA	NA	NA	NA	0.437312537	4087	-1.91404785708409	-5.59797642516662	2.56402786273206
10957	chr1	+	ENSG00000228606.1	processed_transcript,	processed_transcript	0.60539	1.28939	11282	160231534	160232568	1035	processed_transcript	NOVEL	RP11-574F21.2	processed_transcript	RP11-574F21.2-001	160231534	1	4100	0.94739	4100	1	0	NA	NA	NA	NA	NA	NA	NA	NA	NA	NA	1	198	5	0.133333333	0.1	0.133333333	30	NA	NA	NA	+	0.398320336	4088	-0.0779696509884797	-3.92256556690634	2.49333069004268
10965	chr1	-	ENSG00000132716.10	protein_coding,	protein_coding	75.018	69.0129	11290	160185505	160232291	46787	protein_coding	KNOWN	DCAF8	protein_coding	DCAF8-002	160232291	1	4101	72.01545	4101	1	0	NA	NA	NA	NA	NA	NA	NA	NA	NA	NA	1	559	5	0.133333333	0.1	0.133333333	30	NA	NA	NA	+	0.440111978	4089	6.17023454654275	-2.38649665841131	6.43081990774081
10981	chr1	-	ENSG00000162735.11	nonsense_mediated_decay,protein_coding,	protein_coding	20.6337	19.4636	11307	160246602	160254936	8335	protein_coding	KNOWN	PEX19	protein_coding	PEX19-001	160254936	1	4103	40.0973	4103	1	1	-42	4	0.166666667	0.083333333	0.041666667	24	NA	NA	NA	-	2	1705|1647.5	4|4	0.208333333333333|0.157894736842105	0.0833333333333333|0	0.0833333333333333|0.105263157894737	24|19	NA|NA	NA|NA	NA|NA	-|-	0.421315737	4091	5.32543318922955	-2.35589448263874	4.01574412809951
10984	chr1	-	ENSG00000122218.10	retained_intron,	protein_coding	0.65584	0.429796	11310	160264593	160269069	4477	protein_coding	KNOWN	COPA	retained_intron	COPA-004	160269069	1	4104	0.542818	4104	1	0	NA	NA	NA	NA	NA	NA	NA	NA	NA	NA	0	NA	NA	NA	NA	NA	NA	NA	NA	NA	NA	0.379124175	4092	-0.881459533157549	-5.99803927119808	1.68129812480386
11000	chr1	-	ENSG00000122218.10	protein_coding,	protein_coding	0.100898	0.0613994	11326	160259063	160313190	54128	protein_coding	KNOWN	COPA	protein_coding	COPA-002	160313190	1	4109	0.0811487	4109	1	2	-25.5|-373	4|4	0.0857142857142857|0	0.2|0.0416666666666667	0.142857142857143|0.25	35|24	NA|NA	NA|NA	NA|NA	+|-	0	NA	NA	NA	NA	NA	NA	NA	NA	NA	NA	0.448710258	4097	-3.62328820675226	-2.12565943165042	5.95212769390579
11005	chr1	+	ENSG00000162736.10	protein_coding,	protein_coding	0.252246	0	11331	160319899	160328434	8536	protein_coding	KNOWN	NCSTN	protein_coding	NCSTN-201	160319899	1	4110	0.126123	4110	1	1	-774	6	0.194444444	0.138888889	0.111111111	36	NA	NA	NA	-	0	NA	NA	NA	NA	NA	NA	NA	NA	NA	NA	0.451309738	4098	-2.98709670296274	-5.53641939383786	3.66988439140248
11076	chr1	-	ENSG00000158769.11	protein_coding,	protein_coding	37.736	38.8044	11402	160965001	160990968	25968	protein_coding	KNOWN	F11R	protein_coding	F11R-001	160990968	1	4135	38.2702	4135	1	1	-5	4	0	0.222222222	0	18	NA	NA	NA	-	0	NA	NA	NA	NA	NA	NA	NA	NA	NA	NA	0.459908018	4123	5.2581495354353	-2.69856459800485	6.28713912529576
11096	chr1	-	ENSG00000158773.10	retained_intron,	protein_coding	36.9793	42.6112	11423	161011397	161015729	4333	protein_coding	KNOWN	USF1	retained_intron	USF1-010	161015729	1	4145	39.79525	4145	1	0	NA	NA	NA	NA	NA	NA	NA	NA	NA	NA	0	NA	NA	NA	NA	NA	NA	NA	NA	NA	NA	0.5124975	4133	5.31452433444004	-3.08257585900446	6.31500033269951
11115	chr1	+	ENSG00000162755.9	protein_coding,protein_coding,	protein_coding	0.353144	0.982391	11442	161068184	161070136	1953	protein_coding	KNOWN	KLHDC9	protein_coding	KLHDC9-001	161068184	1	4150	1.335535	4150	1	0	NA	NA	NA	NA	NA	NA	NA	NA	NA	NA	2	126.5|1438.5	5|3	0.103448275862069|0.2	0.172413793103448|0	0.0344827586206897|0.08	29|25	NA|NA	NA|NA	NA|NA	-|+	0.476904619	4138	0.417417784782293	-2.28457226012333	6.70351553374401
11119	chr1	+	ENSG00000255888.1	protein_coding,	protein_coding	0.454043	0.245598	11446	161070611	161072169	1559	protein_coding	NOVEL	AL591806.1	protein_coding	AL591806.1-201	161070611	1	4151	0.3498205	4151	1	1	-988.5	3	0.2	0	0.08	25	NA	NA	NA	+	0	NA	NA	NA	NA	NA	NA	NA	NA	NA	NA	0.50769846	4139	-1.51531325908193	-5.56345434866071	2.51832464688392
11155	chr1	+	ENSG00000143222.7	processed_transcript,	protein_coding	46.3124	27.5069	11482	161123784	161128035	4252	protein_coding	KNOWN	UFC1	processed_transcript	UFC1-005	161123784	1	4158	36.90965	4158	1	1	-499.5	5	0.034482759	0.103448276	0.137931034	29	NA	NA	NA	+	0	NA	NA	NA	NA	NA	NA	NA	NA	NA	NA	0.473105379	4146	5.20592615201414	-2.67718345123808	4.56088388487605
11201	chr1	-	ENSG00000158859.8	protein_coding,	protein_coding	0.201797	0.184198	11530	161165769	161168843	3075	protein_coding	KNOWN	ADAMTS4	protein_coding	ADAMTS4-002	161168843	1	4165	0.1929975	4165	1	3	-862|-923|-1880	4|5|4	0.208333333333333|0.133333333333333|0.0714285714285714	0.125|0.0333333333333333|0.142857142857143	0.0833333333333333|0.2|0.142857142857143	24|30|28	4|NA|NA	3|NA|NA	4|NA|NA	-|-|-	3	1819|1670|1319	5|5|4	0.15625|0.3125|0.1	0.1875|0|0	0.125|0|0.1	32|32|20	NA|NA|NA	NA|NA|NA	NA|NA|NA	+|+|+	0.536492701	4153	-2.37334593527464	-4.89770464600291	4.22906213159168
11207	chr1	+	ENSG00000158864.7	processed_transcript,protein_coding,	protein_coding	61.1444	60.8468	11536	161172162	161173623	1462	protein_coding	KNOWN	NDUFS2	processed_transcript	NDUFS2-007	161172162	1	4166	121.9912	4166	1	1	-1439	4	0.071428571	0.142857143	0.142857143	28	NA	NA	NA	-	1	1205	5	0.076923077	0.038461538	0.192307692	26	NA	NA	NA	-	0.569286143	4154	6.93063327056075	-2.29303186307896	6.26936917410256
11226	chr1	-	ENSG00000158874.6	protein_coding,processed_transcript,	protein_coding	0	0.0613994	11555	161192082	161193418	1337	protein_coding	KNOWN	APOA2	protein_coding	APOA2-001	161193418	1	4168	0.0613994	4168	1	2	-499.5|-1503.5	8|4	0.207547169811321|0.19047619047619	0.0566037735849057|0	0.169811320754717|0.0952380952380952	53|21	NA|4	NA|1	NA|4	+|-	1	1372	4	0.3	0.033333333	0.1	30	NA	NA	NA	-	0.514297141	4156	-4.0256316322453	-5.98884790431644	3.25640142125817
11255	chr1	-	ENSG00000158887.11	protein_coding,	protein_coding	1.71527	2.51738	11584	161274569	161277261	2693	protein_coding	KNOWN	MPZ	protein_coding	MPZ-005	161277261	1	4172	2.116325	4172	1	0	NA	NA	NA	NA	NA	NA	NA	NA	NA	NA	7	1886|1803|1618.5|1222.5|1176.5|784|402.5	5|3|5|4|4|4|4	0.142857142857143|0|0.0689655172413793|0.157894736842105|0.185185185185185|0.227272727272727|0.222222222222222	0.107142857142857|0.111111111111111|0.137931034482759|0.105263157894737|0|0.0454545454545455|0.0740740740740741	0.0357142857142857|0.111111111111111|0.103448275862069|0.0526315789473684|0.0740740740740741|0.136363636363636|0.185185185185185	28|18|29|19|27|22|27	NA|NA|NA|1|NA|NA|3	NA|NA|NA|1|NA|NA|5	NA|NA|NA|4|NA|NA|7	+|+|-|-|+|-|+	0.457908418	4160	1.08156119639535	-4.49504411077406	3.13441215606926
11259	chr1	+	ENSG00000143252.9	processed_transcript,protein_coding,	protein_coding	39.5522	32.0505	11588	161284171	161332979	48809	protein_coding	KNOWN	SDHC	protein_coding	SDHC-003	161284171	1	4173	71.6027	4173	1	0	NA	NA	NA	NA	NA	NA	NA	NA	NA	NA	1	202	3	0.25	0.05	0	20	NA	NA	NA	-	0.463107379	4161	6.16194208465577	-2.4505082039964	6.53495122132902
11266	chr1	+	ENSG00000235477.1	processed_transcript,	processed_transcript	0.0504492	0.184198	11595	161337812	161341754	3943	processed_transcript	PUTATIVE	RP11-122G18.5	processed_transcript	RP11-122G18.5-001	161337812	1	4175	0.1173236	4175	1	0	NA	NA	NA	NA	NA	NA	NA	NA	NA	NA	0	NA	NA	NA	NA	NA	NA	NA	NA	NA	NA	0.415516897	4163	-3.09143484982149	-4.29771478574513	2.39153787782675
11339	chr1	+	ENSG00000081721.6	processed_transcript,	protein_coding	13.4699	18.7882	11670	161719570	161723051	3482	protein_coding	KNOWN	DUSP12	processed_transcript	DUSP12-003	161719570	1	4202	16.12905	4202	1	1	-178.5	4	0.259259259	0.074074074	0.074074074	27	NA	NA	NA	+	0	NA	NA	NA	NA	NA	NA	NA	NA	NA	NA	0.432713457	4190	4.01158956123888	-1.96552363146088	5.8098559376112
11343	chr1	-	ENSG00000226889.1	processed_transcript,	processed_transcript	0.504492	0.613994	11674	161732646	161736000	3355	processed_transcript	PUTATIVE	RP11-474I16.8	processed_transcript	RP11-474I16.8-001	161736000	1	4203	0.559243	4203	1	0	NA	NA	NA	NA	NA	NA	NA	NA	NA	NA	0	NA	NA	NA	NA	NA	NA	NA	NA	NA	NA	0.417116577	4191	-0.838452801588644	-3.17989050645858	6.53383060282798
11344	chr1	+	ENSG00000118217.5	protein_coding,	protein_coding	33.6496	38.3746	11675	161736084	161933860	197777	protein_coding	KNOWN	ATF6	protein_coding	ATF6-001	161736084	1	4204	36.0121	4204	1	0	NA	NA	NA	NA	NA	NA	NA	NA	NA	NA	0	NA	NA	NA	NA	NA	NA	NA	NA	NA	NA	0.401319736	4192	5.17040982580264	-3.17467027319591	4.68270609566787
11361	chr1	+	ENSG00000254706.1	protein_coding,	protein_coding	0	0.0613994	11694	162335197	162351905	16709	protein_coding	NOVEL	RP11-565P22.6	protein_coding	RP11-565P22.6-001	162335197	1	4213	0.0306997	4213	1	0	NA	NA	NA	NA	NA	NA	NA	NA	NA	NA	0	NA	NA	NA	NA	NA	NA	NA	NA	NA	NA	0.477104579	4201	-5.0256316322453	-5.05667129670793	3.74402800851247
11368	chr1	-	ENSG00000198574.4	protein_coding,protein_coding,	protein_coding	0.151348	0.306997	11702	162365373	162381916	16544	protein_coding	KNOWN	SH2D1B	protein_coding	SH2D1B-201	162381916	1	4218	0.458345	4218	1	0	NA	NA	NA	NA	NA	NA	NA	NA	NA	NA	0	NA	NA	NA	NA	NA	NA	NA	NA	NA	NA	0.385122975	4206	-1.12549415940474	-5.00943721859479	4.81976851788936
11373	chr1	+	ENSG00000152332.11	protein_coding,	protein_coding	191.102	141.464	11707	162467633	162499400	31768	protein_coding	KNOWN	UHMK1	protein_coding	UHMK1-001	162467633	1	4220	166.283	4220	1	1	-81.5	3	0.130434783	0.130434783	0.043478261	23	NA	NA	NA	-	0	NA	NA	NA	NA	NA	NA	NA	NA	NA	NA	0.439512098	4208	7.37749687151262	-2.23008444882304	6.10474685597557
11384	chr1	+	ENSG00000162733.10	protein_coding,protein_coding,	protein_coding	0	2.82437	11718	162602255	162750237	147983	protein_coding	KNOWN	DDR2	protein_coding	DDR2-001	162602255	1	4223	2.82437	4223	1	0	NA	NA	NA	NA	NA	NA	NA	NA	NA	NA	0	NA	NA	NA	NA	NA	NA	NA	NA	NA	NA	0.414717057	4211	1.49792909788642	-5.64052381177334	2.3040331877878
11399	chr1	-	ENSG00000185860.8	processed_transcript,	protein_coding	0.0504492	0	11735	162794248	162825573	31326	protein_coding	KNOWN	C1orf110	processed_transcript	C1orf110-004	162825573	1	4227	0.0252246	4227	1	0	NA	NA	NA	NA	NA	NA	NA	NA	NA	NA	0	NA	NA	NA	NA	NA	NA	NA	NA	NA	NA	0.409518096	4215	-5.3090247978501	-5.25174488307159	3.70752082210238
11428	chr1	-	ENSG00000232995.2	processed_transcript,processed_transcript,processed_transcript,	processed_transcript	6.20525	8.65732	11764	163218109	163291542	73434	processed_transcript	NOVEL	RP11-267N12.3	processed_transcript	RP11-267N12.3-005	163291542	1	4236	22.293855	4236	1	0	NA	NA	NA	NA	NA	NA	NA	NA	NA	NA	0	NA	NA	NA	NA	NA	NA	NA	NA	NA	NA	0.397920416	4224	4.47857420042655	-2.00551436668039	6.11489096589945
11454	chr1	+	ENSG00000185630.11	processed_transcript,	protein_coding	21.7436	23.3932	11790	164528437	164529594	1158	protein_coding	KNOWN	PBX1	processed_transcript	PBX1-006	164528437	1	4249	22.5684	4249	1	1	-143.5	8	0.196078431	0.098039216	0.019607843	51	NA	NA	NA	-	3	143.5|395.5|721	4|10|5	0.032258064516129|0.149253731343284|0.133333333333333	0.0645161290322581|0.0447761194029851|0.166666666666667	0.0645161290322581|0.119402985074627|0	31|67|30	NA|NA|NA	NA|NA|NA	NA|NA|NA	+|-|+	0.401519696	4237	4.49623223632858	-3.06435924405856	4.21334448900756
11466	chr1	+	ENSG00000185630.11	processed_transcript,	protein_coding	0	0.0613994	11802	164787255	164819594	32340	protein_coding	KNOWN	PBX1	processed_transcript	PBX1-005	164787255	1	4254	0.0306997	4254	1	0	NA	NA	NA	NA	NA	NA	NA	NA	NA	NA	0	NA	NA	NA	NA	NA	NA	NA	NA	NA	NA	0.378524295	4242	-5.0256316322453	-5.74497067749795	2.41065695471085
11499	chr1	+	ENSG00000143198.7	protein_coding,protein_coding,	protein_coding	66.0885	33.7697	11835	165600477	165624857	24381	protein_coding	KNOWN	MGST3	protein_coding	MGST3-002	165600477	1	4272	99.8582	4272	1	1	-786	4	0.076923077	0.038461538	0.076923077	26	NA	NA	NA	-	0	NA	NA	NA	NA	NA	NA	NA	NA	NA	NA	0.449310138	4260	6.64180899640337	-2.31296617318928	5.47977263337258
11507	chr1	-	ENSG00000206990.1	misc_RNA,	misc_RNA	0.706289	0.675394	11843	165631822	165631924	103	misc_RNA	NOVEL	Y_RNA.529	misc_RNA	Y_RNA.529-201	165631924	1	4273	0.6908415	4273	1	0	NA	NA	NA	NA	NA	NA	NA	NA	NA	NA	0	NA	NA	NA	NA	NA	NA	NA	NA	NA	NA	0.396520696	4261	-0.533573344322407	-5.72194386622725	3.07839873843592
11508	chr1	-	ENSG00000143149.8	processed_transcript,	protein_coding	0	0.122799	11844	165632012	165634443	2432	protein_coding	KNOWN	ALDH9A1	processed_transcript	ALDH9A1-003	165634443	1	4274	0.0613995	4274	1	1	-1039	4	0.045454545	0.045454545	0.136363636	22	NA	NA	NA	+	0	NA	NA	NA	NA	NA	NA	NA	NA	NA	NA	0.368726255	4262	-4.02562928255806	-6.36334522537461	0.882497501379517
11519	chr1	-	ENSG00000143183.10	processed_transcript,	protein_coding	1106	885.932	11855	165696775	165738113	41339	protein_coding	KNOWN	TMCO1	processed_transcript	TMCO1-005	165738113	1	4281	995.966	4281	1	0	NA	NA	NA	NA	NA	NA	NA	NA	NA	NA	0	NA	NA	NA	NA	NA	NA	NA	NA	NA	NA	0.425114977	4269	9.95995268260158	-2.02534591506203	6.37279827195259
11523	chr1	+	ENSG00000224358.1	processed_transcript,	lincRNA	1.05943	1.71918	11859	165738166	165744413	6248	lincRNA	NOVEL	RP11-466F5.8	processed_transcript	RP11-466F5.8-001	165738166	1	4282	1.389305	4282	1	0	NA	NA	NA	NA	NA	NA	NA	NA	NA	NA	0	NA	NA	NA	NA	NA	NA	NA	NA	NA	NA	0.415316937	4270	0.474363355031323	-2.03595634461081	5.92317685868444
11524	chr1	-	ENSG00000143183.10	protein_coding,	protein_coding	0.403594	0.184198	11860	165696032	165738417	42386	protein_coding	KNOWN	TMCO1	protein_coding	TMCO1-001	165738417	1	4283	0.293896	4283	1	0	NA	NA	NA	NA	NA	NA	NA	NA	NA	NA	0	NA	NA	NA	NA	NA	NA	NA	NA	NA	NA	0.412317536	4271	-1.76662237121433	-4.05778204092025	5.56062827803853
11578	chr1	+	ENSG00000198842.5	protein_coding,	protein_coding	0.0504492	0	11916	167063282	167098366	35085	protein_coding	KNOWN	DUSP27	protein_coding	DUSP27-201	167063282	1	4317	0.0252246	4317	1	0	NA	NA	NA	NA	NA	NA	NA	NA	NA	NA	1	965	4	0.125	0.083333333	0.125	24	NA	NA	NA	+	0.435312937	4305	-5.3090247978501	-4.93252648832382	1.67064274721402
11582	chr1	-	ENSG00000213068.3	processed_pseudogene,	pseudogene	1.16033	0.613994	11920	167131660	167132074	415	pseudogene	KNOWN	RP11-277B15.1	processed_pseudogene	RP11-277B15.1-001	167132074	1	4318	0.887162	4318	1	0	NA	NA	NA	NA	NA	NA	NA	NA	NA	NA	0	NA	NA	NA	NA	NA	NA	NA	NA	NA	NA	0.412517497	4306	-0.172730523330083	-4.93693890921962	4.65635701283933
11622	chr1	-	ENSG00000250762.1	unprocessed_pseudogene,	pseudogene	0.807187	1.04379	11962	167789136	167789486	351	pseudogene	KNOWN	RP1-313L4.4	unprocessed_pseudogene	RP1-313L4.4-001	167789486	1	4330	0.9254885	4330	1	0	NA	NA	NA	NA	NA	NA	NA	NA	NA	NA	0	NA	NA	NA	NA	NA	NA	NA	NA	NA	NA	0.457508498	4318	-0.111713031421495	-1.30812198772139	4.49640890019872
11623	chr1	+	ENSG00000232194.1	processed_transcript,	processed_transcript	0.65584	0.429796	11963	167789644	167790462	819	processed_transcript	NOVEL	RP1-313L4.3	processed_transcript	RP1-313L4.3-001	167789644	1	4331	0.542818	4331	1	0	NA	NA	NA	NA	NA	NA	NA	NA	NA	NA	0	NA	NA	NA	NA	NA	NA	NA	NA	NA	NA	0.429114177	4319	-0.881459533157549	-1.66636442566854	5.8414892266709
11629	chr1	+	ENSG00000143164.11	processed_transcript,	protein_coding	0.0504492	0	11969	167905021	167956785	51765	protein_coding	KNOWN	DCAF6	processed_transcript	DCAF6-007	167905021	1	4333	0.0252246	4333	1	0	NA	NA	NA	NA	NA	NA	NA	NA	NA	NA	1	1077	4	0.166666667	0	0	24	NA	NA	NA	-	0.380923815	4321	-5.3090247978501	-4.21769203904751	6.47536320545037
11630	chr1	-	ENSG00000143158.6	protein_coding,	protein_coding	352.539	450.794	11970	167885967	167905278	19312	protein_coding	KNOWN	BRP44	protein_coding	BRP44-001	167905278	1	4334	401.6665	4334	1	1	-820	4	0.166666667	0	0	24	NA	NA	NA	-	0	NA	NA	NA	NA	NA	NA	NA	NA	NA	NA	0.430313937	4322	8.6498543317674	-2.05381562193689	6.52371191220242
11633	chr1	+	ENSG00000143164.11	nonsense_mediated_decay,	protein_coding	191.909	237.002	11973	167905911	167993288	87378	protein_coding	KNOWN	DCAF6	nonsense_mediated_decay	DCAF6-002	167905911	1	4335	214.4555	4335	1	0	NA	NA	NA	NA	NA	NA	NA	NA	NA	NA	1	187	4	0.166666667	0	0	24	NA	NA	NA	-	0.428914217	4323	7.74453450607915	-2.76076081187455	5.83827521426884
11657	chr1	+	ENSG00000143155.8	protein_coding,	protein_coding	43.4872	40.7078	11997	168148171	168169950	21780	protein_coding	KNOWN	TIPRL	protein_coding	TIPRL-001	168148171	1	4345	42.0975	4345	1	0	NA	NA	NA	NA	NA	NA	NA	NA	NA	NA	0	NA	NA	NA	NA	NA	NA	NA	NA	NA	NA	0.437512498	4333	5.39566265490837	-2.29020651545809	6.72067742787097
11669	chr1	+	ENSG00000227722.1	processed_pseudogene,	pseudogene	0.100898	0	12011	168338292	168338839	548	pseudogene	KNOWN	RP5-1059H15.1	processed_pseudogene	RP5-1059H15.1-001	168338292	1	4352	0.050449	4352	1	0	NA	NA	NA	NA	NA	NA	NA	NA	NA	NA	0	NA	NA	NA	NA	NA	NA	NA	NA	NA	NA	0.440311938	4340	-4.30903051725854	-4.95025768099562	2.2459713967289
11673	chr1	-	ENSG00000215833.2	processed_pseudogene,	pseudogene	0.100898	0	12015	168418899	168420449	1551	pseudogene	KNOWN	RP5-968D22.2	processed_pseudogene	RP5-968D22.2-001	168420449	1	4355	0.050449	4355	1	1	-609.5	4	0.142857143	0.047619048	0.095238095	21	NA	NA	NA	+	0	NA	NA	NA	NA	NA	NA	NA	NA	NA	NA	0.416516697	4343	-4.30903051725854	-5.26278051592555	3.17516753267734
11682	chr1	+	ENSG00000225826.1	processed_transcript,	processed_transcript	0.0504492	0.0613994	12024	168756177	168762124	5948	processed_transcript	NOVEL	RP1-10C16.2	processed_transcript	RP1-10C16.2-001	168756177	1	4364	0.0559243	4364	1	0	NA	NA	NA	NA	NA	NA	NA	NA	NA	NA	0	NA	NA	NA	NA	NA	NA	NA	NA	NA	NA	0.387122575	4352	-4.16038089647601	-5.65498976032131	3.39242239446601
11702	chr1	-	ENSG00000143156.9	processed_transcript,processed_transcript,	protein_coding	67.1983	73.1881	12044	169199990	169337035	137046	protein_coding	KNOWN	NME7	processed_transcript	NME7-005	169337035	1	4373	140.3864	4373	1	0	NA	NA	NA	NA	NA	NA	NA	NA	NA	NA	0	NA	NA	NA	NA	NA	NA	NA	NA	NA	NA	0.369326135	4361	7.13325937041075	-2.81963561624221	6.05322351014422
11706	chr1	+	ENSG00000117475.9	protein_coding,protein_coding,protein_coding,	protein_coding	17.2536	34.6907	12048	169337208	169365778	28571	protein_coding	KNOWN	BLZF1	protein_coding	BLZF1-002	169337208	1	4374	77.91645	4374	1	0	NA	NA	NA	NA	NA	NA	NA	NA	NA	NA	0	NA	NA	NA	NA	NA	NA	NA	NA	NA	NA	0.407118576	4362	6.28385604227596	-3.2210009193358	6.70258502303245
11715	chr1	-	ENSG00000234604.1	processed_pseudogene,	pseudogene	0.0504492	0	12057	169443301	169443399	99	pseudogene	KNOWN	RP1-206D15.5	processed_pseudogene	RP1-206D15.5-001	169443399	1	4378	0.0252246	4378	1	0	NA	NA	NA	NA	NA	NA	NA	NA	NA	NA	0	NA	NA	NA	NA	NA	NA	NA	NA	NA	NA	0.392521496	4366	-5.3090247978501	-5.90865898364061	2.45952708005249
11718	chr1	+	ENSG00000213062.3	pseudogene,	pseudogene	2.01797	3.49977	12060	169455380	169456846	1467	pseudogene	KNOWN	AL021068.1	pseudogene	AL021068.1-201	169455380	1	4380	2.75887	4380	1	1	-606.5	4	0.105263158	0.157894737	0	19	3	2	1	-	0	NA	NA	NA	NA	NA	NA	NA	NA	NA	NA	0.441111778	4368	1.46407747743276	-2.14275946600258	5.05156193769573
11733	chr1	-	ENSG00000188404.4	processed_transcript,protein_coding,	protein_coding	0.0504492	0.184198	12078	169659808	169680839	21032	protein_coding	KNOWN	SELL	protein_coding	SELL-001	169680839	1	4384	0.2346472	4384	1	0	NA	NA	NA	NA	NA	NA	NA	NA	NA	NA	0	NA	NA	NA	NA	NA	NA	NA	NA	NA	NA	0.391521696	4372	-2.09143484982149	-4.43764277658026	5.57786275539683
11740	chr1	-	ENSG00000171806.7	protein_coding,	protein_coding	0.60539	2.27178	12085	169761670	169763830	2161	protein_coding	KNOWN	C1orf156	protein_coding	C1orf156-002	169763830	1	4387	1.438585	4387	1	0	NA	NA	NA	NA	NA	NA	NA	NA	NA	NA	1	696	4	0.15	0.05	0.05	20	NA	NA	NA	-	0.416716657	4375	0.524650466440831	-3.08502225644628	5.00913053231941
11742	chr1	-	ENSG00000171806.7	protein_coding,	protein_coding	3.3801	6.26274	12087	169762283	169764104	1822	protein_coding	KNOWN	C1orf156	protein_coding	C1orf156-003	169764104	1	4389	4.82142	4389	1	0	NA	NA	NA	NA	NA	NA	NA	NA	NA	NA	1	970	4	0.15	0.05	0.05	20	NA	NA	NA	-	0.412717457	4377	2.26945811019976	-2.51172155103322	6.19568546324359
11747	chr1	+	ENSG00000000460.11	processed_transcript,protein_coding,processed_transcript,	protein_coding	49.9447	65.5132	12092	169764220	169795258	31039	protein_coding	KNOWN	C1orf112	protein_coding	C1orf112-202	169764220	1	4390	173.18685	4390	1	1	-1086	4	0.15	0.05	0.05	20	NA	NA	NA	-	0	NA	NA	NA	NA	NA	NA	NA	NA	NA	NA	0.411517696	4378	7.43618558080925	-2.60255849445415	6.55021058137367
11780	chr1	-	ENSG00000231407.1	processed_transcript,	processed_transcript	0.0504492	0	12125	170431350	170501788	70439	processed_transcript	NOVEL	RP11-576I22.2	processed_transcript	RP11-576I22.2-004	170501788	1	4407	0.0252246	4407	1	0	NA	NA	NA	NA	NA	NA	NA	NA	NA	NA	0	NA	NA	NA	NA	NA	NA	NA	NA	NA	NA	0.357528494	4395	-5.3090247978501	-4.85532703520408	4.23161396442635
11782	chr1	+	ENSG00000120370.6	processed_transcript,	protein_coding	0.100898	0	12127	170508203	170522583	14381	protein_coding	KNOWN	GORAB	processed_transcript	GORAB-005	170508203	1	4408	0.050449	4408	1	1	-1946.5	4	0.315789474	0	0	19	1	1	5	-	0	NA	NA	NA	NA	NA	NA	NA	NA	NA	NA	0.346930614	4396	-4.30903051725854	-6.42399070111268	2.54447647644153
11849	chr1	+	ENSG00000117523.10	protein_coding,	protein_coding	0.454043	0.613994	12196	171535814	171561981	26168	protein_coding	KNOWN	PRRC2C	protein_coding	PRRC2C-203	171535814	1	4438	0.5340185	4438	1	0	NA	NA	NA	NA	NA	NA	NA	NA	NA	NA	0	NA	NA	NA	NA	NA	NA	NA	NA	NA	NA	0.358128374	4426	-0.905038372832318	-5.80823523758667	2.19142493260116
11858	chr1	-	ENSG00000117533.10	nonsense_mediated_decay,	protein_coding	1.10988	1.47359	12205	171670232	171711200	40969	protein_coding	KNOWN	VAMP4	nonsense_mediated_decay	VAMP4-001	171711200	1	4443	1.291735	4443	1	0	NA	NA	NA	NA	NA	NA	NA	NA	NA	NA	0	NA	NA	NA	NA	NA	NA	NA	NA	NA	NA	0.405718856	4431	0.369310130868436	-2.81455204574273	5.79017680602829
11864	chr1	+	ENSG00000236741.3	processed_pseudogene,	pseudogene	0.201797	0.122799	12211	171731214	171731782	569	pseudogene	KNOWN	RP4-560B9.4	processed_pseudogene	RP4-560B9.4-001	171731214	1	4445	0.162298	4445	1	0	NA	NA	NA	NA	NA	NA	NA	NA	NA	NA	0	NA	NA	NA	NA	NA	NA	NA	NA	NA	NA	0.412517497	4433	-2.62328287323845	-5.21913555763299	3.23945363229859
11899	chr1	-	ENSG00000135845.4	protein_coding,	protein_coding	23.8625	43.962	12249	172410597	172413226	2630	protein_coding	KNOWN	PIGC	protein_coding	PIGC-004	172413226	1	4465	33.91225	4465	1	0	NA	NA	NA	NA	NA	NA	NA	NA	NA	NA	1	272	6	0.133333333	0.066666667	0.1	30	NA	NA	NA	+	0.437912418	4452	5.08373460193296	-2.15877558679065	5.19941964699707
11943	chr1	+	ENSG00000076321.6	protein_coding,	protein_coding	31.0767	45.3128	12294	173684109	173754885	70777	protein_coding	KNOWN	KLHL20	protein_coding	KLHL20-201	173684109	1	4490	38.19475	4490	1	0	NA	NA	NA	NA	NA	NA	NA	NA	NA	NA	0	NA	NA	NA	NA	NA	NA	NA	NA	NA	NA	0.407318536	4477	5.25530244337123	-2.66523728857368	6.72396209775979
11961	chr1	+	ENSG00000117593.8	protein_coding,	protein_coding	99.9903	116.659	12312	173793797	173827682	33886	protein_coding	KNOWN	DARS2	protein_coding	DARS2-201	173793797	1	4497	108.32465	4497	1	1	-573	4	0.181818182	0.090909091	0.136363636	22	5	1	3	-	0	NA	NA	NA	NA	NA	NA	NA	NA	NA	NA	0.414117177	4484	6.75921776500366	-2.82065451603229	6.11480767144716
11962	chr1	-	ENSG00000120334.11	processed_transcript,	protein_coding	0.353144	0.613994	12313	173772584	173793858	21275	protein_coding	KNOWN	CENPL	processed_transcript	CENPL-009	173793858	1	4498	0.483569	4498	1	0	NA	NA	NA	NA	NA	NA	NA	NA	NA	NA	1	634	4	0.181818182	0.090909091	0.136363636	22	5	1	3	-	0.404719056	4485	-1.04820633371591	-2.93626238039514	5.78109644858782
11966	chr1	-	ENSG00000200710.1	snoRNA,	snoRNA	0.252246	0.0613994	12317	173833284	173833360	77	snoRNA	KNOWN	SNORD81	snoRNA	SNORD81-201	173833360	1	4501	0.1568227	4501	1	0	NA	NA	NA	NA	NA	NA	NA	NA	NA	NA	0	NA	NA	NA	NA	NA	NA	NA	NA	NA	NA	0.465306939	4488	-2.6727936910012	-5.95265705821296	2.34231693876037
11967	chr1	-	ENSG00000202394.1	snoRNA,	snoRNA	0.100898	0.306997	12318	173833507	173833583	77	snoRNA	KNOWN	SNORD47	snoRNA	SNORD47-201	173833583	1	4502	0.2039475	4502	1	0	NA	NA	NA	NA	NA	NA	NA	NA	NA	NA	0	NA	NA	NA	NA	NA	NA	NA	NA	NA	NA	0.463107379	4489	-2.29373027228602	-5.8244945635205	2.54180325064226
11969	chr1	-	ENSG00000234741.2	non_coding,	lincRNA	0.252246	0.245598	12320	173833118	173834039	922	lincRNA	KNOWN	GAS5	non_coding	GAS5-024	173834039	1	4503	0.248922	4503	1	0	NA	NA	NA	NA	NA	NA	NA	NA	NA	NA	0	NA	NA	NA	NA	NA	NA	NA	NA	NA	NA	0.465306939	4490	-2.00623435195981	-6.0835080724772	1.43015893098906
11970	chr1	-	ENSG00000201692.1	snoRNA,	snoRNA	0.252246	0.245598	12321	173833966	173834043	78	snoRNA	KNOWN	SNORD80	snoRNA	SNORD80-201	173834043	1	4504	0.497844	4504	1	0	NA	NA	NA	NA	NA	NA	NA	NA	NA	NA	0	NA	NA	NA	NA	NA	NA	NA	NA	NA	NA	0.465506899	4491	-1.00623435195981	-6.0835080724772	1.42672848796523
11971	chr1	-	ENSG00000234741.2	non_coding,	lincRNA	0.302695	0.245598	12323	173833042	173834044	1003	lincRNA	KNOWN	GAS5	non_coding	GAS5-023	173834044	1	4505	0.2741465	4505	1	0	NA	NA	NA	NA	NA	NA	NA	NA	NA	NA	0	NA	NA	NA	NA	NA	NA	NA	NA	NA	NA	0.465506899	4492	-1.86698103987339	-6.09332486663274	1.42586960104022
11972	chr1	-	ENSG00000200729.1	snoRNA,	snoRNA	1.51348	1.71918	12324	173834486	173834570	85	snoRNA	KNOWN	SNORD79	snoRNA	SNORD79-201	173834570	1	4506	1.61633	4506	1	0	NA	NA	NA	NA	NA	NA	NA	NA	NA	NA	0	NA	NA	NA	NA	NA	NA	NA	NA	NA	NA	0.460707858	4493	0.692721777767617	-6.04489554658448	2.98243034090493
11973	chr1	-	ENSG00000208317.1	snoRNA,	snoRNA	0.201797	0.122799	12325	173834760	173834824	65	snoRNA	KNOWN	SNORD78	snoRNA	SNORD78-201	173834824	1	4507	0.162298	4507	1	0	NA	NA	NA	NA	NA	NA	NA	NA	NA	NA	0	NA	NA	NA	NA	NA	NA	NA	NA	NA	NA	0.463907219	4494	-2.62328287323845	-5.74497067749795	3.3287164508592
11974	chr1	-	ENSG00000206607.1	snoRNA,	snoRNA	0.302695	0.0613994	12326	173835106	173835166	61	snoRNA	KNOWN	SNORD44	snoRNA	SNORD44-201	173835166	1	4508	0.1820472	4508	1	0	NA	NA	NA	NA	NA	NA	NA	NA	NA	NA	0	NA	NA	NA	NA	NA	NA	NA	NA	NA	NA	0.472305539	4495	-2.45761554348796	-6.35151615391565	3.00991394196982
11975	chr1	-	ENSG00000234741.2	non_coding,	lincRNA	1.36213	0.798192	12327	173833039	173835344	2306	lincRNA	KNOWN	GAS5	non_coding	GAS5-028	173835344	1	4509	1.080161	4509	1	0	NA	NA	NA	NA	NA	NA	NA	NA	NA	NA	0	NA	NA	NA	NA	NA	NA	NA	NA	NA	NA	0.474905019	4496	0.111246364787165	-6.44898117194596	2.86852161301358
11976	chr1	-	ENSG00000208313.1	snoRNA,	snoRNA	0.0504492	0	12328	173835439	173835506	68	snoRNA	KNOWN	SNORD77	snoRNA	SNORD77-201	173835506	1	4510	0.0252246	4510	1	1	-1911	3	0.15	0	0.05	20	NA	NA	NA	+	0	NA	NA	NA	NA	NA	NA	NA	NA	NA	NA	0.476704659	4497	-5.3090247978501	-6.1743608917	2.68714222395602
11977	chr1	-	ENSG00000200016.1	snoRNA,	snoRNA	0.454043	0.675394	12329	173835772	173835853	82	snoRNA	KNOWN	SNORD76	snoRNA	SNORD76-201	173835853	1	4511	0.5647185	4511	1	1	-1564	3	0.15	0	0.05	20	NA	NA	NA	+	0	NA	NA	NA	NA	NA	NA	NA	NA	NA	NA	0.480903819	4498	-0.824396200559348	-6.21665231549518	3.66752476575171
11978	chr1	-	ENSG00000208310.1	snoRNA,	snoRNA	0.201797	0.184198	12330	173836017	173836076	60	snoRNA	KNOWN	SNORD75	snoRNA	SNORD75-201	173836076	1	4512	0.1929975	4512	1	1	-1341	3	0.15	0	0.05	20	NA	NA	NA	+	0	NA	NA	NA	NA	NA	NA	NA	NA	NA	NA	0.479904019	4499	-2.37334593527464	-5.95265705821296	2.61201365955221
11981	chr1	-	ENSG00000234741.2	non_coding,non_coding,non_coding,non_coding,non_coding,	lincRNA	0.0504492	0	12333	173833040	173836181	3142	lincRNA	KNOWN	GAS5	non_coding	GAS5-019	173836181	1	4513	0.126123	4513	1	1	-1236	3	0.15	0	0.05	20	NA	NA	NA	+	0	NA	NA	NA	NA	NA	NA	NA	NA	NA	NA	0.475104979	4500	-2.98709670296274	-5.88289013523716	2.6862459002468
11984	chr1	-	ENSG00000200954.1	snoRNA,	snoRNA	0.201797	0	12336	173836809	173836888	80	snoRNA	KNOWN	SNORD74	snoRNA	SNORD74-201	173836888	1	4514	0.1008985	4514	1	1	-529	3	0.15	0	0.05	20	NA	NA	NA	+	0	NA	NA	NA	NA	NA	NA	NA	NA	NA	NA	0.470905819	4501	-3.30902336800154	-4.65667177823041	2.60254334486525
11995	chr1	-	ENSG00000234741.2	non_coding,	lincRNA	0	0.122799	12347	173833039	173838020	4982	lincRNA	KNOWN	GAS5	non_coding	GAS5-027	173838020	1	4517	0.0613995	4517	1	0	NA	NA	NA	NA	NA	NA	NA	NA	NA	NA	1	603	3	0.15	0	0.05	20	NA	NA	NA	+	0.414117177	4504	-4.02562928255806	-4.43764277658026	5.53123059855537
12007	chr1	-	ENSG00000135870.7	protein_coding,	protein_coding	0.0504492	0.122799	12359	173900352	173962202	61851	protein_coding	KNOWN	RC3H1	protein_coding	RC3H1-201	173962202	1	4523	0.0866241	4523	1	1	-999	4	0.227272727	0	0.045454545	22	NA	NA	NA	+	0	NA	NA	NA	NA	NA	NA	NA	NA	NA	NA	0.408718256	4510	-3.52908773164212	-6.22742176025952	1.60272480599653
12019	chr1	-	ENSG00000227373.1	processed_transcript,	processed_transcript	0.201797	0.122799	12371	174084521	174129142	44622	processed_transcript	PUTATIVE	RP11-160H22.5	processed_transcript	RP11-160H22.5-004	174129142	1	4530	0.162298	4530	1	0	NA	NA	NA	NA	NA	NA	NA	NA	NA	NA	1	1590.5	4	0.260869565	0.043478261	0.086956522	23	1	7	2	+	0.403319336	4517	-2.62328287323845	-3.4043627055318	5.69189046328563
12023	chr1	+	ENSG00000152061.16	processed_transcript,	protein_coding	0.100898	0.122799	12375	174200357	174212305	11949	protein_coding	KNOWN	RABGAP1L	processed_transcript	RABGAP1L-019	174200357	1	4532	0.1118485	4532	1	0	NA	NA	NA	NA	NA	NA	NA	NA	NA	NA	0	NA	NA	NA	NA	NA	NA	NA	NA	NA	NA	0.357528494	4519	-3.16038218634078	-5.76052863692523	1.90856853503788
12028	chr1	+	ENSG00000152061.16	processed_transcript,	protein_coding	0.0504492	0.122799	12380	174606516	174674714	68199	protein_coding	KNOWN	RABGAP1L	processed_transcript	RABGAP1L-013	174606516	1	4535	0.0866241	4535	1	1	-251.5	4	0.24	0.04	0.04	25	NA	NA	NA	-	1	1519	4	0.090909091	0	0.090909091	22	NA	NA	NA	+	0.373925215	4522	-3.52908773164212	-5.89142871187623	2.10472712824473
12034	chr1	-	ENSG00000223828.1	processed_pseudogene,	pseudogene	0.0504492	0	12386	174725988	174726257	270	pseudogene	KNOWN	RP11-64I24.1	processed_pseudogene	RP11-64I24.1-001	174726257	1	4536	0.0252246	4536	1	1	-1327.5	5	0.185185185	0.037037037	0.074074074	27	NA	NA	NA	-	1	534.5	4	0.095238095	0	0.142857143	21	NA	NA	NA	+	0.414717057	4523	-5.3090247978501	-5.90001812502317	1.78343910366401
12060	chr1	-	ENSG00000120333.4	processed_transcript,	protein_coding	0.201797	0.0613994	12412	174979925	174983960	4036	protein_coding	KNOWN	MRPS14	processed_transcript	MRPS14-003	174983960	1	4547	0.1315982	4547	1	0	NA	NA	NA	NA	NA	NA	NA	NA	NA	NA	0	NA	NA	NA	NA	NA	NA	NA	NA	NA	NA	0.419116177	4534	-2.92578833886005	-5.88289013523716	2.05559966457737
12061	chr1	-	ENSG00000206659.1	misc_RNA,	misc_RNA	0.0504492	0	12413	174991615	174991716	102	misc_RNA	NOVEL	Y_RNA.450	misc_RNA	Y_RNA.450-201	174991716	1	4548	0.0252246	4548	1	1	-916	7	0.043478261	0.195652174	0.108695652	46	NA	NA	NA	+	0	NA	NA	NA	NA	NA	NA	NA	NA	NA	NA	0.370925815	4535	-5.3090247978501	-5.71434921793937	4.94749614959572
12063	chr1	-	ENSG00000120333.4	protein_coding,	protein_coding	376.099	368.089	12415	174982094	174992561	10468	protein_coding	KNOWN	MRPS14	protein_coding	MRPS14-001	174992561	1	4549	372.094	4549	1	1	-71	7	0.043478261	0.195652174	0.108695652	46	NA	NA	NA	+	0	NA	NA	NA	NA	NA	NA	NA	NA	NA	NA	0.355328934	4536	8.5395233170295	-2.03654803029425	6.5054394324045
12082	chr1	-	ENSG00000143207.13	retained_intron,	protein_coding	0	0.122799	12434	175913989	175916462	2474	protein_coding	KNOWN	RFWD2	retained_intron	RFWD2-005	175916462	1	4563	0.0613995	4563	1	1	-1977	4	0.041666667	0.041666667	0.125	24	NA	NA	NA	+	0	NA	NA	NA	NA	NA	NA	NA	NA	NA	NA	0.381323735	4550	-4.02562928255806	-6.32814506398413	1.05808370064944
12091	chr1	-	ENSG00000143207.13	protein_coding,protein_coding,	protein_coding	1.86662	1.53499	12445	175911248	176176370	265123	protein_coding	KNOWN	RFWD2	protein_coding	RFWD2-201	176176370	1	4566	3.40161	4566	1	0	NA	NA	NA	NA	NA	NA	NA	NA	NA	NA	0	NA	NA	NA	NA	NA	NA	NA	NA	NA	NA	0.452909418	4553	1.76621774320026	-2.88207890978006	4.56310711347898
12107	chr1	-	ENSG00000152092.9	processed_transcript,	protein_coding	0	0.0613994	12461	176945189	177001686	56498	protein_coding	KNOWN	ASTN1	processed_transcript	ASTN1-005	177001686	1	4579	0.0306997	4579	1	0	NA	NA	NA	NA	NA	NA	NA	NA	NA	NA	0	NA	NA	NA	NA	NA	NA	NA	NA	NA	NA	0.435112977	4566	-5.0256316322453	-4.81415886308673	4.42867598970067
12129	chr1	-	ENSG00000120341.10	protein_coding,	protein_coding	0.201797	0.184198	12483	177914467	177939348	24882	protein_coding	KNOWN	AL359075.1	protein_coding	AL359075.1-003	177939348	1	4587	0.1929975	4587	1	0	NA	NA	NA	NA	NA	NA	NA	NA	NA	NA	0	NA	NA	NA	NA	NA	NA	NA	NA	NA	NA	0.413517297	4574	-2.37334593527464	-4.81415886308673	3.74557768102879
12140	chr1	-	ENSG00000224687.1	processed_transcript,	lincRNA	0.252246	0.736793	12495	178060644	178062735	2092	lincRNA	NOVEL	RP11-21M7.1	processed_transcript	RP11-21M7.1-002	178062735	1	4594	0.4945195	4594	1	1	-480	6	0.078947368	0.157894737	0.105263158	38	NA	NA	NA	-	2	1779.5|777.5	5|3	0.121212121212121|0.210526315789474	0.121212121212121|0.0526315789473684	0.0909090909090909|0	33|19	NA|NA	NA|NA	NA|NA	+|+	0.456508698	4580	-1.01590068411809	-2.36924969506689	5.38111597872173
12141	chr1	+	ENSG00000075391.11	protein_coding,	protein_coding	0.0504492	0.0613994	12496	178062864	178448644	385781	protein_coding	KNOWN	RASAL2	protein_coding	RASAL2-202	178062864	1	4595	0.0559243	4595	1	2	-1908.5|-906.5	5|3	0.121212121212121|0.210526315789474	0.121212121212121|0.0526315789473684	0.0909090909090909|0	33|19	NA|NA	NA|NA	NA|NA	+|+	1	351	6	0.078947368	0.157894737	0.105263158	38	NA	NA	NA	-	0.414317137	4581	-4.16038089647601	-2.46556977661158	6.6066844800479
12170	chr1	-	ENSG00000116194.7	protein_coding,	protein_coding	0	0.0613994	12526	178819759	178840157	20399	protein_coding	KNOWN	ANGPTL1	protein_coding	ANGPTL1-003	178840157	1	4611	0.0306997	4611	1	0	NA	NA	NA	NA	NA	NA	NA	NA	NA	NA	0	NA	NA	NA	NA	NA	NA	NA	NA	NA	NA	0.374325135	4597	-5.0256316322453	-5.9706390006812	2.39494318595199
12172	chr1	+	ENSG00000116191.11	processed_transcript,	protein_coding	0.151348	0.122799	12528	178846675	178863126	16452	protein_coding	KNOWN	RALGPS2	processed_transcript	RALGPS2-007	178846675	1	4612	0.1370735	4612	1	0	NA	NA	NA	NA	NA	NA	NA	NA	NA	NA	0	NA	NA	NA	NA	NA	NA	NA	NA	NA	NA	0.361127774	4598	-2.86697840862746	-6.27132192537547	2.38878578396072
12188	chr1	+	ENSG00000234041.1	processed_pseudogene,	pseudogene	0	0.122799	12545	179106899	179107069	171	pseudogene	KNOWN	RP11-345I18.1	processed_pseudogene	RP11-345I18.1-001	179106899	1	4617	0.0613995	4617	1	2	-1991|-1940	3|4	0.111111111111111|0.136363636363636	0|0	0.0555555555555556|0.0454545454545455	18|22	NA|1	NA|1	NA|4	+|+	1	1145	4	0	0.136363636	0.181818182	22	1	3	6	+	0.49290142	4603	-4.02562928255806	-4.04343777395166	2.06652460659295
12189	chr1	-	ENSG00000143322.15	protein_coding,protein_coding,	protein_coding	3.58189	9.20991	12546	179068463	179112179	43717	protein_coding	KNOWN	ABL2	protein_coding	ABL2-201	179112179	1	4618	12.7918	4618	1	0	NA	NA	NA	NA	NA	NA	NA	NA	NA	NA	0	NA	NA	NA	NA	NA	NA	NA	NA	NA	NA	0.374525095	4604	3.67714738243427	-4.18583516802005	3.72276810537101
12239	chr1	-	ENSG00000169905.7	protein_coding,ambiguous_orf,	protein_coding	48.4312	46.6022	12598	179809102	179846934	37833	protein_coding	KNOWN	TOR1AIP2	protein_coding	TOR1AIP2-001	179846934	1	4645	95.0334	4645	1	0	NA	NA	NA	NA	NA	NA	NA	NA	NA	NA	0	NA	NA	NA	NA	NA	NA	NA	NA	NA	NA	0.422515497	4631	6.57036274039154	-3.15141012066641	7.01190219929723
12240	chr1	-	ENSG00000256147.1	protein_coding,	protein_coding	48.3303	46.5408	12599	179833577	179846941	13365	protein_coding	KNOWN	AL359853.4	protein_coding	AL359853.4-201	179846941	1	4646	47.43555	4646	1	0	NA	NA	NA	NA	NA	NA	NA	NA	NA	NA	0	NA	NA	NA	NA	NA	NA	NA	NA	NA	NA	0.422315537	4632	5.56789676973635	-3.17206717732263	6.96294185387923
12245	chr1	+	ENSG00000143337.11	protein_coding,	protein_coding	5.39806	9.39411	12605	179852024	179883189	31166	protein_coding	KNOWN	TOR1AIP1	protein_coding	TOR1AIP1-012	179852024	1	4647	7.396085	4647	1	0	NA	NA	NA	NA	NA	NA	NA	NA	NA	NA	1	936.5	3	0.058823529	0.058823529	0.058823529	17	NA	NA	NA	-	0.422515497	4633	2.88676180510633	-3.69813143224816	5.40143813907305
12263	chr1	+	ENSG00000116260.12	nonsense_mediated_decay,	protein_coding	35.9198	29.6559	12628	180124005	180158809	34805	protein_coding	KNOWN	QSOX1	nonsense_mediated_decay	QSOX1-002	180124005	1	4655	32.78785	4655	1	2	-147|-80	4|6	0.05|0.0263157894736842	0.2|0.184210526315789	0|0.0526315789473684	20|38	3|NA	3|NA	1|NA	-|+	2	335|560	5|4	0.0625|0.166666666666667	0.21875|0.194444444444444	0.03125|0.0555555555555556	32|36	NA|7	NA|6	NA|7	-|-	0.481303739	4641	5.03508939777623	-1.90375838010542	6.16081464876512
12265	chr1	+	ENSG00000121454.3	protein_coding,	protein_coding	0.0504492	0.245598	12631	180199442	180244188	44747	protein_coding	KNOWN	LHX4	protein_coding	LHX4-001	180199442	1	4656	0.1480236	4656	1	5	-1326|-837.5|-340|-297.5|-78	4|4|2|6|6	0.0833333333333333|0.173913043478261|0.0625|0.0769230769230769|0.157894736842105	0.125|0.130434782608696|0|0.153846153846154|0.0526315789473684	0.166666666666667|0.0434782608695652|0|0|0.0263157894736842	24|23|16|39|38	NA|NA|NA|NA|NA	NA|NA|NA|NA|NA	NA|NA|NA|NA|NA	+|-|+|-|+	1	1013	5	0.095238095	0.071428571	0.214285714	42	NA	NA	NA	+	0.49710058	4642	-2.75610088600174	-2.36552754227305	3.65420225055862
12272	chr1	-	ENSG00000135847.4	protein_coding,	protein_coding	0.100898	0.184198	12638	180257365	180472089	214725	protein_coding	KNOWN	ACBD6	protein_coding	ACBD6-001	180472089	1	4661	0.142548	4661	1	0	NA	NA	NA	NA	NA	NA	NA	NA	NA	NA	1	129	4	0.041666667	0.208333333	0.083333333	24	NA	NA	NA	+	0.394321136	4647	-2.81048029700275	-3.65024973568396	6.39778180927786
12291	chr1	-	ENSG00000243155.1	processed_transcript,	processed_transcript	0.302695	0.306997	12657	180913178	180945618	32441	processed_transcript	NOVEL	RP11-46A10.5	processed_transcript	RP11-46A10.5-001	180945618	1	4672	0.304846	4672	1	0	NA	NA	NA	NA	NA	NA	NA	NA	NA	NA	0	NA	NA	NA	NA	NA	NA	NA	NA	NA	NA	0.415916817	4658	-1.71384747891766	-5.83269346343868	3.25416528916374
12329	chr1	+	ENSG00000231684.2	processed_pseudogene,	pseudogene	0.252246	0.429796	12695	182305136	182305469	334	pseudogene	KNOWN	RP11-416K24.2	processed_pseudogene	RP11-416K24.2-001	182305136	1	4696	0.341021	4696	1	0	NA	NA	NA	NA	NA	NA	NA	NA	NA	NA	0	NA	NA	NA	NA	NA	NA	NA	NA	NA	NA	0.467706459	4682	-1.55206751205137	-5.53641939383786	2.20575658847941
12359	chr1	-	ENSG00000135828.6	protein_coding,protein_coding,	protein_coding	3.63234	4.23656	12725	182542769	182558391	15623	protein_coding	KNOWN	RNASEL	protein_coding	RNASEL-001	182558391	1	4702	7.8689	4702	1	0	NA	NA	NA	NA	NA	NA	NA	NA	NA	NA	0	NA	NA	NA	NA	NA	NA	NA	NA	NA	NA	0.464707059	4688	2.97616197430184	-2.88527321149894	5.72607818929403
12381	chr1	-	ENSG00000247330.1	lincRNA,	lincRNA	0.0504492	0.122799	12747	182806325	182808726	2402	lincRNA	NOVEL	AL355999.1	lincRNA	AL355999.1-201	182808726	1	4708	0.0866241	4708	1	0	NA	NA	NA	NA	NA	NA	NA	NA	NA	NA	2	395|94.5	4|4	0.125|0	0.166666666666667|0.217391304347826	0.0833333333333333|0.0434782608695652	24|23	4|NA	7|NA	1|NA	-|+	0.424515097	4694	-3.52908773164212	-2.39937819601251	4.86266780917945
12408	chr1	+	ENSG00000058085.9	protein_coding,	protein_coding	0	0.0613994	12774	183155373	183210396	55024	protein_coding	KNOWN	LAMC2	protein_coding	LAMC2-003	183155373	1	4718	0.0306997	4718	1	0	NA	NA	NA	NA	NA	NA	NA	NA	NA	NA	0	NA	NA	NA	NA	NA	NA	NA	NA	NA	NA	0.428914217	4704	-5.0256316322453	-5.08577227405471	3.22205704652213
12435	chr1	-	ENSG00000116701.9	protein_coding,protein_coding,	protein_coding	0.151348	0	12801	183532407	183538360	5954	protein_coding	KNOWN	NCF2	protein_coding	NCF2-004	183538360	1	4725	0.151348	4725	1	0	NA	NA	NA	NA	NA	NA	NA	NA	NA	NA	0	NA	NA	NA	NA	NA	NA	NA	NA	NA	NA	0.477904419	4711	-2.72405848420259	-5.10550422465953	1.48499601507594
12441	chr1	-	ENSG00000162704.10	protein_coding,	protein_coding	760.471	518.579	12807	183595352	183604861	9510	protein_coding	KNOWN	ARPC5	protein_coding	ARPC5-001	183604861	1	4726	639.525	4726	1	1	-0.5	4	0.043478261	0.086956522	0.260869565	23	4	5	2	-	1	244	7	0.03125	0.125	0.125	32	NA	NA	NA	+	0.396120776	4712	9.32085694711627	-2.19069253921073	6.08620556151983
12459	chr1	+	ENSG00000198860.7	protein_coding,	protein_coding	21.5418	17.99	12825	184020860	184042157	21298	protein_coding	KNOWN	TSEN15	protein_coding	TSEN15-007	184020860	1	4732	19.7659	4732	1	0	NA	NA	NA	NA	NA	NA	NA	NA	NA	NA	0	NA	NA	NA	NA	NA	NA	NA	NA	NA	NA	0.375324935	4718	4.30494174172087	-2.73459907371527	6.89930571484849
12484	chr1	-	ENSG00000135842.12	protein_coding,	protein_coding	0.454043	1.22799	12854	184760164	184943682	183519	protein_coding	KNOWN	FAM129A	protein_coding	FAM129A-001	184943682	1	4746	0.8410165	4746	1	0	NA	NA	NA	NA	NA	NA	NA	NA	NA	NA	1	447	4	0.1	0.15	0.1	20	3	1	3	-	0.415716857	4732	-0.249793989728391	-5.16637318779897	3.7583419755862
12496	chr1	+	ENSG00000116668.8	protein_coding,	protein_coding	3.3801	4.35936	12867	185126291	185260897	134607	protein_coding	KNOWN	SWT1	protein_coding	SWT1-001	185126291	1	4751	3.86973	4751	1	2	-1816.5|-617.5	4|4	0.16|0.0952380952380952	0.08|0.19047619047619	0.12|0.0476190476190476	25|21	NA|NA	NA|NA	NA|NA	-|+	0	NA	NA	NA	NA	NA	NA	NA	NA	NA	NA	0.397720456	4737	1.95223290971598	-2.39027337042411	5.83751854307276
12498	chr1	-	ENSG00000231084.1	processed_pseudogene,	pseudogene	0	0.0613994	12869	185140466	185140842	377	pseudogene	KNOWN	CTA-253N17.1	processed_pseudogene	CTA-253N17.1-001	185140842	1	4752	0.0306997	4752	1	0	NA	NA	NA	NA	NA	NA	NA	NA	NA	NA	0	NA	NA	NA	NA	NA	NA	NA	NA	NA	NA	0.386122775	4738	-5.0256316322453	-6.15367117553042	2.48778575917732
12504	chr1	+	ENSG00000238061.1	processed_pseudogene,	pseudogene	0.0504492	0	12875	185249976	185250954	979	pseudogene	KNOWN	RP4-635A23.4	processed_pseudogene	RP4-635A23.4-001	185249976	1	4758	0.0252246	4758	1	0	NA	NA	NA	NA	NA	NA	NA	NA	NA	NA	0	NA	NA	NA	NA	NA	NA	NA	NA	NA	NA	0.366726655	4744	-5.3090247978501	-5.32503323060996	2.50517042351232
12529	chr1	+	ENSG00000116690.7	protein_coding,protein_coding,protein_coding,protein_coding,protein_coding,	protein_coding	8.02142	12.5869	12901	186265411	186277814	12404	protein_coding	KNOWN	PRG4	protein_coding	PRG4-004	186265411	1	4768	51.5208	4768	1	0	NA	NA	NA	NA	NA	NA	NA	NA	NA	NA	0	NA	NA	NA	NA	NA	NA	NA	NA	NA	NA	0.375124975	4754	5.68708309026287	-5.54987354548849	3.30468096864714
12540	chr1	+	ENSG00000157181.9	protein_coding,	protein_coding	29.4119	37.3308	12912	186344970	186390507	45538	protein_coding	KNOWN	C1orf27	protein_coding	C1orf27-001	186344970	1	4771	33.37135	4771	1	1	-95.5	3	0.176470588	0	0	17	NA	NA	NA	+	0	NA	NA	NA	NA	NA	NA	NA	NA	NA	NA	0.401719656	4757	5.06053814517475	-2.49454599291578	6.14586418371292
12551	chr1	-	ENSG00000073756.6	protein_coding,processed_transcript,	protein_coding	0.60539	4.17516	12923	186640923	186649555	8633	protein_coding	KNOWN	PTGS2	protein_coding	PTGS2-001	186649555	1	4777	4.78055	4777	1	0	NA	NA	NA	NA	NA	NA	NA	NA	NA	NA	0	NA	NA	NA	NA	NA	NA	NA	NA	NA	NA	0.377924415	4763	2.25717660913194	-3.05593616853766	4.50456725966788
12554	chr1	+	ENSG00000116711.7	protein_coding,	protein_coding	63.4146	89.2747	12926	186798122	186957806	159685	protein_coding	KNOWN	PLA2G4A	protein_coding	PLA2G4A-202	186798122	1	4778	76.34465	4778	1	0	NA	NA	NA	NA	NA	NA	NA	NA	NA	NA	0	NA	NA	NA	NA	NA	NA	NA	NA	NA	NA	0.365326935	4764	6.25445515578763	-3.70752448864046	4.88890709037833
12612	chr1	+	ENSG00000231767.2	processed_pseudogene,processed_pseudogene,	pseudogene	0.252246	0.552595	12984	192685313	192685778	466	pseudogene	KNOWN	RP11-92K2.2	processed_pseudogene	RP11-92K2.2-001	192685313	1	4822	0.804841	4822	1	0	NA	NA	NA	NA	NA	NA	NA	NA	NA	NA	0	NA	NA	NA	NA	NA	NA	NA	NA	NA	NA	0.394121176	4808	-0.313224294477973	-6.1332739808482	1.42458032271076
12621	chr1	-	ENSG00000234473.1	processed_pseudogene,	pseudogene	0.151348	0.491195	12993	192962579	192963807	1229	pseudogene	KNOWN	RP11-101E13.1	processed_pseudogene	RP11-101E13.1-001	192963807	1	4828	0.3212715	4828	1	0	NA	NA	NA	NA	NA	NA	NA	NA	NA	NA	0	NA	NA	NA	NA	NA	NA	NA	NA	NA	NA	0.417116577	4814	-1.63813508990234	-6.11316115121094	1.88016201171275
12640	chr1	-	ENSG00000116750.7	protein_coding,	protein_coding	0.403594	1.28939	13017	193020922	193029210	8289	protein_coding	KNOWN	UCHL5	protein_coding	UCHL5-010	193029210	1	4834	0.846492	4834	1	0	NA	NA	NA	NA	NA	NA	NA	NA	NA	NA	0	NA	NA	NA	NA	NA	NA	NA	NA	NA	NA	0.373325335	4820	-0.240431661278985	-3.99662803812749	4.09922482380734
12643	chr1	+	ENSG00000116747.8	protein_coding,	protein_coding	0.0504492	0	13020	193038362	193045061	6700	protein_coding	KNOWN	TROVE2	protein_coding	TROVE2-012	193038362	1	4835	0.0252246	4835	1	0	NA	NA	NA	NA	NA	NA	NA	NA	NA	NA	1	432.5	4	0.285714286	0	0.095238095	21	5	1	3	+	0.379924015	4821	-5.3090247978501	-6.11316115121094	2.02246156669325
12652	chr1	+	ENSG00000134371.8	processed_transcript,	protein_coding	0.0504492	0	13029	193202156	193220298	18143	protein_coding	KNOWN	CDC73	processed_transcript	CDC73-003	193202156	1	4840	0.0252246	4840	1	0	NA	NA	NA	NA	NA	NA	NA	NA	NA	NA	0	NA	NA	NA	NA	NA	NA	NA	NA	NA	NA	0.344731054	4826	-5.3090247978501	-6.29378333141845	1.40686774759589
12704	chr1	-	ENSG00000177888.6	protein_coding,	protein_coding	0	0.0613994	13081	197128455	197169672	41218	protein_coding	KNOWN	ZBTB41	protein_coding	ZBTB41-001	197169672	1	4867	0.0306997	4867	1	3	-639.5|-1072.5|-1608	5|4|4	0.222222222222222|0.238095238095238|0.181818181818182	0.0740740740740741|0.0476190476190476|0.0454545454545455	0.111111111111111|0.0476190476190476|0.0454545454545455	27|21|22	NA|1|1	NA|4|6	NA|3|1	-|+|-	0	NA	NA	NA	NA	NA	NA	NA	NA	NA	NA	0.413517297	4853	-5.0256316322453	-5.15091341944115	6.3936901696676
12719	chr1	-	ENSG00000213047.6	retained_intron,	protein_coding	0	0.0613994	13097	197514697	197515903	1207	protein_coding	KNOWN	DENND1B	retained_intron	DENND1B-006	197515903	1	4874	0.0306997	4874	1	0	NA	NA	NA	NA	NA	NA	NA	NA	NA	NA	0	NA	NA	NA	NA	NA	NA	NA	NA	NA	NA	0.334533093	4860	-5.0256316322453	-6.24920486798106	3.15016383976922
12724	chr1	+	ENSG00000235582.1	processed_pseudogene,	pseudogene	0.201797	0.552595	13103	197704766	197705239	474	pseudogene	KNOWN	RP11-448G4.2	processed_pseudogene	RP11-448G4.2-001	197704766	1	4878	0.377196	4878	1	0	NA	NA	NA	NA	NA	NA	NA	NA	NA	NA	0	NA	NA	NA	NA	NA	NA	NA	NA	NA	NA	0.330333933	4864	-1.40661371794848	-5.97971472484316	2.61474847214055
12733	chr1	-	ENSG00000213047.6	retained_intron,	protein_coding	1.46303	2.39458	13112	197703139	197744556	41418	protein_coding	KNOWN	DENND1B	retained_intron	DENND1B-005	197744556	1	4882	1.928805	4882	1	1	-82	4	0.125	0.125	0	24	NA	NA	NA	+	3	490.5|308|93	4|4|5	0.0952380952380952|0|0.09375	0.238095238095238|0.25|0.09375	0|0.0357142857142857|0.09375	21|28|32	NA|NA|NA	NA|NA|NA	NA|NA|NA	+|-|-	0.382523495	4868	0.947707295925461	-3.98287627144878	6.40818812237908
12736	chr1	+	ENSG00000203724.6	protein_coding,	protein_coding	2.52246	1.28939	13115	197871777	197876497	4721	protein_coding	KNOWN	C1orf53	protein_coding	C1orf53-001	197871777	1	4883	1.905925	4883	1	0	NA	NA	NA	NA	NA	NA	NA	NA	NA	NA	1	284.5	4	0.095238095	0.142857143	0	21	NA	NA	NA	-	0.386322735	4869	0.930491348913664	-2.62552250488108	6.11400802642441
12741	chr1	+	ENSG00000143355.9	protein_coding,	protein_coding	0.302695	0.245598	13122	197886504	197901998	15495	protein_coding	KNOWN	LHX9	protein_coding	LHX9-002	197886504	1	4884	0.2741465	4884	1	1	-1425.5	4	0.111111111	0.296296296	0.037037037	27	7	4	4	+	0	NA	NA	NA	NA	NA	NA	NA	NA	NA	NA	0.525294941	4870	-1.86698103987339	-4.32637124697295	3.4896410606792
12773	chr1	-	ENSG00000229989.2	processed_transcript,	lincRNA	0.0504492	0.0613994	13154	198776787	198906539	129753	lincRNA	NOVEL	RP11-31E23.1	processed_transcript	RP11-31E23.1-001	198906539	1	4897	0.0559243	4897	1	0	NA	NA	NA	NA	NA	NA	NA	NA	NA	NA	0	NA	NA	NA	NA	NA	NA	NA	NA	NA	NA	0.396320736	4883	-4.16038089647601	-4.55143730399587	4.08365281444326
12813	chr1	-	ENSG00000118193.7	protein_coding,	protein_coding	77.0359	47.3389	13195	200520628	200589862	69235	protein_coding	KNOWN	KIF14	protein_coding	KIF14-001	200589862	1	4923	62.1874	4923	1	0	NA	NA	NA	NA	NA	NA	NA	NA	NA	NA	0	NA	NA	NA	NA	NA	NA	NA	NA	NA	NA	0.416316737	4909	5.95855039551752	-1.83112054018455	5.63011315287653
12908	chr1	-	ENSG00000159176.8	protein_coding,	protein_coding	0.302695	0.245598	13298	201452662	201476387	23726	protein_coding	KNOWN	CSRP1	protein_coding	CSRP1-004	201476387	1	4952	0.2741465	4952	1	0	NA	NA	NA	NA	NA	NA	NA	NA	NA	NA	0	NA	NA	NA	NA	NA	NA	NA	NA	NA	NA	0.484503099	4938	-1.86698103987339	-3.72458762477623	5.21969373515145
12929	chr1	-	ENSG00000231871.1	processed_transcript,	processed_transcript	2.47201	2.51738	13320	201657387	201798687	141301	processed_transcript	PUTATIVE	RP11-90L20.3	processed_transcript	RP11-90L20.3-001	201798687	1	4963	2.494695	4963	1	1	-35.5	4	0.157894737	0	0.052631579	19	NA	NA	NA	+	1	464.5	5	0.08	0.16	0	25	NA	NA	NA	-	0.422915417	4949	1.31886344326402	-3.35629155031591	4.48028866012365
12930	chr1	+	ENSG00000198700.5	processed_transcript,	protein_coding	0.100898	0	13321	201816423	201819944	3522	protein_coding	KNOWN	IPO9	processed_transcript	IPO9-002	201816423	1	4964	0.050449	4964	1	0	NA	NA	NA	NA	NA	NA	NA	NA	NA	NA	0	NA	NA	NA	NA	NA	NA	NA	NA	NA	NA	0.407518496	4950	-4.30903051725854	-5.92609752844423	1.23141028152681
12958	chr1	+	ENSG00000176393.6	processed_transcript,	protein_coding	0.554941	0.368396	13350	201970597	201973624	3028	protein_coding	KNOWN	RNPEP	processed_transcript	RNPEP-012	201970597	1	4973	0.4616685	4973	1	0	NA	NA	NA	NA	NA	NA	NA	NA	NA	NA	0	NA	NA	NA	NA	NA	NA	NA	NA	NA	NA	0.482703459	4959	-1.11507079534419	-5.81634199513411	3.55060076851528
12967	chr1	+	ENSG00000249007.1	processed_transcript,	processed_transcript	0	0.0613994	13359	201980498	201984785	4288	processed_transcript	PUTATIVE	RP11-510N19.5	processed_transcript	RP11-510N19.5-001	201980498	1	4977	0.0306997	4977	1	2	-1139.5|-62	4|5	0.206896551724138|0.117647058823529	0.137931034482759|0.117647058823529	0.0344827586206897|0.176470588235294	29|34	NA|NA	NA|NA	NA|NA	-|+	1	1434.5	5	0.297297297	0.162162162	0.054054054	37	NA	NA	NA	-	0.532293541	4963	-5.0256316322453	-5.0375916461644	4.15856033283096
12968	chr1	+	ENSG00000163435.10	processed_transcript,	protein_coding	0.100898	0.0613994	13360	201981573	201982404	832	protein_coding	KNOWN	ELF3	processed_transcript	ELF3-008	201981573	1	4978	0.0811487	4978	1	1	-1137	5	0.117647059	0.117647059	0.176470588	34	NA	NA	NA	+	1	359.5	5	0.297297297	0.162162162	0.054054054	37	NA	NA	NA	-	0.553889222	4964	-3.62328820675226	-5.58406830956248	3.78701071041845
12971	chr1	+	ENSG00000232296.1	processed_pseudogene,	pseudogene	0.151348	0.0613994	13363	201997734	201997820	87	pseudogene	KNOWN	RP11-510N19.2	processed_pseudogene	RP11-510N19.2-001	201997734	1	4979	0.1063737	4979	1	0	NA	NA	NA	NA	NA	NA	NA	NA	NA	NA	0	NA	NA	NA	NA	NA	NA	NA	NA	NA	NA	0.430713857	4965	-3.23278659413959	-4.28079027023914	1.11580832310117
13014	chr1	+	ENSG00000232626.1	processed_pseudogene,	pseudogene	0.201797	0.184198	13406	202407524	202408696	1173	pseudogene	KNOWN	RP11-175B9.2	processed_pseudogene	RP11-175B9.2-001	202407524	1	4996	0.1929975	4996	1	1	-728.5	4	0.238095238	0.047619048	0.095238095	21	3	1	5	+	1	232	4	0.1	0.2	0	20	NA	NA	NA	-	0.396520696	4982	-2.37334593527464	-5.46458401846212	2.17221993365278
13035	chr1	+	ENSG00000226148.1	processed_pseudogene,	pseudogene	0.0504492	0	13427	202765158	202766222	1065	pseudogene	KNOWN	RP11-480I12.1	processed_pseudogene	RP11-480I12.1-001	202765158	1	5007	0.0252246	5007	1	0	NA	NA	NA	NA	NA	NA	NA	NA	NA	NA	0	NA	NA	NA	NA	NA	NA	NA	NA	NA	NA	0.397720456	4993	-5.3090247978501	-5.8244945635205	1.69562150277655
13039	chr1	-	ENSG00000117139.10	protein_coding,	protein_coding	2.9765	3.92956	13431	202696571	202777546	80976	protein_coding	KNOWN	KDM5B	protein_coding	KDM5B-003	202777546	1	5008	3.45303	5008	1	2	-115|-1329.5	5|4	0.0384615384615385|0.111111111111111	0.0384615384615385|0.0740740740740741	0.192307692307692|0.037037037037037	26|27	NA|NA	NA|NA	NA|NA	-|+	8	1632|1533|1099.5|1072|766.5|564.5|370|157	4|4|4|4|4|6|5|6	0.272727272727273|0.125|0.0869565217391304|0.0625|0|0.027027027027027|0.09375|0.0476190476190476	0|0.166666666666667|0.217391304347826|0.1875|0|0.297297297297297|0.1875|0.380952380952381	0.0454545454545455|0.125|0.0434782608695652|0.03125|0.142857142857143|0.0540540540540541|0.03125|0.0238095238095238	22|24|23|32|21|37|32|42	NA|2|5|NA|NA|NA|NA|NA	NA|6|1|NA|NA|NA|NA|NA	NA|4|4|NA|NA|NA|NA|NA	+|-|+|-|-|-|-|+	0.519496101	4994	1.78786286841175	-3.42435853284522	4.65823226778092
13046	chr1	-	ENSG00000214796.3	processed_transcript,	processed_transcript	0.554941	1.16659	13438	202820956	202830736	9781	processed_transcript	NOVEL	RP11-480I12.5	processed_transcript	RP11-480I12.5-002	202830736	1	5012	0.8607655	5012	1	0	NA	NA	NA	NA	NA	NA	NA	NA	NA	NA	2	305.5|223.5	8|4	0.0819672131147541|0.103448275862069	0.131147540983607|0.137931034482759	0.19672131147541|0.0689655172413793	61|29	NA|NA	NA|NA	NA|NA	-|-	0.457308538	4998	-0.216307839920756	-2.31727385186194	6.2083370603563
13048	chr1	+	ENSG00000234996.2	processed_transcript,	processed_transcript	0.554941	0.613994	13440	202830882	202844369	13488	processed_transcript	NOVEL	RP11-480I12.7	processed_transcript	RP11-480I12.7-001	202830882	1	5013	0.5844675	5013	1	2	-451.5|-369.5	8|4	0.0819672131147541|0.103448275862069	0.131147540983607|0.137931034482759	0.19672131147541|0.0689655172413793	61|29	NA|NA	NA|NA	NA|NA	-|-	0	NA	NA	NA	NA	NA	NA	NA	NA	NA	NA	0.540291942	4999	-0.774805290647838	-2.56878355761545	4.87377205299057
13050	chr1	-	ENSG00000183155.4	protein_coding,	protein_coding	10.7961	9.45551	13442	202848085	202858263	10179	protein_coding	KNOWN	RABIF	protein_coding	RABIF-001	202858263	1	5015	10.125805	5015	1	0	NA	NA	NA	NA	NA	NA	NA	NA	NA	NA	1	407	7	0.108695652	0.217391304	0.065217391	46	NA	NA	NA	+	0.422715457	5001	3.33996470148634	-1.89568340136835	5.55820527599621
13072	chr1	+	ENSG00000163444.7	retained_intron,	protein_coding	82.5349	123.351	13465	202976531	202985222	8692	protein_coding	KNOWN	TMEM183A	retained_intron	TMEM183A-005	202976531	1	5024	102.94295	5024	1	0	NA	NA	NA	NA	NA	NA	NA	NA	NA	NA	0	NA	NA	NA	NA	NA	NA	NA	NA	NA	NA	0.435112977	5010	6.6857012208298	-1.4842017418253	6.40896931703362
13120	chr1	+	ENSG00000188783.5	protein_coding,	protein_coding	0.0504492	0.0613994	13514	203444956	203460480	15525	protein_coding	KNOWN	PRELP	protein_coding	PRELP-001	203444956	1	5042	0.0559243	5042	1	1	-128	5	0.208333333	0	0	24	NA	NA	NA	-	0	NA	NA	NA	NA	NA	NA	NA	NA	NA	NA	0.48830234	5028	-4.16038089647601	-3.85420513683223	3.48917862732606
13124	chr1	+	ENSG00000058668.10	protein_coding,protein_coding,protein_coding,	protein_coding	75.5225	103.274	13518	203595928	203713207	117280	protein_coding	KNOWN	ATP2B4	protein_coding	ATP2B4-201	203595928	1	5044	268.19475	5044	1	1	-233	4	0.125	0	0.125	32	NA	NA	NA	-	3	111|681|960.5	3|4|5	0.0555555555555556|0.192307692307692|0.0810810810810811	0.0555555555555556|0.0384615384615385|0.135135135135135	0.0555555555555556|0.192307692307692|0.189189189189189	18|26|37	NA|NA|NA	NA|NA|NA	NA|NA|NA	+|+|+	0.48790242	5030	8.06713718606597	-2.83602479370705	5.76359122321061
13146	chr1	+	ENSG00000182004.8	processed_transcript,processed_transcript,	protein_coding	95.3994	94.1867	13543	203830731	203839212	8482	protein_coding	KNOWN	SNRPE	processed_transcript	SNRPE-005	203830731	1	5054	189.5861	5054	1	0	NA	NA	NA	NA	NA	NA	NA	NA	NA	NA	0	NA	NA	NA	NA	NA	NA	NA	NA	NA	NA	0.461107778	5040	7.56670938293396	-2.93626238039514	2.87364863641762
13152	chr1	-	ENSG00000232917.4	processed_pseudogene,	pseudogene	0.201797	0.306997	13549	203872851	203873141	291	pseudogene	KNOWN	RP11-450D21.1	processed_pseudogene	RP11-450D21.1-001	203873141	1	5056	0.254397	5056	1	0	NA	NA	NA	NA	NA	NA	NA	NA	NA	NA	0	NA	NA	NA	NA	NA	NA	NA	NA	NA	NA	0.415316937	5042	-1.97484643727862	-5.86596310912511	1.57877644097787
13166	chr1	+	ENSG00000234555.1	ambiguous_orf,	processed_transcript	0.0504492	0.0613994	13564	204100190	204101094	905	processed_transcript	NOVEL	RP11-74C13.4	ambiguous_orf	RP11-74C13.4-001	204100190	1	5061	0.0559243	5061	1	4	-1796|-1752.5|-1067|-836	5|5|1|4	0.15625|0.151515151515152|0|0.0714285714285714	0.125|0.121212121212121|0|0.25	0.0625|0|0|0.107142857142857	32|33|16|28	NA|NA|NA|NA	NA|NA|NA|NA	NA|NA|NA|NA	-|-|+|-	5	203|318.5|1014|1104.5|1875	4|4|5|4|4	0.0769230769230769|0.142857142857143|0.1875|0.157894736842105|0.192307692307692	0.307692307692308|0.19047619047619|0.125|0|0.0384615384615385	0.0384615384615385|0.0476190476190476|0.125|0.105263157894737|0.0769230769230769	26|21|32|19|26	NA|5|NA|NA|NA	NA|3|NA|NA|NA	NA|1|NA|NA|NA	-|+|-|+|-	0.557688462	5047	-4.16038089647601	-3.9138412879498	2.45868750093964
13186	chr1	-	ENSG00000143850.5	protein_coding,protein_coding,protein_coding,protein_coding,protein_coding,protein_coding,	protein_coding	0.0504492	0	13585	204218357	204226607	8251	protein_coding	KNOWN	PLEKHA6	protein_coding	PLEKHA6-201	204226607	1	5069	0.1513476	5069	1	1	-445	4	0.045454545	0.045454545	0.136363636	22	NA	NA	NA	-	0	NA	NA	NA	NA	NA	NA	NA	NA	NA	NA	0.553289342	5055	-2.72406229712895	-5.50332291361138	1.23435661552992
13191	chr1	-	ENSG00000223673.1	ambiguous_orf,	processed_transcript	0.0504492	0.0613994	13590	204336927	204346793	9867	processed_transcript	NOVEL	RP11-739N20.1	ambiguous_orf	RP11-739N20.1-001	204346793	1	5073	0.0559243	5073	1	0	NA	NA	NA	NA	NA	NA	NA	NA	NA	NA	0	NA	NA	NA	NA	NA	NA	NA	NA	NA	NA	0.482703459	5059	-4.16038089647601	-3.98973573524387	6.55906290776593
13192	chr1	+	ENSG00000226330.1	processed_transcript,	processed_transcript	0	0.0613994	13591	204346978	204404974	57997	processed_transcript	NOVEL	RP11-739N20.2	processed_transcript	RP11-739N20.2-001	204346978	1	5074	0.0306997	5074	1	0	NA	NA	NA	NA	NA	NA	NA	NA	NA	NA	0	NA	NA	NA	NA	NA	NA	NA	NA	NA	NA	0.49030194	5060	-5.0256316322453	-3.58300900738382	5.27670373526643
13193	chr1	+	ENSG00000237848.1	processed_pseudogene,	pseudogene	0.403594	0.245598	13592	204363669	204363902	234	pseudogene	KNOWN	RP11-739N20.3	processed_pseudogene	RP11-739N20.3-001	204363669	1	5075	0.324596	5075	1	0	NA	NA	NA	NA	NA	NA	NA	NA	NA	NA	0	NA	NA	NA	NA	NA	NA	NA	NA	NA	NA	0.375924815	5061	-1.62328287323845	-6.18481809102071	1.81981694445485
13195	chr1	-	ENSG00000158615.7	protein_coding,	protein_coding	39.8044	88.7835	13594	204375080	204380945	5866	protein_coding	KNOWN	PPP1R15B	protein_coding	PPP1R15B-201	204380945	1	5076	64.29395	5076	1	1	-246	2	0	0.03125	0	32	NA	NA	NA	+	0	NA	NA	NA	NA	NA	NA	NA	NA	NA	NA	0.462907419	5062	6.00661108258604	-2.57392846964701	3.40397175077451
13217	chr1	+	ENSG00000198625.7	protein_coding,	protein_coding	0.201797	0.245598	13616	204511917	204518516	6600	protein_coding	KNOWN	MDM4	protein_coding	MDM4-007	204511917	1	5080	0.2236975	5080	1	0	NA	NA	NA	NA	NA	NA	NA	NA	NA	NA	0	NA	NA	NA	NA	NA	NA	NA	NA	NA	NA	0.421315737	5066	-2.16037896168102	-6.33978328416393	2.15612602943229
13258	chr1	-	ENSG00000174529.6	protein_coding,	protein_coding	0	0.0613994	13661	205052258	205053645	1388	protein_coding	KNOWN	TMEM81	protein_coding	TMEM81-001	205053645	1	5098	0.0306997	5098	1	0	NA	NA	NA	NA	NA	NA	NA	NA	NA	NA	0	NA	NA	NA	NA	NA	NA	NA	NA	NA	NA	0.397920416	5084	-5.0256316322453	-6.04489554658448	1.83477753760431
13260	chr1	-	ENSG00000117222.9	protein_coding,protein_coding,	protein_coding	20.9364	16.9462	13663	205055270	205091143	35874	protein_coding	KNOWN	RBBP5	protein_coding	RBBP5-001	205091143	1	5099	37.8826	5099	1	0	NA	NA	NA	NA	NA	NA	NA	NA	NA	NA	0	NA	NA	NA	NA	NA	NA	NA	NA	NA	NA	0.429314137	5085	5.2434634457143	-2.90027387136314	4.85996778715331
13264	chr1	-	ENSG00000133059.11	protein_coding,protein_coding,	protein_coding	3.63234	3.13137	13667	205111633	205180694	69062	protein_coding	KNOWN	DSTYK	protein_coding	DSTYK-002	205180694	1	5102	6.76371	5102	1	1	-27	4	0.115384615	0.115384615	0	26	NA	NA	NA	-	1	508.5	6	0.183673469	0.224489796	0.020408163	49	NA	NA	NA	-	0.411717656	5088	2.7578148042584	-2.18608952964841	6.40240780892706
13274	chr1	-	ENSG00000163545.7	protein_coding,	protein_coding	1.46303	1.16659	13677	205271187	205290883	19697	protein_coding	KNOWN	NUAK2	protein_coding	NUAK2-001	205290883	1	5106	1.31481	5106	1	0	NA	NA	NA	NA	NA	NA	NA	NA	NA	NA	0	NA	NA	NA	NA	NA	NA	NA	NA	NA	NA	0.50469906	5092	0.39485433422294	-2.2334726681991	5.65328835000704
13276	chr1	+	ENSG00000235363.1	processed_pseudogene,	pseudogene	0.0504492	0.0613994	13679	205320375	205320599	225	pseudogene	KNOWN	SNRPGP10	processed_pseudogene	SNRPGP10-001	205320375	1	5108	0.0559243	5108	1	1	-1762	4	0.272727273	0	0.136363636	22	5	4	1	+	0	NA	NA	NA	NA	NA	NA	NA	NA	NA	NA	0.49710058	5094	-4.16038089647601	-6.04489554658448	2.73655380744337
13298	chr1	+	ENSG00000117266.10	protein_coding,	protein_coding	3.78369	2.94717	13701	205473822	205497001	23180	protein_coding	KNOWN	CDK18	protein_coding	CDK18-005	205473822	1	5116	3.36543	5116	1	4	-1462.5|-204.5|-157.5|-33	4|6|5|4	0.263157894736842|0.195121951219512|0.0869565217391304|0.222222222222222	0.0526315789473684|0.195121951219512|0.173913043478261|0	0|0.0487804878048781|0|0	19|41|23|18	2|NA|NA|NA	1|NA|NA|NA	3|NA|NA|NA	-|+|+|-	2	840|1207.5	4|5	0.0454545454545455|0.172413793103448	0.0909090909090909|0.0689655172413793	0.0909090909090909|0.103448275862069	22|29	NA|NA	NA|NA	NA|NA	+|-	0.513897221	5102	1.75079084933317	-2.3051019399957	5.68263970870937
13333	chr1	-	ENSG00000069275.10	processed_transcript,	protein_coding	0.958535	0.306997	13736	205687580	205688854	1275	protein_coding	KNOWN	NUCKS1	processed_transcript	NUCKS1-002	205688854	1	5125	0.632766	5125	1	1	-1401.5	5	0.161290323	0.032258065	0.064516129	31	NA	NA	NA	+	0	NA	NA	NA	NA	NA	NA	NA	NA	NA	NA	0.394721056	5111	-0.660256012379433	-5.90865898364061	2.66137655187785
13343	chr1	-	ENSG00000117280.8	protein_coding,	protein_coding	15.9419	14.7973	13746	205738565	205744577	6013	protein_coding	KNOWN	RAB7L1	protein_coding	RAB7L1-002	205744577	1	5128	15.3696	5128	1	0	NA	NA	NA	NA	NA	NA	NA	NA	NA	NA	1	640	4	0.090909091	0	0.045454545	22	NA	NA	NA	-	0.423115377	5114	3.94200771368796	-2.83396592026222	5.54664645955506
13391	chr1	+	ENSG00000163486.7	processed_transcript,	protein_coding	0.0504492	0	13795	206566213	206580621	14409	protein_coding	KNOWN	SRGAP2	processed_transcript	SRGAP2-004	206566213	1	5148	0.0252246	5148	1	0	NA	NA	NA	NA	NA	NA	NA	NA	NA	NA	0	NA	NA	NA	NA	NA	NA	NA	NA	NA	NA	0.408518296	5134	-5.3090247978501	-5.76052863692523	2.80858357438581
13398	chr1	+	ENSG00000143466.7	processed_transcript,	protein_coding	13.5204	17.1918	13803	206643819	206670220	26402	protein_coding	KNOWN	IKBKE	processed_transcript	IKBKE-002	206643819	1	5151	15.3561	5151	1	0	NA	NA	NA	NA	NA	NA	NA	NA	NA	NA	1	816	5	0.153846154	0	0.076923077	26	NA	NA	NA	+	0.50309938	5137	3.94073995514672	-2.33027468945766	6.32336941746128
13420	chr1	+	ENSG00000143479.11	protein_coding,	protein_coding	15.4879	13.0781	13825	206808924	206822542	13619	protein_coding	KNOWN	DYRK3	protein_coding	DYRK3-002	206808924	1	5159	14.283	5159	1	0	NA	NA	NA	NA	NA	NA	NA	NA	NA	NA	0	NA	NA	NA	NA	NA	NA	NA	NA	NA	NA	0.456508698	5145	3.83622712961541	-2.01656304957886	5.82751328924681
13422	chr1	+	ENSG00000143479.11	processed_transcript,	protein_coding	0.252246	0.0613994	13827	206809073	206857764	48692	protein_coding	KNOWN	DYRK3	processed_transcript	DYRK3-003	206809073	1	5161	0.1568227	5161	1	0	NA	NA	NA	NA	NA	NA	NA	NA	NA	NA	0	NA	NA	NA	NA	NA	NA	NA	NA	NA	NA	0.463107379	5147	-2.6727936910012	-3.11345769424687	4.67077030193455
13438	chr1	+	ENSG00000162891.6	protein_coding,	protein_coding	0	0.0613994	13843	207038699	207042568	3870	protein_coding	KNOWN	IL20	protein_coding	IL20-002	207038699	1	5169	0.0306997	5169	1	0	NA	NA	NA	NA	NA	NA	NA	NA	NA	NA	1	397.5	4	0.08	0.04	0.12	25	NA	NA	NA	-	0.397120576	5155	-5.0256316322453	-4.22037886407892	3.63658567931554
13442	chr1	+	ENSG00000162892.11	protein_coding,protein_coding,nonsense_mediated_decay,	protein_coding	0.0504492	0.245598	13847	207070789	207077210	6422	protein_coding	KNOWN	IL24	protein_coding	IL24-001	207070789	1	5170	0.4440708	5170	1	0	NA	NA	NA	NA	NA	NA	NA	NA	NA	NA	4	813|1053.5|1327.5|1629.5	4|5|4|4	0.115384615384615|0.260869565217391|0.222222222222222|0.0967741935483871	0.115384615384615|0|0.148148148148148|0.0967741935483871	0.153846153846154|0|0.037037037037037|0.161290322580645	26|23|27|31	NA|NA|NA|5	NA|NA|NA|7	NA|NA|NA|6	-|+|-|+	0.445110978	5156	-1.17113838528058	-5.97971472484316	3.44084114416452
13445	chr1	+	ENSG00000226945.1	processed_pseudogene,	pseudogene	0.0504492	0.245598	13850	207080964	207081574	611	pseudogene	KNOWN	RP11-564A8.4	processed_pseudogene	RP11-564A8.4-001	207080964	1	5171	0.1480236	5171	1	1	-514.5	7	0	0.020408163	0.102040816	49	NA	NA	NA	+	1	1985	5	0.083333333	0.083333333	0.138888889	36	NA	NA	NA	-	0.465706859	5157	-2.75610088600174	-4.62785024265229	3.02679368553835
13446	chr1	-	ENSG00000162894.7	retained_intron,	protein_coding	0.706289	1.28939	13851	207077870	207083290	5421	protein_coding	KNOWN	FAIM3	retained_intron	FAIM3-002	207083290	1	5172	0.9978395	5172	1	3	-139.5|-410|-1945	4|4|4	0.206896551724138|0.346153846153846|0.0357142857142857	0|0|0.0357142857142857	0.172413793103448|0|0.25	29|26|28	4|1|4	6|7|6	4|5|4	-|+|+	1	341	5	0.083333333	0.083333333	0.138888889	36	NA	NA	NA	-	0.463307339	5158	-0.00312031457070859	-4.41900558563678	4.09787738671434
13466	chr1	-	ENSG00000182795.12	protein_coding,	protein_coding	0.0504492	0.122799	13871	207191866	207206092	14227	protein_coding	KNOWN	C1orf116	protein_coding	C1orf116-001	207206092	1	5178	0.0866241	5178	1	1	-72	4	0.222222222	0	0.055555556	18	1	3	1	+	0	NA	NA	NA	NA	NA	NA	NA	NA	NA	NA	0.406318736	5164	-3.52908773164212	-4.06742472893364	3.75710475343362
13491	chr1	+	ENSG00000123838.6	protein_coding,	protein_coding	7.36558	6.75394	13896	207277651	207297294	19644	protein_coding	KNOWN	C4BPA	protein_coding	C4BPA-002	207277651	1	5184	7.05976	5184	1	0	NA	NA	NA	NA	NA	NA	NA	NA	NA	NA	0	NA	NA	NA	NA	NA	NA	NA	NA	NA	NA	0.393921216	5170	2.81961913920536	-5.14579684506535	4.29698331015233
13531	chr1	+	ENSG00000117335.13	protein_coding,protein_coding,protein_coding,protein_coding,protein_coding,protein_coding,protein_coding,protein_coding,protein_coding,protein_coding,	protein_coding	636.467	634.502	13937	207925402	207968858	43457	protein_coding	KNOWN	CD46	protein_coding	CD46-007	207925402	1	5202	6354.845	5202	1	0	NA	NA	NA	NA	NA	NA	NA	NA	NA	NA	0	NA	NA	NA	NA	NA	NA	NA	NA	NA	NA	0.408118376	5188	12.6336412217793	-2.6864406701838	5.6369367439796
13536	chr1	+	ENSG00000234219.1	unprocessed_pseudogene,	pseudogene	0.0504492	0	13942	207935929	207936608	680	pseudogene	KNOWN	RP11-454L1.2	unprocessed_pseudogene	RP11-454L1.2-001	207935929	1	5203	0.0252246	5203	1	0	NA	NA	NA	NA	NA	NA	NA	NA	NA	NA	1	809.5	4	0.2	0.04	0.12	25	NA	NA	NA	-	0.360527894	5189	-5.3090247978501	-5.27949387609985	1.81998038345552
13567	chr1	-	ENSG00000225712.1	processed_pseudogene,	pseudogene	0.151348	0.122799	13974	209441143	209441568	426	pseudogene	KNOWN	ATP5G2P1	processed_pseudogene	ATP5G2P1-001	209441568	1	5222	0.1370735	5222	1	0	NA	NA	NA	NA	NA	NA	NA	NA	NA	NA	0	NA	NA	NA	NA	NA	NA	NA	NA	NA	NA	0.354529094	5208	-2.86697840862746	-5.64052381177334	3.80053384126018
13583	chr1	+	ENSG00000008118.5	protein_coding,protein_coding,	protein_coding	0.0504492	0	13990	209757074	209787283	30210	protein_coding	KNOWN	CAMK1G	protein_coding	CAMK1G-002	209757074	1	5228	0.0504492	5228	1	0	NA	NA	NA	NA	NA	NA	NA	NA	NA	NA	0	NA	NA	NA	NA	NA	NA	NA	NA	NA	NA	0.427914417	5214	-4.3090247978501	-4.59609966964099	2.69313321013769
13619	chr1	+	ENSG00000117597.11	protein_coding,	protein_coding	51.5591	69.7497	14027	210001352	210025558	24207	protein_coding	KNOWN	DIEXF	protein_coding	DIEXF-001	210001352	1	5239	60.6544	5239	1	2	-1878.5|-1629.5	6|4	0.195121951219512|0.173913043478261	0.0731707317073171|0.0434782608695652	0.170731707317073|0.0869565217391304	41|23	NA|NA	NA|NA	NA|NA	+|-	0	NA	NA	NA	NA	NA	NA	NA	NA	NA	NA	0.403319336	5225	5.92254040021552	-2.96526309294555	6.34893282311598
13639	chr1	+	ENSG00000054392.8	protein_coding,protein_coding,	protein_coding	0.0504492	0	14048	210502297	210849638	347342	protein_coding	KNOWN	HHAT	protein_coding	HHAT-201	210502297	1	5246	0.0504492	5246	1	1	-193.5	4	0.074074074	0.222222222	0.074074074	27	NA	NA	NA	+	0	NA	NA	NA	NA	NA	NA	NA	NA	NA	NA	0.433913217	5232	-4.3090247978501	-2.97771035109238	5.6704767671587
13642	chr1	-	ENSG00000200972.1	snRNA,	snRNA	0.201797	0.122799	14051	210547498	210547611	114	snRNA	NOVEL	U5.7	snRNA	U5.7-201	210547611	1	5247	0.162298	5247	1	0	NA	NA	NA	NA	NA	NA	NA	NA	NA	NA	1	960.5	4	0.225806452	0	0.096774194	31	NA	NA	NA	+	0.391121776	5233	-2.62328287323845	-4.69352776069532	4.01959199072383
13678	chr1	+	ENSG00000236809.2	unprocessed_pseudogene,	pseudogene	0	0.0613994	14088	211590367	211591276	910	pseudogene	KNOWN	RP11-318L16.4	unprocessed_pseudogene	RP11-318L16.4-001	211590367	1	5259	0.0306997	5259	1	0	NA	NA	NA	NA	NA	NA	NA	NA	NA	NA	0	NA	NA	NA	NA	NA	NA	NA	NA	NA	NA	0.431913617	5245	-5.0256316322453	-4.81010583827319	2.46444974814937
13679	chr1	+	ENSG00000238137.2	processed_pseudogene,	pseudogene	0.0504492	0.122799	14089	211615616	211616148	533	pseudogene	KNOWN	ARPC3P2	processed_pseudogene	ARPC3P2-001	211615616	1	5260	0.0866241	5260	1	0	NA	NA	NA	NA	NA	NA	NA	NA	NA	NA	0	NA	NA	NA	NA	NA	NA	NA	NA	NA	NA	0.432713457	5246	-3.52908773164212	-5.93489648867135	1.58648325912234
13683	chr1	-	ENSG00000170385.8	protein_coding,protein_coding,	protein_coding	0.454043	0.613994	14093	211744910	211752065	7156	protein_coding	KNOWN	SLC30A1	protein_coding	SLC30A1-002	211752065	1	5264	1.068037	5264	1	2	-645|-784.5	4|5	0.1|0.0606060606060606	0.1|0.242424242424242	0|0.0909090909090909	20|33	NA|NA	NA|NA	NA|NA	+|+	0	NA	NA	NA	NA	NA	NA	NA	NA	NA	NA	0.48770246	5250	0.0949616271676817	-4.40977645887446	3.56768708076927
13685	chr1	+	ENSG00000227764.1	processed_transcript,	lincRNA	31.5812	60.4784	14095	211813037	211827923	14887	lincRNA	NOVEL	RP11-354K1.1	processed_transcript	RP11-354K1.1-001	211813037	1	5266	46.0298	5266	1	0	NA	NA	NA	NA	NA	NA	NA	NA	NA	NA	1	812.5	7	0.244444444	0.044444444	0.088888889	45	NA	NA	NA	+	0.481303739	5252	5.52449626893656	-4.46605799597693	3.38183209667616
13693	chr1	-	ENSG00000117650.8	protein_coding,	protein_coding	18.7671	12.7097	14103	211836114	211848960	12847	protein_coding	KNOWN	NEK2	protein_coding	NEK2-001	211848960	1	5269	15.7384	5269	1	0	NA	NA	NA	NA	NA	NA	NA	NA	NA	NA	0	NA	NA	NA	NA	NA	NA	NA	NA	NA	NA	0.466106779	5255	3.97621697566952	-2.14914461427141	6.33969258881424
13694	chr1	+	ENSG00000231057.2	processed_transcript,	processed_transcript	1.05943	1.90338	14104	211849104	211860132	11029	processed_transcript	NOVEL	RP11-122M14.1	processed_transcript	RP11-122M14.1-002	211849104	1	5270	1.481405	5270	1	0	NA	NA	NA	NA	NA	NA	NA	NA	NA	NA	0	NA	NA	NA	NA	NA	NA	NA	NA	NA	NA	0.406118776	5256	0.566966111669849	-2.2240055617528	6.51082849421275
13711	chr1	-	ENSG00000143493.8	processed_transcript,	protein_coding	0.201797	0.0613994	14121	212119949	212150000	30052	protein_coding	KNOWN	INTS7	processed_transcript	INTS7-008	212150000	1	5280	0.1315982	5280	1	0	NA	NA	NA	NA	NA	NA	NA	NA	NA	NA	0	NA	NA	NA	NA	NA	NA	NA	NA	NA	NA	0.356528694	5266	-2.92578833886005	-5.98884790431644	2.7922648341855
13715	chr1	-	ENSG00000143493.8	protein_coding,processed_transcript,	protein_coding	62.3048	62.3204	14125	212114690	212208878	94189	protein_coding	KNOWN	INTS7	protein_coding	INTS7-003	212208878	1	5282	124.6252	5282	1	0	NA	NA	NA	NA	NA	NA	NA	NA	NA	NA	0	NA	NA	NA	NA	NA	NA	NA	NA	NA	NA	0.378324335	5268	6.96145200965418	-2.65157488708475	6.33403834368968
13724	chr1	+	ENSG00000143476.12	processed_transcript,	protein_coding	0.0504492	0	14134	212245416	212274042	28627	protein_coding	KNOWN	DTL	processed_transcript	DTL-003	212245416	1	5285	0.0252246	5285	1	0	NA	NA	NA	NA	NA	NA	NA	NA	NA	NA	0	NA	NA	NA	NA	NA	NA	NA	NA	NA	NA	0.365726855	5271	-5.3090247978501	-6.26022101424263	1.77279948090163
13727	chr1	+	ENSG00000143476.12	processed_transcript,	protein_coding	0.353144	1.16659	14137	212273988	212280742	6755	protein_coding	KNOWN	DTL	processed_transcript	DTL-005	212273988	1	5287	0.759867	5287	1	0	NA	NA	NA	NA	NA	NA	NA	NA	NA	NA	0	NA	NA	NA	NA	NA	NA	NA	NA	NA	NA	0.414517097	5273	-0.39618117005714	-5.69180224535944	2.59606783787903
13730	chr1	-	ENSG00000226251.1	processed_transcript,	processed_transcript	0.0504492	0.0613994	14140	212398620	212407888	9269	processed_transcript	NOVEL	RP11-15I11.3	processed_transcript	RP11-15I11.3-001	212407888	1	5289	0.0559243	5289	1	0	NA	NA	NA	NA	NA	NA	NA	NA	NA	NA	0	NA	NA	NA	NA	NA	NA	NA	NA	NA	NA	0.452509498	5275	-4.16038089647601	-3.56240998405272	4.70635175897151
13737	chr1	-	ENSG00000225338.1	processed_pseudogene,	pseudogene	0.100898	0.0613994	14147	212482393	212482860	468	pseudogene	KNOWN	RP11-384C4.3	processed_pseudogene	RP11-384C4.3-001	212482860	1	5293	0.0811487	5293	1	0	NA	NA	NA	NA	NA	NA	NA	NA	NA	NA	0	NA	NA	NA	NA	NA	NA	NA	NA	NA	NA	0.378324335	5279	-3.62328820675226	-5.63334487032663	2.31764098413702
13752	chr1	+	ENSG00000162772.12	protein_coding,	protein_coding	0.0504492	0.368396	14162	212738697	212794114	55418	protein_coding	KNOWN	ATF3	protein_coding	ATF3-001	212738697	1	5301	0.2094226	5301	1	0	NA	NA	NA	NA	NA	NA	NA	NA	NA	NA	0	NA	NA	NA	NA	NA	NA	NA	NA	NA	NA	0.449310138	5287	-2.25551095467896	-5.40835887903644	3.59277562707397
13769	chr1	-	ENSG00000117697.10	protein_coding,processed_transcript,protein_coding,	protein_coding	49.5916	51.8211	14179	212911825	212965124	53300	protein_coding	KNOWN	NSL1	protein_coding	NSL1-002	212965124	1	5311	152.11905	5311	1	2	-227|-306.5	4|4	0.25|0.0869565217391304	0.178571428571429|0.0869565217391304	0.0357142857142857|0.173913043478261	28|23	6|NA	6|NA	4|NA	+|-	0	NA	NA	NA	NA	NA	NA	NA	NA	NA	NA	0.444511098	5297	7.24905702409667	-2.60870521877739	6.66266076691785
13773	chr1	+	ENSG00000203705.5	protein_coding,protein_coding,	protein_coding	25.1237	23.516	14183	212965226	212989959	24734	protein_coding	KNOWN	TATDN3	protein_coding	TATDN3-002	212965226	1	5312	48.6397	5312	1	0	NA	NA	NA	NA	NA	NA	NA	NA	NA	NA	2	125|204.5	4|4	0.25|0.0869565217391304	0.178571428571429|0.0869565217391304	0.0357142857142857|0.173913043478261	28|23	6|NA	6|NA	4|NA	+|-	0.406118776	5298	5.6040624254401	-2.60782548893148	6.20842292733577
13785	chr1	-	ENSG00000198468.2	processed_transcript,processed_transcript,processed_transcript,	lincRNA	1.71527	2.51738	14198	213025450	213031430	5981	lincRNA	NOVEL	NCRNA00292	processed_transcript	NCRNA00292-001	213031430	1	5317	6.348975	5317	1	0	NA	NA	NA	NA	NA	NA	NA	NA	NA	NA	1	1843.5	3	0.052631579	0.105263158	0	19	NA	NA	NA	+	0.475904819	5303	2.66652369711651	-2.00609378258711	4.71364984258394
13837	chr1	-	ENSG00000152104.6	protein_coding,	protein_coding	0	0.122799	14252	214531268	214638146	106879	protein_coding	KNOWN	PTPN14	protein_coding	PTPN14-201	214638146	1	5333	0.0613995	5333	1	1	-242	2	0	0	0.05	20	NA	NA	NA	-	0	NA	NA	NA	NA	NA	NA	NA	NA	NA	NA	0.391321736	5319	-4.02562928255806	-5.62620147493855	2.92887512290352
13848	chr1	+	ENSG00000117724.7	processed_transcript,	protein_coding	1.41258	0.491195	14263	214822018	214827762	5745	protein_coding	KNOWN	CENPF	processed_transcript	CENPF-002	214822018	1	5340	0.9518875	5340	1	0	NA	NA	NA	NA	NA	NA	NA	NA	NA	NA	1	1676	4	0.178571429	0	0.142857143	28	NA	NA	NA	+	0.384323135	5326	-0.0711370179746517	-6.26022101424263	2.37193906050583
13900	chr1	-	ENSG00000092978.5	protein_coding,protein_coding,	protein_coding	10.9979	28.4893	14317	217781526	217804424	22899	protein_coding	KNOWN	GPATCH2	protein_coding	GPATCH2-002	217804424	1	5356	39.4872	5356	1	0	NA	NA	NA	NA	NA	NA	NA	NA	NA	NA	1	196	4	0.208333333	0.041666667	0.041666667	24	NA	NA	NA	-	0.424315137	5342	5.30331316617179	-3.6739919495021	6.01222815598333
13901	chr1	+	ENSG00000162814.5	protein_coding,processed_transcript,	protein_coding	1.61437	4.35936	14318	217804666	218045038	240373	protein_coding	KNOWN	SPATA17	protein_coding	SPATA17-001	217804666	1	5357	5.97373	5357	1	1	-438	4	0.208333333	0.041666667	0.041666667	24	NA	NA	NA	-	0	NA	NA	NA	NA	NA	NA	NA	NA	NA	NA	0.355128974	5343	2.57863203234843	-3.54883897925079	5.33553913744083
13916	chr1	+	ENSG00000092969.7	protein_coding,protein_coding,	protein_coding	0.0504492	0	14333	218519577	218617961	98385	protein_coding	KNOWN	TGFB2	protein_coding	TGFB2-002	218519577	1	5370	0.0504492	5370	1	1	-578.5	4	0.260869565	0.086956522	0.086956522	23	3	1	7	+	0	NA	NA	NA	NA	NA	NA	NA	NA	NA	NA	0.432113577	5356	-4.3090247978501	-4.32637124697295	4.60454369582249
13928	chr1	+	ENSG00000143353.7	processed_transcript,	protein_coding	15.7906	24.13	14346	219347237	219386207	38971	protein_coding	KNOWN	LYPLAL1	processed_transcript	LYPLAL1-010	219347237	1	5375	19.9603	5375	1	1	-1061.5	4	0.28	0.04	0.12	25	5	4	4	-	0	NA	NA	NA	NA	NA	NA	NA	NA	NA	NA	0.380523895	5361	4.31906149919278	-3.77900146397755	4.38573223505593
13932	chr1	+	ENSG00000143353.7	processed_transcript,	protein_coding	0.252246	0.368396	14350	219347536	219386207	38672	protein_coding	KNOWN	LYPLAL1	processed_transcript	LYPLAL1-006	219347536	1	5377	0.310321	5377	1	1	-1360.5	4	0.28	0.04	0.12	25	5	4	4	-	0	NA	NA	NA	NA	NA	NA	NA	NA	NA	NA	0.397520496	5363	-1.68816676485695	-4.08690573331596	3.9935986279183
13952	chr1	-	ENSG00000136628.11	processed_transcript,	protein_coding	0.151348	0	14370	220155852	220157600	1749	protein_coding	KNOWN	EPRS	processed_transcript	EPRS-004	220157600	1	5390	0.075674	5390	1	0	NA	NA	NA	NA	NA	NA	NA	NA	NA	NA	0	NA	NA	NA	NA	NA	NA	NA	NA	NA	NA	0.369526095	5376	-3.72405848420259	-5.90865898364061	0.533228411230765
13955	chr1	-	ENSG00000136628.11	processed_transcript,	protein_coding	91.7671	125.193	14373	220205728	220219798	14071	protein_coding	KNOWN	EPRS	processed_transcript	EPRS-002	220219798	1	5392	108.48005	5392	1	0	NA	NA	NA	NA	NA	NA	NA	NA	NA	NA	0	NA	NA	NA	NA	NA	NA	NA	NA	NA	NA	0.48770246	5378	6.76128593832046	-1.94983271103656	5.28965611099152
13965	chr1	-	ENSG00000162813.11	processed_transcript,	protein_coding	35.4153	41.5674	14383	220232288	220263148	30861	protein_coding	KNOWN	BPNT1	processed_transcript	BPNT1-003	220263148	1	5393	38.49135	5393	1	0	NA	NA	NA	NA	NA	NA	NA	NA	NA	NA	0	NA	NA	NA	NA	NA	NA	NA	NA	NA	NA	0.469706059	5379	5.26646236629982	-3.10598552057571	5.86617517272155
13983	chr1	+	ENSG00000218283.2	processed_pseudogene,	pseudogene	0.151348	0.0613994	14401	220426912	220427878	967	pseudogene	KNOWN	MORF4L1P1	processed_pseudogene	MORF4L1P1-001	220426912	1	5403	0.1063737	5403	1	0	NA	NA	NA	NA	NA	NA	NA	NA	NA	NA	0	NA	NA	NA	NA	NA	NA	NA	NA	NA	NA	0.439112178	5389	-3.23278659413959	-3.53205285871367	1.64078933480697
13998	chr1	+	ENSG00000226226.1	processed_pseudogene,	pseudogene	0	0.184198	14416	220641296	220642150	855	pseudogene	KNOWN	RP11-410C4.3	processed_pseudogene	RP11-410C4.3-001	220641296	1	5413	0.092099	5413	1	3	-1629|-412|-273	3|9|4	0.111111111111111|0.277777777777778|0.230769230769231	0|0.037037037037037|0	0.0555555555555556|0.0185185185185185|0.115384615384615	18|54|26	NA|NA|NA	NA|NA|NA	NA|NA|NA	-|+|-	0	NA	NA	NA	NA	NA	NA	NA	NA	NA	NA	0.50829834	5399	-3.44067069798442	-5.08088115594793	2.26861181753724
14005	chr1	+	ENSG00000233012.1	processed_pseudogene,	pseudogene	0	0.122799	14423	220799082	220800790	1709	pseudogene	KNOWN	RP11-322F10.3	processed_pseudogene	RP11-322F10.3-001	220799082	1	5417	0.0613995	5417	1	0	NA	NA	NA	NA	NA	NA	NA	NA	NA	NA	0	NA	NA	NA	NA	NA	NA	NA	NA	NA	NA	0.364727055	5403	-4.02562928255806	-5.50332291361138	2.54724351381384
14010	chr1	+	ENSG00000117791.11	protein_coding,	protein_coding	0.756738	0.429796	14428	220921676	220958150	36475	protein_coding	KNOWN	MOSC2	protein_coding	MOSC2-001	220921676	1	5420	0.593267	5420	1	0	NA	NA	NA	NA	NA	NA	NA	NA	NA	NA	1	247.5	4	0.052631579	0.263157895	0.052631579	19	3	2	2	-	0.471905619	5406	-0.753246558609649	-2.66340812698419	6.36294607593606
14017	chr1	+	ENSG00000221571.1	snRNA,	snRNA	0	0.0613994	14439	220999118	220999235	118	snRNA	KNOWN	U6atac.22	snRNA	U6atac.22-201	220999118	1	5422	0.0306997	5422	1	0	NA	NA	NA	NA	NA	NA	NA	NA	NA	NA	0	NA	NA	NA	NA	NA	NA	NA	NA	NA	NA	0.410917816	5408	-5.0256316322453	-5.84923238548796	1.6769732346017
14053	chr1	-	ENSG00000143512.8	protein_coding,	protein_coding	0.756738	0.306997	14475	222695602	222721445	25844	protein_coding	KNOWN	HHIPL2	protein_coding	HHIPL2-001	222721445	1	5446	0.5318675	5446	1	1	-147	4	0.136363636	0	0.090909091	22	NA	NA	NA	-	0	NA	NA	NA	NA	NA	NA	NA	NA	NA	NA	0.457908418	5432	-0.910861211758037	-5.36015661776053	3.71755732257135
14070	chr1	-	ENSG00000229399.1	processed_pseudogene,	pseudogene	0.0504492	0	14492	222814756	222815200	445	pseudogene	KNOWN	RP11-378J18.6	processed_pseudogene	RP11-378J18.6-001	222815200	1	5454	0.0252246	5454	1	1	-274	4	0.291666667	0.041666667	0.041666667	24	2	1	7	+	0	NA	NA	NA	NA	NA	NA	NA	NA	NA	NA	0.407518496	5440	-5.3090247978501	-5.79215711568639	2.99948848701371
14088	chr1	-	ENSG00000186063.8	processed_transcript,	protein_coding	0.0504492	0.122799	14511	222846716	222886552	39837	protein_coding	KNOWN	AIDA	processed_transcript	AIDA-004	222886552	1	5460	0.0866241	5460	1	1	-231.5	4	0.037037037	0.185185185	0.148148148	27	NA	NA	NA	+	2	871|685	6|5	0.1|0	0.0666666666666667|0.235294117647059	0.0666666666666667|0.0882352941176471	30|34	NA|NA	NA|NA	NA|NA	-|-	0.409718056	5446	-3.52908773164212	-1.93045595996845	5.08244560177877
14185	chr1	+	ENSG00000143756.7	protein_coding,	protein_coding	59.8832	64.7764	14612	224301813	224345852	44040	protein_coding	KNOWN	FBXO28	protein_coding	FBXO28-003	224301813	1	5493	62.3298	5493	1	0	NA	NA	NA	NA	NA	NA	NA	NA	NA	NA	0	NA	NA	NA	NA	NA	NA	NA	NA	NA	NA	0.395720856	5479	5.96185017841314	-2.09144067870742	5.40679394573064
14193	chr1	+	ENSG00000143753.8	protein_coding,	protein_coding	20.0283	8.41172	14620	224370968	224380859	9892	protein_coding	KNOWN	DEGS1	protein_coding	DEGS1-201	224370968	1	5497	14.22001	5497	1	1	-90.5	5	0	0.24137931	0.034482759	29	NA	NA	NA	+	1	153.5	4	0.148148148	0.185185185	0.111111111	27	7	3	5	+	0.461307738	5483	3.82985057439781	-2.08102611472944	5.11573096799751
14199	chr1	-	ENSG00000143748.13	processed_transcript,	protein_coding	0.252246	0.245598	14626	224415036	224420991	5956	protein_coding	KNOWN	NVL	processed_transcript	NVL-010	224420991	1	5500	0.248922	5500	1	0	NA	NA	NA	NA	NA	NA	NA	NA	NA	NA	0	NA	NA	NA	NA	NA	NA	NA	NA	NA	NA	0.426914617	5486	-2.00623435195981	-6.20596266729436	1.08703098070951
14205	chr1	-	ENSG00000143748.13	retained_intron,	protein_coding	0.454043	1.10519	14632	224476887	224482043	5157	protein_coding	KNOWN	NVL	retained_intron	NVL-026	224482043	1	5502	0.7796165	5502	1	0	NA	NA	NA	NA	NA	NA	NA	NA	NA	NA	0	NA	NA	NA	NA	NA	NA	NA	NA	NA	NA	0.398520296	5488	-0.359163470407169	-5.93489648867135	2.16219844039681
14214	chr1	-	ENSG00000143748.13	protein_coding,protein_coding,protein_coding,	protein_coding	131.218	204.706	14642	224415156	224517841	102686	protein_coding	KNOWN	NVL	protein_coding	NVL-201	224517841	1	5506	503.886	5506	1	1	-1319	4	0.153846154	0.038461538	0.076923077	26	NA	NA	NA	-	2	1916|275	4|4	0.291666666666667|0.192307692307692	0.0833333333333333|0.0769230769230769	0.0833333333333333|0.0769230769230769	24|26	NA|NA	NA|NA	NA|NA	-|-	0.435512897	5492	8.97695356271038	-3.16299332681565	4.30474203934944
14238	chr1	-	ENSG00000162923.10	protein_coding,protein_coding,	protein_coding	0.807187	0.736793	14668	224572851	224622001	49151	protein_coding	KNOWN	WDR26	protein_coding	WDR26-201	224622001	1	5509	1.54398	5509	1	4	-171|-276|-334.5|-618	15|3|5|4	0.127450980392157|0.2|0|0.0714285714285714	0.0980392156862745|0|0.276595744680851|0.178571428571429	0.0588235294117647|0|0.0425531914893617|0.107142857142857	102|20|47|28	NA|NA|NA|NA	NA|NA|NA|NA	NA|NA|NA|NA	+|-|+|+	1	688.5	5	0.142857143	0.028571429	0.028571429	35	NA	NA	NA	-	0.466906619	5495	0.626654064725361	-4.14697847738592	1.77043326483286
14240	chr1	+	ENSG00000143786.3	processed_transcript,	protein_coding	0.201797	0.184198	14670	224622614	224709257	86644	protein_coding	KNOWN	CNIH3	processed_transcript	CNIH3-011	224622614	1	5510	0.1929975	5510	1	4	-1301.5|-442|-337|-278.5	5|15|3|5	0.142857142857143|0.127450980392157|0.2|0	0.0285714285714286|0.0980392156862745|0|0.276595744680851	0.0285714285714286|0.0588235294117647|0|0.0425531914893617	35|102|20|47	NA|NA|NA|NA	NA|NA|NA|NA	NA|NA|NA|NA	-|+|-|+	1	5	4	0.071428571	0.178571429	0.107142857	28	NA	NA	NA	+	0.451509698	5496	-2.37334593527464	-2.44264388481579	2.02855641947284
14261	chr1	+	ENSG00000185842.10	protein_coding,protein_coding,	protein_coding	11.3006	13.7535	14691	225117356	225142779	25424	protein_coding	KNOWN	DNAH14	protein_coding	DNAH14-014	225117356	1	5521	25.0541	5521	1	0	NA	NA	NA	NA	NA	NA	NA	NA	NA	NA	1	277.5	5	0.064516129	0.193548387	0.096774194	31	NA	NA	NA	+	0.403919216	5507	4.64697480871322	-2.39937819601251	5.65921571318344
14281	chr1	-	ENSG00000234476.1	processed_transcript,	processed_transcript	5.59986	5.46455	14718	225634945	225653045	18101	processed_transcript	NOVEL	RP11-496N12.6	processed_transcript	RP11-496N12.6-001	225653045	1	5524	5.532205	5524	1	1	-1708.5	4	0.047619048	0.142857143	0.142857143	21	NA	NA	NA	-	0	NA	NA	NA	NA	NA	NA	NA	NA	NA	NA	0.540691862	5510	2.46785461762428	-3.08747272348373	5.20481228290548
14292	chr1	+	ENSG00000227496.1	processed_transcript,	processed_transcript	0.353144	0.184198	14729	225888306	225939945	51640	processed_transcript	NOVEL	RP11-145A3.1	processed_transcript	RP11-145A3.1-001	225888306	1	5526	0.268671	5526	1	0	NA	NA	NA	NA	NA	NA	NA	NA	NA	NA	1	1198	4	0.333333333	0.033333333	0.1	30	5	5	7	-	0.421115777	5512	-1.89608748776808	-4.01750469303808	5.47952689811581
14295	chr1	+	ENSG00000143742.8	protein_coding,	protein_coding	33.4983	24.744	14732	225965531	225978168	12638	protein_coding	KNOWN	SRP9	protein_coding	SRP9-001	225965531	1	5529	29.12115	5529	1	0	NA	NA	NA	NA	NA	NA	NA	NA	NA	NA	0	NA	NA	NA	NA	NA	NA	NA	NA	NA	NA	0.456308738	5515	4.86399542386276	-1.7966297129082	5.82362619671705
14299	chr1	+	ENSG00000143819.8	protein_coding,	protein_coding	92.0698	55.0139	14736	225997794	226026474	28681	protein_coding	KNOWN	EPHX1	protein_coding	EPHX1-002	225997794	1	5531	73.54185	5531	1	0	NA	NA	NA	NA	NA	NA	NA	NA	NA	NA	1	171.5	6	0.027027027	0.216216216	0.054054054	37	NA	NA	NA	+	0.449110178	5517	6.20049356395312	-2.07675953704235	4.77420532049557
14349	chr1	-	ENSG00000183814.10	protein_coding,	protein_coding	2.77471	2.64017	14788	226418858	226497434	78577	protein_coding	KNOWN	LIN9	protein_coding	LIN9-001	226497434	1	5548	2.70744	5548	1	0	NA	NA	NA	NA	NA	NA	NA	NA	NA	NA	2	1047.5|270	6|4	0.0606060606060606|0.05	0.212121212121212|0.25	0.0606060606060606|0	33|20	NA|NA	NA|NA	NA|NA	-|-	0.411717656	5533	1.43692936639811	-4.15466649659467	3.14018376486159
14376	chr1	-	ENSG00000143772.5	protein_coding,	protein_coding	0.100898	0.0613994	14816	226894891	226927024	32134	protein_coding	KNOWN	ITPKB	protein_coding	ITPKB-002	226927024	1	5561	0.0811487	5561	1	0	NA	NA	NA	NA	NA	NA	NA	NA	NA	NA	2	1782.5|401	4|6	0.0645161290322581|0.194444444444444	0.32258064516129|0.0833333333333333	0.0645161290322581|0.0555555555555556	31|36	NA|NA	NA|NA	NA|NA	-|-	0.398520296	5546	-3.62328820675226	-5.1104797829702	2.90040583753705
14382	chr1	+	ENSG00000143801.11	protein_coding,protein_coding,	protein_coding	19.8265	36.8396	14822	227058321	227083504	25184	protein_coding	KNOWN	PSEN2	protein_coding	PSEN2-007	227058321	1	5563	56.6661	5563	1	2	-745.5|-51.5	4|5	0.148148148148148|0	0.0740740740740741|0.2	0.111111111111111|0.08	27|25	NA|NA	NA|NA	NA|NA	+|+	1	117	4	0.136363636	0.272727273	0.045454545	22	2	2	6	-	0.431713657	5548	5.824414008394	-2.41776193967252	5.72479115819757
14449	chr1	+	ENSG00000143740.9	processed_transcript,	protein_coding	0.0504492	0	14895	227923874	227935816	11943	protein_coding	KNOWN	SNAP47	processed_transcript	SNAP47-008	227923874	1	5593	0.0252246	5593	1	7	-1250|-570.5|-536.5|-421|-299|-244.5|-15	4|4|6|5|6|4|4	0.181818181818182|0.16|0.0697674418604651|0.15|0.166666666666667|0.172413793103448|0.136363636363636	0.136363636363636|0.12|0.116279069767442|0.175|0.104166666666667|0.0689655172413793|0.0909090909090909	0.0454545454545455|0.08|0.116279069767442|0.1|0.125|0.172413793103448|0.0454545454545455	22|25|43|40|48|29|22	5|4|NA|NA|NA|NA|NA	1|5|NA|NA|NA|NA|NA	3|3|NA|NA|NA|NA|NA	-|-|+|+|+|+|+	2	22|131	4|4	0.1875|0.125	0.21875|0	0.0625|0.25	32|24	NA|5	NA|2	NA|4	+|+	0.627874425	5578	-5.3090247978501	-3.96474206692224	5.20316842162945
14451	chr1	+	ENSG00000143740.9	processed_transcript,	protein_coding	0.252246	0.245598	14897	227935855	227958412	22558	protein_coding	KNOWN	SNAP47	processed_transcript	SNAP47-009	227935855	1	5595	0.248922	5595	1	0	NA	NA	NA	NA	NA	NA	NA	NA	NA	NA	0	NA	NA	NA	NA	NA	NA	NA	NA	NA	NA	0.538492302	5580	-2.00623435195981	-5.26833015028419	2.58428041446921
14544	chr1	+	ENSG00000198835.3	protein_coding,	protein_coding	0	0.0613994	14990	228337553	228347527	9975	protein_coding	KNOWN	GJC2	protein_coding	GJC2-001	228337553	1	5607	0.0306997	5607	1	5	-1890.5|-1539|-1496.5|-162.5|-46.5	4|6|4|6|4	0.0689655172413793|0.0434782608695652|0.0476190476190476|0.129032258064516|0.130434782608696	0.172413793103448|0.173913043478261|0.142857142857143|0.0967741935483871|0.173913043478261	0.137931034482759|0.217391304347826|0.142857142857143|0.032258064516129|0	29|46|21|31|23	NA|NA|NA|NA|2	NA|NA|NA|NA|4	NA|NA|NA|NA|2	-|+|-|+|-	1	1885	4	0.192307692	0.076923077	0.076923077	26	6	6	1	+	0.632473505	5592	-5.0256316322453	-3.64122113541546	1.95410844683877
14563	chr1	+	ENSG00000154358.13	processed_transcript,	protein_coding	0.0504492	0	15010	228481896	228482842	947	protein_coding	KNOWN	OBSCN	processed_transcript	OBSCN-008	228481896	1	5615	0.0252246	5615	1	0	NA	NA	NA	NA	NA	NA	NA	NA	NA	NA	0	NA	NA	NA	NA	NA	NA	NA	NA	NA	NA	0.580083983	5600	-5.3090247978501	-5.17677238842558	2.11475481073899
14583	chr1	+	ENSG00000196890.3	protein_coding,	protein_coding	2.06842	6.26274	15031	228645808	228646259	452	protein_coding	KNOWN	HIST3H2BB	protein_coding	HIST3H2BB-001	228645808	1	5623	4.16558	5623	1	0	NA	NA	NA	NA	NA	NA	NA	NA	NA	NA	2	1207.5|1524.5	4|4	0.0476190476190476|0.130434782608696	0.0476190476190476|0	0.142857142857143|0.0869565217391304	21|23	1|NA	2|NA	2|NA	-|+	0.469306139	5608	2.05851738511474	-3.6575135049422	5.2526413486645
14589	chr1	+	ENSG00000168159.7	processed_transcript,	protein_coding	1.41258	1.71918	15037	228676691	228682559	5869	protein_coding	KNOWN	RNF187	processed_transcript	RNF187-003	228676691	1	5625	1.56588	5625	1	3	-1505|-1039.5|-985	6|6|5	0.104166666666667|0.135135135135135|0.210526315789474	0.291666666666667|0.216216216216216|0.184210526315789	0.0208333333333333|0.027027027027027|0.0526315789473684	48|37|38	NA|NA|NA	NA|NA|NA	NA|NA|NA	-|-|-	0	NA	NA	NA	NA	NA	NA	NA	NA	NA	NA	0.555688862	5610	0.646973657048924	-5.14069830181549	1.92416221309195
14612	chr1	-	ENSG00000212237.1	rRNA,	rRNA	0.252246	0.245598	15060	228783659	228783779	121	rRNA	NOVEL	5S_rRNA.214	rRNA	5S_rRNA.214-201	228783779	1	5646	0.248922	5646	1	0	NA	NA	NA	NA	NA	NA	NA	NA	NA	NA	4	1837|1562|1427.5|465	5|4|5|5	0.03125|0.136363636363636|0.102564102564103|0.142857142857143	0.28125|0.0454545454545455|0.102564102564103|0.142857142857143	0.125|0.0909090909090909|0.102564102564103|0	32|22|39|28	NA|NA|NA|NA	NA|NA|NA|NA	NA|NA|NA|NA	-|-|+|-	0.443511298	5631	-2.00623435195981	-3.82938267185243	3.52571357710622
14631	chr1	+	ENSG00000168118.7	processed_transcript,	protein_coding	0.0504492	0	15079	229422232	229424946	2715	protein_coding	KNOWN	RAB4A	processed_transcript	RAB4A-003	229422232	1	5659	0.0252246	5659	1	0	NA	NA	NA	NA	NA	NA	NA	NA	NA	NA	0	NA	NA	NA	NA	NA	NA	NA	NA	NA	NA	0.387122575	5644	-5.3090247978501	-6.07375762532965	1.82650332806849
14632	chr1	+	ENSG00000213029.2	protein_coding,	protein_coding	0.252246	0.122799	15080	229440129	229441248	1120	protein_coding	KNOWN	SPHAR	protein_coding	SPHAR-001	229440129	1	5660	0.1875225	5660	1	0	NA	NA	NA	NA	NA	NA	NA	NA	NA	NA	0	NA	NA	NA	NA	NA	NA	NA	NA	NA	NA	0.397120576	5645	-2.41486438626051	-6.07375762532965	2.81294256580949
14654	chr1	-	ENSG00000199672.1	snRNA,	snRNA	0.0504492	0	15102	229670811	229670936	126	snRNA	NOVEL	U4.7	snRNA	U4.7-201	229670936	1	5671	0.0252246	5671	1	0	NA	NA	NA	NA	NA	NA	NA	NA	NA	NA	0	NA	NA	NA	NA	NA	NA	NA	NA	NA	NA	0.424715057	5656	-5.3090247978501	-6.38729837571641	2.07380789511217
14678	chr1	-	ENSG00000224407.1	processed_transcript,	processed_transcript	0.252246	0.122799	15126	230416058	230417639	1582	processed_transcript	PUTATIVE	RP5-956O18.3	processed_transcript	RP5-956O18.3-001	230417639	1	5684	0.1875225	5684	1	1	-286.5	7	0.054054054	0.054054054	0.216216216	37	NA	NA	NA	+	3	1182|299|160.5	5|4|4	0.0714285714285714|0.0454545454545455|0.0526315789473684	0.107142857142857|0.181818181818182|0.105263157894737	0.107142857142857|0.0909090909090909|0.0526315789473684	28|22|19	NA|NA|NA	NA|NA|NA	NA|NA|NA	-|-|+	0.5004999	5669	-2.41486438626051	-5.78418475282025	1.01280510844854
14760	chr1	-	ENSG00000116903.6	protein_coding,	protein_coding	15.5384	12.8325	15213	231468499	231473598	5100	protein_coding	KNOWN	EXOC8	protein_coding	EXOC8-001	231473598	1	5715	14.18545	5715	1	0	NA	NA	NA	NA	NA	NA	NA	NA	NA	NA	1	478.5	4	0.103448276	0.068965517	0.068965517	29	NA	NA	NA	-	0.459108178	5700	3.82634001232874	-1.80972012936075	5.99433449593645
14768	chr1	-	ENSG00000135766.7	processed_transcript,	protein_coding	0.958535	1.96478	15221	231501886	231556089	54204	protein_coding	KNOWN	EGLN1	processed_transcript	EGLN1-002	231556089	1	5718	1.4616575	5718	1	0	NA	NA	NA	NA	NA	NA	NA	NA	NA	NA	0	NA	NA	NA	NA	NA	NA	NA	NA	NA	NA	0.4925015	5703	0.547605294232084	-5.10550422465953	3.59669236306426
14774	chr1	-	ENSG00000233461.1	processed_transcript,	processed_transcript	0.252246	0.798192	15227	231662852	231664247	1396	processed_transcript	NOVEL	RP11-295G20.2	processed_transcript	RP11-295G20.2-002	231664247	1	5720	0.525219	5720	1	0	NA	NA	NA	NA	NA	NA	NA	NA	NA	NA	1	453.5	4	0.185185185	0.111111111	0.037037037	27	7	4	2	+	0.442311538	5705	-0.929008987662721	-2.41699123838643	5.99744513035702
14776	chr1	-	ENSG00000233461.1	processed_transcript,processed_transcript,	processed_transcript	15.0843	10.0081	15229	231658134	231664302	6169	processed_transcript	NOVEL	RP11-295G20.2	processed_transcript	RP11-295G20.2-001	231664302	1	5722	25.0924	5722	1	0	NA	NA	NA	NA	NA	NA	NA	NA	NA	NA	1	508.5	4	0.185185185	0.111111111	0.037037037	27	7	4	2	+	0.438912218	5707	4.64917856095156	-2.35885169194735	5.7824495629778
14777	chr1	+	ENSG00000116918.8	protein_coding,	protein_coding	28.5542	47.5231	15230	231664403	231696975	32573	protein_coding	KNOWN	TSNAX	protein_coding	TSNAX-003	231664403	1	5723	38.03865	5723	1	1	-609.5	4	0.185185185	0.111111111	0.037037037	27	7	4	2	+	0	NA	NA	NA	NA	NA	NA	NA	NA	NA	NA	0.422115577	5708	5.24939414043216	-2.36033256912037	5.24109137357297
14819	chr1	-	ENSG00000135749.13	processed_transcript,	protein_coding	0.0504492	0	15275	233261650	233296171	34522	protein_coding	KNOWN	PCNXL2	processed_transcript	PCNXL2-021	233296171	1	5742	0.0252246	5742	1	0	NA	NA	NA	NA	NA	NA	NA	NA	NA	NA	0	NA	NA	NA	NA	NA	NA	NA	NA	NA	NA	0.376524695	5727	-5.3090247978501	-5.74497067749795	2.04864215526973
14827	chr1	-	ENSG00000231940.1	processed_pseudogene,	pseudogene	0.60539	1.71918	15287	233424614	233425193	580	pseudogene	KNOWN	RP5-862P8.1	processed_pseudogene	RP5-862P8.1-001	233425193	1	5743	1.162285	5743	1	1	-707	4	0.107142857	0	0.25	28	NA	NA	NA	+	0	NA	NA	NA	NA	NA	NA	NA	NA	NA	NA	0.394921016	5728	0.21696387052554	-5.55664796678003	2.59864246450001
14839	chr1	-	ENSG00000225486.1	processed_pseudogene,	pseudogene	0.0504492	0	15299	233971826	233972178	353	pseudogene	KNOWN	RP11-301G21.1	processed_pseudogene	RP11-301G21.1-001	233972178	1	5749	0.0252246	5749	1	1	-581	4	0.178571429	0.035714286	0.142857143	28	NA	NA	NA	+	0	NA	NA	NA	NA	NA	NA	NA	NA	NA	NA	0.294541092	5734	-5.3090247978501	-6.32814506398413	1.61174866787735
14848	chr1	+	ENSG00000236358.1	processed_transcript,	processed_transcript	0.201797	0.0613994	15308	234492752	234501574	8823	processed_transcript	PUTATIVE	RP5-827C21.2	processed_transcript	RP5-827C21.2-001	234492752	1	5758	0.1315982	5758	1	0	NA	NA	NA	NA	NA	NA	NA	NA	NA	NA	0	NA	NA	NA	NA	NA	NA	NA	NA	NA	NA	0.373725255	5743	-2.92578833886005	-5.08577227405471	2.86194823389972
14851	chr1	+	ENSG00000168275.9	protein_coding,	protein_coding	365.101	358.88	15311	234509213	234519793	10581	protein_coding	KNOWN	C1orf31	protein_coding	C1orf31-201	234509213	1	5760	361.9905	5760	1	0	NA	NA	NA	NA	NA	NA	NA	NA	NA	NA	0	NA	NA	NA	NA	NA	NA	NA	NA	NA	NA	0.375324935	5745	8.49980802580495	-2.84843984075997	5.45127589089724
14852	chr1	-	ENSG00000231663.1	processed_transcript,	processed_transcript	0.100898	0	15312	234508553	234509339	787	processed_transcript	PUTATIVE	RP5-827C21.4	processed_transcript	RP5-827C21.4-001	234509339	1	5761	0.050449	5761	1	0	NA	NA	NA	NA	NA	NA	NA	NA	NA	NA	0	NA	NA	NA	NA	NA	NA	NA	NA	NA	NA	0.472505499	5746	-4.30903051725854	-3.15397608717032	5.69077366566154
14854	chr1	+	ENSG00000168275.9	protein_coding,	protein_coding	61.7498	48.5669	15314	234509447	234519792	10346	protein_coding	KNOWN	C1orf31	protein_coding	C1orf31-003	234509447	1	5762	55.15835	5762	1	0	NA	NA	NA	NA	NA	NA	NA	NA	NA	NA	0	NA	NA	NA	NA	NA	NA	NA	NA	NA	NA	0.384323135	5747	5.78550739578528	-3.16428612079142	5.32225856734155
14879	chr1	+	ENSG00000227630.1	processed_transcript,	lincRNA	0.100898	0.0613994	15339	234861148	234867390	6243	lincRNA	NOVEL	RP4-781K5.8	processed_transcript	RP4-781K5.8-001	234861148	1	5775	0.0811487	5775	1	1	-1253	5	0.285714286	0	0	28	NA	NA	NA	+	2	514.5|1571	5|4	0.135135135135135|0.125	0.135135135135135|0.0416666666666667	0.108108108108108|0.0833333333333333	37|24	NA|NA	NA|NA	NA|NA	-|+	0.50209958	5760	-3.62328820675226	-4.15723834380016	5.16584620244506
14889	chr1	-	ENSG00000233018.1	processed_pseudogene,	pseudogene	0	0.0613994	15349	235260502	235260727	226	pseudogene	KNOWN	RP4-597N16.1	processed_pseudogene	RP4-597N16.1-001	235260727	1	5781	0.0306997	5781	1	0	NA	NA	NA	NA	NA	NA	NA	NA	NA	NA	0	NA	NA	NA	NA	NA	NA	NA	NA	NA	NA	0.49110178	5766	-5.0256316322453	-5.4773817520426	1.32605636530973
14892	chr1	-	ENSG00000207181.1	snoRNA,	snoRNA	0.302695	0	15352	235291118	235291252	135	snoRNA	KNOWN	SNORA14B	snoRNA	SNORA14B-201	235291252	1	5783	0.1513475	5783	1	0	NA	NA	NA	NA	NA	NA	NA	NA	NA	NA	0	NA	NA	NA	NA	NA	NA	NA	NA	NA	NA	0.474905019	5768	-2.72406325036211	-6.0259700306919	3.13638237722948
14893	chr1	-	ENSG00000173726.6	protein_coding,	protein_coding	2.82516	2.33318	15353	235272651	235292251	19601	protein_coding	KNOWN	TOMM20	protein_coding	TOMM20-001	235292251	1	5784	2.57917	5784	1	0	NA	NA	NA	NA	NA	NA	NA	NA	NA	NA	0	NA	NA	NA	NA	NA	NA	NA	NA	NA	NA	0.436312737	5769	1.36690686815387	-2.446570689666	4.38804925487186
14936	chr1	+	ENSG00000116957.8	processed_transcript,	protein_coding	0.0504492	0	15399	235605019	235611887	6869	protein_coding	KNOWN	TBCE	processed_transcript	TBCE-004	235605019	1	5798	0.0252246	5798	1	0	NA	NA	NA	NA	NA	NA	NA	NA	NA	NA	0	NA	NA	NA	NA	NA	NA	NA	NA	NA	NA	0.4895021	5783	-5.3090247978501	-5.8575734944727	3.03484325710753
14997	chr1	+	ENSG00000244457.1	processed_pseudogene,	pseudogene	3.0774	2.94717	15462	236646465	236647764	1300	pseudogene	KNOWN	ENO1P1	processed_pseudogene	ENO1P1-001	236646465	1	5834	3.012285	5834	1	0	NA	NA	NA	NA	NA	NA	NA	NA	NA	NA	0	NA	NA	NA	NA	NA	NA	NA	NA	NA	NA	0.439512098	5819	1.59085827354079	-5.7372541649181	2.89063423269363
15030	chr1	-	ENSG00000119285.6	protein_coding,protein_coding,	protein_coding	170.014	221.161	15495	236713971	236767804	53834	protein_coding	KNOWN	HEATR1	protein_coding	HEATR1-002	236767804	1	5839	391.175	5839	1	0	NA	NA	NA	NA	NA	NA	NA	NA	NA	NA	0	NA	NA	NA	NA	NA	NA	NA	NA	NA	NA	0.392921416	5824	8.61167036034981	-2.35147011738908	6.3356970031836
15040	chr1	+	ENSG00000116984.7	protein_coding,	protein_coding	25.1237	34.3223	15505	236958581	237063493	104913	protein_coding	KNOWN	MTR	protein_coding	MTR-201	236958581	1	5841	29.723	5841	1	0	NA	NA	NA	NA	NA	NA	NA	NA	NA	NA	0	NA	NA	NA	NA	NA	NA	NA	NA	NA	NA	0.436712657	5826	4.89350783211967	-1.36607129946633	6.79471692787918
15048	chr1	-	ENSG00000244020.1	transcribed_processed_pseudogene,	pseudogene	0	0.0613994	15514	237167487	237167672	186	pseudogene	NOVEL	AL359259.1	transcribed_processed_pseudogene	AL359259.1-001	237167672	1	5845	0.0306997	5845	1	0	NA	NA	NA	NA	NA	NA	NA	NA	NA	NA	0	NA	NA	NA	NA	NA	NA	NA	NA	NA	NA	0.429114177	5830	-5.0256316322453	-5.75272868527003	1.7212256469403
15058	chr1	+	ENSG00000198626.8	protein_coding,	protein_coding	0.0504492	0.0613994	15524	237955146	237996058	40913	protein_coding	KNOWN	RYR2	protein_coding	RYR2-202	237955146	1	5851	0.0559243	5851	1	0	NA	NA	NA	NA	NA	NA	NA	NA	NA	NA	0	NA	NA	NA	NA	NA	NA	NA	NA	NA	NA	0.376324735	5836	-4.16038089647601	-4.16757172310232	3.29089084440667
15104	chr1	-	ENSG00000228818.1	processed_pseudogene,	pseudogene	0.100898	0.122799	15570	240305970	240308689	2720	pseudogene	KNOWN	RP11-567G24.1	processed_pseudogene	RP11-567G24.1-001	240308689	1	5888	0.1118485	5888	1	0	NA	NA	NA	NA	NA	NA	NA	NA	NA	NA	0	NA	NA	NA	NA	NA	NA	NA	NA	NA	NA	0.398520296	5873	-3.16038218634078	-4.82229902841722	3.45758954583366
15106	chr1	+	ENSG00000223694.1	processed_pseudogene,	pseudogene	0.0504492	0.245598	15572	240333455	240334591	1137	pseudogene	KNOWN	ADH5P3	processed_pseudogene	ADH5P3-001	240333455	1	5890	0.1480236	5890	1	0	NA	NA	NA	NA	NA	NA	NA	NA	NA	NA	0	NA	NA	NA	NA	NA	NA	NA	NA	NA	NA	0.408918216	5875	-2.75610088600174	-5.26278051592555	2.89816266866795
15111	chr1	+	ENSG00000155816.13	protein_coding,	protein_coding	0	0.0613994	15577	240448541	240655529	206989	protein_coding	KNOWN	FMN2	protein_coding	FMN2-202	240448541	1	5892	0.0306997	5892	1	0	NA	NA	NA	NA	NA	NA	NA	NA	NA	NA	0	NA	NA	NA	NA	NA	NA	NA	NA	NA	NA	0.364727055	5877	-5.0256316322453	-5.52973907840751	4.11779178405413
15152	chr1	-	ENSG00000203668.1	protein_coding,	protein_coding	0.302695	0.798192	15620	241792155	241799232	7078	protein_coding	KNOWN	CHML	protein_coding	CHML-001	241799232	1	5917	0.5504435	5917	1	0	NA	NA	NA	NA	NA	NA	NA	NA	NA	NA	0	NA	NA	NA	NA	NA	NA	NA	NA	NA	NA	0.456708658	5902	-0.861333608214994	-6.39942575653572	2.65378553582504
15166	chr1	+	ENSG00000174371.11	protein_coding,	protein_coding	60.9426	111.808	15637	242011527	242021891	10365	protein_coding	KNOWN	EXO1	protein_coding	EXO1-004	242011527	1	5923	86.3753	5923	1	0	NA	NA	NA	NA	NA	NA	NA	NA	NA	NA	0	NA	NA	NA	NA	NA	NA	NA	NA	NA	NA	0.400519896	5908	6.43254691118722	-3.11846069317115	5.27375321520399
15190	chr1	-	ENSG00000213690.2	processed_pseudogene,	pseudogene	0	0.0613994	15661	242540230	242540734	505	pseudogene	KNOWN	RP11-513D4.1	processed_pseudogene	RP11-513D4.1-001	242540734	1	5937	0.0306997	5937	1	0	NA	NA	NA	NA	NA	NA	NA	NA	NA	NA	0	NA	NA	NA	NA	NA	NA	NA	NA	NA	NA	0.390121976	5922	-5.0256316322453	-5.95265705821296	3.03004715046556
15247	chr1	+	ENSG00000054282.10	protein_coding,protein_coding,	protein_coding	7.81963	21.6126	15720	243419320	243663388	244069	protein_coding	KNOWN	SDCCAG8	protein_coding	SDCCAG8-202	243419320	1	5952	29.43223	5952	1	1	-1217.5	5	0.103448276	0.068965517	0.068965517	29	NA	NA	NA	+	0	NA	NA	NA	NA	NA	NA	NA	NA	NA	NA	0.431913617	5937	4.87932495038546	-2.61930373198024	6.15578897143224
15251	chr1	-	ENSG00000224727.1	processed_pseudogene,	pseudogene	0	0.0613994	15724	243430559	243431421	863	pseudogene	KNOWN	RP11-156F12.1	processed_pseudogene	RP11-156F12.1-001	243431421	1	5953	0.0306997	5953	1	0	NA	NA	NA	NA	NA	NA	NA	NA	NA	NA	0	NA	NA	NA	NA	NA	NA	NA	NA	NA	NA	0.376124775	5938	-5.0256316322453	-4.77808580975822	4.23468250226275
15272	chr1	+	ENSG00000179456.8	protein_coding,	protein_coding	0.100898	0	15746	244214583	244219243	4661	protein_coding	KNOWN	ZNF238	protein_coding	ZNF238-201	244214583	1	5963	0.050449	5963	1	2	-1921|-1813.5	6|5	0.0526315789473684|0.0540540540540541	0.131578947368421|0.243243243243243	0.105263157894737|0.027027027027027	38|37	NA|NA	NA|NA	NA|NA	+|+	0	NA	NA	NA	NA	NA	NA	NA	NA	NA	NA	0.545690862	5948	-4.30903051725854	-5.5230895532711	3.3967573945251
15281	chr1	-	ENSG00000240963.1	processed_transcript,	processed_transcript	0.958535	0.736793	15755	244538402	244572894	34493	processed_transcript	NOVEL	RP11-518L10.2	processed_transcript	RP11-518L10.2-001	244572894	1	5969	0.847664	5969	1	0	NA	NA	NA	NA	NA	NA	NA	NA	NA	NA	0	NA	NA	NA	NA	NA	NA	NA	NA	NA	NA	0.413717257	5954	-0.23843557726116	-5.96162001346374	3.44662201861461
15284	chr1	-	ENSG00000035687.7	protein_coding,	protein_coding	3.22875	2.39458	15758	244587656	244615045	27390	protein_coding	KNOWN	ADSS	protein_coding	ADSS-002	244615045	1	5970	2.811665	5970	1	0	NA	NA	NA	NA	NA	NA	NA	NA	NA	NA	2	543.5|143.5	4|4	0.0344827586206897|0.12	0.103448275862069|0.28	0.0689655172413793|0.04	29|25	NA|5	NA|3	NA|5	+|-	0.454109178	5955	1.49142471260765	-2.49454599291578	2.17669424384106
15309	chr1	-	ENSG00000188206.5	non_coding,	processed_transcript	1.66482	2.45598	15783	245008554	245017805	9252	processed_transcript	KNOWN	NCRNA00201	non_coding	NCRNA00201-003	245017805	1	5978	2.0604	5978	1	0	NA	NA	NA	NA	NA	NA	NA	NA	NA	NA	1	1309.5	3	0.176470588	0	0	17	NA	NA	NA	+	0.366526695	5963	1.04292444517384	-5.91735190769913	2.16387352040374
15331	chr1	+	ENSG00000203666.7	processed_transcript,	protein_coding	0.201797	0	15806	245165455	245194133	28679	protein_coding	KNOWN	EFCAB2	processed_transcript	EFCAB2-009	245165455	1	5984	0.1008985	5984	1	0	NA	NA	NA	NA	NA	NA	NA	NA	NA	NA	0	NA	NA	NA	NA	NA	NA	NA	NA	NA	NA	0.415716857	5969	-3.30902336800154	-6.0259700306919	3.50181669477799
15350	chr1	-	ENSG00000185420.13	processed_transcript,	protein_coding	0.0504492	0	15827	245912653	246093239	180587	protein_coding	KNOWN	SMYD3	processed_transcript	SMYD3-009	246093239	1	5999	0.0252246	5999	1	0	NA	NA	NA	NA	NA	NA	NA	NA	NA	NA	1	122	4	0.05	0.05	0.25	20	NA	NA	NA	+	0.384523095	5984	-5.3090247978501	-5.72957870600106	2.70326995898822
15373	chr1	-	ENSG00000185420.13	protein_coding,	protein_coding	9.08086	4.72775	15850	245912644	246670559	757916	protein_coding	KNOWN	SMYD3	protein_coding	SMYD3-202	246670559	1	6010	6.904305	6010	1	2	-78.5|-1367.5	4|5	0|0.037037037037037	0.173913043478261|0.0740740740740741	0.0434782608695652|0.185185185185185	23|27	NA|NA	NA|NA	NA|NA	+|+	2	602|261	5|4	0.0384615384615385|0.0357142857142857	0.115384615384615|0.107142857142857	0.153846153846154|0.107142857142857	26|28	NA|NA	NA|NA	NA|NA	-|-	0.587482503	5995	2.78749619746418	-1.51892326729074	6.75491910073276
15384	chr1	+	ENSG00000162852.9	protein_coding,	protein_coding	15.9924	38.743	15861	246729816	246797259	67444	protein_coding	KNOWN	CNST	protein_coding	CNST-004	246729816	1	6016	27.3677	6016	1	0	NA	NA	NA	NA	NA	NA	NA	NA	NA	NA	1	489.5	4	0.086956522	0.086956522	0.130434783	23	NA	NA	NA	-	0.452109578	6001	4.77440228961866	-2.33390698803735	5.61073442232287
15407	chr1	-	ENSG00000153207.10	protein_coding,	protein_coding	27.8984	22.1652	15885	247079616	247095280	15665	protein_coding	KNOWN	AHCTF1	protein_coding	AHCTF1-005	247095280	1	6031	25.0318	6031	1	0	NA	NA	NA	NA	NA	NA	NA	NA	NA	NA	1	416.5	5	0.16	0	0.08	25	NA	NA	NA	-	0.443311338	6016	4.64569013172677	-2.01481294565106	5.18559558814055
15411	chr1	-	ENSG00000197472.9	protein_coding,nonsense_mediated_decay,nonsense_mediated_decay,	protein_coding	4.08639	1.96478	15889	247148625	247171358	22734	protein_coding	KNOWN	ZNF695	protein_coding	ZNF695-003	247171358	1	6032	9.076755	6032	1	0	NA	NA	NA	NA	NA	NA	NA	NA	NA	NA	1	406.5	5	0.032258065	0.290322581	0.096774194	31	NA	NA	NA	+	0.442111578	6017	3.1821766166627	-1.76392386385811	5.05361377273308
15416	chr1	-	ENSG00000135747.7	protein_coding,	protein_coding	0.958535	2.02618	15894	247200086	247242057	41972	protein_coding	KNOWN	ZNF670	protein_coding	ZNF670-001	247242057	1	6035	1.4923575	6035	1	0	NA	NA	NA	NA	NA	NA	NA	NA	NA	NA	0	NA	NA	NA	NA	NA	NA	NA	NA	NA	NA	0.402319536	6020	0.577593180161259	-1.20874019364776	4.94850575176466
15427	chr1	-	ENSG00000196418.6	processed_transcript,	protein_coding	0	0.0613994	15905	247286805	247313252	26448	protein_coding	KNOWN	ZNF124	processed_transcript	ZNF124-008	247313252	1	6040	0.0306997	6040	1	0	NA	NA	NA	NA	NA	NA	NA	NA	NA	NA	0	NA	NA	NA	NA	NA	NA	NA	NA	NA	NA	0.375324935	6025	-5.0256316322453	-6.42399070111268	2.21025294248485
15436	chr1	-	ENSG00000227671.2	unprocessed_pseudogene,	pseudogene	1.46303	1.35079	15914	247353280	247363498	10219	pseudogene	KNOWN	RP11-488L18.4	unprocessed_pseudogene	RP11-488L18.4-201	247363498	1	6043	1.40691	6043	1	1	-1477	4	0.045454545	0.090909091	0.227272727	22	NA	NA	NA	-	0	NA	NA	NA	NA	NA	NA	NA	NA	NA	NA	0.442111578	6028	0.492530042357954	-6.20596266729436	2.48190960154754
15490	chr1	+	ENSG00000232908.2	processed_pseudogene,	pseudogene	0.0504492	0	15968	247990788	247991799	1012	pseudogene	KNOWN	HSD17B7P1	processed_pseudogene	HSD17B7P1-001	247990788	1	6074	0.0252246	6074	1	0	NA	NA	NA	NA	NA	NA	NA	NA	NA	NA	0	NA	NA	NA	NA	NA	NA	NA	NA	NA	NA	0.357928414	6059	-5.3090247978501	-5.50988174763164	1.90163501114448
15548	chr1	-	ENSG00000175137.9	processed_transcript,	protein_coding	0.151348	0.368396	16026	249110229	249111045	817	protein_coding	KNOWN	SH3BP5L	processed_transcript	SH3BP5L-004	249111045	1	6130	0.259872	6130	1	0	NA	NA	NA	NA	NA	NA	NA	NA	NA	NA	0	NA	NA	NA	NA	NA	NA	NA	NA	NA	NA	0.50309938	6115	-1.94412689638805	-5.54987354548849	2.05212507953568
15579	chr1	-	ENSG00000171163.10	protein_coding,protein_coding,protein_coding,protein_coding,retained_intron,	protein_coding	4.64133	3.68396	16060	249144205	249153271	9067	protein_coding	KNOWN	ZNF692	protein_coding	ZNF692-001	249153271	1	6132	20.813225	6132	1	0	NA	NA	NA	NA	NA	NA	NA	NA	NA	NA	4	1494|1358|960|184	4|5|5|6	0.142857142857143|0.1875|0.142857142857143|0.0476190476190476	0.178571428571429|0.0625|0.107142857142857|0.19047619047619	0.178571428571429|0.125|0.0714285714285714|0.142857142857143	28|32|28|42	5|NA|NA|NA	4|NA|NA|NA	6|NA|NA|NA	-|-|-|-	0.50069986	6117	4.37942862223942	-1.90591937949286	6.26329670548937
15584	chr1	+	ENSG00000227237.1	processed_transcript,	processed_transcript	0	0.0613994	16065	249153363	249158995	5633	processed_transcript	PUTATIVE	AL672294.1	processed_transcript	AL672294.1-001	249153363	1	6133	0.0306997	6133	1	4	-1586|-1450|-1052|-276	4|5|5|6	0.142857142857143|0.1875|0.142857142857143|0.0476190476190476	0.178571428571429|0.0625|0.107142857142857|0.19047619047619	0.178571428571429|0.125|0.0714285714285714|0.142857142857143	28|32|28|42	5|NA|NA|NA	4|NA|NA|NA	6|NA|NA|NA	-|-|-|-	0	NA	NA	NA	NA	NA	NA	NA	NA	NA	NA	0.555088982	6118	-5.0256316322453	-1.8585867662229	5.17780474629374
15586	chr1	+	ENSG00000185220.7	protein_coding,	protein_coding	3.22875	3.49977	16067	249200442	249212772	12331	protein_coding	KNOWN	PGBD2	protein_coding	PGBD2-001	249200442	1	6134	3.36426	6134	1	1	-206	4	0.166666667	0	0.111111111	18	1	1	3	+	3	359|411|1990.5	7|9|4	0.15|0.0869565217391304|0.12	0.125|0.173913043478261|0.08	0.1|0.0652173913043478|0.2	40|46|25	NA|NA|NA	NA|NA|NA	NA|NA|NA	+|+|-	0.411117776	6119	1.75028920565721	-1.87542708840927	6.51938405716645
15593	chr2	-	ENSG00000184731.5	processed_transcript,	protein_coding	0.353144	0.306997	61015	41221	46870	5650	protein_coding	KNOWN	FAM110C	processed_transcript	FAM110C-002	46870	2	6137	0.3300705	6137	1	1	-1986.5	4	0.151515152	0.090909091	0.090909091	33	NA	NA	NA	+	8	980.5|721|548|359.5|296|243|204|167	4|5|4|4|4|5|5|4	0.037037037037037|0.0333333333333333|0.0333333333333333|0.08|0.15|0.0357142857142857|0.125|0.05	0.148148148148148|0.3|0.3|0.24|0.1|0.25|0.15625|0.25	0.185185185185185|0|0.1|0.12|0.05|0|0.03125|0	27|30|30|25|20|28|32|20	NA|NA|NA|3|NA|NA|NA|4	NA|NA|NA|5|NA|NA|NA|3	NA|NA|NA|4|NA|NA|NA|1	+|+|+|-|-|-|-|-	0.424115177	6122	-1.59915389121187	-2.63355753279971	4.83941360503327
15601	chr2	-	ENSG00000035115.15	protein_coding,	protein_coding	0	0.0613994	61025	218151	261323	43173	protein_coding	KNOWN	SH3YL1	protein_coding	SH3YL1-011	261323	2	6139	0.0306997	6139	1	0	NA	NA	NA	NA	NA	NA	NA	NA	NA	NA	0	NA	NA	NA	NA	NA	NA	NA	NA	NA	NA	0.49610078	6124	-5.0256316322453	-5.94374944300939	2.42049965492369
15649	chr2	-	ENSG00000151353.10	protein_coding,	protein_coding	2.32066	1.65778	61074	669423	676704	7282	protein_coding	KNOWN	TMEM18	protein_coding	TMEM18-003	676704	2	6154	1.98922	6154	1	3	-103.5|-305|-365.5	4|8|8	0.0434782608695652|0.0227272727272727|0.0204081632653061	0.173913043478261|0.204545454545455|0.244897959183673	0.173913043478261|0.0909090909090909|0.102040816326531	23|44|49	NA|NA|NA	NA|NA|NA	NA|NA|NA	-|-|-	0	NA	NA	NA	NA	NA	NA	NA	NA	NA	NA	0.49630074	6139	0.992202841459308	-1.69831288888452	1.10498168110599
15652	chr2	-	ENSG00000151353.10	nonsense_mediated_decay,	protein_coding	107.86	127.22	61077	667973	677406	9434	protein_coding	KNOWN	TMEM18	nonsense_mediated_decay	TMEM18-002	677406	2	6156	117.54	6156	1	0	NA	NA	NA	NA	NA	NA	NA	NA	NA	NA	3	598.5|397|336.5	4|8|8	0.0434782608695652|0.0227272727272727|0.0204081632653061	0.173913043478261|0.204545454545455|0.244897959183673	0.173913043478261|0.0909090909090909|0.102040816326531	23|44|49	NA|NA|NA	NA|NA|NA	NA|NA|NA	-|-|-	0.455708858	6141	6.87700799321402	-2.63355753279971	6.41745362141164
15741	chr2	+	ENSG00000171853.10	protein_coding,protein_coding,	protein_coding	1.46303	0.982391	61173	3383446	3488857	105412	protein_coding	KNOWN	TTC15	protein_coding	TTC15-201	3383446	2	6194	2.445421	6194	1	1	-1889.5	4	0.2	0.08	0.12	25	1	7	4	-	2	332.5|982.5	4|5	0|0.185185185185185	0.217391304347826|0.037037037037037	0.0869565217391304|0.111111111111111	23|27	NA|NA	NA|NA	NA|NA	+|+	0.473905219	6179	1.29008285876723	-2.14021325902214	4.27061595680498
15765	chr2	-	ENSG00000242282.2	processed_transcript,	processed_transcript	11.3511	39.971	61205	3580814	3584459	3646	processed_transcript	NOVEL	AC108488.4	processed_transcript	AC108488.4-005	3584459	2	6201	25.66105	6201	1	0	NA	NA	NA	NA	NA	NA	NA	NA	NA	NA	0	NA	NA	NA	NA	NA	NA	NA	NA	NA	NA	0.456708658	6186	4.68150829878341	-3.34305521717102	4.70343097856149
15774	chr2	+	ENSG00000171863.8	protein_coding,	protein_coding	2.11887	2.14898	61214	3622795	3628509	5715	protein_coding	KNOWN	RPS7	protein_coding	RPS7-001	3622795	2	6206	2.133925	6206	1	0	NA	NA	NA	NA	NA	NA	NA	NA	NA	NA	2	311|499	6|4	0.05|0	0.2|0.142857142857143	0.05|0.25	40|28	NA|NA	NA|NA	NA|NA	+|+	0.442911418	6191	1.09350947136875	-2.15427314153497	4.40949710654084
15775	chr2	-	ENSG00000247886.1	lincRNA,	lincRNA	0.554941	0.306997	61215	3616113	3622828	6716	lincRNA	KNOWN	AC108488.1	lincRNA	AC108488.1-201	3622828	2	6207	0.430969	6207	1	2	-278|-466	6|4	0.05|0	0.2|0.142857142857143	0.05|0.25	40|28	NA|NA	NA|NA	NA|NA	+|+	0	NA	NA	NA	NA	NA	NA	NA	NA	NA	NA	0.450309938	6192	-1.21434399623362	-2.34339375751844	3.84811352485026
15777	chr2	+	ENSG00000171863.8	retained_intron,protein_coding,	protein_coding	69.6703	57.7154	61217	3622915	3628509	5595	protein_coding	KNOWN	RPS7	protein_coding	RPS7-008	3622915	2	6208	127.3857	6208	1	0	NA	NA	NA	NA	NA	NA	NA	NA	NA	NA	2	191|379	6|4	0.05|0	0.2|0.142857142857143	0.05|0.25	40|28	NA|NA	NA|NA	NA|NA	+|+	0.447710458	6193	6.99305952312241	-2.26919049639672	5.49524630438363
15782	chr2	+	ENSG00000252531.1	snoRNA,	snoRNA	0.807187	0.368396	61222	3628160	3628322	163	snoRNA	NOVEL	SNORA73.6	snoRNA	SNORA73.6-201	3628160	2	6209	0.5877915	6209	1	0	NA	NA	NA	NA	NA	NA	NA	NA	NA	NA	0	NA	NA	NA	NA	NA	NA	NA	NA	NA	NA	0.435112977	6194	-0.766623598430464	-5.80017377891397	3.10982254362032
15898	chr2	-	ENSG00000235092.1	processed_transcript,	processed_transcript	0	0.122799	61339	8806766	8818464	11699	processed_transcript	NOVEL	AC011747.7	processed_transcript	AC011747.7-001	8818464	2	6271	0.0613995	6271	1	2	-348|-469	5|4	0.0277777777777778|0.0714285714285714	0.0833333333333333|0.285714285714286	0.0833333333333333|0.107142857142857	36|28	NA|3	NA|7	NA|6	-|+	3	1678|1653|1360.5	4|4|3	0.0833333333333333|0.208333333333333|0.0869565217391304	0.25|0.25|0.130434782608696	0.0833333333333333|0.0416666666666667|0.0869565217391304	24|24|23	2|3|NA	3|3|NA	7|6|NA	-|+|+	0.526894621	6256	-4.02562928255806	-4.26129265538508	2.96885825106013
15938	chr2	+	ENSG00000151693.5	processed_transcript,	protein_coding	0	0.0613994	61382	9528423	9540898	12476	protein_coding	KNOWN	ASAP2	processed_transcript	ASAP2-004	9528423	2	6286	0.0306997	6286	1	0	NA	NA	NA	NA	NA	NA	NA	NA	NA	NA	0	NA	NA	NA	NA	NA	NA	NA	NA	NA	NA	0.472505499	6271	-5.0256316322453	-5.0375916461644	3.6311001186302
15982	chr2	-	ENSG00000238462.1	snoRNA,	snoRNA	0.0504492	0	61427	9672371	9672474	104	snoRNA	NOVEL	snoU13.82	snoRNA	snoU13.82-201	9672474	2	6291	0.0252246	6291	1	0	NA	NA	NA	NA	NA	NA	NA	NA	NA	NA	0	NA	NA	NA	NA	NA	NA	NA	NA	NA	NA	0.383723255	6276	-5.3090247978501	-6.06407263439191	0.805015027360313
16048	chr2	+	ENSG00000234818.1	processed_transcript,	processed_transcript	0.0504492	0	61494	10729292	10744956	15665	processed_transcript	NOVEL	AC092687.5	processed_transcript	AC092687.5-001	10729292	2	6315	0.0252246	6315	1	1	-249.5	4	0.222222222	0.074074074	0.037037037	27	NA	NA	NA	-	0	NA	NA	NA	NA	NA	NA	NA	NA	NA	NA	0.392921416	6300	-5.3090247978501	-5.2407930248669	2.52806214608076
16070	chr2	+	ENSG00000150873.7	protein_coding,	protein_coding	0.151348	0.122799	61518	11273255	11286916	13662	protein_coding	KNOWN	C2orf50	protein_coding	C2orf50-002	11273255	2	6328	0.1370735	6328	1	1	-235.5	4	0.105263158	0	0.052631579	19	NA	NA	NA	-	1	20.5	4	0.08	0.24	0.12	25	3	6	2	-	0.538692262	6313	-2.86697840862746	-2.90242965373881	5.19020250383073
16095	chr2	+	ENSG00000224177.1	processed_transcript,	processed_transcript	1.56393	1.71918	61544	11539128	11542234	3107	processed_transcript	NOVEL	AC099344.4	processed_transcript	AC099344.4-003	11539128	2	6338	1.641555	6338	1	0	NA	NA	NA	NA	NA	NA	NA	NA	NA	NA	0	NA	NA	NA	NA	NA	NA	NA	NA	NA	NA	0.479504099	6323	0.715063087954123	-3.24953069757069	3.49650887676971
16108	chr2	+	ENSG00000196208.9	protein_coding,	protein_coding	0.151348	0.245598	61557	11674242	11782914	108673	protein_coding	KNOWN	GREB1	protein_coding	GREB1-001	11674242	2	6341	0.198473	6341	1	0	NA	NA	NA	NA	NA	NA	NA	NA	NA	NA	0	NA	NA	NA	NA	NA	NA	NA	NA	NA	NA	0.419516097	6326	-2.33298533646384	-4.23117624017742	4.670135826689
16124	chr2	+	ENSG00000228496.1	processed_transcript,	processed_transcript	0.0504492	0	61573	11821586	11823449	1864	processed_transcript	NOVEL	AC106875.1	processed_transcript	AC106875.1-002	11821586	2	6351	0.0252246	6351	1	0	NA	NA	NA	NA	NA	NA	NA	NA	NA	NA	0	NA	NA	NA	NA	NA	NA	NA	NA	NA	NA	0.545290942	6336	-5.3090247978501	-5.77625620339437	4.56005238290214
16131	chr2	-	ENSG00000230790.2	processed_transcript,	processed_transcript	0.454043	1.16659	61580	11881123	11885427	4305	processed_transcript	PUTATIVE	AC012456.4	processed_transcript	AC012456.4-001	11885427	2	6354	0.8103165	6354	1	1	-1269.5	8	0.12244898	0.163265306	0	49	NA	NA	NA	-	2	1676.5|540	4|4	0.142857142857143|0.181818181818182	0.142857142857143|0.0454545454545455	0.0476190476190476|0.0454545454545455	21|22	NA|NA	NA|NA	NA|NA	-|+	0.557488502	6339	-0.303442577266611	-4.51469683894139	2.57220185577722
16133	chr2	+	ENSG00000134324.7	protein_coding,	protein_coding	14.6807	25.7878	61582	11886760	11907984	21225	protein_coding	KNOWN	LPIN1	protein_coding	LPIN1-006	11886760	2	6355	20.23425	6355	1	2	-1873|-63.5	4|8	0.181818181818182|0.122448979591837	0.0454545454545455|0.163265306122449	0.0454545454545455|0	22|49	NA|NA	NA|NA	NA|NA	+|-	0	NA	NA	NA	NA	NA	NA	NA	NA	NA	NA	0.541691662	6340	4.33872747014459	-2.37074128952949	5.71271582345781
16231	chr2	+	ENSG00000236348.1	processed_pseudogene,	pseudogene	0	0.0613994	61687	17566358	17567684	1327	pseudogene	KNOWN	AC092843.1	processed_pseudogene	AC092843.1-001	17566358	2	6405	0.0306997	6405	1	0	NA	NA	NA	NA	NA	NA	NA	NA	NA	NA	0	NA	NA	NA	NA	NA	NA	NA	NA	NA	NA	0.373125375	6390	-5.0256316322453	-6.20596266729436	3.40522508050928
16288	chr2	-	ENSG00000183891.5	protein_coding,	protein_coding	6.65929	8.84152	61747	20096404	20101717	5314	protein_coding	KNOWN	TTC32	protein_coding	TTC32-002	20101717	2	6427	7.750405	6427	1	0	NA	NA	NA	NA	NA	NA	NA	NA	NA	NA	0	NA	NA	NA	NA	NA	NA	NA	NA	NA	NA	0.381923615	6412	2.95427170086754	-3.00872575146144	6.57903473108482
16300	chr2	-	ENSG00000068697.6	protein_coding,	protein_coding	1.05943	0.982391	61760	20232411	20251789	19379	protein_coding	KNOWN	LAPTM4A	protein_coding	LAPTM4A-001	20251789	2	6431	1.0209105	6431	1	1	-68.5	5	0.068965517	0.172413793	0.068965517	29	NA	NA	NA	+	1	714	5	0.0625	0.0625	0.1875	32	NA	NA	NA	-	0.410717856	6416	0.0298563952403782	-3.23587466448796	4.65718060869489
16301	chr2	+	ENSG00000223734.2	processed_transcript,	processed_transcript	0.0504492	0.306997	61761	20251895	20254257	2363	processed_transcript	PUTATIVE	RP11-644K8.1	processed_transcript	RP11-644K8.1-001	20251895	2	6432	0.1787231	6432	1	2	-820|-37.5	5|5	0.0625|0.0689655172413793	0.0625|0.172413793103448	0.1875|0.0689655172413793	32|29	NA|NA	NA|NA	NA|NA	-|+	0	NA	NA	NA	NA	NA	NA	NA	NA	NA	NA	0.458108378	6417	-2.48420197980489	-3.24268652320161	4.78605076379772
16375	chr2	-	ENSG00000224361.1	protein_coding,	protein_coding	0.201797	0.0613994	61840	23729913	23747214	17302	protein_coding	NOVEL	AC011239.1	protein_coding	AC011239.1-001	23747214	2	6474	0.1315982	6474	1	1	-1384	4	0.035714286	0.071428571	0.071428571	28	NA	NA	NA	-	1	1113	4	0.1	0.1	0.1	20	NA	NA	NA	+	0.541291742	6459	-2.92578833886005	-2.3324529681028	5.34855694950715
16393	chr2	+	ENSG00000173960.8	retained_intron,	protein_coding	0.0504492	0.122799	61861	24194234	24200190	5957	protein_coding	KNOWN	UBXN2A	retained_intron	UBXN2A-004	24194234	2	6482	0.0866241	6482	1	1	-937	4	0.136363636	0.045454545	0.136363636	22	NA	NA	NA	+	0	NA	NA	NA	NA	NA	NA	NA	NA	NA	NA	0.431913617	6467	-3.52908773164212	-6.06407263439191	2.75034151669481
16402	chr2	-	ENSG00000163026.7	protein_coding,	protein_coding	8.37457	9.08711	61871	24252217	24270231	18015	protein_coding	KNOWN	C2orf44	protein_coding	C2orf44-002	24270231	2	6487	8.73084	6487	1	0	NA	NA	NA	NA	NA	NA	NA	NA	NA	NA	1	1236	4	0.107142857	0.035714286	0.107142857	28	NA	NA	NA	+	0.526294741	6472	3.12612046319439	-1.66316247701637	5.50623263436294
16437	chr2	-	ENSG00000198399.8	retained_intron,	protein_coding	0.100898	0.184198	61914	24516130	24518580	2451	protein_coding	KNOWN	ITSN2	retained_intron	ITSN2-007	24518580	2	6500	0.142548	6500	1	0	NA	NA	NA	NA	NA	NA	NA	NA	NA	NA	0	NA	NA	NA	NA	NA	NA	NA	NA	NA	NA	0.402119576	6485	-2.81048029700275	-5.84093922450968	2.13526037058873
16475	chr2	-	ENSG00000138031.8	processed_transcript,	protein_coding	0.60539	0.613994	61952	25042238	25043665	1428	protein_coding	KNOWN	ADCY3	processed_transcript	ADCY3-009	25043665	2	6514	0.609692	6514	1	0	NA	NA	NA	NA	NA	NA	NA	NA	NA	NA	2	619|155	4|5	0|0.133333333333333	0.1|0.166666666666667	0.2|0.0666666666666667	20|30	NA|NA	NA|NA	NA|NA	+|+	0.523495301	6499	-0.713847478917661	-4.99096816123015	2.7400994761327
16489	chr2	+	ENSG00000224165.1	processed_transcript,	lincRNA	0.100898	0	61966	25194259	25195691	1433	lincRNA	NOVEL	AC013267.2	processed_transcript	AC013267.2-001	25194259	2	6517	0.050449	6517	1	0	NA	NA	NA	NA	NA	NA	NA	NA	NA	NA	1	687	6	0.125	0.125	0.075	40	NA	NA	NA	+	0.399320136	6502	-4.30903051725854	-3.88798049228753	5.27978190897261
16492	chr2	-	ENSG00000115137.7	processed_transcript,protein_coding,processed_transcript,	protein_coding	0.0504492	0.245598	61969	25180735	25194485	13751	protein_coding	KNOWN	DNAJC27	processed_transcript	DNAJC27-004	25194485	2	6518	0.4440708	6518	1	1	-461	6	0.125	0.125	0.075	40	NA	NA	NA	+	0	NA	NA	NA	NA	NA	NA	NA	NA	NA	NA	0.453309338	6503	-1.17113838528058	-2.17236796752389	5.60149339358211
16557	chr2	-	ENSG00000143970.11	protein_coding,	protein_coding	0	0.0613994	62035	25964794	26003178	38385	protein_coding	KNOWN	ASXL2	protein_coding	ASXL2-004	26003178	2	6537	0.0306997	6537	1	0	NA	NA	NA	NA	NA	NA	NA	NA	NA	NA	0	NA	NA	NA	NA	NA	NA	NA	NA	NA	NA	0.410317936	6522	-5.0256316322453	-6.01659956634994	2.34515901904838
16574	chr2	+	ENSG00000199872.1	snRNA,	snRNA	0.0504492	0	62052	26265544	26265650	107	snRNA	NOVEL	U6.77	snRNA	U6.77-201	26265544	2	6547	0.0252246	6547	1	0	NA	NA	NA	NA	NA	NA	NA	NA	NA	NA	0	NA	NA	NA	NA	NA	NA	NA	NA	NA	NA	0.448710258	6532	-5.3090247978501	-6.44898117194596	2.18762967632886
16575	chr2	+	ENSG00000084733.6	processed_transcript,processed_transcript,	protein_coding	0.201797	0.0613994	62053	26321399	26357905	36507	protein_coding	KNOWN	RAB10	processed_transcript	RAB10-004	26321399	2	6548	0.2631964	6548	1	0	NA	NA	NA	NA	NA	NA	NA	NA	NA	NA	1	936	4	0.285714286	0.107142857	0.035714286	28	NA	NA	NA	-	0.430513897	6533	-1.92578833886005	-5.66227749467219	2.45216418905844
16586	chr2	+	ENSG00000138029.9	protein_coding,	protein_coding	0.252246	0.184198	62065	26466038	26501488	35451	protein_coding	KNOWN	HADHB	protein_coding	HADHB-007	26466038	2	6556	0.218222	6556	1	0	NA	NA	NA	NA	NA	NA	NA	NA	NA	NA	1	1912.5	4	0.095238095	0.095238095	0	21	NA	NA	NA	-	0.403919216	6541	-2.19613154093001	-5.543130786035	4.13158653782134
16606	chr2	-	ENSG00000173567.10	nonsense_mediated_decay,protein_coding,	protein_coding	0.504492	0.306997	62085	26531044	26569611	38568	protein_coding	KNOWN	GPR113	nonsense_mediated_decay	GPR113-002	26569611	2	6562	0.811489	6562	1	1	-478.5	4	0.24	0.08	0.04	25	NA	NA	NA	-	2	420.5|299.5	4|5	0.185185185185185|0.0606060606060606	0.148148148148148|0.121212121212121	0|0.181818181818182	27|33	7|NA	4|NA	3|NA	-|+	0.416316737	6547	-0.301356556186831	-3.79493287032644	3.92595803458763
16629	chr2	-	ENSG00000225024.1	processed_pseudogene,	pseudogene	0.0504492	0	62110	26901087	26901378	292	pseudogene	KNOWN	AC015977.5	processed_pseudogene	AC015977.5-001	26901378	2	6568	0.0252246	6568	1	1	-860.5	4	0.103448276	0.137931034	0.206896552	29	NA	NA	NA	+	1	1827	4	0.2	0.133333333	0.133333333	30	7	7	3	-	0.50529894	6553	-5.3090247978501	-5.50988174763164	2.66338198969378
16650	chr2	+	ENSG00000084764.6	retained_intron,	protein_coding	2.57291	1.96478	62132	27193505	27245487	51983	protein_coding	KNOWN	MAPRE3	retained_intron	MAPRE3-007	27193505	2	6576	2.268845	6576	1	0	NA	NA	NA	NA	NA	NA	NA	NA	NA	NA	5	227.5|267.5|379.5|507.5|622	6|6|8|4|4	0.135135135135135|0.102564102564103|0.183673469387755|0.28|0.2	0.216216216216216|0.102564102564103|0.0612244897959184|0.08|0.1	0.027027027027027|0.0769230769230769|0.0408163265306122|0.04|0.1	37|39|49|25|30	NA|NA|NA|4|NA	NA|NA|NA|4|NA	NA|NA|NA|5|NA	+|-|-|-|+	0.467706459	6560	1.18195805221449	-1.83780935465588	5.1591433072733
16744	chr2	+	ENSG00000138085.11	retained_intron,	protein_coding	0.403594	0.122799	62233	27436063	27438282	2220	protein_coding	KNOWN	C2orf28	retained_intron	C2orf28-004	27436063	2	6604	0.2631965	6604	1	4	-1494.5|-1367|-1219.5|-872	4|5|7|4	0.217391304347826|0.142857142857143|0.0487804878048781|0	0|0.107142857142857|0.268292682926829|0.272727272727273	0.130434782608696|0|0|0	23|28|41|22	3|NA|NA|NA	6|NA|NA|NA	2|NA|NA|NA	-|-|-|+	0	NA	NA	NA	NA	NA	NA	NA	NA	NA	NA	0.534893021	6588	-1.92578779071625	-4.96820960063783	5.59787565509075
16773	chr2	+	ENSG00000138100.8	protein_coding,	protein_coding	1.76572	0.982391	62263	27505297	27600344	95048	protein_coding	KNOWN	TRIM54	protein_coding	TRIM54-201	27505297	2	6610	1.3740555	6610	1	1	-1735.5	4	0.176470588	0	0	17	NA	NA	NA	-	1	483	4	0.136363636	0.181818182	0.045454545	22	NA	NA	NA	+	0.475904819	6594	0.458440277778784	-4.81010583827319	3.7261297497974
16789	chr2	-	ENSG00000115204.9	retained_intron,protein_coding,retained_intron,	protein_coding	155.283	167.068	62281	27538583	27545964	7382	protein_coding	KNOWN	MPV17	protein_coding	MPV17-018	27545964	2	6614	483.5265	6614	1	1	-1624	4	0.2	0	0.2	20	6	1	1	+	1	492	5	0.285714286	0.071428571	0.035714286	28	NA	NA	NA	-	0.479104179	6598	8.91745114953044	-2.59643771682425	5.17849013771126
16792	chr2	-	ENSG00000115207.8	retained_intron,	protein_coding	0.0504492	0.122799	62285	27549259	27551357	2099	protein_coding	KNOWN	GTF3C2	retained_intron	GTF3C2-006	27551357	2	6615	0.0866241	6615	1	0	NA	NA	NA	NA	NA	NA	NA	NA	NA	NA	0	NA	NA	NA	NA	NA	NA	NA	NA	NA	NA	0.460707858	6599	-3.52908773164212	-5.64773865480815	1.38115266422725
16830	chr2	-	ENSG00000115241.8	protein_coding,	protein_coding	0.504492	0.184198	62326	27604068	27607974	3907	protein_coding	KNOWN	PPM1G	protein_coding	PPM1G-202	27607974	2	6624	0.344345	6624	1	0	NA	NA	NA	NA	NA	NA	NA	NA	NA	NA	0	NA	NA	NA	NA	NA	NA	NA	NA	NA	NA	0.445510898	6608	-1.53807336610092	-5.33664627348795	1.0484900968196
16852	chr2	+	ENSG00000157992.8	retained_intron,	protein_coding	0.100898	0	62348	27666121	27667158	1038	protein_coding	KNOWN	KRTCAP3	retained_intron	KRTCAP3-005	27666121	2	6628	0.050449	6628	1	2	-941|-704	7|6	0.0961538461538462|0.117647058823529	0.230769230769231|0.0882352941176471	0.0192307692307692|0.0882352941176471	52|34	NA|NA	NA|NA	NA|NA	+|-	0	NA	NA	NA	NA	NA	NA	NA	NA	NA	NA	0.529294141	6612	-4.30903051725854	-4.14442481360747	1.27450857434478
16865	chr2	-	ENSG00000138002.10	retained_intron,	protein_coding	12.1583	12.4027	62366	27706750	27712621	5872	protein_coding	KNOWN	IFT172	retained_intron	IFT172-006	27712621	2	6633	12.2805	6633	1	0	NA	NA	NA	NA	NA	NA	NA	NA	NA	NA	0	NA	NA	NA	NA	NA	NA	NA	NA	NA	NA	0.51189762	6617	3.61829739605437	-1.6894445989867	7.15387387048452
16873	chr2	+	ENSG00000084734.4	protein_coding,nonsense_mediated_decay,	protein_coding	0.0504492	0	62374	27719715	27724030	4316	protein_coding	KNOWN	GCKR	nonsense_mediated_decay	GCKR-003	27719715	2	6635	0.0504492	6635	1	1	-1553	4	0.136363636	0.045454545	0.045454545	22	NA	NA	NA	-	0	NA	NA	NA	NA	NA	NA	NA	NA	NA	NA	0.549690062	6619	-4.3090247978501	-4.37943241761539	4.72386232336112
16887	chr2	+	ENSG00000198522.8	processed_transcript,protein_coding,	protein_coding	0.100898	0	62390	27851114	27852794	1681	protein_coding	KNOWN	GPN1	processed_transcript	GPN1-002	27851114	2	6640	0.100898	6640	1	0	NA	NA	NA	NA	NA	NA	NA	NA	NA	NA	0	NA	NA	NA	NA	NA	NA	NA	NA	NA	NA	0.386522695	6624	-3.30903051725854	-4.53796866269791	3.39115782911491
16898	chr2	+	ENSG00000163798.9	protein_coding,	protein_coding	6.81064	5.58735	62401	27886338	27917836	31499	protein_coding	KNOWN	SLC4A1AP	protein_coding	SLC4A1AP-001	27886338	2	6646	6.198995	6646	1	0	NA	NA	NA	NA	NA	NA	NA	NA	NA	NA	0	NA	NA	NA	NA	NA	NA	NA	NA	NA	NA	0.401719656	6630	2.63203434033152	-2.33100041938563	4.67038509306974
16903	chr2	+	ENSG00000163798.9	retained_intron,	protein_coding	0	0.0613994	62407	27914425	27917840	3416	protein_coding	KNOWN	SLC4A1AP	retained_intron	SLC4A1AP-002	27914425	2	6648	0.0306997	6648	1	0	NA	NA	NA	NA	NA	NA	NA	NA	NA	NA	0	NA	NA	NA	NA	NA	NA	NA	NA	NA	NA	0.381323735	6632	-5.0256316322453	-6.19535164183853	2.72298265537276
16905	chr2	+	ENSG00000243147.3	protein_coding,protein_coding,	protein_coding	77.1368	60.8468	62409	27994584	28002608	8025	protein_coding	KNOWN	MRPL33	protein_coding	MRPL33-001	27994584	2	6650	137.9836	6650	1	0	NA	NA	NA	NA	NA	NA	NA	NA	NA	NA	0	NA	NA	NA	NA	NA	NA	NA	NA	NA	NA	0.469506099	6634	7.10835299587471	-1.53639328644748	5.85984939492642
16921	chr2	-	ENSG00000171174.9	protein_coding,	protein_coding	0.353144	2.33318	62426	28004231	28113965	109735	protein_coding	KNOWN	RBKS	protein_coding	RBKS-001	28113965	2	6655	1.343162	6655	1	0	NA	NA	NA	NA	NA	NA	NA	NA	NA	NA	1	386.5	5	0.085714286	0.228571429	0.028571429	35	NA	NA	NA	+	0.379924015	6639	0.425633320030933	-3.71508318196505	3.82895281582003
16922	chr2	+	ENSG00000158019.14	protein_coding,	protein_coding	0.0504492	0	62427	28117412	28456182	338771	protein_coding	KNOWN	BRE	protein_coding	BRE-009	28117412	2	6656	0.0252246	6656	1	0	NA	NA	NA	NA	NA	NA	NA	NA	NA	NA	0	NA	NA	NA	NA	NA	NA	NA	NA	NA	NA	0.446310738	6640	-5.3090247978501	-6.22742176025952	2.82317134766592
16929	chr2	-	ENSG00000229951.1	processed_transcript,processed_transcript,	lincRNA	0.201797	0	62434	28607276	28617539	10264	lincRNA	NOVEL	AC104695.3	processed_transcript	AC104695.3-001	28617539	2	6660	0.201797	6660	1	1	-260	5	0.107142857	0.142857143	0.142857143	28	NA	NA	NA	+	5	1992.5|1665|698.5|523|91.5	4|8|3|3|4	0.0952380952380952|0.0740740740740741|0.105263157894737|0.0416666666666667|0.130434782608696	0.142857142857143|0.240740740740741|0|0.0416666666666667|0.0434782608695652	0.0476190476190476|0.0925925925925926|0.0526315789473684|0.0416666666666667|0.0869565217391304	21|54|19|24|23	NA|NA|NA|NA|NA	NA|NA|NA|NA|NA	NA|NA|NA|NA|NA	+|+|-|-|+	0.464907019	6644	-2.30902336800154	-5.17156344422126	2.7146552564251
16931	chr2	+	ENSG00000075426.7	protein_coding,	protein_coding	0.0504492	0.675394	62436	28618579	28635354	16776	protein_coding	KNOWN	FOSL2	protein_coding	FOSL2-201	28618579	2	6661	0.3629216	6661	1	4	-1738.5|-1563|-1131.5|-780	3|3|4|5	0.105263157894737|0.0416666666666667|0.130434782608696|0.107142857142857	0|0.0416666666666667|0.0434782608695652|0.142857142857143	0.0526315789473684|0.0416666666666667|0.0869565217391304|0.142857142857143	19|24|23|28	NA|NA|NA|NA	NA|NA|NA|NA	NA|NA|NA|NA	-|-|+|+	0	NA	NA	NA	NA	NA	NA	NA	NA	NA	NA	0.604279144	6645	-1.4622701706534	-4.6136525924729	3.26753039664135
16932	chr2	-	ENSG00000227938.1	processed_transcript,	processed_transcript	0.0504492	0.613994	62437	28671034	28673051	2018	processed_transcript	PUTATIVE	AC104695.4	processed_transcript	AC104695.4-001	28673051	2	6662	0.3322216	6662	1	0	NA	NA	NA	NA	NA	NA	NA	NA	NA	NA	3	417|354.5|183.5	5|4|6	0.115384615384615|0.2|0.108108108108108	0.115384615384615|0.24|0.108108108108108	0.115384615384615|0.04|0.189189189189189	26|25|37	NA|7|NA	NA|3|NA	NA|3|NA	-|-|-	0.541891622	6646	-1.589782219059	-4.15981470658443	4.03604290705784
16937	chr2	+	ENSG00000163803.8	retained_intron,	protein_coding	0	0.0613994	62443	28789310	28801014	11705	protein_coding	KNOWN	PLB1	retained_intron	PLB1-007	28789310	2	6665	0.0306997	6665	1	0	NA	NA	NA	NA	NA	NA	NA	NA	NA	NA	1	614	4	0	0.166666667	0.083333333	24	NA	NA	NA	+	0.482303539	6649	-5.0256316322453	-4.79400701191515	3.85757937665802
16965	chr2	+	ENSG00000163811.7	protein_coding,	protein_coding	66.3407	46.2952	62476	29117509	29171088	53580	protein_coding	KNOWN	WDR43	protein_coding	WDR43-001	29117509	2	6672	56.31795	6672	1	1	-148.5	4	0.142857143	0.047619048	0.142857143	21	1	3	5	-	0	NA	NA	NA	NA	NA	NA	NA	NA	NA	NA	0.448910218	6656	5.81552291503692	-2.82269446673635	2.82748654802187
16992	chr2	+	ENSG00000115295.13	processed_transcript,	protein_coding	1.71527	0.982391	62503	29353480	29354226	747	protein_coding	KNOWN	CLIP4	processed_transcript	CLIP4-010	29353480	2	6680	1.3488305	6680	1	0	NA	NA	NA	NA	NA	NA	NA	NA	NA	NA	0	NA	NA	NA	NA	NA	NA	NA	NA	NA	NA	0.364127175	6664	0.431709064243501	-4.32059424870542	4.25244322187322
17008	chr2	+	ENSG00000119801.8	protein_coding,protein_coding,	protein_coding	4.99447	16.0866	62520	30369807	30383399	13593	protein_coding	KNOWN	YPEL5	protein_coding	YPEL5-003	30369807	2	6689	21.08107	6689	1	1	-160	4	0.090909091	0.045454545	0.090909091	22	NA	NA	NA	+	3	691.5|737|774	4|3|4	0|0.2|0.0769230769230769	0.260869565217391|0.05|0.192307692307692	0.130434782608696|0|0.115384615384615	23|20|26	6|NA|6	2|NA|5	3|NA|1	-|-|-	0.428114377	6673	4.39787618978076	-2.40854083948063	5.11514830309103
17030	chr2	+	ENSG00000172954.8	protein_coding,protein_coding,protein_coding,	protein_coding	50.0456	60.11	62542	30670102	30867090	196989	protein_coding	KNOWN	LCLAT1	protein_coding	LCLAT1-006	30670102	2	6696	165.2334	6696	1	0	NA	NA	NA	NA	NA	NA	NA	NA	NA	NA	1	95.5	4	0.090909091	0.181818182	0.151515152	33	NA	NA	NA	-	0.444911018	6680	7.36836152994563	-2.17106790788473	5.89211810951295
17093	chr2	-	ENSG00000162961.9	protein_coding,nonsense_mediated_decay,	protein_coding	51.5086	33.7083	62609	32249171	32264874	15704	protein_coding	KNOWN	DPY30	protein_coding	DPY30-002	32264874	2	6721	85.2169	6721	1	0	NA	NA	NA	NA	NA	NA	NA	NA	NA	NA	2	1377.5|229.5	5|5	0.189189189189189|0.0344827586206897	0.0540540540540541|0.103448275862069	0.027027027027027|0.103448275862069	37|29	NA|NA	NA|NA	NA|NA	+|-	0.435912817	6705	6.41306766534303	-1.99053096156483	5.97950326061923
17106	chr2	+	ENSG00000119820.5	protein_coding,	protein_coding	37.3324	40.8306	62622	32502979	32537002	34024	protein_coding	KNOWN	YIPF4	protein_coding	YIPF4-001	32502979	2	6728	39.0815	6728	1	0	NA	NA	NA	NA	NA	NA	NA	NA	NA	NA	0	NA	NA	NA	NA	NA	NA	NA	NA	NA	NA	0.433313337	6712	5.28841393581268	-2.16847129142976	5.97043875917228
17119	chr2	+	ENSG00000115760.9	retained_intron,	protein_coding	0.302695	0.245598	62638	32800358	32819377	19020	protein_coding	KNOWN	BIRC6	retained_intron	BIRC6-009	32800358	2	6733	0.2741465	6733	1	0	NA	NA	NA	NA	NA	NA	NA	NA	NA	NA	0	NA	NA	NA	NA	NA	NA	NA	NA	NA	NA	0.394921016	6717	-1.86698103987339	-5.80823523758667	2.07969008064912
17190	chr2	-	ENSG00000196085.5	processed_pseudogene,	pseudogene	0.0504492	0.0613994	62713	35444443	35444670	228	pseudogene	KNOWN	AC013442.1	processed_pseudogene	AC013442.1-001	35444670	2	6762	0.0559243	6762	1	1	-909	4	0.227272727	0.136363636	0.045454545	22	NA	NA	NA	+	0	NA	NA	NA	NA	NA	NA	NA	NA	NA	NA	0.332933413	6746	-4.16038089647601	-6.20596266729436	1.60034779087475
17200	chr2	-	ENSG00000217075.1	protein_coding,	protein_coding	0.0504492	0.306997	62725	36758948	36779411	20464	protein_coding	NOVEL	AC007401.2	protein_coding	AC007401.2-001	36779411	2	6768	0.1787231	6768	1	0	NA	NA	NA	NA	NA	NA	NA	NA	NA	NA	0	NA	NA	NA	NA	NA	NA	NA	NA	NA	NA	0.384123175	6752	-2.48420197980489	-6.19535164183853	1.77768860839061
17209	chr2	-	ENSG00000171055.10	protein_coding,	protein_coding	0.60539	0.798192	62737	36779437	36825285	45849	protein_coding	KNOWN	FEZ2	protein_coding	FEZ2-002	36825285	2	6771	0.701791	6771	1	1	-55	12	0	0.257575758	0.075757576	66	NA	NA	NA	-	2	1548.5|112	4|4	0.111111111111111|0.0625	0.259259259259259|0.15625	0.111111111111111|0.03125	27|32	5|NA	5|NA	5|NA	+|-	0.486302739	6755	-0.510886648627227	-2.00031025340346	5.09428526049464
17216	chr2	+	ENSG00000205221.7	protein_coding,	protein_coding	0.908086	1.22799	62744	36923948	37041930	117983	protein_coding	KNOWN	VIT	protein_coding	VIT-001	36923948	2	6772	1.068038	6772	1	0	NA	NA	NA	NA	NA	NA	NA	NA	NA	NA	0	NA	NA	NA	NA	NA	NA	NA	NA	NA	NA	0.389322136	6756	0.0949629779583058	-5.88289013523716	3.68355768636095
17229	chr2	-	ENSG00000008869.6	protein_coding,protein_coding,protein_coding,	protein_coding	14.5798	16.2094	62759	37208040	37311485	103446	protein_coding	KNOWN	HEATR5B	protein_coding	HEATR5B-001	37311485	2	6777	46.1838	6777	1	0	NA	NA	NA	NA	NA	NA	NA	NA	NA	NA	0	NA	NA	NA	NA	NA	NA	NA	NA	NA	NA	0.420515897	6761	5.52931497773542	-1.1653818575294	7.12578711644387
17231	chr2	+	ENSG00000152133.9	protein_coding,	protein_coding	18.7167	27.3227	62761	37311661	37326387	14727	protein_coding	KNOWN	CCDC75	protein_coding	CCDC75-001	37311661	2	6778	23.0197	6778	1	0	NA	NA	NA	NA	NA	NA	NA	NA	NA	NA	0	NA	NA	NA	NA	NA	NA	NA	NA	NA	NA	0.426914617	6762	4.52479712682264	-1.45820275512841	6.71010611512281
17234	chr2	-	ENSG00000055332.10	retained_intron,	protein_coding	0.252246	0.613994	62764	37363872	37374104	10233	protein_coding	KNOWN	EIF2AK2	retained_intron	EIF2AK2-005	37374104	2	6779	0.43312	6779	1	1	-502	4	0.090909091	0	0.045454545	22	NA	NA	NA	-	0	NA	NA	NA	NA	NA	NA	NA	NA	NA	NA	0.379924015	6763	-1.20716130222185	-6.22742176025952	1.61968509741445
17245	chr2	+	ENSG00000218739.4	protein_coding,protein_coding,	protein_coding	195.793	146.253	62775	37423631	37440868	17238	protein_coding	NOVEL	AC007390.5	protein_coding	AC007390.5-007	37423631	2	6785	342.046	6785	1	1	-1620.5	7	0.222222222	0	0	27	NA	NA	NA	-	2	324|1925	7|4	0.1875|0.115384615384615	0.208333333333333|0	0.0416666666666667|0.192307692307692	48|26	NA|NA	NA|NA	NA|NA	+|+	0.441911618	6769	8.41804654853855	-2.88633947057504	5.50561035736531
17259	chr2	+	ENSG00000003509.11	protein_coding,	protein_coding	48.8348	35.2433	62789	37458822	37476303	17482	protein_coding	KNOWN	C2orf56	protein_coding	C2orf56-004	37458822	2	6790	42.03905	6790	1	0	NA	NA	NA	NA	NA	NA	NA	NA	NA	NA	1	168	4	0.142857143	0.178571429	0.107142857	28	NA	NA	NA	+	0.402119576	6774	5.39365816248016	-2.50433555820565	5.50984671700334
17296	chr2	+	ENSG00000225402.1	processed_pseudogene,	pseudogene	0	0.0613994	62827	38044058	38045104	1047	pseudogene	KNOWN	AC010878.3	processed_pseudogene	AC010878.3-001	38044058	2	6802	0.0306997	6802	1	0	NA	NA	NA	NA	NA	NA	NA	NA	NA	NA	0	NA	NA	NA	NA	NA	NA	NA	NA	NA	NA	0.447910418	6786	-5.0256316322453	-5.00943721859479	2.70229494246932
17312	chr2	-	ENSG00000138061.7	processed_transcript,	protein_coding	0.0504492	0	62844	38294116	38297840	3725	protein_coding	KNOWN	CYP1B1	processed_transcript	CYP1B1-007	38297840	2	6806	0.0252246	6806	1	0	NA	NA	NA	NA	NA	NA	NA	NA	NA	NA	0	NA	NA	NA	NA	NA	NA	NA	NA	NA	NA	0.49090182	6790	-5.3090247978501	-5.55664796678003	3.25144096698021
17316	chr2	-	ENSG00000138061.7	processed_transcript,processed_transcript,	protein_coding	3.1783	5.34175	62848	38298319	38303296	4978	protein_coding	KNOWN	CYP1B1	processed_transcript	CYP1B1-004	38303296	2	6808	8.52005	6808	1	2	-75|-717.5	4|5	0|0.0769230769230769	0.208333333333333|0.179487179487179	0.0416666666666667|0.0769230769230769	24|39	NA|NA	NA|NA	NA|NA	+|+	1	607	5	0.178571429	0	0.142857143	28	NA	NA	NA	-	0.513697261	6792	3.09086189694646	-2.71646926265033	5.60331075832293
17324	chr2	-	ENSG00000227292.1	processed_transcript,	processed_transcript	0.252246	0.245598	62856	38430505	38466732	36228	processed_transcript	PUTATIVE	AC009229.5	processed_transcript	AC009229.5-001	38466732	2	6815	0.248922	6815	1	0	NA	NA	NA	NA	NA	NA	NA	NA	NA	NA	0	NA	NA	NA	NA	NA	NA	NA	NA	NA	NA	0.438712258	6799	-2.00623435195981	-5.1612014337398	2.63263209257247
17342	chr2	+	ENSG00000213553.3	pseudogene,	pseudogene	5.59986	16.5164	62874	38708920	38710012	1093	pseudogene	KNOWN	RPLP0P6	pseudogene	RPLP0P6-201	38708920	2	6821	11.05813	6821	1	0	NA	NA	NA	NA	NA	NA	NA	NA	NA	NA	0	NA	NA	NA	NA	NA	NA	NA	NA	NA	NA	0.472505499	6805	3.46703553219375	-6.10320891690349	2.28509560263608
17347	chr2	-	ENSG00000143889.10	nonsense_mediated_decay,	protein_coding	0.0504492	0.122799	62881	38790650	38818783	28134	protein_coding	KNOWN	HNRPLL	nonsense_mediated_decay	HNRPLL-005	38818783	2	6823	0.0866241	6823	1	0	NA	NA	NA	NA	NA	NA	NA	NA	NA	NA	0	NA	NA	NA	NA	NA	NA	NA	NA	NA	NA	0.399120176	6807	-3.52908773164212	-6.28250891596539	2.09354800396313
17375	chr2	+	ENSG00000152147.5	protein_coding,	protein_coding	35.6676	25.8492	62913	39005352	39009089	3738	protein_coding	KNOWN	GEMIN6	protein_coding	GEMIN6-002	39005352	2	6832	30.7584	6832	1	0	NA	NA	NA	NA	NA	NA	NA	NA	NA	NA	0	NA	NA	NA	NA	NA	NA	NA	NA	NA	NA	0.452109578	6816	4.94290855358042	-2.61134749050894	4.17242065342243
17430	chr2	-	ENSG00000011566.8	protein_coding,	protein_coding	4.74223	5.09615	62972	39476407	39664453	188047	protein_coding	KNOWN	MAP4K3	protein_coding	MAP4K3-001	39664453	2	6854	4.91919	6854	1	1	-33	4	0.227272727	0.090909091	0.045454545	22	1	4	4	-	2	306|279	4|4	0.115384615384615|0.107142857142857	0.153846153846154|0.178571428571429	0.0384615384615385|0.0357142857142857	26|28	NA|NA	NA|NA	NA|NA	-|+	0.449910018	6838	2.29842077914419	-2.54333044739781	6.05316273788822
17433	chr2	+	ENSG00000231312.2	processed_transcript,	processed_transcript	1.51348	2.45598	62975	39664557	39828484	163928	processed_transcript	NOVEL	AC007246.3	processed_transcript	AC007246.3-002	39664557	2	6855	1.98473	6855	1	3	-410|-383|-71	4|4|4	0.115384615384615|0.107142857142857|0.227272727272727	0.153846153846154|0.178571428571429|0.0909090909090909	0.0384615384615385|0.0357142857142857|0.0454545454545455	26|28|22	NA|NA|1	NA|NA|4	NA|NA|4	-|+|-	0	NA	NA	NA	NA	NA	NA	NA	NA	NA	NA	0.439512098	6839	0.988942758423524	-2.56280425251174	3.87550134947913
17484	chr2	+	ENSG00000214691.6	processed_transcript,	processed_transcript	11.2502	11.8501	63027	42104695	42121179	16485	processed_transcript	NOVEL	AC104654.1	processed_transcript	AC104654.1-001	42104695	2	6874	11.55015	6874	1	0	NA	NA	NA	NA	NA	NA	NA	NA	NA	NA	1	1215	7	0.125	0.025	0.125	40	NA	NA	NA	-	0.430913817	6858	3.52983968270626	-4.37343931962494	2.92424508958079
17487	chr2	-	ENSG00000234362.1	processed_transcript,	processed_transcript	0.504492	0.736793	63030	42158759	42160863	2105	processed_transcript	NOVEL	AC104654.2	processed_transcript	AC104654.2-002	42160863	2	6875	0.6206425	6875	1	0	NA	NA	NA	NA	NA	NA	NA	NA	NA	NA	1	1182.5	5	0.19047619	0	0	21	NA	NA	NA	+	0.471705659	6859	-0.688165602597174	-5.07600656401401	4.75150462826883
17491	chr2	+	ENSG00000162878.8	protein_coding,	protein_coding	10.7457	14.6131	63034	42275160	42285668	10509	protein_coding	KNOWN	PKDCC	protein_coding	PKDCC-001	42275160	2	6878	12.6794	6878	1	6	-1332.5|-1279.5|-538.5|-256.5|-111.5|-59.5	6|5|5|6|4|9	0.0810810810810811|0.2|0.0571428571428571|0.0571428571428571|0.0476190476190476|0.0350877192982456	0.0540540540540541|0.0571428571428571|0.2|0.257142857142857|0.238095238095238|0.140350877192982	0.135135135135135|0.114285714285714|0.142857142857143|0.0571428571428571|0.0952380952380952|0.0350877192982456	37|35|35|35|21|57	NA|NA|NA|NA|3|NA	NA|NA|NA|NA|2|NA	NA|NA|NA|NA|4|NA	-|-|-|+|+|+	6	44.5|79|327.5|406.5|488|537.5	4|4|4|4|4|7	0|0.0416666666666667|0|0|0.0769230769230769|0.0612244897959184	0.28|0.208333333333333|0.310344827586207|0.347826086956522|0.269230769230769|0.306122448979592	0.04|0.0416666666666667|0.0689655172413793|0|0|0.0408163265306122	25|24|29|23|26|49	NA|NA|NA|NA|NA|NA	NA|NA|NA|NA|NA|NA	NA|NA|NA|NA|NA|NA	+|+|+|+|-|-	0.543291342	6862	3.66441457242264	-2.42239468201659	4.27649397614312
17505	chr2	-	ENSG00000224875.2	processed_transcript,	processed_transcript	0.0504492	0.184198	63048	42370378	42397371	26994	processed_transcript	NOVEL	AC083949.1	processed_transcript	AC083949.1-001	42397371	2	6880	0.1173236	6880	1	0	NA	NA	NA	NA	NA	NA	NA	NA	NA	NA	3	900.5|649|515.5	4|4|5	0|0.0833333333333333|0.111111111111111	0.19047619047619|0.208333333333333|0.185185185185185	0|0.125|0.037037037037037	21|24|27	NA|NA|NA	NA|NA|NA	NA|NA|NA	+|-|-	0.385322935	6864	-3.09143484982149	-5.08088115594793	2.92842035102524
17507	chr2	+	ENSG00000143924.14	retained_intron,	protein_coding	0.0504492	0.184198	63050	42510049	42517053	7005	protein_coding	KNOWN	EML4	retained_intron	EML4-005	42510049	2	6881	0.1173236	6881	1	0	NA	NA	NA	NA	NA	NA	NA	NA	NA	NA	0	NA	NA	NA	NA	NA	NA	NA	NA	NA	NA	0.399720056	6865	-3.09143484982149	-6.00728957166749	2.32468504648525
17514	chr2	-	ENSG00000115944.9	protein_coding,	protein_coding	32.9433	26.8315	63058	42577647	42588356	10710	protein_coding	KNOWN	COX7A2L	protein_coding	COX7A2L-201	42588356	2	6882	29.8874	6882	1	1	-361	3	0.1	0.1	0.05	20	NA	NA	NA	+	0	NA	NA	NA	NA	NA	NA	NA	NA	NA	NA	0.444711058	6866	4.90146549273115	-2.55007426055356	3.40348101510142
17519	chr2	+	ENSG00000236913.1	processed_pseudogene,	pseudogene	0	0.0613994	63063	42696957	42697406	450	pseudogene	KNOWN	AC025750.5	processed_pseudogene	AC025750.5-001	42696957	2	6886	0.0306997	6886	1	0	NA	NA	NA	NA	NA	NA	NA	NA	NA	NA	0	NA	NA	NA	NA	NA	NA	NA	NA	NA	NA	0.397920416	6870	-5.0256316322453	-5.17677238842558	1.54950357161816
17552	chr2	-	ENSG00000226491.1	processed_pseudogene,	pseudogene	0.0504492	0	63096	43024365	43025852	1488	pseudogene	KNOWN	AC098824.5	processed_pseudogene	AC098824.5-001	43025852	2	6898	0.0252246	6898	1	0	NA	NA	NA	NA	NA	NA	NA	NA	NA	NA	0	NA	NA	NA	NA	NA	NA	NA	NA	NA	NA	0.417116577	6882	-5.3090247978501	-6.20596266729436	1.6931251652923
17563	chr2	+	ENSG00000234936.1	processed_transcript,	processed_transcript	0.151348	0	63107	43456712	43460533	3822	processed_transcript	NOVEL	AC010883.5	processed_transcript	AC010883.5-001	43456712	2	6907	0.075674	6907	1	0	NA	NA	NA	NA	NA	NA	NA	NA	NA	NA	0	NA	NA	NA	NA	NA	NA	NA	NA	NA	NA	0.620675865	6891	-3.72405848420259	-4.62428770099639	3.59769371127167
17565	chr2	-	ENSG00000115970.12	retained_intron,	protein_coding	0	0.0613994	63109	43514124	43520205	6082	protein_coding	KNOWN	THADA	retained_intron	THADA-016	43520205	2	6908	0.0306997	6908	1	0	NA	NA	NA	NA	NA	NA	NA	NA	NA	NA	0	NA	NA	NA	NA	NA	NA	NA	NA	NA	NA	0.523095381	6892	-5.0256316322453	-5.15091341944115	3.52671538380267
[truncated: 5,910 more rows]
[truncated: 9 more columns]
