# Supplementary material for: Relationships between putative G-quadruplex-forming sequences, RecQ helicases, and transcription
Source: BMC Med Genet. 2015 Oct 8;16:91. doi: 10.1186/s12881-015-0236-4 (PMC4599794; doi:10.1186/s12881-015-0236-4)
Supplement: Additional file 16: — HUVEC epigenetic modeling of gene expression dataset. Expression modeling dataset used for epigenetic modeling of gene expression analysis. Each row corresponds to a TSS and contains information on positions of PQS within 2 kbp of the TSS as well as “bestbin” epigenomic track signals for DNase hypersensitivity and histone modifications. This file is an output of Additional file 11 and is taken as input by Additional file 19. (CSV 3089 kb) [file 12881_2015_236_MOESM16_ESM.csv]

unique.tss.number	seqnames.x	strand.x	gene_id.x	trbiotlist	gene_biotype	rpm1	rpm2	pooled.expression.out	start.y	end.y	width.y	gene_type	gene_status	gene_name	transcript_type	transcript_name	tss.out	chr.out	unique.gene.number	agg.exp.out	gene.num.out	strongest.tss	quad.num.up	delta.up	n.stacks.up	fa.up	fc.up	ft.up	length.up	l1.up	l2.up	l3.up	strand.up	quad.num.down	delta.down	n.stacks.down	fa.down	fc.down	ft.down	length.down	l1.down	l2.down	l3.down	strand.down	tss.gc	row.num	log.exp	DNAse	H3K79me2
86	chr1	+	ENSG00000240409.1	unprocessed_pseudogene,	pseudogene	0	0.0490313	86	568915	569121	207	pseudogene	KNOWN	RP5-857K21.14	unprocessed_pseudogene	RP5-857K21.14-001	568915	1	57	0.02451565	57	1	1	-93	5	0.227272727	0.090909091	0.181818182	44	NA	NA	NA	-	0	NA	NA	NA	NA	NA	NA	NA	NA	NA	NA	0.435712857	57	-5.35015317649521	-8.03192837819201	3.71592106217635
151	chr1	+	ENSG00000187583.5	protein_coding,protein_coding,	protein_coding	0.143296	0.245157	153	901877	910476	8600	protein_coding	KNOWN	PLEKHN1	protein_coding	PLEKHN1-201	901877	1	93	0.388453	93	1	4	-1945.5|-921.5|-709|-533.5	4|4|4|4	0.04|0.0952380952380952|0.0714285714285714|0.0434782608695652	0.16|0.142857142857143|0.0714285714285714|0.130434782608696	0.04|0.0952380952380952|0.142857142857143|0.217391304347826	25|21|28|23	NA|4|NA|NA	NA|2|NA|NA	NA|1|NA|NA	+|+|+|+	3	547.5|881|1271	6|4|7	0|0.0357142857142857|0.131578947368421	0.333333333333333|0.0714285714285714|0.105263157894737	0.0303030303030303|0.107142857142857|0.105263157894737	33|28|38	NA|NA|NA	NA|NA|NA	NA|NA|NA	+|-|+	0.660667866	93	-1.36418804134785	-2.66730231124604	1.69021681924463
276	chr1	-	ENSG00000131584.12	protein_coding,retained_intron,	protein_coding	0.0477652	0	278	1234124	1244989	10866	protein_coding	KNOWN	ACAP3	retained_intron	ACAP3-002	1244989	1	121	0.0477652	121	1	2	-1116.5|-1902.5	4|5	0.0476190476190476|0.129032258064516	0.0476190476190476|0.258064516129032	0.142857142857143|0.0967741935483871	21|31	NA|NA	NA|NA	NA|NA	+|-	3	1416|1056.5|836.5	6|3|6	0.0625|0.04|0.108108108108108	0.1875|0.08|0.216216216216216	0|0|0	32|25|37	NA|NA|NA	NA|NA|NA	NA|NA|NA	+|+|+	0.648070386	121	-4.38789628437299	-4.19176815644318	3.74216277214462
479	chr1	-	ENSG00000008128.14	protein_coding,protein_coding,processed_transcript,protein_coding,protein_coding,	protein_coding	53.6881	57.2196	489	1634320	1655763	21444	protein_coding	KNOWN	CDK11A	protein_coding	CDK11A-003	1655763	1	164	277.26925	164	1	0	NA	NA	NA	NA	NA	NA	NA	NA	NA	NA	0	NA	NA	NA	NA	NA	NA	NA	NA	NA	NA	0.50589882	163	8.115143815772	-1.14139591073534	6.28437817360507
514	chr1	-	ENSG00000078369.9	protein_coding,	protein_coding	111.866	93.7969	525	1718770	1822502	103733	protein_coding	KNOWN	GNB1	protein_coding	GNB1-001	1822502	1	171	102.83145	171	1	7	-212|-242.5|-286|-329|-371|-454.5|-711	4|5|4|5|5|5|5	0|0.111111111111111|0.125|0.166666666666667|0.0625|0.0689655172413793|0.03125	0.357142857142857|0.185185185185185|0.125|0.111111111111111|0.125|0.206896551724138|0.15625	0.0714285714285714|0.037037037037037|0.0416666666666667|0.138888888888889|0.0625|0.0344827586206897|0.09375	28|27|24|36|32|29|32	NA|NA|NA|NA|NA|NA|NA	NA|NA|NA|NA|NA|NA|NA	NA|NA|NA|NA|NA|NA|NA	-|+|+|+|+|+|+	5	1186|566|435|397|320.5	4|6|6|3|5	0.0454545454545455|0|0.0833333333333333|0|0	0|0.294117647058824|0.138888888888889|0.15|0.0869565217391304	0.136363636363636|0.0294117647058824|0.138888888888889|0.05|0.0869565217391304	22|34|36|20|23	NA|NA|NA|NA|NA	NA|NA|NA|NA|NA	NA|NA|NA|NA|NA	-|-|-|-|+	0.622275545	170	6.68413775605671	-0.612371056994646	6.46636371192756
670	chr1	-	ENSG00000142606.10	retained_intron,	protein_coding	0.0955304	0.0490313	694	2524094	2525512	1419	protein_coding	KNOWN	MMEL1	retained_intron	MMEL1-005	2525512	1	207	0.07228085	207	1	4	-289|-682|-1182.5|-1550.5	4|3|4|5	0.125|0.0555555555555556|0.0689655172413793|0.0606060606060606	0.166666666666667|0.166666666666667|0.0689655172413793|0.181818181818182	0.0416666666666667|0|0.206896551724138|0.0909090909090909	24|18|29|33	3|NA|NA|NA	6|NA|NA|NA	1|NA|NA|NA	+|-|+|+	2	1794.5|1313	4|4	0.103448275862069|0.208333333333333	0.172413793103448|0.125	0.137931034482759|0.0416666666666667	29|24	NA|3	NA|6	NA|2	-|-	0.623875225	206	-3.79024271783377	-2.15893986349414	2.18772088450374
713	chr1	-	ENSG00000238260.1	processed_transcript,	processed_transcript	0.0477652	0.0980626	739	3539754	3541307	1554	processed_transcript	NOVEL	RP11-46F15.2	processed_transcript	RP11-46F15.2-001	3541307	1	224	0.0729139	224	1	4	-248|-433.5|-561|-666.5	4|4|11|6	0|0|0.0757575757575758|0.0303030303030303	0.269230769230769|0.2|0.181818181818182|0.121212121212121	0|0|0.0454545454545455|0.121212121212121	26|25|66|33	NA|NA|NA|NA	NA|NA|NA|NA	NA|NA|NA|NA	+|+|+|-	2	1601.5|1547.5	3|4	0.296296296296296|0.37037037037037	0|0	0.037037037037037|0	27|27	NA|1	NA|7	NA|7	-|-	0.533493301	223	-3.77766231967391	-0.19013988968303	3.167012951746
722	chr1	-	ENSG00000116213.10	protein_coding,	protein_coding	20.3002	16.0332	748	3547331	3566622	19292	protein_coding	KNOWN	WDR8	protein_coding	WDR8-002	3566622	1	226	18.1667	226	1	2	-753.5|-1921.5	4|6	0.111111111111111|0.205128205128205	0.222222222222222|0.0769230769230769	0.111111111111111|0.0512820512820513	27|39	NA|NA	NA|NA	NA|NA	+|-	1	21	4	0.035714286	0.25	0.178571429	28	6	5	4	-	0.619276145	225	4.18322447120021	-0.640882035137924	4.54415471897418
767	chr1	+	ENSG00000236423.1	processed_transcript,	lincRNA	0.0955304	0.0980626	794	3816968	3833789	16822	lincRNA	NOVEL	RP13-15E13.1	processed_transcript	RP13-15E13.1-003	3816968	1	240	0.0967965	240	1	2	-274.5|-67	4|1	0.0952380952380952|0	0.19047619047619|0	0.0952380952380952|0	21|18	NA|NA	NA|NA	NA|NA	-|-	0	NA	NA	NA	NA	NA	NA	NA	NA	NA	NA	0.484903019	239	-3.36890130677828	-1.24427233528213	0.928745839548774
788	chr1	+	ENSG00000069424.8	protein_coding,	protein_coding	0.0477652	0.0980626	816	6051526	6160235	108710	protein_coding	KNOWN	KCNAB2	protein_coding	KCNAB2-003	6051526	1	252	0.0729139	252	1	0	NA	NA	NA	NA	NA	NA	NA	NA	NA	NA	6	144.5|320.5|480|545.5|1560.5|1839.5	4|4|7|4|5|6	0.173913043478261|0.111111111111111|0.195652173913043|0.0740740740740741|0.12|0.2	0.173913043478261|0.0740740740740741|0.130434782608696|0.222222222222222|0.16|0.0571428571428571	0|0|0|0.148148148148148|0.04|0.0857142857142857	23|27|46|27|25|35	2|NA|NA|NA|NA|NA	5|NA|NA|NA|NA|NA	3|NA|NA|NA|NA|NA	+|+|+|-|-|-	0.49270146	251	-3.77766231967391	-3.20528724133659	2.03641612990297
794	chr1	+	ENSG00000069424.8	processed_transcript,	protein_coding	2.53156	2.5006	822	6052733	6067720	14988	protein_coding	KNOWN	KCNAB2	processed_transcript	KCNAB2-004	6052733	1	254	2.51608	254	1	4	-1062.5|-886.5|-727|-661.5	4|4|7|4	0.173913043478261|0.111111111111111|0.195652173913043|0.0740740740740741	0.173913043478261|0.0740740740740741|0.130434782608696|0.222222222222222	0|0|0|0.148148148148148	23|27|46|27	2|NA|NA|NA	5|NA|NA|NA	3|NA|NA|NA	+|+|+|-	3	353.5|632.5|1519	5|6|4	0.12|0.2|0.178571428571429	0.16|0.0571428571428571|0.0357142857142857	0.04|0.0857142857142857|0.0714285714285714	25|35|28	NA|NA|NA	NA|NA|NA	NA|NA|NA	-|-|-	0.553289342	253	1.33117779414423	-0.249786723033483	3.22580737929121
823	chr1	+	ENSG00000158286.8	protein_coding,processed_transcript,	protein_coding	0.286591	0.392251	851	6266189	6281351	15163	protein_coding	KNOWN	RNF207	protein_coding	RNF207-201	6266189	1	259	0.678842	259	1	2	-1028|-673.5	4|4	0.0555555555555556|0.111111111111111	0|0.037037037037037	0.277777777777778|0.148148148148148	18|27	2|NA	3|NA	1|NA	-|+	6	333|443|626.5|1079|1200.5|1395	6|4|6|5|5|4	0.0833333333333333|0.125|0.0697674418604651|0.230769230769231|0.0967741935483871|0.05	0.277777777777778|0.3125|0.116279069767442|0.153846153846154|0.0967741935483871|0.15	0|0.09375|0.232558139534884|0.0384615384615385|0.0967741935483871|0.05	36|32|43|26|31|20	NA|6|NA|NA|NA|5	NA|5|NA|NA|NA|1	NA|7|NA|NA|NA|1	+|-|-|+|+|+	0.531493701	258	-0.55885226760663	-2.40338343132129	2.11658168947438
902	chr1	+	ENSG00000204859.6	protein_coding,	protein_coding	9.8874	7.84501	931	6640077	6642305	2229	protein_coding	KNOWN	ZBTB48	protein_coding	ZBTB48-005	6640077	1	279	8.866205	279	1	1	-1497.5	4	0.12	0.08	0.12	25	NA	NA	NA	-	2	137.5|448	7|4	0.121951219512195|0.0909090909090909	0.0975609756097561|0.0909090909090909	0.0731707317073171|0.181818181818182	41|22	NA|3	NA|3	NA|3	+|-	0.557088582	278	3.14831672016889	-0.376281510030237	6.10336865554272
975	chr1	-	ENSG00000236266.1	processed_transcript,	processed_transcript	0.477652	0.686439	1004	7870302	7887402	17101	processed_transcript	PUTATIVE	RP3-467L1.4	processed_transcript	RP3-467L1.4-001	7887402	1	300	0.5820455	300	1	0	NA	NA	NA	NA	NA	NA	NA	NA	NA	NA	0	NA	NA	NA	NA	NA	NA	NA	NA	NA	NA	0.386922615	299	-0.780796158148018	-6.49060208567927	1.96622816701143
984	chr1	-	ENSG00000049249.4	protein_coding,	protein_coding	0.477652	0.343219	1013	7979907	8000926	21020	protein_coding	KNOWN	TNFRSF9	protein_coding	TNFRSF9-001	8000926	1	304	0.4104355	304	1	2	-111|-1720	4|4	0.107142857142857|0.166666666666667	0.142857142857143|0.166666666666667	0.178571428571429|0	28|18	NA|4	NA|1	NA|1	-|-	0	NA	NA	NA	NA	NA	NA	NA	NA	NA	NA	0.470905819	303	-1.28477257481234	-4.35931984424669	1.44691893249965
1040	chr1	-	ENSG00000074800.8	processed_transcript,	protein_coding	23.2617	26.1827	1069	8931150	8934976	3827	protein_coding	KNOWN	ENO1	processed_transcript	ENO1-007	8934976	1	333	24.7222	333	1	0	NA	NA	NA	NA	NA	NA	NA	NA	NA	NA	1	1180	4	0.2	0.05	0.05	20	2	2	2	+	0.526894621	332	4.62773522760633	-5.87656157067385	5.47301575472282
1041	chr1	-	ENSG00000236269.1	processed_transcript,	processed_transcript	0.143296	0.147094	1070	8935847	8938066	2220	processed_transcript	PUTATIVE	RP3-477M7.2	processed_transcript	RP3-477M7.2-001	8938066	1	334	0.145195	334	1	0	NA	NA	NA	NA	NA	NA	NA	NA	NA	NA	0	NA	NA	NA	NA	NA	NA	NA	NA	NA	NA	0.530093981	333	-2.78393632199038	-3.18809174386412	6.78531844521271
1048	chr1	-	ENSG00000074800.8	processed_transcript,	protein_coding	1.91061	1.22578	1077	8934915	8939308	4394	protein_coding	KNOWN	ENO1	processed_transcript	ENO1-008	8939308	1	337	1.568195	337	1	0	NA	NA	NA	NA	NA	NA	NA	NA	NA	NA	0	NA	NA	NA	NA	NA	NA	NA	NA	NA	NA	0.482703459	336	0.649104965091696	-3.1063022858261	6.23034619452225
1098	chr1	+	ENSG00000171608.9	protein_coding,	protein_coding	0	0.0490313	1129	9711790	9789172	77383	protein_coding	KNOWN	PIK3CD	protein_coding	PIK3CD-202	9711790	1	360	0.02451565	360	1	1	-23.5	4	0.08	0.2	0	25	NA	NA	NA	-	4	261.5|647|715|1006.5	7|5|5|4	0.0425531914893617|0.138888888888889|0.09375|0.103448275862069	0.276595744680851|0.166666666666667|0.21875|0.137931034482759	0.106382978723404|0.0555555555555556|0.03125|0.0689655172413793	47|36|32|29	NA|NA|NA|NA	NA|NA|NA|NA	NA|NA|NA|NA	+|+|-|+	0.49170166	359	-5.35015317649521	-4.1501896921234	0.611342926740339
1124	chr1	-	ENSG00000162441.6	processed_transcript,	protein_coding	0.334356	0.539345	1156	9982171	10002807	20637	protein_coding	KNOWN	LZIC	processed_transcript	LZIC-003	10002807	1	371	0.4368505	371	1	0	NA	NA	NA	NA	NA	NA	NA	NA	NA	NA	0	NA	NA	NA	NA	NA	NA	NA	NA	NA	NA	0.480903819	370	-1.194788453171	-4.02043996858647	2.64916752836643
1150	chr1	+	ENSG00000130939.13	processed_transcript,	protein_coding	0.0477652	0.0490313	1182	10218412	10231247	12836	protein_coding	KNOWN	UBE4B	processed_transcript	UBE4B-009	10218412	1	383	0.04839825	383	1	0	NA	NA	NA	NA	NA	NA	NA	NA	NA	NA	0	NA	NA	NA	NA	NA	NA	NA	NA	NA	NA	0.447110578	382	-4.36890130677828	-6.65533507636006	1.14368859661978
1161	chr1	+	ENSG00000199562.1	snRNA,	snRNA	0.0477652	0	1193	10359024	10359130	107	snRNA	KNOWN	U6.39	snRNA	U6.39-201	10359024	1	387	0.0238826	387	1	0	NA	NA	NA	NA	NA	NA	NA	NA	NA	NA	0	NA	NA	NA	NA	NA	NA	NA	NA	NA	NA	0.384723055	386	-5.38789628437299	-7.03585127414361	3.83663634389491
1168	chr1	+	ENSG00000142657.13	protein_coding,protein_coding,protein_coding,	protein_coding	257.837	240.842	1200	10459126	10479934	20809	protein_coding	KNOWN	PGD	protein_coding	PGD-201	10459126	1	389	748.0185	389	1	0	NA	NA	NA	NA	NA	NA	NA	NA	NA	NA	2	235|369	4|5	0.0833333333333333|0.0666666666666667	0.291666666666667|0.2	0|0.0333333333333333	24|30	NA|NA	NA|NA	NA|NA	-|+	0.482103579	388	9.54693014107508	-1.97754987353366	7.10108117489287
1214	chr1	+	ENSG00000120948.10	processed_transcript,	protein_coding	74.8003	97.1801	1250	11072712	11078930	6219	protein_coding	KNOWN	TARDBP	processed_transcript	TARDBP-005	11072712	1	407	85.9902	407	1	2	-1323|-366	7|8	0.305555555555556|0.0416666666666667	0|0.229166666666667	0|0.0625	36|48	NA|NA	NA|NA	NA|NA	+|-	0	NA	NA	NA	NA	NA	NA	NA	NA	NA	NA	0.49990002	406	6.42610034520184	-1.59022023740711	8.06930180018656
1328	chr1	+	ENSG00000011021.16	protein_coding,protein_coding,protein_coding,protein_coding,protein_coding,protein_coding,	protein_coding	36.8747	37.0186	1368	11866320	11888275	21956	protein_coding	KNOWN	CLCN6	protein_coding	CLCN6-002	11866320	1	442	221.6799	442	1	0	NA	NA	NA	NA	NA	NA	NA	NA	NA	NA	1	163.5	4	0.08	0.2	0.12	25	NA	NA	NA	+	0.543891222	441	7.79233415490582	-2.55621729007018	6.75515799289837
1405	chr1	-	ENSG00000162496.4	protein_coding,	protein_coding	8.02456	11.4733	1446	12627939	12677737	49799	protein_coding	KNOWN	DHRS3	protein_coding	DHRS3-001	12677737	1	473	9.74893	473	1	0	NA	NA	NA	NA	NA	NA	NA	NA	NA	NA	3	1237|904|613.5	6|3|4	0.136363636363636|0.125|0.0740740740740741	0.113636363636364|0.0416666666666667|0.148148148148148	0.113636363636364|0|0.037037037037037	44|24|27	NA|NA|NA	NA|NA|NA	NA|NA|NA	+|+|-	0.557488502	472	3.28524388364126	-4.80306056030133	4.7132697806468
1518	chr1	+	ENSG00000142621.14	protein_coding,nonsense_mediated_decay,protein_coding,protein_coding,	protein_coding	0	0.0490313	1564	15573768	15724622	150855	protein_coding	KNOWN	FHAD1	protein_coding	FHAD1-202	15573768	1	544	0.0980626	544	1	3	-478.5|-327|-7.5	7|4|4	0.162790697674419|0.136363636363636|0	0.0465116279069767|0.0909090909090909|0.210526315789474	0.186046511627907|0.0909090909090909|0.0526315789473684	43|22|19	NA|NA|NA	NA|NA|NA	NA|NA|NA	-|-|+	0	NA	NA	NA	NA	NA	NA	NA	NA	NA	NA	0.469106179	543	-3.35015317649521	-3.24988060561352	1.00708927458514
1541	chr1	+	ENSG00000142634.7	protein_coding,	protein_coding	103.698	64.7704	1591	15736433	15756826	20394	protein_coding	KNOWN	EFHD2	protein_coding	EFHD2-201	15736433	1	549	84.2342	549	1	4	-660|-361|-287.5|-117	4|4|6|4	0.227272727272727|0.0882352941176471|0.0285714285714286|0	0.0454545454545455|0.147058823529412|0.228571428571429|0.227272727272727	0.0454545454545455|0.0588235294117647|0.0857142857142857|0	22|34|35|22	NA|NA|NA|NA	NA|NA|NA|NA	NA|NA|NA|NA	-|-|-|+	6	367|412.5|1177|1287|1352.5|1509.5	6|5|6|7|4|5	0|0.0810810810810811|0.111111111111111|0.113636363636364|0.173913043478261|0.161290322580645	0.25|0.162162162162162|0.138888888888889|0.0909090909090909|0.0434782608695652|0.193548387096774	0.0555555555555556|0.108108108108108|0.0555555555555556|0.159090909090909|0.130434782608696|0.0645161290322581	36|37|36|44|23|31	NA|NA|NA|NA|NA|NA	NA|NA|NA|NA|NA|NA	NA|NA|NA|NA|NA|NA	-|-|-|-|-|-	0.513497301	548	6.39633419697618	-1.46784967922865	6.68771372275087
1568	chr1	-	ENSG00000116771.5	protein_coding,	protein_coding	0.0955304	0.245157	1621	15898848	15911605	12758	protein_coding	KNOWN	AGMAT	protein_coding	AGMAT-001	15911605	1	557	0.1703437	557	1	0	NA	NA	NA	NA	NA	NA	NA	NA	NA	NA	0	NA	NA	NA	NA	NA	NA	NA	NA	NA	NA	0.49330134	556	-2.55347950317268	-3.7174629290387	1.45304446176277
1570	chr1	+	ENSG00000235084.2	retrotransposed,	pseudogene	5.25417	6.32504	1623	15931077	15931538	462	pseudogene	KNOWN	RP4-680D5.3	retrotransposed	RP4-680D5.3-201	15931077	1	559	5.789605	559	1	0	NA	NA	NA	NA	NA	NA	NA	NA	NA	NA	0	NA	NA	NA	NA	NA	NA	NA	NA	NA	NA	0.49030194	558	2.53346492265658	-6.20868099667701	0.937461998643729
1575	chr1	+	ENSG00000197312.6	processed_transcript,	protein_coding	2.14943	1.07869	1628	15944038	15960801	16764	protein_coding	KNOWN	DDI2	processed_transcript	DDI2-002	15944038	1	562	1.61406	562	1	1	-1831	4	0.25	0.041666667	0.083333333	24	NA	NA	NA	-	0	NA	NA	NA	NA	NA	NA	NA	NA	NA	NA	0.485502899	561	0.690694209404751	-1.88299250818957	6.62515725100181
1635	chr1	-	ENSG00000116809.6	protein_coding,protein_coding,protein_coding,	protein_coding	8.97986	9.11983	1689	16268366	16302627	34262	protein_coding	KNOWN	ZBTB17	protein_coding	ZBTB17-201	16302627	1	582	27.149535	582	1	1	-1835	5	0.235294118	0.058823529	0.088235294	34	NA	NA	NA	-	3	562|323.5|184	5|6|4	0.0714285714285714|0.0465116279069767|0.107142857142857	0.214285714285714|0.162790697674419|0.25	0.0357142857142857|0.116279069767442|0.0357142857142857	28|43|28	NA|NA|NA	NA|NA|NA	NA|NA|NA	-|-|-	0.433913217	581	4.76285558356382	-2.1994491831581	6.31942021616929
1663	chr1	+	ENSG00000227959.1	processed_transcript,	processed_transcript	0.143296	0.0490313	1718	16481706	16483824	2119	processed_transcript	NOVEL	RP11-276H7.2	processed_transcript	RP11-276H7.2-001	16481706	1	595	0.09616365	595	1	3	-1711.5|-1070.5|-157.5	5|3|4	0.0689655172413793|0.0869565217391304|0.130434782608696	0.172413793103448|0.0434782608695652|0.130434782608696	0.0689655172413793|0.130434782608696|0.0869565217391304	29|23|23	NA|NA|NA	NA|NA|NA	NA|NA|NA	-|-|+	3	187|596|760.5	5|5|4	0.0416666666666667|0.0833333333333333|0.037037037037037	0.166666666666667|0.25|0.185185185185185	0.0416666666666667|0.0833333333333333|0.111111111111111	24|36|27	NA|NA|5	NA|NA|4	NA|NA|3	-|+|-	0.592481504	594	-3.37836453356587	-3.66711220349388	6.33767992644831
1664	chr1	-	ENSG00000142627.8	processed_transcript,	protein_coding	38.9286	49.6687	1719	16474873	16482547	7675	protein_coding	KNOWN	EPHA2	processed_transcript	EPHA2-002	16482547	1	596	44.29865	596	1	0	NA	NA	NA	NA	NA	NA	NA	NA	NA	NA	5	1911.5|998.5|654|245|80.5	3|4|5|5|4	0.0869565217391304|0.130434782608696|0.0416666666666667|0.0833333333333333|0.037037037037037	0.0434782608695652|0.130434782608696|0.166666666666667|0.25|0.185185185185185	0.130434782608696|0.0869565217391304|0.0416666666666667|0.0833333333333333|0.111111111111111	23|23|24|36|27	NA|NA|NA|NA|5	NA|NA|NA|NA|4	NA|NA|NA|NA|3	-|+|-|+|-	0.515696861	595	5.46919082825046	-1.67797613588135	7.15024944049908
1690	chr1	+	ENSG00000055070.11	processed_transcript,protein_coding,nonsense_mediated_decay,protein_coding,	protein_coding	130.112	148.81	1746	16693738	16722607	28870	protein_coding	KNOWN	C1orf144	protein_coding	C1orf144-201	16693738	1	605	557.844	605	1	1	-12.5	4	0.130434783	0	0.043478261	23	NA	NA	NA	+	1	313	4	0	0.25	0.083333333	24	NA	NA	NA	-	0.471505699	604	9.12371792134119	-3.073141269166	6.50952884722887
1701	chr1	+	ENSG00000157191.13	protein_coding,protein_coding,	protein_coding	195.981	161.362	1758	16767219	16786572	19354	protein_coding	KNOWN	NECAP2	protein_coding	NECAP2-002	16767219	1	608	357.343	608	1	0	NA	NA	NA	NA	NA	NA	NA	NA	NA	NA	1	601	4	0.142857143	0.142857143	0.178571429	28	NA	NA	NA	-	0.472105579	607	8.4811657173395	-2.16863667594477	6.25026149688262
1714	chr1	+	ENSG00000224174.1	processed_transcript,	processed_transcript	0.143296	0.0490313	1772	16847189	16848303	1115	processed_transcript	NOVEL	RP4-798A10.4	processed_transcript	RP4-798A10.4-001	16847189	1	612	0.09616365	612	1	0	NA	NA	NA	NA	NA	NA	NA	NA	NA	NA	0	NA	NA	NA	NA	NA	NA	NA	NA	NA	NA	0.453709258	611	-3.37836453356587	-4.78306223117241	1.32022587806266
1728	chr1	-	ENSG00000219481.3	processed_transcript,	lincRNA	19.2971	11.7185	1786	16931913	16940029	8117	lincRNA	NOVEL	RP5-1182A14.1	processed_transcript	RP5-1182A14.1-002	16940029	1	620	15.5078	620	1	0	NA	NA	NA	NA	NA	NA	NA	NA	NA	NA	1	309.5	4	0	0.08	0.12	25	NA	NA	NA	-	0.445310938	619	3.95492212915224	-1.28940141576738	6.51968422321249
1733	chr1	-	ENSG00000215908.4	processed_transcript,	lincRNA	25.7455	20.2499	1791	16947340	16971167	23828	lincRNA	NOVEL	CROCCP2	processed_transcript	CROCCP2-001	16971167	1	622	22.9977	622	1	0	NA	NA	NA	NA	NA	NA	NA	NA	NA	NA	0	NA	NA	NA	NA	NA	NA	NA	NA	NA	NA	0.617876425	621	4.52341767933897	-0.769254108757551	6.935019458342
1766	chr1	-	ENSG00000238142.1	processed_transcript,	processed_transcript	0.812009	1.17675	1825	17215037	17216137	1101	processed_transcript	PUTATIVE	RP11-108M9.4	processed_transcript	RP11-108M9.4-002	17216137	1	643	0.9943795	643	1	0	NA	NA	NA	NA	NA	NA	NA	NA	NA	NA	1	34	5	0.178571429	0.107142857	0.107142857	28	NA	NA	NA	+	0.457508498	642	-0.00813154060597079	-5.15222111114082	2.29014480639195
1770	chr1	+	ENSG00000058453.11	protein_coding,	protein_coding	0.812009	0.784501	1829	17248445	17299459	51015	protein_coding	KNOWN	CROCC	protein_coding	CROCC-001	17248445	1	646	0.798255	646	1	3	-1229|-674.5|-106.5	4|4|4	0.153846153846154|0.08|0.173913043478261	0.192307692307692|0.04|0.0434782608695652	0.192307692307692|0.16|0.0869565217391304	26|25|23	5|NA|NA	4|NA|NA	5|NA|NA	+|+|-	2	681|1126.5	4|4	0.142857142857143|0.173913043478261	0.214285714285714|0.0434782608695652	0.142857142857143|0.217391304347826	28|23	NA|1	NA|5	NA|4	-|-	0.50709858	645	-0.325078410508701	-2.50372583640895	1.03533206276874
1802	chr1	-	ENSG00000159363.13	protein_coding,	protein_coding	7.92903	4.80507	1863	17312453	17338423	25971	protein_coding	KNOWN	ATP13A2	protein_coding	ATP13A2-005	17338423	1	650	6.36705	650	1	1	-39.5	4	0.086956522	0.260869565	0	23	7	2	1	-	5	1826.5|503.5|442.5|76.5|41	5|4|4|4|4	0.189189189189189|0.037037037037037|0.142857142857143|0.0689655172413793|0.0769230769230769	0.0810810810810811|0.222222222222222|0.0476190476190476|0.206896551724138|0.269230769230769	0|0.111111111111111|0.0476190476190476|0.0689655172413793|0.0769230769230769	37|27|21|29|26	NA|NA|NA|NA|NA	NA|NA|NA|NA|NA	NA|NA|NA|NA|NA	-|-|+|+|+	0.50989802	649	2.67062509364986	-1.85454028791951	3.78875377942058
1866	chr1	-	ENSG00000159423.11	protein_coding,protein_coding,	protein_coding	11.0815	8.67854	1929	19209077	19229034	19958	protein_coding	KNOWN	ALDH4A1	protein_coding	ALDH4A1-201	19229034	1	677	19.76004	677	1	0	NA	NA	NA	NA	NA	NA	NA	NA	NA	NA	1	515.5	4	0.130434783	0.130434783	0.086956522	23	NA	NA	NA	+	0.50729854	675	4.3045139622423	-1.74603134846193	1.77275219898421
1901	chr1	-	ENSG00000127463.8	retained_intron,protein_coding,	protein_coding	98.4919	78.4991	1971	19571283	19578021	6739	protein_coding	KNOWN	KIAA0090	protein_coding	KIAA0090-006	19578021	1	681	176.991	681	1	1	-353	4	0.133333333	0.166666667	0.066666667	30	NA	NA	NA	+	0	NA	NA	NA	NA	NA	NA	NA	NA	NA	NA	0.532693461	679	7.46753219084296	-1.95109010686214	7.44754821998102
1902	chr1	+	ENSG00000053372.4	protein_coding,	protein_coding	5.493	4.26573	1972	19578033	19586622	8590	protein_coding	KNOWN	MRTO4	protein_coding	MRTO4-001	19578033	1	682	4.879365	682	1	0	NA	NA	NA	NA	NA	NA	NA	NA	NA	NA	1	341	4	0.133333333	0.166666667	0.066666667	30	NA	NA	NA	+	0.435912817	680	2.28669340783741	-2.10705256761058	7.19683371519888
1903	chr1	-	ENSG00000127463.8	protein_coding,	protein_coding	98.3008	78.3521	1973	19542158	19578046	35889	protein_coding	KNOWN	KIAA0090	protein_coding	KIAA0090-003	19578046	1	683	88.32645	683	1	1	-328	4	0.133333333	0.166666667	0.066666667	30	NA	NA	NA	+	0	NA	NA	NA	NA	NA	NA	NA	NA	NA	NA	0.531893621	681	6.46477362301844	-1.94886042380984	7.50026230439602
1924	chr1	-	ENSG00000077549.11	protein_coding,	protein_coding	1.19413	1.32385	1998	19665273	19746245	80973	protein_coding	KNOWN	CAPZB	protein_coding	CAPZB-001	19746245	1	693	1.25899	693	1	1	-860	3	0.166666667	0.041666667	0.041666667	24	NA	NA	NA	+	0	NA	NA	NA	NA	NA	NA	NA	NA	NA	NA	0.459508098	691	0.332266823956291	-6.84133205054824	4.47559412581017
2018	chr1	-	ENSG00000257033.1	pseudogene,	pseudogene	0.0955304	0	2093	20976856	20977207	352	pseudogene	NOVEL	AL391357.1	pseudogene	AL391357.1-201	20977207	1	729	0.0477652	729	1	0	NA	NA	NA	NA	NA	NA	NA	NA	NA	NA	0	NA	NA	NA	NA	NA	NA	NA	NA	NA	NA	0.5044991	727	-4.38789628437299	-6.18749683353988	0.968092231797903
2082	chr1	-	ENSG00000075151.13	protein_coding,	protein_coding	10.2695	12.6991	2157	21276499	21503377	226879	protein_coding	KNOWN	EIF4G3	protein_coding	EIF4G3-004	21503377	1	748	11.4843	748	1	1	-856	4	0	0.041666667	0.208333333	24	NA	NA	NA	-	2	993.5|408.5	5|13	0.216216216216216|0.0857142857142857	0.0540540540540541|0.20952380952381	0.0810810810810811|0.0380952380952381	37|105	NA|NA	NA|NA	NA|NA	+|+	0.457908418	746	3.52159101801106	-1.53315579127413	5.99016185176947
2087	chr1	-	ENSG00000117298.10	protein_coding,	protein_coding	82.8726	66.7316	2162	21545077	21606042	60966	protein_coding	KNOWN	ECE1	protein_coding	ECE1-005	21606042	1	751	74.8021	751	1	1	-1042	4	0.2	0.05	0.05	20	2	2	4	+	1	1581.5	4	0.130434783	0.086956522	0.086956522	23	NA	NA	NA	-	0.516696661	749	6.22500686790212	-4.01576507684555	5.72564986707341
2111	chr1	+	ENSG00000142794.11	protein_coding,protein_coding,processed_transcript,	protein_coding	4.10781	3.53026	2186	21766631	21811392	44762	protein_coding	KNOWN	NBPF3	protein_coding	NBPF3-201	21766631	1	761	11.457105	761	1	1	-337	4	0.088235294	0.323529412	0.058823529	34	NA	NA	NA	+	1	326	5	0.03125	0.03125	0.125	32	NA	NA	NA	+	0.572685463	759	3.51817064249228	-1.76699184911646	5.44106685573007
2126	chr1	+	ENSG00000162551.9	protein_coding,	protein_coding	0.191061	0.196125	2201	21900971	21904892	3922	protein_coding	KNOWN	ALPL	protein_coding	ALPL-003	21900971	1	764	0.193593	764	1	0	NA	NA	NA	NA	NA	NA	NA	NA	NA	NA	0	NA	NA	NA	NA	NA	NA	NA	NA	NA	NA	0.543291342	762	-2.36890130677828	-1.89367443080238	0.563637616704266
2148	chr1	-	ENSG00000090686.11	retained_intron,	protein_coding	4.3944	6.37407	2223	22041617	22047639	6023	protein_coding	KNOWN	USP48	retained_intron	USP48-008	22047639	1	768	5.384235	768	1	0	NA	NA	NA	NA	NA	NA	NA	NA	NA	NA	1	1947	4	0.076923077	0.115384615	0	26	NA	NA	NA	+	0.400719856	766	2.42874137910421	-7.19585387513584	3.71728179539109
2157	chr1	-	ENSG00000090686.11	protein_coding,	protein_coding	21.3988	13.0423	2233	22004791	22109688	104898	protein_coding	KNOWN	USP48	protein_coding	USP48-201	22109688	1	770	17.22055	770	1	0	NA	NA	NA	NA	NA	NA	NA	NA	NA	NA	1	69	4	0	0.222222222	0.055555556	18	2	3	1	-	0.49570086	768	4.10605931599616	-3.3230718389819	6.74691803930155
2190	chr1	+	ENSG00000218510.3	processed_transcript,processed_transcript,	processed_transcript	16.6701	18.6809	2272	22352027	22357713	5687	processed_transcript	NOVEL	RP1-224A6.4	processed_transcript	RP1-224A6.4-201	22352027	1	782	35.351	782	1	0	NA	NA	NA	NA	NA	NA	NA	NA	NA	NA	0	NA	NA	NA	NA	NA	NA	NA	NA	NA	NA	0.49590082	780	5.1436791210857	-3.20130075323864	3.9599789476324
2237	chr1	-	ENSG00000169641.9	protein_coding,	protein_coding	0.0955304	0.147094	2320	23410516	23435623	25108	protein_coding	KNOWN	LUZP1	protein_coding	LUZP1-201	23435623	1	802	0.1213122	802	1	0	NA	NA	NA	NA	NA	NA	NA	NA	NA	NA	0	NA	NA	NA	NA	NA	NA	NA	NA	NA	NA	0.428914217	800	-3.04320344966855	-6.79253687936308	4.86198769575423
2242	chr1	-	ENSG00000169641.9	protein_coding,	protein_coding	102.218	76.2437	2325	23416920	23495310	78391	protein_coding	KNOWN	LUZP1	protein_coding	LUZP1-001	23495310	1	806	89.23085	806	1	0	NA	NA	NA	NA	NA	NA	NA	NA	NA	NA	4	916|651|465|104	6|7|6|5	0.025|0.0263157894736842|0.075|0.0769230769230769	0.225|0.263157894736842|0.15|0.0769230769230769	0.05|0|0.05|0.0769230769230769	40|38|40|26	NA|NA|NA|NA	NA|NA|NA|NA	NA|NA|NA|NA	+|-|-|-	0.469306139	804	6.479470677761	-2.17383509010004	5.43591695378733
2291	chr1	-	ENSG00000117318.8	processed_transcript,	protein_coding	3.63016	5.88376	2378	23884936	23885934	999	protein_coding	KNOWN	ID3	processed_transcript	ID3-002	23885934	1	820	4.75696	820	1	1	-139	4	0.071428571	0.25	0	28	NA	NA	NA	-	2	1248.5|295	4|4	0.0952380952380952|0.15625	0.0476190476190476|0.15625	0.0952380952380952|0.09375	21|32	NA|NA	NA|NA	NA|NA	+|+	0.463107379	818	2.25003989411595	-3.88639016962751	7.21756664477817
2302	chr1	+	ENSG00000011007.7	protein_coding,	protein_coding	0	0.0980626	2390	24069645	24088549	18905	protein_coding	KNOWN	TCEB3	protein_coding	TCEB3-001	24069645	1	828	0.0490313	828	1	0	NA	NA	NA	NA	NA	NA	NA	NA	NA	NA	4	175|459.5|633|1670	5|4|4|4	0.0333333333333333|0.08|0.1|0.0909090909090909	0.2|0.08|0.2|0.136363636363636	0.1|0.2|0.0333333333333333|0.0909090909090909	30|25|30|22	NA|2|NA|1	NA|4|NA|3	NA|7|NA|4	+|+|-|+	0.462507499	826	-4.35015317649521	-3.40628104378059	5.90593453470055
2345	chr1	-	ENSG00000229106.1	processed_pseudogene,	pseudogene	0.0477652	0.0490313	2435	24227961	24229227	1267	pseudogene	KNOWN	RP11-4M23.2	processed_pseudogene	RP11-4M23.2-001	24229227	1	836	0.04839825	836	1	2	-57|-394.5	4|4	0|0.08	0.269230769230769|0.12	0.0384615384615385|0.08	26|25	6|NA	3|NA	3|NA	+|-	2	1527|1226.5	4|4	0.115384615384615|0.0952380952380952	0.115384615384615|0.142857142857143	0.192307692307692|0.142857142857143	26|21	NA|NA	NA|NA	NA|NA	+|-	0.49570086	834	-4.36890130677828	-2.87704104582881	2.74645294345424
2349	chr1	-	ENSG00000188822.6	protein_coding,	protein_coding	0.0477652	0.0980626	2439	24197017	24285549	88533	protein_coding	KNOWN	CNR2	protein_coding	CNR2-201	24285549	1	840	0.0729139	840	1	2	-224|-1042	5|5	0.131578947368421|0.09375	0.157894736842105|0.28125	0.0789473684210526|0.0625	38|32	NA|NA	NA|NA	NA|NA	+|+	0	NA	NA	NA	NA	NA	NA	NA	NA	NA	NA	0.426314737	838	-3.77766231967391	-3.18284180490145	3.04520737572918
2351	chr1	+	ENSG00000189266.6	protein_coding,	protein_coding	19.6793	24.6628	2441	24286302	24289952	3651	protein_coding	KNOWN	PNRC2	protein_coding	PNRC2-001	24286302	1	841	22.17105	841	1	1	-529	5	0.131578947	0.157894737	0.078947368	38	NA	NA	NA	+	1	289	5	0.09375	0.28125	0.0625	32	NA	NA	NA	+	0.484903019	839	4.47060519138586	-2.26520065018206	6.92555149076748
2399	chr1	-	ENSG00000001460.12	protein_coding,protein_coding,	protein_coding	17.0522	17.0139	2491	24683527	24740230	56704	protein_coding	KNOWN	C1orf201	protein_coding	C1orf201-002	24740230	1	855	34.0661	855	1	1	-1792.5	4	0.2	0.12	0	25	NA	NA	NA	+	0	NA	NA	NA	NA	NA	NA	NA	NA	NA	NA	0.4925015	853	5.09026488726679	-3.98802926334125	3.06933302325354
2407	chr1	-	ENSG00000001460.12	processed_transcript,	protein_coding	0.0477652	0.0490313	2499	24717748	24742643	24896	protein_coding	KNOWN	C1orf201	processed_transcript	C1orf201-011	24742643	1	857	0.04839825	857	1	0	NA	NA	NA	NA	NA	NA	NA	NA	NA	NA	1	620.5	4	0.2	0.12	0	25	NA	NA	NA	+	0.459508098	855	-4.36890130677828	-4.62519534391523	2.31876572416213
2426	chr1	+	ENSG00000133226.10	processed_transcript,	protein_coding	218.717	225.397	2520	24969764	24979033	9270	protein_coding	KNOWN	SRRM1	processed_transcript	SRRM1-008	24969764	1	866	222.057	866	1	0	NA	NA	NA	NA	NA	NA	NA	NA	NA	NA	1	803	4	0.115384615	0.038461538	0.153846154	26	6	7	1	-	0.5124975	864	7.79478624050379	-2.24796567495164	7.91778409794396
2466	chr1	-	ENSG00000117614.5	processed_transcript,	protein_coding	301.637	409.068	2560	25556800	25558993	2194	protein_coding	KNOWN	SYF2	processed_transcript	SYF2-002	25558993	1	878	355.3525	878	1	0	NA	NA	NA	NA	NA	NA	NA	NA	NA	NA	0	NA	NA	NA	NA	NA	NA	NA	NA	NA	NA	0.457308538	876	8.47310703885569	-2.83422824743593	4.7920354925718
2479	chr1	-	ENSG00000224183.1	processed_pseudogene,	pseudogene	0	0.0490313	2573	25620655	25621134	480	pseudogene	KNOWN	SDHDP6	processed_pseudogene	SDHDP6-001	25621134	1	885	0.02451565	885	1	1	-189.5	4	0.19047619	0	0.095238095	21	1	5	2	+	0	NA	NA	NA	NA	NA	NA	NA	NA	NA	NA	0.462907419	883	-5.35015317649521	-5.72388690398615	1.37440833347188
2485	chr1	+	ENSG00000252515.1	snRNA,	snRNA	0.0477652	0.0490313	2579	25667462	25667525	64	snRNA	NOVEL	U6.1174	snRNA	U6.1174-201	25667462	1	887	0.04839825	887	1	0	NA	NA	NA	NA	NA	NA	NA	NA	NA	NA	0	NA	NA	NA	NA	NA	NA	NA	NA	NA	NA	0.467506499	885	-4.36890130677828	-6.87480384210287	6.0457367874339
2530	chr1	+	ENSG00000117640.13	protein_coding,protein_coding,	protein_coding	19.3927	10.5417	2626	26146420	26159429	13010	protein_coding	KNOWN	FAM54B	protein_coding	FAM54B-002	26146420	1	903	29.9344	903	1	2	-1791|-1744	4|4	0.1|0.166666666666667	0.2|0.0833333333333333	0.05|0.125	20|24	1|NA	3|NA	4|NA	+|-	2	435|541	5|4	0.0588235294117647|0.0666666666666667	0.264705882352941|0.3	0.176470588235294|0.0666666666666667	34|30	NA|NA	NA|NA	NA|NA	+|+	0.562087582	901	4.90373244828493	-1.77240313622838	4.95383566538679
2545	chr1	+	ENSG00000117640.13	protein_coding,	protein_coding	0.0477652	0.0490313	2641	26147319	26159429	12111	protein_coding	KNOWN	FAM54B	protein_coding	FAM54B-201	26147319	1	905	0.04839825	905	1	2	-464|-358	5|4	0.0588235294117647|0.0666666666666667	0.264705882352941|0.3	0.176470588235294|0.0666666666666667	34|30	NA|NA	NA|NA	NA|NA	+|+	0	NA	NA	NA	NA	NA	NA	NA	NA	NA	NA	0.580283943	903	-4.36890130677828	-2.64999396280418	5.58423651884877
2622	chr1	+	ENSG00000142669.8	protein_coding,	protein_coding	812.2	526.547	2720	26606613	26607941	1329	protein_coding	KNOWN	SH3BGRL3	protein_coding	SH3BGRL3-002	26606613	1	931	669.3735	931	1	1	-113	5	0.117647059	0.205882353	0.058823529	34	NA	NA	NA	-	7	154|229.5|311.5|388|629|823.5|1351	4|4|5|5|4|5|4	0.0416666666666667|0.0434782608695652|0.0967741935483871|0.136363636363636|0.181818181818182|0.0606060606060606|0.107142857142857	0.208333333333333|0.304347826086957|0.0645161290322581|0|0.0454545454545455|0.0606060606060606|0.214285714285714	0.125|0.0869565217391304|0.193548387096774|0.0454545454545455|0.0909090909090909|0.121212121212121|0.142857142857143	24|23|31|22|22|33|28	1|4|NA|NA|5|NA|7	4|3|NA|NA|1|NA|3	5|3|NA|NA|2|NA|5	-|-|-|-|-|+|-	0.527294541	929	9.38666762670393	-1.76502910746943	7.10848105302655
2745	chr1	-	ENSG00000142751.7	protein_coding,	protein_coding	5.25417	7.99211	2849	27212464	27216751	4288	protein_coding	KNOWN	GPN2	protein_coding	GPN2-003	27216751	1	959	6.62314	959	1	1	-564	4	0.15	0.05	0	20	NA	NA	NA	+	0	NA	NA	NA	NA	NA	NA	NA	NA	NA	NA	0.518096381	957	2.72751535425573	-2.24728052569192	7.104611899001
2749	chr1	+	ENSG00000090273.8	protein_coding,	protein_coding	0.143296	0.196125	2854	27226729	27269429	42701	protein_coding	KNOWN	NUDC	protein_coding	NUDC-003	27226729	1	962	0.1697105	962	1	0	NA	NA	NA	NA	NA	NA	NA	NA	NA	NA	0	NA	NA	NA	NA	NA	NA	NA	NA	NA	NA	0.483703259	960	-2.55885226760663	-2.91679887615241	3.30349610339478
2762	chr1	+	ENSG00000253368.2	protein_coding,	protein_coding	2.24497	1.569	2867	27320198	27327147	6950	protein_coding	KNOWN	TRNP1	protein_coding	TRNP1-001	27320198	1	970	1.906985	970	1	3	-1777|-1084.5|-118.5	4|6|2	0.136363636363636|0.102564102564103|0	0.136363636363636|0.0769230769230769|0.0434782608695652	0.0454545454545455|0.0512820512820513|0	22|39|23	NA|NA|NA	NA|NA|NA	NA|NA|NA	-|-|+	1	741	4	0.041666667	0.208333333	0	24	NA	NA	NA	-	0.526894621	968	0.931293495716362	-1.86922332039136	3.88364541876691
2771	chr1	-	ENSG00000090020.5	protein_coding,	protein_coding	0.812009	0.490313	2876	27425306	27481401	56096	protein_coding	KNOWN	SLC9A1	protein_coding	SLC9A1-001	27481401	1	973	0.651161	973	1	0	NA	NA	NA	NA	NA	NA	NA	NA	NA	NA	0	NA	NA	NA	NA	NA	NA	NA	NA	NA	NA	0.483903219	971	-0.618913800061311	-3.19997445640534	6.77289188756255
2807	chr1	-	ENSG00000142733.8	protein_coding,	protein_coding	0.238826	0.294188	2920	27681680	27693383	11704	protein_coding	KNOWN	MAP3K6	protein_coding	MAP3K6-001	27693383	1	990	0.266507	990	1	2	-88.5|-429	4|4	0.130434782608696|0.15	0.173913043478261|0.05	0.0869565217391304|0.1	23|20	6|1	3|3	2|2	-|+	4	1246|817|731.5|677.5	6|5|5|5	0.133333333333333|0.0833333333333333|0.151515151515152|0.111111111111111	0.1|0.194444444444444|0.151515151515152|0.185185185185185	0.0333333333333333|0.166666666666667|0.0909090909090909|0.111111111111111	30|36|33|27	NA|NA|NA|NA	NA|NA|NA|NA	NA|NA|NA|NA	-|-|-|-	0.531693661	988	-1.90775466797174	-2.13973951222879	1.62342303028456
2833	chr1	-	ENSG00000000938.7	processed_transcript,	protein_coding	0.0955304	0.0490313	2946	27949895	27961645	11751	protein_coding	KNOWN	FGR	processed_transcript	FGR-005	27961645	1	999	0.07228085	999	1	1	-263	4	0.071428571	0.142857143	0.178571429	28	5	6	2	-	4	1983|962.5|699|509.5	4|6|4|4	0.115384615384615|0|0.0833333333333333|0.148148148148148	0|0.333333333333333|0.208333333333333|0.037037037037037	0.192307692307692|0.0769230769230769|0.0416666666666667|0.148148148148148	26|39|24|27	NA|NA|1|NA	NA|NA|6|NA	NA|NA|4|NA	-|-|+|-	0.50229954	997	-3.79024271783377	-4.28431396049649	0.95386268833065
2840	chr1	-	ENSG00000126709.10	protein_coding,	protein_coding	6.40054	8.09017	2953	27992577	27998709	6133	protein_coding	KNOWN	IFI6	protein_coding	IFI6-002	27998709	1	1003	7.245355	1003	1	0	NA	NA	NA	NA	NA	NA	NA	NA	NA	NA	0	NA	NA	NA	NA	NA	NA	NA	NA	NA	NA	0.478304339	1001	2.85705637911171	-1.58155849985338	2.13732382636728
2877	chr1	+	ENSG00000130768.7	protein_coding,	protein_coding	0.334356	0.539345	2993	28261504	28285668	24165	protein_coding	KNOWN	SMPDL3B	protein_coding	SMPDL3B-001	28261504	1	1018	0.4368505	1018	1	0	NA	NA	NA	NA	NA	NA	NA	NA	NA	NA	1	747.5	4	0.12	0.04	0.12	25	NA	NA	NA	+	0.483903219	1016	-1.194788453171	-4.21301564984629	1.52218233683184
2893	chr1	-	ENSG00000158161.11	protein_coding,	protein_coding	45.6158	42.7553	3009	28296858	28415115	118258	protein_coding	KNOWN	EYA3	protein_coding	EYA3-201	28415115	1	1026	44.18555	1026	1	0	NA	NA	NA	NA	NA	NA	NA	NA	NA	NA	0	NA	NA	NA	NA	NA	NA	NA	NA	NA	NA	0.444911018	1024	5.46550273708875	-1.96060463624333	6.96617954287837
2897	chr1	-	ENSG00000228589.2	retrotransposed,	pseudogene	0.429887	0.392251	3013	28421582	28422833	1252	pseudogene	KNOWN	RP5-1053E7.1	retrotransposed	RP5-1053E7.1-201	28422833	1	1027	0.411069	1027	1	0	NA	NA	NA	NA	NA	NA	NA	NA	NA	NA	0	NA	NA	NA	NA	NA	NA	NA	NA	NA	NA	0.461707658	1025	-1.28254751703221	-4.83564624545091	2.49432651348286
2910	chr1	-	ENSG00000126698.5	protein_coding,processed_transcript,	protein_coding	61.2828	58.3473	3026	28527068	28559536	32469	protein_coding	KNOWN	DNAJC8	protein_coding	DNAJC8-001	28559536	1	1034	119.6301	1034	1	1	-907.5	4	0.222222222	0.074074074	0.074074074	27	NA	NA	NA	-	0	NA	NA	NA	NA	NA	NA	NA	NA	NA	NA	0.49230154	1032	6.90243661992277	-2.51110869215326	7.16962691092016
2912	chr1	+	ENSG00000130770.12	protein_coding,protein_coding,	protein_coding	49.2937	70.3109	3028	28562644	28564611	1968	protein_coding	KNOWN	ATPIF1	protein_coding	ATPIF1-001	28562644	1	1035	119.6046	1035	1	0	NA	NA	NA	NA	NA	NA	NA	NA	NA	NA	0	NA	NA	NA	NA	NA	NA	NA	NA	NA	NA	0.49690062	1033	6.90212906651449	-2.13719872643708	6.87101381105321
2920	chr1	+	ENSG00000130772.9	processed_transcript,	protein_coding	8.50221	12.1107	3036	28655573	28657303	1731	protein_coding	KNOWN	MED18	processed_transcript	MED18-003	28655573	1	1038	10.306455	1038	1	0	NA	NA	NA	NA	NA	NA	NA	NA	NA	NA	0	NA	NA	NA	NA	NA	NA	NA	NA	NA	NA	0.459508098	1036	3.36547628468517	-2.51028649020059	5.30101145386138
2926	chr1	+	ENSG00000204138.7	protein_coding,	protein_coding	3.1525	16.1803	3042	28764682	28826820	62139	protein_coding	KNOWN	PHACTR4	protein_coding	PHACTR4-004	28764682	1	1041	9.6664	1041	1	0	NA	NA	NA	NA	NA	NA	NA	NA	NA	NA	0	NA	NA	NA	NA	NA	NA	NA	NA	NA	NA	0.411517696	1039	3.27297869537357	-4.44157172209047	5.60598769150381
2930	chr1	+	ENSG00000180198.9	protein_coding,	protein_coding	2.10167	2.10835	3046	28832455	28865708	33254	protein_coding	KNOWN	RCC1	protein_coding	RCC1-201	28832455	1	1045	2.10501	1045	1	0	NA	NA	NA	NA	NA	NA	NA	NA	NA	NA	0	NA	NA	NA	NA	NA	NA	NA	NA	NA	NA	0.473905219	1043	1.07382708693354	-2.20875599541673	7.23178041364073
2931	chr1	+	ENSG00000242125.1	non_coding,	processed_transcript	2.57932	2.69672	3047	28832492	28837404	4913	processed_transcript	KNOWN	SNHG3	non_coding	SNHG3-001	28832492	1	1046	2.63802	1046	1	0	NA	NA	NA	NA	NA	NA	NA	NA	NA	NA	0	NA	NA	NA	NA	NA	NA	NA	NA	NA	NA	0.472905419	1044	1.39945550234209	-2.41103617654928	7.11773921213107
2932	chr1	+	ENSG00000180198.9	protein_coding,	protein_coding	3.72569	3.53026	3048	28832502	28862411	29910	protein_coding	KNOWN	RCC1	protein_coding	RCC1-012	28832502	1	1047	3.627975	1047	1	0	NA	NA	NA	NA	NA	NA	NA	NA	NA	NA	0	NA	NA	NA	NA	NA	NA	NA	NA	NA	NA	0.473705259	1045	1.85916451443857	-2.48583626461367	7.0880000550205
2933	chr1	+	ENSG00000242125.1	processed_transcript,	processed_transcript	89.3687	268.986	3049	28832555	28834782	2228	processed_transcript	KNOWN	SNHG3	processed_transcript	SNHG3-003	28832555	1	1048	179.17735	1048	1	0	NA	NA	NA	NA	NA	NA	NA	NA	NA	NA	0	NA	NA	NA	NA	NA	NA	NA	NA	NA	NA	0.473305339	1046	7.48524446607672	-3.00786100438367	7.01299598634568
2934	chr1	+	ENSG00000180198.9	protein_coding,	protein_coding	89.2732	268.643	3050	28832568	28862431	29864	protein_coding	KNOWN	RCC1	protein_coding	RCC1-007	28832568	1	1049	178.9581	1049	1	0	NA	NA	NA	NA	NA	NA	NA	NA	NA	NA	0	NA	NA	NA	NA	NA	NA	NA	NA	NA	NA	0.473105379	1047	7.48347803425752	-3.16203091664156	7.01653475247285
2937	chr1	+	ENSG00000201808.1	snoRNA,	snoRNA	0	0.0490313	3053	28833878	28834083	206	snoRNA	KNOWN	SNORA73A	snoRNA	SNORA73A-201	28833878	1	1051	0.02451565	1051	1	0	NA	NA	NA	NA	NA	NA	NA	NA	NA	NA	0	NA	NA	NA	NA	NA	NA	NA	NA	NA	NA	0.478504299	1049	-5.35015317649521	-5.76252437868408	7.23876251778573
2938	chr1	+	ENSG00000200087.1	snoRNA,	snoRNA	0.0477652	0.0490313	3054	28835071	28835274	204	snoRNA	KNOWN	SNORA73B	snoRNA	SNORA73B-201	28835071	1	1052	0.04839825	1052	1	0	NA	NA	NA	NA	NA	NA	NA	NA	NA	NA	0	NA	NA	NA	NA	NA	NA	NA	NA	NA	NA	0.474105179	1050	-4.36890130677828	-6.24105215513062	6.03462628756387
2939	chr1	+	ENSG00000180198.9	protein_coding,	protein_coding	0.143296	0.147094	3055	28836589	28862538	25950	protein_coding	KNOWN	RCC1	protein_coding	RCC1-005	28836589	1	1053	0.145195	1053	1	0	NA	NA	NA	NA	NA	NA	NA	NA	NA	NA	0	NA	NA	NA	NA	NA	NA	NA	NA	NA	NA	0.462107578	1051	-2.78393632199038	-6.33110388593302	6.03725593094057
2960	chr1	-	ENSG00000221539.1	snoRNA,	snoRNA	0.0477652	0.147094	3077	28905261	28905334	74	snoRNA	KNOWN	SNORD99	snoRNA	SNORD99-201	28905334	1	1061	0.0974296	1061	1	0	NA	NA	NA	NA	NA	NA	NA	NA	NA	NA	0	NA	NA	NA	NA	NA	NA	NA	NA	NA	NA	0.514097181	1059	-3.35949604697783	-6.15629265341849	3.56981331050434
2961	chr1	-	ENSG00000207311.1	snoRNA,	snoRNA	0.191061	0.441282	3078	28906276	28906405	130	snoRNA	KNOWN	SNORA61	snoRNA	SNORA61-201	28906405	1	1062	0.3161715	1062	1	0	NA	NA	NA	NA	NA	NA	NA	NA	NA	NA	0	NA	NA	NA	NA	NA	NA	NA	NA	NA	NA	0.516096781	1060	-1.66122076723461	-6.84133205054824	4.90310828379786
2962	chr1	-	ENSG00000207314.1	snoRNA,	snoRNA	0.0477652	0	3079	28906893	28907024	132	snoRNA	KNOWN	SNORA44	snoRNA	SNORA44-201	28907024	1	1063	0.0238826	1063	1	0	NA	NA	NA	NA	NA	NA	NA	NA	NA	NA	0	NA	NA	NA	NA	NA	NA	NA	NA	NA	NA	0.51209758	1061	-5.38789628437299	-5.07238561293593	6.74871148650342
2963	chr1	-	ENSG00000197989.8	processed_transcript,	lincRNA	0.0477652	0	3080	28905050	28907522	2473	lincRNA	KNOWN	SNHG12	processed_transcript	SNHG12-007	28907522	1	1064	0.0238826	1064	1	0	NA	NA	NA	NA	NA	NA	NA	NA	NA	NA	0	NA	NA	NA	NA	NA	NA	NA	NA	NA	NA	0.514897021	1062	-5.38789628437299	-4.02043996858647	6.19935536672822
2964	chr1	-	ENSG00000207070.1	snoRNA,	snoRNA	0.0477652	0	3081	28907432	28907566	135	snoRNA	KNOWN	SNORA16A	snoRNA	SNORA16A-201	28907566	1	1065	0.0238826	1065	1	0	NA	NA	NA	NA	NA	NA	NA	NA	NA	NA	0	NA	NA	NA	NA	NA	NA	NA	NA	NA	NA	0.514497101	1063	-5.38789628437299	-4.02043996858647	6.55811840532366
2981	chr1	+	ENSG00000229388.1	processed_transcript,	processed_transcript	0.238826	0.245157	3098	28969740	28975042	5303	processed_transcript	PUTATIVE	RP11-442N24__B.1	processed_transcript	RP11-442N24__B.1-001	28969740	1	1069	0.2419915	1069	1	1	-758.5	4	0.074074074	0.185185185	0.222222222	27	NA	NA	NA	-	0	NA	NA	NA	NA	NA	NA	NA	NA	NA	NA	0.473105379	1067	-2.04697172145036	-3.17891677493534	2.65632521226409
2983	chr1	+	ENSG00000209804.1	snRNA,	snRNA	0.143296	0.147094	3100	28975112	28975245	134	snRNA	KNOWN	RNU11	snRNA	RNU11-201	28975112	1	1070	0.145195	1070	1	0	NA	NA	NA	NA	NA	NA	NA	NA	NA	NA	0	NA	NA	NA	NA	NA	NA	NA	NA	NA	NA	0.478304339	1068	-2.78393632199038	-3.48002338800794	0.99092002297424
3043	chr1	-	ENSG00000116353.8	processed_transcript,processed_transcript,	protein_coding	82.8249	80.0191	3162	29543113	29557454	14342	protein_coding	KNOWN	MECR	processed_transcript	MECR-004	29557454	1	1088	162.844	1088	1	1	-873.5	5	0.08	0	0.16	25	NA	NA	NA	+	0	NA	NA	NA	NA	NA	NA	NA	NA	NA	NA	0.468506299	1086	7.34734675427543	-1.53985197477016	6.03378094783972
3125	chr1	-	ENSG00000060688.8	processed_transcript,	protein_coding	82.3472	73.2528	3247	31765691	31769629	3939	protein_coding	KNOWN	SNRNP40	processed_transcript	SNRNP40-007	31769629	1	1125	77.8	1125	1	0	NA	NA	NA	NA	NA	NA	NA	NA	NA	NA	1	1746.5	4	0.347826087	0	0	23	NA	NA	NA	+	0.452309538	1123	6.28169825009883	-2.2465957016615	7.58240737403403
3142	chr1	+	ENSG00000168528.7	protein_coding,processed_transcript,	protein_coding	0.0477652	0.196125	3264	31886660	31907524	20865	protein_coding	KNOWN	SERINC2	processed_transcript	SERINC2-003	31886660	1	1129	0.2438902	1129	1	4	-750|-641.5|-493|-332	4|7|4|4	0.142857142857143|0.027027027027027|0|0.115384615384615	0.214285714285714|0.216216216216216|0.25|0.192307692307692	0.0714285714285714|0|0.05|0.0384615384615385	28|37|20|26	NA|NA|NA|NA	NA|NA|NA|NA	NA|NA|NA|NA	-|+|-|-	2	445.5|1398.5	5|4	0.258064516129032|0.217391304347826	0.0645161290322581|0	0.032258064516129|0.0869565217391304	31|23	NA|2	NA|1	NA|7	-|-	0.550089982	1127	-2.03569630598431	-2.74254752729657	2.13167242291656
3150	chr1	+	ENSG00000142910.9	processed_transcript,protein_coding,	protein_coding	254.398	266.485	3272	32042136	32053287	11152	protein_coding	KNOWN	TINAGL1	protein_coding	TINAGL1-001	32042136	1	1135	520.883	1135	1	1	-553.5	4	0.086956522	0.043478261	0.130434783	23	4	2	3	-	0	NA	NA	NA	NA	NA	NA	NA	NA	NA	NA	0.545090982	1133	9.02481554255558	-4.22375788058648	7.79002032593923
3216	chr1	-	ENSG00000134668.7	retained_intron,retained_intron,	protein_coding	16.4312	12.552	3338	32260117	32264232	4116	protein_coding	KNOWN	SPOCD1	retained_intron	SPOCD1-004	32264232	1	1143	28.9832	1143	1	4	-56.5|-896.5|-1027|-1327	4|4|4|4	0.0476190476190476|0.185185185185185|0.0909090909090909|0.153846153846154	0.142857142857143|0.111111111111111|0|0.0769230769230769	0.142857142857143|0.037037037037037|0.0909090909090909|0.115384615384615	21|27|22|26	1|NA|NA|3	5|NA|NA|7	3|NA|NA|3	+|+|-|-	1	460.5	5	0.181818182	0.03030303	0.151515152	33	NA	NA	NA	-	0.5044991	1141	4.85714498478785	-2.80268052491169	7.37474262633751
3252	chr1	+	ENSG00000121774.11	processed_transcript,	protein_coding	104.033	80.4604	3374	32479467	32526451	46985	protein_coding	KNOWN	KHDRBS1	processed_transcript	KHDRBS1-004	32479467	1	1150	92.2467	1150	1	1	-392	4	0.071428571	0.035714286	0.142857143	28	NA	NA	NA	-	3	280|784|951	4|5|4	0.0833333333333333|0.25|0.208333333333333	0.25|0.0625|0.0833333333333333	0.0277777777777778|0.03125|0.0416666666666667	36|32|24	NA|NA|1	NA|NA|5	NA|NA|5	+|-|+	0.4885023	1148	6.5274253965342	-1.37250239579007	7.64813070460263
3273	chr1	+	ENSG00000025800.8	protein_coding,	protein_coding	27.465	20.9364	3395	32573669	32638774	65106	protein_coding	KNOWN	KPNA6	protein_coding	KPNA6-201	32573669	1	1156	24.2007	1156	1	0	NA	NA	NA	NA	NA	NA	NA	NA	NA	NA	1	106	5	0.058823529	0.176470588	0.235294118	34	NA	NA	NA	+	0.481303739	1154	4.59697687263199	-3.21329321646612	6.91962910509887
3280	chr1	+	ENSG00000084652.10	protein_coding,	protein_coding	40.4571	31.9684	3402	32645666	32663886	18221	protein_coding	KNOWN	TXLNA	protein_coding	TXLNA-002	32645666	1	1158	36.21275	1158	1	1	-89	5	0.047619048	0.214285714	0.071428571	42	NA	NA	NA	+	0	NA	NA	NA	NA	NA	NA	NA	NA	NA	NA	0.479904019	1156	5.178425834273	-1.42732080634353	7.24495412563506
3285	chr1	+	ENSG00000160050.10	nonsense_mediated_decay,	protein_coding	13.6609	14.1701	3407	32666245	32670984	4740	protein_coding	KNOWN	CCDC28B	nonsense_mediated_decay	CCDC28B-005	32666245	1	1159	13.9155	1159	1	2	-1880.5|-910.5	4|4	0.148148148148148|0.130434782608696	0.0740740740740741|0.0434782608695652	0.111111111111111|0.130434782608696	27|23	NA|NA	NA|NA	NA|NA	+|+	4	12|322|392|1335.5	4|4|4|5	0.192307692307692|0.0416666666666667|0.0384615384615385|0.0571428571428571	0.0769230769230769|0.0833333333333333|0.0384615384615385|0.228571428571429	0|0.166666666666667|0.153846153846154|0.142857142857143	26|24|26|35	6|NA|NA|NA	4|NA|NA|NA	4|NA|NA|NA	+|-|-|-	0.523895221	1157	3.79862084218864	-3.31874685389561	3.89396905836516
3298	chr1	-	ENSG00000160055.15	protein_coding,	protein_coding	30.0921	24.4176	3420	32681798	32687926	6129	protein_coding	KNOWN	TMEM234	protein_coding	TMEM234-001	32687926	1	1165	27.25485	1165	1	1	-331	4	0.05	0.15	0.05	20	NA	NA	NA	+	0	NA	NA	NA	NA	NA	NA	NA	NA	NA	NA	0.51189762	1163	4.76844107517498	-2.59491605004501	5.18095348961159
3306	chr1	+	ENSG00000084623.7	protein_coding,	protein_coding	11.5114	25.2511	3428	32687971	32697205	9235	protein_coding	KNOWN	EIF3I	protein_coding	EIF3I-001	32687971	1	1166	18.38125	1166	1	0	NA	NA	NA	NA	NA	NA	NA	NA	NA	NA	1	286	4	0.05	0.15	0.05	20	NA	NA	NA	+	0.49490102	1164	4.2001629739997	-2.38895423799677	6.90151677743464
3307	chr1	-	ENSG00000160055.15	protein_coding,	protein_coding	28.1815	23.3389	3429	32681697	32687972	6276	protein_coding	KNOWN	TMEM234	protein_coding	TMEM234-201	32687972	1	1167	25.7602	1167	1	1	-285	4	0.05	0.15	0.05	20	NA	NA	NA	+	0	NA	NA	NA	NA	NA	NA	NA	NA	NA	NA	0.50969806	1165	4.68707188934486	-2.88767883119458	5.01763028209393
3309	chr1	+	ENSG00000084623.7	processed_transcript,	protein_coding	13.0399	27.8498	3431	32688038	32694415	6378	protein_coding	KNOWN	EIF3I	processed_transcript	EIF3I-003	32688038	1	1168	20.44485	1168	1	0	NA	NA	NA	NA	NA	NA	NA	NA	NA	NA	1	219	4	0.05	0.15	0.05	20	NA	NA	NA	+	0.49710058	1166	4.35366557300965	-2.66364120207693	6.47277127926341
3316	chr1	-	ENSG00000220785.3	processed_transcript,	pseudogene	6.78266	5.29538	3438	32697261	32707221	9961	pseudogene	KNOWN	MTMR9LP	processed_transcript	MTMR9LP-003	32707221	1	1171	6.03902	1171	1	0	NA	NA	NA	NA	NA	NA	NA	NA	NA	NA	2	1772.5|240.5	4|5	0.105263157894737|0.0344827586206897	0.105263157894737|0.137931034482759	0.105263157894737|0.137931034482759	19|29	3|NA	3|NA	1|NA	+|-	0.49510098	1169	2.59431445089944	-3.04905985811871	2.50849256314042
3317	chr1	+	ENSG00000183615.5	protein_coding,	protein_coding	3.72569	4.51088	3439	32712834	32714457	1624	protein_coding	KNOWN	FAM167B	protein_coding	FAM167B-001	32712834	1	1172	4.118285	1172	1	0	NA	NA	NA	NA	NA	NA	NA	NA	NA	NA	1	1393	4	0.115384615	0.076923077	0.038461538	26	NA	NA	NA	-	0.49790042	1170	2.0420436730637	-4.65033586436501	1.63591778818761
3344	chr1	+	ENSG00000116478.7	processed_transcript,	protein_coding	0.191061	0.490313	3466	32797137	32798680	1544	protein_coding	KNOWN	HDAC1	processed_transcript	HDAC1-009	32797137	1	1177	0.340687	1177	1	0	NA	NA	NA	NA	NA	NA	NA	NA	NA	NA	3	532|721|1029.5	6|4|4	0.210526315789474|0.0769230769230769|0.185185185185185	0.0789473684210526|0.115384615384615|0.185185185185185	0.0789473684210526|0.307692307692308|0.111111111111111	38|26|27	NA|3|6	NA|7|7	NA|4|2	-|+|+	0.486502699	1175	-1.55348119703736	-5.59975944540667	3.09980889083698
3345	chr1	-	ENSG00000175130.6	protein_coding,	protein_coding	0.143296	0.0490313	3467	32799433	32801980	2548	protein_coding	KNOWN	MARCKSL1	protein_coding	MARCKSL1-001	32801980	1	1178	0.09616365	1178	1	3	-10|-85|-841	4|4|4	0.0454545454545455|0|0.1	0.0454545454545455|0.15|0.1	0.181818181818182|0|0.15	22|20|20	NA|NA|1	NA|NA|5	NA|NA|2	-|+|-	6	1044.5|855|674.5|613|555.5|501	4|4|4|4|4|4	0.08|0.0833333333333333|0.0606060606060606|0.1|0.0952380952380952|0	0.16|0.0833333333333333|0.272727272727273|0.05|0.142857142857143|0.318181818181818	0.04|0.125|0|0|0|0	25|24|33|20|21|22	NA|NA|NA|NA|NA|NA	NA|NA|NA|NA|NA|NA	NA|NA|NA|NA|NA|NA	-|-|+|-|+|-	0.571685663	1176	-3.37836453356587	-3.28320048009608	4.18601332623842
3368	chr1	+	ENSG00000160062.9	protein_coding,	protein_coding	7.64243	10.5908	3490	33005028	33066385	61358	protein_coding	KNOWN	ZBTB8A	protein_coding	ZBTB8A-002	33005028	1	1190	9.116615	1190	1	2	-1652|-100	5|4	0.0416666666666667|0.181818181818182	0|0.0909090909090909	0.208333333333333|0.0454545454545455	24|22	NA|NA	NA|NA	NA|NA	+|+	2	187|548	5|6	0|0.0882352941176471	0.285714285714286|0.205882352941176	0.0714285714285714|0	28|34	NA|NA	NA|NA	NA|NA	+|+	0.448110378	1188	3.18849825100982	-3.15173701939024	4.51686312150051
3415	chr1	-	ENSG00000134684.6	processed_transcript,	protein_coding	0.716478	0.833532	3540	33256254	33272181	15928	protein_coding	KNOWN	YARS	processed_transcript	YARS-006	33272181	1	1200	0.775005	1200	1	0	NA	NA	NA	NA	NA	NA	NA	NA	NA	NA	1	1322	10	0.283783784	0	0	74	NA	NA	NA	+	0.439712058	1198	-0.367722476820571	-5.6209025312265	2.16422376758456
3417	chr1	+	ENSG00000116497.13	protein_coding,	protein_coding	0.334356	0.490313	3542	33282368	33292090	9723	protein_coding	KNOWN	S100PBP	protein_coding	S100PBP-009	33282368	1	1201	0.4123345	1201	1	0	NA	NA	NA	NA	NA	NA	NA	NA	NA	NA	1	841.5	4	0.12	0.04	0.08	25	NA	NA	NA	+	0.448710258	1199	-1.27811291841375	-3.9949133991091	3.0161846408359
3574	chr1	-	ENSG00000243749.1	protein_coding,	protein_coding	51.2998	35.4006	3699	35447136	35450954	3819	protein_coding	NOVEL	RP11-244H3.2	protein_coding	RP11-244H3.2-001	35450954	1	1253	43.3502	1253	1	0	NA	NA	NA	NA	NA	NA	NA	NA	NA	NA	2	433.5|178	4|4	0.0476190476190476|0.0909090909090909	0.0952380952380952|0.181818181818182	0.0952380952380952|0.0454545454545455	21|22	NA|NA	NA|NA	NA|NA	+|-	0.392321536	1251	5.4379667443516	-2.50946476477448	5.64248937455545
3608	chr1	+	ENSG00000146463.7	processed_transcript,	protein_coding	0.0477652	0.0490313	3736	35827318	35836454	9137	protein_coding	KNOWN	ZMYM4	processed_transcript	ZMYM4-004	35827318	1	1264	0.04839825	1264	1	0	NA	NA	NA	NA	NA	NA	NA	NA	NA	NA	0	NA	NA	NA	NA	NA	NA	NA	NA	NA	NA	0.351329734	1262	-4.36890130677828	-6.66995106160206	3.35905053944206
3615	chr1	-	ENSG00000142687.11	retained_intron,	protein_coding	0.238826	0.343219	3743	35909637	35913800	4164	protein_coding	KNOWN	KIAA0319L	retained_intron	KIAA0319L-011	35913800	1	1268	0.2910225	1268	1	0	NA	NA	NA	NA	NA	NA	NA	NA	NA	NA	0	NA	NA	NA	NA	NA	NA	NA	NA	NA	NA	0.437112577	1266	-1.78079739748039	-6.25200598812192	1.40939202484589
3625	chr1	-	ENSG00000142687.11	processed_transcript,	protein_coding	24.4558	30.2523	3753	36022072	36022989	918	protein_coding	KNOWN	KIAA0319L	processed_transcript	KIAA0319L-004	36022989	1	1270	27.35405	1270	1	5	-83|-134.5|-518.5|-1667.5|-1894	4|4|4|4|5	0.111111111111111|0.111111111111111|0.185185185185185|0.0476190476190476|0.107142857142857	0.0555555555555556|0.111111111111111|0.148148148148148|0.0476190476190476|0.0357142857142857	0|0.0740740740740741|0.037037037037037|0.0952380952380952|0.178571428571429	18|27|27|21|28	NA|NA|NA|NA|NA	NA|NA|NA|NA|NA	NA|NA|NA|NA|NA	-|+|-|-|+	1	237.5	5	0.172413793	0.172413793	0.034482759	29	NA	NA	NA	-	0.590281944	1268	4.77368254700383	-1.75769257302311	5.05817152674709
3660	chr1	+	ENSG00000092847.5	protein_coding,	protein_coding	2.81815	1.17675	3789	36348810	36389900	41091	protein_coding	KNOWN	EIF2C1	protein_coding	EIF2C1-002	36348810	1	1287	1.99745	1287	1	0	NA	NA	NA	NA	NA	NA	NA	NA	NA	NA	3	729.5|888.5|1792.5	5|3|4	0.0689655172413793|0|0.133333333333333	0.103448275862069|0.117647058823529|0	0.103448275862069|0|0.0666666666666667	29|17|15	NA|NA|1	NA|NA|1	NA|NA|1	+|-|-	0.472705459	1285	0.998159390184605	-0.912073560922754	3.86237718921604
3709	chr1	+	ENSG00000214193.5	processed_transcript,	protein_coding	0.620948	0.392251	3839	36772729	36775193	2465	protein_coding	KNOWN	SH3D21	processed_transcript	SH3D21-004	36772729	1	1299	0.5065995	1299	1	3	-634.5|-289|-199.5	4|5|5	0.0344827586206897|0.138888888888889|0.037037037037037	0.103448275862069|0.222222222222222|0.222222222222222	0.137931034482759|0.194444444444444|0.037037037037037	29|36|27	NA|NA|NA	NA|NA|NA	NA|NA|NA	-|-|+	3	290|576|1104	6|4|3	0.214285714285714|0.230769230769231|0.0555555555555556	0.0952380952380952|0.115384615384615|0.166666666666667	0.0476190476190476|0.0769230769230769|0.0555555555555556	42|26|18	NA|NA|NA	NA|NA|NA	NA|NA|NA	+|-|+	0.525294941	1297	-0.981082441737218	-1.2566289385583	4.4601824238129
3712	chr1	-	ENSG00000142694.6	processed_transcript,	protein_coding	83.1592	63.6427	3842	36787882	36789216	1335	protein_coding	KNOWN	FAM176B	processed_transcript	FAM176B-002	36789216	1	1300	73.40095	1300	1	2	-63|-720.5	10|5	0.17741935483871|0.08	0.112903225806452|0.04	0.0161290322580645|0.12	62|25	NA|NA	NA|NA	NA|NA	+|-	4	996.5|740.5|190|131.5	4|5|4|5	0|0.161290322580645|0|0.114285714285714	0.347826086956522|0.129032258064516|0.333333333333333|0.257142857142857	0|0|0.0666666666666667|0.0285714285714286	23|31|30|35	NA|NA|NA|NA	NA|NA|NA|NA	NA|NA|NA|NA	+|+|-|-	0.540091982	1298	6.19772683031851	-1.4046080696508	4.96911604638849
3720	chr1	-	ENSG00000196182.6	protein_coding,	protein_coding	8.83656	6.32504	3850	36805225	36851485	46261	protein_coding	KNOWN	STK40	protein_coding	STK40-001	36851485	1	1303	7.5808	1303	1	1	-88.5	4	0	0.217391304	0	23	NA	NA	NA	-	2	1946|202.5	4|6	0.05|0.0540540540540541	0.05|0.135135135135135	0.1|0.108108108108108	20|37	NA|NA	NA|NA	NA|NA	-|-	0.49890022	1301	2.92235010369078	-1.84310774006392	6.80033890734466
3725	chr1	-	ENSG00000181817.5	protein_coding,	protein_coding	61.5694	42.9514	3855	36859031	36863493	4463	protein_coding	KNOWN	LSM10	protein_coding	LSM10-001	36863493	1	1304	52.2604	1304	1	0	NA	NA	NA	NA	NA	NA	NA	NA	NA	NA	0	NA	NA	NA	NA	NA	NA	NA	NA	NA	NA	0.519896021	1302	5.70764626194499	-1.86396215342346	5.36690446206477
3781	chr1	-	ENSG00000163877.7	processed_transcript,	protein_coding	7.30808	8.82564	3914	38018088	38019891	1804	protein_coding	KNOWN	SNIP1	processed_transcript	SNIP1-002	38019891	1	1321	8.06686	1321	1	0	NA	NA	NA	NA	NA	NA	NA	NA	NA	NA	0	NA	NA	NA	NA	NA	NA	NA	NA	NA	NA	0.49330134	1319	3.01200721824031	-2.54270415028604	6.66866166056826
3801	chr1	-	ENSG00000134697.6	processed_transcript,	protein_coding	14.7595	14.5133	3934	38047826	38061528	13703	protein_coding	KNOWN	GNL2	processed_transcript	GNL2-007	38061528	1	1324	14.6364	1324	1	0	NA	NA	NA	NA	NA	NA	NA	NA	NA	NA	0	NA	NA	NA	NA	NA	NA	NA	NA	NA	NA	0.455708858	1322	3.87148884380837	-1.51325161377422	6.86310901918452
3837	chr1	+	ENSG00000197982.10	protein_coding,	protein_coding	3.91675	4.02057	3974	38273419	38275121	1703	protein_coding	KNOWN	C1orf122	protein_coding	C1orf122-003	38273419	1	1336	3.96866	1336	1	0	NA	NA	NA	NA	NA	NA	NA	NA	NA	NA	3	707|818.5|1012	5|4|5	0.131578947368421|0.0740740740740741|0	0.131578947368421|0.185185185185185|0.0833333333333333	0.0526315789473684|0.0740740740740741|0.166666666666667	38|27|24	NA|NA|NA	NA|NA|NA	NA|NA|NA	+|+|+	0.465306939	1334	1.98865197016721	-2.38292155251185	2.82762637833867
3859	chr1	-	ENSG00000204084.6	protein_coding,processed_transcript,	protein_coding	4.77652	3.87347	3996	38327757	38412723	84967	protein_coding	KNOWN	INPP5B	protein_coding	INPP5B-001	38412723	1	1347	8.64999	1347	1	2	-171|-561	4|4	0.136363636363636|0.1	0.0454545454545455|0.1	0.136363636363636|0.15	22|20	NA|NA	NA|NA	NA|NA	-|-	4	1133.5|635|203|125.5	6|4|4|5	0.2|0.125|0.0769230769230769|0.148148148148148	0.111111111111111|0.0416666666666667|0.153846153846154|0.111111111111111	0.0666666666666667|0.0833333333333333|0.115384615384615|0.0740740740740741	45|24|26|27	NA|NA|NA|NA	NA|NA|NA|NA	NA|NA|NA|NA	-|+|-|-	0.541091782	1345	3.11269846489286	-1.59282897029284	3.33477589547568
3877	chr1	+	ENSG00000183520.7	protein_coding,	protein_coding	379.542	400.439	4014	38478414	38490496	12083	protein_coding	KNOWN	UTP11L	protein_coding	UTP11L-001	38478414	1	1351	389.9905	1351	1	0	NA	NA	NA	NA	NA	NA	NA	NA	NA	NA	0	NA	NA	NA	NA	NA	NA	NA	NA	NA	NA	0.485102979	1349	8.60729517075008	-2.7464148745031	7.67423643199548
3892	chr1	+	ENSG00000228436.1	processed_transcript,	processed_transcript	0.716478	0.980626	4029	39325672	39385068	59397	processed_transcript	NOVEL	RP5-864K19.4	processed_transcript	RP5-864K19.4-001	39325672	1	1360	0.848552	1360	1	3	-617|-484.5|-18.5	4|4|4	0.0909090909090909|0.0869565217391304|0.0869565217391304	0.0909090909090909|0.0869565217391304|0.173913043478261	0.0454545454545455|0.0869565217391304|0.0434782608695652	22|23|23	NA|NA|NA	NA|NA|NA	NA|NA|NA	+|-|-	0	NA	NA	NA	NA	NA	NA	NA	NA	NA	NA	0.459108178	1358	-0.236925022811316	-2.07023473856982	4.22849951385177
3908	chr1	-	ENSG00000158315.6	protein_coding,	protein_coding	1.00307	1.02966	4046	39381175	39407471	26297	protein_coding	KNOWN	RHBDL2	protein_coding	RHBDL2-002	39407471	1	1371	1.016365	1371	1	0	NA	NA	NA	NA	NA	NA	NA	NA	NA	NA	1	138.5	4	0.173913043	0.043478261	0.086956522	23	4	1	6	-	0.49270146	1368	0.0234186000672232	-4.58655325789763	0.938287302525193
3914	chr1	+	ENSG00000174574.9	protein_coding,protein_coding,	protein_coding	53.0194	44.3243	4052	39456960	39470526	13567	protein_coding	KNOWN	AKIRIN1	protein_coding	AKIRIN1-005	39456960	1	1374	97.3437	1374	1	2	-547|-223.5	5|7	0.0625|0.0697674418604651	0.03125|0.0930232558139535	0.21875|0.0930232558139535	32|43	NA|NA	NA|NA	NA|NA	-|+	3	376|499|726	4|4|7	0.0384615384615385|0.208333333333333|0.105263157894737	0|0.125|0.105263157894737	0.153846153846154|0.0833333333333333|0.105263157894737	26|24|38	NA|NA|NA	NA|NA|NA	NA|NA|NA	+|+|+	0.460507898	1371	6.60501570688001	-1.14553913496743	5.60099079402408
3916	chr1	+	ENSG00000168653.6	protein_coding,protein_coding,	protein_coding	1456.84	1211.02	4054	39491990	39500308	8319	protein_coding	KNOWN	NDUFS5	protein_coding	NDUFS5-002	39491990	1	1375	2667.86	1375	1	0	NA	NA	NA	NA	NA	NA	NA	NA	NA	NA	0	NA	NA	NA	NA	NA	NA	NA	NA	NA	NA	0.459308138	1372	11.3814672455605	-3.36853988847027	6.37782220677715
3925	chr1	+	ENSG00000127603.15	protein_coding,	protein_coding	1.38519	1.47094	4063	39670367	39720047	49681	protein_coding	KNOWN	MACF1	protein_coding	MACF1-016	39670367	1	1379	1.428065	1379	1	0	NA	NA	NA	NA	NA	NA	NA	NA	NA	NA	0	NA	NA	NA	NA	NA	NA	NA	NA	NA	NA	0.445310938	1376	0.51406164676441	-4.27590505598313	6.99654073335266
3930	chr1	+	ENSG00000127603.15	nonsense_mediated_decay,	protein_coding	0.573183	0.0980626	4068	39734137	39792897	58761	protein_coding	KNOWN	MACF1	nonsense_mediated_decay	MACF1-002	39734137	1	1381	0.3356228	1381	1	1	-320.5	4	0.210526316	0.157894737	0	19	2	2	3	-	0	NA	NA	NA	NA	NA	NA	NA	NA	NA	NA	0.405318936	1378	-1.57508736859227	-4.39226584379323	6.44713368206102
3940	chr1	+	ENSG00000255103.1	protein_coding,	protein_coding	0	0.0490313	4078	39876151	39882154	6004	protein_coding	NOVEL	KIAA0754	protein_coding	KIAA0754-001	39876151	1	1384	0.02451565	1384	1	3	-1821|-1687|-1541	7|4|6	0.105263157894737|0|0	0.184210526315789|0.192307692307692|0.25	0|0.115384615384615|0	38|26|36	NA|6|NA	NA|3|NA	NA|4|NA	+|+|-	0	NA	NA	NA	NA	NA	NA	NA	NA	NA	NA	0.50189962	1381	-5.35015317649521	-6.15629265341849	7.42282042440555
3942	chr1	+	ENSG00000127603.15	processed_transcript,	protein_coding	1.38519	1.17675	4080	39900157	39901679	1523	protein_coding	KNOWN	MACF1	processed_transcript	MACF1-020	39900157	1	1385	1.28097	1385	1	0	NA	NA	NA	NA	NA	NA	NA	NA	NA	NA	0	NA	NA	NA	NA	NA	NA	NA	NA	NA	NA	0.380323935	1382	0.357236688514816	-6.94417128867841	4.41836891851562
3952	chr1	+	ENSG00000127603.15	protein_coding,	protein_coding	0.286591	0.245157	4093	39934337	39945681	11345	protein_coding	KNOWN	MACF1	protein_coding	MACF1-024	39934337	1	1387	0.265874	1387	1	0	NA	NA	NA	NA	NA	NA	NA	NA	NA	NA	0	NA	NA	NA	NA	NA	NA	NA	NA	NA	NA	0.421915617	1384	-1.9111853929271	-6.89183553087216	4.06466318734433
3972	chr1	-	ENSG00000090621.8	retained_intron,	protein_coding	1.00307	1.22578	4115	40029118	40030905	1788	protein_coding	KNOWN	PABPC4	retained_intron	PABPC4-023	40030905	1	1395	1.114425	1395	1	0	NA	NA	NA	NA	NA	NA	NA	NA	NA	NA	0	NA	NA	NA	NA	NA	NA	NA	NA	NA	NA	0.450309938	1392	0.156299527527277	-6.77663180388009	4.62983757561093
4035	chr1	+	ENSG00000168389.13	protein_coding,	protein_coding	1.95837	1.51997	4182	40420822	40435638	14817	protein_coding	KNOWN	MFSD2A	protein_coding	MFSD2A-002	40420822	1	1416	1.73917	1416	1	2	-292.5|-113.5	5|5	0.128205128205128|0.121212121212121	0.307692307692308|0.181818181818182	0.0769230769230769|0	39|33	NA|NA	NA|NA	NA|NA	+|+	3	984|1076.5|1270	5|4|4	0.117647058823529|0.0869565217391304|0.05	0.147058823529412|0.0869565217391304|0.15	0.176470588235294|0.130434782608696|0.15	34|23|20	NA|4|1	NA|4|5	NA|2|2	-|+|+	0.49470106	1413	0.798398959769193	-1.62184022808086	4.22161819123596
4073	chr1	+	ENSG00000117000.6	protein_coding,	protein_coding	4.29887	3.43219	4221	40627045	40706593	79549	protein_coding	KNOWN	RLF	protein_coding	RLF-001	40627045	1	1422	3.86553	1422	1	1	-33	4	0.083333333	0.25	0	24	NA	NA	NA	+	1	299.5	4	0.12	0.16	0.04	25	NA	NA	NA	+	0.423315337	1419	1.95066623457715	-2.54775672396956	6.82507647499243
4080	chr1	+	ENSG00000084073.4	processed_transcript,	protein_coding	103.412	97.3272	4228	40723908	40728577	4670	protein_coding	KNOWN	ZMPSTE24	processed_transcript	ZMPSTE24-002	40723908	1	1426	100.3696	1426	1	1	-95	4	0.111111111	0.055555556	0.055555556	18	NA	NA	NA	+	0	NA	NA	NA	NA	NA	NA	NA	NA	NA	NA	0.444311138	1423	6.64917856095156	-2.9951520186771	4.31700386715351
4083	chr1	+	ENSG00000225627.1	processed_transcript,	processed_transcript	0	0.0490313	4231	40747986	40749177	1192	processed_transcript	PUTATIVE	RP1-39G22.5	processed_transcript	RP1-39G22.5-001	40747986	1	1428	0.02451565	1428	1	0	NA	NA	NA	NA	NA	NA	NA	NA	NA	NA	0	NA	NA	NA	NA	NA	NA	NA	NA	NA	NA	0.390721856	1425	-5.35015317649521	-6.80861925777917	2.50463364696036
4087	chr1	-	ENSG00000049089.9	retained_intron,	protein_coding	0.143296	0.0980626	4235	40773375	40781110	7736	protein_coding	KNOWN	COL9A2	retained_intron	COL9A2-009	40781110	1	1430	0.1206793	1430	1	4	-195.5|-1222.5|-1257.5|-1859	5|5|4|4	0.0769230769230769|0.0303030303030303|0.16|0.0555555555555556	0.41025641025641|0.272727272727273|0.12|0.111111111111111	0.0256410256410256|0.0606060606060606|0.08|0.111111111111111	39|33|25|18	NA|NA|6|2	NA|NA|5|1	NA|NA|2|2	-|-|+|+	3	1603|1260|1213	4|4|4	0.0833333333333333|0.111111111111111|0.2	0.0833333333333333|0.0555555555555556|0.266666666666667	0.166666666666667|0.111111111111111|0.0333333333333333	24|18|30	NA|NA|6	NA|NA|6	NA|NA|6	+|-|-	0.560487902	1427	-3.05074986161508	-2.07326730702694	0.902924089397593
4105	chr1	+	ENSG00000187815.5	protein_coding,	protein_coding	0.812009	0.882564	4253	40942887	40962015	19129	protein_coding	KNOWN	ZNF642	protein_coding	ZNF642-001	40942887	1	1436	0.8472865	1436	1	0	NA	NA	NA	NA	NA	NA	NA	NA	NA	NA	1	130.5	5	0.085714286	0.314285714	0.057142857	35	NA	NA	NA	+	0.396320736	1433	-0.239078212414151	-2.42879312072043	2.91637192457628
4123	chr1	+	ENSG00000117010.11	protein_coding,protein_coding,	protein_coding	1.2419	1.91222	4271	40997335	41010709	13375	protein_coding	KNOWN	ZNF684	protein_coding	ZNF684-004	40997335	1	1441	3.15412	1441	1	0	NA	NA	NA	NA	NA	NA	NA	NA	NA	NA	0	NA	NA	NA	NA	NA	NA	NA	NA	NA	NA	0.395120976	1438	1.65723754919361	-3.72698311439247	2.98226384285196
4138	chr1	+	ENSG00000066136.13	protein_coding,	protein_coding	7.11702	8.9237	4286	41157415	41237273	79859	protein_coding	KNOWN	NFYC	protein_coding	NFYC-017	41157415	1	1447	8.02036	1447	1	1	-58	4	0.318181818	0	0	22	NA	NA	NA	+	0	NA	NA	NA	NA	NA	NA	NA	NA	NA	NA	0.428514297	1444	3.00366699460518	-3.26783326446482	6.50316189877725
4145	chr1	+	ENSG00000066136.13	protein_coding,	protein_coding	3.00921	3.23607	4293	41175029	41237275	62247	protein_coding	KNOWN	NFYC	protein_coding	NFYC-004	41175029	1	1449	3.12264	1449	1	0	NA	NA	NA	NA	NA	NA	NA	NA	NA	NA	0	NA	NA	NA	NA	NA	NA	NA	NA	NA	NA	0.421515697	1446	1.6427662548686	-4.38320566843851	4.86707864838843
4185	chr1	-	ENSG00000010803.12	processed_transcript,	protein_coding	1.0986	1.02966	4335	41494256	41511508	17253	protein_coding	KNOWN	SCMH1	processed_transcript	SCMH1-010	41511508	1	1460	1.06413	1460	1	1	-907.5	5	0.28	0	0.08	25	NA	NA	NA	-	0	NA	NA	NA	NA	NA	NA	NA	NA	NA	NA	0.476104779	1457	0.0896744092025943	-2.63647448580333	2.13496081263687
4235	chr1	-	ENSG00000066185.8	processed_transcript,	protein_coding	0.573183	0.539345	4386	42902092	42921682	19591	protein_coding	KNOWN	ZMYND12	processed_transcript	ZMYND12-003	42921682	1	1482	0.556264	1482	1	1	-836	4	0.153846154	0.076923077	0.115384615	26	1	7	4	-	1	170.5	4	0.333333333	0	0	21	3	5	1	+	0.461307738	1479	-0.846158353851027	-4.31844815449698	1.08831260682996
4236	chr1	+	ENSG00000127125.6	protein_coding,	protein_coding	0.238826	0	4387	42921788	42925752	3965	protein_coding	KNOWN	PPCS	protein_coding	PPCS-201	42921788	1	1483	0.119413	1483	1	1	-276.5	4	0.333333333	0	0	21	3	5	1	+	1	730	4	0.153846154	0.076923077	0.115384615	26	1	7	4	-	0.421915617	1480	-3.06596818948563	-4.30128010788583	3.58537746911324
4237	chr1	-	ENSG00000066185.8	protein_coding,protein_coding,	protein_coding	0	0.0490313	4388	42896000	42921938	25939	protein_coding	KNOWN	ZMYND12	protein_coding	ZMYND12-001	42921938	1	1484	0.0490313	1484	1	1	-580	4	0.153846154	0.076923077	0.115384615	26	1	7	4	-	1	426.5	4	0.333333333	0	0	21	3	5	1	+	0.449910018	1481	-4.35015317649521	-3.57999517017517	1.68985912731312
4239	chr1	+	ENSG00000127125.6	protein_coding,	protein_coding	11.6069	12.4049	4390	42922210	42923175	966	protein_coding	KNOWN	PPCS	protein_coding	PPCS-005	42922210	1	1485	12.0059	1485	1	1	-698.5	4	0.333333333	0	0	21	3	5	1	+	1	308	4	0.153846154	0.076923077	0.115384615	26	1	7	4	-	0.442511498	1482	3.58567165146432	-3.12631912006171	4.27978715530231
4247	chr1	+	ENSG00000186409.9	processed_transcript,	protein_coding	0.191061	0	4398	42929001	42948667	19667	protein_coding	KNOWN	CCDC30	processed_transcript	CCDC30-008	42929001	1	1486	0.0955305	1486	1	0	NA	NA	NA	NA	NA	NA	NA	NA	NA	NA	0	NA	NA	NA	NA	NA	NA	NA	NA	NA	NA	0.405518896	1483	-3.38789477417907	-3.3072764496875	0.93788028545738
4310	chr1	-	ENSG00000241784.1	processed_transcript,	processed_transcript	0.764243	0.784501	4466	43302603	43312033	9431	processed_transcript	NOVEL	RP11-342M1.2	processed_transcript	RP11-342M1.2-001	43312033	1	1507	0.774372	1507	1	3	-466|-505.5|-1909	4|4|5	0.0909090909090909|0.0952380952380952|0.142857142857143	0.227272727272727|0.0952380952380952|0.0714285714285714	0|0.142857142857143|0.0714285714285714	22|21|28	NA|NA|NA	NA|NA|NA	NA|NA|NA	-|-|+	0	NA	NA	NA	NA	NA	NA	NA	NA	NA	NA	0.462107578	1504	-0.36890130677828	-1.51572470045058	1.28466337132026
4311	chr1	-	ENSG00000228192.2	processed_transcript,processed_transcript,	processed_transcript	3.58239	5.24635	4467	43307569	43312058	4490	processed_transcript	NOVEL	RP11-342M1.3	processed_transcript	RP11-342M1.3-002	43312058	1	1508	8.82874	1508	1	3	-441|-480.5|-1884	4|4|5	0.0909090909090909|0.0952380952380952|0.142857142857143	0.227272727272727|0.0952380952380952|0.0714285714285714	0|0.142857142857143|0.0714285714285714	22|21|28	NA|NA|NA	NA|NA|NA	NA|NA|NA	-|-|+	0	NA	NA	NA	NA	NA	NA	NA	NA	NA	NA	0.461707658	1505	3.14220755730077	-1.38903262049908	1.45536115380271
4312	chr1	-	ENSG00000243153.1	processed_transcript,	processed_transcript	3.58239	5.34441	4468	43300352	43312093	11742	processed_transcript	NOVEL	RP11-342M1.4	processed_transcript	RP11-342M1.4-001	43312093	1	1509	4.4634	1509	1	3	-406|-445.5|-1849	4|4|5	0.0909090909090909|0.0952380952380952|0.142857142857143	0.227272727272727|0.0952380952380952|0.0714285714285714	0|0.142857142857143|0.0714285714285714	22|21|28	NA|NA|NA	NA|NA|NA	NA|NA|NA	-|-|+	0	NA	NA	NA	NA	NA	NA	NA	NA	NA	NA	0.463307339	1506	2.15814310351053	-1.28341902484593	1.72135165591544
4313	chr1	+	ENSG00000164011.12	protein_coding,	protein_coding	9.45751	7.74695	4469	43312280	43318148	5869	protein_coding	KNOWN	ZNF691	protein_coding	ZNF691-001	43312280	1	1510	8.60223	1510	1	0	NA	NA	NA	NA	NA	NA	NA	NA	NA	NA	3	219|258.5|1662	4|4|5	0.0909090909090909|0.0952380952380952|0.142857142857143	0.227272727272727|0.0952380952380952|0.0714285714285714	0|0.142857142857143|0.0714285714285714	22|21|28	NA|NA|NA	NA|NA|NA	NA|NA|NA	-|-|+	0.430313937	1507	3.10471070550058	-1.37999265248862	5.22111348176316
4329	chr1	-	ENSG00000117394.12	protein_coding,protein_coding,	protein_coding	33.9133	28.3401	4485	43392269	43424539	32271	protein_coding	KNOWN	SLC2A1	protein_coding	SLC2A1-201	43424539	1	1514	62.2534	1514	1	1	-148	5	0.088235294	0.117647059	0.058823529	34	NA	NA	NA	+	3	1087.5|670|543	5|4|4	0.151515151515152|0|0.125	0.0606060606060606|0.272727272727273|0.25	0.181818181818182|0|0.0416666666666667	33|22|24	NA|NA|NA	NA|NA|NA	NA|NA|NA	-|+|-	0.534893021	1511	5.96008072771768	-0.899370133823203	3.46250417768145
4339	chr1	+	ENSG00000186973.5	retained_intron,	protein_coding	0	0.0980626	4495	43618429	43622067	3639	protein_coding	KNOWN	FAM183A	retained_intron	FAM183A-004	43618429	1	1518	0.0490313	1518	1	0	NA	NA	NA	NA	NA	NA	NA	NA	NA	NA	0	NA	NA	NA	NA	NA	NA	NA	NA	NA	NA	0.478504299	1515	-4.35015317649521	-6.33110388593302	0.811184934644872
4402	chr1	-	ENSG00000159479.12	protein_coding,protein_coding,	protein_coding	208.018	192.203	4559	43849588	43855479	5892	protein_coding	KNOWN	MED8	protein_coding	MED8-002	43855479	1	1535	400.221	1535	1	0	NA	NA	NA	NA	NA	NA	NA	NA	NA	NA	1	1535.5	3	0.052631579	0.052631579	0.210526316	19	NA	NA	NA	-	0.444511098	1532	8.64465305867005	-2.03079169020255	6.76518798723773
4403	chr1	+	ENSG00000223526.2	protein_coding,protein_coding,	protein_coding	3.05697	2.79479	4560	43855553	43872564	17012	protein_coding	KNOWN	C1orf84	protein_coding	C1orf84-201	43855553	1	1536	5.85176	1536	1	1	-1609.5	3	0.052631579	0.052631579	0.210526316	19	NA	NA	NA	-	0	NA	NA	NA	NA	NA	NA	NA	NA	NA	NA	0.472505499	1533	2.54887060100236	-1.95779973857964	5.80427697210337
4458	chr1	+	ENSG00000126091.14	nonsense_mediated_decay,protein_coding,protein_coding,protein_coding,protein_coding,protein_coding,protein_coding,protein_coding,nonsense_mediated_decay,protein_coding,protein_coding,nonsense_mediated_decay,protein_coding,protein_coding,protein_coding,nonsense_mediated_decay,protein_coding,protein_coding,protein_coding,nonsense_mediated_decay,protein_coding,	protein_coding	0.0955304	0.0490313	4620	44201934	44395893	193960	protein_coding	KNOWN	ST3GAL3	protein_coding	ST3GAL3-033	44201934	1	1551	1.51789785	1551	1	0	NA	NA	NA	NA	NA	NA	NA	NA	NA	NA	0	NA	NA	NA	NA	NA	NA	NA	NA	NA	NA	0.434513097	1548	0.602074704944987	-7.11363556741329	4.33898426910836
4476	chr1	-	ENSG00000237950.1	processed_transcript,	processed_transcript	0	0.0490313	4638	44410046	44412223	2178	processed_transcript	PUTATIVE	RP11-7O11.3	processed_transcript	RP11-7O11.3-002	44412223	1	1557	0.02451565	1557	1	2	-939.5|-1761.5	6|5	0.0930232558139535|0.103448275862069	0.162790697674419|0.172413793103448	0.0930232558139535|0.103448275862069	43|29	NA|NA	NA|NA	NA|NA	-|-	1	1232	4	0.2	0	0.05	20	NA	NA	NA	-	0.560087982	1554	-5.35015317649521	-0.819290050297593	3.58917049733534
4581	chr1	+	ENSG00000187147.9	protein_coding,	protein_coding	0.143296	0.441282	4746	44870866	45117395	246530	protein_coding	KNOWN	RNF220	protein_coding	RNF220-001	44870866	1	1580	0.292289	1580	1	0	NA	NA	NA	NA	NA	NA	NA	NA	NA	NA	4	1032.5|1198|1497|1896	6|4|5|4	0.128205128205128|0.0714285714285714|0|0.0454545454545455	0.0256410256410256|0.214285714285714|0.0357142857142857|0.181818181818182	0.128205128205128|0.25|0.142857142857143|0.136363636363636	39|28|28|22	NA|NA|NA|NA	NA|NA|NA|NA	NA|NA|NA|NA	+|+|-|+	0.386922615	1577	-1.77453255908608	-4.05120184436789	1.45788422603909
4633	chr1	+	ENSG00000142945.8	protein_coding,	protein_coding	20.0614	25.6924	4798	45205534	45233436	27903	protein_coding	KNOWN	KIF2C	protein_coding	KIF2C-201	45205534	1	1589	22.8769	1589	1	2	-1797|-1062.5	5|2	0.25|0.0526315789473684	0.0625|0	0|0.0526315789473684	32|19	NA|NA	NA|NA	NA|NA	-|+	0	NA	NA	NA	NA	NA	NA	NA	NA	NA	NA	0.516896621	1586	4.51581966371552	-2.47056287095646	6.75124212071588
4643	chr1	+	ENSG00000142937.7	protein_coding,	protein_coding	11.0338	15.9352	4808	45241245	45244451	3207	protein_coding	KNOWN	RPS8	protein_coding	RPS8-003	45241245	1	1592	13.4845	1592	1	1	-1328	6	0.157894737	0	0.157894737	38	NA	NA	NA	+	1	220.5	5	0	0.322580645	0.129032258	31	NA	NA	NA	+	0.472305539	1589	3.75323012288328	-2.65543735491718	8.00046346857218
4649	chr1	+	ENSG00000142937.7	processed_transcript,	protein_coding	0	0.196125	4814	45243222	45244335	1114	protein_coding	KNOWN	RPS8	processed_transcript	RPS8-007	45243222	1	1595	0.0980625	1595	1	1	-1756.5	5	0	0.322580645	0.129032258	31	NA	NA	NA	+	0	NA	NA	NA	NA	NA	NA	NA	NA	NA	NA	0.50789842	1592	-3.35015464769399	-5.05309849090293	6.82634321603504
4650	chr1	+	ENSG00000202031.1	snoRNA,	snoRNA	0.620948	0.588376	4815	45243515	45243584	70	snoRNA	KNOWN	SNORD38A	snoRNA	SNORD38A-201	45243515	1	1596	0.604662	1596	1	0	NA	NA	NA	NA	NA	NA	NA	NA	NA	NA	0	NA	NA	NA	NA	NA	NA	NA	NA	NA	NA	0.515896821	1593	-0.725799179258532	-5.26974872096814	6.25047374585026
4651	chr1	+	ENSG00000142937.7	processed_transcript,	protein_coding	0	0.0490313	4816	45243575	45244411	837	protein_coding	KNOWN	RPS8	processed_transcript	RPS8-008	45243575	1	1597	0.02451565	1597	1	0	NA	NA	NA	NA	NA	NA	NA	NA	NA	NA	0	NA	NA	NA	NA	NA	NA	NA	NA	NA	NA	0.516696661	1594	-5.35015317649521	-5.17288989275576	6.00149270128304
4674	chr1	-	ENSG00000202444.1	snRNA,	snRNA	0	0.196125	4839	45285555	45285669	115	snRNA	NOVEL	U5.11	snRNA	U5.11-201	45285669	1	1604	0.0980625	1604	1	0	NA	NA	NA	NA	NA	NA	NA	NA	NA	NA	0	NA	NA	NA	NA	NA	NA	NA	NA	NA	NA	0.537892422	1601	-3.35015464769399	-2.88341439353082	1.6556504092518
4729	chr1	+	ENSG00000132773.7	protein_coding,	protein_coding	0.143296	0.0980626	4899	45805342	45809647	4306	protein_coding	KNOWN	TOE1	protein_coding	TOE1-001	45805342	1	1623	0.1206793	1623	1	0	NA	NA	NA	NA	NA	NA	NA	NA	NA	NA	2	117|217.5	4|6	0.15625|0.0512820512820513	0.09375|0.128205128205128	0.1875|0.205128205128205	32|39	NA|NA	NA|NA	NA|NA	-|-	0.453509298	1620	-3.05074986161508	-2.61069095705874	4.97730980971733
4735	chr1	-	ENSG00000132781.11	retained_intron,retained_intron,	protein_coding	1.28966	2.20641	4905	45798239	45805627	7389	protein_coding	KNOWN	MUTYH	retained_intron	MUTYH-021	45805627	1	1624	3.49607	1624	1	0	NA	NA	NA	NA	NA	NA	NA	NA	NA	NA	2	168|67.5	4|6	0.15625|0.0512820512820513	0.09375|0.128205128205128	0.1875|0.205128205128205	32|39	NA|NA	NA|NA	NA|NA	-|-	0.525294941	1621	1.80573407146375	-1.79625634890892	3.59982383812708
4745	chr1	+	ENSG00000132773.7	processed_transcript,	protein_coding	8.83656	7.74695	4915	45805847	45808650	2804	protein_coding	KNOWN	TOE1	processed_transcript	TOE1-004	45805847	1	1627	8.291755	1627	1	2	-388|-287.5	4|6	0.15625|0.0512820512820513	0.09375|0.128205128205128	0.1875|0.205128205128205	32|39	NA|NA	NA|NA	NA|NA	-|-	0	NA	NA	NA	NA	NA	NA	NA	NA	NA	NA	0.473705259	1624	3.05167748915513	-2.50536323365721	6.96617496328066
4751	chr1	-	ENSG00000132781.11	protein_coding,nonsense_mediated_decay,protein_coding,	protein_coding	2.38826	2.10835	4921	45794914	45806060	11147	protein_coding	KNOWN	MUTYH	protein_coding	MUTYH-002	45806060	1	1628	6.744915	1628	1	0	NA	NA	NA	NA	NA	NA	NA	NA	NA	NA	2	601|500.5	4|6	0.15625|0.0512820512820513	0.09375|0.128205128205128	0.1875|0.205128205128205	32|39	NA|NA	NA|NA	NA|NA	-|-	0.516296741	1625	2.75380026232089	-3.02068284814197	3.34582952518133
4758	chr1	+	ENSG00000132773.7	processed_transcript,	protein_coding	0.238826	0.0490313	4928	45806968	45808531	1564	protein_coding	KNOWN	TOE1	processed_transcript	TOE1-005	45806968	1	1629	0.14392865	1629	1	2	-1509|-1408.5	4|6	0.15625|0.0512820512820513	0.09375|0.128205128205128	0.1875|0.205128205128205	32|39	NA|NA	NA|NA	NA|NA	-|-	0	NA	NA	NA	NA	NA	NA	NA	NA	NA	NA	0.49430114	1626	-2.79657429572912	-5.82658084850377	6.08480949427398
4766	chr1	-	ENSG00000070759.11	protein_coding,protein_coding,	protein_coding	0.668713	0.539345	4936	45809555	45956840	147286	protein_coding	KNOWN	TESK2	protein_coding	TESK2-201	45956840	1	1632	1.208058	1632	1	1	-63	4	0.15	0.05	0.1	20	1	5	1	-	1	440	5	0.113636364	0.227272727	0.113636364	44	NA	NA	NA	+	0.479904019	1629	0.272689721470649	-0.842385139378342	1.85624951185747
4786	chr1	+	ENSG00000117448.9	processed_transcript,protein_coding,	protein_coding	161.017	141.946	4958	46016739	46035721	18983	protein_coding	KNOWN	AKR1A1	protein_coding	AKR1A1-002	46016739	1	1639	302.963	1639	1	2	-1494|-39.5	5|4	0.236842105263158|0.105263157894737	0.0526315789473684|0.157894736842105	0.105263157894737|0	38|19	NA|NA	NA|NA	NA|NA	+|-	0	NA	NA	NA	NA	NA	NA	NA	NA	NA	NA	0.49510098	1636	8.24299780203422	-2.11640580075285	6.47751302542764
4809	chr1	-	ENSG00000159588.10	processed_transcript,	protein_coding	0.0477652	0	4983	46086666	46088445	1780	protein_coding	KNOWN	CCDC17	processed_transcript	CCDC17-004	46088445	1	1641	0.0238826	1641	1	1	-132.5	4	0.058823529	0.058823529	0.058823529	17	NA	NA	NA	-	1	554	4	0.15	0	0.2	20	2	3	2	+	0.50889822	1638	-5.38789628437299	-5.25865991721639	2.89006762315973
4832	chr1	-	ENSG00000159592.6	processed_transcript,processed_transcript,	protein_coding	0.716478	1.51997	5006	46126470	46153785	27316	protein_coding	KNOWN	GPBP1L1	processed_transcript	GPBP1L1-005	46153785	1	1647	2.236448	1647	1	2	-223.5|-637	4|4	0.238095238095238|0.0416666666666667	0.142857142857143|0.0833333333333333	0.0476190476190476|0.208333333333333	21|24	2|7	1|1	6|3	+|+	3	1506|1371|1156.5	4|4|4	0.125|0.0909090909090909|0.0526315789473684	0.0833333333333333|0.181818181818182|0.105263157894737	0.0833333333333333|0|0.105263157894737	24|22|19	NA|NA|1	NA|NA|4	NA|NA|1	-|-|-	0.450109978	1644	1.16120921440588	-3.46720233558894	2.41571863699274
4833	chr1	+	ENSG00000159596.6	processed_transcript,	protein_coding	29.1845	37.607	5007	46153868	46159517	5650	protein_coding	KNOWN	TMEM69	processed_transcript	TMEM69-002	46153868	1	1648	33.39575	1648	1	3	-1589|-1454|-1239.5	4|4|4	0.125|0.0909090909090909|0.0526315789473684	0.0833333333333333|0.181818181818182|0.105263157894737	0.0833333333333333|0|0.105263157894737	24|22|19	NA|NA|1	NA|NA|4	NA|NA|1	-|-|-	2	140.5|554	4|4	0.238095238095238|0.0416666666666667	0.142857142857143|0.0833333333333333	0.0476190476190476|0.208333333333333	21|24	2|7	1|1	6|3	+|+	0.476304739	1645	5.06159260944127	-3.48486079047709	5.70043560164074
4857	chr1	-	ENSG00000117461.10	protein_coding,	protein_coding	3.63016	3.62832	5031	46505812	46598314	92503	protein_coding	KNOWN	PIK3R3	protein_coding	PIK3R3-001	46598314	1	1658	3.62924	1658	1	1	-45	5	0.115384615	0.115384615	0.076923077	26	NA	NA	NA	-	0	NA	NA	NA	NA	NA	NA	NA	NA	NA	NA	0.468106379	1655	1.85966746474257	-3.66162466663075	3.91232910227945
4884	chr1	+	ENSG00000171357.5	protein_coding,	protein_coding	3.91675	3.18704	5058	46669006	46686933	17928	protein_coding	KNOWN	C1orf190	protein_coding	C1orf190-001	46669006	1	1665	3.551895	1665	1	0	NA	NA	NA	NA	NA	NA	NA	NA	NA	NA	1	1958.5	6	0.324324324	0	0	37	NA	NA	NA	+	0.49710058	1662	1.8285889338225	-2.55113492438103	3.18799762033382
4906	chr1	+	ENSG00000173660.7	processed_transcript,	protein_coding	95.005	154.498	5080	46769370	46782448	13079	protein_coding	KNOWN	UQCRH	processed_transcript	UQCRH-005	46769370	1	1669	124.7515	1669	1	3	-1806|-1632.5|-649.5	4|5|4	0.0454545454545455|0.0344827586206897|0.0571428571428571	0.136363636363636|0.103448275862069|0.228571428571429	0.0909090909090909|0.172413793103448|0	22|29|35	NA|NA|NA	NA|NA|NA	NA|NA|NA	-|-|-	0	NA	NA	NA	NA	NA	NA	NA	NA	NA	NA	0.554689062	1666	6.96291335226753	-2.13466230608964	5.64611229292707
4968	chr1	-	ENSG00000142961.10	protein_coding,	protein_coding	0.0477652	0	5144	47073391	47080805	7415	protein_coding	KNOWN	MOBKL2C	protein_coding	MOBKL2C-001	47080805	1	1684	0.0238826	1684	1	3	-874.5|-1257.5|-1379.5	4|4|7	0.16|0.0869565217391304|0.113207547169811	0.04|0.130434782608696|0.0566037735849057	0.12|0.0869565217391304|0.132075471698113	25|23|53	NA|NA|NA	NA|NA|NA	NA|NA|NA	-|-|-	2	1334.5|394.5	4|4	0.0740740740740741|0.176470588235294	0.0740740740740741|0	0.0740740740740741|0.0588235294117647	27|17	NA|2	NA|1	NA|1	+|+	0.534693061	1680	-5.38789628437299	-4.79903875236736	2.06579699488335
5153	chr1	+	ENSG00000123080.6	protein_coding,	protein_coding	2.53156	3.77541	5334	51434367	51440305	5939	protein_coding	KNOWN	CDKN2C	protein_coding	CDKN2C-201	51434367	1	1772	3.153485	1772	1	4	-905|-602|-109|-46.5	4|4|6|4	0.0909090909090909|0.0714285714285714|0.147058823529412|0.0476190476190476	0|0.142857142857143|0.176470588235294|0.142857142857143	0.181818181818182|0.0714285714285714|0.0294117647058824|0.0476190476190476	22|28|34|21	NA|NA|NA|NA	NA|NA|NA|NA	NA|NA|NA|NA	-|-|+|+	1	754.5	4	0.064516129	0.290322581	0.096774194	31	5	6	7	+	0.419116177	1768	1.65694707084118	-2.21209453532188	5.46332990633844
5159	chr1	-	ENSG00000213478.2	processed_pseudogene,	pseudogene	0.286591	0.196125	5340	51623460	51624143	684	pseudogene	KNOWN	CFLP2	processed_pseudogene	CFLP2-001	51624143	1	1775	0.241358	1775	1	0	NA	NA	NA	NA	NA	NA	NA	NA	NA	NA	0	NA	NA	NA	NA	NA	NA	NA	NA	NA	NA	0.397720456	1771	-2.05075344805493	-7.23878960396041	1.51291052327236
5197	chr1	+	ENSG00000227070.1	processed_transcript,	processed_transcript	0.0477652	0.196125	5378	51983981	52026633	42653	processed_transcript	NOVEL	RP11-191G24.1	processed_transcript	RP11-191G24.1-002	51983981	1	1793	0.1219451	1793	1	1	-1340.5	4	0.130434783	0.043478261	0.086956522	23	5	2	1	+	4	644.5|969.5|1022|1079	4|4|4|9	0.037037037037037|0.04|0|0.06	0.259259259259259|0.2|0.1875|0.2	0|0.12|0|0.02	27|25|16|50	NA|NA|1|NA	NA|NA|1|NA	NA|NA|1|NA	+|+|+|-	0.352929414	1789	-3.03569630598431	-3.99952112510273	3.92283074876641
5202	chr1	-	ENSG00000085832.12	ambiguous_orf,	protein_coding	28.8024	29.2227	5383	51926616	51984926	58311	protein_coding	KNOWN	EPS15	ambiguous_orf	EPS15-006	51984926	1	1794	29.01255	1794	1	3	-24.5|-77|-134	4|4|9	0.04|0|0.06	0.2|0.1875|0.2	0.12|0|0.02	25|16|50	NA|1|NA	NA|1|NA	NA|1|NA	+|+|-	1	300.5	4	0.037037037	0.259259259	0	27	NA	NA	NA	+	0.419116177	1790	4.85860519878853	-2.04322512900551	6.54575607654417
5251	chr1	-	ENSG00000169213.5	protein_coding,	protein_coding	7.02149	4.70701	5436	52382848	52456415	73568	protein_coding	KNOWN	RAB3B	protein_coding	RAB3B-201	52456415	1	1814	5.86425	1814	1	0	NA	NA	NA	NA	NA	NA	NA	NA	NA	NA	9	1780|1180.5|947|773|735|677.5|588|502.5|105	4|4|5|5|4|4|4|6|6	0.0454545454545455|0.0344827586206897|0.0666666666666667|0.107142857142857|0.115384615384615|0.08|0.194444444444444|0.127659574468085|0.0526315789473684	0|0.172413793103448|0.1|0.0357142857142857|0.192307692307692|0.12|0.166666666666667|0.127659574468085|0.210526315789474	0.181818181818182|0.172413793103448|0.166666666666667|0.142857142857143|0.0769230769230769|0.08|0.0277777777777778|0.0851063829787234|0.0263157894736842	22|29|30|28|26|25|36|47|38	4|NA|NA|NA|NA|NA|NA|NA|NA	1|NA|NA|NA|NA|NA|NA|NA|NA	2|NA|NA|NA|NA|NA|NA|NA|NA	-|-|-|-|-|-|-|-|+	0.480103979	1810	2.55194660859999	-2.86542951038291	3.71376750868268
5256	chr1	-	ENSG00000198841.3	protein_coding,	protein_coding	1.48072	1.61803	5441	52497775	52499488	1714	protein_coding	KNOWN	KTI12	protein_coding	KTI12-001	52499488	1	1817	1.549375	1817	1	0	NA	NA	NA	NA	NA	NA	NA	NA	NA	NA	0	NA	NA	NA	NA	NA	NA	NA	NA	NA	NA	0.418516297	1813	0.631686366311997	-2.74254752729657	6.3406593152471
5257	chr1	-	ENSG00000117862.6	processed_transcript,	protein_coding	125.049	157.734	5443	52486586	52520848	34263	protein_coding	KNOWN	TXNDC12	processed_transcript	TXNDC12-002	52520848	1	1818	141.3915	1818	1	0	NA	NA	NA	NA	NA	NA	NA	NA	NA	NA	0	NA	NA	NA	NA	NA	NA	NA	NA	NA	NA	0.447310538	1814	7.14355158236586	-2.49231601596175	6.48292330652641
5258	chr1	+	ENSG00000134717.13	protein_coding,	protein_coding	0	0.0490313	5444	52521797	52556388	34592	protein_coding	KNOWN	BTF3L4	protein_coding	BTF3L4-001	52521797	1	1819	0.02451565	1819	1	0	NA	NA	NA	NA	NA	NA	NA	NA	NA	NA	0	NA	NA	NA	NA	NA	NA	NA	NA	NA	NA	0.459708058	1815	-5.35015317649521	-2.85078484364674	7.3103242402127
5259	chr1	-	ENSG00000117862.6	protein_coding,	protein_coding	0.573183	0.588376	5445	52485803	52521843	36041	protein_coding	KNOWN	TXNDC12	protein_coding	TXNDC12-001	52521843	1	1820	0.5807795	1820	1	0	NA	NA	NA	NA	NA	NA	NA	NA	NA	NA	0	NA	NA	NA	NA	NA	NA	NA	NA	NA	NA	0.422715457	1816	-0.783937564023218	-2.52018382664454	4.02572446801981
5263	chr1	+	ENSG00000134717.13	protein_coding,	protein_coding	9.07539	10.0024	5449	52521976	52554090	32115	protein_coding	KNOWN	BTF3L4	protein_coding	BTF3L4-002	52521976	1	1821	9.538895	1821	1	0	NA	NA	NA	NA	NA	NA	NA	NA	NA	NA	0	NA	NA	NA	NA	NA	NA	NA	NA	NA	NA	0.471505699	1817	3.25382215193806	-2.71481565378451	7.23773436582597
5284	chr1	-	ENSG00000154222.7	processed_transcript,protein_coding,	protein_coding	27.0829	16.4255	5472	52818805	52831841	13037	protein_coding	KNOWN	CC2D1B	protein_coding	CC2D1B-202	52831841	1	1832	43.5084	1832	1	0	NA	NA	NA	NA	NA	NA	NA	NA	NA	NA	1	48	4	0.066666667	0.333333333	0.033333333	30	5	6	7	-	0.455108978	1828	5.44322205834111	-0.836190261040871	6.23672705232578
5291	chr1	-	ENSG00000085840.7	protein_coding,	protein_coding	8.7888	9.90433	5479	52838501	52870131	31631	protein_coding	KNOWN	ORC1	protein_coding	ORC1-001	52870131	1	1834	9.346565	1834	1	1	-1781	3	0.090909091	0.136363636	0	22	NA	NA	NA	-	1	244.5	4	0.12	0.16	0.08	25	NA	NA	NA	-	0.436112777	1830	3.22443625077649	-2.91353408434397	5.10426334541134
5293	chr1	+	ENSG00000134748.11	processed_transcript,	protein_coding	10.2695	12.1598	5481	52870292	52874746	4455	protein_coding	KNOWN	PRPF38A	processed_transcript	PRPF38A-001	52870292	1	1835	11.21465	1835	1	1	-405.5	4	0.12	0.16	0.08	25	NA	NA	NA	-	1	1620	3	0.090909091	0.136363636	0	22	NA	NA	NA	-	0.438312338	1831	3.48731269068884	-3.26228553748475	7.04261649004506
5327	chr1	-	ENSG00000228929.1	processed_pseudogene,	pseudogene	0.143296	0.0980626	5519	53237866	53238320	455	pseudogene	KNOWN	RP11-159C21.4	processed_pseudogene	RP11-159C21.4-001	53238320	1	1846	0.1206793	1846	1	0	NA	NA	NA	NA	NA	NA	NA	NA	NA	NA	0	NA	NA	NA	NA	NA	NA	NA	NA	NA	NA	0.438112378	1842	-3.05074986161508	-6.00965790514622	3.37198421003869
5330	chr1	+	ENSG00000203995.5	protein_coding,	protein_coding	0.238826	0.0490313	5522	53308408	53360670	52263	protein_coding	KNOWN	ZYG11A	protein_coding	ZYG11A-001	53308408	1	1848	0.14392865	1848	1	1	-135.5	4	0.103448276	0.103448276	0.068965517	29	NA	NA	NA	+	1	832	4	0.136363636	0.136363636	0	22	NA	NA	NA	-	0.468906219	1844	-2.79657429572912	-1.50872866176043	3.04751256127224
5344	chr1	+	ENSG00000230953.1	processed_pseudogene,	pseudogene	0.0477652	0	5536	53386077	53386269	193	pseudogene	KNOWN	RP4-631H13.6	processed_pseudogene	RP4-631H13.6-001	53386077	1	1851	0.0238826	1851	1	0	NA	NA	NA	NA	NA	NA	NA	NA	NA	NA	2	873|1037	4|4	0.125|0.166666666666667	0.1875|0.0555555555555556	0.09375|0.0555555555555556	32|18	NA|1	NA|1	NA|3	-|+	0.461107778	1847	-5.38789628437299	-5.79419712488999	2.63734406460554
5353	chr1	-	ENSG00000121310.11	protein_coding,	protein_coding	29.1845	23.535	5545	53361905	53387398	25494	protein_coding	KNOWN	ECHDC2	protein_coding	ECHDC2-001	53387398	1	1852	26.35975	1852	1	0	NA	NA	NA	NA	NA	NA	NA	NA	NA	NA	2	448|284	4|4	0.125|0.166666666666667	0.1875|0.0555555555555556	0.09375|0.0555555555555556	32|18	NA|1	NA|1	NA|3	-|+	0.442911418	1848	4.72026478255235	-2.59230354391318	3.42522454915285
5362	chr1	+	ENSG00000116171.11	protein_coding,protein_coding,protein_coding,	protein_coding	15.3326	14.6113	5554	53392958	53516642	123685	protein_coding	KNOWN	SCP2	protein_coding	SCP2-007	53392958	1	1855	44.91585	1855	1	0	NA	NA	NA	NA	NA	NA	NA	NA	NA	NA	0	NA	NA	NA	NA	NA	NA	NA	NA	NA	NA	0.447510498	1851	5.48915273097396	-2.09344339044749	3.75268993593884
5374	chr1	+	ENSG00000116171.11	nonsense_mediated_decay,protein_coding,protein_coding,	protein_coding	419.474	503.601	5566	53480638	53516734	36097	protein_coding	KNOWN	SCP2	nonsense_mediated_decay	SCP2-014	53480638	1	1861	461.5375	1861	1	0	NA	NA	NA	NA	NA	NA	NA	NA	NA	NA	0	NA	NA	NA	NA	NA	NA	NA	NA	NA	NA	0.407918416	1857	8.85030406162435	-4.14252532743271	6.06783338769521
5402	chr1	-	ENSG00000162385.6	processed_transcript,	protein_coding	84.9265	107.428	5594	53698794	53704180	5387	protein_coding	KNOWN	MAGOH	processed_transcript	MAGOH-004	53704180	1	1873	96.17725	1873	1	0	NA	NA	NA	NA	NA	NA	NA	NA	NA	NA	0	NA	NA	NA	NA	NA	NA	NA	NA	NA	NA	0.441711658	1869	6.58762377065305	-2.01729583605499	7.22331302690571
5404	chr1	-	ENSG00000157193.10	processed_transcript,	protein_coding	0.0955304	0.245157	5598	53722915	53728169	5255	protein_coding	KNOWN	LRP8	processed_transcript	LRP8-007	53728169	1	1875	0.1703437	1875	1	0	NA	NA	NA	NA	NA	NA	NA	NA	NA	NA	0	NA	NA	NA	NA	NA	NA	NA	NA	NA	NA	0.50369926	1870	-2.55347950317268	-8.03192837819201	2.22448858796645
5435	chr1	-	ENSG00000058799.8	processed_transcript,processed_transcript,protein_coding,	protein_coding	6.16171	5.29538	5630	54317407	54355453	38047	protein_coding	KNOWN	YIPF1	protein_coding	YIPF1-001	54355453	1	1893	17.185635	1893	1	1	-137	5	0.166666667	0.125	0	24	NA	NA	NA	-	0	NA	NA	NA	NA	NA	NA	NA	NA	NA	NA	0.478904219	1888	4.10313125439075	-2.66913642000043	2.00225318545753
5485	chr1	-	ENSG00000256407.1	processed_transcript,	protein_coding	0.238826	0.0490313	5680	54606897	54638367	31471	protein_coding	NOVEL	RP11-446E24.4	processed_transcript	RP11-446E24.4-002	54638367	1	1911	0.14392865	1911	1	1	-1063	4	0.115384615	0.153846154	0.192307692	26	4	5	3	+	0	NA	NA	NA	NA	NA	NA	NA	NA	NA	NA	0.516496701	1906	-2.79657429572912	-3.65434023913239	1.9653417660086
5495	chr1	-	ENSG00000215883.5	protein_coding,protein_coding,	protein_coding	14.7595	18.6809	5691	54640292	54665685	25394	protein_coding	KNOWN	CYB5RL	protein_coding	CYB5RL-203	54665685	1	1913	33.4404	1913	1	0	NA	NA	NA	NA	NA	NA	NA	NA	NA	NA	0	NA	NA	NA	NA	NA	NA	NA	NA	NA	NA	0.465106979	1908	5.06352019932066	-1.68816798235993	4.16219809732687
5502	chr1	-	ENSG00000231581.1	processed_transcript,	processed_transcript	0.0477652	0.0980626	5699	54690181	54691156	976	processed_transcript	NOVEL	RP5-997D24.5	processed_transcript	RP5-997D24.5-001	54691156	1	1916	0.0729139	1916	1	3	-698|-1376.5|-1512.5	4|4|7	0.2|0.238095238095238|0.176470588235294	0.0666666666666667|0.0476190476190476|0.0392156862745098	0.0666666666666667|0.0476190476190476|0.117647058823529	30|21|51	NA|NA|NA	NA|NA|NA	NA|NA|NA	+|+|+	1	838.5	4	0.19047619	0.047619048	0.095238095	21	1	1	7	-	0.549090182	1911	-3.77766231967391	-6.61235510787449	0.870464947746635
5517	chr1	-	ENSG00000157216.10	processed_transcript,	protein_coding	1.95837	2.99091	5715	54878381	54879139	759	protein_coding	KNOWN	SSBP3	processed_transcript	SSBP3-015	54879139	1	1921	2.47464	1921	1	1	-621.5	4	0.238095238	0	0.047619048	21	2	1	4	-	0	NA	NA	NA	NA	NA	NA	NA	NA	NA	NA	0.526694661	1916	1.3072186633778	-2.64637632420476	3.732209686995
5559	chr1	-	ENSG00000244324.1	processed_transcript,	processed_transcript	0.334356	0.0980626	5758	55314138	55316072	1935	processed_transcript	NOVEL	RP11-67L3.6	processed_transcript	RP11-67L3.6-001	55316072	1	1938	0.2162093	1938	1	0	NA	NA	NA	NA	NA	NA	NA	NA	NA	NA	0	NA	NA	NA	NA	NA	NA	NA	NA	NA	NA	0.545690862	1933	-2.20949951457467	-6.08600500185639	2.20909521104588
5572	chr1	+	ENSG00000169174.9	protein_coding,	protein_coding	0	0.0980626	5772	55505221	55530525	25305	protein_coding	KNOWN	PCSK9	protein_coding	PCSK9-001	55505221	1	1946	0.0490313	1946	1	0	NA	NA	NA	NA	NA	NA	NA	NA	NA	NA	1	512	4	0.125	0.083333333	0.125	24	4	2	5	+	0.455508898	1941	-4.35015317649521	-4.78306223117241	0.968092231797903
5604	chr1	-	ENSG00000162407.8	processed_transcript,	protein_coding	0.0955304	0.147094	5804	56961948	56982678	20731	protein_coding	KNOWN	PPAP2B	processed_transcript	PPAP2B-003	56982678	1	1968	0.1213122	1968	1	0	NA	NA	NA	NA	NA	NA	NA	NA	NA	NA	0	NA	NA	NA	NA	NA	NA	NA	NA	NA	NA	0.459508098	1963	-3.04320344966855	-4.92924802174064	3.15014566255933
5663	chr1	-	ENSG00000185839.2	processed_pseudogene,	pseudogene	0.143296	0.245157	5864	59096513	59097202	690	pseudogene	KNOWN	RP4-592A1.2	processed_pseudogene	RP4-592A1.2-001	59097202	1	2002	0.1942265	2002	1	0	NA	NA	NA	NA	NA	NA	NA	NA	NA	NA	1	771.5	4	0.24	0.08	0.08	25	4	3	6	-	0.427914417	1997	-2.36418804134785	-4.76726058132052	3.31432703452119
5716	chr1	-	ENSG00000134716.5	processed_transcript,processed_transcript,	protein_coding	0.191061	0.392251	5917	60358992	60392433	33442	protein_coding	KNOWN	CYP2J2	processed_transcript	CYP2J2-003	60392433	1	2020	0.583312	2020	1	1	-79.5	5	0.064516129	0.193548387	0.064516129	31	NA	NA	NA	-	1	312	4	0.136363636	0	0.136363636	22	NA	NA	NA	-	0.377724455	2015	-0.777660341046994	-4.22645592877972	1.93698725324024
5737	chr1	+	ENSG00000162599.10	protein_coding,	protein_coding	16.3835	18.6319	5938	61548280	61921198	372919	protein_coding	KNOWN	NFIA	protein_coding	NFIA-003	61548280	1	2028	17.5077	2028	1	3	-396.5|-241.5|-125.5	5|4|4	0.0857142857142857|0.0740740740740741|0.16	0.142857142857143|0|0.2	0|0.0740740740740741|0	35|27|25	NA|NA|7	NA|NA|3	NA|NA|3	+|-|+	3	261.5|858.5|1083.5	9|4|5	0.0350877192982456|0.0526315789473684|0.0857142857142857	0.210526315789474|0.263157894736842|0.257142857142857	0.087719298245614|0|0.0857142857142857	57|19|35	NA|NA|NA	NA|NA|NA	NA|NA|NA	+|-|+	0.455108978	2023	4.12991766315103	-3.53749530424445	5.48852308124394
5803	chr1	+	ENSG00000125703.8	protein_coding,protein_coding,protein_coding,protein_coding,	protein_coding	28.4681	29.713	6005	63249806	63331184	81379	protein_coding	KNOWN	ATG4C	protein_coding	ATG4C-001	63249806	1	2059	116.3622	2059	1	0	NA	NA	NA	NA	NA	NA	NA	NA	NA	NA	0	NA	NA	NA	NA	NA	NA	NA	NA	NA	NA	0.414117177	2054	6.86247866787324	-3.29731404631866	3.79620855766907
5845	chr1	-	ENSG00000142856.12	processed_transcript,processed_transcript,	protein_coding	7.5469	13.0914	6048	63923355	63988872	65518	protein_coding	KNOWN	ITGB3BP	processed_transcript	ITGB3BP-015	63988872	1	2080	20.6383	2080	1	0	NA	NA	NA	NA	NA	NA	NA	NA	NA	NA	0	NA	NA	NA	NA	NA	NA	NA	NA	NA	NA	0.369126175	2075	4.36725223412829	-4.54218093337575	5.00355961882573
5862	chr1	+	ENSG00000079739.9	processed_transcript,	protein_coding	0.191061	0.147094	6065	64059405	64065893	6489	protein_coding	KNOWN	PGM1	processed_transcript	PGM1-003	64059405	1	2090	0.1690775	2090	1	1	-336.5	4	0.08	0.12	0.08	25	3	6	1	-	2	315|442.5	5|4	0.153846153846154|0.08	0.0769230769230769|0.16	0|0.12	26|25	NA|NA	NA|NA	NA|NA	-|-	0.429714057	2085	-2.56424340910857	-2.67465278740885	2.16551065782762
5867	chr1	+	ENSG00000185483.6	protein_coding,	protein_coding	9.12316	10.0024	6070	64239693	64609068	369376	protein_coding	KNOWN	ROR1	protein_coding	ROR1-002	64239693	1	2092	9.56278	2092	1	1	-174.5	4	0.157894737	0	0	19	NA	NA	NA	+	4	518.5|780|1032|1494	7|4|4|4	0.0444444444444444|0.0666666666666667|0.0909090909090909|0.1	0.222222222222222|0.1|0.181818181818182|0.05	0.0888888888888889|0.233333333333333|0|0.1	45|30|22|20	NA|NA|1|NA	NA|NA|5|NA	NA|NA|2|NA	-|+|-|-	0.429714057	2087	3.25743008569369	-2.26797750621196	1.57349667890777
5894	chr1	-	ENSG00000162434.7	processed_transcript,	protein_coding	0.429887	0.588376	6097	65325325	65330539	5215	protein_coding	KNOWN	JAK1	processed_transcript	JAK1-004	65330539	1	2104	0.5091315	2104	1	0	NA	NA	NA	NA	NA	NA	NA	NA	NA	NA	0	NA	NA	NA	NA	NA	NA	NA	NA	NA	NA	0.418516297	2099	-0.973889766885473	-5.9729478786857	2.99230654009619
5918	chr1	+	ENSG00000116675.10	processed_transcript,	protein_coding	0.429887	0.0980626	6121	65720145	65880959	160815	protein_coding	KNOWN	DNAJC6	processed_transcript	DNAJC6-003	65720145	1	2119	0.2639748	2119	1	0	NA	NA	NA	NA	NA	NA	NA	NA	NA	NA	1	349.5	4	0.161290323	0.225806452	0.064516129	31	NA	NA	NA	+	0.431113777	2114	-1.92152788367602	-1.85037255294672	2.5336261460672
5931	chr1	+	ENSG00000116678.14	protein_coding,protein_coding,protein_coding,	protein_coding	24.8857	21.0835	6134	65886335	66107242	220908	protein_coding	KNOWN	LEPR	protein_coding	LEPR-001	65886335	1	2128	68.9538	2128	1	4	-543.5|-421|-358|-19	5|5|5|4	0.0909090909090909|0.09375|0.117647058823529|0.0416666666666667	0.212121212121212|0.1875|0.205882352941176|0.25	0.212121212121212|0.0625|0.0588235294117647|0.0833333333333333	33|32|34|24	NA|NA|NA|1	NA|NA|NA|3	NA|NA|NA|6	+|+|+|+	0	NA	NA	NA	NA	NA	NA	NA	NA	NA	NA	0.443311338	2123	6.10755815482228	-2.52681992502876	4.57943676414778
5932	chr1	+	ENSG00000213625.4	processed_transcript,	protein_coding	36.9703	36.2832	6135	65886351	65893692	7342	protein_coding	KNOWN	LEPROT	processed_transcript	LEPROT-004	65886351	1	2129	36.62675	2129	1	4	-559.5|-437|-374|-35	5|5|5|4	0.0909090909090909|0.09375|0.117647058823529|0.0416666666666667	0.212121212121212|0.1875|0.205882352941176|0.25	0.212121212121212|0.0625|0.0588235294117647|0.0833333333333333	33|32|34|24	NA|NA|NA|1	NA|NA|NA|3	NA|NA|NA|6	+|+|+|+	0	NA	NA	NA	NA	NA	NA	NA	NA	NA	NA	0.444511098	2124	5.19482578700944	-2.61864357753801	4.55150692502156
5935	chr1	+	ENSG00000116678.14	protein_coding,	protein_coding	31.525	31.0368	6138	65886403	66102785	216383	protein_coding	KNOWN	LEPR	protein_coding	LEPR-202	65886403	1	2130	31.2809	2130	1	4	-611.5|-489|-426|-87	5|5|5|4	0.0909090909090909|0.09375|0.117647058823529|0.0416666666666667	0.212121212121212|0.1875|0.205882352941176|0.25	0.212121212121212|0.0625|0.0588235294117647|0.0833333333333333	33|32|34|24	NA|NA|NA|1	NA|NA|NA|3	NA|NA|NA|6	+|+|+|+	0	NA	NA	NA	NA	NA	NA	NA	NA	NA	NA	0.449310138	2125	4.96721011670327	-2.99400226180892	4.29506560351683
5957	chr1	+	ENSG00000184588.13	protein_coding,	protein_coding	1.19413	2.15738	6161	66797832	66828917	31086	protein_coding	KNOWN	PDE4B	protein_coding	PDE4B-010	66797832	1	2140	1.675755	2140	1	0	NA	NA	NA	NA	NA	NA	NA	NA	NA	NA	0	NA	NA	NA	NA	NA	NA	NA	NA	NA	NA	0.391921616	2135	0.744811238463164	-5.04355074439861	6.96226041116715
5970	chr1	+	ENSG00000118473.14	protein_coding,protein_coding,protein_coding,	protein_coding	6.20948	10.934	6174	66999869	67213982	214114	protein_coding	KNOWN	SGIP1	protein_coding	SGIP1-202	66999869	1	2141	25.71522	2141	1	1	-199.5	5	0.171428571	0.057142857	0.085714286	35	NA	NA	NA	+	0	NA	NA	NA	NA	NA	NA	NA	NA	NA	NA	0.426914617	2136	4.68455059123965	-4.852219206287	2.82534849271355
5977	chr1	+	ENSG00000118473.14	protein_coding,	protein_coding	0	0.0980626	6181	67160377	67210767	50391	protein_coding	KNOWN	SGIP1	protein_coding	SGIP1-004	67160377	1	2143	0.0490313	2143	1	0	NA	NA	NA	NA	NA	NA	NA	NA	NA	NA	0	NA	NA	NA	NA	NA	NA	NA	NA	NA	NA	0.394921016	2138	-4.35015317649521	-8.03192837819201	0.827358770911313
6027	chr1	-	ENSG00000142864.10	protein_coding,	protein_coding	27.9904	21.7209	6237	67878550	67896055	17506	protein_coding	KNOWN	SERBP1	protein_coding	SERBP1-006	67896055	1	2163	24.85565	2163	1	0	NA	NA	NA	NA	NA	NA	NA	NA	NA	NA	0	NA	NA	NA	NA	NA	NA	NA	NA	NA	NA	0.404519096	2158	4.63550192657323	-2.57500694374964	8.11231568255828
6041	chr1	+	ENSG00000232284.2	processed_transcript,processed_transcript,	lincRNA	0.429887	0.784501	6251	68297986	68668670	370685	lincRNA	NOVEL	RP11-518D3.1	processed_transcript	RP11-518D3.1-002	68297986	1	2171	1.214388	2171	1	0	NA	NA	NA	NA	NA	NA	NA	NA	NA	NA	3	453.5|816|1223.5	5|4|4	0.186046511627907|0.214285714285714|0.0869565217391304	0.162790697674419|0.0714285714285714|0.217391304347826	0.116279069767442|0|0.0434782608695652	43|28|23	NA|NA|5	NA|NA|1	NA|NA|5	-|-|-	0.391521696	2166	0.280229439915732	-3.5869128454684	4.55659201797446
6049	chr1	-	ENSG00000162595.4	protein_coding,	protein_coding	2.81815	3.67735	6259	68511647	68516460	4814	protein_coding	KNOWN	DIRAS3	protein_coding	DIRAS3-201	68516460	1	2177	3.24775	2177	1	0	NA	NA	NA	NA	NA	NA	NA	NA	NA	NA	2	808|85.5	2|4	0.0555555555555556|0.0740740740740741	0|0.111111111111111	0.0555555555555556|0.111111111111111	18|27	NA|NA	NA|NA	NA|NA	-|+	0.388922216	2172	1.69944058337237	-4.79502792462731	0.968092231797903
6074	chr1	+	ENSG00000234264.1	processed_transcript,	lincRNA	1.33743	1.42191	6286	68962359	69004310	41952	lincRNA	NOVEL	RP4-694A7.4	processed_transcript	RP4-694A7.4-001	68962359	1	2192	1.37967	2192	1	0	NA	NA	NA	NA	NA	NA	NA	NA	NA	NA	1	564	5	0	0.178571429	0.178571429	28	NA	NA	NA	+	0.387122575	2187	0.464323233455402	-4.98298464322644	1.45773110449453
6093	chr1	-	ENSG00000066557.5	protein_coding,	protein_coding	7.02149	8.38436	6305	70610488	70671303	60816	protein_coding	KNOWN	LRRC40	protein_coding	LRRC40-001	70671303	1	2205	7.702925	2205	1	0	NA	NA	NA	NA	NA	NA	NA	NA	NA	NA	0	NA	NA	NA	NA	NA	NA	NA	NA	NA	NA	0.412517497	2200	2.94540637849504	-3.39409605212407	6.68158777519143
6096	chr1	+	ENSG00000116754.9	protein_coding,protein_coding,	protein_coding	102.026	93.6008	6308	70671407	70718735	47329	protein_coding	KNOWN	SRSF11	protein_coding	SRSF11-201	70671407	1	2206	195.6268	2206	1	0	NA	NA	NA	NA	NA	NA	NA	NA	NA	NA	0	NA	NA	NA	NA	NA	NA	NA	NA	NA	NA	0.404319136	2201	7.61196021639699	-3.42785534261811	6.86665395525911
6103	chr1	+	ENSG00000116754.9	processed_transcript,	protein_coding	19.8226	12.3069	6315	70687163	70696951	9789	protein_coding	KNOWN	SRSF11	processed_transcript	SRSF11-011	70687163	1	2208	16.06475	2208	1	0	NA	NA	NA	NA	NA	NA	NA	NA	NA	NA	0	NA	NA	NA	NA	NA	NA	NA	NA	NA	NA	0.395320936	2203	4.00582662461878	-3.51093809027893	6.99949333016467
6146	chr1	-	ENSG00000207721.1	miRNA,	miRNA	0.0477652	0.0490313	6358	71533314	71533399	86	miRNA	KNOWN	MIR186	miRNA	MIR186-201	71533399	1	2223	0.04839825	2223	1	0	NA	NA	NA	NA	NA	NA	NA	NA	NA	NA	0	NA	NA	NA	NA	NA	NA	NA	NA	NA	NA	0.336732653	2218	-4.36890130677828	-7.92287730349304	2.47182529251605
6148	chr1	-	ENSG00000132485.8	protein_coding,	protein_coding	165.363	181.514	6360	71529020	71546694	17675	protein_coding	KNOWN	ZRANB2	protein_coding	ZRANB2-002	71546694	1	2224	173.4385	2224	1	0	NA	NA	NA	NA	NA	NA	NA	NA	NA	NA	1	355.5	4	0.043478261	0.043478261	0.043478261	23	NA	NA	NA	+	0.407718456	2219	7.43828037434253	-4.44470994966378	7.6262423553458
6184	chr1	-	ENSG00000162620.10	protein_coding,retained_intron,	protein_coding	0.716478	0.539345	6398	74645591	74663831	18241	protein_coding	KNOWN	LRRIQ3	protein_coding	LRRIQ3-001	74663831	1	2247	1.255823	2247	1	0	NA	NA	NA	NA	NA	NA	NA	NA	NA	NA	0	NA	NA	NA	NA	NA	NA	NA	NA	NA	NA	0.347130574	2242	0.328633140171547	-2.07691473475698	0.788836514262638
6190	chr1	+	ENSG00000254685.1	nonsense_mediated_decay,protein_coding,	protein_coding	44.2306	40.7941	6406	74663928	74671890	7963	protein_coding	KNOWN	TNNI3K	protein_coding	TNNI3K-002	74663928	1	2250	127.53705	2250	1	0	NA	NA	NA	NA	NA	NA	NA	NA	NA	NA	0	NA	NA	NA	NA	NA	NA	NA	NA	NA	NA	0.353329334	2244	6.99477260616497	-2.06660413296963	3.0663737256824
6194	chr1	+	ENSG00000116783.8	protein_coding,	protein_coding	44.1351	41.1373	6410	74663948	74706367	42420	protein_coding	KNOWN	AC093158.1	protein_coding	AC093158.1-007	74663948	1	2251	42.6362	2251	1	0	NA	NA	NA	NA	NA	NA	NA	NA	NA	NA	0	NA	NA	NA	NA	NA	NA	NA	NA	NA	NA	0.354929014	2245	5.41400695687156	-2.14611127909387	3.0201735835779
6195	chr1	+	ENSG00000254685.1	protein_coding,	protein_coding	46.1412	42.8534	6411	74663951	74671907	7957	protein_coding	KNOWN	TNNI3K	protein_coding	TNNI3K-004	74663951	1	2252	44.4973	2252	1	0	NA	NA	NA	NA	NA	NA	NA	NA	NA	NA	0	NA	NA	NA	NA	NA	NA	NA	NA	NA	NA	0.355328934	2246	5.4756458940049	-2.16022904154978	3.01896381338931
6218	chr1	-	ENSG00000116791.9	protein_coding,	protein_coding	150.795	177.788	6436	75171170	75198714	27545	protein_coding	KNOWN	CRYZ	protein_coding	CRYZ-001	75198714	1	2264	164.2915	2264	1	0	NA	NA	NA	NA	NA	NA	NA	NA	NA	NA	2	424|393	1|4	0|0.107142857142857	0|0.107142857142857	0|0.0714285714285714	18|28	NA|NA	NA|NA	NA|NA	+|+	0.395520896	2258	7.36011403083528	-4.02278307225396	4.69821023474921
6222	chr1	+	ENSG00000162623.9	protein_coding,	protein_coding	6.87819	7.94307	6440	75198858	75230141	31284	protein_coding	KNOWN	TYW3	protein_coding	TYW3-201	75198858	1	2265	7.41063	2265	1	2	-568|-537	1|4	0|0.107142857142857	0|0.107142857142857	0|0.0714285714285714	18|28	NA|NA	NA|NA	NA|NA	+|+	0	NA	NA	NA	NA	NA	NA	NA	NA	NA	NA	0.427314537	2259	2.88959619560001	-4.08998574289404	4.0391956167356
6224	chr1	-	ENSG00000116791.9	protein_coding,	protein_coding	0.143296	0.392251	6442	75171174	75199092	27919	protein_coding	KNOWN	CRYZ	protein_coding	CRYZ-201	75199092	1	2266	0.2677735	2266	1	1	-1987.5	4	0.137931034	0.034482759	0.24137931	29	NA	NA	NA	-	2	802|771	1|4	0|0.107142857142857	0|0.107142857142857	0|0.0714285714285714	18|28	NA|NA	NA|NA	NA|NA	+|+	0.382923415	2260	-1.9009149023741	-5.367612584169	3.46924156441825
6271	chr1	+	ENSG00000206620.1	snoRNA,	snoRNA	0.143296	0.147094	6490	76252757	76252835	79	snoRNA	KNOWN	SNORD45C	snoRNA	SNORD45C-201	76252757	1	2287	0.145195	2287	1	0	NA	NA	NA	NA	NA	NA	NA	NA	NA	NA	0	NA	NA	NA	NA	NA	NA	NA	NA	NA	NA	0.428514297	2281	-2.78393632199038	-6.98014722057533	8.0371968777462
6273	chr1	+	ENSG00000137955.10	processed_transcript,	protein_coding	0.334356	0.147094	6492	76253208	76257203	3996	protein_coding	KNOWN	RABGGTB	processed_transcript	RABGGTB-008	76253208	1	2288	0.240725	2288	1	0	NA	NA	NA	NA	NA	NA	NA	NA	NA	NA	0	NA	NA	NA	NA	NA	NA	NA	NA	NA	NA	0.428514297	2282	-2.05454211716674	-6.28537551602881	7.65736741216928
6274	chr1	+	ENSG00000207241.1	snoRNA,	snoRNA	0.143296	0.147094	6493	76253574	76253657	84	snoRNA	KNOWN	SNORD45A	snoRNA	SNORD45A-201	76253574	1	2289	0.145195	2289	1	0	NA	NA	NA	NA	NA	NA	NA	NA	NA	NA	0	NA	NA	NA	NA	NA	NA	NA	NA	NA	NA	0.429714057	2283	-2.78393632199038	-6.98014722057533	6.53967145796705
6275	chr1	+	ENSG00000201487.1	snoRNA,	snoRNA	0.143296	0	6494	76255162	76255233	72	snoRNA	KNOWN	SNORD45B	snoRNA	SNORD45B-201	76255162	1	2290	0.071648	2290	1	0	NA	NA	NA	NA	NA	NA	NA	NA	NA	NA	0	NA	NA	NA	NA	NA	NA	NA	NA	NA	NA	0.421915617	2284	-3.80292975647158	-6.14603946079361	6.74435287521993
6276	chr1	+	ENSG00000137955.10	processed_transcript,	protein_coding	0.334356	0.441282	6495	76256954	76257544	591	protein_coding	KNOWN	RABGGTB	processed_transcript	RABGGTB-009	76256954	1	2291	0.387819	2291	1	0	NA	NA	NA	NA	NA	NA	NA	NA	NA	NA	0	NA	NA	NA	NA	NA	NA	NA	NA	NA	NA	0.384923015	2285	-1.3665446093016	-5.71628204717993	4.50145521130993
6288	chr1	+	ENSG00000226415.1	processed_pseudogene,	pseudogene	0.812009	1.32385	6507	77165474	77166223	750	pseudogene	KNOWN	TPI1P1	processed_pseudogene	TPI1P1-001	77165474	1	2299	1.0679295	2299	1	0	NA	NA	NA	NA	NA	NA	NA	NA	NA	NA	0	NA	NA	NA	NA	NA	NA	NA	NA	NA	NA	0.356328734	2293	0.0948164097993135	-4.47968936367491	3.97473598911946
6301	chr1	-	ENSG00000142892.10	protein_coding,processed_transcript,	protein_coding	57.5571	74.8218	6520	77554675	77685111	130437	protein_coding	KNOWN	PIGK	protein_coding	PIGK-001	77685111	1	2307	132.3789	2307	1	0	NA	NA	NA	NA	NA	NA	NA	NA	NA	NA	0	NA	NA	NA	NA	NA	NA	NA	NA	NA	NA	0.410517896	2301	7.04852937769604	-4.41055860474301	3.34770136660025
6304	chr1	+	ENSG00000154027.14	protein_coding,	protein_coding	0.716478	0.343219	6523	77747736	78025651	277916	protein_coding	KNOWN	AK5	protein_coding	AK5-001	77747736	1	2308	0.5298485	2308	1	1	-509	4	0.25	0.035714286	0.071428571	28	NA	NA	NA	-	0	NA	NA	NA	NA	NA	NA	NA	NA	NA	NA	0.435512897	2302	-0.916348187180243	-2.35165787015624	2.7453345694033
6322	chr1	-	ENSG00000036549.8	processed_transcript,	protein_coding	0.191061	0.0980626	6542	78028101	78097606	69506	protein_coding	KNOWN	ZZZ3	processed_transcript	ZZZ3-004	78097606	1	2316	0.1445618	2316	1	0	NA	NA	NA	NA	NA	NA	NA	NA	NA	NA	0	NA	NA	NA	NA	NA	NA	NA	NA	NA	NA	0.381523695	2310	-2.79024171985537	-7.15415910413466	3.72816563379655
6348	chr1	+	ENSG00000222849.1	rRNA,	rRNA	0.143296	0	6570	78245589	78245684	96	rRNA	NOVEL	5S_rRNA.306	rRNA	5S_rRNA.306-201	78245589	1	2322	0.071648	2322	1	1	-153	4	0.05	0.15	0.05	20	NA	NA	NA	+	0	NA	NA	NA	NA	NA	NA	NA	NA	NA	NA	0.435312937	2316	-3.80292975647158	-4.72849782394101	5.60925417442371
6349	chr1	+	ENSG00000180488.8	processed_transcript,	protein_coding	0.143296	0	6571	78245593	78267116	21524	protein_coding	KNOWN	FAM73A	processed_transcript	FAM73A-003	78245593	1	2323	0.071648	2323	1	1	-157	4	0.05	0.15	0.05	20	NA	NA	NA	+	0	NA	NA	NA	NA	NA	NA	NA	NA	NA	NA	0.435712857	2317	-3.80292975647158	-4.74001774992172	5.59847992064266
6360	chr1	-	ENSG00000235927.1	processed_transcript,	lincRNA	0.0477652	0	6582	78347033	78355224	8192	lincRNA	KNOWN	C1orf118	processed_transcript	C1orf118-001	78355224	1	2328	0.0238826	2328	1	0	NA	NA	NA	NA	NA	NA	NA	NA	NA	NA	1	215	3	0.071428571	0.035714286	0.142857143	28	NA	NA	NA	-	0.376924615	2322	-5.38789628437299	-4.07531932450693	4.49553221754852
6382	chr1	+	ENSG00000137960.5	processed_transcript,	protein_coding	0.382122	0.490313	6605	78445226	78558488	113263	protein_coding	KNOWN	GIPC2	processed_transcript	GIPC2-002	78445226	1	2332	0.4362175	2332	1	0	NA	NA	NA	NA	NA	NA	NA	NA	NA	NA	0	NA	NA	NA	NA	NA	NA	NA	NA	NA	NA	0.418316337	2326	-1.19688044628242	-4.82743059529587	6.24735508840237
6420	chr1	-	ENSG00000162618.8	protein_coding,	protein_coding	76.281	93.7479	6646	79355449	79472403	116955	protein_coding	KNOWN	ELTD1	protein_coding	ELTD1-001	79472403	1	2351	85.01445	2351	1	1	-15.5	5	0.060606061	0.303030303	0.03030303	33	NA	NA	NA	+	0	NA	NA	NA	NA	NA	NA	NA	NA	NA	NA	0.397320536	2345	6.40963617345007	-3.08044482737677	6.73743598762575
6450	chr1	+	ENSG00000117114.14	protein_coding,protein_coding,protein_coding,protein_coding,protein_coding,protein_coding,protein_coding,	protein_coding	0.238826	0.441282	6676	82266082	82458106	192025	protein_coding	KNOWN	LPHN2	protein_coding	LPHN2-201	82266082	1	2378	2.380378	2378	1	0	NA	NA	NA	NA	NA	NA	NA	NA	NA	NA	2	486.5|1388	4|4	0.260869565217391|0.05	0|0.2	0|0	23|20	NA|1	NA|1	NA|4	+|-	0.337332533	2372	1.25119068925748	-3.81155853885642	1.81025881559914
6488	chr1	+	ENSG00000142875.13	processed_transcript,	protein_coding	24.5513	40.4018	6716	84610005	84662379	52375	protein_coding	KNOWN	PRKACB	processed_transcript	PRKACB-006	84610005	1	2392	32.47655	2392	1	1	-1317	4	0.222222222	0	0	18	NA	NA	NA	-	0	NA	NA	NA	NA	NA	NA	NA	NA	NA	NA	0.328734253	2386	5.02132647734111	-5.59278002803569	4.01312742248677
6501	chr1	+	ENSG00000226970.2	processed_pseudogene,	pseudogene	0	0.0980626	6729	84710017	84710260	244	pseudogene	KNOWN	RP11-82H13.2	processed_pseudogene	RP11-82H13.2-001	84710017	1	2393	0.0490313	2393	1	1	-1068	4	0.05	0	0.1	20	NA	NA	NA	+	0	NA	NA	NA	NA	NA	NA	NA	NA	NA	NA	0.382123575	2387	-4.35015317649521	-6.82488293672723	0.942797486777608
6507	chr1	+	ENSG00000203943.4	protein_coding,	protein_coding	0	0.245157	6735	84767403	84815677	48275	protein_coding	KNOWN	SAMD13	protein_coding	SAMD13-005	84767403	1	2395	0.1225785	2395	1	0	NA	NA	NA	NA	NA	NA	NA	NA	NA	NA	0	NA	NA	NA	NA	NA	NA	NA	NA	NA	NA	0.447310538	2389	-3.02822213921478	-4.36525433547393	3.07256067561065
6519	chr1	+	ENSG00000117133.6	protein_coding,	protein_coding	81.2009	94.1401	6748	84944950	84963473	18524	protein_coding	KNOWN	RPF1	protein_coding	RPF1-001	84944950	1	2402	87.6705	2402	1	0	NA	NA	NA	NA	NA	NA	NA	NA	NA	NA	0	NA	NA	NA	NA	NA	NA	NA	NA	NA	NA	0.382523495	2396	6.45401957081544	-4.08019159101785	6.26352748369154
6520	chr1	-	ENSG00000174021.6	processed_transcript,	protein_coding	0.0955304	0.0490313	6749	84964008	84969516	5509	protein_coding	KNOWN	GNG5	processed_transcript	GNG5-003	84969516	1	2403	0.07228085	2403	1	0	NA	NA	NA	NA	NA	NA	NA	NA	NA	NA	0	NA	NA	NA	NA	NA	NA	NA	NA	NA	NA	0.457308538	2397	-3.79024271783377	-6.43962153587941	6.79181735506663
6521	chr1	+	ENSG00000122432.10	protein_coding,protein_coding,	protein_coding	0.429887	0.490313	6750	84971974	85031875	59902	protein_coding	KNOWN	SPATA1	protein_coding	SPATA1-201	84971974	1	2404	0.9202	2404	1	1	-155	5	0	0.176470588	0.176470588	34	NA	NA	NA	+	3	285.5|426|497	5|4|4	0.257142857142857|0.0384615384615385|0.1	0.0285714285714286|0.115384615384615|0.15	0.142857142857143|0.153846153846154|0	35|26|20	NA|NA|NA	NA|NA|NA	NA|NA|NA	+|-|+	0.435912817	2398	-0.119980638446204	-2.67005435410385	4.30356541162564
6566	chr1	-	ENSG00000097096.8	protein_coding,	protein_coding	0.238826	0.245157	6797	85622556	85666729	44174	protein_coding	KNOWN	SYDE2	protein_coding	SYDE2-002	85666729	1	2417	0.2419915	2417	1	1	-772.5	4	0.034482759	0.310344828	0	29	NA	NA	NA	+	0	NA	NA	NA	NA	NA	NA	NA	NA	NA	NA	0.457908418	2411	-2.04697172145036	-2.31028399979499	3.80093631763801
6567	chr1	-	ENSG00000162642.9	processed_transcript,protein_coding,	protein_coding	90.1807	85.0693	6798	85723126	85725316	2191	protein_coding	KNOWN	C1orf52	protein_coding	C1orf52-002	85725316	1	2418	175.25	2418	1	0	NA	NA	NA	NA	NA	NA	NA	NA	NA	NA	0	NA	NA	NA	NA	NA	NA	NA	NA	NA	NA	0.414317137	2412	7.45327063401062	-3.34342856285785	6.5510891457121
6571	chr1	-	ENSG00000142867.6	protein_coding,	protein_coding	13.1832	13.5326	6802	85733307	85742139	8833	protein_coding	KNOWN	BCL10	protein_coding	BCL10-201	85742139	1	2420	13.3579	2420	1	1	-496	4	0.227272727	0.090909091	0.090909091	22	2	3	4	-	1	191.5	4	0	0.176470588	0	17	NA	NA	NA	-	0.464507099	2414	3.73962131394781	-3.08411046357167	6.33011828468343
6585	chr1	-	ENSG00000153904.12	processed_transcript,	protein_coding	24.8857	37.7051	6816	85960892	86043833	82942	protein_coding	KNOWN	DDAH1	processed_transcript	DDAH1-005	86043833	1	2427	31.2954	2427	1	2	-698|-1845	5|3	0.125|0	0.0625|0.0454545454545455	0.03125|0.0454545454545455	32|22	NA|NA	NA|NA	NA|NA	-|-	0	NA	NA	NA	NA	NA	NA	NA	NA	NA	NA	0.514297141	2421	4.96787871099431	-4.71706911845488	6.35759162798355
6643	chr1	+	ENSG00000097033.9	protein_coding,	protein_coding	8.54997	8.09017	6877	87170578	87208951	38374	protein_coding	KNOWN	SH3GLB1	protein_coding	SH3GLB1-002	87170578	1	2446	8.32007	2446	1	0	NA	NA	NA	NA	NA	NA	NA	NA	NA	NA	1	302	4	0.05	0.15	0.05	20	NA	NA	NA	+	0.426914617	2439	3.05659566637454	-3.43252077973108	6.98866941350939
6648	chr1	-	ENSG00000183291.11	protein_coding,	protein_coding	71.0746	81.2449	6882	87328984	87379809	50826	protein_coding	KNOWN	RP4-604K5.1	protein_coding	RP4-604K5.1-005	87379809	1	2448	76.15975	2448	1	1	-490	5	0.107142857	0.071428571	0.071428571	28	NA	NA	NA	+	0	NA	NA	NA	NA	NA	NA	NA	NA	NA	NA	0.431313737	2441	6.25095683778805	-3.17500248574114	6.59696270067695
6662	chr1	+	ENSG00000153936.11	processed_transcript,	protein_coding	0.0955304	0.0490313	6896	87597638	87602352	4715	protein_coding	KNOWN	HS2ST1	processed_transcript	HS2ST1-010	87597638	1	2454	0.07228085	2454	1	0	NA	NA	NA	NA	NA	NA	NA	NA	NA	NA	2	415.5|523	4|4	0.0434782608695652|0	0.173913043478261|0.136363636363636	0.0434782608695652|0.0909090909090909	23|22	NA|NA	NA|NA	NA|NA	+|+	0.477304539	2447	-3.79024271783377	-2.34284848765526	0.813813615148006
6680	chr1	-	ENSG00000237505.1	processed_transcript,	lincRNA	0.0955304	0.343219	6914	89005986	89150635	144650	lincRNA	NOVEL	RP11-76N22.2	processed_transcript	RP11-76N22.2-002	89150635	1	2465	0.2193747	2465	1	1	-27	4	0.142857143	0.178571429	0.071428571	28	NA	NA	NA	-	3	1468.5|803.5|436	4|5|5	0.142857142857143|0.142857142857143|0.125	0.0476190476190476|0.142857142857143|0.125	0.0476190476190476|0.114285714285714|0.0625	21|35|32	NA|NA|NA	NA|NA|NA	NA|NA|NA	-|-|-	0.352529494	2458	-2.18853094238781	-4.84390894897764	1.80992969173483
6690	chr1	-	ENSG00000137947.7	protein_coding,	protein_coding	2.86591	4.51088	6926	89322998	89357272	34275	protein_coding	KNOWN	GTF2B	protein_coding	GTF2B-002	89357272	1	2470	3.688395	2470	1	2	-49|-352.5	4|4	0.181818181818182|0	0.136363636363636|0.0869565217391304	0.0909090909090909|0.0869565217391304	22|23	4|NA	2|NA	4|NA	+|-	1	459.5	2	0	0.105263158	0	19	NA	NA	NA	+	0.421315737	2463	1.88299316607796	-3.94962788327618	6.55110765863281
6721	chr1	-	ENSG00000117228.7	protein_coding,	protein_coding	14.5684	30.0562	6957	89518002	89531043	13042	protein_coding	KNOWN	GBP1	protein_coding	GBP1-001	89531043	1	2480	22.3123	2480	1	0	NA	NA	NA	NA	NA	NA	NA	NA	NA	NA	0	NA	NA	NA	NA	NA	NA	NA	NA	NA	NA	0.398520296	2473	4.47976733225089	-5.05789616427258	3.48818747158653
6731	chr1	-	ENSG00000162654.7	protein_coding,	protein_coding	1.14637	0.882564	6967	89646831	89664615	17785	protein_coding	KNOWN	GBP4	protein_coding	GBP4-001	89664615	1	2484	1.014467	2484	1	0	NA	NA	NA	NA	NA	NA	NA	NA	NA	NA	0	NA	NA	NA	NA	NA	NA	NA	NA	NA	NA	0.370125975	2477	0.0207219358578189	-4.74387816761003	1.04655067254639
6800	chr1	-	ENSG00000122482.15	processed_transcript,	protein_coding	24.7424	23.8783	7037	91381947	91487571	105625	protein_coding	KNOWN	ZNF644	processed_transcript	ZNF644-007	91487571	1	2515	24.31035	2515	1	0	NA	NA	NA	NA	NA	NA	NA	NA	NA	NA	1	363.5	4	0.060606061	0.121212121	0.060606061	33	NA	NA	NA	-	0.413317337	2507	4.60349875911494	-2.01612829688277	6.64717422447512
6807	chr1	+	ENSG00000215873.2	processed_pseudogene,	pseudogene	0.0477652	0	7044	91793926	91795070	1145	pseudogene	KNOWN	FEN1P1	processed_pseudogene	FEN1P1-001	91793926	1	2518	0.0238826	2518	1	0	NA	NA	NA	NA	NA	NA	NA	NA	NA	NA	0	NA	NA	NA	NA	NA	NA	NA	NA	NA	NA	0.374125175	2510	-5.38789628437299	-7.55415463395248	2.40027888259267
6818	chr1	+	ENSG00000097046.7	protein_coding,	protein_coding	7.11702	6.61923	7056	91966404	91991321	24918	protein_coding	KNOWN	CDC7	protein_coding	CDC7-202	91966404	1	2522	6.868125	2522	1	0	NA	NA	NA	NA	NA	NA	NA	NA	NA	NA	0	NA	NA	NA	NA	NA	NA	NA	NA	NA	NA	0.406318736	2514	2.77991629665499	-2.95880472011159	3.54728346991697
6857	chr1	+	ENSG00000189195.5	protein_coding,	protein_coding	0.334356	0.539345	7095	92545893	92613393	67501	protein_coding	KNOWN	BTBD8	protein_coding	BTBD8-002	92545893	1	2535	0.4368505	2535	1	0	NA	NA	NA	NA	NA	NA	NA	NA	NA	NA	0	NA	NA	NA	NA	NA	NA	NA	NA	NA	NA	0.418116377	2527	-1.194788453171	-3.2567590757814	0.595935171358443
6893	chr1	-	ENSG00000067208.8	processed_transcript,	protein_coding	4.44216	4.16766	7131	93169415	93250663	81249	protein_coding	KNOWN	EVI5	processed_transcript	EVI5-003	93250663	1	2558	4.30491	2558	1	0	NA	NA	NA	NA	NA	NA	NA	NA	NA	NA	1	305	5	0.041666667	0.25	0	24	NA	NA	NA	-	0.447910418	2550	2.10598307643491	-2.14419686005205	5.9178196401311
6904	chr1	+	ENSG00000251795.1	snoRNA,	snoRNA	0.143296	0.147094	7142	93303575	93303627	53	snoRNA	NOVEL	SNORA66.1	snoRNA	SNORA66.1-201	93303575	1	2561	0.145195	2561	1	0	NA	NA	NA	NA	NA	NA	NA	NA	NA	NA	0	NA	NA	NA	NA	NA	NA	NA	NA	NA	NA	0.383123375	2553	-2.78393632199038	-6.20868099667701	6.80588894557832
6917	chr1	+	ENSG00000143033.11	protein_coding,protein_coding,	protein_coding	14.2818	8.72758	7155	93544792	93604636	59845	protein_coding	KNOWN	MTF2	protein_coding	MTF2-202	93544792	1	2573	23.00938	2573	1	0	NA	NA	NA	NA	NA	NA	NA	NA	NA	NA	1	686.5	4	0.24137931	0.034482759	0.137931034	29	NA	NA	NA	+	0.422315537	2565	4.52415020478677	-3.49458464276541	7.79420431734719
6934	chr1	+	ENSG00000122483.12	processed_transcript,	protein_coding	1.76731	1.61803	7172	93645487	93651957	6471	protein_coding	KNOWN	CCDC18	processed_transcript	CCDC18-009	93645487	1	2577	1.69267	2577	1	1	-1347.5	4	0.121212121	0.090909091	0.121212121	33	NA	NA	NA	-	1	496.5	4	0.095238095	0.142857143	0.142857143	21	2	5	1	+	0.374525095	2569	0.759300735330864	-3.51258357481469	2.82583691395492
6937	chr1	+	ENSG00000122483.12	protein_coding,protein_coding,protein_coding,	protein_coding	0	0.0490313	7175	93645920	93744270	98351	protein_coding	KNOWN	CCDC18	protein_coding	CCDC18-201	93645920	1	2579	0.07354695	2579	1	1	-1780.5	4	0.121212121	0.090909091	0.121212121	33	NA	NA	NA	-	1	63.5	4	0.095238095	0.142857143	0.142857143	21	2	5	1	+	0.400919816	2571	-3.76519067577405	-3.15687479336028	3.03988448577259
6938	chr1	-	ENSG00000117500.7	protein_coding,	protein_coding	259.079	237.704	7176	93619857	93645956	26100	protein_coding	KNOWN	TMED5	protein_coding	TMED5-201	93645956	1	2580	248.3915	2580	1	1	-27.5	4	0.095238095	0.142857143	0.142857143	21	2	5	1	+	1	1816.5	4	0.121212121	0.090909091	0.121212121	33	NA	NA	NA	-	0.384723055	2572	7.95647199490452	-2.31530153577789	6.27068313929988
6978	chr1	+	ENSG00000137942.10	protein_coding,protein_coding,	protein_coding	27.465	25.5944	7218	93913688	94020216	106529	protein_coding	KNOWN	FNBP1L	protein_coding	FNBP1L-201	93913688	1	2593	53.0594	2593	1	1	-69.5	5	0.074074074	0.185185185	0	27	NA	NA	NA	-	0	NA	NA	NA	NA	NA	NA	NA	NA	NA	NA	0.399120176	2585	5.72953645643364	-2.36571713354044	5.40495257591169
6995	chr1	-	ENSG00000137936.11	processed_transcript,	protein_coding	0.0477652	0	7236	94185745	94311268	125524	protein_coding	KNOWN	BCAR3	processed_transcript	BCAR3-009	94311268	1	2600	0.0238826	2600	1	3	-549.5|-1037.5|-1535	4|4|5	0.105263157894737|0|0.147058823529412	0.105263157894737|0.36|0.147058823529412	0.105263157894737|0.04|0.0588235294117647	19|25|34	NA|4|NA	NA|5|NA	NA|3|NA	+|+|+	0	NA	NA	NA	NA	NA	NA	NA	NA	NA	NA	0.517896421	2592	-5.38789628437299	-4.08508036791106	2.96196628382146
7001	chr1	-	ENSG00000067334.8	nonsense_mediated_decay,	protein_coding	81.0576	78.5972	7242	94335354	94344718	9365	protein_coding	KNOWN	DNTTIP2	nonsense_mediated_decay	DNTTIP2-007	94344718	1	2603	79.8274	2603	1	0	NA	NA	NA	NA	NA	NA	NA	NA	NA	NA	0	NA	NA	NA	NA	NA	NA	NA	NA	NA	NA	0.407718456	2595	6.31881211776633	-3.33466914257097	6.48399389987858
7007	chr1	-	ENSG00000023909.5	protein_coding,	protein_coding	24.3603	35.4987	7248	94350761	94374966	24206	protein_coding	KNOWN	GCLM	protein_coding	GCLM-001	94374966	1	2604	29.9295	2604	1	1	-119	5	0.09375	0.1875	0.0625	32	NA	NA	NA	+	2	467.5|206.5	4|4	0.142857142857143|0	0.0952380952380952|0.210526315789474	0.0476190476190476|0.0526315789473684	21|19	3|4	1|1	5|1	-|+	0.409918016	2596	4.90349627236869	-1.981532435469	7.7196095716926
7028	chr1	-	ENSG00000198691.6	processed_transcript,	protein_coding	0.143296	0.147094	7269	94484956	94486923	1968	protein_coding	KNOWN	ABCA4	processed_transcript	ABCA4-005	94486923	1	2621	0.145195	2621	1	0	NA	NA	NA	NA	NA	NA	NA	NA	NA	NA	0	NA	NA	NA	NA	NA	NA	NA	NA	NA	NA	0.459108178	2613	-2.78393632199038	-3.90355998999017	1.5573130353029
7040	chr1	+	ENSG00000178596.10	processed_pseudogene,	pseudogene	0.0477652	0	7281	94767594	94768578	985	pseudogene	KNOWN	GAPDHP29	processed_pseudogene	GAPDHP29-001	94767594	1	2626	0.0238826	2626	1	0	NA	NA	NA	NA	NA	NA	NA	NA	NA	NA	1	1372.5	4	0.12	0.04	0.16	25	NA	NA	NA	+	0.407118576	2618	-5.38789628437299	-6.55697052602624	3.4022108240169
7041	chr1	-	ENSG00000236098.1	processed_transcript,	processed_transcript	0.0477652	0	7282	94784035	94790125	6091	processed_transcript	PUTATIVE	RP11-148B18.4	processed_transcript	RP11-148B18.4-001	94790125	1	2627	0.0238826	2627	1	0	NA	NA	NA	NA	NA	NA	NA	NA	NA	NA	1	1624	5	0.166666667	0.133333333	0.1	30	NA	NA	NA	-	0.391521696	2619	-5.38789628437299	-7.07421925737133	3.99655616497283
7042	chr1	+	ENSG00000226835.1	processed_transcript,	processed_transcript	0.143296	0.294188	7283	94798823	94800404	1582	processed_transcript	PUTATIVE	RP11-148B18.3	processed_transcript	RP11-148B18.3-001	94798823	1	2628	0.218742	2628	1	0	NA	NA	NA	NA	NA	NA	NA	NA	NA	NA	0	NA	NA	NA	NA	NA	NA	NA	NA	NA	NA	0.405718856	2620	-2.19269784032584	-6.39038116901257	0.968092231797903
7091	chr1	-	ENSG00000172339.7	protein_coding,	protein_coding	7.40361	8.38436	7334	95448297	95538501	90205	protein_coding	KNOWN	ALG14	protein_coding	ALG14-001	95538501	1	2644	7.893985	2644	1	0	NA	NA	NA	NA	NA	NA	NA	NA	NA	NA	1	1256.5	4	0.148148148	0.185185185	0.148148148	27	7	6	2	-	0.446310738	2636	2.98075377785197	-3.55604113431737	3.73728135327249
7150	chr1	-	ENSG00000188641.8	processed_transcript,	protein_coding	0	0.0490313	7393	98156763	98187210	30448	protein_coding	KNOWN	DPYD	processed_transcript	DPYD-004	98187210	1	2675	0.02451565	2675	1	0	NA	NA	NA	NA	NA	NA	NA	NA	NA	NA	0	NA	NA	NA	NA	NA	NA	NA	NA	NA	NA	0.317536493	2667	-5.35015317649521	-7.66690602838441	1.52021601476882
7157	chr1	-	ENSG00000225206.2	processed_pseudogene,	pseudogene	0.286591	0.441282	7400	98510425	98510946	522	pseudogene	KNOWN	RP4-672J20.2	processed_pseudogene	RP4-672J20.2-001	98510946	1	2679	0.3639365	2679	1	2	-106.5|-474	5|4	0.0344827586206897|0.153846153846154	0.172413793103448|0.0769230769230769	0.0344827586206897|0.0384615384615385	29|26	NA|NA	NA|NA	NA|NA	-|-	0	NA	NA	NA	NA	NA	NA	NA	NA	NA	NA	0.460507898	2671	-1.45824134536128	-4.55908602378842	5.82232865904129
7159	chr1	-	ENSG00000207958.1	miRNA,	miRNA	0.191061	0.0980626	7402	98511626	98511727	102	miRNA	KNOWN	MIR137	miRNA	MIR137-201	98511727	1	2680	0.1445618	2680	1	0	NA	NA	NA	NA	NA	NA	NA	NA	NA	NA	2	674.5|307	5|4	0.0344827586206897|0.153846153846154	0.172413793103448|0.0769230769230769	0.0344827586206897|0.0384615384615385	29|26	NA|NA	NA|NA	NA|NA	-|-	0.408318336	2672	-2.79024171985537	-4.22375788058648	4.80272319141855
7162	chr1	+	ENSG00000226053.1	processed_transcript,	lincRNA	0.143296	0.392251	7405	98676303	98738214	61912	lincRNA	NOVEL	RP5-1070A16.1	processed_transcript	RP5-1070A16.1-001	98676303	1	2683	0.2677735	2683	1	0	NA	NA	NA	NA	NA	NA	NA	NA	NA	NA	1	1457	4	0.136363636	0	0.045454545	22	NA	NA	NA	-	0.367926415	2675	-1.9009149023741	-6.89183553087216	7.69619594745284
7180	chr1	+	ENSG00000099260.5	protein_coding,	protein_coding	20.4913	21.4757	7423	100111499	100160097	48599	protein_coding	KNOWN	PALMD	protein_coding	PALMD-001	100111499	1	2692	20.9835	2692	1	1	-291	4	0.066666667	0.066666667	0.133333333	30	NA	NA	NA	+	0	NA	NA	NA	NA	NA	NA	NA	NA	NA	NA	0.400119976	2684	4.39118343112012	-5.71628204717993	5.9881541426746
7197	chr1	+	ENSG00000117620.7	protein_coding,protein_coding,	protein_coding	0.0477652	0	7440	100435345	100489009	53665	protein_coding	KNOWN	SLC35A3	protein_coding	SLC35A3-001	100435345	1	2700	0.0477652	2700	1	0	NA	NA	NA	NA	NA	NA	NA	NA	NA	NA	0	NA	NA	NA	NA	NA	NA	NA	NA	NA	NA	0.416916617	2692	-4.38789628437299	-3.47039687676485	5.66665015644064
7199	chr1	+	ENSG00000117620.7	protein_coding,	protein_coding	14.1863	10.7869	7442	100435535	100488512	52978	protein_coding	KNOWN	SLC35A3	protein_coding	SLC35A3-004	100435535	1	2702	12.4866	2702	1	0	NA	NA	NA	NA	NA	NA	NA	NA	NA	NA	0	NA	NA	NA	NA	NA	NA	NA	NA	NA	NA	0.427714457	2694	3.64230879113696	-2.84351795956329	5.7394769088687
7221	chr1	-	ENSG00000137992.8	protein_coding,	protein_coding	4.29887	13.8268	7465	100676099	100715376	39278	protein_coding	KNOWN	DBT	protein_coding	DBT-002	100715376	1	2715	9.062835	2715	1	0	NA	NA	NA	NA	NA	NA	NA	NA	NA	NA	0	NA	NA	NA	NA	NA	NA	NA	NA	NA	NA	0.368726255	2707	3.17996241899768	-2.4303474898601	5.27523995786725
7224	chr1	-	ENSG00000224616.1	processed_transcript,	processed_transcript	2.62709	2.84382	7468	100729565	100731676	2112	processed_transcript	NOVEL	RP11-305E17.6	processed_transcript	RP11-305E17.6-001	100731676	1	2716	2.735455	2716	1	1	-561	6	0.05	0.2	0.125	40	NA	NA	NA	+	0	NA	NA	NA	NA	NA	NA	NA	NA	NA	NA	0.442311538	2708	1.45178082265128	-3.11377610456217	2.77109370197038
7225	chr1	+	ENSG00000137996.8	protein_coding,	protein_coding	16.3835	15.4449	7469	100731763	100758325	26563	protein_coding	KNOWN	RTCD1	protein_coding	RTCD1-001	100731763	1	2717	15.9142	2717	1	0	NA	NA	NA	NA	NA	NA	NA	NA	NA	NA	1	474	6	0.05	0.2	0.125	40	NA	NA	NA	+	0.382123575	2709	3.99224273002383	-3.0902407044223	6.72828312845511
7248	chr1	+	ENSG00000162692.5	protein_coding,	protein_coding	3.2958	2.79479	7492	101185305	101204010	18706	protein_coding	KNOWN	VCAM1	protein_coding	VCAM1-004	101185305	1	2730	3.045295	2730	1	0	NA	NA	NA	NA	NA	NA	NA	NA	NA	NA	0	NA	NA	NA	NA	NA	NA	NA	NA	NA	NA	0.373125375	2722	1.60658198984673	-5.8850626634676	1.99068335902415
7273	chr1	-	ENSG00000117543.13	protein_coding,protein_coding,protein_coding,	protein_coding	32.7669	57.8079	7518	101455619	101491328	35710	protein_coding	KNOWN	DPH5	protein_coding	DPH5-001	101491328	1	2736	135.8622	2736	1	2	-95|-1720	5|4	0.1|0	0.2|0.05	0.1|0.15	30|20	NA|NA	NA|NA	NA|NA	+|+	0	NA	NA	NA	NA	NA	NA	NA	NA	NA	NA	0.388322336	2728	7.08600031064726	-4.19440708913379	4.85918697930871
7277	chr1	+	ENSG00000233184.1	processed_transcript,	lincRNA	12.61	11.2772	7522	101491434	101546118	54685	lincRNA	NOVEL	RP11-421L21.3	processed_transcript	RP11-421L21.3-005	101491434	1	2737	11.9436	2737	1	1	-11	5	0.1	0.2	0.1	30	NA	NA	NA	+	1	1614	4	0	0.05	0.15	20	NA	NA	NA	+	0.387722456	2729	3.57816584935728	-4.19440708913379	5.79547219611622
7279	chr1	-	ENSG00000117543.13	processed_transcript,	protein_coding	0.0955304	0.147094	7524	101455619	101491644	36026	protein_coding	KNOWN	DPH5	processed_transcript	DPH5-013	101491644	1	2738	0.1213122	2738	1	1	-1404	4	0	0.05	0.15	20	NA	NA	NA	+	1	221	5	0.1	0.2	0.1	30	NA	NA	NA	+	0.377924415	2730	-3.04320344966855	-5.36166840438308	5.77371816969796
7287	chr1	+	ENSG00000170989.7	protein_coding,	protein_coding	69.9283	70.5561	7532	101702459	101706505	4047	protein_coding	KNOWN	S1PR1	protein_coding	S1PR1-201	101702459	1	2743	70.2422	2743	1	2	-1551|-429	3|4	0.166666666666667|0.0769230769230769	0.0416666666666667|0.153846153846154	0.0416666666666667|0.115384615384615	24|26	NA|NA	NA|NA	NA|NA	+|+	2	1106.5|1382.5	6|4	0.024390243902439|0.04	0.0731707317073171|0.08	0.0731707317073171|0.12	41|25	NA|NA	NA|NA	NA|NA	+|+	0.447110578	2735	6.13426612597056	-4.18650483329768	7.36911268515368
7329	chr1	+	ENSG00000185946.10	protein_coding,	protein_coding	24.8857	31.233	7575	104068578	104097854	29277	protein_coding	KNOWN	RNPC3	protein_coding	RNPC3-201	104068578	1	2764	28.05935	2764	1	0	NA	NA	NA	NA	NA	NA	NA	NA	NA	NA	0	NA	NA	NA	NA	NA	NA	NA	NA	NA	NA	0.427314537	2756	4.81040968393648	-3.33758299544337	5.64913981338618
7415	chr1	-	ENSG00000085491.10	protein_coding,	protein_coding	16.2879	11.0811	7663	108677442	108742898	65457	protein_coding	KNOWN	SLC25A24	protein_coding	SLC25A24-001	108742898	1	2802	13.6845	2802	1	1	-164	4	0.083333333	0.166666667	0.166666667	24	4	4	4	+	2	364|84.5	4|4	0.0454545454545455|0.161290322580645	0.181818181818182|0.193548387096774	0.0909090909090909|0.0645161290322581	22|31	1|NA	4|NA	4|NA	-|+	0.414117177	2794	3.77447081781102	-2.27564132361623	6.37129842021841
7437	chr1	-	ENSG00000162639.11	processed_transcript,	protein_coding	0.907539	1.22578	7685	109191516	109203686	12171	protein_coding	KNOWN	HENMT1	processed_transcript	HENMT1-004	109203686	1	2816	1.0666595	2816	1	0	NA	NA	NA	NA	NA	NA	NA	NA	NA	NA	0	NA	NA	NA	NA	NA	NA	NA	NA	NA	NA	0.457508498	2808	0.0930997112516127	-2.32828453908926	1.83844840884838
7450	chr1	+	ENSG00000116266.6	retained_intron,	protein_coding	76.8065	89.0409	7699	109289304	109295823	6520	protein_coding	KNOWN	STXBP3	retained_intron	STXBP3-002	109289304	1	2820	82.9237	2820	1	0	NA	NA	NA	NA	NA	NA	NA	NA	NA	NA	2	294|404	4|6	0.0909090909090909|0.15	0.136363636363636|0.3	0.0909090909090909|0.025	22|40	NA|NA	NA|NA	NA|NA	+|-	0.441311738	2812	6.3737125848581	-2.41180370229724	5.00817546034096
7518	chr1	+	ENSG00000031698.8	processed_transcript,	protein_coding	150.938	130.963	7768	109756554	109757775	1222	protein_coding	KNOWN	SARS	processed_transcript	SARS-002	109756554	1	2844	140.9505	2844	1	1	-124	7	0.119047619	0.095238095	0.071428571	42	NA	NA	NA	-	0	NA	NA	NA	NA	NA	NA	NA	NA	NA	NA	0.465706859	2836	7.13904478542865	-2.43580140222502	6.54146300958798
7572	chr1	-	ENSG00000181754.6	protein_coding,	protein_coding	0.573183	0.294188	7822	110046797	110052304	5508	protein_coding	KNOWN	AMIGO1	protein_coding	AMIGO1-001	110052304	1	2855	0.4336855	2855	1	1	-270.5	4	0.148148148	0.037037037	0.148148148	27	NA	NA	NA	-	4	616.5|487.5|426.5|308	5|4|5|5	0.2|0.111111111111111|0.189189189189189|0.0588235294117647	0|0.222222222222222|0.189189189189189|0.205882352941176	0.08|0.148148148148148|0.108108108108108|0.147058823529412	25|27|37|34	NA|NA|NA|NA	NA|NA|NA|NA	NA|NA|NA|NA	-|+|+|+	0.464907019	2847	-1.2052788864749	-1.8660643194758	1.49889011377204
7579	chr1	+	ENSG00000065135.7	protein_coding,	protein_coding	259.843	278.204	7829	110091233	110136975	45743	protein_coding	KNOWN	GNAI3	protein_coding	GNAI3-001	110091233	1	2859	269.0235	2859	1	0	NA	NA	NA	NA	NA	NA	NA	NA	NA	NA	2	347|412	6|4	0.0476190476190476|0	0.142857142857143|0.0384615384615385	0.166666666666667|0.269230769230769	42|26	NA|NA	NA|NA	NA|NA	+|+	0.470305939	2851	8.07158839174859	-3.10878928413174	7.69933682594218
7710	chr1	+	ENSG00000116396.8	protein_coding,	protein_coding	0.191061	0.147094	7962	110754095	110776666	22572	protein_coding	KNOWN	KCNC4	protein_coding	KCNC4-004	110754095	1	2891	0.1690775	2891	1	4	-1387|-1216|-838|-655.5	4|4|5|4	0.0909090909090909|0|0.0277777777777778|0.0434782608695652	0.0909090909090909|0.111111111111111|0.25|0.217391304347826	0.0454545454545455|0.0555555555555556|0.111111111111111|0.0434782608695652	22|18|36|23	NA|NA|NA|NA	NA|NA|NA|NA	NA|NA|NA|NA	+|-|-|-	2	773.5|1945.5	5|4	0.129032258064516|0.19047619047619	0.0967741935483871|0.0476190476190476	0.0967741935483871|0.0952380952380952	31|21	NA|4	NA|3	NA|1	+|-	0.594481104	2883	-2.56424340910857	-3.70989177105488	3.63578364258071
7722	chr1	-	ENSG00000168679.13	nonsense_mediated_decay,protein_coding,protein_coding,	protein_coding	20.3002	20.1519	7976	110905482	110933670	28189	protein_coding	KNOWN	SLC16A4	protein_coding	SLC16A4-004	110933670	1	2897	60.67815	2897	1	0	NA	NA	NA	NA	NA	NA	NA	NA	NA	NA	0	NA	NA	NA	NA	NA	NA	NA	NA	NA	NA	0.427314537	2889	5.92310519519689	-5.37358135647453	1.91985566443428
7728	chr1	-	ENSG00000134248.8	protein_coding,	protein_coding	156.336	170.531	7982	110943871	110950293	6423	protein_coding	KNOWN	HBXIP	protein_coding	HBXIP-003	110950293	1	2899	163.4335	2899	1	0	NA	NA	NA	NA	NA	NA	NA	NA	NA	NA	0	NA	NA	NA	NA	NA	NA	NA	NA	NA	NA	0.466706659	2891	7.35255992191346	-2.36274594386413	6.11498019071761
7765	chr1	+	ENSG00000134255.9	processed_transcript,protein_coding,	protein_coding	0.0955304	0.294188	8019	111682249	111727430	45182	protein_coding	KNOWN	CEPT1	processed_transcript	CEPT1-004	111682249	1	2917	0.3897184	2917	1	0	NA	NA	NA	NA	NA	NA	NA	NA	NA	NA	1	192	6	0.02173913	0.152173913	0.152173913	46	NA	NA	NA	-	0.400919816	2909	-1.35949604697783	-3.34929789725682	4.90572885352449
7767	chr1	-	ENSG00000156171.9	processed_transcript,	protein_coding	0.525417	0.931595	8021	111663138	111682318	19181	protein_coding	KNOWN	DRAM2	processed_transcript	DRAM2-010	111682318	1	2918	0.728506	2918	1	1	-123	6	0.02173913	0.152173913	0.152173913	46	NA	NA	NA	-	0	NA	NA	NA	NA	NA	NA	NA	NA	NA	NA	0.440111978	2910	-0.456987240463602	-3.16074012816273	4.86565416441193
7768	chr1	+	ENSG00000134255.9	processed_transcript,	protein_coding	0.191061	0.343219	8022	111682356	111703818	21463	protein_coding	KNOWN	CEPT1	processed_transcript	CEPT1-007	111682356	1	2919	0.26714	2919	1	0	NA	NA	NA	NA	NA	NA	NA	NA	NA	NA	1	85	6	0.02173913	0.152173913	0.152173913	46	NA	NA	NA	-	0.408518296	2911	-1.90433208192069	-3.15816211370791	5.264125507516
7772	chr1	-	ENSG00000156171.9	processed_transcript,	protein_coding	48.004	46.923	8026	111660719	111682717	21999	protein_coding	KNOWN	DRAM2	processed_transcript	DRAM2-006	111682717	1	2920	47.4635	2920	1	0	NA	NA	NA	NA	NA	NA	NA	NA	NA	NA	1	276	6	0.02173913	0.152173913	0.152173913	46	NA	NA	NA	-	0.413117377	2912	5.56874658493595	-1.91419057965415	5.8259853169375
7776	chr1	+	ENSG00000134255.9	protein_coding,	protein_coding	12.1324	16.4745	8030	111682848	111727724	44877	protein_coding	KNOWN	CEPT1	protein_coding	CEPT1-201	111682848	1	2921	14.30345	2921	1	1	-407	6	0.02173913	0.152173913	0.152173913	46	NA	NA	NA	-	0	NA	NA	NA	NA	NA	NA	NA	NA	NA	NA	0.436112777	2913	3.83829126270077	-2.00914242231054	6.29662353362043
7838	chr1	-	ENSG00000116455.9	processed_transcript,	protein_coding	0.0955304	0	8094	111983920	111990154	6235	protein_coding	KNOWN	WDR77	processed_transcript	WDR77-003	111990154	1	2939	0.0477652	2939	1	3	-1444|-1479|-1609	5|5|4	0.0909090909090909|0.1|0.0666666666666667	0.0909090909090909|0.2|0.2	0.0909090909090909|0.0666666666666667|0.0666666666666667	22|30|30	NA|NA|NA	NA|NA|NA	NA|NA|NA	+|+|+	0	NA	NA	NA	NA	NA	NA	NA	NA	NA	NA	0.462107578	2931	-4.38789628437299	-6.87480384210287	5.68650759347222
7845	chr1	+	ENSG00000116459.6	protein_coding,	protein_coding	285.588	256.042	8102	111992106	112003648	11543	protein_coding	KNOWN	ATP5F1	protein_coding	ATP5F1-005	111992106	1	2944	270.815	2944	1	3	-508|-473|-343	5|5|4	0.0909090909090909|0.1|0.0666666666666667	0.0909090909090909|0.2|0.2	0.0909090909090909|0.0666666666666667|0.0666666666666667	22|30|30	NA|NA|NA	NA|NA|NA	NA|NA|NA	+|+|+	2	166|241.5	4|5	0.25|0.2	0.0416666666666667|0.0857142857142857	0.0416666666666667|0.114285714285714	24|35	NA|NA	NA|NA	NA|NA	+|+	0.444711058	2936	8.08116383941987	-3.42011320686738	7.08261584543351
7882	chr1	-	ENSG00000197852.7	protein_coding,	protein_coding	0.573183	1.17675	8141	112269128	112298446	29319	protein_coding	KNOWN	C1orf183	protein_coding	C1orf183-002	112298446	1	2959	0.8749665	2959	1	1	-434.5	7	0.137254902	0.137254902	0.078431373	51	NA	NA	NA	+	0	NA	NA	NA	NA	NA	NA	NA	NA	NA	NA	0.430513897	2951	-0.192700313609908	-2.26104546919634	3.99875981664713
7904	chr1	+	ENSG00000248201.1	processed_transcript,	processed_transcript	0.0955304	0	8163	112999440	113006078	6639	processed_transcript	NOVEL	RP4-671G15.3	processed_transcript	RP4-671G15.3-001	112999440	1	2972	0.0477652	2972	1	0	NA	NA	NA	NA	NA	NA	NA	NA	NA	NA	1	416.5	4	0.105263158	0	0.157894737	19	1	2	4	-	0.443911218	2964	-4.38789628437299	-7.60942912452848	3.50465240672239
7920	chr1	-	ENSG00000007341.12	processed_transcript,processed_transcript,	protein_coding	7.97679	6.66826	8179	113153077	113161733	8657	protein_coding	KNOWN	ST7L	processed_transcript	ST7L-019	113161733	1	2974	14.64505	2974	1	0	NA	NA	NA	NA	NA	NA	NA	NA	NA	NA	1	110	4	0.041666667	0.208333333	0.083333333	24	NA	NA	NA	-	0.450709858	2966	3.87234121365117	-4.23186729105457	6.63471888658391
7927	chr1	+	ENSG00000116489.8	protein_coding,	protein_coding	1.76731	2.64769	8186	113161795	113214241	52447	protein_coding	KNOWN	CAPZA1	protein_coding	CAPZA1-001	113161795	1	2975	2.2075	2975	1	1	-172	4	0.041666667	0.208333333	0.083333333	24	NA	NA	NA	-	0	NA	NA	NA	NA	NA	NA	NA	NA	NA	NA	0.414917017	2967	1.14241343787374	-4.1891341472601	6.99876248583323
7928	chr1	-	ENSG00000007341.12	protein_coding,protein_coding,protein_coding,protein_coding,	protein_coding	1.33743	0.539345	8187	113084412	113161811	77400	protein_coding	KNOWN	ST7L	protein_coding	ST7L-004	113161811	1	2976	3.75355	2976	1	0	NA	NA	NA	NA	NA	NA	NA	NA	NA	NA	1	188	4	0.041666667	0.208333333	0.083333333	24	NA	NA	NA	-	0.445710858	2968	1.90825570086597	-4.512242042305	6.12122791846723
7935	chr1	+	ENSG00000116489.8	processed_transcript,	protein_coding	392.821	380.532	8194	113162427	113192635	30209	protein_coding	KNOWN	CAPZA1	processed_transcript	CAPZA1-002	113162427	1	2977	386.6765	2977	1	1	-804	4	0.041666667	0.208333333	0.083333333	24	NA	NA	NA	-	0	NA	NA	NA	NA	NA	NA	NA	NA	NA	NA	0.439712058	2969	8.5949832780546	-3.91875309816539	7.29530291807661
7948	chr1	+	ENSG00000155363.12	processed_transcript,protein_coding,	protein_coding	61.1872	70.409	8207	113217316	113243357	26042	protein_coding	KNOWN	MOV10	protein_coding	MOV10-201	113217316	1	2983	131.5962	2983	1	2	-436.5|-59	4|7	0.263157894736842|0.166666666666667	0.0526315789473684|0.0952380952380952	0|0.0952380952380952	19|42	1|NA	1|NA	4|NA	-|+	0	NA	NA	NA	NA	NA	NA	NA	NA	NA	NA	0.405318936	2975	7.03997401987897	-3.23622127565716	4.19158256945858
8002	chr1	-	ENSG00000155380.7	processed_transcript,	protein_coding	189.198	198.43	8261	113471670	113498803	27134	protein_coding	KNOWN	SLC16A1	processed_transcript	SLC16A1-004	113498803	1	2997	193.814	2997	1	1	-1345.5	5	0.216216216	0	0.108108108	37	NA	NA	NA	-	1	223	4	0.071428571	0.178571429	0.142857143	28	NA	NA	NA	-	0.477504499	2989	7.59852897621952	-2.33627652383585	6.85365452703601
8011	chr1	-	ENSG00000238198.1	processed_transcript,	lincRNA	0.286591	0.637407	8270	113554309	113615727	61419	lincRNA	NOVEL	RP11-31F15.2	processed_transcript	RP11-31F15.2-001	113615727	1	3001	0.461999	3001	1	1	-1819	6	0.166666667	0.083333333	0.027777778	36	NA	NA	NA	+	0	NA	NA	NA	NA	NA	NA	NA	NA	NA	NA	0.455508898	2993	-1.11403836596595	-2.44519896331314	2.94722701447396
8012	chr1	+	ENSG00000198799.6	protein_coding,	protein_coding	18.4851	15.4939	8271	113615831	113667824	51994	protein_coding	KNOWN	LRIG2	protein_coding	LRIG2-001	113615831	1	3002	16.9895	3002	1	0	NA	NA	NA	NA	NA	NA	NA	NA	NA	NA	1	1715	6	0.166666667	0.083333333	0.027777778	36	NA	NA	NA	+	0.575884823	2994	4.08657148960285	-2.46497620883168	7.02127373785633
8018	chr1	+	ENSG00000233839.1	processed_pseudogene,	pseudogene	0	0.0490313	8277	113711616	113712025	410	pseudogene	KNOWN	RP11-389O22.4	processed_pseudogene	RP11-389O22.4-001	113711616	1	3004	0.02451565	3004	1	0	NA	NA	NA	NA	NA	NA	NA	NA	NA	NA	1	675	4	0.1	0	0.15	20	1	3	1	+	0.455108978	2996	-5.35015317649521	-6.14603946079361	0.802508232808915
8020	chr1	+	ENSG00000081026.13	protein_coding,	protein_coding	0.0477652	0.196125	8279	113933371	114225056	291686	protein_coding	KNOWN	MAGI3	protein_coding	MAGI3-002	113933371	1	3006	0.1219451	3006	1	2	-285.5|-103	6|5	0.242424242424242|0.2	0.0909090909090909|0.1	0.0303030303030303|0.025	33|40	NA|NA	NA|NA	NA|NA	+|-	2	204.5|646	5|6	0.0731707317073171|0.075	0.365853658536585|0.125	0.0487804878048781|0.2	41|40	NA|NA	NA|NA	NA|NA	+|+	0.470505899	2998	-3.03569630598431	-4.45100708489707	5.59976564933911
8026	chr1	+	ENSG00000232499.1	processed_pseudogene,	pseudogene	1.38519	2.5006	8285	113992322	113993352	1031	pseudogene	KNOWN	RP11-512F24.1	processed_pseudogene	RP11-512F24.1-001	113992322	1	3007	1.942895	3007	1	0	NA	NA	NA	NA	NA	NA	NA	NA	NA	NA	0	NA	NA	NA	NA	NA	NA	NA	NA	NA	NA	0.370325935	2999	0.958207935368692	-8.03192837819201	3.17674597342971
8052	chr1	-	ENSG00000134242.10	protein_coding,protein_coding,protein_coding,	protein_coding	0.0477652	0.0490313	8313	114361921	114414334	52414	protein_coding	KNOWN	PTPN22	protein_coding	PTPN22-006	114414334	1	3019	0.14519475	3019	1	0	NA	NA	NA	NA	NA	NA	NA	NA	NA	NA	0	NA	NA	NA	NA	NA	NA	NA	NA	NA	NA	0.378124375	3011	-2.78393880605712	-7.05490772158539	3.58436752320704
8079	chr1	-	ENSG00000235527.2	processed_transcript,	lincRNA	0.0477652	0.0490313	8340	114466623	114471854	5232	lincRNA	NOVEL	RP5-1073O3.7	processed_transcript	RP5-1073O3.7-002	114471854	1	3026	0.04839825	3026	1	2	-584|-1595.5	4|4	0|0.206896551724138	0.25|0.0344827586206897	0|0.0689655172413793	24|29	NA|7	NA|2	NA|4	+|+	0	NA	NA	NA	NA	NA	NA	NA	NA	NA	NA	0.472305539	3018	-4.36890130677828	-4.00183047226492	2.82502276583102
8082	chr1	+	ENSG00000163349.15	protein_coding,protein_coding,protein_coding,	protein_coding	0.143296	0.0490313	8343	114471996	114520422	48427	protein_coding	KNOWN	HIPK1	protein_coding	HIPK1-004	114471996	1	3027	0.28849095	3027	1	0	NA	NA	NA	NA	NA	NA	NA	NA	NA	NA	2	442|1453.5	4|4	0|0.206896551724138	0.25|0.0344827586206897	0|0.0689655172413793	24|29	NA|7	NA|2	NA|4	+|+	0.435512897	3019	-1.79340203284471	-3.93190429391789	6.27673211998556
8083	chr1	-	ENSG00000235527.2	processed_transcript,	lincRNA	0	0.147094	8344	114470257	114472114	1858	lincRNA	NOVEL	RP5-1073O3.7	processed_transcript	RP5-1073O3.7-004	114472114	1	3028	0.073547	3028	1	2	-324|-1335.5	4|4	0|0.206896551724138	0.25|0.0344827586206897	0|0.0689655172413793	24|29	NA|7	NA|2	NA|4	+|+	0	NA	NA	NA	NA	NA	NA	NA	NA	NA	NA	0.460707858	3020	-3.7651896949757	-2.89409929102777	3.47719186533061
8092	chr1	+	ENSG00000116774.7	protein_coding,	protein_coding	7.8335	8.38436	8354	114522065	114524876	2812	protein_coding	KNOWN	OLFML3	protein_coding	OLFML3-011	114522065	1	3030	8.10893	3030	1	0	NA	NA	NA	NA	NA	NA	NA	NA	NA	NA	0	NA	NA	NA	NA	NA	NA	NA	NA	NA	NA	0.397320536	3022	3.01951155864275	-3.68927360310836	0.581353182813457
8113	chr1	-	ENSG00000116752.5	protein_coding,	protein_coding	79.5291	92.2769	8376	115110178	115124260	14083	protein_coding	KNOWN	BCAS2	protein_coding	BCAS2-001	115124260	1	3041	85.903	3041	1	0	NA	NA	NA	NA	NA	NA	NA	NA	NA	NA	0	NA	NA	NA	NA	NA	NA	NA	NA	NA	NA	0.411517696	3033	6.42463661052988	-2.57931175850556	4.98891419591209
8125	chr1	-	ENSG00000213281.4	protein_coding,	protein_coding	0.0955304	0	8389	115247090	115259515	12426	protein_coding	KNOWN	NRAS	protein_coding	NRAS-001	115259515	1	3046	0.0477652	3046	1	0	NA	NA	NA	NA	NA	NA	NA	NA	NA	NA	1	23	4	0.055555556	0.111111111	0.111111111	18	NA	NA	NA	-	0.399520096	3038	-4.38789628437299	-4.2899471840286	7.05319231312131
8128	chr1	-	ENSG00000009307.11	retained_intron,	protein_coding	0.859774	0.637407	8392	115262837	115268969	6133	protein_coding	KNOWN	CSDE1	retained_intron	CSDE1-006	115268969	1	3047	0.7485905	3047	1	0	NA	NA	NA	NA	NA	NA	NA	NA	NA	NA	0	NA	NA	NA	NA	NA	NA	NA	NA	NA	NA	0.359928014	3039	-0.41775135507836	-6.31953519312882	3.17655447535392
8137	chr1	-	ENSG00000009307.11	processed_transcript,processed_transcript,protein_coding,protein_coding,	protein_coding	518.682	464.964	8401	115292442	115300608	8167	protein_coding	KNOWN	CSDE1	processed_transcript	CSDE1-011	115300608	1	3049	1967.292	3049	1	0	NA	NA	NA	NA	NA	NA	NA	NA	NA	NA	1	1927	4	0.392857143	0	0.071428571	28	4	7	4	+	0.380123975	3041	10.941995393619	-3.55095952333766	8.17145431598702
8149	chr1	-	ENSG00000052723.7	protein_coding,processed_transcript,	protein_coding	102.026	109.977	8413	115312100	115323306	11207	protein_coding	KNOWN	SIKE1	protein_coding	SIKE1-002	115323306	1	3050	212.003	3050	1	0	NA	NA	NA	NA	NA	NA	NA	NA	NA	NA	0	NA	NA	NA	NA	NA	NA	NA	NA	NA	NA	0.408318336	3042	7.72794086991461	-3.04072537889197	5.75302290017083
8151	chr1	+	ENSG00000198765.6	protein_coding,	protein_coding	0.0477652	0	8415	115397424	115537991	140568	protein_coding	KNOWN	SYCP1	protein_coding	SYCP1-001	115397424	1	3052	0.0238826	3052	1	1	-736.5	9	0.301587302	0.015873016	0.015873016	63	NA	NA	NA	-	1	619	3	0.0625	0.0625	0	16	NA	NA	NA	-	0.390521896	3044	-5.38789628437299	-5.91087069536944	2.42724465796911
8244	chr1	+	ENSG00000134247.8	protein_coding,	protein_coding	15.1416	11.3262	8510	117452739	117532972	80234	protein_coding	KNOWN	PTGFRN	protein_coding	PTGFRN-201	117452739	1	3097	13.2339	3097	1	2	-1415.5|-355.5	4|5	0.103448275862069|0.121212121212121	0.103448275862069|0.121212121212121	0|0.0909090909090909	29|33	NA|NA	NA|NA	NA|NA	-|+	1	904.5	4	0.047619048	0.095238095	0.095238095	21	NA	NA	NA	-	0.466306739	3089	3.72616637808506	-1.82817448842212	2.49371186739083
8274	chr1	+	ENSG00000198162.6	protein_coding,protein_coding,	protein_coding	12.9921	9.80626	8542	117910071	118071494	161424	protein_coding	KNOWN	MAN1A2	protein_coding	MAN1A2-001	117910071	1	3112	22.79836	3112	1	5	-1905|-870.5|-565.5|-476.5|-301.5	3|4|4|4|4	0.0416666666666667|0.16|0.0869565217391304|0.16|0.0476190476190476	0.0833333333333333|0.08|0.217391304347826|0.16|0.238095238095238	0.0416666666666667|0.08|0.0434782608695652|0.04|0.0476190476190476	24|25|23|25|21	NA|NA|NA|NA|1	NA|NA|NA|NA|3	NA|NA|NA|NA|5	-|-|-|+|-	0	NA	NA	NA	NA	NA	NA	NA	NA	NA	NA	0.471705659	3104	4.51085814274383	-2.77971213906818	5.54074188755696
8285	chr1	-	ENSG00000228217.1	processed_pseudogene,	pseudogene	0.191061	0.196125	8556	118320709	118321128	420	pseudogene	KNOWN	AL390877.1	processed_pseudogene	AL390877.1-001	118321128	1	3118	0.193593	3118	1	0	NA	NA	NA	NA	NA	NA	NA	NA	NA	NA	0	NA	NA	NA	NA	NA	NA	NA	NA	NA	NA	0.399720056	3110	-2.36890130677828	-5.58583407435805	4.65057226333836
8322	chr1	+	ENSG00000231365.1	processed_transcript,	processed_transcript	4.68099	6.27601	8595	119683019	119693557	10539	processed_transcript	NOVEL	RP11-418J17.1	processed_transcript	RP11-418J17.1-003	119683019	1	3135	5.4785	3135	1	0	NA	NA	NA	NA	NA	NA	NA	NA	NA	NA	0	NA	NA	NA	NA	NA	NA	NA	NA	NA	NA	0.360327934	3127	2.45378094085202	-3.51093809027893	4.07113210110908
8371	chr1	+	ENSG00000092621.6	processed_transcript,	protein_coding	27.1784	29.9581	8644	120254529	120272694	18166	protein_coding	KNOWN	PHGDH	processed_transcript	PHGDH-005	120254529	1	3161	28.56825	3161	1	1	-641.5	4	0.086956522	0	0.043478261	23	NA	NA	NA	-	3	781|963.5|1960.5	4|4|5	0|0.08|0.185185185185185	0.0714285714285714|0.16|0	0.107142857142857|0.04|0.111111111111111	28|25|27	NA|NA|NA	NA|NA|NA	NA|NA|NA	+|+|+	0.402119576	3153	4.83634075896536	-2.29321216217827	2.24593735970659
8413	chr1	+	ENSG00000223345.2	processed_transcript,	processed_transcript	0.238826	0.588376	8686	120906028	120915073	9046	processed_transcript	PUTATIVE	HIST2H2BA	processed_transcript	HIST2H2BA-001	120906028	1	3179	0.413601	3179	1	0	NA	NA	NA	NA	NA	NA	NA	NA	NA	NA	0	NA	NA	NA	NA	NA	NA	NA	NA	NA	NA	0.429114177	3171	-1.27368842109792	-4.91177154035826	4.07058271820367
8414	chr1	+	ENSG00000241013.1	unprocessed_pseudogene,	pseudogene	0.143296	0.294188	8687	120906043	120906423	381	pseudogene	KNOWN	HIST2H2BB	unprocessed_pseudogene	HIST2H2BB-001	120906043	1	3180	0.218742	3180	1	0	NA	NA	NA	NA	NA	NA	NA	NA	NA	NA	0	NA	NA	NA	NA	NA	NA	NA	NA	NA	NA	0.428114377	3172	-2.19269784032584	-5.0152808245763	4.06024217469839
8436	chr1	+	ENSG00000230880.1	processed_transcript,	lincRNA	0.191061	0.441282	8709	142618766	142621059	2294	lincRNA	NOVEL	AL583842.3	processed_transcript	AL583842.3-006	142618766	1	3194	0.3161715	3194	1	0	NA	NA	NA	NA	NA	NA	NA	NA	NA	NA	0	NA	NA	NA	NA	NA	NA	NA	NA	NA	NA	0.400319936	3186	-1.66122076723461	-5.57892154019564	2.47078463999533
8576	chr1	+	ENSG00000201699.1	snRNA,	snRNA	0.143296	0.0980626	8849	144534038	144534199	162	snRNA	KNOWN	U1.50	snRNA	U1.50-201	144534038	1	3252	0.1206793	3252	1	2	-374|-79.5	4|4	0.166666666666667|0.0740740740740741	0.0555555555555556|0.111111111111111	0.0555555555555556|0.0740740740740741	18|27	NA|NA	NA|NA	NA|NA	+|+	0	NA	NA	NA	NA	NA	NA	NA	NA	NA	NA	0.455508898	3244	-3.05074986161508	-4.94693871896005	0.867637994079423
8579	chr1	+	ENSG00000225241.2	processed_transcript,	processed_transcript	2.48379	2.40253	8852	144593720	144605701	11982	processed_transcript	NOVEL	NBPF8	processed_transcript	NBPF8-009	144593720	1	3253	2.44316	3253	1	0	NA	NA	NA	NA	NA	NA	NA	NA	NA	NA	2	331.5|539.5	5|4	0.0689655172413793|0.0476190476190476	0.0689655172413793|0.0952380952380952	0.103448275862069|0.142857142857143	29|21	NA|NA	NA|NA	NA|NA	+|-	0.454709058	3245	1.28874834729241	-2.97232787057794	6.63296980209258
8617	chr1	-	ENSG00000178104.13	retained_intron,	protein_coding	0.0955304	0	8890	144857640	144860234	2595	protein_coding	KNOWN	PDE4DIP	retained_intron	PDE4DIP-061	144860234	1	3261	0.0477652	3261	1	0	NA	NA	NA	NA	NA	NA	NA	NA	NA	NA	0	NA	NA	NA	NA	NA	NA	NA	NA	NA	NA	0.403919216	3253	-4.38789628437299	-7.13375505838685	1.44522454511711
8633	chr1	-	ENSG00000178104.13	protein_coding,	protein_coding	7.59467	7.94307	8908	144890594	144932365	41772	protein_coding	KNOWN	PDE4DIP	protein_coding	PDE4DIP-006	144932365	1	3263	7.76887	3263	1	0	NA	NA	NA	NA	NA	NA	NA	NA	NA	NA	0	NA	NA	NA	NA	NA	NA	NA	NA	NA	NA	0.391321736	3255	2.95770477058254	-3.37900831262189	5.75376101433258
8653	chr1	-	ENSG00000178104.13	processed_transcript,	protein_coding	0.382122	0.73547	8929	144952201	145039942	87742	protein_coding	KNOWN	PDE4DIP	processed_transcript	PDE4DIP-025	145039942	1	3265	0.558796	3265	1	1	-224	4	0.15	0.1	0.05	20	2	3	2	-	2	1087|413.5	4|4	0.125|0.0952380952380952	0|0.0952380952380952	0.125|0.0476190476190476	16|21	1|NA	1|NA	2|NA	-|+	0.412517497	3257	-0.839606401271013	-2.58536002560661	2.43718830626343
8660	chr1	-	ENSG00000178104.13	protein_coding,protein_coding,	protein_coding	0.573183	0.588376	8936	144851488	145075901	224414	protein_coding	KNOWN	PDE4DIP	protein_coding	PDE4DIP-037	145075901	1	3267	1.161559	3267	1	0	NA	NA	NA	NA	NA	NA	NA	NA	NA	NA	0	NA	NA	NA	NA	NA	NA	NA	NA	NA	NA	0.402919416	3259	0.216062435976782	-4.48291183479911	4.11572013431411
8668	chr1	+	ENSG00000223380.3	processed_transcript,	processed_transcript	27.8471	39.6663	8944	145096531	145100984	4454	processed_transcript	KNOWN	SEC22B	processed_transcript	SEC22B-002	145096531	1	3268	33.7567	3268	1	2	-1671|-371.5	4|4	0.2|0.24	0.1|0	0.1|0.16	20|25	1|5	2|1	5|7	+|-	0	NA	NA	NA	NA	NA	NA	NA	NA	NA	NA	0.422315537	3260	5.07710197030877	-4.97388829940108	7.10220727127389
8671	chr1	+	ENSG00000213240.6	protein_coding,protein_coding,	protein_coding	11.4159	11.1301	8947	145209119	145291654	82536	protein_coding	KNOWN	NOTCH2NL	protein_coding	NOTCH2NL-001	145209119	1	3271	22.546	3271	1	1	-271	4	0.038461538	0.038461538	0.115384615	26	NA	NA	NA	-	1	1173	4	0.05	0.15	0.05	20	NA	NA	NA	+	0.422915417	3263	4.49479959523964	-2.54438628920116	6.84204670564598
8672	chr1	+	ENSG00000255168.1	nonsense_mediated_decay,	protein_coding	11.4159	11.1301	8948	145209145	145319796	110652	protein_coding	NOVEL	RP11-458D21.5	nonsense_mediated_decay	RP11-458D21.5-001	145209145	1	3272	11.273	3272	1	1	-297	4	0.038461538	0.038461538	0.115384615	26	NA	NA	NA	-	1	1147	4	0.05	0.15	0.05	20	NA	NA	NA	+	0.423715257	3264	3.49479959523964	-2.7034944196768	6.82227447246865
8687	chr1	-	ENSG00000233396.1	processed_transcript,	processed_transcript	0.525417	0.784501	8963	145376327	145382362	6036	processed_transcript	NOVEL	RP11-458D21.1	processed_transcript	RP11-458D21.1-002	145382362	1	3279	0.654959	3279	1	1	-307.5	5	0.076923077	0.102564103	0.102564103	39	NA	NA	NA	+	0	NA	NA	NA	NA	NA	NA	NA	NA	NA	NA	0.465306939	3271	-0.610523497165563	-2.38292155251185	1.73995694496696
8694	chr1	+	ENSG00000117289.7	processed_transcript,	protein_coding	2.3405	3.72638	8970	145438511	145442592	4082	protein_coding	KNOWN	TXNIP	processed_transcript	TXNIP-005	145438511	1	3282	3.03344	3282	1	0	NA	NA	NA	NA	NA	NA	NA	NA	NA	NA	1	1682	5	0.166666667	0.1	0.166666667	30	NA	NA	NA	+	0.464507099	3274	1.60095477583151	-2.53934548502666	5.71024581032718
8699	chr1	-	ENSG00000121851.8	protein_coding,protein_coding,	protein_coding	67.1579	80.1172	8975	145456514	145470387	13874	protein_coding	KNOWN	POLR3GL	protein_coding	POLR3GL-004	145470387	1	3283	147.2751	3283	1	0	NA	NA	NA	NA	NA	NA	NA	NA	NA	NA	0	NA	NA	NA	NA	NA	NA	NA	NA	NA	NA	0.564487103	3275	7.20236972236756	-1.81745635670673	2.86232284152006
8701	chr1	+	ENSG00000181039.7	protein_coding,	protein_coding	0.0477652	0.147094	8977	145470508	145475646	5139	protein_coding	KNOWN	ANKRD34A	protein_coding	ANKRD34A-001	145470508	1	3284	0.0974296	3284	1	0	NA	NA	NA	NA	NA	NA	NA	NA	NA	NA	1	1933	1	0	0	0	20	NA	NA	NA	-	0.430513897	3276	-3.35949604697783	-1.89313852818855	3.62982890111825
8711	chr1	-	ENSG00000234222.1	processed_transcript,	processed_transcript	0	0.0490313	8987	145493884	145508218	14335	processed_transcript	NOVEL	RP11-315I20.1	processed_transcript	RP11-315I20.1-001	145508218	1	3290	0.02451565	3290	1	0	NA	NA	NA	NA	NA	NA	NA	NA	NA	NA	0	NA	NA	NA	NA	NA	NA	NA	NA	NA	NA	0.428914217	3282	-5.35015317649521	-5.64958414412261	2.92072242396054
8717	chr1	+	ENSG00000131779.6	protein_coding,	protein_coding	0	0.0490313	8993	145516560	145523729	7170	protein_coding	KNOWN	PEX11B	protein_coding	PEX11B-201	145516560	1	3292	0.02451565	3292	1	3	-452.5|-198.5|-75	5|5|4	0.0344827586206897|0.148148148148148|0.05	0.241379310344828|0.111111111111111|0.05	0.0344827586206897|0.037037037037037|0.05	29|27|20	NA|NA|NA	NA|NA|NA	NA|NA|NA	-|+|+	0	NA	NA	NA	NA	NA	NA	NA	NA	NA	NA	0.464707059	3284	-5.35015317649521	-4.69074936280838	5.9383858497732
8738	chr1	-	ENSG00000186364.6	processed_transcript,	protein_coding	6.30501	4.90313	9016	145587379	145589409	2031	protein_coding	KNOWN	NUDT17	processed_transcript	NUDT17-004	145589409	1	3297	5.60407	3297	1	1	-1946.5	4	0.32	0.08	0.04	25	4	7	2	-	1	865.5	4	0.095238095	0.047619048	0.142857143	21	3	4	1	-	0.416516697	3289	2.48647497647218	-3.29024005393677	2.17077499161999
8746	chr1	-	ENSG00000186141.4	protein_coding,	protein_coding	27.465	26.7711	9024	145592617	145610937	18321	protein_coding	KNOWN	POLR3C	protein_coding	POLR3C-002	145610937	1	3298	27.11805	3298	1	0	NA	NA	NA	NA	NA	NA	NA	NA	NA	NA	0	NA	NA	NA	NA	NA	NA	NA	NA	NA	NA	0.479904019	3290	4.76118153602848	-3.44503597176957	5.86322116641566
8749	chr1	+	ENSG00000121848.8	nonsense_mediated_decay,	protein_coding	2.53156	2.10835	9027	145611050	145687091	76042	protein_coding	KNOWN	RNF115	nonsense_mediated_decay	RNF115-002	145611050	1	3299	2.319955	3299	1	0	NA	NA	NA	NA	NA	NA	NA	NA	NA	NA	0	NA	NA	NA	NA	NA	NA	NA	NA	NA	NA	0.434513097	3291	1.21409682177247	-3.43563935961055	3.44443544236266
8806	chr1	+	ENSG00000186275.7	protein_coding,	protein_coding	0.191061	0.0490313	9086	146373546	146467638	94093	protein_coding	KNOWN	NBPF12	protein_coding	NBPF12-207	146373546	1	3324	0.12004615	3324	1	0	NA	NA	NA	NA	NA	NA	NA	NA	NA	NA	1	886	4	0.058823529	0.382352941	0.088235294	34	7	7	7	+	0.420915817	3316	-3.05833895924884	-4.10232273769807	3.75525638167094
8849	chr1	+	ENSG00000131778.12	processed_transcript,	protein_coding	0.382122	0.490313	9129	146743830	146747911	4082	protein_coding	KNOWN	CHD1L	processed_transcript	CHD1L-006	146743830	1	3342	0.4362175	3342	1	0	NA	NA	NA	NA	NA	NA	NA	NA	NA	NA	0	NA	NA	NA	NA	NA	NA	NA	NA	NA	NA	0.403119376	3334	-1.19688044628242	-6.76090016450883	0.79412868998773
8867	chr1	-	ENSG00000143140.6	protein_coding,	protein_coding	14.2818	11.8165	9147	147230592	147245458	14867	protein_coding	KNOWN	GJA5	protein_coding	GJA5-002	147245458	1	3353	13.04915	3353	1	2	-92.5|-231	5|4	0.290322580645161|0.153846153846154	0.032258064516129|0.0769230769230769	0.0645161290322581|0.0384615384615385	31|26	NA|1	NA|5	NA|4	-|-	0	NA	NA	NA	NA	NA	NA	NA	NA	NA	NA	0.449310138	3345	3.7058839299796	-6.16661923709096	1.22444289083222
8873	chr1	+	ENSG00000188092.9	protein_coding,processed_transcript,processed_transcript,	protein_coding	1.57625	1.17675	9153	147400506	147465571	65066	protein_coding	KNOWN	GPR89B	protein_coding	GPR89B-001	147400506	1	3357	4.1295	3357	1	1	-55.5	4	0	0.105263158	0.157894737	19	NA	NA	NA	-	0	NA	NA	NA	NA	NA	NA	NA	NA	NA	NA	0.429314137	3349	2.04596711065463	-1.95555966971555	5.9400880755572
8897	chr1	-	ENSG00000203836.5	processed_transcript,protein_coding,	protein_coding	0.143296	0.147094	9177	147574429	147624601	50173	protein_coding	KNOWN	NBPF24	protein_coding	NBPF24-202	147624601	1	3368	0.29039	3368	1	0	NA	NA	NA	NA	NA	NA	NA	NA	NA	NA	1	711	4	0.058823529	0.382352941	0.088235294	34	7	7	7	-	0.419316137	3360	-1.78393632199038	-4.15532192313892	3.69446258817879
8907	chr1	+	ENSG00000199879.1	snRNA,	snRNA	0	0.245157	9187	147735751	147735907	157	snRNA	NOVEL	U1.16	snRNA	U1.16-201	147735751	1	3377	0.1225785	3377	1	1	-80.5	4	0.103448276	0.206896552	0.068965517	29	NA	NA	NA	+	3	936.5|1308.5|1994.5	4|4|8	0.105263157894737|0.037037037037037|0.27027027027027	0.0526315789473684|0.185185185185185|0	0.0526315789473684|0.222222222222222|0	19|27|37	NA|NA|NA	NA|NA|NA	NA|NA|NA	+|+|-	0.440911818	3369	-3.02822213921478	-4.47006516948636	0.968092231797903
8963	chr1	+	ENSG00000243452.2	processed_transcript,	protein_coding	2.14943	0.833532	9243	148556009	148568877	12869	protein_coding	KNOWN	NBPF15	processed_transcript	NBPF15-003	148556009	1	3411	1.491481	3411	1	0	NA	NA	NA	NA	NA	NA	NA	NA	NA	NA	2	349.5|553.5	5|4	0.0689655172413793|0.0476190476190476	0.0689655172413793|0.0952380952380952	0.103448275862069|0.142857142857143	29|21	NA|NA	NA|NA	NA|NA	+|-	0.457108578	3403	0.57674559927529	-2.50864349890743	7.17212997281094
8990	chr1	+	ENSG00000232527.3	processed_transcript,processed_transcript,	processed_transcript	27.7038	17.161	9270	148928322	148932920	4599	processed_transcript	NOVEL	RP11-14N7.2	processed_transcript	RP11-14N7.2-001	148928322	1	3429	44.8648	3429	1	2	-849.5|-803	4|7	0.173913043478261|0.136363636363636	0|0	0.260869565217391|0.227272727272727	23|44	3|NA	3|NA	4|NA	-|-	5	100.5|1292|1561|1698|1988.5	4|4|4|4|5	0.0434782608695652|0.0833333333333333|0.1|0.178571428571429|0.114285714285714	0.0869565217391304|0.0833333333333333|0.133333333333333|0.178571428571429|0.114285714285714	0.217391304347826|0.0833333333333333|0.1|0.178571428571429|0.142857142857143	23|24|30|28|35	NA|NA|NA|NA|NA	NA|NA|NA|NA|NA	NA|NA|NA|NA|NA	+|-|-|-|-	0.398120376	3421	5.48751207477967	-6.34276609625381	6.24557649871991
9009	chr1	+	ENSG00000232721.1	processed_transcript,	lincRNA	0.0955304	0.0980626	9289	149230716	149232554	1839	lincRNA	NOVEL	RP11-403I13.5	processed_transcript	RP11-403I13.5-001	149230716	1	3445	0.0967965	3445	1	0	NA	NA	NA	NA	NA	NA	NA	NA	NA	NA	1	682.5	5	0.137931034	0.103448276	0.068965517	29	NA	NA	NA	+	0.445310938	3437	-3.36890130677828	-6.82488293672723	0.106015923277705
9032	chr1	-	ENSG00000240929.1	processed_pseudogene,	pseudogene	0	0.0490313	9312	149398799	149399179	381	pseudogene	KNOWN	RP5-998N21.5	processed_pseudogene	RP5-998N21.5-001	149399179	1	3460	0.02451565	3460	1	0	NA	NA	NA	NA	NA	NA	NA	NA	NA	NA	1	667	4	0.208333333	0	0.208333333	24	6	1	5	-	0.429514097	3452	-5.35015317649521	-4.60048543111418	3.62623493785136
9034	chr1	-	ENSG00000203818.5	protein_coding,	protein_coding	0.0477652	0.0490313	9314	149398877	149400542	1666	protein_coding	KNOWN	HIST2H3PS2	protein_coding	HIST2H3PS2-001	149400542	1	3462	0.04839825	3462	1	0	NA	NA	NA	NA	NA	NA	NA	NA	NA	NA	0	NA	NA	NA	NA	NA	NA	NA	NA	NA	NA	0.412117576	3454	-4.36890130677828	-6.02836925515517	3.3543184728498
9089	chr1	-	ENSG00000184678.8	protein_coding,	protein_coding	1.48072	5.14829	9370	149856010	149858232	2223	protein_coding	KNOWN	HIST2H2BE	protein_coding	HIST2H2BE-001	149858232	1	3499	3.314505	3499	1	0	NA	NA	NA	NA	NA	NA	NA	NA	NA	NA	1	753	5	0.033333333	0.133333333	0.1	30	NA	NA	NA	+	0.479504099	3491	1.72879342920114	-3.0514499468211	3.11979640188309
9090	chr1	+	ENSG00000178096.7	protein_coding,	protein_coding	19.0583	48.6391	9371	149858486	149872044	13559	protein_coding	KNOWN	BOLA1	protein_coding	BOLA1-002	149858486	1	3500	33.8487	3500	1	1	-1007	5	0.033333333	0.133333333	0.1	30	NA	NA	NA	+	0	NA	NA	NA	NA	NA	NA	NA	NA	NA	NA	0.458108378	3492	5.08102852131487	-3.74234723221048	3.42156696077201
9091	chr1	+	ENSG00000184260.4	protein_coding,	protein_coding	0.573183	0.490313	9372	149858525	149858961	437	protein_coding	KNOWN	HIST2H2AC	protein_coding	HIST2H2AC-001	149858525	1	3501	0.531748	3501	1	1	-1046	5	0.033333333	0.133333333	0.1	30	NA	NA	NA	+	0	NA	NA	NA	NA	NA	NA	NA	NA	NA	NA	0.457508498	3493	-0.9111853929271	-4.17342989994376	3.1612833997279
9092	chr1	-	ENSG00000184270.3	protein_coding,	protein_coding	0.764243	1.66706	9373	149859019	149859466	448	protein_coding	KNOWN	HIST2H2AB	protein_coding	HIST2H2AB-001	149859466	1	3502	1.2156515	3502	1	1	-1542	4	0	0.055555556	0.111111111	18	NA	NA	NA	-	1	1987	5	0.033333333	0.133333333	0.1	30	NA	NA	NA	+	0.452109578	3494	0.281729699766184	-3.40934335594043	3.11207488777857
9098	chr1	-	ENSG00000143368.9	protein_coding,	protein_coding	0.429887	0.147094	9379	149898274	149899483	1210	protein_coding	KNOWN	SF3B4	protein_coding	SF3B4-002	149899483	1	3505	0.2884905	3505	1	1	-1545	4	0.2	0.066666667	0.1	30	NA	NA	NA	-	0	NA	NA	NA	NA	NA	NA	NA	NA	NA	NA	0.48930214	3497	-1.79340428322128	-3.46242357292522	6.78042366095618
9137	chr1	+	ENSG00000250661.1	processed_transcript,	processed_transcript	0.238826	0.147094	9418	150131600	150136916	5317	processed_transcript	NOVEL	RP11-458I7.4	processed_transcript	RP11-458I7.4-001	150131600	1	3511	0.19296	3511	1	1	-220	5	0.076923077	0.038461538	0.153846154	26	NA	NA	NA	-	0	NA	NA	NA	NA	NA	NA	NA	NA	NA	NA	0.49990002	3503	-2.37362628253673	-2.92883322099136	4.00326508213431
9152	chr1	-	ENSG00000117362.8	processed_transcript,	protein_coding	0.620948	1.51997	9434	150239356	150240166	811	protein_coding	KNOWN	APH1A	processed_transcript	APH1A-005	150240166	1	3516	1.070459	3516	1	3	-35|-1187.5|-1606	4|3|4	0.05|0.210526315789474|0.208333333333333	0|0|0.125	0.15|0|0.0416666666666667	20|19|24	NA|NA|4	NA|NA|5	NA|NA|2	+|+|+	1	1652.5	4	0.129032258	0.258064516	0.096774194	31	NA	NA	NA	-	0.514097181	3508	0.0982295396473522	-5.71628204717993	5.34795798984095
9153	chr1	+	ENSG00000118292.4	protein_coding,	protein_coding	0	0.0490313	9435	150240600	150253327	12728	protein_coding	KNOWN	C1orf54	protein_coding	C1orf54-003	150240600	1	3517	0.02451565	3517	1	1	-399	4	0.05	0	0.15	20	NA	NA	NA	+	2	753.5|1172	3|4	0.210526315789474|0.208333333333333	0|0.125	0|0.0416666666666667	19|24	NA|4	NA|5	NA|2	+|+	0.51069786	3509	-5.35015317649521	-4.86898476362362	4.23926454458564
9155	chr1	-	ENSG00000117362.8	protein_coding,	protein_coding	41.7468	36.7735	9437	150237804	150241399	3596	protein_coding	KNOWN	APH1A	protein_coding	APH1A-002	150241399	1	3518	39.26015	3518	1	1	-373	4	0.208333333	0.125	0.041666667	24	4	5	2	+	2	1198|45.5	4|3	0.05|0.210526315789474	0|0	0.15|0	20|19	NA|NA	NA|NA	NA|NA	+|+	0.478504299	3510	5.2949937797608	-1.50054140174697	7.26788270079366
9162	chr1	+	ENSG00000118292.4	protein_coding,	protein_coding	11.6069	14.5133	9444	150245183	150253325	8143	protein_coding	KNOWN	C1orf54	protein_coding	C1orf54-002	150245183	1	3519	13.0601	3519	1	0	NA	NA	NA	NA	NA	NA	NA	NA	NA	NA	0	NA	NA	NA	NA	NA	NA	NA	NA	NA	NA	0.513497301	3511	3.70709403839895	-4.59698971041098	2.14869076348364
9168	chr1	+	ENSG00000187145.10	protein_coding,	protein_coding	581.971	591.122	9450	150266289	150281414	15126	protein_coding	KNOWN	MRPS21	protein_coding	MRPS21-001	150266289	1	3521	586.5465	3521	1	0	NA	NA	NA	NA	NA	NA	NA	NA	NA	NA	0	NA	NA	NA	NA	NA	NA	NA	NA	NA	NA	0.451109778	3513	9.19610167596568	-2.59578793196896	5.36558939426872
9174	chr1	+	ENSG00000117360.8	protein_coding,protein_coding,	protein_coding	29.1845	35.2045	9456	150294002	150325608	31607	protein_coding	KNOWN	PRPF3	protein_coding	PRPF3-201	150294002	1	3524	64.389	3524	1	0	NA	NA	NA	NA	NA	NA	NA	NA	NA	NA	0	NA	NA	NA	NA	NA	NA	NA	NA	NA	NA	0.480303939	3516	6.00874233911342	-2.2027661311692	7.01402771900494
9189	chr1	+	ENSG00000143374.8	protein_coding,protein_coding,	protein_coding	23.596	29.3698	9471	150459911	150480078	20168	protein_coding	KNOWN	TARS2	protein_coding	TARS2-012	150459911	1	3526	52.9658	3526	1	2	-595|-526.5	3|4	0.125|0.04	0|0.08	0|0	16|25	NA|NA	NA|NA	NA|NA	+|-	0	NA	NA	NA	NA	NA	NA	NA	NA	NA	NA	0.479504099	3518	5.72698920746061	-2.3575608483987	4.72677955621102
9199	chr1	+	ENSG00000143369.10	protein_coding,	protein_coding	47.5742	46.3346	9481	150480552	150486030	5479	protein_coding	KNOWN	ECM1	protein_coding	ECM1-012	150480552	1	3527	46.9544	3527	1	1	-1800.5	5	0.212121212	0.090909091	0.090909091	33	NA	NA	NA	-	3	1432|1614.5|1788	5|5|4	0.264705882352941|0.121212121212121|0.0909090909090909	0.147058823529412|0.0606060606060606|0.0909090909090909	0.0588235294117647|0.121212121212121|0.0909090909090909	34|33|22	NA|NA|NA	NA|NA|NA	NA|NA|NA	-|-|-	0.49710058	3519	5.55318845107841	-2.39957228865349	2.06276139823784
9205	chr1	+	ENSG00000228126.1	processed_transcript,	processed_transcript	0.143296	0	9487	150488233	150490508	2276	processed_transcript	NOVEL	RP11-54A4.8	processed_transcript	RP11-54A4.8-001	150488233	1	3528	0.071648	3528	1	0	NA	NA	NA	NA	NA	NA	NA	NA	NA	NA	1	77	5	0.157894737	0.131578947	0.157894737	38	NA	NA	NA	-	0.555488902	3520	-3.80292975647158	-1.63208885411825	3.25342238494238
9207	chr1	+	ENSG00000143382.8	processed_transcript,	protein_coding	0.0477652	0.147094	9489	150521897	150524382	2486	protein_coding	KNOWN	ADAMTSL4	processed_transcript	ADAMTSL4-004	150521897	1	3529	0.1948592	3529	1	3	-934.5|-106.5|-69.5	4|4|6	0.130434782608696|0.037037037037037|0.032258064516129	0.0434782608695652|0.259259259259259|0.193548387096774	0.130434782608696|0.037037037037037|0.032258064516129	23|27|31	1|NA|NA	5|NA|NA	2|NA|NA	-|+|+	5	50.5|108|153.5|924.5|1355	4|6|5|5|5	0.193548387096774|0.075|0.121212121212121|0.0740740740740741|0.0625	0.225806451612903|0.275|0.212121212121212|0.111111111111111|0.125	0.0645161290322581|0.025|0|0.111111111111111|0.1875	31|40|33|27|32	7|NA|NA|NA|NA	5|NA|NA|NA|NA	5|NA|NA|NA|NA	+|-|-|+|-	0.50109978	3521	-2.35949604697783	-2.3081389128166	0.182467846917354
9208	chr1	+	ENSG00000143382.8	protein_coding,protein_coding,	protein_coding	0.0477652	0.147094	9491	150521898	150533408	11511	protein_coding	KNOWN	ADAMTSL4	protein_coding	ADAMTSL4-201	150521898	1	3531	0.1948592	3531	1	3	-935.5|-107.5|-70.5	4|4|6	0.130434782608696|0.037037037037037|0.032258064516129	0.0434782608695652|0.259259259259259|0.193548387096774	0.130434782608696|0.037037037037037|0.032258064516129	23|27|31	1|NA|NA	5|NA|NA	2|NA|NA	-|+|+	5	49.5|107|152.5|923.5|1354	4|6|5|5|5	0.193548387096774|0.075|0.121212121212121|0.0740740740740741|0.0625	0.225806451612903|0.275|0.212121212121212|0.111111111111111|0.125	0.0645161290322581|0.025|0|0.111111111111111|0.1875	31|40|33|27|32	7|NA|NA|NA|NA	5|NA|NA|NA|NA	5|NA|NA|NA|NA	+|-|-|+|-	0.50129974	3522	-2.35949604697783	-2.3117157290829	0.143262992251748
9251	chr1	-	ENSG00000163131.5	protein_coding,	protein_coding	8.12009	8.23726	9534	150702551	150738305	35755	protein_coding	KNOWN	CTSS	protein_coding	CTSS-201	150738305	1	3543	8.178675	3543	1	0	NA	NA	NA	NA	NA	NA	NA	NA	NA	NA	0	NA	NA	NA	NA	NA	NA	NA	NA	NA	NA	0.375324935	3534	3.03186713586086	-6.28537551602881	0.351913221370638
9281	chr1	+	ENSG00000143379.7	processed_transcript,protein_coding,	protein_coding	3.96451	4.46185	9564	150898900	150917586	18687	protein_coding	KNOWN	SETDB1	protein_coding	SETDB1-009	150898900	1	3553	8.42636	3553	1	1	-13	4	0.25	0	0.041666667	24	NA	NA	NA	-	1	166	5	0.083333333	0.083333333	0.083333333	24	NA	NA	NA	+	0.480303939	3544	3.07490955358353	-4.08998574289404	5.28600328857207
9293	chr1	-	ENSG00000143418.13	retained_intron,	protein_coding	0.812009	0.637407	9576	150938963	150940648	1686	protein_coding	KNOWN	LASS2	retained_intron	LASS2-007	150940648	1	3554	0.724708	3554	1	0	NA	NA	NA	NA	NA	NA	NA	NA	NA	NA	1	1170.5	4	0.095238095	0.047619048	0.095238095	21	NA	NA	NA	-	0.523895221	3545	-0.464528274668995	-6.04732647852566	3.07509650023663
9306	chr1	-	ENSG00000143409.10	processed_transcript,	protein_coding	18.1508	16.2784	9589	150971887	150979347	7461	protein_coding	KNOWN	FAM63A	processed_transcript	FAM63A-003	150979347	1	3558	17.2146	3558	1	0	NA	NA	NA	NA	NA	NA	NA	NA	NA	NA	0	NA	NA	NA	NA	NA	NA	NA	NA	NA	NA	0.477504499	3549	4.10556075359241	-2.55198073730803	4.98288645256084
9318	chr1	+	ENSG00000143363.10	protein_coding,	protein_coding	0.0955304	0.0980626	9601	150997218	151008187	10970	protein_coding	KNOWN	PRUNE	protein_coding	PRUNE-004	150997218	1	3561	0.0967965	3561	1	1	-977	4	0.25	0.071428571	0.214285714	28	6	6	4	+	0	NA	NA	NA	NA	NA	NA	NA	NA	NA	NA	0.478504299	3552	-3.36890130677828	-2.80066879939757	2.47701722608847
9339	chr1	+	ENSG00000143458.6	processed_transcript,	protein_coding	1.48072	1.7161	9622	151043280	151070478	27199	protein_coding	KNOWN	GABPB2	processed_transcript	GABPB2-005	151043280	1	3567	1.59841	3567	1	0	NA	NA	NA	NA	NA	NA	NA	NA	NA	NA	1	285	5	0.166666667	0.111111111	0	36	NA	NA	NA	+	0.470705859	3558	0.67663751408461	-4.27311301864288	2.43729483798856
9353	chr1	-	ENSG00000163155.7	protein_coding,	protein_coding	1.76731	2.54963	9636	151132224	151138395	6172	protein_coding	KNOWN	LYSMD1	protein_coding	LYSMD1-001	151138395	1	3571	2.15847	3571	1	0	NA	NA	NA	NA	NA	NA	NA	NA	NA	NA	1	430	4	0.214285714	0.035714286	0.178571429	28	NA	NA	NA	-	0.49590082	3562	1.11000904130435	-2.33482011500883	5.20566825881364
9358	chr1	+	ENSG00000163156.6	protein_coding,	protein_coding	15.7625	18.9751	9641	151138555	151141614	3060	protein_coding	KNOWN	SCNM1	protein_coding	SCNM1-004	151138555	1	3572	17.3688	3572	1	1	-590	4	0.214285714	0.035714286	0.178571429	28	NA	NA	NA	-	0	NA	NA	NA	NA	NA	NA	NA	NA	NA	NA	0.462507499	3563	4.11842617744156	-2.58969575140664	6.35896325825469
9368	chr1	-	ENSG00000163159.6	protein_coding,	protein_coding	38.0211	46.6778	9651	151148938	151162634	13697	protein_coding	KNOWN	VPS72	protein_coding	VPS72-002	151162634	1	3574	42.34945	3574	1	2	-119|-1209	4|4	0.136363636363636|0.333333333333333	0.0454545454545455|0.0666666666666667	0.227272727272727|0	22|30	6|NA	1|NA	3|NA	-|+	1	173.5	4	0.238095238	0.095238095	0.047619048	21	3	4	1	-	0.460107978	3565	5.40427132802394	-2.49150445164052	6.59144383364721
9375	chr1	+	ENSG00000143398.14	protein_coding,protein_coding,	protein_coding	33.1968	43.7359	9658	151171029	151222007	50979	protein_coding	KNOWN	PIP5K1A	protein_coding	PIP5K1A-002	151171029	1	3575	76.9327	3575	1	0	NA	NA	NA	NA	NA	NA	NA	NA	NA	NA	1	1871.5	3	0	0.066666667	0.066666667	15	NA	NA	NA	+	0.477304539	3566	6.26552503638246	-2.36720507829317	6.64431564031854
9397	chr1	+	ENSG00000143373.12	protein_coding,	protein_coding	0.0477652	0.0490313	9683	151254094	151259181	5088	protein_coding	KNOWN	ZNF687	protein_coding	ZNF687-004	151254094	1	3577	0.04839825	3577	1	1	-32	4	0.125	0.166666667	0.041666667	24	NA	NA	NA	-	1	1118	4	0.083333333	0.125	0.083333333	24	NA	NA	NA	+	0.476904619	3568	-4.36890130677828	-2.8046952006611	1.483494387032
9432	chr1	-	ENSG00000143390.13	nonsense_mediated_decay,protein_coding,	protein_coding	7.8335	10.3946	9724	151317598	151319769	2172	protein_coding	KNOWN	RFX5	nonsense_mediated_decay	RFX5-014	151319769	1	3584	18.2281	3584	1	0	NA	NA	NA	NA	NA	NA	NA	NA	NA	NA	0	NA	NA	NA	NA	NA	NA	NA	NA	NA	NA	0.474305139	3575	4.18809228525878	-2.19481819493948	4.60917888157652
9487	chr1	+	ENSG00000232536.1	processed_transcript,	processed_transcript	0	0.0490313	9780	151512992	151534331	21340	processed_transcript	PUTATIVE	RP11-74C1.4	processed_transcript	RP11-74C1.4-001	151512992	1	3594	0.02451565	3594	1	0	NA	NA	NA	NA	NA	NA	NA	NA	NA	NA	1	807.5	4	0.173913043	0.086956522	0.130434783	23	NA	NA	NA	-	0.50189962	3585	-5.35015317649521	-3.42475352560332	2.89006763425281
9492	chr1	+	ENSG00000250734.1	processed_transcript,	processed_transcript	1.28966	0.637407	9785	151584514	151585839	1326	processed_transcript	PUTATIVE	RP11-404E16.1	processed_transcript	RP11-404E16.1-001	151584514	1	3598	0.9635335	3598	1	0	NA	NA	NA	NA	NA	NA	NA	NA	NA	NA	2	508|647.5	5|4	0.111111111111111|0.0526315789473684	0.138888888888889|0.0526315789473684	0.0277777777777778|0.105263157894737	36|19	NA|1	NA|4	NA|1	-|-	0.435912817	3589	-0.0535932680719293	-1.47906688677899	4.88648440987585
9515	chr1	-	ENSG00000143436.6	processed_transcript,	protein_coding	0	0.0980626	9810	151732130	151733995	1866	protein_coding	KNOWN	MRPL9	processed_transcript	MRPL9-011	151733995	1	3610	0.0490313	3610	1	1	-1729	4	0.088235294	0.147058824	0.117647059	34	NA	NA	NA	-	0	NA	NA	NA	NA	NA	NA	NA	NA	NA	NA	0.464507099	3600	-4.35015317649521	-6.46488663487849	2.46243246689726
9516	chr1	+	ENSG00000143450.9	protein_coding,protein_coding,	protein_coding	5.58853	4.60894	9811	151735445	151743805	8361	protein_coding	KNOWN	OAZ3	protein_coding	OAZ3-201	151735445	1	3611	10.19747	3611	1	0	NA	NA	NA	NA	NA	NA	NA	NA	NA	NA	1	279	4	0.088235294	0.147058824	0.117647059	34	NA	NA	NA	-	0.441111778	3601	3.35013935775059	-3.5526514395255	4.88285097155493
9522	chr1	-	ENSG00000143436.6	processed_transcript,	protein_coding	169.089	162.441	9817	151732123	151735972	3850	protein_coding	KNOWN	MRPL9	processed_transcript	MRPL9-003	151735972	1	3612	165.765	3612	1	0	NA	NA	NA	NA	NA	NA	NA	NA	NA	NA	1	248	4	0.088235294	0.147058824	0.117647059	34	NA	NA	NA	-	0.446310738	3602	7.37299561484241	-1.85662876009542	5.12557886288662
9540	chr1	+	ENSG00000203288.3	processed_transcript,	processed_transcript	1.28966	1.96125	9836	151763318	151766878	3561	processed_transcript	NOVEL	RP11-98D18.9	processed_transcript	RP11-98D18.9-001	151763318	1	3618	1.625455	3618	1	2	-533.5|-480.5	4|4	0.238095238095238|0.259259259259259	0.0476190476190476|0.0740740740740741	0|0.111111111111111	21|27	5|3	2|7	1|4	-|-	1	422	4	0.1	0.233333333	0.033333333	30	NA	NA	NA	+	0.435712857	3608	0.70084361620945	-1.40231816458432	4.22674372668757
9564	chr1	-	ENSG00000163191.5	protein_coding,	protein_coding	114.684	97.082	9861	152004982	152009511	4530	protein_coding	KNOWN	S100A11	protein_coding	S100A11-001	152009511	1	3632	105.883	3632	1	1	-39.5	4	0.095238095	0.095238095	0	21	NA	NA	NA	-	3	459|271.5|14.5	4|4|5	0.107142857142857|0.304347826086957|0.137931034482759	0.285714285714286|0.0434782608695652|0.172413793103448	0.0357142857142857|0.0434782608695652|0.0689655172413793	28|23|29	5|NA|NA	7|NA|NA	3|NA|NA	+|-|-	0.452309538	3622	6.72632716640945	-3.16720553377748	6.06876219400069
9687	chr1	-	ENSG00000196154.6	protein_coding,	protein_coding	0.0955304	0.147094	9985	153516097	153522612	6516	protein_coding	KNOWN	S100A4	protein_coding	S100A4-006	153522612	1	3716	0.1213122	3716	1	1	-150.5	4	0.275862069	0.034482759	0.068965517	29	NA	NA	NA	-	1	267.5	4	0.111111111	0.074074074	0.222222222	27	NA	NA	NA	-	0.517696461	3705	-3.04320344966855	-6.07623772165793	1.68985912507725
9692	chr1	-	ENSG00000196754.5	protein_coding,	protein_coding	1.14637	1.61803	9990	153533819	153539231	5413	protein_coding	KNOWN	S100A2	protein_coding	S100A2-002	153539231	1	3717	1.3822	3717	1	0	NA	NA	NA	NA	NA	NA	NA	NA	NA	NA	2	1076|404	6|5	0.1875|0.0454545454545455	0.03125|0.0454545454545455	0.09375|0.181818181818182	32|22	NA|NA	NA|NA	NA|NA	-|+	0.520895821	3706	0.466966384273079	-2.42879312072043	1.95093567331031
9706	chr1	-	ENSG00000189171.8	protein_coding,	protein_coding	3.72569	3.57929	10004	153591280	153599744	8465	protein_coding	KNOWN	S100A13	protein_coding	S100A13-203	153599744	1	3720	3.65249	3720	1	2	-1119.5|-1373.5	3|5	0.0952380952380952|0.171428571428571	0.0952380952380952|0.0571428571428571	0.0476190476190476|0.2	21|35	NA|NA	NA|NA	NA|NA	+|+	0	NA	NA	NA	NA	NA	NA	NA	NA	NA	NA	0.556488702	3709	1.86888032313961	-3.11627594370978	7.24040070054251
9708	chr1	-	ENSG00000189171.8	protein_coding,	protein_coding	0.0477652	0	10006	153591280	153600715	9436	protein_coding	KNOWN	S100A13	protein_coding	S100A13-204	153600715	1	3722	0.0238826	3722	1	4	-148.5|-402.5|-1035.5|-1430	3|5|4|4	0.0952380952380952|0.171428571428571|0.185185185185185|0.25	0.0952380952380952|0.0571428571428571|0.037037037037037|0.0357142857142857	0.0476190476190476|0.2|0.148148148148148|0.107142857142857	21|35|27|28	NA|NA|NA|NA	NA|NA|NA|NA	NA|NA|NA|NA	+|+|-|-	0	NA	NA	NA	NA	NA	NA	NA	NA	NA	NA	0.538892222	3711	-5.38789628437299	-6.12574912716876	2.53223016770483
9720	chr1	-	ENSG00000189171.8	processed_transcript,	protein_coding	1.71955	1.22578	10019	153598808	153606816	8009	protein_coding	KNOWN	S100A13	processed_transcript	S100A13-007	153606816	1	3726	1.472665	3726	1	0	NA	NA	NA	NA	NA	NA	NA	NA	NA	NA	1	570.5	4	0.222222222	0.111111111	0.074074074	27	NA	NA	NA	+	0.460307938	3715	0.558429285224343	-2.55536898196763	4.47859988637434
9724	chr1	+	ENSG00000160679.8	protein_coding,	protein_coding	0.0477652	0.196125	10023	153610818	153616861	6044	protein_coding	KNOWN	C1orf77	protein_coding	C1orf77-005	153610818	1	3727	0.1219451	3727	1	0	NA	NA	NA	NA	NA	NA	NA	NA	NA	NA	0	NA	NA	NA	NA	NA	NA	NA	NA	NA	NA	0.4875025	3716	-3.03569630598431	-6.18749683353988	3.45125751851289
9732	chr1	-	ENSG00000143621.12	protein_coding,	protein_coding	764.052	840.642	10031	153639759	153643458	3700	protein_coding	KNOWN	ILF2	protein_coding	ILF2-002	153643458	1	3730	802.347	3730	1	0	NA	NA	NA	NA	NA	NA	NA	NA	NA	NA	1	247.5	5	0.129032258	0.161290323	0.161290323	31	NA	NA	NA	-	0.474105179	3719	9.6480824999091	-1.99757397296641	8.06646300947986
9748	chr1	-	ENSG00000233222.2	processed_transcript,	processed_transcript	0.477652	0.392251	10047	153723459	153724652	1194	processed_transcript	NOVEL	RP11-216N14.9	processed_transcript	RP11-216N14.9-001	153724652	1	3740	0.4349515	3740	1	0	NA	NA	NA	NA	NA	NA	NA	NA	NA	NA	0	NA	NA	NA	NA	NA	NA	NA	NA	NA	NA	0.476504699	3729	-1.20107355509942	-3.96531665411114	3.4840674782201
9783	chr1	-	ENSG00000198837.5	protein_coding,	protein_coding	2.86591	1.76513	10084	153901977	153919172	17196	protein_coding	KNOWN	DENND4B	protein_coding	DENND4B-001	153919172	1	3750	2.31552	3750	1	2	-936|-1215	5|5	0.175|0.2	0.125|0.133333333333333	0.2|0.1	40|30	NA|NA	NA|NA	NA|NA	-|-	2	762|442.5	5|4	0.15625|0.16	0.09375|0.16	0.15625|0	32|25	NA|2	NA|5	NA|5	+|-	0.528294341	3739	1.21133621818443	-0.702231554802611	5.26661610062171
9850	chr1	-	ENSG00000143549.13	protein_coding,nonsense_mediated_decay,	protein_coding	2539.96	2944.87	10152	154128840	154155684	26845	protein_coding	KNOWN	TPM3	protein_coding	TPM3-003	154155684	1	3766	5484.83	3766	1	1	-183.5	4	0.142857143	0.095238095	0.095238095	21	NA	NA	NA	+	0	NA	NA	NA	NA	NA	NA	NA	NA	NA	NA	0.459508098	3755	12.4212311902572	-1.78428037059788	7.46998893231696
9864	chr1	-	ENSG00000143612.13	protein_coding,	protein_coding	181.269	188.525	10166	154179652	154193061	13410	protein_coding	KNOWN	C1orf43	protein_coding	C1orf43-006	154193061	1	3772	184.897	3772	1	3	-314.5|-524|-927	5|4|5	0.290322580645161|0.153846153846154|0.09375	0|0.115384615384615|0.0625	0.032258064516129|0.0384615384615385|0.09375	31|26|32	NA|NA|NA	NA|NA|NA	NA|NA|NA	+|-|+	0	NA	NA	NA	NA	NA	NA	NA	NA	NA	NA	0.439512098	3761	7.5305780066194	-2.17970579087124	7.60253002479702
9878	chr1	+	ENSG00000252817.1	miRNA,	miRNA	0.0477652	0	10180	154226921	154226997	77	miRNA	NOVEL	AL590431.1	miRNA	AL590431.1-201	154226921	1	3774	0.0238826	3774	1	0	NA	NA	NA	NA	NA	NA	NA	NA	NA	NA	0	NA	NA	NA	NA	NA	NA	NA	NA	NA	NA	0.461107778	3763	-5.38789628437299	-6.79253687936308	3.09778811410137
9893	chr1	+	ENSG00000143575.10	protein_coding,protein_coding,	protein_coding	14.1385	22.7015	10197	154245144	154247959	2816	protein_coding	KNOWN	HAX1	protein_coding	HAX1-006	154245144	1	3778	36.84	3778	1	0	NA	NA	NA	NA	NA	NA	NA	NA	NA	NA	1	565.5	4	0.2	0.08	0.12	25	3	6	3	-	0.484303139	3767	5.20320115631661	-2.67005435410385	5.84022784253402
9909	chr1	+	ENSG00000143515.12	retained_intron,	protein_coding	0	0.0490313	10213	154319091	154321935	2845	protein_coding	KNOWN	ATP8B2	retained_intron	ATP8B2-006	154319091	1	3785	0.02451565	3785	1	0	NA	NA	NA	NA	NA	NA	NA	NA	NA	NA	0	NA	NA	NA	NA	NA	NA	NA	NA	NA	NA	0.542691462	3774	-5.35015317649521	-5.60677272145072	2.62027016788871
9946	chr1	-	ENSG00000160710.10	protein_coding,	protein_coding	19.3449	21.4757	10250	154554543	154600440	45898	protein_coding	KNOWN	ADAR	protein_coding	ADAR-002	154600440	1	3799	20.4103	3799	1	0	NA	NA	NA	NA	NA	NA	NA	NA	NA	NA	1	40	4	0.1	0	0.05	20	NA	NA	NA	-	0.361327734	3788	4.35122548281074	-2.89302735856824	6.4912991726636
9954	chr1	-	ENSG00000143603.11	protein_coding,	protein_coding	0.382122	0.833532	10258	154680002	154842756	162755	protein_coding	KNOWN	KCNN3	protein_coding	KCNN3-001	154842756	1	3801	0.607827	3801	1	1	-310	4	0.230769231	0.076923077	0.038461538	26	NA	NA	NA	+	0	NA	NA	NA	NA	NA	NA	NA	NA	NA	NA	0.486302739	3790	-0.718267333319455	-1.62717822458966	1.56376925765427
10045	chr1	+	ENSG00000143590.7	processed_transcript,	protein_coding	1.00307	0.931595	10352	155057998	155059399	1402	protein_coding	KNOWN	EFNA3	processed_transcript	EFNA3-002	155057998	1	3818	0.9673325	3818	1	3	-844.5|-725.5|-340	4|4|5	0.210526315789474|0.28|0.0357142857142857	0|0.04|0.25	0.0526315789473684|0|0.0357142857142857	19|25|28	4|NA|NA	2|NA|NA	1|NA|NA	-|-|+	4	180.5|591|1048.5|1448	4|4|3|4	0.185185185185185|0|0.130434782608696|0.230769230769231	0.148148148148148|0.05|0.0434782608695652|0.0769230769230769	0.111111111111111|0.15|0.0434782608695652|0.0769230769230769	27|20|23|26	NA|NA|NA|NA	NA|NA|NA|NA	NA|NA|NA|NA	+|-|+|+	0.623075385	3806	-0.0479162241625207	-1.65190024173957	1.39036614206456
10073	chr1	-	ENSG00000163463.6	processed_transcript,processed_transcript,	protein_coding	495.612	399.458	10380	155141946	155145733	3788	protein_coding	KNOWN	KRTCAP2	processed_transcript	KRTCAP2-011	155145733	1	3827	895.07	3827	1	4	-688.5|-808.5|-1199|-1556	6|7|5|7	0.135135135135135|0.163265306122449|0.03125|0.19047619047619	0.243243243243243|0.102040816326531|0.0625|0.0952380952380952	0.0540540540540541|0.142857142857143|0.1875|0.0714285714285714	37|49|32|42	NA|NA|NA|NA	NA|NA|NA|NA	NA|NA|NA|NA	+|+|-|+	1	182.5	5	0.034482759	0.137931034	0.172413793	29	NA	NA	NA	-	0.582683463	3815	9.80585670422289	-0.951426893380178	6.15616705769221
10078	chr1	+	ENSG00000163462.12	protein_coding,	protein_coding	0.191061	0	10385	155145873	155154535	8663	protein_coding	KNOWN	TRIM46	protein_coding	TRIM46-203	155145873	1	3828	0.0955305	3828	1	1	-322.5	5	0.034482759	0.137931034	0.172413793	29	NA	NA	NA	-	4	548.5|668.5|1059|1416	6|7|5|7	0.135135135135135|0.163265306122449|0.03125|0.19047619047619	0.243243243243243|0.102040816326531|0.0625|0.0952380952380952	0.0540540540540541|0.142857142857143|0.1875|0.0714285714285714	37|49|32|42	NA|NA|NA|NA	NA|NA|NA|NA	NA|NA|NA|NA	+|+|-|+	0.4995001	3816	-3.38789477417907	-1.11241000090658	4.69578518646596
10121	chr1	+	ENSG00000173171.9	processed_transcript,	protein_coding	167.178	123.167	10428	155179042	155183614	4573	protein_coding	KNOWN	MTX1	processed_transcript	MTX1-004	155179042	1	3845	145.1725	3845	1	2	-554|-176.5	5|5	0.0384615384615385|0.0645161290322581	0.0769230769230769|0.225806451612903	0.153846153846154|0.0645161290322581	26|31	NA|NA	NA|NA	NA|NA	-|-	0	NA	NA	NA	NA	NA	NA	NA	NA	NA	NA	0.567486503	3833	7.1816243795332	-2.20675667609832	4.14158417412165
10144	chr1	-	ENSG00000177628.8	processed_transcript,protein_coding,	protein_coding	87.4103	114.439	10451	155204744	155211034	6291	protein_coding	KNOWN	GBA	protein_coding	GBA-201	155211034	1	3851	201.8493	3851	1	0	NA	NA	NA	NA	NA	NA	NA	NA	NA	NA	1	1169	6	0.15625	0.15625	0.0625	32	NA	NA	NA	+	0.49310138	3839	7.657134773431	-2.75418065373104	3.40395642020058
10167	chr1	-	ENSG00000116521.6	protein_coding,	protein_coding	114.78	97.9646	10474	155225770	155232050	6281	protein_coding	KNOWN	SCAMP3	protein_coding	SCAMP3-001	155232050	1	3853	106.3723	3853	1	1	-446	4	0.136363636	0	0.181818182	22	1	7	1	-	0	NA	NA	NA	NA	NA	NA	NA	NA	NA	NA	0.477104579	3841	6.73297870287472	-0.742697834455895	6.38679462445265
10215	chr1	-	ENSG00000225855.2	processed_transcript,	processed_transcript	0.143296	0.0980626	10522	155287737	155293959	6223	processed_transcript	KNOWN	C1orf104	processed_transcript	C1orf104-002	155293959	1	3865	0.1206793	3865	1	4	-339|-454|-1214|-1779.5	6|6|4|4	0.131578947368421|0.176470588235294|0.125|0.12	0.157894736842105|0.147058823529412|0.166666666666667|0.08	0.0526315789473684|0.0588235294117647|0.0416666666666667|0.16	38|34|24|25	NA|NA|6|5	NA|NA|2|2	NA|NA|4|5	-|+|-|+	4	1187.5|886|810.5|296	6|6|4|4	0.0857142857142857|0.222222222222222|0.217391304347826|0.0833333333333333	0.142857142857143|0.0555555555555556|0.0869565217391304|0.166666666666667	0.0285714285714286|0.222222222222222|0.0434782608695652|0.0416666666666667	35|36|23|24	NA|NA|5|2	NA|NA|4|7	NA|NA|2|1	-|+|-|-	0.567286543	3853	-3.05074986161508	-2.12204695482734	2.25587896953206
10223	chr1	+	ENSG00000160753.11	processed_transcript,	protein_coding	8.83656	5.19732	10530	155294318	155296521	2204	protein_coding	KNOWN	RUSC1	processed_transcript	RUSC1-015	155294318	1	3866	7.01694	3866	1	5	-1546.5|-1245|-1169.5|-655|-20	6|6|4|4|6	0.0857142857142857|0.222222222222222|0.217391304347826|0.0833333333333333|0.131578947368421	0.142857142857143|0.0555555555555556|0.0869565217391304|0.166666666666667|0.157894736842105	0.0285714285714286|0.222222222222222|0.0434782608695652|0.0416666666666667|0.0526315789473684	35|36|23|24|38	NA|NA|5|2|NA	NA|NA|4|7|NA	NA|NA|2|1|NA	-|+|-|-|-	3	95|855|1420.5	6|4|4	0.176470588235294|0.125|0.12	0.147058823529412|0.166666666666667|0.08	0.0588235294117647|0.0416666666666667|0.16	34|24|25	NA|6|5	NA|2|2	NA|4|5	+|-|+	0.620275945	3854	2.81084202636012	-1.79425341018035	4.6488710183908
10228	chr1	-	ENSG00000116539.5	processed_transcript,	protein_coding	0.0477652	0	10535	155312832	155316220	3389	protein_coding	KNOWN	ASH1L	processed_transcript	ASH1L-003	155316220	1	3867	0.0238826	3867	1	0	NA	NA	NA	NA	NA	NA	NA	NA	NA	NA	0	NA	NA	NA	NA	NA	NA	NA	NA	NA	NA	0.431113777	3855	-5.38789628437299	-7.13375505838685	0.854477544558307
10229	chr1	-	ENSG00000207720.1	miRNA,	miRNA	0.0477652	0	10536	155316141	155316236	96	miRNA	KNOWN	MIR555	miRNA	MIR555-201	155316236	1	3868	0.0238826	3868	1	0	NA	NA	NA	NA	NA	NA	NA	NA	NA	NA	0	NA	NA	NA	NA	NA	NA	NA	NA	NA	NA	0.431713657	3856	-5.38789628437299	-7.26074634956926	0.825082718892492
10238	chr1	+	ENSG00000235919.2	processed_transcript,	processed_transcript	0	0.0490313	10545	155531833	155533437	1605	processed_transcript	PUTATIVE	RP11-29H23.1	processed_transcript	RP11-29H23.1-002	155531833	1	3876	0.02451565	3876	1	1	-25.5	4	0.2	0.04	0	25	NA	NA	NA	-	3	804|867.5|963.5	3|3|4	0.1|0.0869565217391304|0.0869565217391304	0.05|0|0.217391304347826	0|0.130434782608696|0.0434782608695652	20|23|23	NA|NA|2	NA|NA|6	NA|NA|2	-|-|+	0.422315537	3864	-5.35015317649521	-3.37451249147969	4.43607198839772
10272	chr1	+	ENSG00000132676.10	processed_transcript,	protein_coding	0.0955304	0.147094	10579	155657751	155659128	1378	protein_coding	KNOWN	DAP3	processed_transcript	DAP3-006	155657751	1	3887	0.1213122	3887	1	1	-25.5	4	0.2	0.04	0	25	NA	NA	NA	-	1	753	4	0.111111111	0.055555556	0	18	NA	NA	NA	-	0.426914617	3875	-3.04320344966855	-3.57827100362421	4.49683634187482
10330	chr1	-	ENSG00000116580.12	processed_transcript,	protein_coding	18.9628	15.0036	10637	155734575	155827008	92434	protein_coding	KNOWN	GON4L	processed_transcript	GON4L-002	155827008	1	3895	16.9832	3895	1	0	NA	NA	NA	NA	NA	NA	NA	NA	NA	NA	1	159	4	0.045454545	0.136363636	0.181818182	22	5	1	4	-	0.476304739	3883	4.08603641415334	-3.3775081583457	6.11427231908673
10338	chr1	-	ENSG00000143622.5	processed_transcript,	protein_coding	252.535	241.234	10645	155870189	155881135	10947	protein_coding	KNOWN	RIT1	processed_transcript	RIT1-003	155881135	1	3898	246.8845	3898	1	1	-119.5	7	0.153846154	0.102564103	0.128205128	39	NA	NA	NA	-	1	375.5	4	0.161290323	0.032258065	0.225806452	31	NA	NA	NA	-	0.418716257	3886	7.94769245324982	-3.54421169826768	5.62540642852413
10516	chr1	-	ENSG00000163468.8	protein_coding,nonsense_mediated_decay,	protein_coding	400.416	440.154	10825	156278805	156308038	29234	protein_coding	KNOWN	CCT3	protein_coding	CCT3-201	156308038	1	3931	840.57	3931	1	0	NA	NA	NA	NA	NA	NA	NA	NA	NA	NA	1	378.5	5	0.114285714	0.142857143	0.057142857	35	NA	NA	NA	+	0.470305939	3919	9.7152241573001	-1.38375235813377	7.35181077180172
10524	chr1	+	ENSG00000163467.6	protein_coding,	protein_coding	0.286591	0.196125	10833	156308314	156316786	8473	protein_coding	KNOWN	C1orf182	protein_coding	C1orf182-005	156308314	1	3932	0.241358	3932	1	1	-654.5	5	0.114285714	0.142857143	0.057142857	35	NA	NA	NA	+	0	NA	NA	NA	NA	NA	NA	NA	NA	NA	NA	0.440911818	3920	-2.05075344805493	-1.72298763138784	1.11751896030265
10559	chr1	-	ENSG00000236947.1	processed_transcript,	processed_transcript	0.143296	0	10873	156422689	156426369	3681	processed_transcript	NOVEL	RP11-98G7.1	processed_transcript	RP11-98G7.1-002	156426369	1	3939	0.071648	3939	1	1	-1057.5	4	0.068965517	0.068965517	0.068965517	29	NA	NA	NA	+	0	NA	NA	NA	NA	NA	NA	NA	NA	NA	NA	0.51009798	3927	-3.80292975647158	-1.6858452238286	0.919710672636506
10564	chr1	-	ENSG00000116604.11	protein_coding,protein_coding,protein_coding,	protein_coding	73.7973	85.0203	10878	156433522	156470529	37008	protein_coding	KNOWN	MEF2D	protein_coding	MEF2D-201	156470529	1	3942	238.2264	3942	1	3	-160|-248.5|-312.5	4|4|4	0.0333333333333333|0.0476190476190476|0.263157894736842	0.166666666666667|0.0476190476190476|0	0.0666666666666667|0.0952380952380952|0	30|21|19	NA|NA|1	NA|NA|1	NA|NA|5	+|-|+	7	1380|1194|1099|781.5|736.5|661.5|515	5|4|5|4|6|4|6	0.09375|0.192307692307692|0.1|0.173913043478261|0.0769230769230769|0.235294117647059|0.1	0.03125|0.0384615384615385|0.025|0.0434782608695652|0.128205128205128|0|0.075	0.1875|0.153846153846154|0.275|0|0.0512820512820513|0|0.175	32|26|40|23|39|17|40	NA|NA|NA|NA|NA|3|NA	NA|NA|NA|NA|NA|1|NA	NA|NA|NA|NA|NA|1|NA	-|-|-|-|-|+|-	0.549290142	3930	7.89618948978873	-1.47866481734677	5.4942700568397
10580	chr1	+	ENSG00000163382.6	protein_coding,protein_coding,	protein_coding	81.9651	45.452	10896	156561554	156563923	2370	protein_coding	KNOWN	APOA1BP	protein_coding	APOA1BP-002	156561554	1	3946	127.4171	3946	1	0	NA	NA	NA	NA	NA	NA	NA	NA	NA	NA	3	12.5|270|747	4|4|7	0|0.0416666666666667|0.104166666666667	0.285714285714286|0.25|0.104166666666667	0|0.0416666666666667|0.145833333333333	21|24|48	2|NA|NA	2|NA|NA	2|NA|NA	+|+|+	0.466506699	3934	6.99341509711542	-2.67834198335117	5.18178048104134
10584	chr1	-	ENSG00000160818.11	retained_intron,	protein_coding	0.382122	0.392251	10900	156565512	156566294	783	protein_coding	KNOWN	GPATCH4	retained_intron	GPATCH4-016	156566294	1	3947	0.3871865	3947	1	0	NA	NA	NA	NA	NA	NA	NA	NA	NA	NA	0	NA	NA	NA	NA	NA	NA	NA	NA	NA	NA	0.481503699	3935	-1.36889944372782	-6.94417128867841	0.997679250623514
10586	chr1	+	ENSG00000256027.1	protein_coding,	protein_coding	0.0955304	0	10902	156566965	156569202	2238	protein_coding	KNOWN	AL365181.1	protein_coding	AL365181.1-201	156566965	1	3948	0.0477652	3948	1	0	NA	NA	NA	NA	NA	NA	NA	NA	NA	NA	0	NA	NA	NA	NA	NA	NA	NA	NA	NA	NA	0.51069786	3936	-4.38789628437299	-6.72994234714759	3.94731568673688
10621	chr1	-	ENSG00000223356.1	processed_transcript,	processed_transcript	0	0.0490313	10937	156682004	156682966	963	processed_transcript	PUTATIVE	RP11-66D17.5	processed_transcript	RP11-66D17.5-001	156682966	1	3956	0.02451565	3956	1	0	NA	NA	NA	NA	NA	NA	NA	NA	NA	NA	1	558.5	4	0.19047619	0.047619048	0.047619048	21	NA	NA	NA	-	0.486102779	3944	-5.35015317649521	-7.11363556741329	0.968092231797903
10628	chr1	+	ENSG00000143303.7	protein_coding,	protein_coding	5.44523	3.08897	10944	156698267	156706741	8475	protein_coding	KNOWN	RRNAD1	protein_coding	RRNAD1-001	156698267	1	3958	4.2671	3958	1	0	NA	NA	NA	NA	NA	NA	NA	NA	NA	NA	1	152	5	0	0.133333333	0.066666667	30	NA	NA	NA	+	0.49390122	3946	2.09325592066642	-2.95880472011159	5.66055934455048
10630	chr1	+	ENSG00000143303.7	protein_coding,	protein_coding	0.716478	0.539345	10946	156698741	156704262	5522	protein_coding	KNOWN	RRNAD1	protein_coding	RRNAD1-009	156698741	1	3960	0.6279115	3960	1	1	-322	5	0	0.133333333	0.066666667	30	NA	NA	NA	+	0	NA	NA	NA	NA	NA	NA	NA	NA	NA	NA	0.514297141	3948	-0.671366859828453	-2.83422824743593	4.87416013643441
10637	chr1	+	ENSG00000143303.7	processed_transcript,	protein_coding	0.143296	0.0490313	10953	156703264	156703933	670	protein_coding	KNOWN	RRNAD1	processed_transcript	RRNAD1-004	156703264	1	3962	0.09616365	3962	1	0	NA	NA	NA	NA	NA	NA	NA	NA	NA	NA	1	197	4	0.233333333	0.166666667	0.1	30	NA	NA	NA	-	0.50469906	3950	-3.37836453356587	-6.33110388593302	2.2887282831655
10647	chr1	+	ENSG00000143294.9	processed_transcript,	protein_coding	0.0955304	0.0490313	10963	156720402	156761584	41183	protein_coding	KNOWN	PRCC	processed_transcript	PRCC-006	156720402	1	3965	0.07228085	3965	1	1	-1423	4	0.090909091	0.045454545	0.227272727	22	1	1	7	-	0	NA	NA	NA	NA	NA	NA	NA	NA	NA	NA	0.547490502	3953	-3.79024271783377	-5.91957699658705	6.40299242148251
10658	chr1	-	ENSG00000143321.13	processed_transcript,	protein_coding	0.143296	0.147094	10974	156712318	156736717	24400	protein_coding	KNOWN	HDGF	processed_transcript	HDGF-009	156736717	1	3968	0.145195	3968	1	1	-1165	5	0.142857143	0.035714286	0.178571429	28	NA	NA	NA	+	0	NA	NA	NA	NA	NA	NA	NA	NA	NA	NA	0.49710058	3956	-2.78393632199038	-4.20501111748233	4.14269539972809
10661	chr1	+	ENSG00000143294.9	protein_coding,protein_coding,	protein_coding	32.5281	34.7632	10977	156737346	156770602	33257	protein_coding	KNOWN	PRCC	protein_coding	PRCC-201	156737346	1	3969	67.2913	3969	1	0	NA	NA	NA	NA	NA	NA	NA	NA	NA	NA	1	536	5	0.142857143	0.035714286	0.178571429	28	NA	NA	NA	+	0.487302539	3957	6.07234808771403	-3.72126351726245	7.27446901705209
10665	chr1	-	ENSG00000027869.7	processed_transcript,	protein_coding	0.0477652	0.245157	10983	156779453	156785203	5751	protein_coding	KNOWN	SH2D2A	processed_transcript	SH2D2A-004	156785203	1	3970	0.1464611	3970	1	1	-1208.5	4	0.142857143	0.047619048	0.047619048	21	NA	NA	NA	+	1	1256	5	0.038461538	0.153846154	0.115384615	26	NA	NA	NA	-	0.479104179	3958	-2.77141055849421	-3.21329321646612	1.77241441012439
10669	chr1	-	ENSG00000027869.7	processed_transcript,	protein_coding	0.0477652	0.0980626	10987	156784290	156786552	2263	protein_coding	KNOWN	SH2D2A	processed_transcript	SH2D2A-003	156786552	1	3972	0.0729139	3972	1	1	-1731.5	4	0.161290323	0.032258065	0.225806452	31	NA	NA	NA	-	1	140.5	4	0.142857143	0.047619048	0.047619048	21	NA	NA	NA	+	0.431913617	3960	-3.77766231967391	-3.92531374365351	1.56181587621204
10681	chr1	+	ENSG00000187800.9	protein_coding,	protein_coding	17.2432	14.7584	10999	156863512	156886221	22710	protein_coding	KNOWN	PEAR1	protein_coding	PEAR1-001	156863512	1	3976	16.0008	3976	1	2	-281.5|-64.5	5|8	0.161290322580645|0.132075471698113	0.161290322580645|0.169811320754717	0.0967741935483871|0.0377358490566038	31|53	NA|NA	NA|NA	NA|NA	+|-	0	NA	NA	NA	NA	NA	NA	NA	NA	NA	NA	0.50309938	3964	4.00007213294874	-3.22403749490624	7.22515393408432
10756	chr1	+	ENSG00000183853.13	protein_coding,protein_coding,protein_coding,	protein_coding	1.71955	1.47094	11074	157963063	158065841	102779	protein_coding	KNOWN	KIRREL	protein_coding	KIRREL-002	157963063	1	4005	4.785735	4005	1	1	-22	3	0.111111111	0.055555556	0	18	NA	NA	NA	+	6	64.5|296.5|321.5|843|1126.5|1303	4|8|5|4|3|8	0.260869565217391|0|0.121212121212121|0.208333333333333|0.12|0.208333333333333	0.0434782608695652|0.311111111111111|0.212121212121212|0.0833333333333333|0.16|0.104166666666667	0|0.0444444444444444|0.0303030303030303|0.0833333333333333|0.04|0.0833333333333333	23|45|33|24|25|48	5|NA|NA|7|NA|NA	1|NA|NA|4|NA|NA	5|NA|NA|1|NA|NA	+|+|-|+|+|+	0.473505299	3993	2.25874051288758	-4.41055860474301	5.77286354831142
10759	chr1	+	ENSG00000226520.1	processed_transcript,	processed_transcript	0.573183	0.392251	11077	157995340	158000956	5617	processed_transcript	PUTATIVE	RP11-444M10.3	processed_transcript	RP11-444M10.3-001	157995340	1	4006	0.482717	4006	1	1	-785	5	0.233333333	0.133333333	0.066666667	30	NA	NA	NA	-	1	391.5	4	0.130434783	0.086956522	0.086956522	23	NA	NA	NA	+	0.462507499	3994	-1.05075045935444	-6.71470904010318	3.9849768188365
10760	chr1	+	ENSG00000183853.13	protein_coding,	protein_coding	0.0955304	0	11078	158056470	158070052	13583	protein_coding	KNOWN	KIRREL	protein_coding	KIRREL-003	158056470	1	4007	0.0477652	4007	1	0	NA	NA	NA	NA	NA	NA	NA	NA	NA	NA	1	1493	4	0.166666667	0.111111111	0	18	1	2	2	+	0.486302739	3995	-4.38789628437299	-5.28092347187493	0.958844176387524
10852	chr1	+	ENSG00000213088.4	protein_coding,	protein_coding	0.286591	0.588376	11175	159174709	159175688	980	protein_coding	KNOWN	DARC	protein_coding	DARC-003	159174709	1	4055	0.4374835	4055	1	2	-1930|-1876.5	4|6	0.136363636363636|0.142857142857143	0|0.0285714285714286	0.0454545454545455|0.0571428571428571	22|35	1|NA	1|NA	3|NA	+|+	3	96|476|1469.5	5|4|5	0.277777777777778|0.192307692307692|0.225806451612903	0.0833333333333333|0.0384615384615385|0.0967741935483871	0.138888888888889|0.115384615384615|0.032258064516129	36|26|31	NA|NA|NA	NA|NA|NA	NA|NA|NA	-|-|-	0.536692661	4043	-1.19269948918141	-5.20445910806185	0.893246404888014
10952	chr1	-	ENSG00000132716.10	processed_transcript,	protein_coding	0.143296	0.0980626	11277	160187641	160189929	2289	protein_coding	KNOWN	DCAF8	processed_transcript	DCAF8-015	160189929	1	4099	0.1206793	4099	1	0	NA	NA	NA	NA	NA	NA	NA	NA	NA	NA	0	NA	NA	NA	NA	NA	NA	NA	NA	NA	NA	0.443711258	4087	-3.05074986161508	-7.47502160642546	2.11365115451706
10957	chr1	+	ENSG00000228606.1	processed_transcript,	processed_transcript	0.143296	0.588376	11282	160231534	160232568	1035	processed_transcript	NOVEL	RP11-574F21.2	processed_transcript	RP11-574F21.2-001	160231534	1	4100	0.365836	4100	1	0	NA	NA	NA	NA	NA	NA	NA	NA	NA	NA	1	198	5	0.133333333	0.1	0.133333333	30	NA	NA	NA	+	0.398320336	4088	-1.45073104477076	-3.84848923565757	3.60561903843795
11007	chr1	+	ENSG00000162736.10	protein_coding,	protein_coding	0.573183	0.73547	11333	160321866	160326544	4679	protein_coding	KNOWN	NCSTN	protein_coding	NCSTN-011	160321866	1	4110	0.6543265	4110	1	0	NA	NA	NA	NA	NA	NA	NA	NA	NA	NA	0	NA	NA	NA	NA	NA	NA	NA	NA	NA	NA	0.451109778	4098	-0.611917394347418	-6.31953519312882	2.75613772399513
11066	chr1	-	ENSG00000179914.4	protein_coding,	protein_coding	0.286591	0	11392	160846329	160854960	8632	protein_coding	KNOWN	ITLN1	protein_coding	ITLN1-001	160854960	1	4129	0.1432955	4129	1	0	NA	NA	NA	NA	NA	NA	NA	NA	NA	NA	0	NA	NA	NA	NA	NA	NA	NA	NA	NA	NA	0.390121976	4117	-2.80293479044865	-6.07623772165793	0.600509556409971
11076	chr1	-	ENSG00000158769.11	protein_coding,	protein_coding	178.546	156.802	11402	160965001	160990968	25968	protein_coding	KNOWN	F11R	protein_coding	F11R-001	160990968	1	4135	167.674	4135	1	1	-5	4	0	0.222222222	0	18	NA	NA	NA	-	0	NA	NA	NA	NA	NA	NA	NA	NA	NA	NA	0.459908018	4123	7.3895151876864	-3.71936196213158	4.58466503061077
11096	chr1	-	ENSG00000158773.10	retained_intron,	protein_coding	47.2876	57.5628	11423	161011397	161015729	4333	protein_coding	KNOWN	USF1	retained_intron	USF1-010	161015729	1	4145	52.4252	4145	1	0	NA	NA	NA	NA	NA	NA	NA	NA	NA	NA	0	NA	NA	NA	NA	NA	NA	NA	NA	NA	NA	0.5124975	4133	5.71218855504247	-1.56909064083668	5.39809896308968
11115	chr1	+	ENSG00000162755.9	protein_coding,protein_coding,	protein_coding	0.382122	0.0980626	11442	161068184	161070136	1953	protein_coding	KNOWN	KLHDC9	protein_coding	KLHDC9-001	161068184	1	4150	0.4801846	4150	1	0	NA	NA	NA	NA	NA	NA	NA	NA	NA	NA	2	126.5|1438.5	5|3	0.103448275862069|0.2	0.172413793103448|0	0.0344827586206897|0.08	29|25	NA|NA	NA|NA	NA|NA	-|+	0.476904619	4138	-1.05833895924884	-1.65962799985259	2.98357773408187
11120	chr1	-	ENSG00000143256.4	processed_transcript,	protein_coding	139.522	158.028	11447	161070346	161087845	17500	protein_coding	KNOWN	PFDN2	processed_transcript	PFDN2-002	161087845	1	4152	148.775	4152	1	2	-215|-250	4|5	0.181818181818182|0.0769230769230769	0.0909090909090909|0.115384615384615	0|0.0384615384615385	22|26	NA|NA	NA|NA	NA|NA	+|+	0	NA	NA	NA	NA	NA	NA	NA	NA	NA	NA	0.4915017	4140	7.21698830757675	-2.77872173850356	6.77392583258295
11123	chr1	+	ENSG00000158793.9	processed_transcript,	protein_coding	23.8826	24.2215	11450	161087895	161089742	1848	protein_coding	KNOWN	NIT1	processed_transcript	NIT1-004	161087895	1	4153	24.05205	4153	1	0	NA	NA	NA	NA	NA	NA	NA	NA	NA	NA	2	165|200	4|5	0.181818181818182|0.0769230769230769	0.0909090909090909|0.115384615384615	0|0.0384615384615385	22|26	NA|NA	NA|NA	NA|NA	+|+	0.460507898	4141	4.58808795764745	-2.52266871111578	5.28259743664574
11128	chr1	+	ENSG00000158793.9	processed_transcript,protein_coding,protein_coding,	protein_coding	23.8826	24.2215	11455	161087908	161095235	7328	protein_coding	KNOWN	NIT1	protein_coding	NIT1-002	161087908	1	4155	72.15615	4155	1	0	NA	NA	NA	NA	NA	NA	NA	NA	NA	NA	2	152|187	4|5	0.181818181818182|0.0769230769230769	0.0909090909090909|0.115384615384615	0|0.0384615384615385	22|26	NA|NA	NA|NA	NA|NA	+|+	0.462107578	4143	6.1730504583686	-2.56985819966942	5.31469118356053
11155	chr1	+	ENSG00000143222.7	processed_transcript,	protein_coding	68.8774	71.8309	11482	161123784	161128035	4252	protein_coding	KNOWN	UFC1	processed_transcript	UFC1-005	161123784	1	4158	70.35415	4158	1	1	-499.5	5	0.034482759	0.103448276	0.137931034	29	NA	NA	NA	+	0	NA	NA	NA	NA	NA	NA	NA	NA	NA	NA	0.473105379	4146	6.13656362151665	-2.75807935358027	4.56297822271215
11172	chr1	+	ENSG00000143224.11	retained_intron,processed_transcript,	protein_coding	17.6254	16.7687	11499	161136229	161139510	3282	protein_coding	KNOWN	PPOX	processed_transcript	PPOX-009	161136229	1	4161	34.3941	4161	1	1	-1252	5	0.15625	0.0625	0.15625	32	NA	NA	NA	-	1	1901	6	0.147058824	0	0.235294118	34	NA	NA	NA	-	0.519696061	4149	5.10408919961794	-2.01088574401093	4.047699953229
11207	chr1	+	ENSG00000158864.7	processed_transcript,protein_coding,	protein_coding	45.568	38.2935	11536	161172162	161173623	1462	protein_coding	KNOWN	NDUFS2	processed_transcript	NDUFS2-007	161172162	1	4166	83.8615	4166	1	1	-1439	4	0.071428571	0.142857143	0.142857143	28	NA	NA	NA	-	1	1205	5	0.076923077	0.038461538	0.192307692	26	NA	NA	NA	-	0.569286143	4154	6.38993673026136	-3.05384409755865	4.79009700809924
11229	chr1	+	ENSG00000158882.7	processed_transcript,protein_coding,	protein_coding	2.3405	2.20641	11558	161195850	161200405	4556	protein_coding	KNOWN	TOMM40L	processed_transcript	TOMM40L-003	161195850	1	4169	4.54691	4169	1	2	-1932.5|-928.5	8|4	0.207547169811321|0.19047619047619	0.0566037735849057|0	0.169811320754717|0.0952380952380952	53|21	NA|4	NA|1	NA|4	+|-	1	359.5	4	0.096774194	0.096774194	0.129032258	31	NA	NA	NA	+	0.49970006	4157	2.18488644814696	-2.42491423385261	5.11379429489792
11375	chr1	-	ENSG00000227941.1	processed_pseudogene,	pseudogene	0.382122	0.833532	11709	162511122	162511418	297	pseudogene	KNOWN	UQCRBP2	processed_pseudogene	UQCRBP2-001	162511418	1	4221	0.607827	4221	1	0	NA	NA	NA	NA	NA	NA	NA	NA	NA	NA	0	NA	NA	NA	NA	NA	NA	NA	NA	NA	NA	0.444111178	4209	-0.718267333319455	-5.39163734526464	2.27651214944184
11384	chr1	+	ENSG00000162733.10	protein_coding,protein_coding,	protein_coding	21.5899	24.6628	11718	162602255	162750237	147983	protein_coding	KNOWN	DDR2	protein_coding	DDR2-001	162602255	1	4223	46.2527	4223	1	0	NA	NA	NA	NA	NA	NA	NA	NA	NA	NA	0	NA	NA	NA	NA	NA	NA	NA	NA	NA	NA	0.414717057	4211	5.53146568025501	-5.32073120554983	5.57646929315263
11399	chr1	-	ENSG00000185860.8	processed_transcript,	protein_coding	1.14637	3.57929	11735	162794248	162825573	31326	protein_coding	KNOWN	C1orf110	processed_transcript	C1orf110-004	162825573	1	4227	2.36283	4227	1	0	NA	NA	NA	NA	NA	NA	NA	NA	NA	NA	0	NA	NA	NA	NA	NA	NA	NA	NA	NA	NA	0.409518096	4215	1.24051583456796	-6.36637720405711	4.55673910403252
11412	chr1	-	ENSG00000143248.7	processed_transcript,	protein_coding	0.238826	0.0490313	11748	163080911	163122506	41596	protein_coding	KNOWN	RGS5	processed_transcript	RGS5-003	163122506	1	4230	0.14392865	4230	1	0	NA	NA	NA	NA	NA	NA	NA	NA	NA	NA	0	NA	NA	NA	NA	NA	NA	NA	NA	NA	NA	0.342131574	4218	-2.79657429572912	-7.30568850369957	2.07801269205817
11417	chr1	-	ENSG00000143248.7	processed_transcript,	protein_coding	100.641	316.35	11753	163122263	163172705	50443	protein_coding	KNOWN	RGS5	processed_transcript	RGS5-005	163172705	1	4232	208.4955	4232	1	0	NA	NA	NA	NA	NA	NA	NA	NA	NA	NA	0	NA	NA	NA	NA	NA	NA	NA	NA	NA	NA	0.363727255	4220	7.7038724358056	-5.01062261694963	6.17234854273915
11454	chr1	+	ENSG00000185630.11	processed_transcript,	protein_coding	3.2958	6.32504	11790	164528437	164529594	1158	protein_coding	KNOWN	PBX1	processed_transcript	PBX1-006	164528437	1	4249	4.81042	4249	1	1	-143.5	8	0.196078431	0.098039216	0.019607843	51	NA	NA	NA	-	3	143.5|395.5|721	4|10|5	0.032258064516129|0.149253731343284|0.133333333333333	0.0645161290322581|0.0447761194029851|0.166666666666667	0.0645161290322581|0.119402985074627|0	31|67|30	NA|NA|NA	NA|NA|NA	NA|NA|NA	+|-|+	0.401519696	4237	2.26616286186731	-3.80549434220145	2.4160430963889
11499	chr1	+	ENSG00000143198.7	protein_coding,protein_coding,	protein_coding	45.8546	53.9835	11835	165600477	165624857	24381	protein_coding	KNOWN	MGST3	protein_coding	MGST3-002	165600477	1	4272	99.8381	4272	1	1	-786	4	0.076923077	0.038461538	0.076923077	26	NA	NA	NA	-	0	NA	NA	NA	NA	NA	NA	NA	NA	NA	NA	0.449310138	4260	6.64151857369229	-3.11252775755757	5.10922061272326
11507	chr1	-	ENSG00000206990.1	misc_RNA,	misc_RNA	0	0.245157	11843	165631822	165631924	103	misc_RNA	NOVEL	Y_RNA.529	misc_RNA	Y_RNA.529-201	165631924	1	4273	0.1225785	4273	1	0	NA	NA	NA	NA	NA	NA	NA	NA	NA	NA	0	NA	NA	NA	NA	NA	NA	NA	NA	NA	NA	0.396520696	4261	-3.02822213921478	-7.4245792000743	1.51048194566883
11533	chr1	-	ENSG00000236364.1	processed_transcript,	processed_transcript	0.0477652	0	11869	165865116	165869592	4477	processed_transcript	PUTATIVE	RP11-525G13.2	processed_transcript	RP11-525G13.2-001	165869592	1	4286	0.0238826	4286	1	0	NA	NA	NA	NA	NA	NA	NA	NA	NA	NA	1	1025	4	0.192307692	0.076923077	0.038461538	26	NA	NA	NA	+	0.468106379	4274	-5.38789628437299	-6.27416636127669	5.78559900901442
11562	chr1	-	ENSG00000152382.5	protein_coding,	protein_coding	1.48072	1.569	11900	166825747	166845564	19818	protein_coding	KNOWN	TADA1	protein_coding	TADA1-001	166845564	1	4308	1.52486	4308	1	1	-1891.5	4	0	0.142857143	0.238095238	21	5	2	1	+	1	247.5	4	0.037037037	0.296296296	0.074074074	27	NA	NA	NA	+	0.399920016	4296	0.608676792460848	-1.41611220668972	5.56549517457725
11568	chr1	+	ENSG00000143194.7	protein_coding,	protein_coding	0	0.0490313	11906	166958525	166987196	28672	protein_coding	KNOWN	MAEL	protein_coding	MAEL-003	166958525	1	4311	0.02451565	4311	1	0	NA	NA	NA	NA	NA	NA	NA	NA	NA	NA	2	228.5|909	4|4	0.0952380952380952|0.0384615384615385	0.142857142857143|0.0384615384615385	0.142857142857143|0.115384615384615	21|26	2|NA	2|NA	5|NA	+|+	0.372525495	4299	-5.35015317649521	-6.04732647852566	0.968092231797903
11596	chr1	-	ENSG00000198821.6	processed_transcript,	protein_coding	0.238826	0.0490313	11935	167400398	167408858	8461	protein_coding	KNOWN	CD247	processed_transcript	CD247-005	167408858	1	4321	0.14392865	4321	1	3	-1023|-1299.5|-1808.5	5|4|6	0.147058823529412|0.235294117647059|0.186046511627907	0.176470588235294|0|0.116279069767442	0.147058823529412|0|0.116279069767442	34|17|43	NA|1|NA	NA|1|NA	NA|3|NA	-|-|-	2	852.5|168.5	4|4	0.0952380952380952|0.103448275862069	0.0952380952380952|0.241379310344828	0.0476190476190476|0.0344827586206897	21|29	NA|NA	NA|NA	NA|NA	+|+	0.523895221	4309	-2.79657429572912	-3.22134397498449	0.907853627764333
11630	chr1	-	ENSG00000143158.6	protein_coding,	protein_coding	112.726	91.3944	11970	167885967	167905278	19312	protein_coding	KNOWN	BRP44	protein_coding	BRP44-001	167905278	1	4334	102.0602	4334	1	1	-820	4	0.166666667	0	0	24	NA	NA	NA	-	0	NA	NA	NA	NA	NA	NA	NA	NA	NA	NA	0.430313937	4322	6.67327656375782	-1.39812947649861	5.32618684537704
11633	chr1	+	ENSG00000143164.11	nonsense_mediated_decay,	protein_coding	140.048	197.645	11973	167905911	167993288	87378	protein_coding	KNOWN	DCAF6	nonsense_mediated_decay	DCAF6-002	167905911	1	4335	168.8465	4335	1	0	NA	NA	NA	NA	NA	NA	NA	NA	NA	NA	1	187	4	0.166666667	0	0	24	NA	NA	NA	-	0.428914217	4323	7.39956846396775	-1.96454071543048	6.05152549687186
11696	chr1	-	ENSG00000143156.9	processed_transcript,	protein_coding	0.0955304	0.196125	12038	169138759	169279309	140551	protein_coding	KNOWN	NME7	processed_transcript	NME7-016	169279309	1	4371	0.1458277	4371	1	0	NA	NA	NA	NA	NA	NA	NA	NA	NA	NA	0	NA	NA	NA	NA	NA	NA	NA	NA	NA	NA	0.331533693	4359	-2.77766330898839	-7.5272917806996	1.81239636952186
11711	chr1	-	ENSG00000117477.8	protein_coding,processed_transcript,	protein_coding	0.286591	0.294188	12053	169364108	169396712	32605	protein_coding	KNOWN	C1orf114	protein_coding	C1orf114-001	169396712	1	4375	0.580779	4375	1	2	-54|-1486.5	4|4	0.1|0.217391304347826	0.1|0.0434782608695652	0.1|0.130434782608696	20|23	2|4	4|5	1|1	-|-	0	NA	NA	NA	NA	NA	NA	NA	NA	NA	NA	0.377724455	4363	-0.783938806057124	-4.66124582323688	1.17608194918448
11726	chr1	-	ENSG00000174175.10	protein_coding,protein_coding,protein_coding,protein_coding,protein_coding,protein_coding,	protein_coding	0.286591	0.637407	12071	169558090	169599377	41288	protein_coding	KNOWN	SELP	protein_coding	SELP-001	169599377	1	4382	2.771994	4382	1	0	NA	NA	NA	NA	NA	NA	NA	NA	NA	NA	0	NA	NA	NA	NA	NA	NA	NA	NA	NA	NA	0.423515297	4370	1.47092413475521	-5.32650869546939	1.76530220570513
11740	chr1	-	ENSG00000171806.7	protein_coding,	protein_coding	0.0477652	0.0980626	12085	169761670	169763830	2161	protein_coding	KNOWN	C1orf156	protein_coding	C1orf156-002	169763830	1	4387	0.0729139	4387	1	0	NA	NA	NA	NA	NA	NA	NA	NA	NA	NA	1	696	4	0.15	0.05	0.05	20	NA	NA	NA	-	0.416716657	4375	-3.77766231967391	-4.57275434247582	3.17725639313547
11741	chr1	+	ENSG00000000460.11	processed_transcript,	protein_coding	0.812009	0.980626	12086	169763871	169773521	9651	protein_coding	KNOWN	C1orf112	processed_transcript	C1orf112-005	169763871	1	4388	0.8963175	4388	1	1	-737	4	0.15	0.05	0.05	20	NA	NA	NA	-	0	NA	NA	NA	NA	NA	NA	NA	NA	NA	NA	0.392321536	4376	-0.157918230307584	-4.92485893721293	5.55655979033305
11763	chr1	-	ENSG00000075945.8	protein_coding,protein_coding,	protein_coding	23.5483	21.6228	12108	169890467	170043836	153370	protein_coding	KNOWN	KIFAP3	protein_coding	KIFAP3-001	170043836	1	4398	45.1711	4398	1	0	NA	NA	NA	NA	NA	NA	NA	NA	NA	NA	0	NA	NA	NA	NA	NA	NA	NA	NA	NA	NA	0.353729254	4386	5.49732814138854	-2.94651882349204	4.71161891288076
11858	chr1	-	ENSG00000117533.10	nonsense_mediated_decay,	protein_coding	2.10167	1.27481	12205	171670232	171711200	40969	protein_coding	KNOWN	VAMP4	nonsense_mediated_decay	VAMP4-001	171711200	1	4443	1.68824	4443	1	0	NA	NA	NA	NA	NA	NA	NA	NA	NA	NA	0	NA	NA	NA	NA	NA	NA	NA	NA	NA	NA	0.405718856	4431	0.755520011981972	-3.795443564071	5.60197728902498
11868	chr1	+	ENSG00000010165.13	protein_coding,	protein_coding	31.334	37.9012	12215	171750822	171766857	16036	protein_coding	KNOWN	METTL13	protein_coding	METTL13-002	171750822	1	4447	34.6176	4447	1	0	NA	NA	NA	NA	NA	NA	NA	NA	NA	NA	0	NA	NA	NA	NA	NA	NA	NA	NA	NA	NA	0.435312937	4435	5.11343380260405	-2.06117526226037	5.00896423285159
11885	chr1	-	ENSG00000208024.1	miRNA,	miRNA	13.6131	14.7584	12233	172113675	172113784	110	miRNA	KNOWN	MIR199A2	miRNA	MIR199A2-201	172113784	1	4455	14.18575	4455	1	1	-727.5	9	0.301886792	0	0	53	NA	NA	NA	-	0	NA	NA	NA	NA	NA	NA	NA	NA	NA	NA	0.375724855	4443	3.82637052274158	-5.89361414609207	3.89187136650524
11886	chr1	-	ENSG00000230630.1	processed_transcript,	processed_transcript	1.28966	2.15738	12234	172109461	172113934	4474	processed_transcript	NOVEL	RP5-1116C7.1	processed_transcript	RP5-1116C7.1-001	172113934	1	4456	1.72352	4456	1	1	-577.5	9	0.301886792	0	0	53	NA	NA	NA	-	0	NA	NA	NA	NA	NA	NA	NA	NA	NA	NA	0.370925815	4444	0.78535804006486	-5.55159799315231	2.80757172253085
11900	chr1	-	ENSG00000135845.4	protein_coding,	protein_coding	13.1832	8.62951	12250	172410598	172413230	2633	protein_coding	KNOWN	PIGC	protein_coding	PIGC-001	172413230	1	4465	10.906355	4465	1	0	NA	NA	NA	NA	NA	NA	NA	NA	NA	NA	1	276	6	0.133333333	0.066666667	0.1	30	NA	NA	NA	+	0.437712458	4452	3.44709711569963	-2.52432776193093	5.7807366746139
11904	chr1	+	ENSG00000094975.8	protein_coding,	protein_coding	0.764243	0.539345	12255	172502357	172580971	78615	protein_coding	KNOWN	C1orf9	protein_coding	C1orf9-001	172502357	1	4467	0.651794	4467	1	2	-337.5|-215.5	4|4	0.0526315789473684|0.037037037037037	0.210526315789474|0.222222222222222	0.0526315789473684|0.111111111111111	19|27	NA|3	NA|6	NA|4	+|+	0	NA	NA	NA	NA	NA	NA	NA	NA	NA	NA	0.410717856	4454	-0.617512023280488	-3.34929789725682	6.81047718115538
11934	chr1	-	ENSG00000162753.9	protein_coding,	protein_coding	0.0955304	0.147094	12285	173494015	173572189	78175	protein_coding	KNOWN	SLC9A11	protein_coding	SLC9A11-201	173572189	1	4485	0.1213122	4485	1	0	NA	NA	NA	NA	NA	NA	NA	NA	NA	NA	0	NA	NA	NA	NA	NA	NA	NA	NA	NA	NA	0.387522496	4472	-3.04320344966855	-4.3358230509106	0.968092231797903
11962	chr1	-	ENSG00000120334.11	processed_transcript,	protein_coding	0.0477652	0.147094	12313	173772584	173793858	21275	protein_coding	KNOWN	CENPL	processed_transcript	CENPL-009	173793858	1	4498	0.0974296	4498	1	0	NA	NA	NA	NA	NA	NA	NA	NA	NA	NA	1	634	4	0.181818182	0.090909091	0.136363636	22	5	1	3	-	0.404719056	4485	-3.35949604697783	-4.19705075187907	5.96488495787321
11966	chr1	-	ENSG00000200710.1	snoRNA,	snoRNA	0.143296	0.294188	12317	173833284	173833360	77	snoRNA	KNOWN	SNORD81	snoRNA	SNORD81-201	173833360	1	4501	0.218742	4501	1	0	NA	NA	NA	NA	NA	NA	NA	NA	NA	NA	0	NA	NA	NA	NA	NA	NA	NA	NA	NA	NA	0.465306939	4488	-2.19269784032584	-6.57061861896419	4.30852485087365
11972	chr1	-	ENSG00000200729.1	snoRNA,	snoRNA	0.0477652	0.441282	12324	173834486	173834570	85	snoRNA	KNOWN	SNORD79	snoRNA	SNORD79-201	173834570	1	4506	0.2445236	4506	1	0	NA	NA	NA	NA	NA	NA	NA	NA	NA	NA	0	NA	NA	NA	NA	NA	NA	NA	NA	NA	NA	0.460707858	4493	-2.03195438243021	-7.21716202034819	5.2324555340385
11974	chr1	-	ENSG00000206607.1	snoRNA,	snoRNA	0.191061	0.147094	12326	173835106	173835166	61	snoRNA	KNOWN	SNORD44	snoRNA	SNORD44-201	173835166	1	4508	0.1690775	4508	1	0	NA	NA	NA	NA	NA	NA	NA	NA	NA	NA	0	NA	NA	NA	NA	NA	NA	NA	NA	NA	NA	0.472305539	4495	-2.56424340910857	-6.40253460125928	5.68055650196612
11975	chr1	-	ENSG00000234741.2	non_coding,	lincRNA	0.238826	0.539345	12327	173833039	173835344	2306	lincRNA	KNOWN	GAS5	non_coding	GAS5-028	173835344	1	4509	0.3890855	4509	1	0	NA	NA	NA	NA	NA	NA	NA	NA	NA	NA	0	NA	NA	NA	NA	NA	NA	NA	NA	NA	NA	0.474905019	4496	-1.36184087830798	-7.23878960396041	6.50167246177624
11976	chr1	-	ENSG00000208313.1	snoRNA,	snoRNA	0	0.0490313	12328	173835439	173835506	68	snoRNA	KNOWN	SNORD77	snoRNA	SNORD77-201	173835506	1	4510	0.02451565	4510	1	1	-1911	3	0.15	0	0.05	20	NA	NA	NA	+	0	NA	NA	NA	NA	NA	NA	NA	NA	NA	NA	0.476704659	4497	-5.35015317649521	-6.84133205054824	7.10616250848043
11977	chr1	-	ENSG00000200016.1	snoRNA,	snoRNA	0.429887	0.441282	12329	173835772	173835853	82	snoRNA	KNOWN	SNORD76	snoRNA	SNORD76-201	173835853	1	4511	0.4355845	4511	1	1	-1564	3	0.15	0	0.05	20	NA	NA	NA	+	0	NA	NA	NA	NA	NA	NA	NA	NA	NA	NA	0.480903819	4498	-1.19897547731324	-6.50363376677606	7.32566213432554
11978	chr1	-	ENSG00000208310.1	snoRNA,	snoRNA	0	0.147094	12330	173836017	173836076	60	snoRNA	KNOWN	SNORD75	snoRNA	SNORD75-201	173836076	1	4512	0.073547	4512	1	1	-1341	3	0.15	0	0.05	20	NA	NA	NA	+	0	NA	NA	NA	NA	NA	NA	NA	NA	NA	NA	0.479904019	4499	-3.7651896949757	-7.23878960396041	6.85955034201753
11983	chr1	-	ENSG00000234741.2	non_coding,	lincRNA	0.0477652	0	12335	173834662	173836867	2206	lincRNA	KNOWN	GAS5	non_coding	GAS5-015	173836867	1	4513	0.0238826	4513	1	1	-550	3	0.15	0	0.05	20	NA	NA	NA	+	0	NA	NA	NA	NA	NA	NA	NA	NA	NA	NA	0.470905819	4500	-5.38789628437299	-5.18333634405504	7.75624840958287
11984	chr1	-	ENSG00000200954.1	snoRNA,	snoRNA	0.0477652	0	12336	173836809	173836888	80	snoRNA	KNOWN	SNORD74	snoRNA	SNORD74-201	173836888	1	4514	0.0238826	4514	1	1	-529	3	0.15	0	0.05	20	NA	NA	NA	+	0	NA	NA	NA	NA	NA	NA	NA	NA	NA	NA	0.470905819	4501	-5.38789628437299	-5.03406581689327	7.70664831238709
11989	chr1	-	ENSG00000234741.2	non_coding,non_coding,non_coding,non_coding,non_coding,non_coding,	lincRNA	4.68099	8.58048	12341	173833039	173837127	4089	lincRNA	KNOWN	GAS5	non_coding	GAS5-002	173837127	1	4515	39.78441	4515	1	1	-290	3	0.15	0	0.05	20	NA	NA	NA	+	0	NA	NA	NA	NA	NA	NA	NA	NA	NA	NA	0.471505699	4502	5.31413129897495	-3.13263165913962	7.36635939600934
11993	chr1	+	ENSG00000185278.8	protein_coding,protein_coding,	protein_coding	0.143296	0.0980626	12345	173837493	173855774	18282	protein_coding	KNOWN	ZBTB37	protein_coding	ZBTB37-203	173837493	1	4516	0.2413586	4516	1	1	-76	3	0.15	0	0.05	20	NA	NA	NA	+	0	NA	NA	NA	NA	NA	NA	NA	NA	NA	NA	0.426714657	4503	-2.05074986161508	-3.80953425247158	3.980962296623
12003	chr1	-	ENSG00000135870.7	retained_intron,	protein_coding	0	0.0980626	12355	173907714	173910587	2874	protein_coding	KNOWN	RC3H1	retained_intron	RC3H1-005	173910587	1	4521	0.0490313	4521	1	0	NA	NA	NA	NA	NA	NA	NA	NA	NA	NA	0	NA	NA	NA	NA	NA	NA	NA	NA	NA	NA	0.417916417	4508	-4.35015317649521	-6.87480384210287	0.854961923203172
12019	chr1	-	ENSG00000227373.1	processed_transcript,	processed_transcript	0.0955304	0.0980626	12371	174084521	174129142	44622	processed_transcript	PUTATIVE	RP11-160H22.5	processed_transcript	RP11-160H22.5-004	174129142	1	4530	0.0967965	4530	1	0	NA	NA	NA	NA	NA	NA	NA	NA	NA	NA	1	1590.5	4	0.260869565	0.043478261	0.086956522	23	1	7	2	+	0.403319336	4517	-3.36890130677828	-3.88852530084473	1.82156819522577
12035	chr1	+	ENSG00000152061.16	protein_coding,	protein_coding	0	0.0980626	12387	174769070	174964445	195376	protein_coding	KNOWN	RABGAP1L	protein_coding	RABGAP1L-006	174769070	1	4537	0.0490313	4537	1	1	-209.5	4	0.260869565	0	0.043478261	23	NA	NA	NA	-	0	NA	NA	NA	NA	NA	NA	NA	NA	NA	NA	0.413117377	4524	-4.35015317649521	-4.80306056030133	0.933762975719249
12056	chr1	+	ENSG00000116161.12	retained_intron,	protein_coding	103.985	89.5802	12408	174969091	174977890	8800	protein_coding	KNOWN	CACYBP	retained_intron	CACYBP-008	174969091	1	4546	96.7826	4546	1	1	-60.5	4	0.052631579	0.052631579	0.052631579	19	NA	NA	NA	+	0	NA	NA	NA	NA	NA	NA	NA	NA	NA	NA	0.422915417	4533	6.59667579166274	-2.69412748064758	7.1920190454386
12063	chr1	-	ENSG00000120333.4	protein_coding,	protein_coding	194.118	299.189	12415	174982094	174992561	10468	protein_coding	KNOWN	MRPS14	protein_coding	MRPS14-001	174992561	1	4549	246.6535	4549	1	1	-71	7	0.043478261	0.195652174	0.108695652	46	NA	NA	NA	+	0	NA	NA	NA	NA	NA	NA	NA	NA	NA	NA	0.355328934	4536	7.946341949018	-2.83422824743593	6.1390243638061
12093	chr1	+	ENSG00000236021.1	processed_transcript,	processed_transcript	0.0477652	0	12447	176176784	176198466	21683	processed_transcript	PUTATIVE	RP11-195C7.1	processed_transcript	RP11-195C7.1-001	176176784	1	4567	0.0238826	4567	1	0	NA	NA	NA	NA	NA	NA	NA	NA	NA	NA	0	NA	NA	NA	NA	NA	NA	NA	NA	NA	NA	0.460507898	4554	-5.38789628437299	-1.8078272909778	3.96027555387217
12135	chr1	-	ENSG00000242193.4	unitary_pseudogene,	pseudogene	5.01535	3.87347	12490	177977219	178007081	29863	pseudogene	KNOWN	RP11-568K15.1	unitary_pseudogene	RP11-568K15.1-001	178007081	1	4592	4.44441	4592	1	0	NA	NA	NA	NA	NA	NA	NA	NA	NA	NA	1	282.5	4	0.28	0	0.04	25	NA	NA	NA	+	0.478104379	4578	2.15199191251516	-2.13719872643708	2.12573440745664
12138	chr1	-	ENSG00000254154.3	processed_transcript,	processed_transcript	3.2958	2.20641	12493	177897926	178007142	109217	processed_transcript	NOVEL	SEC16B	processed_transcript	SEC16B-001	178007142	1	4593	2.751105	4593	1	0	NA	NA	NA	NA	NA	NA	NA	NA	NA	NA	1	343.5	4	0.28	0	0.04	25	NA	NA	NA	+	0.474705059	4579	1.46001120329951	-2.44049253094422	2.32672485193959
12165	chr1	-	ENSG00000256939.1	protein_coding,	protein_coding	0.0477652	0	12521	178693441	178695420	1980	protein_coding	KNOWN	AL449106.1	protein_coding	AL449106.1-201	178695420	1	4608	0.0238826	4608	1	0	NA	NA	NA	NA	NA	NA	NA	NA	NA	NA	3	829.5|302|240	7|5|6	0.114285714285714|0|0.0294117647058824	0.0571428571428571|0.277777777777778|0.235294117647059	0.0571428571428571|0.0833333333333333|0.0588235294117647	35|36|34	NA|NA|NA	NA|NA|NA	NA|NA|NA	+|-|+	0.357328534	4594	-5.38789628437299	-3.1946810850122	2.94393108706955
12181	chr1	+	ENSG00000186283.9	protein_coding,	protein_coding	54.6434	40.5489	12538	179051205	179054990	3786	protein_coding	KNOWN	TOR3A	protein_coding	TOR3A-006	179051205	1	4615	47.59615	4615	1	0	NA	NA	NA	NA	NA	NA	NA	NA	NA	NA	3	525.5|1017.5|1522	11|4|2	0.144578313253012|0.12|0	0.168674698795181|0.08|0.0454545454545455	0.0602409638554217|0.16|0	83|25|22	NA|NA|NA	NA|NA|NA	NA|NA|NA	-|+|+	0.476304739	4601	5.57277297513182	-2.07935145790892	5.78168105658677
12189	chr1	-	ENSG00000143322.15	protein_coding,protein_coding,	protein_coding	42.3677	69.6245	12546	179068463	179112179	43717	protein_coding	KNOWN	ABL2	protein_coding	ABL2-201	179112179	1	4618	111.9922	4618	1	0	NA	NA	NA	NA	NA	NA	NA	NA	NA	NA	0	NA	NA	NA	NA	NA	NA	NA	NA	NA	NA	0.374525095	4604	6.80725444515418	-3.9720929168364	4.32546213448069
12213	chr1	+	ENSG00000162779.14	protein_coding,protein_coding,processed_transcript,nonsense_mediated_decay,	protein_coding	0.0477652	0.0490313	12570	179335107	179339214	4108	protein_coding	KNOWN	AXDND1	protein_coding	AXDND1-013	179335107	1	4628	0.193593	4628	1	0	NA	NA	NA	NA	NA	NA	NA	NA	NA	NA	0	NA	NA	NA	NA	NA	NA	NA	NA	NA	NA	0.468906219	4614	-2.36890130677828	-2.77180807425511	0.305972863720842
12245	chr1	+	ENSG00000143337.11	protein_coding,	protein_coding	8.07232	8.23726	12605	179852024	179883189	31166	protein_coding	KNOWN	TOR1AIP1	protein_coding	TOR1AIP1-012	179852024	1	4647	8.15479	4647	1	0	NA	NA	NA	NA	NA	NA	NA	NA	NA	NA	1	936.5	3	0.058823529	0.058823529	0.058823529	17	NA	NA	NA	-	0.422515497	4633	3.02764772551355	-4.13743833781471	6.09928365529259
12272	chr1	-	ENSG00000135847.4	protein_coding,	protein_coding	0.0955304	0.0980626	12638	180257365	180472089	214725	protein_coding	KNOWN	ACBD6	protein_coding	ACBD6-001	180472089	1	4661	0.0967965	4661	1	0	NA	NA	NA	NA	NA	NA	NA	NA	NA	NA	1	129	4	0.041666667	0.208333333	0.083333333	24	NA	NA	NA	+	0.394321136	4647	-3.36890130677828	-3.77160367562566	6.14861390874986
12291	chr1	-	ENSG00000243155.1	processed_transcript,	processed_transcript	0.382122	0.441282	12657	180913178	180945618	32441	processed_transcript	NOVEL	RP11-46A10.5	processed_transcript	RP11-46A10.5-001	180945618	1	4672	0.411702	4672	1	0	NA	NA	NA	NA	NA	NA	NA	NA	NA	NA	0	NA	NA	NA	NA	NA	NA	NA	NA	NA	NA	0.415916817	4658	-1.28032763776796	-6.54345033687674	4.34674784129877
12294	chr1	-	ENSG00000135823.9	protein_coding,	protein_coding	63.7188	56.288	12660	180945426	180992005	46580	protein_coding	KNOWN	STX6	protein_coding	STX6-201	180992005	1	4673	60.0034	4673	1	0	NA	NA	NA	NA	NA	NA	NA	NA	NA	NA	2	777|125	7|7	0.104166666666667|0.173076923076923	0.145833333333333|0.192307692307692	0.0833333333333333|0.0384615384615385	48|52	NA|NA	NA|NA	NA|NA	-|-	0.458708258	4659	5.90697234601126	-1.90605716900969	2.45834314418498
12336	chr1	-	ENSG00000135821.10	processed_transcript,processed_transcript,	protein_coding	44.3261	19.9067	12702	182353331	182360894	7564	protein_coding	KNOWN	GLUL	processed_transcript	GLUL-004	182360894	1	4697	64.2328	4697	1	4	-246|-285|-382.5|-581	6|4|7|9	0.105263157894737|0.181818181818182|0.0408163265306122|0.107142857142857	0.105263157894737|0.0909090909090909|0.244897959183673|0.232142857142857	0.0526315789473684|0.0454545454545455|0.163265306122449|0.0892857142857143	38|22|49|56	NA|1|NA|NA	NA|4|NA|NA	NA|4|NA|NA	+|+|-|+	1	750	5	0.033333333	0.066666667	0.133333333	30	NA	NA	NA	+	0.450109978	4683	6.00523828185146	-1.52109758214661	5.59339717149792
12359	chr1	-	ENSG00000135828.6	protein_coding,protein_coding,	protein_coding	2.77038	2.5006	12725	182542769	182558391	15623	protein_coding	KNOWN	RNASEL	protein_coding	RNASEL-001	182558391	1	4702	5.27098	4702	1	0	NA	NA	NA	NA	NA	NA	NA	NA	NA	NA	0	NA	NA	NA	NA	NA	NA	NA	NA	NA	NA	0.464707059	4688	2.39807121797229	-3.65252482389951	2.31911265695748
12380	chr1	+	ENSG00000135829.11	protein_coding,	protein_coding	29.901	49.6197	12746	182808504	182856886	48383	protein_coding	KNOWN	DHX9	protein_coding	DHX9-001	182808504	1	4707	39.76035	4707	1	1	-173	4	0.125	0.166666667	0.083333333	24	4	7	1	-	1	127.5	4	0	0.217391304	0.043478261	23	NA	NA	NA	+	0.422915417	4693	5.31325855151195	-1.85193402408818	7.58289205210521
12388	chr1	+	ENSG00000135829.11	processed_transcript,	protein_coding	1.91061	2.25544	12754	182850420	182856882	6463	protein_coding	KNOWN	DHX9	processed_transcript	DHX9-006	182850420	1	4709	2.083025	4709	1	1	-385	4	0.15	0.1	0.05	20	6	1	1	+	0	NA	NA	NA	NA	NA	NA	NA	NA	NA	NA	0.370525895	4695	1.05868015438556	-7.05490772158539	3.69891319272256
12401	chr1	+	ENSG00000135862.4	protein_coding,	protein_coding	10.5561	7.84501	12767	182992597	183114727	122131	protein_coding	KNOWN	LAMC1	protein_coding	LAMC1-001	182992597	1	4716	9.200555	4716	1	4	-641|-373.5|-319.5|-83.5	5|4|10|6	0.111111111111111|0.0952380952380952|0.169230769230769|0.0285714285714286	0.25|0.0952380952380952|0.0461538461538462|0.0857142857142857	0.0277777777777778|0.0476190476190476|0.0307692307692308|0.171428571428571	36|21|65|35	NA|NA|NA|NA	NA|NA|NA|NA	NA|NA|NA|NA	+|-|-|-	1	258.5	4	0.172413793	0.172413793	0.068965517	29	4	6	7	+	0.459108178	4702	3.20172089069109	-2.90810928454943	6.9614039963481
12441	chr1	-	ENSG00000162704.10	protein_coding,	protein_coding	1148.37	1037.65	12807	183595352	183604861	9510	protein_coding	KNOWN	ARPC5	protein_coding	ARPC5-001	183604861	1	4726	1093.01	4726	1	1	-0.5	4	0.043478261	0.086956522	0.260869565	23	4	5	2	-	1	244	7	0.03125	0.125	0.125	32	NA	NA	NA	+	0.396120776	4712	10.0940908850172	-2.67189196712085	6.47505652934204
12444	chr1	+	ENSG00000143344.9	protein_coding,	protein_coding	2.67485	2.5006	12810	183605220	183897665	292446	protein_coding	KNOWN	RGL1	protein_coding	RGL1-201	183605220	1	4727	2.587725	4727	1	2	-603|-358.5	7|4	0.03125|0.0434782608695652	0.125|0.0869565217391304	0.125|0.260869565217391	32|23	NA|4	NA|5	NA|2	+|-	0	NA	NA	NA	NA	NA	NA	NA	NA	NA	NA	0.412717457	4713	1.37168430890054	-3.57482861641197	3.41037530301517
12451	chr1	+	ENSG00000143344.9	protein_coding,	protein_coding	24.2647	11.8165	12817	183774290	183895752	121463	protein_coding	KNOWN	RGL1	protein_coding	RGL1-203	183774290	1	4730	18.0406	4730	1	0	NA	NA	NA	NA	NA	NA	NA	NA	NA	NA	0	NA	NA	NA	NA	NA	NA	NA	NA	NA	NA	0.387322535	4716	4.17317541588808	-3.47359861945689	3.61002108537613
12459	chr1	+	ENSG00000198860.7	protein_coding,	protein_coding	22.784	14.3662	12825	184020860	184042157	21298	protein_coding	KNOWN	TSEN15	protein_coding	TSEN15-007	184020860	1	4732	18.5751	4732	1	0	NA	NA	NA	NA	NA	NA	NA	NA	NA	NA	0	NA	NA	NA	NA	NA	NA	NA	NA	NA	NA	0.375324935	4718	4.21529807249461	-2.43268235559143	4.51804739329707
12492	chr1	-	ENSG00000121486.7	protein_coding,	protein_coding	33.1968	33.4394	12863	185087230	185126113	38884	protein_coding	KNOWN	TRMT1L	protein_coding	TRMT1L-001	185126113	1	4750	33.3181	4750	1	0	NA	NA	NA	NA	NA	NA	NA	NA	NA	NA	2	1638.5|439.5	4|4	0.16|0.0952380952380952	0.08|0.19047619047619	0.12|0.0476190476190476	25|21	NA|NA	NA|NA	NA|NA	-|+	0.438712258	4736	5.05823422672126	-2.65725643204816	5.49146359003904
12496	chr1	+	ENSG00000116668.8	protein_coding,	protein_coding	1.86284	2.74575	12867	185126291	185260897	134607	protein_coding	KNOWN	SWT1	protein_coding	SWT1-001	185126291	1	4751	2.304295	4751	1	2	-1816.5|-617.5	4|4	0.16|0.0952380952380952	0.08|0.19047619047619	0.12|0.0476190476190476	25|21	NA|NA	NA|NA	NA|NA	-|+	0	NA	NA	NA	NA	NA	NA	NA	NA	NA	NA	0.397720456	4737	1.20432542502379	-2.75126352981914	4.20409781228434
12498	chr1	-	ENSG00000231084.1	processed_pseudogene,	pseudogene	0	0.0490313	12869	185140466	185140842	377	pseudogene	KNOWN	CTA-253N17.1	processed_pseudogene	CTA-253N17.1-001	185140842	1	4752	0.02451565	4752	1	0	NA	NA	NA	NA	NA	NA	NA	NA	NA	NA	0	NA	NA	NA	NA	NA	NA	NA	NA	NA	NA	0.386122775	4738	-5.35015317649521	-7.66690602838441	1.04001708242722
12540	chr1	+	ENSG00000157181.9	protein_coding,	protein_coding	13.0399	11.4733	12912	186344970	186390507	45538	protein_coding	KNOWN	C1orf27	protein_coding	C1orf27-001	186344970	1	4771	12.2566	4771	1	1	-95.5	3	0.176470588	0	0	17	NA	NA	NA	+	0	NA	NA	NA	NA	NA	NA	NA	NA	NA	NA	0.401719656	4757	3.61548692355504	-2.96329837472632	6.30243334447531
12554	chr1	+	ENSG00000116711.7	protein_coding,	protein_coding	5.06311	9.16886	12926	186798122	186957806	159685	protein_coding	KNOWN	PLA2G4A	protein_coding	PLA2G4A-202	186798122	1	4778	7.115985	4778	1	0	NA	NA	NA	NA	NA	NA	NA	NA	NA	NA	0	NA	NA	NA	NA	NA	NA	NA	NA	NA	NA	0.365326935	4764	2.83106346950777	-4.11476614109313	1.71257465047728
12615	chr1	+	ENSG00000116741.6	processed_transcript,	protein_coding	1.81508	2.25544	12987	192778169	192780029	1861	protein_coding	KNOWN	RGS2	processed_transcript	RGS2-002	192778169	1	4825	2.03526	4825	1	0	NA	NA	NA	NA	NA	NA	NA	NA	NA	NA	1	171	4	0.125	0.083333333	0.041666667	24	NA	NA	NA	-	0.387522496	4811	1.02521310739101	-3.35666833755836	6.29369147695356
12640	chr1	-	ENSG00000116750.7	protein_coding,	protein_coding	0.334356	0.196125	13017	193020922	193029210	8289	protein_coding	KNOWN	UCHL5	protein_coding	UCHL5-010	193029210	1	4834	0.2652405	4834	1	0	NA	NA	NA	NA	NA	NA	NA	NA	NA	NA	0	NA	NA	NA	NA	NA	NA	NA	NA	NA	NA	0.373325335	4820	-1.91462701518306	-4.57275434247582	4.96294927809137
12643	chr1	+	ENSG00000116747.8	protein_coding,	protein_coding	0	0.196125	13020	193038362	193045061	6700	protein_coding	KNOWN	TROVE2	protein_coding	TROVE2-012	193038362	1	4835	0.0980625	4835	1	0	NA	NA	NA	NA	NA	NA	NA	NA	NA	NA	1	432.5	4	0.285714286	0	0.095238095	21	5	1	3	+	0.379924015	4821	-3.35015464769399	-7.95831960667991	5.07429356635367
12652	chr1	+	ENSG00000134371.8	processed_transcript,	protein_coding	0.0477652	0.0490313	13029	193202156	193220298	18143	protein_coding	KNOWN	CDC73	processed_transcript	CDC73-003	193202156	1	4840	0.04839825	4840	1	0	NA	NA	NA	NA	NA	NA	NA	NA	NA	NA	0	NA	NA	NA	NA	NA	NA	NA	NA	NA	NA	0.344731054	4826	-4.36890130677828	-6.58439705881409	2.5633172969003
12700	chr1	-	ENSG00000235748.1	processed_pseudogene,	pseudogene	0	0.0490313	13077	197107878	197108437	560	pseudogene	KNOWN	RP11-32D17.4	processed_pseudogene	RP11-32D17.4-001	197108437	1	4865	0.02451565	4865	1	0	NA	NA	NA	NA	NA	NA	NA	NA	NA	NA	0	NA	NA	NA	NA	NA	NA	NA	NA	NA	NA	0.341931614	4851	-5.35015317649521	-7.55415463395248	5.01100585952175
12703	chr1	-	ENSG00000177888.6	processed_transcript,	protein_coding	0	0.0490313	13080	197127572	197169651	42080	protein_coding	KNOWN	ZBTB41	processed_transcript	ZBTB41-002	197169651	1	4867	0.02451565	4867	1	3	-660.5|-1093.5|-1629	5|4|4	0.222222222222222|0.238095238095238|0.181818181818182	0.0740740740740741|0.0476190476190476|0.0454545454545455	0.111111111111111|0.0476190476190476|0.0454545454545455	27|21|22	NA|1|1	NA|4|6	NA|3|1	-|+|-	0	NA	NA	NA	NA	NA	NA	NA	NA	NA	NA	0.413117377	4853	-5.35015317649521	-6.3080585299585	4.47872928809009
12745	chr1	+	ENSG00000151414.10	protein_coding,	protein_coding	27.0829	24.4176	13126	198126128	198288652	162525	protein_coding	KNOWN	NEK7	protein_coding	NEK7-006	198126128	1	4885	25.75025	4885	1	1	-1607	4	0.227272727	0.045454545	0.090909091	22	NA	NA	NA	-	1	362	6	0.125	0.2	0.05	40	NA	NA	NA	+	0.416516697	4871	4.68651453386319	-3.30015346075726	6.10626986300787
12750	chr1	+	ENSG00000151414.10	protein_coding,	protein_coding	0.143296	0.196125	13131	198189929	198231753	41825	protein_coding	KNOWN	NEK7	protein_coding	NEK7-008	198189929	1	4887	0.1697105	4887	1	2	-1232|-860	5|4	0.192307692307692|0	0|0.05	0.115384615384615|0.1	26|20	NA|NA	NA|NA	NA|NA	+|+	0	NA	NA	NA	NA	NA	NA	NA	NA	NA	NA	0.338332334	4873	-2.55885226760663	-5.06270984552405	3.89047123740276
12773	chr1	-	ENSG00000229989.2	processed_transcript,	lincRNA	5.82736	4.60894	13154	198776787	198906539	129753	lincRNA	NOVEL	RP11-31E23.1	processed_transcript	RP11-31E23.1-001	198906539	1	4897	5.21815	4897	1	0	NA	NA	NA	NA	NA	NA	NA	NA	NA	NA	0	NA	NA	NA	NA	NA	NA	NA	NA	NA	NA	0.396320736	4883	2.38353841620323	-3.19600260156689	6.2819032187024
12797	chr1	+	ENSG00000116833.8	protein_coding,	protein_coding	0.955304	1.02966	13178	200011717	200143389	131673	protein_coding	KNOWN	NR5A2	protein_coding	NR5A2-204	200011717	1	4913	0.992482	4913	1	1	-523.5	4	0.130434783	0.086956522	0.130434783	23	3	2	4	-	1	136	5	0.038461538	0.192307692	0.038461538	26	NA	NA	NA	-	0.562087582	4899	-0.0108871576153655	-4.60750231616996	0.900489906622313
12929	chr1	-	ENSG00000231871.1	processed_transcript,	processed_transcript	3.1525	3.67735	13320	201657387	201798687	141301	processed_transcript	PUTATIVE	RP11-90L20.3	processed_transcript	RP11-90L20.3-001	201798687	1	4963	3.414925	4963	1	1	-35.5	4	0.157894737	0	0.052631579	19	NA	NA	NA	+	1	464.5	5	0.08	0.16	0	25	NA	NA	NA	-	0.422915417	4949	1.77185389379611	-3.54926957212606	3.991703449056
12930	chr1	+	ENSG00000198700.5	processed_transcript,	protein_coding	0	0.147094	13321	201816423	201819944	3522	protein_coding	KNOWN	IPO9	processed_transcript	IPO9-002	201816423	1	4964	0.073547	4964	1	0	NA	NA	NA	NA	NA	NA	NA	NA	NA	NA	0	NA	NA	NA	NA	NA	NA	NA	NA	NA	NA	0.407518496	4950	-3.7651896949757	-7.3520758140184	4.34527231208737
12933	chr1	+	ENSG00000198892.6	processed_transcript,	protein_coding	27.465	14.3171	13325	201858062	201859621	1560	protein_coding	KNOWN	SHISA4	processed_transcript	SHISA4-003	201858062	1	4965	20.89105	4965	1	0	NA	NA	NA	NA	NA	NA	NA	NA	NA	NA	2	44|133	4|4	0|0.107142857142857	0.230769230769231|0.178571428571429	0.0769230769230769|0.142857142857143	26|28	NA|NA	NA|NA	NA|NA	-|+	0.526694661	4951	4.38481310006041	-1.97868659368696	3.06389153691089
12940	chr1	+	ENSG00000134375.6	processed_transcript,	protein_coding	25.0767	37.0186	13332	201924634	201938845	14212	protein_coding	KNOWN	TIMM17A	processed_transcript	TIMM17A-003	201924634	1	4968	31.04765	4968	1	1	-337	4	0.272727273	0	0	22	NA	NA	NA	+	2	93|254.5	4|4	0.214285714285714|0.0952380952380952	0.0714285714285714|0.0476190476190476	0.0357142857142857|0.19047619047619	28|21	7|4	4|2	2|3	-|-	0.462507499	4954	4.9564121697212	-2.69132931598969	7.01706507019303
13008	chr1	+	ENSG00000077157.15	protein_coding,nonsense_mediated_decay,	protein_coding	2.10167	1.96125	13400	202317856	202407370	89515	protein_coding	KNOWN	PPP1R12B	protein_coding	PPP1R12B-005	202317856	1	4992	4.06292	4992	1	0	NA	NA	NA	NA	NA	NA	NA	NA	NA	NA	0	NA	NA	NA	NA	NA	NA	NA	NA	NA	NA	0.399320136	4978	2.02251695779087	-3.07557170700441	4.07832393283761
13072	chr1	+	ENSG00000163444.7	retained_intron,	protein_coding	40.075	29.664	13465	202976531	202985222	8692	protein_coding	KNOWN	TMEM183A	retained_intron	TMEM183A-005	202976531	1	5024	34.8695	5024	1	0	NA	NA	NA	NA	NA	NA	NA	NA	NA	NA	0	NA	NA	NA	NA	NA	NA	NA	NA	NA	NA	0.435112977	5010	5.12389377208795	-2.89302735856824	6.39528652995015
13111	chr1	+	ENSG00000159388.5	protein_coding,	protein_coding	34.7731	18.779	13505	203274664	203278730	4067	protein_coding	KNOWN	BTG2	protein_coding	BTG2-001	203274664	1	5038	26.77605	5038	1	3	-1571.5|-1167.5|-171.5	4|4|5	0.130434782608696|0.241379310344828|0	0.0434782608695652|0.172413793103448|0.137931034482759	0.173913043478261|0.0344827586206897|0.0689655172413793	23|29|29	NA|NA|NA	NA|NA|NA	NA|NA|NA	+|+|+	1	1492	4	0.136363636	0.090909091	0.090909091	22	NA	NA	NA	-	0.4955009	5024	4.7428712450297	-1.97471169904266	4.61465400228635
13195	chr1	-	ENSG00000158615.7	protein_coding,	protein_coding	9.02763	13.1894	13594	204375080	204380945	5866	protein_coding	KNOWN	PPP1R15B	protein_coding	PPP1R15B-201	204380945	1	5076	11.108515	5076	1	1	-246	2	0	0.03125	0	32	NA	NA	NA	+	0	NA	NA	NA	NA	NA	NA	NA	NA	NA	NA	0.462907419	5062	3.47359406324994	-3.15301977424086	7.47727785769574
13207	chr1	+	ENSG00000198625.7	protein_coding,protein_coding,processed_transcript,	protein_coding	15.1416	16.9158	13606	204485534	204523329	37796	protein_coding	KNOWN	MDM4	processed_transcript	MDM4-002	204485534	1	5078	48.0861	5078	1	0	NA	NA	NA	NA	NA	NA	NA	NA	NA	NA	0	NA	NA	NA	NA	NA	NA	NA	NA	NA	NA	0.440311938	5064	5.58754801675868	-2.82602065563841	5.7774158121196
13260	chr1	-	ENSG00000117222.9	protein_coding,protein_coding,	protein_coding	8.02456	8.09017	13663	205055270	205091143	35874	protein_coding	KNOWN	RBBP5	protein_coding	RBBP5-001	205091143	1	5099	16.11473	5099	1	0	NA	NA	NA	NA	NA	NA	NA	NA	NA	NA	0	NA	NA	NA	NA	NA	NA	NA	NA	NA	NA	0.429314137	5085	4.01030811133792	-3.53247846983139	7.22280700075336
13274	chr1	-	ENSG00000163545.7	protein_coding,	protein_coding	0.525417	0.833532	13677	205271187	205290883	19697	protein_coding	KNOWN	NUAK2	protein_coding	NUAK2-001	205290883	1	5106	0.6794745	5106	1	0	NA	NA	NA	NA	NA	NA	NA	NA	NA	NA	0	NA	NA	NA	NA	NA	NA	NA	NA	NA	NA	0.50469906	5092	-0.557508685784109	-1.82459297244705	3.24157358999094
13322	chr1	+	ENSG00000174514.8	processed_transcript,	protein_coding	0.191061	0.343219	13725	205561165	205569678	8514	protein_coding	KNOWN	MFSD4	processed_transcript	MFSD4-003	205561165	1	5118	0.26714	5118	1	0	NA	NA	NA	NA	NA	NA	NA	NA	NA	NA	2	497|1024.5	4|4	0.136363636363636|0.260869565217391	0|0.0434782608695652	0.0454545454545455|0.0434782608695652	22|23	NA|NA	NA|NA	NA|NA	-|-	0.49710058	5104	-1.90433208192069	-3.33176103230034	3.14408749146974
13326	chr1	+	ENSG00000236942.1	processed_pseudogene,	pseudogene	0.0477652	0	13729	205594611	205595281	671	pseudogene	KNOWN	RP11-6B6.3	processed_pseudogene	RP11-6B6.3-001	205594611	1	5121	0.0238826	5121	1	0	NA	NA	NA	NA	NA	NA	NA	NA	NA	NA	0	NA	NA	NA	NA	NA	NA	NA	NA	NA	NA	0.427914417	5107	-5.38789628437299	-6.16661923709096	7.20513686228937
13391	chr1	+	ENSG00000163486.7	processed_transcript,	protein_coding	0	0.0980626	13795	206566213	206580621	14409	protein_coding	KNOWN	SRGAP2	processed_transcript	SRGAP2-004	206566213	1	5148	0.0490313	5148	1	0	NA	NA	NA	NA	NA	NA	NA	NA	NA	NA	0	NA	NA	NA	NA	NA	NA	NA	NA	NA	NA	0.408518296	5134	-4.35015317649521	-6.90907069114957	3.35143778855762
13395	chr1	+	ENSG00000163486.7	protein_coding,	protein_coding	0	0.147094	13800	206623784	206632264	8481	protein_coding	KNOWN	SRGAP2	protein_coding	SRGAP2-005	206623784	1	5150	0.073547	5150	1	1	-410	4	0.3	0.1	0.066666667	30	5	5	7	-	0	NA	NA	NA	NA	NA	NA	NA	NA	NA	NA	0.476304739	5136	-3.7651896949757	-3.82990570934311	2.019008714769
13419	chr1	+	ENSG00000143479.11	protein_coding,	protein_coding	3.58239	3.77541	13824	206808881	206822538	13658	protein_coding	KNOWN	DYRK3	protein_coding	DYRK3-001	206808881	1	5159	3.6789	5159	1	0	NA	NA	NA	NA	NA	NA	NA	NA	NA	NA	0	NA	NA	NA	NA	NA	NA	NA	NA	NA	NA	0.454309138	5145	1.87927446145227	-2.03551562642948	5.24229196637361
13422	chr1	+	ENSG00000143479.11	processed_transcript,	protein_coding	0	0.0490313	13827	206809073	206857764	48692	protein_coding	KNOWN	DYRK3	processed_transcript	DYRK3-003	206809073	1	5161	0.02451565	5161	1	0	NA	NA	NA	NA	NA	NA	NA	NA	NA	NA	0	NA	NA	NA	NA	NA	NA	NA	NA	NA	NA	0.463107379	5147	-5.35015317649521	-3.14917493906354	4.15431196833526
13473	chr1	+	ENSG00000123836.10	protein_coding,	protein_coding	0.286591	0.294188	13878	207226605	207251168	24564	protein_coding	KNOWN	PFKFB2	protein_coding	PFKFB2-001	207226605	1	5182	0.2903895	5182	1	1	-552.5	4	0.086956522	0.086956522	0.217391304	23	5	1	4	+	1	144.5	5	0.096774194	0.096774194	0.161290323	31	NA	NA	NA	+	0.463507299	5168	-1.78393880605712	-3.09146990674113	1.30815814004866
13502	chr1	+	ENSG00000196352.8	retained_intron,protein_coding,	protein_coding	122.47	116.253	13907	207495032	207511004	15973	protein_coding	KNOWN	CD55	retained_intron	CD55-005	207495032	1	5190	238.723	5190	1	3	-1161|-329.5|-60	4|4|4	0.1|0.222222222222222|0	0|0.037037037037037|0.15	0.15|0.0740740740740741|0.15	20|27|20	NA|NA|NA	NA|NA|NA	NA|NA|NA	+|-|-	0	NA	NA	NA	NA	NA	NA	NA	NA	NA	NA	0.437312537	5176	7.89919376074998	-3.01600715891453	6.43720528713793
13531	chr1	+	ENSG00000117335.13	protein_coding,protein_coding,protein_coding,protein_coding,protein_coding,protein_coding,protein_coding,protein_coding,protein_coding,protein_coding,	protein_coding	389.095	428.338	13937	207925402	207968858	43457	protein_coding	KNOWN	CD46	protein_coding	CD46-007	207925402	1	5202	4087.165	5202	1	0	NA	NA	NA	NA	NA	NA	NA	NA	NA	NA	0	NA	NA	NA	NA	NA	NA	NA	NA	NA	NA	0.408118376	5188	11.9968847712007	-2.39273739743641	7.57984578803485
13548	chr1	-	ENSG00000174059.11	protein_coding,	protein_coding	148.168	111.448	13955	208060661	208084461	23801	protein_coding	KNOWN	CD34	protein_coding	CD34-202	208084461	1	5209	129.808	5209	1	0	NA	NA	NA	NA	NA	NA	NA	NA	NA	NA	1	294.5	5	0.172413793	0.068965517	0.068965517	29	NA	NA	NA	-	0.419516097	5195	7.02023548840199	-4.11977369995473	1.381976599223
13592	chr1	+	ENSG00000123689.5	protein_coding,	protein_coding	0.238826	0.245157	13999	209848765	209849733	969	protein_coding	KNOWN	G0S2	protein_coding	G0S2-001	209848765	1	5231	0.2419915	5231	1	1	-1293.5	4	0.28	0.04	0	25	NA	NA	NA	-	1	1012	4	0.2	0.05	0.05	20	1	5	1	+	0.452909418	5217	-2.04697172145036	-4.18126066850622	0.881246645848494
13618	chr1	-	ENSG00000117595.6	protein_coding,	protein_coding	26.1276	15.3468	14026	209961697	209979465	17769	protein_coding	KNOWN	IRF6	protein_coding	IRF6-201	209979465	1	5238	20.7372	5238	1	0	NA	NA	NA	NA	NA	NA	NA	NA	NA	NA	1	18	5	0.117647059	0.147058824	0.117647059	34	NA	NA	NA	-	0.465106979	5224	4.3741492051032	-4.26754501873291	2.6664502903227
13630	chr1	+	ENSG00000082497.7	processed_transcript,	protein_coding	0.907539	0.931595	14039	210410627	210415510	4884	protein_coding	KNOWN	SERTAD4	processed_transcript	SERTAD4-003	210410627	1	5243	0.919567	5243	1	0	NA	NA	NA	NA	NA	NA	NA	NA	NA	NA	1	885	4	0.115384615	0.076923077	0.076923077	26	NA	NA	NA	-	0.524895021	5229	-0.120973401113345	-4.54554608755928	2.67216554396989
13651	chr1	+	ENSG00000226986.2	retrotransposed,	pseudogene	0.0477652	0	14060	211380389	211381286	898	pseudogene	KNOWN	RP11-543B16.2	retrotransposed	RP11-543B16.2-201	211380389	1	5254	0.0238826	5254	1	0	NA	NA	NA	NA	NA	NA	NA	NA	NA	NA	0	NA	NA	NA	NA	NA	NA	NA	NA	NA	NA	0.411117776	5240	-5.38789628437299	-4.87744119628871	2.84290885073546
13812	chr1	+	ENSG00000136643.7	protein_coding,protein_coding,	protein_coding	18.7717	15.9842	14226	213224597	213448116	223520	protein_coding	KNOWN	RPS6KC1	protein_coding	RPS6KC1-002	213224597	1	5321	34.7559	5321	1	0	NA	NA	NA	NA	NA	NA	NA	NA	NA	NA	0	NA	NA	NA	NA	NA	NA	NA	NA	NA	NA	0.416316737	5307	5.11918599871574	-2.87810131006225	4.79407541495756
13911	chr1	+	ENSG00000067533.5	protein_coding,	protein_coding	48.2429	57.3666	14328	218458629	218511325	52697	protein_coding	KNOWN	RRP15	protein_coding	RRP15-001	218458629	1	5366	52.80475	5366	1	1	-243.5	5	0.096774194	0.193548387	0.096774194	31	NA	NA	NA	+	0	NA	NA	NA	NA	NA	NA	NA	NA	NA	NA	0.444911018	5352	5.72259580653958	-2.78865629404138	6.01216309263215
13933	chr1	+	ENSG00000143353.7	processed_transcript,	protein_coding	4.34663	4.75604	14351	219348313	219384872	36560	protein_coding	KNOWN	LYPLAL1	processed_transcript	LYPLAL1-011	219348313	1	5377	4.551335	5377	1	0	NA	NA	NA	NA	NA	NA	NA	NA	NA	NA	0	NA	NA	NA	NA	NA	NA	NA	NA	NA	NA	0.403919216	5363	2.1862897794618	-5.32073120554983	4.45192662761428
13940	chr1	-	ENSG00000230024.1	processed_transcript,	processed_transcript	0.0477652	0	14358	219608494	219615984	7491	processed_transcript	NOVEL	RP11-95P13.1	processed_transcript	RP11-95P13.1-001	219615984	1	5383	0.0238826	5383	1	0	NA	NA	NA	NA	NA	NA	NA	NA	NA	NA	0	NA	NA	NA	NA	NA	NA	NA	NA	NA	NA	0.379924015	5369	-5.38789628437299	-6.13585862339299	0.924975506065211
14009	chr1	+	ENSG00000117791.11	protein_coding,	protein_coding	0.525417	0.343219	14427	220921611	220957582	35972	protein_coding	KNOWN	MOSC2	protein_coding	MOSC2-002	220921611	1	5420	0.434318	5420	1	0	NA	NA	NA	NA	NA	NA	NA	NA	NA	NA	1	312.5	4	0.052631579	0.263157895	0.052631579	19	3	2	2	-	0.470505899	5406	-1.20317634938866	-2.66455564531835	5.27733955612181
14019	chr1	+	ENSG00000136630.9	protein_coding,	protein_coding	0.334356	1.17675	14441	221052743	221058399	5657	protein_coding	KNOWN	HLX	protein_coding	HLX-001	221052743	1	5424	0.755553	5424	1	1	-337.5	4	0.111111111	0.074074074	0.111111111	27	NA	NA	NA	-	2	162.5|400.5	7|5	0.111111111111111|0.04	0.222222222222222|0.12	0.0222222222222222|0.08	45|25	NA|NA	NA|NA	NA|NA	-|-	0.50169966	5410	-0.404395134791402	-1.53985197477016	3.86491432806865
14056	chr1	-	ENSG00000143498.12	protein_coding,	protein_coding	0.286591	0.784501	14478	222731244	222763127	31884	protein_coding	KNOWN	TAF1A	protein_coding	TAF1A-002	222763127	1	5447	0.535546	5447	1	0	NA	NA	NA	NA	NA	NA	NA	NA	NA	NA	0	NA	NA	NA	NA	NA	NA	NA	NA	NA	NA	0.395720856	5433	-0.900917596248568	-4.79102837622242	4.2229476611137
14058	chr1	+	ENSG00000225265.1	processed_transcript,	processed_transcript	0.143296	0.0980626	14480	222763167	222765828	2662	processed_transcript	PUTATIVE	RP11-378J18.3	processed_transcript	RP11-378J18.3-003	222763167	1	5448	0.1206793	5448	1	0	NA	NA	NA	NA	NA	NA	NA	NA	NA	NA	0	NA	NA	NA	NA	NA	NA	NA	NA	NA	NA	0.369126175	5434	-3.05074986161508	-4.89880175617037	2.78648178885108
14062	chr1	+	ENSG00000225265.1	processed_transcript,	processed_transcript	0.143296	0.392251	14484	222763273	222766075	2803	processed_transcript	PUTATIVE	RP11-378J18.3	processed_transcript	RP11-378J18.3-002	222763273	1	5450	0.2677735	5450	1	0	NA	NA	NA	NA	NA	NA	NA	NA	NA	NA	0	NA	NA	NA	NA	NA	NA	NA	NA	NA	NA	0.373725255	5436	-1.9009149023741	-4.80306056030133	2.17308008719521
14070	chr1	-	ENSG00000229399.1	processed_pseudogene,	pseudogene	0.0477652	0.0980626	14492	222814756	222815200	445	pseudogene	KNOWN	RP11-378J18.6	processed_pseudogene	RP11-378J18.6-001	222815200	1	5454	0.0729139	5454	1	1	-274	4	0.291666667	0.041666667	0.041666667	24	2	1	7	+	0	NA	NA	NA	NA	NA	NA	NA	NA	NA	NA	0.407518496	5440	-3.77766231967391	-6.71470904010318	3.23361999325149
14086	chr1	-	ENSG00000186063.8	processed_transcript,	protein_coding	0.0477652	0	14509	222841355	222886079	44725	protein_coding	KNOWN	AIDA	processed_transcript	AIDA-002	222886079	1	5460	0.0238826	5460	1	1	-704.5	4	0.037037037	0.185185185	0.148148148	27	NA	NA	NA	+	3	1638|398|212	4|6|5	0.0625|0.1|0	0.09375|0.0666666666666667|0.235294117647059	0.0625|0.0666666666666667|0.0882352941176471	32|30|34	NA|NA|NA	NA|NA|NA	NA|NA|NA	+|-|-	0.424515097	5446	-5.38789628437299	-4.11977369995473	5.87443925824214
14090	chr1	+	ENSG00000162819.7	protein_coding,processed_transcript,	protein_coding	15.4282	20.7893	14513	222886718	222898879	12162	protein_coding	KNOWN	BROX	processed_transcript	BROX-003	222886718	1	5461	36.2175	5461	1	2	-1037|-851	6|5	0.1|0	0.0666666666666667|0.235294117647059	0.0666666666666667|0.0882352941176471	30|34	NA|NA	NA|NA	NA|NA	-|-	1	65.5	4	0.037037037	0.185185185	0.148148148	27	NA	NA	NA	+	0.481303739	5447	5.17861505911909	-3.31443478137559	5.21955005980421
14185	chr1	+	ENSG00000143756.7	protein_coding,	protein_coding	35.0119	37.0186	14612	224301813	224345852	44040	protein_coding	KNOWN	FBXO28	protein_coding	FBXO28-003	224301813	1	5493	36.01525	5493	1	0	NA	NA	NA	NA	NA	NA	NA	NA	NA	NA	0	NA	NA	NA	NA	NA	NA	NA	NA	NA	NA	0.395720856	5479	5.17053601368493	-2.41180370229724	6.33001788251623
14245	chr1	+	ENSG00000143786.3	processed_transcript,	protein_coding	0.238826	0.196125	14675	224716893	224927323	210431	protein_coding	KNOWN	CNIH3	processed_transcript	CNIH3-002	224716893	1	5512	0.2174755	5512	1	0	NA	NA	NA	NA	NA	NA	NA	NA	NA	NA	0	NA	NA	NA	NA	NA	NA	NA	NA	NA	NA	0.429514097	5498	-2.20107521355544	-3.50929434896214	0.945197163203779
14295	chr1	+	ENSG00000143742.8	protein_coding,	protein_coding	24.6946	24.8589	14732	225965531	225978168	12638	protein_coding	KNOWN	SRP9	protein_coding	SRP9-001	225965531	1	5529	24.77675	5529	1	0	NA	NA	NA	NA	NA	NA	NA	NA	NA	NA	0	NA	NA	NA	NA	NA	NA	NA	NA	NA	NA	0.456308738	5515	4.63091505450531	-2.98141424747833	6.81707384685707
14313	chr1	-	ENSG00000196187.7	protein_coding,	protein_coding	9.69634	13.2875	14750	226033237	226070069	36833	protein_coding	KNOWN	TMEM63A	protein_coding	TMEM63A-001	226070069	1	5533	11.49192	5533	1	0	NA	NA	NA	NA	NA	NA	NA	NA	NA	NA	2	562.5|221	7|5	0.163265306122449|0.142857142857143	0.122448979591837|0.0714285714285714	0.0612244897959184|0.142857142857143	49|28	NA|NA	NA|NA	NA|NA	-|-	0.528894221	5519	3.52254794970954	-1.0302634000676	4.95446860066185
14340	chr1	-	ENSG00000182827.8	protein_coding,	protein_coding	184.039	157.881	14778	226332380	226374431	42052	protein_coding	KNOWN	ACBD3	protein_coding	ACBD3-001	226374431	1	5544	170.96	5544	1	1	-164	6	0.142857143	0.119047619	0.119047619	42	NA	NA	NA	-	0	NA	NA	NA	NA	NA	NA	NA	NA	NA	NA	0.440511898	5529	7.41751500288509	-2.20011198416651	6.25195105111277
14431	chr1	+	ENSG00000181450.12	protein_coding,protein_coding,	protein_coding	13.8041	16.0823	14874	227751244	227844131	92888	protein_coding	KNOWN	ZNF678	protein_coding	ZNF678-001	227751244	1	5585	29.8864	5585	1	2	-1878|-1470	5|5	0.178571428571429|0.0714285714285714	0.107142857142857|0.0714285714285714	0|0.214285714285714	28|28	NA|NA	NA|NA	NA|NA	+|-	0	NA	NA	NA	NA	NA	NA	NA	NA	NA	NA	0.582283543	5570	4.90141722091169	-1.00080595549425	4.89570259751287
14475	chr1	-	ENSG00000143793.8	processed_transcript,	protein_coding	92.1391	69.7225	14921	228288432	228291021	2590	protein_coding	KNOWN	C1orf35	processed_transcript	C1orf35-004	228291021	1	5602	80.9308	5602	1	1	-1831.5	4	0.111111111	0.148148148	0.185185185	27	7	6	2	+	6	1621.5|1055|862.5|500.5|222|34	4|5|5|11|7|4	0.08|0.1|0.129032258064516|0.0476190476190476|0.025|0.0416666666666667	0.16|0.133333333333333|0.193548387096774|0.19047619047619|0.35|0.166666666666667	0.08|0.0666666666666667|0.129032258064516|0.0793650793650794|0.1|0.208333333333333	25|30|31|63|40|24	NA|NA|NA|NA|NA|4	NA|NA|NA|NA|NA|4	NA|NA|NA|NA|NA|4	-|-|-|-|-|-	0.573685263	5587	6.33861695144652	-0.786321192861182	4.91553293255375
14569	chr1	-	ENSG00000154370.8	protein_coding,	protein_coding	4.44216	2.54963	15017	228583235	228594501	11267	protein_coding	KNOWN	TRIM11	protein_coding	TRIM11-002	228594501	1	5617	3.495895	5617	1	3	-297|-359|-867.5	12|6|4	0.157142857142857|0.184210526315789|0.16	0.114285714285714|0.131578947368421|0.08	0.0285714285714286|0.0526315789473684|0.12	70|38|25	NA|NA|NA	NA|NA|NA	NA|NA|NA	+|+|+	2	700.5|90	8|6	0.0727272727272727|0.0681818181818182	0.145454545454545|0.318181818181818	0.127272727272727|0.113636363636364	55|44	NA|NA	NA|NA	NA|NA	-|+	0.579284143	5602	1.80566185381615	-1.16094097999202	6.28884307309197
14649	chr1	-	ENSG00000069248.7	protein_coding,protein_coding,	protein_coding	6.87819	4.70701	15097	229577045	229644088	67044	protein_coding	KNOWN	NUP133	protein_coding	NUP133-001	229644088	1	5668	11.5852	5668	1	1	-807.5	5	0.24137931	0	0.068965517	29	NA	NA	NA	+	0	NA	NA	NA	NA	NA	NA	NA	NA	NA	NA	0.469306139	5653	3.53421104513391	-2.7129225727846	6.57342075864112
14712	chr1	-	ENSG00000119280.12	protein_coding,	protein_coding	0	0.0490313	15160	230979417	231004744	25328	protein_coding	KNOWN	C1orf198	protein_coding	C1orf198-006	231004744	1	5696	0.02451565	5696	1	0	NA	NA	NA	NA	NA	NA	NA	NA	NA	NA	5	861|466|418|325|266.5	6|6|7|7|5	0.105263157894737|0.0526315789473684|0.0238095238095238|0.0833333333333333|0.0612244897959184	0.236842105263158|0.263157894736842|0.214285714285714|0.208333333333333|0.183673469387755	0.0263157894736842|0|0.0476190476190476|0.0833333333333333|0.0816326530612245	38|38|42|48|49	NA|NA|NA|NA|NA	NA|NA|NA|NA|NA	NA|NA|NA|NA|NA	+|-|-|-|-	0.449310138	5681	-5.35015317649521	-4.08019159101785	2.75716237759787
14749	chr1	-	ENSG00000143633.7	protein_coding,protein_coding,	protein_coding	38.9286	41.8237	15202	231359512	231376924	17413	protein_coding	KNOWN	C1orf131	protein_coding	C1orf131-201	231376924	1	5711	80.7523	5711	1	0	NA	NA	NA	NA	NA	NA	NA	NA	NA	NA	0	NA	NA	NA	NA	NA	NA	NA	NA	NA	NA	0.441711658	5696	6.33543144635137	-2.38593474201795	5.19811111230565
14754	chr1	+	ENSG00000116906.7	protein_coding,	protein_coding	64.5308	54.768	15207	231376962	231411014	34053	protein_coding	KNOWN	GNPAT	protein_coding	GNPAT-002	231376962	1	5712	59.6494	5712	1	0	NA	NA	NA	NA	NA	NA	NA	NA	NA	NA	0	NA	NA	NA	NA	NA	NA	NA	NA	NA	NA	0.433713257	5697	5.89843572113346	-2.37317215392291	5.67834948692904
14760	chr1	-	ENSG00000116903.6	protein_coding,	protein_coding	7.45137	10.2966	15213	231468499	231473598	5100	protein_coding	KNOWN	EXOC8	protein_coding	EXOC8-001	231473598	1	5715	8.873985	5715	1	0	NA	NA	NA	NA	NA	NA	NA	NA	NA	NA	1	478.5	4	0.103448276	0.068965517	0.068965517	29	NA	NA	NA	-	0.459108178	5700	3.14958211452348	-2.21544071166022	7.64905386052334
14768	chr1	-	ENSG00000135766.7	processed_transcript,	protein_coding	2.43603	4.95216	15221	231501886	231556089	54204	protein_coding	KNOWN	EGLN1	processed_transcript	EGLN1-002	231556089	1	5718	3.694095	5718	1	0	NA	NA	NA	NA	NA	NA	NA	NA	NA	NA	0	NA	NA	NA	NA	NA	NA	NA	NA	NA	NA	0.4925015	5703	1.88522096817919	-5.72388690398615	6.71419950191976
14776	chr1	-	ENSG00000233461.1	processed_transcript,processed_transcript,	processed_transcript	10.2218	8.67854	15229	231658134	231664302	6169	processed_transcript	NOVEL	RP11-295G20.2	processed_transcript	RP11-295G20.2-001	231664302	1	5722	18.90034	5722	1	0	NA	NA	NA	NA	NA	NA	NA	NA	NA	NA	1	508.5	4	0.185185185	0.111111111	0.037037037	27	7	4	2	+	0.438912218	5707	4.24034028234439	-3.51423107014468	3.54154607395341
14777	chr1	+	ENSG00000116918.8	protein_coding,	protein_coding	15.7148	18.6809	15230	231664403	231696975	32573	protein_coding	KNOWN	TSNAX	protein_coding	TSNAX-003	231664403	1	5723	17.19785	5723	1	1	-609.5	4	0.185185185	0.111111111	0.037037037	27	7	4	2	+	0	NA	NA	NA	NA	NA	NA	NA	NA	NA	NA	0.422115577	5708	4.10415631166263	-3.51588043249129	6.06642187604087
14828	chr1	-	ENSG00000135749.13	protein_coding,protein_coding,	protein_coding	7.35584	7.59985	15288	233119882	233431459	311578	protein_coding	KNOWN	PCNXL2	protein_coding	PCNXL2-002	233431459	1	5744	14.95569	5744	1	1	-80	4	0.05	0.15	0.15	20	3	1	4	-	0	NA	NA	NA	NA	NA	NA	NA	NA	NA	NA	0.434513097	5729	3.90262256747197	-3.69860897846936	3.04848941160758
14829	chr1	-	ENSG00000251508.1	unprocessed_pseudogene,	pseudogene	7.35584	7.69792	15289	233431071	233431473	403	pseudogene	KNOWN	RP5-862P8.3	unprocessed_pseudogene	RP5-862P8.3-001	233431473	1	5745	7.52688	5745	1	1	-66	4	0.05	0.15	0.15	20	3	1	4	-	0	NA	NA	NA	NA	NA	NA	NA	NA	NA	NA	0.433713257	5730	2.91205197096539	-3.83813550682878	3.11620704871095
14864	chr1	-	ENSG00000231768.1	processed_transcript,	processed_transcript	0.0477652	0	15324	234665688	234667511	1824	processed_transcript	NOVEL	RP5-855F14.1	processed_transcript	RP5-855F14.1-002	234667511	1	5764	0.0238826	5764	1	0	NA	NA	NA	NA	NA	NA	NA	NA	NA	NA	1	775.5	4	0	0.111111111	0.074074074	27	NA	NA	NA	-	0.453909218	5749	-5.38789628437299	-5.58583407435805	0.345439207638782
14869	chr1	-	ENSG00000168264.6	processed_transcript,	protein_coding	3.2958	6.17795	15329	234742977	234743840	864	protein_coding	KNOWN	IRF2BP2	processed_transcript	IRF2BP2-003	234743840	1	5768	4.736875	5768	1	3	-1499|-1761.5|-1835	4|4|6	0.125|0.0967741935483871|0.0476190476190476	0.0625|0.258064516129032|0.142857142857143	0.0625|0|0	32|31|42	NA|7|NA	NA|6|NA	NA|3|NA	-|+|+	0	NA	NA	NA	NA	NA	NA	NA	NA	NA	NA	0.629274145	5753	2.24393560156686	-3.25813873884866	8.15451360957914
14886	chr1	-	ENSG00000238005.1	processed_transcript,	processed_transcript	0.0477652	0.294188	15346	235095408	235099574	4167	processed_transcript	NOVEL	RP11-443B7.1	processed_transcript	RP11-443B7.1-002	235099574	1	5780	0.1709766	5780	1	0	NA	NA	NA	NA	NA	NA	NA	NA	NA	NA	0	NA	NA	NA	NA	NA	NA	NA	NA	NA	NA	0.446510698	5765	-2.54812920471185	-5.74694499824217	0.926797998376809
14891	chr1	-	ENSG00000173726.6	processed_transcript,	protein_coding	0.0477652	0	15351	235275418	235285774	10357	protein_coding	KNOWN	TOMM20	processed_transcript	TOMM20-002	235285774	1	5782	0.0238826	5782	1	0	NA	NA	NA	NA	NA	NA	NA	NA	NA	NA	0	NA	NA	NA	NA	NA	NA	NA	NA	NA	NA	0.423315337	5767	-5.38789628437299	-5.81029812519205	5.57704964963183
14930	chr1	+	ENSG00000116957.8	processed_transcript,	protein_coding	20.2047	21.0344	15393	235530740	235599157	68418	protein_coding	KNOWN	TBCE	processed_transcript	TBCE-003	235530740	1	5795	20.61955	5795	1	0	NA	NA	NA	NA	NA	NA	NA	NA	NA	NA	0	NA	NA	NA	NA	NA	NA	NA	NA	NA	NA	0.458308338	5780	4.36594094263448	-1.39016656673939	4.57750448590463
14976	chr1	-	ENSG00000237845.1	processed_transcript,	processed_transcript	0.0477652	0	15439	236105853	236107105	1253	processed_transcript	PUTATIVE	RP5-940F7.2	processed_transcript	RP5-940F7.2-001	236107105	1	5823	0.0238826	5823	1	1	-1385	4	0.15	0	0.15	20	2	2	3	+	0	NA	NA	NA	NA	NA	NA	NA	NA	NA	NA	0.49110178	5808	-5.38789628437299	-4.78703972569933	1.56376925765427
14977	chr1	-	ENSG00000229291.1	processed_transcript,	processed_transcript	0.0477652	0.0490313	15440	236121179	236135125	13947	processed_transcript	NOVEL	RP4-580N22.2	processed_transcript	RP4-580N22.2-001	236135125	1	5824	0.04839825	5824	1	0	NA	NA	NA	NA	NA	NA	NA	NA	NA	NA	0	NA	NA	NA	NA	NA	NA	NA	NA	NA	NA	0.416916617	5809	-4.36890130677828	-3.1466174901005	0.561939001945524
15017	chr1	-	ENSG00000223776.4	processed_transcript,	processed_transcript	0.0955304	0.147094	15482	236686369	236687808	1440	processed_transcript	NOVEL	RP11-385F5.2	processed_transcript	RP11-385F5.2-001	236687808	1	5836	0.1213122	5836	1	0	NA	NA	NA	NA	NA	NA	NA	NA	NA	NA	2	923.5|615	4|4	0.0476190476190476|0.05	0.19047619047619|0.1	0.0952380952380952|0.05	21|20	NA|NA	NA|NA	NA|NA	-|+	0.410317936	5821	-3.04320344966855	-3.08533445168377	3.40461052346935
15018	chr1	+	ENSG00000116977.12	protein_coding,	protein_coding	0.0955304	0.294188	15483	236687881	236712096	24216	protein_coding	KNOWN	LGALS8	protein_coding	LGALS8-007	236687881	1	5837	0.1948592	5837	1	2	-996.5|-688	4|4	0.0476190476190476|0.05	0.19047619047619|0.1	0.0952380952380952|0.05	21|20	NA|NA	NA|NA	NA|NA	-|+	0	NA	NA	NA	NA	NA	NA	NA	NA	NA	NA	0.479704059	5822	-2.35949604697783	-3.06950335100423	4.56923903557143
15166	chr1	+	ENSG00000174371.11	protein_coding,	protein_coding	10.986	11.9146	15637	242011527	242021891	10365	protein_coding	KNOWN	EXO1	protein_coding	EXO1-004	242011527	1	5923	11.4503	5923	1	0	NA	NA	NA	NA	NA	NA	NA	NA	NA	NA	0	NA	NA	NA	NA	NA	NA	NA	NA	NA	NA	0.400519896	5908	3.51731349258446	-2.78666387667779	5.28878124817847
15218	chr1	-	ENSG00000214837.3	processed_transcript,	processed_transcript	0.143296	0	15689	243251430	243265020	13591	processed_transcript	NOVEL	RP11-261C10.3	processed_transcript	RP11-261C10.3-006	243265020	1	5946	0.071648	5946	1	0	NA	NA	NA	NA	NA	NA	NA	NA	NA	NA	0	NA	NA	NA	NA	NA	NA	NA	NA	NA	NA	0.431113777	5931	-3.80292975647158	-3.30015346075726	2.62205228850062
15226	chr1	-	ENSG00000143702.10	retained_intron,	protein_coding	0.0477652	0.0980626	15697	243299054	243303376	4323	protein_coding	KNOWN	CEP170	retained_intron	CEP170-011	243303376	1	5949	0.0729139	5949	1	0	NA	NA	NA	NA	NA	NA	NA	NA	NA	NA	0	NA	NA	NA	NA	NA	NA	NA	NA	NA	NA	0.321335733	5934	-3.77766231967391	-7.99465458765109	1.82629507521432
15268	chr1	-	ENSG00000117020.11	protein_coding,protein_coding,	protein_coding	3.77345	5.54054	15742	243666484	244006553	340070	protein_coding	KNOWN	AKT3	protein_coding	AKT3-201	244006553	1	5961	9.31399	5961	1	0	NA	NA	NA	NA	NA	NA	NA	NA	NA	NA	0	NA	NA	NA	NA	NA	NA	NA	NA	NA	NA	0.356328734	5946	3.21939933320418	-4.65033586436501	5.05301794746108
15272	chr1	+	ENSG00000179456.8	protein_coding,	protein_coding	0.0955304	0.343219	15746	244214583	244219243	4661	protein_coding	KNOWN	ZNF238	protein_coding	ZNF238-201	244214583	1	5963	0.2193747	5963	1	2	-1921|-1813.5	6|5	0.0526315789473684|0.0540540540540541	0.131578947368421|0.243243243243243	0.105263157894737|0.027027027027027	38|37	NA|NA	NA|NA	NA|NA	+|+	0	NA	NA	NA	NA	NA	NA	NA	NA	NA	NA	0.545690862	5948	-2.18853094238781	-3.5526514395255	5.2079807396363
15289	chr1	+	ENSG00000179397.12	protein_coding,processed_transcript,	protein_coding	0.0477652	0.0490313	15763	244624678	244803806	179129	protein_coding	KNOWN	C1orf101	protein_coding	C1orf101-001	244624678	1	5971	0.0967965	5971	1	0	NA	NA	NA	NA	NA	NA	NA	NA	NA	NA	1	276.5	4	0.12	0.12	0.12	25	1	6	5	-	0.395520896	5956	-3.36890130677828	-2.09961350213815	1.50683142816382
15309	chr1	-	ENSG00000188206.5	non_coding,	processed_transcript	0.955304	1.37288	15783	245008554	245017805	9252	processed_transcript	KNOWN	NCRNA00201	non_coding	NCRNA00201-003	245017805	1	5978	1.164092	5978	1	0	NA	NA	NA	NA	NA	NA	NA	NA	NA	NA	1	1309.5	3	0.176470588	0	0	17	NA	NA	NA	+	0.366526695	5963	0.219205081183289	-7.4245792000743	5.25495119268886
15317	chr1	-	ENSG00000153187.11	protein_coding,retained_intron,	protein_coding	163.596	177.052	15791	245016691	245027793	11103	protein_coding	KNOWN	HNRNPU	protein_coding	HNRNPU-201	245027793	1	5979	340.648	5979	1	0	NA	NA	NA	NA	NA	NA	NA	NA	NA	NA	5	1426.5|1373|1182|1005|970	4|5|4|4|5	0.0740740740740741|0.0666666666666667|0.0555555555555556|0.0454545454545455|0.115384615384615	0.222222222222222|0.166666666666667|0.166666666666667|0.0909090909090909|0.192307692307692	0|0|0|0.0454545454545455|0	27|30|18|22|26	NA|NA|1|NA|NA	NA|NA|4|NA|NA	NA|NA|1|NA|NA	-|-|-|-|-	0.452309538	5964	8.41213792626752	-2.47216291823456	7.11753561446451
15331	chr1	+	ENSG00000203666.7	processed_transcript,	protein_coding	0.334356	0.343219	15806	245165455	245194133	28679	protein_coding	KNOWN	EFCAB2	processed_transcript	EFCAB2-009	245165455	1	5984	0.3387875	5984	1	0	NA	NA	NA	NA	NA	NA	NA	NA	NA	NA	0	NA	NA	NA	NA	NA	NA	NA	NA	NA	NA	0.415716857	5969	-1.56154744932202	-6.10574020731952	1.88840309742702
15337	chr1	+	ENSG00000162849.9	protein_coding,	protein_coding	0	0.0490313	15814	245318287	245866428	548142	protein_coding	KNOWN	KIF26B	protein_coding	KIF26B-005	245318287	1	5990	0.02451565	5990	1	3	-1696|-677|-290	5|5|4	0.105263157894737|0.107142857142857|0	0.0263157894736842|0.214285714285714|0.136363636363636	0.184210526315789|0.0357142857142857|0.0909090909090909	38|28|22	NA|NA|NA	NA|NA|NA	NA|NA|NA	-|+|-	3	915.5|1328.5|1730	3|4|6	0.105263157894737|0.103448275862069|0.0526315789473684	0|0.137931034482759|0.210526315789474	0.0526315789473684|0.137931034482759|0.0526315789473684	19|29|38	NA|4|NA	NA|6|NA	NA|6|NA	-|-|+	0.49270146	5975	-5.35015317649521	-2.78666387667779	2.24289269744604
15384	chr1	+	ENSG00000162852.9	protein_coding,	protein_coding	13.8041	14.5133	15861	246729816	246797259	67444	protein_coding	KNOWN	CNST	protein_coding	CNST-004	246729816	1	6016	14.1587	6016	1	0	NA	NA	NA	NA	NA	NA	NA	NA	NA	NA	1	489.5	4	0.086956522	0.086956522	0.130434783	23	NA	NA	NA	-	0.452109578	6001	3.82361690341198	-3.80347856101952	5.26773998326295
15389	chr1	+	ENSG00000143653.8	protein_coding,	protein_coding	0.668713	0.539345	15866	246887378	246931437	44060	protein_coding	KNOWN	SCCPDH	protein_coding	SCCPDH-201	246887378	1	6020	0.604029	6020	1	0	NA	NA	NA	NA	NA	NA	NA	NA	NA	NA	1	564.5	6	0.027027027	0.243243243	0.054054054	37	NA	NA	NA	+	0.408918216	6005	-0.727310278529351	-3.29165201244023	5.38881817223323
15395	chr1	+	ENSG00000227953.2	processed_transcript,	processed_transcript	0.0477652	0	15872	246952396	246955687	3292	processed_transcript	NOVEL	RP11-439E19.3	processed_transcript	RP11-439E19.3-002	246952396	1	6024	0.0238826	6024	1	1	-28.5	4	0.095238095	0.095238095	0	21	NA	NA	NA	+	1	1166	4	0.136363636	0.090909091	0.090909091	22	NA	NA	NA	+	0.535692861	6009	-5.38789628437299	-3.41394909272249	1.95704240710794
15424	chr1	-	ENSG00000188295.9	protein_coding,protein_coding,	protein_coding	5.493	5.54054	15902	247263293	247267674	4382	protein_coding	KNOWN	ZNF669	protein_coding	ZNF669-001	247267674	1	6037	11.03354	6037	1	0	NA	NA	NA	NA	NA	NA	NA	NA	NA	NA	1	334	5	0	0.272727273	0	22	NA	NA	NA	-	0.453309338	6022	3.46382383423641	-1.72823606237165	4.12719183223261
15438	chr1	-	ENSG00000227671.2	unprocessed_pseudogene,	pseudogene	0	0.0490313	15916	247353153	247372795	19643	pseudogene	KNOWN	RP11-488L18.4	unprocessed_pseudogene	RP11-488L18.4-001	247372795	1	6045	0.02451565	6045	1	1	-1069	6	0.1	0.225	0.1	40	NA	NA	NA	+	0	NA	NA	NA	NA	NA	NA	NA	NA	NA	NA	0.415716857	6030	-5.35015317649521	-5.95493731404662	6.64780159676475
15548	chr1	-	ENSG00000175137.9	processed_transcript,	protein_coding	0.143296	0.0980626	16026	249110229	249111045	817	protein_coding	KNOWN	SH3BP5L	processed_transcript	SH3BP5L-004	249111045	1	6130	0.1206793	6130	1	0	NA	NA	NA	NA	NA	NA	NA	NA	NA	NA	0	NA	NA	NA	NA	NA	NA	NA	NA	NA	NA	0.50309938	6115	-3.05074986161508	-5.93714882327857	2.64935150943808
15597	chr2	-	ENSG00000035115.15	retained_intron,	protein_coding	0.0477652	0.196125	61019	230379	234231	3853	protein_coding	KNOWN	SH3YL1	retained_intron	SH3YL1-021	234231	2	6139	0.1219451	6139	1	0	NA	NA	NA	NA	NA	NA	NA	NA	NA	NA	1	1630	4	0.033333333	0.133333333	0.2	30	NA	NA	NA	-	0.478304339	6124	-3.03569630598431	-7.32869572913776	0.768603933942107
15649	chr2	-	ENSG00000151353.10	protein_coding,	protein_coding	0.668713	0.931595	61074	669423	676704	7282	protein_coding	KNOWN	TMEM18	protein_coding	TMEM18-003	676704	2	6154	0.800154	6154	1	3	-103.5|-305|-365.5	4|8|8	0.0434782608695652|0.0227272727272727|0.0204081632653061	0.173913043478261|0.204545454545455|0.244897959183673	0.173913043478261|0.0909090909090909|0.102040816326531	23|44|49	NA|NA|NA	NA|NA|NA	NA|NA|NA	-|-|-	0	NA	NA	NA	NA	NA	NA	NA	NA	NA	NA	0.49630074	6139	-0.321650402818995	-1.83690960759101	5.81858093376536
15700	chr2	-	ENSG00000130508.6	protein_coding,	protein_coding	131.402	82.912	61131	1635659	1748278	112620	protein_coding	KNOWN	PXDN	protein_coding	PXDN-001	1748278	2	6178	107.157	6178	1	1	-732.5	2	0	0.142857143	0.142857143	21	NA	NA	NA	-	6	1000|896|849.5|425.5|357|276.5	4|4|3|5|7|4	0.133333333333333|0.136363636363636|0.217391304347826|0.0769230769230769|0.0714285714285714|0.0344827586206897	0.166666666666667|0.0454545454545455|0|0.230769230769231|0.178571428571429|0.241379310344828	0.0666666666666667|0|0|0.0769230769230769|0.0892857142857143|0.0344827586206897	30|22|23|39|56|29	NA|NA|NA|NA|NA|NA	NA|NA|NA|NA|NA|NA	NA|NA|NA|NA|NA|NA	+|+|+|-|-|-	0.553489302	6163	6.74358228650338	-2.69039774950621	1.77663127087757
15767	chr2	-	ENSG00000255767.1	protein_coding,	protein_coding	0.0477652	0.147094	61207	3579574	3595547	15974	protein_coding	NOVEL	RP13-512J5.1	protein_coding	RP13-512J5.1-001	3595547	2	6202	0.0974296	6202	1	0	NA	NA	NA	NA	NA	NA	NA	NA	NA	NA	0	NA	NA	NA	NA	NA	NA	NA	NA	NA	NA	0.455108978	6187	-3.35949604697783	-5.76252437868408	1.64535674845727
15775	chr2	-	ENSG00000247886.1	lincRNA,	lincRNA	0.477652	0.343219	61215	3616113	3622828	6716	lincRNA	KNOWN	AC108488.1	lincRNA	AC108488.1-201	3622828	2	6207	0.4104355	6207	1	2	-278|-466	6|4	0.05|0	0.2|0.142857142857143	0.05|0.25	40|28	NA|NA	NA|NA	NA|NA	+|+	0	NA	NA	NA	NA	NA	NA	NA	NA	NA	NA	0.450309938	6192	-1.28477257481234	-1.65598628948747	2.60013935608187
15777	chr2	+	ENSG00000171863.8	retained_intron,protein_coding,	protein_coding	40.696	44.1772	61217	3622915	3628509	5595	protein_coding	KNOWN	RPS7	protein_coding	RPS7-008	3622915	2	6208	84.8732	6208	1	0	NA	NA	NA	NA	NA	NA	NA	NA	NA	NA	2	191|379	6|4	0.05|0	0.2|0.142857142857143	0.05|0.25	40|28	NA|NA	NA|NA	NA|NA	+|+	0.447710458	6193	6.4072371677368	-1.58718272935315	7.98137464374831
15782	chr2	+	ENSG00000252531.1	snoRNA,	snoRNA	0.429887	0.441282	61222	3628160	3628322	163	snoRNA	NOVEL	SNORA73.6	snoRNA	SNORA73.6-201	3628160	2	6209	0.4355845	6209	1	0	NA	NA	NA	NA	NA	NA	NA	NA	NA	NA	0	NA	NA	NA	NA	NA	NA	NA	NA	NA	NA	0.435112977	6194	-1.19897547731324	-6.50363376677606	4.38046987069252
15785	chr2	+	ENSG00000118004.12	protein_coding,	protein_coding	0.286591	0.147094	61225	3642639	3692048	49410	protein_coding	KNOWN	COLEC11	protein_coding	COLEC11-001	3642639	2	6210	0.2168425	6210	1	0	NA	NA	NA	NA	NA	NA	NA	NA	NA	NA	0	NA	NA	NA	NA	NA	NA	NA	NA	NA	NA	0.541691662	6195	-2.20528054977224	-2.0879127732929	0.94213407876246
15854	chr2	-	ENSG00000134326.7	processed_transcript,processed_transcript,	protein_coding	0.0477652	0	61294	7001389	7006766	5378	protein_coding	KNOWN	CMPK2	processed_transcript	CMPK2-006	7006766	2	6247	0.0477652	6247	1	0	NA	NA	NA	NA	NA	NA	NA	NA	NA	NA	2	1895.5|1531	4|4	0.206896551724138|0.0769230769230769	0.103448275862069|0.230769230769231	0.103448275862069|0.0769230769230769	29|26	NA|NA	NA|NA	NA|NA	-|+	0.396720656	6232	-4.38789628437299	-4.8605776519839	1.44515388817761
15973	chr2	+	ENSG00000134330.14	protein_coding,protein_coding,	protein_coding	49.1504	34.6651	61417	9614704	9636672	21969	protein_coding	KNOWN	IAH1	protein_coding	IAH1-005	9614704	2	6289	83.8155	6289	1	2	-87.5|-27	4|4	0.04|0	0.2|0.166666666666667	0.16|0	25|18	4|NA	4|NA	5|NA	-|-	0	NA	NA	NA	NA	NA	NA	NA	NA	NA	NA	0.487302539	6274	6.38914516107124	-1.92839801487327	5.49214329142602
15982	chr2	-	ENSG00000238462.1	snoRNA,	snoRNA	0	0.0490313	61427	9672371	9672474	104	snoRNA	NOVEL	snoU13.82	snoRNA	snoU13.82-201	9672474	2	6291	0.02451565	6291	1	0	NA	NA	NA	NA	NA	NA	NA	NA	NA	NA	0	NA	NA	NA	NA	NA	NA	NA	NA	NA	NA	0.383723255	6276	-5.35015317649521	-7.3758410429628	1.75968935564172
16064	chr2	+	ENSG00000162975.3	protein_coding,	protein_coding	0	0.0490313	61512	11052063	11054350	2288	protein_coding	KNOWN	KCNF1	protein_coding	KCNF1-001	11052063	2	6325	0.02451565	6325	1	1	-416.5	4	0.074074074	0.111111111	0.185185185	27	NA	NA	NA	+	0	NA	NA	NA	NA	NA	NA	NA	NA	NA	NA	0.516296741	6310	-5.35015317649521	-2.01379588617237	0.209455872952768
16086	chr2	-	ENSG00000134318.8	protein_coding,	protein_coding	0.0955304	0.0980626	61535	11361453	11427863	66411	protein_coding	KNOWN	ROCK2	protein_coding	ROCK2-007	11427863	2	6332	0.0967965	6332	1	1	-931	4	0.25	0.125	0.083333333	24	5	1	6	+	0	NA	NA	NA	NA	NA	NA	NA	NA	NA	NA	0.352929414	6317	-3.36890130677828	-6.79253687936308	4.93511326073806
16146	chr2	+	ENSG00000224184.1	processed_transcript,	processed_transcript	0	0.0490313	61595	12147242	12271711	124470	processed_transcript	NOVEL	AC096559.1	processed_transcript	AC096559.1-003	12147242	2	6356	0.02451565	6356	1	0	NA	NA	NA	NA	NA	NA	NA	NA	NA	NA	1	324	4	0.233333333	0.1	0.133333333	30	6	6	5	+	0.405118976	6341	-5.35015317649521	-3.59560688672277	1.31327603747068
16178	chr2	-	ENSG00000151779.8	protein_coding,protein_coding,	protein_coding	24.6946	20.8383	61633	15307033	15701454	394422	protein_coding	KNOWN	NBAS	protein_coding	NBAS-001	15701454	2	6373	45.5329	6373	1	0	NA	NA	NA	NA	NA	NA	NA	NA	NA	NA	2	308|245	5|4	0.0666666666666667|0.1	0.133333333333333|0.05	0.133333333333333|0.15	30|20	NA|NA	NA|NA	NA|NA	-|-	0.415116977	6358	5.508837442722	-3.57482861641197	6.23872291740822
16184	chr2	+	ENSG00000079785.7	protein_coding,	protein_coding	152.896	163.716	61639	15732005	15771022	39018	protein_coding	KNOWN	DDX1	protein_coding	DDX1-203	15732005	2	6375	158.306	6375	1	0	NA	NA	NA	NA	NA	NA	NA	NA	NA	NA	2	294|1047	4|3	0.25|0.115384615384615	0.05|0	0|0.0769230769230769	20|26	NA|NA	NA|NA	NA|NA	-|+	0.473305339	6360	7.30657212627448	-3.16979987751649	7.20822707637246
16285	chr2	+	ENSG00000228784.1	processed_transcript,processed_transcript,	lincRNA	0.0477652	0.0980626	61744	20068652	20077296	8645	lincRNA	NOVEL	AC013400.2	processed_transcript	AC013400.2-002	20068652	2	6426	0.1458278	6426	1	0	NA	NA	NA	NA	NA	NA	NA	NA	NA	NA	1	344	7	0.1	0.15	0.15	40	NA	NA	NA	-	0.48770246	6411	-2.77766231967391	-4.40443519977797	1.26077963210683
16287	chr2	-	ENSG00000183891.5	protein_coding,	protein_coding	2.96144	3.138	61746	20097630	20101402	3773	protein_coding	KNOWN	TTC32	protein_coding	TTC32-004	20101402	2	6427	3.04972	6427	1	0	NA	NA	NA	NA	NA	NA	NA	NA	NA	NA	0	NA	NA	NA	NA	NA	NA	NA	NA	NA	NA	0.394521096	6412	1.60867679246085	-3.02419965405572	6.82569216601307
16300	chr2	-	ENSG00000068697.6	protein_coding,	protein_coding	0.191061	0.245157	61760	20232411	20251789	19379	protein_coding	KNOWN	LAPTM4A	protein_coding	LAPTM4A-001	20251789	2	6431	0.218109	6431	1	1	-68.5	5	0.068965517	0.172413793	0.068965517	29	NA	NA	NA	+	1	714	5	0.0625	0.0625	0.1875	32	NA	NA	NA	-	0.410717856	6416	-2.19687879264151	-2.73869066379123	5.71557085994961
16301	chr2	+	ENSG00000223734.2	processed_transcript,	processed_transcript	0.238826	0.0490313	61761	20251895	20254257	2363	processed_transcript	PUTATIVE	RP11-644K8.1	processed_transcript	RP11-644K8.1-001	20251895	2	6432	0.14392865	6432	1	2	-820|-37.5	5|5	0.0625|0.0689655172413793	0.0625|0.172413793103448	0.1875|0.0689655172413793	32|29	NA|NA	NA|NA	NA|NA	-|+	0	NA	NA	NA	NA	NA	NA	NA	NA	NA	NA	0.458108378	6417	-2.79657429572912	-2.74932220104005	3.09933762492447
16332	chr2	-	ENSG00000118960.7	protein_coding,	protein_coding	13.6131	6.76632	61797	20817594	20850857	33264	protein_coding	KNOWN	HS1BP3	protein_coding	HS1BP3-201	20850857	2	6448	10.18971	6448	1	2	-49.5|-1771	5|4	0.142857142857143|0.125	0.2|0.208333333333333	0|0.0833333333333333	35|24	NA|7	NA|3	NA|2	-|+	1	1209.5	4	0.047619048	0.047619048	0.238095238	21	NA	NA	NA	-	0.518896221	6433	3.34904108775366	-0.807122145105247	4.28698848980303
16336	chr2	-	ENSG00000118961.9	protein_coding,protein_coding,	protein_coding	5.92289	6.52117	61801	20974618	21022849	48232	protein_coding	KNOWN	C2orf43	protein_coding	C2orf43-006	21022849	2	6450	12.44406	6450	1	0	NA	NA	NA	NA	NA	NA	NA	NA	NA	NA	1	1462	4	0.090909091	0	0.136363636	22	NA	NA	NA	+	0.429314137	6435	3.63738535095505	-2.55621729007018	3.41346574663515
16387	chr2	-	ENSG00000119778.9	protein_coding,	protein_coding	5.25417	3.97154	61855	23971534	24149984	178451	protein_coding	KNOWN	ATAD2B	protein_coding	ATAD2B-001	24149984	2	6479	4.612855	6479	1	0	NA	NA	NA	NA	NA	NA	NA	NA	NA	NA	0	NA	NA	NA	NA	NA	NA	NA	NA	NA	NA	0.484903019	6464	2.20565994359179	-1.64963509715308	5.33439138832619
16402	chr2	-	ENSG00000163026.7	protein_coding,	protein_coding	3.00921	3.72638	61871	24252217	24270231	18015	protein_coding	KNOWN	C2orf44	protein_coding	C2orf44-002	24270231	2	6487	3.367795	6487	1	0	NA	NA	NA	NA	NA	NA	NA	NA	NA	NA	1	1236	4	0.107142857	0.035714286	0.107142857	28	NA	NA	NA	+	0.526294741	6472	1.75180432323669	-2.5570660972734	5.13225817201265
16418	chr2	-	ENSG00000115129.9	protein_coding,	protein_coding	165.315	142.779	61889	24300306	24307655	7350	protein_coding	KNOWN	TP53I3	protein_coding	TP53I3-201	24307655	2	6491	154.047	6491	1	0	NA	NA	NA	NA	NA	NA	NA	NA	NA	NA	1	85	5	0.033333333	0.266666667	0.066666667	30	NA	NA	NA	-	0.453709258	6476	7.26722677655143	-2.46258865219926	4.14970256892227
16422	chr2	-	ENSG00000176732.6	processed_transcript,	protein_coding	0.0477652	0	61893	24338267	24346189	7923	protein_coding	KNOWN	PFN4	processed_transcript	PFN4-002	24346189	2	6492	0.0238826	6492	1	1	-484	5	0.153846154	0.076923077	0.076923077	26	NA	NA	NA	+	0	NA	NA	NA	NA	NA	NA	NA	NA	NA	NA	0.453309338	6477	-5.38789628437299	-1.8078272909778	2.57498598242461
16447	chr2	+	ENSG00000252631.1	miRNA,	miRNA	0	0.0980626	61924	24587540	24587630	91	miRNA	NOVEL	AC009228.1	miRNA	AC009228.1-201	24587540	2	6504	0.0490313	6504	1	1	-57	4	0.125	0.041666667	0.208333333	24	NA	NA	NA	-	0	NA	NA	NA	NA	NA	NA	NA	NA	NA	NA	0.526294741	6489	-4.35015317649521	-7.28304243161665	0.812499871134484
16448	chr2	+	ENSG00000084676.11	processed_transcript,	protein_coding	0.0955304	0.147094	61925	24714783	24866924	152142	protein_coding	KNOWN	NCOA1	processed_transcript	NCOA1-007	24714783	2	6505	0.1213122	6505	1	4	-1805.5|-976|-717.5|-159.5	4|4|9|4	0.263157894736842|0.166666666666667|0.0909090909090909|0.172413793103448	0|0.0833333333333333|0.218181818181818|0.172413793103448	0.0526315789473684|0|0|0.0689655172413793	19|24|55|29	4|NA|NA|NA	1|NA|NA|NA	2|NA|NA|NA	+|+|+|-	0	NA	NA	NA	NA	NA	NA	NA	NA	NA	NA	0.49430114	6490	-3.04320344966855	-3.1013412007294	4.28757953480146
16462	chr2	-	ENSG00000184924.4	processed_transcript,	protein_coding	0.668713	0.637407	61939	25013074	25015922	2849	protein_coding	KNOWN	C2orf79	processed_transcript	C2orf79-002	25015922	2	6510	0.65306	6510	1	1	-607	5	0.035714286	0.178571429	0.071428571	28	NA	NA	NA	+	1	23.5	4	0.074074074	0.074074074	0.148148148	27	3	6	4	-	0.460307938	6495	-0.614712549170946	-2.57672733200087	2.36094068914792
16467	chr2	+	ENSG00000138092.6	protein_coding,protein_coding,	protein_coding	2.0539	2.01028	61944	25016014	25045245	29232	protein_coding	KNOWN	CENPO	protein_coding	CENPO-201	25016014	2	6511	4.06418	6511	1	1	-115.5	4	0.074074074	0.074074074	0.148148148	27	3	6	4	-	1	515	5	0.035714286	0.178571429	0.071428571	28	NA	NA	NA	+	0.452709458	6496	2.02296429958956	-2.55282705486858	6.26060254325999
16573	chr2	+	ENSG00000084733.6	protein_coding,	protein_coding	44.0873	33.4884	62051	26256979	26360323	103345	protein_coding	KNOWN	RAB10	protein_coding	RAB10-001	26256979	2	6546	38.78785	6546	1	4	-1307|-326|-186|-54	4|7|4|4	0.05|0.0925925925925926|0.307692307692308|0.15	0.2|0.148148148148148|0.0384615384615385|0.1	0|0.0555555555555556|0|0.05	20|54|26|20	NA|NA|NA|5	NA|NA|NA|2	NA|NA|NA|1	+|+|-|+	0	NA	NA	NA	NA	NA	NA	NA	NA	NA	NA	0.49490102	6531	5.27753290477829	-1.73398355886233	7.76010552495862
16586	chr2	+	ENSG00000138029.9	protein_coding,	protein_coding	0.0955304	0.0980626	62065	26466038	26501488	35451	protein_coding	KNOWN	HADHB	protein_coding	HADHB-007	26466038	2	6556	0.0967965	6556	1	0	NA	NA	NA	NA	NA	NA	NA	NA	NA	NA	1	1912.5	4	0.095238095	0.095238095	0	21	NA	NA	NA	-	0.403919216	6541	-3.36890130677828	-5.24765552980376	7.1049389096676
16590	chr2	+	ENSG00000138029.9	retained_intron,	protein_coding	121.133	122.627	62069	26467788	26477824	10037	protein_coding	KNOWN	HADHB	retained_intron	HADHB-006	26467788	2	6558	121.88	6558	1	0	NA	NA	NA	NA	NA	NA	NA	NA	NA	NA	1	162.5	4	0.095238095	0.095238095	0	21	NA	NA	NA	-	0.443711258	6543	6.92931759491176	-3.49784046441234	6.58432293018216
16600	chr2	-	ENSG00000173567.10	processed_transcript,	protein_coding	0.812009	1.86319	62079	26531041	26568670	37630	protein_coding	KNOWN	GPR113	processed_transcript	GPR113-003	26568670	2	6560	1.3375995	6560	1	3	-520.5|-641.5|-1419.5	4|5|4	0.185185185185185|0.0606060606060606|0.24	0.148148148148148|0.121212121212121|0.08	0|0.181818181818182|0.04	27|33|25	7|NA|NA	4|NA|NA	3|NA|NA	-|+|-	0	NA	NA	NA	NA	NA	NA	NA	NA	NA	NA	0.450109978	6545	0.419646213246404	-1.83279242296043	5.35999380039875
16602	chr2	+	ENSG00000138018.13	protein_coding,	protein_coding	9.12316	9.61014	62081	26568982	26618759	49778	protein_coding	KNOWN	EPT1	protein_coding	EPT1-001	26568982	2	6561	9.36665	6561	1	0	NA	NA	NA	NA	NA	NA	NA	NA	NA	NA	3	208.5|329.5|1107.5	4|5|4	0.185185185185185|0.0606060606060606|0.24	0.148148148148148|0.121212121212121|0.08	0|0.181818181818182|0.04	27|33|25	7|NA|NA	4|NA|NA	3|NA|NA	-|+|-	0.447110578	6546	3.2275331575371	-1.79776030343811	6.37932731185915
16606	chr2	-	ENSG00000173567.10	nonsense_mediated_decay,protein_coding,	protein_coding	0.0477652	0.0980626	62085	26531044	26569611	38568	protein_coding	KNOWN	GPR113	nonsense_mediated_decay	GPR113-002	26569611	2	6562	0.1458278	6562	1	1	-478.5	4	0.24	0.08	0.04	25	NA	NA	NA	-	2	420.5|299.5	4|5	0.185185185185185|0.0606060606060606	0.148148148148148|0.121212121212121	0|0.181818181818182	27|33	7|NA	4|NA	3|NA	-|+	0.416316737	6547	-2.77766231967391	-4.44470994966378	2.56370776634385
16629	chr2	-	ENSG00000225024.1	processed_pseudogene,	pseudogene	0	0.0490313	62110	26901087	26901378	292	pseudogene	KNOWN	AC015977.5	processed_pseudogene	AC015977.5-001	26901378	2	6568	0.02451565	6568	1	1	-860.5	4	0.103448276	0.137931034	0.206896552	29	NA	NA	NA	+	1	1827	4	0.2	0.133333333	0.133333333	30	7	7	3	-	0.50529894	6553	-5.35015317649521	-5.82658084850377	0.929966383559076
16634	chr2	+	ENSG00000213699.4	protein_coding,	protein_coding	23.5483	15.2487	62116	26987157	27001739	14583	protein_coding	KNOWN	C2orf18	protein_coding	C2orf18-201	26987157	2	6570	38.797	6570	1	1	-1260	4	0.181818182	0	0.045454545	22	NA	NA	NA	-	0	NA	NA	NA	NA	NA	NA	NA	NA	NA	NA	0.48990202	6555	5.27787319440146	-2.50209028725708	6.66645341950898
16635	chr2	+	ENSG00000213699.4	processed_transcript,	protein_coding	23.5483	15.2487	62117	26987158	27001087	13930	protein_coding	KNOWN	C2orf18	processed_transcript	C2orf18-004	26987158	2	6572	19.3985	6572	1	1	-1261	4	0.181818182	0	0.045454545	22	NA	NA	NA	-	0	NA	NA	NA	NA	NA	NA	NA	NA	NA	NA	0.49010198	6556	4.27787319440146	-2.50454429864267	6.6697617021015
16650	chr2	+	ENSG00000084764.6	retained_intron,	protein_coding	4.77652	3.53026	62132	27193505	27245487	51983	protein_coding	KNOWN	MAPRE3	retained_intron	MAPRE3-007	27193505	2	6576	4.15339	6576	1	0	NA	NA	NA	NA	NA	NA	NA	NA	NA	NA	5	227.5|267.5|379.5|507.5|622	6|6|8|4|4	0.135135135135135|0.102564102564103|0.183673469387755|0.28|0.2	0.216216216216216|0.102564102564103|0.0612244897959184|0.08|0.1	0.027027027027027|0.0769230769230769|0.0408163265306122|0.04|0.1	37|39|49|25|30	NA|NA|NA|4|NA	NA|NA|NA|4|NA	NA|NA|NA|5|NA	+|-|-|-|+	0.467706459	6560	2.05428934603405	-1.94941743940992	1.49377642250911
16667	chr2	+	ENSG00000119777.12	protein_coding,protein_coding,	protein_coding	70.8358	63.2014	62149	27255845	27264561	8717	protein_coding	KNOWN	TMEM214	protein_coding	TMEM214-002	27255845	2	6580	134.0372	6580	1	2	-1181|-546.5	4|5	0.115384615384615|0.0689655172413793	0.230769230769231|0.0344827586206897	0.0769230769230769|0.137931034482759	26|29	3|NA	7|NA	2|NA	-|+	1	197.5	4	0.130434783	0.217391304	0.086956522	23	2	1	7	-	0.50589882	6564	7.06648964424453	-1.14777501680862	7.28140385377745
16740	chr2	-	ENSG00000138074.9	protein_coding,	protein_coding	0.143296	0.196125	62229	27430403	27435645	5243	protein_coding	KNOWN	SLC5A6	protein_coding	SLC5A6-011	27435645	2	6601	0.1697105	6601	1	0	NA	NA	NA	NA	NA	NA	NA	NA	NA	NA	4	1076.5|949|801.5|454	4|5|7|4	0.217391304347826|0.142857142857143|0.0487804878048781|0	0|0.107142857142857|0.268292682926829|0.272727272727273	0.130434782608696|0|0|0	23|28|41|22	3|NA|NA|NA	6|NA|NA|NA	2|NA|NA|NA	-|-|-|+	0.453509298	6585	-2.55885226760663	-3.9949133991091	1.95242750792155
16742	chr2	-	ENSG00000138074.9	protein_coding,	protein_coding	0.0955304	0.245157	62231	27429805	27435818	6014	protein_coding	KNOWN	SLC5A6	protein_coding	SLC5A6-009	27435818	2	6603	0.1703437	6603	1	0	NA	NA	NA	NA	NA	NA	NA	NA	NA	NA	4	1249.5|1122|974.5|627	4|5|7|4	0.217391304347826|0.142857142857143|0.0487804878048781|0	0|0.107142857142857|0.268292682926829|0.272727272727273	0.130434782608696|0|0|0	23|28|41|22	3|NA|NA|NA	6|NA|NA|NA	2|NA|NA|NA	-|-|-|+	0.459908018	6587	-2.55347950317268	-3.96306488679525	3.23319046189207
16744	chr2	+	ENSG00000138085.11	retained_intron,	protein_coding	0.0955304	0.196125	62233	27436063	27438282	2220	protein_coding	KNOWN	C2orf28	retained_intron	C2orf28-004	27436063	2	6604	0.1458277	6604	1	4	-1494.5|-1367|-1219.5|-872	4|5|7|4	0.217391304347826|0.142857142857143|0.0487804878048781|0	0|0.107142857142857|0.268292682926829|0.272727272727273	0.130434782608696|0|0|0	23|28|41|22	3|NA|NA|NA	6|NA|NA|NA	2|NA|NA|NA	-|-|-|+	0	NA	NA	NA	NA	NA	NA	NA	NA	NA	NA	0.534893021	6588	-2.77766330898839	-4.20501111748233	3.39679680674593
16799	chr2	+	ENSG00000234072.1	processed_transcript,	lincRNA	0.429887	0.294188	62294	27579113	27583123	4011	lincRNA	NOVEL	AC074117.10	processed_transcript	AC074117.10-001	27579113	2	6618	0.3620375	6618	1	0	NA	NA	NA	NA	NA	NA	NA	NA	NA	NA	0	NA	NA	NA	NA	NA	NA	NA	NA	NA	NA	0.423515297	6602	-1.46578895486609	-3.12757936216027	2.72845430701215
16801	chr2	-	ENSG00000115207.8	protein_coding,	protein_coding	24.8379	24.4176	62296	27565858	27579634	13777	protein_coding	KNOWN	GTF3C2	protein_coding	GTF3C2-003	27579634	2	6619	24.62775	6619	1	0	NA	NA	NA	NA	NA	NA	NA	NA	NA	NA	0	NA	NA	NA	NA	NA	NA	NA	NA	NA	NA	0.518296341	6603	4.62221292361265	-1.97641396883258	6.37050348008429
16805	chr2	+	ENSG00000234072.1	processed_transcript,	lincRNA	2.1972	4.55991	62300	27580055	27590489	10435	lincRNA	NOVEL	AC074117.10	processed_transcript	AC074117.10-003	27580055	2	6620	3.378555	6620	1	0	NA	NA	NA	NA	NA	NA	NA	NA	NA	NA	0	NA	NA	NA	NA	NA	NA	NA	NA	NA	NA	0.457308538	6604	1.75640634115836	-1.85349734349319	6.83998794879315
16839	chr2	+	ENSG00000115216.8	protein_coding,	protein_coding	85.2131	70.6051	62335	27651507	27665122	13616	protein_coding	KNOWN	NRBP1	protein_coding	NRBP1-002	27651507	2	6627	77.9091	6627	1	0	NA	NA	NA	NA	NA	NA	NA	NA	NA	NA	3	115.5|334|400.5	5|4|5	0.259259259259259|0.0416666666666667|0	0.111111111111111|0.208333333333333|0.193548387096774	0|0.166666666666667|0.032258064516129	27|24|31	NA|7|NA	NA|3|NA	NA|2|NA	+|+|+	0.446910618	6611	6.28371994381767	-1.71302069497075	5.79166437822575
16873	chr2	+	ENSG00000084734.4	protein_coding,nonsense_mediated_decay,	protein_coding	0.143296	0.294188	62374	27719715	27724030	4316	protein_coding	KNOWN	GCKR	nonsense_mediated_decay	GCKR-003	27719715	2	6635	0.437484	6635	1	1	-1553	4	0.136363636	0.045454545	0.045454545	22	NA	NA	NA	-	0	NA	NA	NA	NA	NA	NA	NA	NA	NA	NA	0.549690062	6619	-1.19269784032584	-4.10232273769807	2.57537334147897
16880	chr2	+	ENSG00000243943.3	protein_coding,protein_coding,	protein_coding	41.0781	39.5192	62383	27805897	27845963	40067	protein_coding	KNOWN	ZNF512	protein_coding	ZNF512-001	27805897	2	6639	80.5973	6639	1	2	-360|-147.5	3|4	0.166666666666667|0.16	0.0416666666666667|0.2	0.0833333333333333|0.12	24|25	NA|4	NA|7	NA|1	+|-	0	NA	NA	NA	NA	NA	NA	NA	NA	NA	NA	0.486902619	6623	6.33265960433719	-2.82909308836692	7.17444890140699
16890	chr2	-	ENSG00000176714.9	protein_coding,	protein_coding	0.0477652	0.147094	62393	27849796	27851745	1950	protein_coding	KNOWN	CCDC121	protein_coding	CCDC121-002	27851745	2	6641	0.0974296	6641	1	0	NA	NA	NA	NA	NA	NA	NA	NA	NA	NA	0	NA	NA	NA	NA	NA	NA	NA	NA	NA	NA	0.434713057	6625	-3.35949604697783	-3.44503597176957	3.19884803530819
16892	chr2	+	ENSG00000198522.8	protein_coding,	protein_coding	75.8034	88.4035	62395	27851863	27874375	22513	protein_coding	KNOWN	GPN1	protein_coding	GPN1-001	27851863	2	6642	82.10345	6642	1	0	NA	NA	NA	NA	NA	NA	NA	NA	NA	NA	0	NA	NA	NA	NA	NA	NA	NA	NA	NA	NA	0.412517497	6626	6.35937094043875	-3.46242357292522	6.15568958118707
16893	chr2	-	ENSG00000176714.9	protein_coding,	protein_coding	1.2419	1.76513	62396	27848506	27851879	3374	protein_coding	KNOWN	CCDC121	protein_coding	CCDC121-001	27851879	2	6643	1.503515	6643	1	0	NA	NA	NA	NA	NA	NA	NA	NA	NA	NA	0	NA	NA	NA	NA	NA	NA	NA	NA	NA	NA	0.429114177	6627	0.588339261206005	-4.12228406267135	3.11367585121942
16895	chr2	+	ENSG00000198522.8	retained_intron,	protein_coding	155.285	185.78	62398	27851919	27854507	2589	protein_coding	KNOWN	GPN1	retained_intron	GPN1-007	27851919	2	6644	170.5325	6644	1	0	NA	NA	NA	NA	NA	NA	NA	NA	NA	NA	0	NA	NA	NA	NA	NA	NA	NA	NA	NA	NA	0.416116777	6628	7.41390290333877	-3.67446157050501	6.22564225675796
16898	chr2	+	ENSG00000163798.9	protein_coding,	protein_coding	3.77345	3.33413	62401	27886338	27917836	31499	protein_coding	KNOWN	SLC4A1AP	protein_coding	SLC4A1AP-001	27886338	2	6646	3.55379	6646	1	0	NA	NA	NA	NA	NA	NA	NA	NA	NA	NA	0	NA	NA	NA	NA	NA	NA	NA	NA	NA	NA	0.401719656	6630	1.82935843237677	-3.91005168752459	5.5529011981093
16900	chr2	-	ENSG00000119760.11	protein_coding,protein_coding,	protein_coding	20.9212	33.8316	62403	27875930	27886506	10577	protein_coding	KNOWN	SUPT7L	protein_coding	SUPT7L-003	27886506	2	6647	54.7528	6647	1	0	NA	NA	NA	NA	NA	NA	NA	NA	NA	NA	0	NA	NA	NA	NA	NA	NA	NA	NA	NA	NA	0.435912817	6631	5.77486083937877	-4.30698010121464	5.37261269972103
16905	chr2	+	ENSG00000243147.3	protein_coding,protein_coding,	protein_coding	87.888	91.9337	62409	27994584	28002608	8025	protein_coding	KNOWN	MRPL33	protein_coding	MRPL33-001	27994584	2	6650	179.8217	6650	1	0	NA	NA	NA	NA	NA	NA	NA	NA	NA	NA	0	NA	NA	NA	NA	NA	NA	NA	NA	NA	NA	0.469506099	6634	7.49042331848779	-2.80873302224709	6.12684593336246
16921	chr2	-	ENSG00000171174.9	protein_coding,	protein_coding	0.764243	2.94188	62426	28004231	28113965	109735	protein_coding	KNOWN	RBKS	protein_coding	RBKS-001	28113965	2	6655	1.8530615	6655	1	0	NA	NA	NA	NA	NA	NA	NA	NA	NA	NA	1	386.5	5	0.085714286	0.228571429	0.028571429	35	NA	NA	NA	+	0.379924015	6639	0.889910762785939	-3.73080876452452	4.53208327721137
16929	chr2	-	ENSG00000229951.1	processed_transcript,processed_transcript,	lincRNA	0.0955304	0.196125	62434	28607276	28617539	10264	lincRNA	NOVEL	AC104695.3	processed_transcript	AC104695.3-001	28617539	2	6660	0.2916554	6660	1	1	-260	5	0.107142857	0.142857143	0.142857143	28	NA	NA	NA	+	5	1992.5|1665|698.5|523|91.5	4|8|3|3|4	0.0952380952380952|0.0740740740740741|0.105263157894737|0.0416666666666667|0.130434782608696	0.142857142857143|0.240740740740741|0|0.0416666666666667|0.0434782608695652	0.0476190476190476|0.0925925925925926|0.0526315789473684|0.0416666666666667|0.0869565217391304	21|54|19|24|23	NA|NA|NA|NA|NA	NA|NA|NA|NA|NA	NA|NA|NA|NA|NA	+|+|-|-|+	0.464907019	6644	-1.77766330898839	-4.18388040743167	6.3583022153272
16931	chr2	+	ENSG00000075426.7	protein_coding,	protein_coding	0.143296	0.294188	62436	28618579	28635354	16776	protein_coding	KNOWN	FOSL2	protein_coding	FOSL2-201	28618579	2	6661	0.218742	6661	1	4	-1738.5|-1563|-1131.5|-780	3|3|4|5	0.105263157894737|0.0416666666666667|0.130434782608696|0.107142857142857	0|0.0416666666666667|0.0434782608695652|0.142857142857143	0.0526315789473684|0.0416666666666667|0.0869565217391304|0.142857142857143	19|24|23|28	NA|NA|NA|NA	NA|NA|NA|NA	NA|NA|NA|NA	-|-|+|+	0	NA	NA	NA	NA	NA	NA	NA	NA	NA	NA	0.604279144	6645	-2.19269784032584	-4.819261506369	4.85502552172088
17026	chr2	+	ENSG00000256261.1	pseudogene,	pseudogene	0.0955304	0.147094	62538	30481193	30482893	1701	pseudogene	KNOWN	AC104698.1	pseudogene	AC104698.1-201	30481193	2	6693	0.1213122	6693	1	1	-350.5	4	0.04	0.04	0.24	25	7	1	4	+	1	1946	4	0.083333333	0.041666667	0.166666667	24	5	5	1	+	0.48890222	6677	-3.04320344966855	-6.47768706510932	0.860685656629481
17066	chr2	+	ENSG00000013016.10	protein_coding,	protein_coding	0.143296	0.245157	62580	31456880	31491260	34381	protein_coding	KNOWN	EHD3	protein_coding	EHD3-201	31456880	2	6708	0.1942265	6708	1	0	NA	NA	NA	NA	NA	NA	NA	NA	NA	NA	0	NA	NA	NA	NA	NA	NA	NA	NA	NA	NA	0.412917417	6692	-2.36418804134785	-1.83227850179664	2.77278346384541
17087	chr2	-	ENSG00000162959.8	protein_coding,	protein_coding	0.620948	1.42191	62602	32092892	32236043	143152	protein_coding	KNOWN	MEMO1	protein_coding	MEMO1-003	32236043	2	6720	1.021429	6720	1	1	-90	4	0.083333333	0.125	0.041666667	24	NA	NA	NA	+	7	1601|1282.5|898.5|428.5|369.5|296.5|253	3|4|5|6|4|4|7	0|0.238095238095238|0.121212121212121|0.0888888888888889|0.0869565217391304|0|0.0208333333333333	0.05|0.0952380952380952|0.242424242424242|0.288888888888889|0.0869565217391304|0.0869565217391304|0.208333333333333	0.15|0|0|0.0666666666666667|0.0434782608695652|0.0434782608695652|0.104166666666667	20|21|33|45|23|23|48	NA|1|NA|NA|NA|NA|NA	NA|2|NA|NA|NA|NA|NA	NA|5|NA|NA|NA|NA|NA	-|+|-|-|-|-|-	0.433713257	6704	0.0305889251598864	-2.04144240130062	2.79457225568582
17093	chr2	-	ENSG00000162961.9	protein_coding,nonsense_mediated_decay,	protein_coding	33.3401	35.8909	62609	32249171	32264874	15704	protein_coding	KNOWN	DPY30	protein_coding	DPY30-002	32264874	2	6721	69.231	6721	1	0	NA	NA	NA	NA	NA	NA	NA	NA	NA	NA	2	1377.5|229.5	5|5	0.189189189189189|0.0344827586206897	0.0540540540540541|0.103448275862069	0.027027027027027|0.103448275862069	37|29	NA|NA	NA|NA	NA|NA	+|-	0.435912817	6705	6.1133462820514	-2.35239443213903	5.48325640146111
17134	chr2	+	ENSG00000049323.10	protein_coding,protein_coding,	protein_coding	2.57932	2.10835	62656	33359664	33624573	264910	protein_coding	KNOWN	LTBP1	protein_coding	LTBP1-203	33359664	2	6741	4.68767	6741	1	0	NA	NA	NA	NA	NA	NA	NA	NA	NA	NA	0	NA	NA	NA	NA	NA	NA	NA	NA	NA	NA	0.420515897	6725	2.22887101128729	-4.99673742485209	3.54139738915621
17148	chr2	+	ENSG00000152689.13	retained_intron,	protein_coding	13.4698	18.779	62670	33661393	33708003	46611	protein_coding	KNOWN	RASGRP3	retained_intron	RASGRP3-002	33661393	2	6745	16.1244	6745	1	0	NA	NA	NA	NA	NA	NA	NA	NA	NA	NA	0	NA	NA	NA	NA	NA	NA	NA	NA	NA	NA	0.406118776	6729	4.01117357274856	-4.79502792462731	1.76122229664628
17200	chr2	-	ENSG00000217075.1	protein_coding,	protein_coding	0.191061	0.588376	62725	36758948	36779411	20464	protein_coding	NOVEL	AC007401.2	protein_coding	AC007401.2-001	36779411	2	6768	0.3897185	6768	1	0	NA	NA	NA	NA	NA	NA	NA	NA	NA	NA	0	NA	NA	NA	NA	NA	NA	NA	NA	NA	NA	0.384123175	6752	-1.35949567678878	-7.85450248689063	3.94899810077821
17245	chr2	+	ENSG00000218739.4	protein_coding,protein_coding,	protein_coding	159.345	149.546	62775	37423631	37440868	17238	protein_coding	NOVEL	AC007390.5	protein_coding	AC007390.5-007	37423631	2	6785	308.891	6785	1	1	-1620.5	7	0.222222222	0	0	27	NA	NA	NA	-	2	324|1925	7|4	0.1875|0.115384615384615	0.208333333333333|0	0.0416666666666667|0.192307692307692	48|26	NA|NA	NA|NA	NA|NA	+|+	0.441911618	6769	8.27095402628083	-2.83319971942515	6.3574578943136
17262	chr2	+	ENSG00000003509.11	protein_coding,retained_intron,	protein_coding	0.191061	0.147094	62792	37458910	37468771	9862	protein_coding	KNOWN	C2orf56	protein_coding	C2orf56-007	37458910	2	6792	0.338155	6792	1	0	NA	NA	NA	NA	NA	NA	NA	NA	NA	NA	1	80	4	0.142857143	0.178571429	0.107142857	28	NA	NA	NA	+	0.406918616	6776	-1.56424340910857	-2.68111518627404	6.64682869643979
17282	chr2	+	ENSG00000115828.11	protein_coding,	protein_coding	23.8348	20.0048	62813	37571852	37600464	28613	protein_coding	KNOWN	QPCT	protein_coding	QPCT-201	37571852	2	6796	21.9198	6796	1	0	NA	NA	NA	NA	NA	NA	NA	NA	NA	NA	1	537	4	0.03125	0.21875	0.125	32	NA	NA	NA	+	0.422515497	6780	4.45416272984983	-3.19336085704758	2.12414679520385
17292	chr2	-	ENSG00000163171.6	protein_coding,	protein_coding	0.477652	0.539345	62823	37873084	37899342	26259	protein_coding	KNOWN	CDC42EP3	protein_coding	CDC42EP3-002	37899342	2	6800	0.5084985	6800	1	2	-531|-1591.5	4|11	0.0833333333333333|0.186440677966102	0.208333333333333|0.0338983050847458	0.0833333333333333|0.0338983050847458	24|59	NA|NA	NA|NA	NA|NA	+|-	3	506.5|464.5|3	4|6|4	0|0.0975609756097561|0.0714285714285714	0.217391304347826|0.219512195121951|0.178571428571429	0|0.0487804878048781|0.0714285714285714	23|41|28	NA|NA|NA	NA|NA|NA	NA|NA|NA	+|+|+	0.430113977	6784	-0.975684576548448	-2.21879477459483	5.73027724522522
17301	chr2	+	ENSG00000115841.15	protein_coding,	protein_coding	2.0539	1.81416	62832	38152462	38244407	91946	protein_coding	KNOWN	FAM82A1	protein_coding	FAM82A1-002	38152462	2	6804	1.93403	6804	1	1	-82	4	0.125	0.083333333	0	24	NA	NA	NA	+	0	NA	NA	NA	NA	NA	NA	NA	NA	NA	NA	0.417116577	6788	0.9516101735715	-2.21544071166022	2.84604233864735
17342	chr2	+	ENSG00000213553.3	pseudogene,	pseudogene	3.00921	4.0696	62874	38708920	38710012	1093	pseudogene	KNOWN	RPLP0P6	pseudogene	RPLP0P6-201	38708920	2	6821	3.539405	6821	1	0	NA	NA	NA	NA	NA	NA	NA	NA	NA	NA	0	NA	NA	NA	NA	NA	NA	NA	NA	NA	NA	0.472505499	6805	1.82350685304916	-6.34276609625381	4.65376236328322
17347	chr2	-	ENSG00000143889.10	nonsense_mediated_decay,	protein_coding	0.0955304	0.0490313	62881	38790650	38818783	28134	protein_coding	KNOWN	HNRPLL	nonsense_mediated_decay	HNRPLL-005	38818783	2	6823	0.07228085	6823	1	0	NA	NA	NA	NA	NA	NA	NA	NA	NA	NA	0	NA	NA	NA	NA	NA	NA	NA	NA	NA	NA	0.399120176	6807	-3.79024271783377	-7.78922210914338	5.55085916953483
17367	chr2	-	ENSG00000115875.13	protein_coding,protein_coding,	protein_coding	58.6079	57.1215	62905	38971831	38978503	6673	protein_coding	KNOWN	SRSF7	protein_coding	SRSF7-201	38978503	2	6828	115.7294	6828	1	1	-221	4	0.2	0.1	0.033333333	30	NA	NA	NA	-	3	869.5|428.5|297.5	5|4|4	0.0645161290322581|0.037037037037037|0.172413793103448	0.225806451612903|0.148148148148148|0.103448275862069	0.129032258064516|0|0.103448275862069	31|27|29	NA|NA|7	NA|NA|4	NA|NA|5	-|+|-	0.473505299	6812	6.85461160431644	-1.30037458895297	6.79576503775932
17383	chr2	-	ENSG00000163214.14	protein_coding,retained_intron,	protein_coding	11.6547	10.6888	62923	39065924	39103021	37098	protein_coding	KNOWN	DHX57	protein_coding	DHX57-201	39103021	2	6837	22.3435	6837	1	0	NA	NA	NA	NA	NA	NA	NA	NA	NA	NA	1	347.5	3	0	0.157894737	0	19	NA	NA	NA	-	0.406518696	6821	4.48178328953303	-2.64818401409782	5.86458861247665
17388	chr2	+	ENSG00000188010.8	protein_coding,nonsense_mediated_decay,	protein_coding	9.12316	9.95336	62928	39103132	39109787	6656	protein_coding	KNOWN	MORN2	protein_coding	MORN2-004	39103132	2	6838	19.07652	6838	1	1	-458.5	3	0	0.157894737	0	19	NA	NA	NA	-	0	NA	NA	NA	NA	NA	NA	NA	NA	NA	NA	0.423115377	6822	4.25372610917369	-2.68111518627404	3.65428109093987
17491	chr2	+	ENSG00000162878.8	protein_coding,	protein_coding	1.05083	0.882564	63034	42275160	42285668	10509	protein_coding	KNOWN	PKDCC	protein_coding	PKDCC-001	42275160	2	6878	0.966697	6878	1	6	-1332.5|-1279.5|-538.5|-256.5|-111.5|-59.5	6|5|5|6|4|9	0.0810810810810811|0.2|0.0571428571428571|0.0571428571428571|0.0476190476190476|0.0350877192982456	0.0540540540540541|0.0571428571428571|0.2|0.257142857142857|0.238095238095238|0.140350877192982	0.135135135135135|0.114285714285714|0.142857142857143|0.0571428571428571|0.0952380952380952|0.0350877192982456	37|35|35|35|21|57	NA|NA|NA|NA|3|NA	NA|NA|NA|NA|2|NA	NA|NA|NA|NA|4|NA	-|-|-|+|+|+	6	44.5|79|327.5|406.5|488|537.5	4|4|4|4|4|7	0|0.0416666666666667|0|0|0.0769230769230769|0.0612244897959184	0.28|0.208333333333333|0.310344827586207|0.347826086956522|0.269230769230769|0.306122448979592	0.04|0.0416666666666667|0.0689655172413793|0|0|0.0408163265306122	25|24|29|23|26|49	NA|NA|NA|NA|NA|NA	NA|NA|NA|NA|NA|NA	NA|NA|NA|NA|NA|NA	+|+|+|+|-|-	0.543291342	6862	-0.0488643304157934	-1.49321228486062	3.15773125079287
17513	chr2	-	ENSG00000115944.9	nonsense_mediated_decay,	protein_coding	29.8055	31.9684	63057	42577992	42588332	10341	protein_coding	KNOWN	COX7A2L	nonsense_mediated_decay	COX7A2L-006	42588332	2	6882	30.88695	6882	1	1	-385	3	0.1	0.1	0.05	20	NA	NA	NA	+	0	NA	NA	NA	NA	NA	NA	NA	NA	NA	NA	0.445110978	6866	4.94892551078259	-2.78070321008928	6.76334054291786
17565	chr2	-	ENSG00000115970.12	retained_intron,	protein_coding	0.143296	0.0490313	63109	43514124	43520205	6082	protein_coding	KNOWN	THADA	retained_intron	THADA-016	43520205	2	6908	0.09616365	6908	1	0	NA	NA	NA	NA	NA	NA	NA	NA	NA	NA	0	NA	NA	NA	NA	NA	NA	NA	NA	NA	NA	0.523095381	6892	-3.37836453356587	-6.46488663487849	1.21726298165689
17583	chr2	+	ENSG00000152527.9	protein_coding,	protein_coding	0.620948	0.686439	63129	43864412	43995126	130715	protein_coding	KNOWN	PLEKHH2	protein_coding	PLEKHH2-001	43864412	2	6912	0.6536935	6912	1	0	NA	NA	NA	NA	NA	NA	NA	NA	NA	NA	1	240	7	0.172413793	0.189655172	0.034482759	58	NA	NA	NA	+	0.442711458	6896	-0.613313743076297	-1.64918257524464	0.933780331740964
17594	chr2	+	ENSG00000138036.12	protein_coding,nonsense_mediated_decay,nonsense_mediated_decay,protein_coding,	protein_coding	6.83043	6.32504	63141	44001188	44022318	21131	protein_coding	KNOWN	DYNC2LI1	protein_coding	DYNC2LI1-002	44001188	2	6917	26.31094	6917	1	0	NA	NA	NA	NA	NA	NA	NA	NA	NA	NA	0	NA	NA	NA	NA	NA	NA	NA	NA	NA	NA	0.412717457	6901	4.71759088687703	-2.64547333696129	3.74608182283124
17637	chr2	-	ENSG00000138078.11	protein_coding,processed_transcript,	protein_coding	11.3204	13.6307	63188	44545902	44588685	42784	protein_coding	KNOWN	PREPL	protein_coding	PREPL-201	44588685	2	6929	24.9511	6929	1	1	-794	4	0.05	0.05	0.15	20	NA	NA	NA	+	1	222.5	6	0.146341463	0.073170732	0.097560976	41	NA	NA	NA	+	0.448110378	6913	4.64103151484119	-3.92970412621505	6.20651530739711
17659	chr2	+	ENSG00000231848.1	processed_pseudogene,	pseudogene	6.30501	5.19732	63213	45223552	45224012	461	pseudogene	KNOWN	AC012354.8	processed_pseudogene	AC012354.8-001	45223552	2	6938	5.751165	6938	1	0	NA	NA	NA	NA	NA	NA	NA	NA	NA	NA	0	NA	NA	NA	NA	NA	NA	NA	NA	NA	NA	0.387322535	6922	2.52385422900995	-5.08212685813286	1.11119963201892
17666	chr2	-	ENSG00000205054.2	processed_transcript,	processed_transcript	0.0955304	0.0490313	63220	45401483	45482080	80598	processed_transcript	NOVEL	AC009236.1	processed_transcript	AC009236.1-001	45482080	2	6942	0.07228085	6942	1	1	-1796	5	0.2	0	0.125	40	NA	NA	NA	+	0	NA	NA	NA	NA	NA	NA	NA	NA	NA	NA	0.4975005	6926	-3.79024271783377	-5.9729478786857	1.72327545683456
17670	chr2	-	ENSG00000068784.8	protein_coding,	protein_coding	0.0955304	0.0490313	63224	45616232	45795154	178923	protein_coding	KNOWN	SRBD1	protein_coding	SRBD1-201	45795154	2	6943	0.07228085	6943	1	0	NA	NA	NA	NA	NA	NA	NA	NA	NA	NA	0	NA	NA	NA	NA	NA	NA	NA	NA	NA	NA	0.357928414	6927	-3.79024271783377	-5.131844212929	2.71866892696461
17761	chr2	-	ENSG00000180398.7	retained_intron,	protein_coding	10.2695	13.2385	63319	47135846	47168866	33021	protein_coding	KNOWN	MCFD2	retained_intron	MCFD2-013	47168866	2	6979	11.754	6979	1	0	NA	NA	NA	NA	NA	NA	NA	NA	NA	NA	4	982.5|759.5|672|322	4|4|4|6	0.0952380952380952|0.105263157894737|0.0333333333333333|0.0476190476190476	0.238095238095238|0.0526315789473684|0.233333333333333|0.261904761904762	0.0952380952380952|0.0526315789473684|0.0333333333333333|0.0238095238095238	21|19|30|42	3|NA|NA|NA	3|NA|NA|NA	3|NA|NA|NA	+|+|+|-	0.486102779	6963	3.55507989832666	-2.4546582672274	1.98121407907131
17791	chr2	-	ENSG00000234690.2	processed_transcript,	lincRNA	1.57625	2.20641	63352	47419863	47572213	152351	lincRNA	NOVEL	AC073283.4	processed_transcript	AC073283.4-005	47572213	2	6990	1.89133	6990	1	1	-1498	4	0.2	0.05	0.1	20	3	1	4	-	0	NA	NA	NA	NA	NA	NA	NA	NA	NA	NA	0.446910618	6974	0.919401107246928	-3.3230718389819	3.95369842363073
17792	chr2	+	ENSG00000119888.6	protein_coding,	protein_coding	0.286591	0.294188	63353	47572297	47614039	41743	protein_coding	KNOWN	EPCAM	protein_coding	EPCAM-002	47572297	2	6991	0.2903895	6991	1	0	NA	NA	NA	NA	NA	NA	NA	NA	NA	NA	1	1414	4	0.2	0.05	0.1	20	3	1	4	-	0.475304939	6975	-1.78393880605712	-3.23079357466633	2.05528312608551
17803	chr2	+	ENSG00000095002.6	protein_coding,protein_coding,protein_coding,protein_coding,protein_coding,	protein_coding	72.842	79.7249	63364	47630291	47710162	79872	protein_coding	KNOWN	MSH2	protein_coding	MSH2-201	47630291	2	6995	381.41725	6995	1	1	-35	4	0.125	0.083333333	0.041666667	24	NA	NA	NA	+	0	NA	NA	NA	NA	NA	NA	NA	NA	NA	NA	0.49510098	6979	8.5752262823155	-2.30671062707817	6.11314729841508
17821	chr2	+	ENSG00000116062.7	processed_transcript,	protein_coding	55.5032	59.6711	63382	48010309	48012115	1807	protein_coding	KNOWN	MSH6	processed_transcript	MSH6-007	48010309	2	7005	57.58715	7005	1	0	NA	NA	NA	NA	NA	NA	NA	NA	NA	NA	3	676.5|737.5|1014.5	8|5|6	0.132075471698113|0|0.0731707317073171	0.0943396226415094|0.148148148148148|0.219512195121951	0.0943396226415094|0.037037037037037|0.0975609756097561	53|27|41	NA|NA|NA	NA|NA|NA	NA|NA|NA	+|+|+	0.487302539	6989	5.84767501941125	-1.26804958732508	3.76084390038774
17828	chr2	-	ENSG00000138081.14	nonsense_mediated_decay,	protein_coding	0.334356	0.0980626	63389	48016455	48036390	19936	protein_coding	KNOWN	FBXO11	nonsense_mediated_decay	FBXO11-013	48036390	2	7007	0.2162093	7007	1	0	NA	NA	NA	NA	NA	NA	NA	NA	NA	NA	0	NA	NA	NA	NA	NA	NA	NA	NA	NA	NA	0.373125375	6991	-2.20949951457467	-7.23878960396041	2.9787543138068
17838	chr2	-	ENSG00000138081.14	protein_coding,	protein_coding	0.764243	0.784501	63400	48034776	48132906	98131	protein_coding	KNOWN	FBXO11	protein_coding	FBXO11-203	48132906	2	7011	0.774372	7011	1	5	-42|-388|-428.5|-473.5|-790	4|5|5|3|12	0.153846153846154|0.133333333333333|0.275862068965517|0.16|0.0769230769230769	0|0.0666666666666667|0.0344827586206897|0|0.153846153846154	0.0769230769230769|0.0666666666666667|0|0.08|0.0384615384615385	26|30|29|25|78	NA|NA|NA|NA|NA	NA|NA|NA|NA|NA	NA|NA|NA|NA|NA	+|+|+|-|+	4	836|703|543.5|341	3|5|4|10	0.0555555555555556|0.0909090909090909|0.0952380952380952|0.0769230769230769	0.111111111111111|0.113636363636364|0|0.230769230769231	0|0.159090909090909|0.142857142857143|0	18|44|21|52	NA|NA|NA|NA	NA|NA|NA|NA	NA|NA|NA|NA	+|-|+|-	0.446710658	6995	-0.36890130677828	-3.93190429391789	6.92179633368601
17938	chr2	+	ENSG00000143942.4	protein_coding,	protein_coding	3.39133	3.72638	63506	53994929	54002333	7405	protein_coding	KNOWN	CHAC2	protein_coding	CHAC2-001	53994929	2	7071	3.558855	7071	1	0	NA	NA	NA	NA	NA	NA	NA	NA	NA	NA	0	NA	NA	NA	NA	NA	NA	NA	NA	NA	NA	0.386722655	7055	1.83141315368432	-3.2280874098562	5.06749470976466
17940	chr2	-	ENSG00000115239.14	processed_transcript,	protein_coding	6.06618	4.95216	63508	53941713	54013986	72274	protein_coding	KNOWN	ASB3	processed_transcript	ASB3-018	54013986	2	7072	5.50917	7072	1	0	NA	NA	NA	NA	NA	NA	NA	NA	NA	NA	0	NA	NA	NA	NA	NA	NA	NA	NA	NA	NA	0.429514097	7056	2.46183498175813	-3.36407662540294	5.49576717971854
17946	chr2	+	ENSG00000068912.9	protein_coding,protein_coding,protein_coding,	protein_coding	21.3988	18.3377	63514	54014217	54045956	31740	protein_coding	KNOWN	ERLEC1	protein_coding	ERLEC1-001	54014217	2	7073	59.60475	7073	1	0	NA	NA	NA	NA	NA	NA	NA	NA	NA	NA	0	NA	NA	NA	NA	NA	NA	NA	NA	NA	NA	0.428314337	7057	5.89735540088321	-3.73656653994482	6.41879462785812
17947	chr2	-	ENSG00000115239.14	processed_transcript,	protein_coding	0.143296	0.147094	63515	53984008	54014747	30740	protein_coding	KNOWN	ASB3	processed_transcript	ASB3-009	54014747	2	7074	0.145195	7074	1	0	NA	NA	NA	NA	NA	NA	NA	NA	NA	NA	0	NA	NA	NA	NA	NA	NA	NA	NA	NA	NA	0.399720056	7058	-2.78393632199038	-5.43466792273672	4.7877172446839
17950	chr2	-	ENSG00000115239.14	processed_transcript,	protein_coding	0.0955304	0	63518	53978052	54087057	109006	protein_coding	KNOWN	ASB3	processed_transcript	ASB3-005	54087057	2	7077	0.0477652	7077	1	1	-180.5	4	0.074074074	0.222222222	0.111111111	27	4	7	4	-	1	302.5	6	0.03030303	0.03030303	0.151515152	33	NA	NA	NA	+	0.400719856	7061	-4.38789628437299	-4.51553800321633	2.65513473396401
17970	chr2	+	ENSG00000170634.7	protein_coding,protein_coding,	protein_coding	0.573183	0.686439	63538	54342641	54532163	189523	protein_coding	KNOWN	ACYP2	protein_coding	ACYP2-002	54342641	2	7087	1.259622	7087	1	1	-481	6	0.181818182	0.045454545	0.136363636	44	NA	NA	NA	+	2	9.5|469	4|7	0.111111111111111|0.217391304347826	0.222222222222222|0.0434782608695652	0.037037037037037|0.0652173913043478	27|46	3|NA	5|NA	5|NA	-|+	0.397520496	7071	0.332990860278661	-3.84020033324235	1.99604592372749
17987	chr2	+	ENSG00000115306.10	retained_intron,	protein_coding	0.238826	0.0490313	63555	54890038	54896811	6774	protein_coding	KNOWN	SPTBN1	retained_intron	SPTBN1-005	54890038	2	7097	0.14392865	7097	1	0	NA	NA	NA	NA	NA	NA	NA	NA	NA	NA	0	NA	NA	NA	NA	NA	NA	NA	NA	NA	NA	0.419316137	7081	-2.79657429572912	-7.03585127414361	3.29264220759151
17989	chr2	+	ENSG00000214595.6	processed_transcript,	protein_coding	0	0.147094	63557	54950802	55043999	93198	protein_coding	KNOWN	EML6	processed_transcript	EML6-003	54950802	2	7098	0.073547	7098	1	0	NA	NA	NA	NA	NA	NA	NA	NA	NA	NA	3	28|1374.5|1611	5|3|4	0.115384615384615|0|0.0714285714285714	0.0769230769230769|0.173913043478261|0.142857142857143	0.0384615384615385|0|0.0357142857142857	26|23|28	NA|NA|NA	NA|NA|NA	NA|NA|NA	+|+|+	0.428514297	7082	-3.7651896949757	-1.36951721362643	2.15453525413442
18001	chr2	-	ENSG00000115310.13	processed_transcript,	protein_coding	1.38519	1.12772	63569	55199721	55214769	15049	protein_coding	KNOWN	RTN4	processed_transcript	RTN4-009	55214769	2	7102	1.256455	7102	1	0	NA	NA	NA	NA	NA	NA	NA	NA	NA	NA	0	NA	NA	NA	NA	NA	NA	NA	NA	NA	NA	0.360527894	7086	0.329359001947255	-7.60942912452848	6.53120447584323
18017	chr2	+	ENSG00000143947.8	protein_coding,	protein_coding	0.0477652	0	63587	55459039	55462724	3686	protein_coding	KNOWN	RPS27A	protein_coding	RPS27A-003	55459039	2	7108	0.0238826	7108	1	0	NA	NA	NA	NA	NA	NA	NA	NA	NA	NA	0	NA	NA	NA	NA	NA	NA	NA	NA	NA	NA	0.427714457	7092	-5.38789628437299	-5.4160689066996	5.62014804097983
18021	chr2	-	ENSG00000162994.11	protein_coding,nonsense_mediated_decay,	protein_coding	6.4483	10.1005	63591	55401927	55459410	57484	protein_coding	KNOWN	C2orf63	protein_coding	C2orf63-201	55459410	2	7109	16.5488	7109	1	0	NA	NA	NA	NA	NA	NA	NA	NA	NA	NA	0	NA	NA	NA	NA	NA	NA	NA	NA	NA	NA	0.427314537	7093	4.04865470184035	-3.21865535363714	5.39331500117717
18027	chr2	+	ENSG00000143947.8	protein_coding,	protein_coding	0.191061	0.392251	63597	55459538	55462989	3452	protein_coding	KNOWN	RPS27A	protein_coding	RPS27A-001	55459538	2	7110	0.291656	7110	1	0	NA	NA	NA	NA	NA	NA	NA	NA	NA	NA	0	NA	NA	NA	NA	NA	NA	NA	NA	NA	NA	0.447910418	7094	-1.77766034104699	-3.36110870514698	7.8165654754404
18031	chr2	+	ENSG00000143947.8	retained_intron,	protein_coding	75.9467	129.639	63601	55459817	55460505	689	protein_coding	KNOWN	RPS27A	retained_intron	RPS27A-007	55459817	2	7112	102.79285	7112	1	0	NA	NA	NA	NA	NA	NA	NA	NA	NA	NA	0	NA	NA	NA	NA	NA	NA	NA	NA	NA	NA	0.447910418	7096	6.68359610772786	-3.76178545870557	7.78739753757935
18042	chr2	-	ENSG00000085760.8	protein_coding,protein_coding,	protein_coding	10.1262	10.3946	63612	55490777	55496315	5539	protein_coding	KNOWN	MTIF2	protein_coding	MTIF2-005	55496315	2	7113	20.5208	7113	1	0	NA	NA	NA	NA	NA	NA	NA	NA	NA	NA	0	NA	NA	NA	NA	NA	NA	NA	NA	NA	NA	0.446510698	7097	4.35901507015665	-2.31961620359824	4.35802008226745
18082	chr2	-	ENSG00000138035.9	nonsense_mediated_decay,	protein_coding	43.323	39.7644	63655	55861704	55920958	59255	protein_coding	KNOWN	PNPT1	nonsense_mediated_decay	PNPT1-007	55920958	2	7127	41.5437	7127	1	0	NA	NA	NA	NA	NA	NA	NA	NA	NA	NA	0	NA	NA	NA	NA	NA	NA	NA	NA	NA	NA	0.412317536	7111	5.37655780731298	-2.11265719029641	6.8381633181514
18090	chr2	-	ENSG00000115380.13	protein_coding,protein_coding,protein_coding,processed_transcript,	protein_coding	8359.77	8410.1	63663	56149495	56150917	1423	protein_coding	KNOWN	EFEMP1	protein_coding	EFEMP1-007	56150917	2	7128	33539.74	7128	1	1	-64.5	5	0.24137931	0.034482759	0	29	NA	NA	NA	+	0	NA	NA	NA	NA	NA	NA	NA	NA	NA	NA	0.405318936	7112	15.0335838847259	-3.80751296404069	7.48662312391866
18128	chr2	-	ENSG00000115392.7	protein_coding,protein_coding,	protein_coding	11.7025	14.121	63701	58386382	58468485	82104	protein_coding	KNOWN	FANCL	protein_coding	FANCL-001	58468485	2	7144	25.8235	7144	1	0	NA	NA	NA	NA	NA	NA	NA	NA	NA	NA	0	NA	NA	NA	NA	NA	NA	NA	NA	NA	NA	0.385322935	7128	4.69061264512344	-2.96104975289893	6.08113191479285
18132	chr2	+	ENSG00000233426.2	retrotransposed,	pseudogene	0	0.0980626	63705	58479021	58479703	683	pseudogene	KNOWN	EIF3FP3	retrotransposed	EIF3FP3-201	58479021	2	7145	0.0490313	7145	1	0	NA	NA	NA	NA	NA	NA	NA	NA	NA	NA	0	NA	NA	NA	NA	NA	NA	NA	NA	NA	NA	0.352129574	7129	-4.35015317649521	-7.3758410429628	1.40132311331993
18165	chr2	-	ENSG00000119866.15	processed_transcript,	protein_coding	0.0477652	0.0490313	63738	60771365	60773315	1951	protein_coding	KNOWN	BCL11A	processed_transcript	BCL11A-011	60773315	2	7163	0.04839825	7163	1	0	NA	NA	NA	NA	NA	NA	NA	NA	NA	NA	0	NA	NA	NA	NA	NA	NA	NA	NA	NA	NA	0.456708658	7147	-4.36890130677828	-5.96391449112536	1.79753265901836
18193	chr2	-	ENSG00000162927.8	nonsense_mediated_decay,protein_coding,protein_coding,	protein_coding	1.91061	3.67735	63768	61236983	61244328	7346	protein_coding	KNOWN	PUS10	protein_coding	PUS10-002	61244328	2	7176	8.38194	7176	1	0	NA	NA	NA	NA	NA	NA	NA	NA	NA	NA	0	NA	NA	NA	NA	NA	NA	NA	NA	NA	NA	0.439112178	7160	3.06728419433751	-3.9720929168364	4.89100361072603
18194	chr2	+	ENSG00000162928.7	protein_coding,	protein_coding	0.0477652	0.196125	63769	61244360	61246202	1843	protein_coding	KNOWN	PEX13	protein_coding	PEX13-002	61244360	2	7177	0.1219451	7177	1	0	NA	NA	NA	NA	NA	NA	NA	NA	NA	NA	0	NA	NA	NA	NA	NA	NA	NA	NA	NA	NA	0.424715057	7161	-3.03569630598431	-3.94517654260192	6.43393175765862
18197	chr2	+	ENSG00000162928.7	processed_transcript,	protein_coding	113.347	113.704	63772	61244855	61258999	14145	protein_coding	KNOWN	PEX13	processed_transcript	PEX13-004	61244855	2	7179	113.5255	7179	1	0	NA	NA	NA	NA	NA	NA	NA	NA	NA	NA	0	NA	NA	NA	NA	NA	NA	NA	NA	NA	NA	0.436312737	7163	6.82687258060816	-3.54421169826768	6.53773484241502
18200	chr2	-	ENSG00000162927.8	protein_coding,	protein_coding	4.15557	5.6386	63775	61169104	61245389	76286	protein_coding	KNOWN	PUS10	protein_coding	PUS10-001	61245389	2	7180	4.897085	7180	1	0	NA	NA	NA	NA	NA	NA	NA	NA	NA	NA	0	NA	NA	NA	NA	NA	NA	NA	NA	NA	NA	0.407518496	7164	2.29192323750353	-4.22375788058648	3.59920496464193
18213	chr2	-	ENSG00000212978.4	processed_transcript,	lincRNA	24.6946	24.1234	63788	61368913	61372085	3173	lincRNA	NOVEL	AC016747.3	processed_transcript	AC016747.3-001	61372085	2	7182	24.409	7182	1	0	NA	NA	NA	NA	NA	NA	NA	NA	NA	NA	0	NA	NA	NA	NA	NA	NA	NA	NA	NA	NA	0.434113177	7166	4.60934128617222	-1.87450358513352	2.04971856715946
18254	chr2	-	ENSG00000115464.9	nonsense_mediated_decay,	protein_coding	4.58546	5.39345	63832	61575407	61697825	122419	protein_coding	KNOWN	USP34	nonsense_mediated_decay	USP34-008	61697825	2	7191	4.989455	7191	1	4	-138.5|-206|-285.5|-619.5	5|4|8|4	0.0344827586206897|0.214285714285714|0.163636363636364|0	0.206896551724138|0.0357142857142857|0.0363636363636364|0.117647058823529	0|0|0.0181818181818182|0.117647058823529	29|28|55|17	NA|NA|NA|NA	NA|NA|NA|NA	NA|NA|NA|NA	+|+|+|-	0	NA	NA	NA	NA	NA	NA	NA	NA	NA	NA	0.530693861	7175	2.31888223805994	-2.09098267747797	6.47057998255704
18284	chr2	-	ENSG00000170264.8	protein_coding,	protein_coding	2.91368	1.81416	63864	62051991	62081188	29198	protein_coding	KNOWN	FAM161A	protein_coding	FAM161A-005	62081188	2	7198	2.36392	7198	1	0	NA	NA	NA	NA	NA	NA	NA	NA	NA	NA	1	213	4	0.05	0.15	0.15	20	1	4	2	-	0.442911418	7182	1.24118121252213	-2.68111518627404	3.16611319371548
18293	chr2	-	ENSG00000115484.10	protein_coding,	protein_coding	102.791	101.887	63873	62095748	62115748	20001	protein_coding	KNOWN	CCT4	protein_coding	CCT4-201	62115748	2	7201	102.339	7201	1	0	NA	NA	NA	NA	NA	NA	NA	NA	NA	NA	0	NA	NA	NA	NA	NA	NA	NA	NA	NA	NA	0.474705059	7185	6.67721223108768	-3.29024005393677	7.80677163595274
18295	chr2	+	ENSG00000173163.6	processed_transcript,	protein_coding	0.429887	0.73547	63875	62115859	62363193	247335	protein_coding	KNOWN	COMMD1	processed_transcript	COMMD1-002	62115859	2	7202	0.5826785	7202	1	0	NA	NA	NA	NA	NA	NA	NA	NA	NA	NA	0	NA	NA	NA	NA	NA	NA	NA	NA	NA	NA	0.456708658	7186	-0.779228016595522	-3.27200817429768	4.25530828190269
18296	chr2	-	ENSG00000115484.10	protein_coding,	protein_coding	0.0477652	0.0490313	63876	62095224	62115939	20716	protein_coding	KNOWN	CCT4	protein_coding	CCT4-001	62115939	2	7203	0.04839825	7203	1	0	NA	NA	NA	NA	NA	NA	NA	NA	NA	NA	0	NA	NA	NA	NA	NA	NA	NA	NA	NA	NA	0.465906819	7187	-4.36890130677828	-3.59560688672277	7.71901537922211
18297	chr2	+	ENSG00000173163.6	protein_coding,nonsense_mediated_decay,retained_intron,	protein_coding	131.211	98.0136	63877	62132782	62363382	230601	protein_coding	KNOWN	COMMD1	protein_coding	COMMD1-001	62132782	2	7204	343.8369	7204	1	0	NA	NA	NA	NA	NA	NA	NA	NA	NA	NA	0	NA	NA	NA	NA	NA	NA	NA	NA	NA	NA	0.426314737	7188	8.42558057051373	-4.03219391690443	4.20312690389687
18365	chr2	+	ENSG00000014641.13	protein_coding,	protein_coding	355.039	380.826	63950	63816107	63834225	18119	protein_coding	KNOWN	MDH1	protein_coding	MDH1-011	63816107	2	7237	367.9325	7237	1	0	NA	NA	NA	NA	NA	NA	NA	NA	NA	NA	0	NA	NA	NA	NA	NA	NA	NA	NA	NA	NA	0.389722056	7221	8.52329730701506	-3.75592635600047	6.42358913966613
18433	chr2	-	ENSG00000223935.1	processed_transcript,	processed_transcript	0	0.0980626	64019	64622354	64680932	58579	processed_transcript	NOVEL	AC008074.3	processed_transcript	AC008074.3-001	64680932	2	7256	0.0490313	7256	1	6	-210|-264.5|-359.5|-560|-667|-990.5	4|8|5|4|4|6	0.0555555555555556|0.0697674418604651|0.181818181818182|0.2|0|0.0540540540540541	0.166666666666667|0.209302325581395|0.242424242424242|0|0.181818181818182|0.135135135135135	0.0555555555555556|0.0697674418604651|0|0|0|0.189189189189189	18|43|33|20|22|37	1|NA|NA|NA|NA|NA	2|NA|NA|NA|NA|NA	2|NA|NA|NA|NA|NA	-|-|-|-|-|+	0	NA	NA	NA	NA	NA	NA	NA	NA	NA	NA	0.49710058	7240	-4.35015317649521	-3.79344176765991	0.650661973879393
18449	chr2	+	ENSG00000226756.1	processed_transcript,	processed_transcript	0.0955304	0.196125	64035	64871746	64873832	2087	processed_transcript	NOVEL	AC007365.3	processed_transcript	AC007365.3-001	64871746	2	7263	0.1458277	7263	1	1	-1881.5	4	0.068965517	0.068965517	0.137931034	29	NA	NA	NA	+	0	NA	NA	NA	NA	NA	NA	NA	NA	NA	NA	0.469106179	7247	-2.77766330898839	-3.05504265249611	5.1563259221007
18479	chr2	-	ENSG00000138069.12	protein_coding,protein_coding,	protein_coding	160.873	291.295	64065	65315431	65357238	41808	protein_coding	KNOWN	RAB1A	protein_coding	RAB1A-202	65357238	2	7280	452.168	7280	1	4	-238|-396|-449|-498.5	10|4|4|6	0.166666666666667|0.142857142857143|0.133333333333333|0.0512820512820513	0.0666666666666667|0.0714285714285714|0.133333333333333|0.179487179487179	0.0666666666666667|0|0.0333333333333333|0.0512820512820513	60|28|30|39	NA|NA|NA|NA	NA|NA|NA|NA	NA|NA|NA|NA	-|+|+|+	2	570.5|405	4|4	0.105263157894737|0.0833333333333333	0|0.125	0.105263157894737|0.0416666666666667	19|24	NA|NA	NA|NA	NA|NA	-|-	0.484703059	7264	8.82071508572337	-1.84207286442958	7.77573175044638
18483	chr2	+	ENSG00000172974.9	processed_pseudogene,	pseudogene	0.143296	0.147094	64069	65432137	65433396	1260	pseudogene	KNOWN	AC007318.5	processed_pseudogene	AC007318.5-201	65432137	2	7282	0.145195	7282	1	0	NA	NA	NA	NA	NA	NA	NA	NA	NA	NA	0	NA	NA	NA	NA	NA	NA	NA	NA	NA	NA	0.358128374	7266	-2.78393632199038	-4.65033586436501	3.93117736873466
18487	chr2	+	ENSG00000138071.8	processed_transcript,protein_coding,	protein_coding	294.234	334.345	64073	65454967	65473852	18886	protein_coding	KNOWN	ACTR2	processed_transcript	ACTR2-004	65454967	2	7283	628.579	7283	1	0	NA	NA	NA	NA	NA	NA	NA	NA	NA	NA	2	230.5|878.5	4|4	0.0740740740740741|0.24	0.259259259259259|0.04	0.037037037037037|0.08	27|25	NA|NA	NA|NA	NA|NA	+|-	0.422115577	7267	9.29595026416729	-2.91462152032745	7.30298659727116
18492	chr2	-	ENSG00000198369.5	processed_transcript,	protein_coding	0	0.0490313	64080	65543868	65593886	50019	protein_coding	KNOWN	SPRED2	processed_transcript	SPRED2-003	65593886	2	7284	0.02451565	7284	1	0	NA	NA	NA	NA	NA	NA	NA	NA	NA	NA	0	NA	NA	NA	NA	NA	NA	NA	NA	NA	NA	0.412117576	7268	-5.35015317649521	-3.03953873773107	3.09832725091505
18515	chr2	-	ENSG00000226819.1	processed_transcript,	processed_transcript	0.0477652	0	64104	66653867	66660602	6736	processed_transcript	NOVEL	AC092669.5	processed_transcript	AC092669.5-001	66660602	2	7301	0.0238826	7301	1	2	-798|-975.5	5|4	0.0882352941176471|0.04	0.235294117647059|0.24	0.0294117647058824|0.08	34|25	NA|NA	NA|NA	NA|NA	-|+	1	974.5	5	0.057142857	0.057142857	0.085714286	35	NA	NA	NA	+	0.477904419	7284	-5.38789628437299	-2.20476002388585	1.59160857690752
18516	chr2	+	ENSG00000143995.11	retained_intron,	protein_coding	2.3405	2.64769	64105	66662301	66670904	8604	protein_coding	KNOWN	MEIS1	retained_intron	MEIS1-008	66662301	2	7302	2.494095	7302	1	2	-901|-723.5	5|4	0.0882352941176471|0.04	0.235294117647059|0.24	0.0294117647058824|0.08	34|25	NA|NA	NA|NA	NA|NA	-|+	0	NA	NA	NA	NA	NA	NA	NA	NA	NA	NA	0.50369926	7285	1.31851641842284	-2.7502924709411	4.43193393237143
18525	chr2	-	ENSG00000230749.2	processed_transcript,	processed_transcript	0.0477652	0	64114	66666220	66667444	1225	processed_transcript	NOVEL	AC092669.4	processed_transcript	AC092669.4-001	66667444	2	7303	0.0238826	7303	1	2	-330.5|-822	6|4	0.179487179487179|0.0454545454545455	0.0512820512820513|0.0909090909090909	0.0769230769230769|0.136363636363636	39|22	NA|NA	NA|NA	NA|NA	-|+	1	801	4	0.083333333	0.125	0.166666667	24	4	6	1	+	0.453109378	7286	-5.38789628437299	-4.08753100731961	3.78900427266534
18526	chr2	-	ENSG00000244522.1	processed_transcript,	processed_transcript	0.0477652	0	64115	66666580	66667470	891	processed_transcript	NOVEL	AC092669.1	processed_transcript	AC092669.1-001	66667470	2	7304	0.0238826	7304	1	2	-304.5|-796	6|4	0.179487179487179|0.0454545454545455	0.0512820512820513|0.0909090909090909	0.0769230769230769|0.136363636363636	39|22	NA|NA	NA|NA	NA|NA	-|+	1	827	4	0.083333333	0.125	0.166666667	24	4	6	1	+	0.453109378	7287	-5.38789628437299	-4.19705075187907	3.83921911223408
18565	chr2	-	ENSG00000197223.7	protein_coding,	protein_coding	6.63936	7.3547	64155	68269809	68290141	20333	protein_coding	KNOWN	C1D	protein_coding	C1D-007	68290141	2	7327	6.99703	7327	1	0	NA	NA	NA	NA	NA	NA	NA	NA	NA	NA	0	NA	NA	NA	NA	NA	NA	NA	NA	NA	NA	0.417316537	7309	2.80674267726914	-3.27340239305397	6.0904777234411
18571	chr2	-	ENSG00000243667.2	processed_transcript,	protein_coding	11.6069	19.1222	64162	68350068	68384678	34611	protein_coding	KNOWN	WDR92	processed_transcript	WDR92-002	68384678	2	7329	15.36455	7329	1	1	-243.5	3	0.16	0.12	0.04	25	NA	NA	NA	-	0	NA	NA	NA	NA	NA	NA	NA	NA	NA	NA	0.423915217	7311	3.94153360849735	-3.52083978081284	6.35740864122584
18575	chr2	+	ENSG00000115946.3	nonsense_mediated_decay,	protein_coding	10.4128	12.8462	64166	68385049	68389405	4357	protein_coding	KNOWN	PNO1	nonsense_mediated_decay	PNO1-002	68385049	2	7330	11.6295	7330	1	1	-127.5	3	0.16	0.12	0.04	25	NA	NA	NA	-	0	NA	NA	NA	NA	NA	NA	NA	NA	NA	NA	0.456308738	7312	3.53971716564286	-3.086559479114	6.72172606288998
18652	chr2	-	ENSG00000115977.13	processed_transcript,	protein_coding	0	0.147094	64246	69758849	69771641	12793	protein_coding	KNOWN	AAK1	processed_transcript	AAK1-006	69771641	2	7361	0.073547	7361	1	0	NA	NA	NA	NA	NA	NA	NA	NA	NA	NA	0	NA	NA	NA	NA	NA	NA	NA	NA	NA	NA	0.391321736	7343	-3.7651896949757	-6.94417128867841	3.52133373455516
18666	chr2	+	ENSG00000196975.9	processed_transcript,	protein_coding	127.915	120.813	64260	69969234	70035128	65895	protein_coding	KNOWN	ANXA4	processed_transcript	ANXA4-006	69969234	2	7369	124.364	7369	1	1	-210.5	6	0.076923077	0.230769231	0.025641026	39	NA	NA	NA	+	1	102.5	7	0.127659574	0.212765957	0.106382979	47	NA	NA	NA	+	0.460907818	7351	6.95842511464899	-3.30442299548978	5.42686358761131
18680	chr2	+	ENSG00000124380.6	protein_coding,	protein_coding	66.4892	96.8369	64274	70121091	70132350	11260	protein_coding	KNOWN	SNRNP27	protein_coding	SNRNP27-002	70121091	2	7373	81.66305	7373	1	1	-750	4	0.15625	0.09375	0.09375	32	NA	NA	NA	+	1	223	4	0.181818182	0.136363636	0.045454545	22	1	7	2	-	0.447910418	7355	6.35161154608627	-3.75009110748343	5.42616585008783
18683	chr2	+	ENSG00000059728.6	protein_coding,	protein_coding	0.0477652	0	64277	70124820	70165391	40572	protein_coding	KNOWN	MXD1	protein_coding	MXD1-002	70124820	2	7374	0.0238826	7374	1	0	NA	NA	NA	NA	NA	NA	NA	NA	NA	NA	0	NA	NA	NA	NA	NA	NA	NA	NA	NA	NA	0.424715057	7356	-5.38789628437299	-6.66995106160206	4.3792225237789
18685	chr2	+	ENSG00000059728.6	protein_coding,	protein_coding	12.1324	11.0811	64280	70142203	70170077	27875	protein_coding	KNOWN	MXD1	protein_coding	MXD1-001	70142203	2	7376	11.60675	7376	1	0	NA	NA	NA	NA	NA	NA	NA	NA	NA	NA	1	655	4	0.03125	0.375	0.03125	32	NA	NA	NA	-	0.423715257	7358	3.53689215535354	-2.49069334359477	5.81336696893099
18715	chr2	-	ENSG00000179818.6	processed_transcript,	processed_transcript	0.191061	0.0490313	64310	70190595	70314944	124350	processed_transcript	NOVEL	AC136007.2	processed_transcript	AC136007.2-005	70314944	2	7381	0.12004615	7381	1	4	-1453.5|-1785.5|-1824.5|-1908.5	4|4|5|5	0.238095238095238|0.130434782608696|0.129032258064516|0.172413793103448	0|0.0434782608695652|0.0967741935483871|0.0689655172413793	0.0476190476190476|0.0869565217391304|0.0967741935483871|0.0344827586206897	21|23|31|29	4|NA|NA|NA	4|NA|NA|NA	1|NA|NA|NA	+|+|+|+	4	846|772|275|197	4|4|8|5	0.0384615384615385|0.0909090909090909|0.0652173913043478|0.1	0.230769230769231|0|0.195652173913043|0.233333333333333	0.0769230769230769|0.136363636363636|0.0217391304347826|0	26|22|46|30	7|NA|NA|NA	1|NA|NA|NA	5|NA|NA|NA	-|-|-|-	0.468306339	7363	-3.05833895924884	-4.04881207080724	1.95138336801218
18718	chr2	+	ENSG00000233060.1	processed_transcript,	processed_transcript	0.0477652	0	64313	70316853	70323232	6380	processed_transcript	PUTATIVE	AC016700.2	processed_transcript	AC016700.2-001	70316853	2	7382	0.0238826	7382	1	4	-455.5|-123.5|-84.5|-0.5	4|4|5|5	0.238095238095238|0.130434782608696|0.129032258064516|0.172413793103448	0|0.0434782608695652|0.0967741935483871|0.0689655172413793	0.0476190476190476|0.0869565217391304|0.0967741935483871|0.0344827586206897	21|23|31|29	4|NA|NA|NA	4|NA|NA|NA	1|NA|NA|NA	+|+|+|+	0	NA	NA	NA	NA	NA	NA	NA	NA	NA	NA	0.531093781	7364	-5.38789628437299	-4.89450427666035	3.66132227451695
18732	chr2	-	ENSG00000115998.3	protein_coding,protein_coding,	protein_coding	3.1525	4.16766	64327	70408641	70418136	9496	protein_coding	KNOWN	C2orf42	protein_coding	C2orf42-006	70418136	2	7387	7.32016	7387	1	0	NA	NA	NA	NA	NA	NA	NA	NA	NA	NA	1	74.5	5	0.093023256	0.23255814	0.069767442	43	NA	NA	NA	-	0.460107978	7369	2.87187518248252	-1.84052186919622	5.31709607423585
18748	chr2	-	ENSG00000116001.10	nonsense_mediated_decay,	protein_coding	33.9611	49.4236	64344	70451556	70475743	24188	protein_coding	KNOWN	TIA1	nonsense_mediated_decay	TIA1-008	70475743	2	7388	41.69235	7388	1	0	NA	NA	NA	NA	NA	NA	NA	NA	NA	NA	0	NA	NA	NA	NA	NA	NA	NA	NA	NA	NA	0.439112178	7370	5.38171078720147	-2.8738650472817	6.78787974643579
18749	chr2	-	ENSG00000115998.3	processed_transcript,	protein_coding	34.0566	49.4236	64345	70408762	70475747	66986	protein_coding	KNOWN	C2orf42	processed_transcript	C2orf42-015	70475747	2	7389	41.7401	7389	1	0	NA	NA	NA	NA	NA	NA	NA	NA	NA	NA	0	NA	NA	NA	NA	NA	NA	NA	NA	NA	NA	0.439112178	7371	5.38336215176583	-2.87280789065383	6.79859819679571
18750	chr2	-	ENSG00000116001.10	retained_intron,	protein_coding	34.1044	49.8649	64346	70456322	70475754	19433	protein_coding	KNOWN	TIA1	retained_intron	TIA1-011	70475754	2	7390	41.98465	7390	1	0	NA	NA	NA	NA	NA	NA	NA	NA	NA	NA	0	NA	NA	NA	NA	NA	NA	NA	NA	NA	NA	0.438712258	7372	5.39179005571527	-2.87598154964082	6.81504575352012
18770	chr2	-	ENSG00000143977.9	retained_intron,	protein_coding	173.913	211.472	64366	70514940	70520851	5912	protein_coding	KNOWN	SNRPG	retained_intron	SNRPG-005	70520851	2	7394	192.6925	7394	1	0	NA	NA	NA	NA	NA	NA	NA	NA	NA	NA	0	NA	NA	NA	NA	NA	NA	NA	NA	NA	NA	0.447110578	7376	7.59015660975617	-2.75223525246458	6.56964682304951
18774	chr2	+	ENSG00000233849.1	processed_transcript,	processed_transcript	0.0955304	0.0980626	64370	70528583	70529204	622	processed_transcript	PUTATIVE	AC022201.5	processed_transcript	AC022201.5-001	70528583	2	7395	0.0967965	7395	1	0	NA	NA	NA	NA	NA	NA	NA	NA	NA	NA	4	350.5|635|808|1257	4|4|4|4	0|0.107142857142857|0.222222222222222|0.136363636363636	0.241379310344828|0.142857142857143|0.0555555555555556|0.0454545454545455	0.137931034482759|0.0357142857142857|0.0555555555555556|0.0909090909090909	29|28|18|22	NA|NA|1|NA	NA|NA|4|NA	NA|NA|1|NA	-|-|-|-	0.464907019	7377	-3.36890130677828	-3.49621168397488	1.08604911387773
18830	chr2	+	ENSG00000144031.7	protein_coding,	protein_coding	0.573183	0.637407	64427	71205742	71212469	6728	protein_coding	KNOWN	ANKRD53	protein_coding	ANKRD53-004	71205742	2	7418	0.605295	7418	1	1	-1503	6	0.09375	0.0625	0.0625	32	NA	NA	NA	+	2	577|882	4|4	0.0384615384615385|0.0909090909090909	0.192307692307692|0.0454545454545455	0.0769230769230769|0.136363636363636	26|22	NA|2	NA|5	NA|1	-|+	0.461907618	7400	-0.724289661078633	-3.05984680630516	1.89555545494645
18856	chr2	+	ENSG00000124357.7	retained_intron,retained_intron,retained_intron,	protein_coding	80.4844	62.3188	64455	71295780	71298149	2370	protein_coding	KNOWN	NAGK	retained_intron	NAGK-014	71295780	2	7428	214.2048	7428	1	1	-797	4	0.269230769	0.115384615	0.115384615	26	3	3	7	-	1	447.5	6	0.171428571	0.057142857	0.085714286	35	NA	NA	NA	+	0.465906819	7410	7.7428469988013	-1.40919869765974	5.73953090564866
18871	chr2	+	ENSG00000124383.3	retained_intron,	protein_coding	20.348	21.6228	64475	71357762	71366343	8582	protein_coding	KNOWN	MPHOSPH10	retained_intron	MPHOSPH10-002	71357762	2	7430	20.9854	7430	1	1	-339.5	5	0.103448276	0.137931034	0	29	NA	NA	NA	+	0	NA	NA	NA	NA	NA	NA	NA	NA	NA	NA	0.426514697	7412	4.39131405739718	-3.82172261265485	7.21389406944139
18905	chr2	+	ENSG00000135636.8	protein_coding,protein_coding,protein_coding,protein_coding,protein_coding,protein_coding,	protein_coding	12.7533	13.8268	64509	71693832	71913778	219947	protein_coding	KNOWN	DYSF	protein_coding	DYSF-003	71693832	2	7438	79.7403	7438	1	4	-1271|-760|-120|-76	5|4|6|6	0.157894736842105|0.21875|0.125|0.131578947368421	0.184210526315789|0.09375|0.175|0.131578947368421	0.131578947368421|0.125|0.075|0.0789473684210526	38|32|40|38	NA|NA|NA|NA	NA|NA|NA|NA	NA|NA|NA|NA	+|+|-|+	1	92	4	0.136363636	0.227272727	0	22	1	3	6	-	0.567886423	7420	6.31723712795898	-2.22552627671616	3.88797867134143
18932	chr2	+	ENSG00000116096.5	processed_transcript,	protein_coding	36.5882	25.9376	64536	73114511	73118882	4372	protein_coding	KNOWN	SPR	processed_transcript	SPR-002	73114511	2	7447	31.2629	7447	1	0	NA	NA	NA	NA	NA	NA	NA	NA	NA	NA	0	NA	NA	NA	NA	NA	NA	NA	NA	NA	NA	0.444511098	7429	4.9663797062884	-2.21544071166022	3.50800415205659
18968	chr2	+	ENSG00000135632.7	protein_coding,nonsense_mediated_decay,	protein_coding	5.6363	6.37407	64573	73441350	73454365	13016	protein_coding	KNOWN	SMYD5	protein_coding	SMYD5-001	73441350	2	7454	12.01037	7454	1	0	NA	NA	NA	NA	NA	NA	NA	NA	NA	NA	0	NA	NA	NA	NA	NA	NA	NA	NA	NA	NA	0.50289942	7436	3.586208691305	-2.99170530971912	4.41996033262273
18987	chr2	+	ENSG00000135624.10	retained_intron,protein_coding,nonsense_mediated_decay,	protein_coding	377.823	471.338	64592	73461437	73474917	13481	protein_coding	KNOWN	CCT7	nonsense_mediated_decay	CCT7-015	73461437	2	7456	1273.7415	7456	1	2	-1453|-1294	4|4	0.0909090909090909|0.107142857142857	0.0909090909090909|0.178571428571429	0.0454545454545455|0.178571428571429	22|28	NA|NA	NA|NA	NA|NA	+|-	0	NA	NA	NA	NA	NA	NA	NA	NA	NA	NA	0.534893021	7438	10.3148568036155	-2.47938561520221	7.93032962995806
19014	chr2	-	ENSG00000144034.10	retained_intron,processed_transcript,	protein_coding	15.7148	21.8189	64620	73959033	73964462	5430	protein_coding	KNOWN	TPRKB	retained_intron	TPRKB-006	73964462	2	7470	37.5337	7470	1	1	-1203.5	4	0.172413793	0.068965517	0.034482759	29	NA	NA	NA	+	1	71.5	5	0.103448276	0.206896552	0.068965517	29	NA	NA	NA	-	0.49290142	7452	5.23011461022654	-2.69974042542935	6.30932633916364
19022	chr2	-	ENSG00000144048.6	protein_coding,	protein_coding	11.8458	12.9933	64629	73995893	74007222	11330	protein_coding	KNOWN	DUSP11	protein_coding	DUSP11-201	74007222	2	7471	12.41955	7471	1	1	-201.5	4	0.111111111	0.148148148	0.074074074	27	NA	NA	NA	-	0	NA	NA	NA	NA	NA	NA	NA	NA	NA	NA	0.417116577	7453	3.63454099593933	-1.82868679572056	6.35566208340063
19055	chr2	+	ENSG00000255989.1	processed_transcript,	processed_transcript	0.0477652	0.147094	64662	74213653	74220867	7215	processed_transcript	NOVEL	RP11-711M9.1	processed_transcript	RP11-711M9.1-001	74213653	2	7479	0.0974296	7479	1	8	-1761|-1726|-1703.5|-1484|-1320.5|-1186.5|-994|-432	4|4|4|4|4|5|4|4	0.0555555555555556|0.0769230769230769|0|0.0416666666666667|0.0689655172413793|0|0.0357142857142857|0.1	0.0555555555555556|0.269230769230769|0.333333333333333|0.291666666666667|0.137931034482759|0.137931034482759|0.321428571428571|0.1	0.111111111111111|0|0.0303030303030303|0.0416666666666667|0|0.0344827586206897|0.0357142857142857|0.15	18|26|33|24|29|29|28|20	NA|4|NA|2|NA|NA|6|4	NA|2|NA|6|NA|NA|3|1	NA|5|NA|4|NA|NA|7|3	-|-|+|+|+|+|+|+	0	NA	NA	NA	NA	NA	NA	NA	NA	NA	NA	0.610277944	7461	-3.35949604697783	-4.82743059529587	5.29790494618595
19076	chr2	+	ENSG00000065911.7	processed_transcript,protein_coding,nonsense_mediated_decay,	protein_coding	72.2688	26.7711	64683	74425742	74441732	15991	protein_coding	KNOWN	MTHFD2	protein_coding	MTHFD2-202	74425742	2	7485	148.55985	7485	1	1	-64	4	0.166666667	0.133333333	0.066666667	30	6	7	4	+	1	190.5	6	0.183673469	0.285714286	0	49	NA	NA	NA	+	0.444511098	7467	7.2149004534808	-2.21075818945995	6.78976381105143
19122	chr2	-	ENSG00000204843.7	protein_coding,	protein_coding	182.559	164.941	64729	74604559	74618970	14412	protein_coding	KNOWN	DCTN1	protein_coding	DCTN1-012	74618970	2	7495	173.75	7495	1	2	-30.5|-93	4|4	0.0588235294117647|0.0769230769230769	0.117647058823529|0.230769230769231	0|0.192307692307692	17|26	NA|5	NA|5	NA|4	-|-	1	157	4	0.083333333	0.125	0.083333333	24	NA	NA	NA	-	0.404119176	7477	7.44086916761087	-2.71955909115139	5.71961747622139
19130	chr2	-	ENSG00000233155.1	processed_pseudogene,	pseudogene	0.0477652	0	64737	74645249	74645569	321	pseudogene	KNOWN	HMGA1P8	processed_pseudogene	HMGA1P8-001	74645569	2	7498	0.0238826	7498	1	0	NA	NA	NA	NA	NA	NA	NA	NA	NA	NA	3	1195.5|539.5|375	4|5|7	0.157894736842105|0.151515151515152|0.0952380952380952	0.0526315789473684|0.0303030303030303|0	0.105263157894737|0.0909090909090909|0.166666666666667	19|33|42	2|NA|NA	3|NA|NA	2|NA|NA	+|+|+	0.4985003	7480	-5.38789628437299	-4.64671736036633	0.919494167774507
19131	chr2	-	ENSG00000159239.7	protein_coding,	protein_coding	1.71955	1.22578	64738	74643144	74645669	2526	protein_coding	KNOWN	C2orf81	protein_coding	C2orf81-004	74645669	2	7499	1.472665	7499	1	0	NA	NA	NA	NA	NA	NA	NA	NA	NA	NA	3	1295.5|639.5|475	4|5|7	0.157894736842105|0.151515151515152|0.0952380952380952	0.0526315789473684|0.0303030303030303|0	0.105263157894737|0.0909090909090909|0.166666666666667	19|33|42	2|NA|NA	3|NA|NA	2|NA|NA	+|+|+	0.49670066	7481	0.558429285224343	-4.29560251792692	0.674688420753731
19145	chr2	-	ENSG00000114993.11	protein_coding,retained_intron,	protein_coding	9.98293	6.76632	64752	74652963	74667710	14748	protein_coding	KNOWN	RTKN	protein_coding	RTKN-001	74667710	2	7501	16.74925	7501	1	1	-804.5	4	0.111111111	0.296296296	0.074074074	27	7	4	4	-	2	939|554	4|4	0.233333333333333|0.0454545454545455	0.133333333333333|0.0909090909090909	0.0666666666666667|0.136363636363636	30|22	7|NA	3|NA	4|NA	-|-	0.537092581	7483	4.06602459072609	-1.31322335477561	2.73462336382818
19154	chr2	+	ENSG00000115274.10	processed_transcript,nonsense_mediated_decay,	protein_coding	54.9778	56.6312	64761	74682227	74687973	5747	protein_coding	KNOWN	INO80B	nonsense_mediated_decay	INO80B-003	74682227	2	7502	111.609	7502	1	0	NA	NA	NA	NA	NA	NA	NA	NA	NA	NA	0	NA	NA	NA	NA	NA	NA	NA	NA	NA	NA	0.437912418	7484	6.80230955862496	-2.06539593245276	4.26953084100977
19180	chr2	-	ENSG00000115275.7	protein_coding,processed_transcript,protein_coding,	protein_coding	12.9444	7.59985	64788	74688184	74692537	4354	protein_coding	KNOWN	MOGS	protein_coding	MOGS-001	74692537	2	7504	30.816375	7504	1	1	-618.5	5	0.217391304	0.043478261	0	23	NA	NA	NA	+	1	247.5	6	0.063829787	0.29787234	0.021276596	47	NA	NA	NA	-	0.472705459	7486	4.945625259235	-2.49800964663045	5.86688453901595
19182	chr2	-	ENSG00000204822.6	retained_intron,	protein_coding	75.0392	91.0512	64790	74699120	74699791	672	protein_coding	KNOWN	MRPL53	retained_intron	MRPL53-003	74699791	2	7505	83.0452	7505	1	0	NA	NA	NA	NA	NA	NA	NA	NA	NA	NA	1	508.5	5	0.162162162	0.27027027	0	37	NA	NA	NA	-	0.50989802	7487	6.37582487792965	-2.91462152032745	3.57364744758736
19200	chr2	+	ENSG00000115282.13	retained_intron,	protein_coding	0.191061	0.147094	64809	74718697	74719940	1244	protein_coding	KNOWN	TTC31	retained_intron	TTC31-011	74718697	2	7509	0.1690775	7509	1	4	-1559.5|-1428|-1260.5|-794	5|4|4|5	0.173913043478261|0.153846153846154|0.16|0.235294117647059	0|0.230769230769231|0.12|0.0882352941176471	0|0.0384615384615385|0.08|0.117647058823529	23|26|25|34	NA|6|NA|NA	NA|3|NA|NA	NA|4|NA|NA	-|+|+|+	1	1608.5	4	0.12	0.2	0.2	25	2	7	4	+	0.50809838	7491	-2.56424340910857	-7.15415910413466	0.863821133541023
19225	chr2	-	ENSG00000115307.11	retained_intron,	protein_coding	0.334356	0.147094	64836	74754863	74756063	1201	protein_coding	KNOWN	AUP1	retained_intron	AUP1-007	74756063	2	7514	0.240725	7514	1	2	-1487|-1631	4|4	0.153846153846154|0.1	0.153846153846154|0.1	0.0384615384615385|0.05	26|20	6|1	4|1	3|5	-|+	0	NA	NA	NA	NA	NA	NA	NA	NA	NA	NA	0.547890422	7496	-2.05454211716674	-4.87744119628871	6.0646469085625
19226	chr2	+	ENSG00000115317.7	protein_coding,	protein_coding	0.143296	0.0490313	64837	74756504	74760472	3969	protein_coding	KNOWN	HTRA2	protein_coding	HTRA2-001	74756504	2	7515	0.09616365	7515	1	0	NA	NA	NA	NA	NA	NA	NA	NA	NA	NA	2	1046|1190	4|4	0.153846153846154|0.1	0.153846153846154|0.1	0.0384615384615385|0.05	26|20	6|1	4|1	3|5	-|+	0.527094581	7497	-3.37836453356587	-2.97006515338083	4.67747735599817
19240	chr2	+	ENSG00000115325.9	protein_coding,	protein_coding	0.0955304	0.0980626	64852	74776153	74784663	8511	protein_coding	KNOWN	DOK1	protein_coding	DOK1-006	74776153	2	7522	0.0967965	7522	1	1	-81.5	4	0.037037037	0.333333333	0.037037037	27	NA	NA	NA	-	2	239|1374	5|5	0.111111111111111|0.222222222222222	0.25|0	0.0277777777777778|0.138888888888889	36|36	NA|NA	NA|NA	NA|NA	-|+	0.447110578	7504	-3.36890130677828	-1.81796501889906	3.2491801262265
19242	chr2	-	ENSG00000115318.7	protein_coding,	protein_coding	0.429887	0.147094	64854	74762771	74776586	13816	protein_coding	KNOWN	LOXL3	protein_coding	LOXL3-009	74776586	2	7523	0.2884905	7523	1	1	-941	5	0.222222222	0	0.138888889	36	NA	NA	NA	+	2	514.5|194	4|5	0.037037037037037|0.111111111111111	0.333333333333333|0.25	0.037037037037037|0.0277777777777778	27|36	NA|NA	NA|NA	NA|NA	-|-	0.552089582	7505	-1.79340428322128	-3.2567590757814	1.36415329708206
19452	chr2	-	ENSG00000163541.7	processed_transcript,	protein_coding	297.243	348.809	65068	84668371	84686370	18000	protein_coding	KNOWN	SUCLG1	processed_transcript	SUCLG1-006	84686370	2	7627	323.026	7627	1	0	NA	NA	NA	NA	NA	NA	NA	NA	NA	NA	0	NA	NA	NA	NA	NA	NA	NA	NA	NA	NA	0.426514697	7609	8.33550648027117	-3.20928466877297	6.43532607933015
19471	chr2	-	ENSG00000186854.6	processed_transcript,processed_transcript,	protein_coding	1.00307	1.51997	65088	85097713	85134132	36420	protein_coding	KNOWN	C2orf89	processed_transcript	C2orf89-003	85134132	2	7635	2.52304	7635	1	1	-302	6	0.147058824	0	0.147058824	34	NA	NA	NA	+	3	1938|1402|859.5	4|4|5	0.0666666666666667|0.05|0.037037037037037	0.0333333333333333|0.1|0.148148148148148	0.0666666666666667|0.05|0.111111111111111	30|20|27	NA|NA|NA	NA|NA|NA	NA|NA|NA	-|+|-	0.447710458	7617	1.33516307882479	-2.05157410974243	6.95158140522553
19495	chr2	-	ENSG00000042445.9	processed_transcript,	protein_coding	0.191061	0.196125	65114	85577001	85578139	1139	protein_coding	KNOWN	RETSAT	processed_transcript	RETSAT-006	85578139	2	7651	0.193593	7651	1	0	NA	NA	NA	NA	NA	NA	NA	NA	NA	NA	2	1649|990.5	4|4	0.111111111111111|0.0434782608695652	0.166666666666667|0.217391304347826	0|0.217391304347826	18|23	NA|4	NA|3	NA|4	+|-	0.50789842	7633	-2.36890130677828	-7.11363556741329	2.47919224040404
19498	chr2	-	ENSG00000042445.9	protein_coding,	protein_coding	18.5329	15.7391	65118	85570234	85581651	11418	protein_coding	KNOWN	RETSAT	protein_coding	RETSAT-202	85581651	2	7653	17.136	7653	1	0	NA	NA	NA	NA	NA	NA	NA	NA	NA	NA	0	NA	NA	NA	NA	NA	NA	NA	NA	NA	NA	0.464507099	7635	4.09895848008817	-2.031971161502	5.76171749038285
19507	chr2	+	ENSG00000115459.12	protein_coding,protein_coding,	protein_coding	9.21869	9.11983	65127	85581880	85618871	36992	protein_coding	KNOWN	ELMOD3	protein_coding	ELMOD3-004	85581880	2	7654	18.33852	7654	1	0	NA	NA	NA	NA	NA	NA	NA	NA	NA	NA	0	NA	NA	NA	NA	NA	NA	NA	NA	NA	NA	0.5054989	7636	4.19680530662198	-2.54691337469162	5.1012404400533
19533	chr2	-	ENSG00000042493.10	protein_coding,	protein_coding	126.626	119.489	65154	85625813	85641162	15350	protein_coding	KNOWN	CAPG	protein_coding	CAPG-008	85641162	2	7659	123.0575	7659	1	1	-125.5	4	0.2	0.04	0.12	25	3	5	4	+	0	NA	NA	NA	NA	NA	NA	NA	NA	NA	NA	0.530493901	7641	6.9431887783556	-3.0289020136466	4.33332725717435
19560	chr2	-	ENSG00000115486.6	nonsense_mediated_decay,nonsense_mediated_decay,processed_transcript,processed_transcript,	protein_coding	53.1149	57.7589	65181	85783305	85788616	5312	protein_coding	KNOWN	GGCX	nonsense_mediated_decay	GGCX-009	85788616	2	7668	221.7476	7668	1	0	NA	NA	NA	NA	NA	NA	NA	NA	NA	NA	0	NA	NA	NA	NA	NA	NA	NA	NA	NA	NA	0.485502899	7650	7.79277467992977	-2.76198847093143	6.2642033515534
19566	chr2	+	ENSG00000118640.6	protein_coding,	protein_coding	173.961	184.309	65187	85804716	85809154	4439	protein_coding	KNOWN	VAMP8	protein_coding	VAMP8-003	85804716	2	7669	179.135	7669	1	0	NA	NA	NA	NA	NA	NA	NA	NA	NA	NA	1	951	5	0.142857143	0.071428571	0.142857143	28	NA	NA	NA	+	0.464307139	7651	7.48490343325848	-4.30128010788583	3.73060212328363
19569	chr2	+	ENSG00000168894.5	retained_intron,protein_coding,	protein_coding	463.37	382.101	65190	85822848	85824704	1857	protein_coding	KNOWN	RNF181	protein_coding	RNF181-005	85822848	2	7671	845.471	7671	1	1	-1528	4	0.222222222	0	0.055555556	18	1	1	4	-	2	138.5|323.5	4|4	0.08|0.103448275862069	0.12|0.206896551724138	0.16|0.103448275862069	25|29	NA|NA	NA|NA	NA|NA	+|+	0.528694261	7653	9.72361146023055	-1.74699954734779	6.40019382980311
19588	chr2	-	ENSG00000168887.6	protein_coding,	protein_coding	16.1924	13.6797	65211	85833777	85839152	5376	protein_coding	KNOWN	C2orf68	protein_coding	C2orf68-001	85839152	2	7676	14.93605	7676	1	1	-131	4	0.071428571	0.107142857	0.214285714	28	7	2	7	+	1	214.5	4	0.12	0.2	0.12	25	5	6	2	+	0.516896621	7658	3.90072675714575	-1.63298350460185	4.8079448810255
19654	chr2	-	ENSG00000068654.10	retained_intron,	protein_coding	37.9256	46.0894	65278	86305164	86332996	27833	protein_coding	KNOWN	POLR1A	retained_intron	POLR1A-003	86332996	2	7688	42.0075	7688	1	1	-306.5	4	0.12	0.16	0.04	25	NA	NA	NA	-	1	404.5	4	0.260869565	0	0.130434783	23	NA	NA	NA	-	0.398520296	7670	5.39257502389379	-4.3271094463443	7.19922327298743
19659	chr2	+	ENSG00000132300.14	processed_transcript,nonsense_mediated_decay,	protein_coding	101.788	133.708	65283	86333346	86344282	10937	protein_coding	KNOWN	PTCD3	nonsense_mediated_decay	PTCD3-002	86333346	2	7689	235.496	7689	1	2	-754.5|-43.5	4|4	0.260869565217391|0.12	0|0.16	0.130434782608696|0.04	23|25	NA|NA	NA|NA	NA|NA	-|-	0	NA	NA	NA	NA	NA	NA	NA	NA	NA	NA	0.431313737	7671	7.87955874503031	-3.47039687676485	7.29696989713171
19690	chr2	+	ENSG00000132313.9	protein_coding,protein_coding,	protein_coding	15.4282	12.6501	65315	86426580	86439961	13382	protein_coding	KNOWN	MRPL35	protein_coding	MRPL35-002	86426580	2	7693	28.0783	7693	1	0	NA	NA	NA	NA	NA	NA	NA	NA	NA	NA	0	NA	NA	NA	NA	NA	NA	NA	NA	NA	NA	0.50189962	7675	4.81138368523732	-4.44470994966378	5.91920305772564
19840	chr2	-	ENSG00000172071.6	protein_coding,	protein_coding	6.92596	7.15857	65467	88856261	88926896	70636	protein_coding	KNOWN	EIF2AK3	protein_coding	EIF2AK3-201	88926896	2	7761	7.042265	7761	1	0	NA	NA	NA	NA	NA	NA	NA	NA	NA	NA	0	NA	NA	NA	NA	NA	NA	NA	NA	NA	NA	0.431513697	7742	2.81603951674841	-1.19753125112673	5.63912367094891
20029	chr2	+	ENSG00000163067.10	protein_coding,	protein_coding	7.11702	5.54054	65658	95831562	95847919	16358	protein_coding	KNOWN	ZNF2	protein_coding	ZNF2-002	95831562	2	7914	6.32878	7914	1	1	-1094	5	0.133333333	0.033333333	0.133333333	30	NA	NA	NA	+	0	NA	NA	NA	NA	NA	NA	NA	NA	NA	NA	0.468106379	7894	2.6619274178866	-1.4034627200353	5.33762019471466
20087	chr2	+	ENSG00000237510.2	transcribed_unprocessed_pseudogene,	pseudogene	0	0.0980626	65716	96457968	96465914	7947	pseudogene	KNOWN	AC008268.2	transcribed_unprocessed_pseudogene	AC008268.2-001	96457968	2	7945	0.0490313	7945	1	2	-935|-238.5	5|4	0.166666666666667|0.12	0.0666666666666667|0.08	0.166666666666667|0.2	30|25	NA|NA	NA|NA	NA|NA	+|+	2	1145.5|1347.5	5|4	0.114285714285714|0.142857142857143	0.2|0	0.142857142857143|0.142857142857143	35|21	NA|NA	NA|NA	NA|NA	+|+	0.537292541	7925	-4.35015317649521	-4.76333717200125	1.23035797884043
20094	chr2	-	ENSG00000174501.10	protein_coding,nonsense_mediated_decay,	protein_coding	0.716478	1.07869	65724	96516914	96657541	140628	protein_coding	KNOWN	AC073995.2	protein_coding	AC073995.2-001	96657541	2	7947	1.795168	7947	1	1	-509	4	0	0.294117647	0.117647059	34	NA	NA	NA	+	4	583|509.5|390.5|299.5	7|7|4|4	0.125|0.137254901960784|0.0967741935483871|0.04	0.0208333333333333|0.0196078431372549|0.129032258064516|0.24	0.1875|0.176470588235294|0.129032258064516|0.04	48|51|31|25	NA|NA|NA|NA	NA|NA|NA|NA	NA|NA|NA|NA	-|-|-|-	0.477704459	7927	0.844118864340996	-6.3080585299585	6.28869544247695
20116	chr2	-	ENSG00000084090.9	retained_intron,	protein_coding	0.620948	0.833532	65746	96860941	96873919	12979	protein_coding	KNOWN	STARD7	retained_intron	STARD7-003	96873919	2	7956	0.72724	7956	1	1	-560.5	4	0.08	0.28	0.04	25	NA	NA	NA	+	1	71.5	3	0	0.105263158	0.105263158	19	NA	NA	NA	-	0.519296141	7936	-0.45949654137491	-2.125819980228	7.56469100393736
20117	chr2	+	ENSG00000204685.5	processed_transcript,	processed_transcript	0.477652	0.490313	65747	96874154	96908332	34179	processed_transcript	NOVEL	AC012307.3	processed_transcript	AC012307.3-001	96874154	2	7957	0.4839825	7957	1	1	-306.5	3	0	0.105263158	0.105263158	19	NA	NA	NA	-	1	325.5	4	0.08	0.28	0.04	25	NA	NA	NA	+	0.449510098	7937	-1.04697321189092	-1.95053228349424	3.85939833026121
20122	chr2	-	ENSG00000135956.3	protein_coding,protein_coding,	protein_coding	69.0207	54.6209	65752	96916312	96931732	15421	protein_coding	KNOWN	TMEM127	protein_coding	TMEM127-001	96931732	2	7960	123.6416	7960	1	0	NA	NA	NA	NA	NA	NA	NA	NA	NA	NA	4	415|342|217.5|31.5	4|4|4|5	0.115384615384615|0.115384615384615|0.0434782608695652|0.0285714285714286	0.115384615384615|0.192307692307692|0.217391304347826|0.2	0.115384615384615|0.115384615384615|0.0869565217391304|0.228571428571429	26|26|23|35	1|NA|NA|NA	4|NA|NA|NA	5|NA|NA|NA	+|+|+|-	0.526494701	7940	6.95002041858471	-0.643133330200897	5.64198097556355
20245	chr2	+	ENSG00000135976.11	protein_coding,	protein_coding	9.26645	8.38436	65878	97779394	97866100	86707	protein_coding	KNOWN	ANKRD36	protein_coding	ANKRD36-205	97779394	2	7998	8.825405	7998	1	1	-512	4	0	0.294117647	0.117647059	34	NA	NA	NA	-	5	296.5|387.5|506.5|596|648	4|4|7|5|6	0.04|0.0645161290322581|0.137254901960784|0.15625|0.15	0.24|0.129032258064516|0.0392156862745098|0.03125|0	0.04|0.161290322580645|0.156862745098039|0.1875|0.125	25|31|51|32|40	NA|NA|NA|NA|NA	NA|NA|NA|NA|NA	NA|NA|NA|NA|NA	+|+|+|+|+	0.476704659	7977	3.14166248553223	-5.5583805357996	5.8331292305398
20295	chr2	-	ENSG00000075568.12	protein_coding,	protein_coding	2.14943	1.91222	65929	98372803	98612354	239552	protein_coding	KNOWN	TMEM131	protein_coding	TMEM131-001	98612354	2	8016	2.030825	8016	1	0	NA	NA	NA	NA	NA	NA	NA	NA	NA	NA	2	487.5|236	5|4	0.16|0.15	0.12|0.1	0.04|0.05	25|20	NA|NA	NA|NA	NA|NA	-|-	0.476104779	7995	1.02206592525208	-1.56823473583382	5.06392793530335
20324	chr2	+	ENSG00000040933.10	protein_coding,protein_coding,protein_coding,protein_coding,	protein_coding	12.2757	6.17795	65960	99061321	99207496	146176	protein_coding	KNOWN	INPP4A	protein_coding	INPP4A-201	99061321	2	8026	36.9073	8026	1	2	-70.5|-22.5	5|4	0.0344827586206897|0.0476190476190476	0.241379310344828|0.19047619047619	0.0344827586206897|0	29|21	NA|NA	NA|NA	NA|NA	+|+	1	76.5	4	0	0.260869565	0.130434783	23	2	6	2	+	0.421115777	8005	5.20583429415908	-2.12016408894056	5.30319084715689
20363	chr2	-	ENSG00000135951.10	processed_transcript,protein_coding,retained_intron,	protein_coding	0.0477652	0.0980626	66000	99741230	99757612	16383	protein_coding	KNOWN	TSGA10	retained_intron	TSGA10-004	99757612	2	8040	0.2187417	8040	1	0	NA	NA	NA	NA	NA	NA	NA	NA	NA	NA	1	173	4	0.033333333	0.166666667	0.133333333	30	NA	NA	NA	-	0.486302739	8019	-2.19269981895275	-2.76296744670459	1.62753772367799
20389	chr2	-	ENSG00000158411.6	nonsense_mediated_decay,	protein_coding	33.4356	44.2753	66027	99789864	99797490	7627	protein_coding	KNOWN	MITD1	nonsense_mediated_decay	MITD1-005	99797490	2	8050	38.85545	8050	1	0	NA	NA	NA	NA	NA	NA	NA	NA	NA	NA	0	NA	NA	NA	NA	NA	NA	NA	NA	NA	NA	0.417916417	8029	5.28004506511683	-3.48002338800794	5.18213019501221
20393	chr2	+	ENSG00000185414.14	protein_coding,	protein_coding	0.907539	1.22578	66031	99797542	99814089	16548	protein_coding	KNOWN	MRPL30	protein_coding	MRPL30-001	99797542	2	8051	1.0666595	8051	1	0	NA	NA	NA	NA	NA	NA	NA	NA	NA	NA	0	NA	NA	NA	NA	NA	NA	NA	NA	NA	NA	0.419316137	8030	0.0930997112516127	-3.43252077973108	6.94745401578369
20394	chr2	+	ENSG00000241962.3	protein_coding,	protein_coding	5.493	4.95216	66032	99797578	99814089	16512	protein_coding	KNOWN	C2orf15	protein_coding	C2orf15-202	99797578	2	8052	5.22258	8052	1	0	NA	NA	NA	NA	NA	NA	NA	NA	NA	NA	0	NA	NA	NA	NA	NA	NA	NA	NA	NA	NA	0.419916017	8031	2.38476268680781	-3.45607651873405	6.84973224121029
20396	chr2	+	ENSG00000185414.14	protein_coding,	protein_coding	49.4848	55.4544	66034	99797649	99811552	13904	protein_coding	KNOWN	MRPL30	protein_coding	MRPL30-005	99797649	2	8053	52.4696	8053	1	0	NA	NA	NA	NA	NA	NA	NA	NA	NA	NA	0	NA	NA	NA	NA	NA	NA	NA	NA	NA	NA	0.421115777	8032	5.71340988657923	-3.70236015739712	6.56194091382564
20410	chr2	-	ENSG00000115514.6	protein_coding,nonsense_mediated_decay,	protein_coding	222.681	185.976	66048	99937997	99952796	14800	protein_coding	KNOWN	TXNDC9	protein_coding	TXNDC9-002	99952796	2	8059	408.657	8059	1	2	-124|-1423.5	4|4	0|0.0952380952380952	0.227272727272727|0.19047619047619	0.181818181818182|0.0952380952380952	22|21	4|2	5|1	1|6	-|+	0	NA	NA	NA	NA	NA	NA	NA	NA	NA	NA	0.452509498	8038	8.67474663682687	-2.07874195821019	7.59948333186833
20414	chr2	+	ENSG00000158417.5	protein_coding,	protein_coding	60.9006	81.1959	66052	99953816	100016728	62913	protein_coding	KNOWN	EIF5B	protein_coding	EIF5B-001	99953816	2	8060	71.04825	8060	1	1	-896	4	0	0.227272727	0.181818182	22	4	5	1	-	1	403.5	4	0.095238095	0.19047619	0.095238095	21	2	1	6	+	0.445310938	8039	6.15072720955718	-2.28475150502193	7.09306838604234
20480	chr2	+	ENSG00000170485.12	protein_coding,processed_transcript,	protein_coding	0.143296	0.147094	66121	101541608	101587511	45904	protein_coding	KNOWN	NPAS2	protein_coding	NPAS2-007	101541608	2	8083	0.29039	8083	1	1	-992.5	4	0.173913043	0.086956522	0.130434783	23	NA	NA	NA	-	0	NA	NA	NA	NA	NA	NA	NA	NA	NA	NA	0.469106179	8062	-1.78393632199038	-3.96757185121397	3.4758439127313
20495	chr2	+	ENSG00000071082.5	protein_coding,protein_coding,protein_coding,protein_coding,	protein_coding	39.5018	77.6166	66137	101618755	101634768	16014	protein_coding	KNOWN	RPL31	protein_coding	RPL31-008	101618755	2	8088	234.2368	8088	1	0	NA	NA	NA	NA	NA	NA	NA	NA	NA	NA	1	261	5	0.058823529	0.235294118	0.088235294	34	NA	NA	NA	+	0.450709858	8067	7.87182393942605	-1.74603134846193	7.86329581263217
20517	chr2	-	ENSG00000163162.4	protein_coding,	protein_coding	61.1872	46.0404	66161	101892553	101925158	32606	protein_coding	KNOWN	RNF149	protein_coding	RNF149-001	101925158	2	8098	53.6138	8098	1	0	NA	NA	NA	NA	NA	NA	NA	NA	NA	NA	0	NA	NA	NA	NA	NA	NA	NA	NA	NA	NA	0.444311138	8077	5.74453248790375	-1.62940822216305	7.55301524675037
20521	chr2	-	ENSG00000175874.4	processed_transcript,	protein_coding	0.286591	0.147094	66165	101999388	102003928	4541	protein_coding	KNOWN	CREG2	processed_transcript	CREG2-003	102003928	2	8100	0.2168425	8100	1	1	-90.5	4	0.095238095	0.142857143	0.047619048	21	NA	NA	NA	-	0	NA	NA	NA	NA	NA	NA	NA	NA	NA	NA	0.424915017	8079	-2.20528054977224	-2.37841365170157	2.05819595693518
20532	chr2	+	ENSG00000071054.10	protein_coding,protein_coding,protein_coding,	protein_coding	8.54997	8.87467	66176	102314469	102507790	193322	protein_coding	KNOWN	MAP4K4	protein_coding	MAP4K4-201	102314469	2	8105	26.13696	8105	1	1	-922.5	6	0.155555556	0.044444444	0.111111111	45	NA	NA	NA	+	1	306	4	0.071428571	0.142857143	0.107142857	28	NA	NA	NA	-	0.514297141	8084	4.70801944535617	-3.50929434896214	7.47321423816647
20576	chr2	+	ENSG00000115602.12	processed_transcript,	protein_coding	110.672	149.398	66224	102953741	102959569	5829	protein_coding	KNOWN	IL1RL1	processed_transcript	IL1RL1-005	102953741	2	8115	130.035	8115	1	0	NA	NA	NA	NA	NA	NA	NA	NA	NA	NA	0	NA	NA	NA	NA	NA	NA	NA	NA	NA	NA	0.398320336	8094	7.02275617864644	-5.1676948706779	6.50181251753538
20578	chr2	+	ENSG00000115604.6	protein_coding,	protein_coding	0.238826	0.196125	66226	102972389	103015218	42830	protein_coding	KNOWN	IL18R1	protein_coding	IL18R1-001	102972389	2	8116	0.2174755	8116	1	1	-308	5	0.138888889	0.138888889	0.083333333	36	NA	NA	NA	-	2	504.5|1181.5	4|4	0.0869565217391304|0.225806451612903	0.0434782608695652|0.032258064516129	0.0869565217391304|0.225806451612903	23|31	NA|NA	NA|NA	NA|NA	-|+	0.338332334	8095	-2.20107521355544	-4.06080050549703	2.36867115356031
20598	chr2	-	ENSG00000135953.6	nonsense_mediated_decay,nonsense_mediated_decay,nonsense_mediated_decay,	protein_coding	4.29887	2.40253	66247	103335273	103353337	18065	protein_coding	KNOWN	MFSD9	nonsense_mediated_decay	MFSD9-002	103353337	2	8125	10.0521	8125	1	0	NA	NA	NA	NA	NA	NA	NA	NA	NA	NA	1	11.5	4	0	0.260869565	0.086956522	23	NA	NA	NA	-	0.411917616	8104	3.32942502346553	-2.89195606133897	3.85533717128537
20662	chr2	-	ENSG00000135966.7	protein_coding,	protein_coding	0.429887	0.490313	66312	105883542	105915015	31474	protein_coding	KNOWN	TGFBRAP1	protein_coding	TGFBRAP1-202	105915015	2	8166	0.4601	8166	1	0	NA	NA	NA	NA	NA	NA	NA	NA	NA	NA	0	NA	NA	NA	NA	NA	NA	NA	NA	NA	NA	0.425314937	8145	-1.1199806384462	-7.30568850369957	3.01318567473079
20665	chr2	-	ENSG00000135966.7	protein_coding,	protein_coding	1.38519	0.980626	66315	105880871	105946491	65621	protein_coding	KNOWN	TGFBRAP1	protein_coding	TGFBRAP1-001	105946491	2	8168	1.182908	8168	1	1	-243.5	5	0.060606061	0.272727273	0.121212121	33	NA	NA	NA	-	1	451.5	9	0.049180328	0.213114754	0.049180328	61	NA	NA	NA	-	0.418116377	8147	0.24233787325078	-4.569325060601	6.28040431981153
20778	chr2	+	ENSG00000198075.5	protein_coding,	protein_coding	21.6376	28.4382	66430	108994468	109004513	10046	protein_coding	KNOWN	SULT1C4	protein_coding	SULT1C4-001	108994468	2	8222	25.0379	8222	1	1	-1636.5	4	0.130434783	0.043478261	0.086956522	23	1	2	4	-	0	NA	NA	NA	NA	NA	NA	NA	NA	NA	NA	0.424315137	8201	4.64604165928907	-4.97388829940108	3.03658282369416
20782	chr2	+	ENSG00000135968.13	processed_transcript,	protein_coding	37.2569	28.2911	66434	109065679	109085912	20234	protein_coding	KNOWN	GCC2	processed_transcript	GCC2-007	109065679	2	8223	32.774	8223	1	0	NA	NA	NA	NA	NA	NA	NA	NA	NA	NA	1	123.5	5	0.137931034	0.103448276	0.137931034	29	NA	NA	NA	+	0.447110578	8202	5.03447985650753	-3.09639710483769	4.52161943223336
20814	chr2	+	ENSG00000153201.10	protein_coding,protein_coding,	protein_coding	45.6635	49.3255	66468	109335937	109402267	66331	protein_coding	KNOWN	RANBP2	protein_coding	RANBP2-001	109335937	2	8229	94.989	8229	1	0	NA	NA	NA	NA	NA	NA	NA	NA	NA	NA	1	838.5	4	0.095238095	0.095238095	0	21	NA	NA	NA	-	0.443911218	8208	6.56968854975948	-2.21477083244662	6.38998406965377
20992	chr2	-	ENSG00000153107.7	retained_intron,	protein_coding	45.7113	47.5114	66656	112638087	112641758	3672	protein_coding	KNOWN	ANAPC1	retained_intron	ANAPC1-008	112641758	2	8306	46.61135	8306	1	1	-1906	4	0.090909091	0	0.045454545	22	NA	NA	NA	+	1	357.5	4	0.2	0.16	0.08	25	4	7	1	-	0.435512897	8285	5.54260939300559	-3.38050992325015	5.14302814727144
21001	chr2	-	ENSG00000225496.1	processed_pseudogene,	pseudogene	0.143296	0.0490313	66665	112697879	112698613	735	pseudogene	KNOWN	AC104651.2	processed_pseudogene	AC104651.2-001	112698613	2	8309	0.09616365	8309	1	1	-615	5	0.041666667	0	0.166666667	24	NA	NA	NA	-	0	NA	NA	NA	NA	NA	NA	NA	NA	NA	NA	0.465106979	8288	-3.37836453356587	-6.61235510787449	4.29603534056267
21046	chr2	+	ENSG00000125630.10	protein_coding,	protein_coding	5.39747	3.67735	66712	113300020	113333437	33418	protein_coding	KNOWN	POLR1B	protein_coding	POLR1B-202	113300020	2	8323	4.53741	8323	1	0	NA	NA	NA	NA	NA	NA	NA	NA	NA	NA	1	1000.5	4	0.121212121	0.151515152	0.242424242	33	7	7	7	+	0.414717057	8302	2.18186902738577	-3.31587063069713	7.12837849864156
21060	chr2	+	ENSG00000125611.11	protein_coding,	protein_coding	3.20027	2.79479	66726	113342172	113346852	4681	protein_coding	KNOWN	CHCHD5	protein_coding	CHCHD5-003	113342172	2	8325	2.99753	8325	1	0	NA	NA	NA	NA	NA	NA	NA	NA	NA	NA	1	1558	4	0.045454545	0.045454545	0.136363636	22	NA	NA	NA	+	0.449310138	8304	1.58377419255014	-3.25400370150426	3.43502206004474
21085	chr2	-	ENSG00000115008.5	protein_coding,	protein_coding	0.0477652	0.0490313	66754	113531492	113542167	10676	protein_coding	KNOWN	IL1A	protein_coding	IL1A-001	113542167	2	8333	0.04839825	8333	1	0	NA	NA	NA	NA	NA	NA	NA	NA	NA	NA	0	NA	NA	NA	NA	NA	NA	NA	NA	NA	NA	0.421915617	8312	-4.36890130677828	-4.78306223117241	3.78745881858871
21275	chr2	+	ENSG00000088205.7	protein_coding,	protein_coding	29.4711	27.8008	66946	118572226	118589955	17730	protein_coding	KNOWN	DDX18	protein_coding	DDX18-001	118572226	2	8417	28.63595	8417	1	0	NA	NA	NA	NA	NA	NA	NA	NA	NA	NA	0	NA	NA	NA	NA	NA	NA	NA	NA	NA	NA	0.385122975	8396	4.83975556067111	-2.62485936585661	7.03792962076051
21348	chr2	+	ENSG00000144120.7	processed_transcript,protein_coding,	protein_coding	26.1276	13.4346	67023	120436779	120444083	7305	protein_coding	KNOWN	TMEM177	protein_coding	TMEM177-003	120436779	2	8439	39.5622	8439	1	2	-198|-54	6|4	0.06|0.0769230769230769	0.16|0.153846153846154	0.18|0.153846153846154	50|26	NA|NA	NA|NA	NA|NA	-|-	0	NA	NA	NA	NA	NA	NA	NA	NA	NA	NA	0.472305539	8418	5.30605074951925	-1.33235036010999	6.35296068229666
21353	chr2	+	ENSG00000088179.4	processed_transcript,	protein_coding	2.10167	2.10835	67028	120517530	120567460	49931	protein_coding	KNOWN	PTPN4	processed_transcript	PTPN4-009	120517530	2	8441	2.10501	8441	1	0	NA	NA	NA	NA	NA	NA	NA	NA	NA	NA	0	NA	NA	NA	NA	NA	NA	NA	NA	NA	NA	0.423115377	8420	1.07382708693354	-2.82909308836692	4.67955059062171
21365	chr2	+	ENSG00000115109.9	protein_coding,	protein_coding	3.96451	3.23607	67044	120770653	120933437	162785	protein_coding	KNOWN	EPB41L5	protein_coding	EPB41L5-002	120770653	2	8446	3.60029	8446	1	2	-222.5|-7.5	4|5	0.148148148148148|0.0571428571428571	0.222222222222222|0.2	0.037037037037037|0.114285714285714	27|35	4|NA	7|NA	4|NA	+|+	2	392.5|645	5|4	0.0645161290322581|0	0.290322580645161|0.111111111111111	0|0.0555555555555556	31|18	NA|NA	NA|NA	NA|NA	+|-	0.472105579	8425	1.84811311897475	-2.23704238032707	3.97164950953858
21439	chr2	+	ENSG00000236859.1	processed_transcript,	lincRNA	1.57625	2.30447	67121	122407676	122485784	78109	lincRNA	NOVEL	AC018737.1	processed_transcript	AC018737.1-001	122407676	2	8478	1.94036	8478	1	3	-1198.5|-1044|-813	4|5|4	0.037037037037037|0.138888888888889|0	0.259259259259259|0.138888888888889|0.181818181818182	0.037037037037037|0.111111111111111|0.136363636363636	27|36|22	4|NA|4	4|NA|3	6|NA|1	-|+|-	0	NA	NA	NA	NA	NA	NA	NA	NA	NA	NA	0.459308138	8457	0.956324344181316	-3.47841449145312	6.90944975863678
21454	chr2	+	ENSG00000211460.6	retained_intron,processed_transcript,retained_intron,retained_intron,	protein_coding	174.534	150.82	67137	122513236	122522797	9562	protein_coding	KNOWN	TSN	retained_intron	TSN-011	122513236	2	8483	650.708	8483	1	1	-221.5	5	0.12	0.16	0.04	25	NA	NA	NA	-	1	200.5	4	0.238095238	0	0.047619048	21	NA	NA	NA	-	0.446510698	8462	9.34586648054215	-3.74427934633569	7.2379522908759
21490	chr2	+	ENSG00000136732.10	processed_transcript,	protein_coding	2.91368	2.64769	67173	127413718	127436463	22746	protein_coding	KNOWN	GYPC	processed_transcript	GYPC-005	127413718	2	8504	2.780685	8504	1	0	NA	NA	NA	NA	NA	NA	NA	NA	NA	NA	3	64|373.5|1586.5	4|4|6	0.0833333333333333|0.130434782608696|0.0285714285714286	0.25|0.217391304347826|0.2	0|0.0434782608695652|0.114285714285714	24|23|35	NA|3|NA	NA|4|NA	NA|3|NA	-|-|-	0.431313737	8483	1.47544032336953	-4.80709381313881	1.87430594729017
21585	chr2	-	ENSG00000136709.7	protein_coding,protein_coding,	protein_coding	28.7069	30.4975	67271	128492962	128568745	75784	protein_coding	KNOWN	WDR33	protein_coding	WDR33-003	128568745	2	8533	59.2044	8533	1	1	-982	4	0.125	0.083333333	0.208333333	24	NA	NA	NA	+	0	NA	NA	NA	NA	NA	NA	NA	NA	NA	NA	0.460107978	8512	5.88763249409111	-2.76003251983042	6.8422328159533
21602	chr2	+	ENSG00000234044.1	processed_pseudogene,	pseudogene	0.143296	0	67288	128824768	128824981	214	pseudogene	KNOWN	AC108059.1	processed_pseudogene	AC108059.1-001	128824768	2	8541	0.071648	8541	1	0	NA	NA	NA	NA	NA	NA	NA	NA	NA	NA	0	NA	NA	NA	NA	NA	NA	NA	NA	NA	NA	0.483303339	8520	-3.80292975647158	-7.5272917806996	0.928314988040959
21729	chr2	+	ENSG00000136718.5	protein_coding,	protein_coding	0.812009	0.343219	67419	131099798	131104197	4400	protein_coding	KNOWN	IMP4	protein_coding	IMP4-001	131099798	2	8617	0.577614	8617	1	2	-414|-233	5|4	0|0.166666666666667	0.15|0.166666666666667	0.1|0.0416666666666667	20|24	NA|1	NA|5	NA|5	-|-	1	810	4	0	0.269230769	0.153846154	26	NA	NA	NA	+	0.5084983	8596	-0.791822384715953	-2.25208330082938	4.39167506316986
21734	chr2	+	ENSG00000136718.5	retained_intron,retained_intron,retained_intron,	protein_coding	115.305	120.764	67424	131100467	131104924	4458	protein_coding	KNOWN	IMP4	retained_intron	IMP4-003	131100467	2	8619	354.1035	8619	1	2	-1083|-902	5|4	0|0.166666666666667	0.15|0.166666666666667	0.1|0.0416666666666667	20|24	NA|1	NA|5	NA|5	-|-	1	141	4	0	0.269230769	0.153846154	26	NA	NA	NA	+	0.50709858	8598	8.46802729333888	-2.24796567495164	4.17567241478974
21758	chr2	+	ENSG00000072135.7	retained_intron,	protein_coding	2.48379	4.16766	67450	131129571	131131562	1992	protein_coding	KNOWN	PTPN18	retained_intron	PTPN18-012	131129571	2	8620	3.325725	8620	1	1	-1511	4	0.115384615	0.038461538	0.192307692	26	NA	NA	NA	-	5	131|206.5|338.5|371.5|822.5	4|4|4|4|4	0.1|0.105263157894737|0.0740740740740741|0.130434782608696|0.037037037037037	0.15|0.105263157894737|0.259259259259259|0.130434782608696|0.185185185185185	0.15|0.0526315789473684|0.0740740740740741|0|0.222222222222222	20|19|27|23|27	1|2|7|NA|NA	1|1|4|NA|NA	6|3|3|NA|NA	-|-|+|+|+	0.464307139	8599	1.7336688789262	-3.14789569903702	4.03979223469698
21926	chr2	+	ENSG00000233786.1	processed_pseudogene,	pseudogene	0.0477652	0	67624	133019901	133020615	715	pseudogene	KNOWN	CDC27P1	processed_pseudogene	CDC27P1-001	133019901	2	8723	0.0238826	8723	1	1	-1195	5	0.033333333	0.033333333	0.1	30	NA	NA	NA	+	0	NA	NA	NA	NA	NA	NA	NA	NA	NA	NA	0.50089982	8701	-5.38789628437299	-4.74387816761003	2.11990458661007
21956	chr2	-	ENSG00000176771.10	protein_coding,	protein_coding	2.67485	1.91222	67655	133430622	134326034	895413	protein_coding	KNOWN	NCKAP5	protein_coding	NCKAP5-002	134326034	2	8746	2.293535	8746	1	0	NA	NA	NA	NA	NA	NA	NA	NA	NA	NA	0	NA	NA	NA	NA	NA	NA	NA	NA	NA	NA	0.422115577	8724	1.19757292352676	-5.2641936375884	0.890837330944771
21958	chr2	+	ENSG00000152127.4	processed_transcript,processed_transcript,	protein_coding	33.4356	36.2832	67657	134877554	135012215	134662	protein_coding	KNOWN	MGAT5	processed_transcript	MGAT5-004	134877554	2	8748	69.7188	8748	1	0	NA	NA	NA	NA	NA	NA	NA	NA	NA	NA	4	559|749.5|1078|1117	4|5|4|4	0.0769230769230769|0|0.05|0.107142857142857	0.192307692307692|0.333333333333333|0.2|0.142857142857143	0.0769230769230769|0.0740740740740741|0.05|0.0714285714285714	26|27|20|28	NA|NA|2|NA	NA|NA|3|NA	NA|NA|2|NA	-|+|-|+	0.430513897	8726	6.12347583289732	-1.57853915492034	4.99762899268876
21962	chr2	+	ENSG00000152127.4	protein_coding,	protein_coding	0	0.0490313	67661	135011830	135206468	194639	protein_coding	KNOWN	MGAT5	protein_coding	MGAT5-201	135011830	2	8750	0.02451565	8750	1	0	NA	NA	NA	NA	NA	NA	NA	NA	NA	NA	0	NA	NA	NA	NA	NA	NA	NA	NA	NA	NA	0.426914617	8728	-5.35015317649521	-6.68471663862509	3.41010387745575
22001	chr2	+	ENSG00000208308.1	snoRNA,	snoRNA	0	0.0490313	67703	135894198	135894325	128	snoRNA	NOVEL	SNORA40.1	snoRNA	SNORA40.1-201	135894198	2	8764	0.02451565	8764	1	0	NA	NA	NA	NA	NA	NA	NA	NA	NA	NA	0	NA	NA	NA	NA	NA	NA	NA	NA	NA	NA	0.338732254	8742	-5.35015317649521	-6.34276609625381	2.96854273548516
22002	chr2	+	ENSG00000115839.12	retained_intron,	protein_coding	0.0955304	0.147094	67704	135926118	135927547	1430	protein_coding	KNOWN	RAB3GAP1	retained_intron	RAB3GAP1-007	135926118	2	8765	0.1213122	8765	1	0	NA	NA	NA	NA	NA	NA	NA	NA	NA	NA	0	NA	NA	NA	NA	NA	NA	NA	NA	NA	NA	0.369526095	8743	-3.04320344966855	-6.94417128867841	1.65784668378951
22018	chr2	+	ENSG00000048991.11	protein_coding,protein_coding,	protein_coding	17.2432	15.3958	67720	136289083	136482840	193758	protein_coding	KNOWN	R3HDM1	protein_coding	R3HDM1-001	136289083	2	8769	32.639	8769	1	0	NA	NA	NA	NA	NA	NA	NA	NA	NA	NA	1	65	4	0.041666667	0.166666667	0.083333333	24	NA	NA	NA	-	0.439712058	8747	5.02852495130396	-3.19072384882376	5.79590853220367
22055	chr2	-	ENSG00000115866.6	retained_intron,	protein_coding	0.0477652	0.294188	67759	136736557	136741017	4461	protein_coding	KNOWN	DARS	retained_intron	DARS-008	136741017	2	8780	0.1709766	8780	1	1	-1885.5	4	0.173913043	0	0.043478261	23	NA	NA	NA	-	0	NA	NA	NA	NA	NA	NA	NA	NA	NA	NA	0.454309138	8758	-2.54812920471185	-7.11363556741329	3.49408939854091
22285	chr2	-	ENSG00000115947.8	protein_coding,	protein_coding	3.82122	4.51088	67993	148712916	148779134	66219	protein_coding	KNOWN	ORC4	protein_coding	ORC4-002	148779134	2	8911	4.16605	8911	1	1	-234.5	4	0.12195122	0.024390244	0.12195122	41	NA	NA	NA	+	3	786.5|485.5|302	5|3|4	0.0869565217391304|0.0476190476190476|0.0833333333333333	0.0869565217391304|0.0476190476190476|0.125	0.0434782608695652|0.0952380952380952|0.125	23|21|24	NA|NA|4	NA|NA|5	NA|NA|1	-|-|-	0.344731054	8889	2.05868015438556	-5.51155895648875	1.61584409202502
22287	chr2	+	ENSG00000204406.7	processed_transcript,	protein_coding	0.955304	1.02966	67995	148779162	148798934	19773	protein_coding	KNOWN	MBD5	processed_transcript	MBD5-009	148779162	2	8912	0.992482	8912	1	3	-814.5|-513.5|-330	5|3|4	0.0869565217391304|0.0476190476190476|0.0833333333333333	0.0869565217391304|0.0476190476190476|0.125	0.0434782608695652|0.0952380952380952|0.125	23|21|24	NA|NA|4	NA|NA|5	NA|NA|1	-|-|-	1	206.5	4	0.12195122	0.024390244	0.12195122	41	NA	NA	NA	+	0.428114377	8890	-0.0108871576153655	-5.49194867041356	5.67030365672648
22334	chr2	-	ENSG00000168288.7	nonsense_mediated_decay,	protein_coding	184.517	168.913	68044	150426379	150444265	17887	protein_coding	KNOWN	MMADHC	nonsense_mediated_decay	MMADHC-002	150444265	2	8932	176.715	8932	1	0	NA	NA	NA	NA	NA	NA	NA	NA	NA	NA	1	345.5	4	0.142857143	0.047619048	0.095238095	21	NA	NA	NA	+	0.381923615	8910	7.46528069433398	-4.38621942939667	7.01279494397811
22356	chr2	-	ENSG00000232359.1	processed_transcript,	processed_transcript	0	0.0490313	68066	151451616	151476581	24966	processed_transcript	NOVEL	AC104777.1	processed_transcript	AC104777.1-001	151476581	2	8942	0.02451565	8942	1	0	NA	NA	NA	NA	NA	NA	NA	NA	NA	NA	0	NA	NA	NA	NA	NA	NA	NA	NA	NA	NA	0.399120176	8920	-5.35015317649521	-5.6423601611291	0.968092231797903
22367	chr2	-	ENSG00000123609.6	retained_intron,retained_intron,	protein_coding	5.3497	10.3946	68077	152139285	152146377	7093	protein_coding	KNOWN	NMI	retained_intron	NMI-004	152146377	2	8949	15.7443	8949	1	0	NA	NA	NA	NA	NA	NA	NA	NA	NA	NA	1	170	4	0.178571429	0.178571429	0.035714286	28	NA	NA	NA	+	0.374125175	8927	3.97675771079331	-3.67815040615524	2.3346403355399
22375	chr2	+	ENSG00000080345.12	processed_transcript,protein_coding,	protein_coding	29.9488	24.5647	68085	152266414	152299804	33391	protein_coding	KNOWN	RIF1	protein_coding	RIF1-201	152266414	2	8952	54.5135	8952	1	1	-111.5	7	0.272727273	0.03030303	0.060606061	33	NA	NA	NA	+	1	425.5	4	0.043478261	0.130434783	0.130434783	23	1	5	5	+	0.425314937	8930	5.7685416453501	-2.34431291799504	7.43727644841465
22411	chr2	-	ENSG00000182389.12	protein_coding,protein_coding,	protein_coding	0.0955304	0.196125	68124	152695198	152830454	135257	protein_coding	KNOWN	CACNB4	protein_coding	CACNB4-002	152830454	2	8959	0.2916554	8959	1	0	NA	NA	NA	NA	NA	NA	NA	NA	NA	NA	1	332.5	3	0.130434783	0	0.130434783	23	NA	NA	NA	+	0.449310138	8937	-1.77766330898839	-4.77119484703615	0.782526737361302
22422	chr2	-	ENSG00000115145.5	retained_intron,	protein_coding	58.8945	57.4157	68136	153000503	153032255	31753	protein_coding	KNOWN	STAM2	retained_intron	STAM2-005	153032255	2	8964	58.1551	8964	1	1	-847	4	0.1	0.05	0.2	20	1	2	5	-	0	NA	NA	NA	NA	NA	NA	NA	NA	NA	NA	0.448510298	8942	5.86183381147106	-3.58344992210225	5.47437929764024
22555	chr2	-	ENSG00000115170.9	protein_coding,	protein_coding	1.38519	1.7161	68276	158593828	158694790	100963	protein_coding	KNOWN	ACVR1	protein_coding	ACVR1-009	158694790	2	9036	1.550645	9036	1	0	NA	NA	NA	NA	NA	NA	NA	NA	NA	NA	1	1663	4	0.318181818	0.045454545	0.045454545	22	2	7	1	-	0.436512697	9014	0.632868437914395	-5.93714882327857	3.40907207582265
22644	chr2	-	ENSG00000226266.1	processed_transcript,	processed_transcript	1.38519	1.02966	68367	160527219	160568941	41723	processed_transcript	NOVEL	AC009961.3	processed_transcript	AC009961.3-001	160568941	2	9079	1.207425	9079	1	0	NA	NA	NA	NA	NA	NA	NA	NA	NA	NA	0	NA	NA	NA	NA	NA	NA	NA	NA	NA	NA	0.435112977	9057	0.271933577890431	-2.31673836343115	3.98242343182225
22645	chr2	+	ENSG00000136536.9	protein_coding,protein_coding,	protein_coding	62.7635	67.271	68368	160569000	160623880	54881	protein_coding	KNOWN	7-Mar	protein_coding	MARCH7-002	160569000	2	9080	130.0345	9080	1	0	NA	NA	NA	NA	NA	NA	NA	NA	NA	NA	0	NA	NA	NA	NA	NA	NA	NA	NA	NA	NA	0.425114977	9058	7.0227506313022	-2.06177747431385	7.39108250826264
22671	chr2	-	ENSG00000153250.13	retained_intron,	protein_coding	0.525417	0.196125	68396	161131910	161133883	1974	protein_coding	KNOWN	RBMS1	retained_intron	RBMS1-011	161133883	2	9088	0.360771	9088	1	0	NA	NA	NA	NA	NA	NA	NA	NA	NA	NA	0	NA	NA	NA	NA	NA	NA	NA	NA	NA	NA	0.360527894	9065	-1.47084472036748	-6.34276609625381	3.31722478243445
22688	chr2	+	ENSG00000136560.8	protein_coding,	protein_coding	20.6823	29.2717	68413	161993438	162081148	87711	protein_coding	KNOWN	TANK	protein_coding	TANK-015	161993438	2	9093	24.977	9093	1	0	NA	NA	NA	NA	NA	NA	NA	NA	NA	NA	0	NA	NA	NA	NA	NA	NA	NA	NA	NA	NA	0.386522695	9070	4.64252829941384	-5.14199676284927	1.59943779117648
22775	chr2	-	ENSG00000078098.8	protein_coding,	protein_coding	1.43296	1.51997	68504	163027228	163099966	72739	protein_coding	KNOWN	FAP	protein_coding	FAP-015	163099966	2	9123	1.476465	9123	1	0	NA	NA	NA	NA	NA	NA	NA	NA	NA	NA	0	NA	NA	NA	NA	NA	NA	NA	NA	NA	NA	0.355328934	9100	0.56214715740318	-6.59830835937506	1.37643043160663
22781	chr2	-	ENSG00000115267.4	protein_coding,	protein_coding	9.7441	10.8359	68510	163123651	163175212	51562	protein_coding	KNOWN	IFIH1	protein_coding	IFIH1-201	163175212	2	9124	10.29	9124	1	0	NA	NA	NA	NA	NA	NA	NA	NA	NA	NA	1	191.5	5	0.114285714	0.171428571	0.057142857	35	NA	NA	NA	+	0.370725855	9101	3.36317107711924	-2.53432223221174	2.57856487469125
22799	chr2	-	ENSG00000182263.8	processed_transcript,	protein_coding	1.62402	2.5006	68529	164467864	164592494	124631	protein_coding	KNOWN	FIGN	processed_transcript	FIGN-003	164592494	2	9132	2.06231	9132	1	3	-701.5|-857|-933	4|4|4	0.130434782608696|0.166666666666667|0.192307692307692	0.0869565217391304|0.0833333333333333|0.0769230769230769	0.0434782608695652|0.0416666666666667|0.0384615384615385	23|24|26	NA|NA|NA	NA|NA|NA	NA|NA|NA	-|-|-	1	1445.5	4	0.24	0.08	0.04	25	NA	NA	NA	-	0.416316737	9109	1.04426121042061	-3.29024005393677	4.95076009771581
22808	chr2	-	ENSG00000115290.5	protein_coding,	protein_coding	0.955304	2.84382	68538	165349333	165425005	75673	protein_coding	KNOWN	GRB14	protein_coding	GRB14-201	165425005	2	9136	1.899562	9136	1	0	NA	NA	NA	NA	NA	NA	NA	NA	NA	NA	0	NA	NA	NA	NA	NA	NA	NA	NA	NA	NA	0.358728254	9113	0.925666801043621	-7.3520758140184	2.70625470707842
22950	chr2	-	ENSG00000152253.4	protein_coding,	protein_coding	14.4729	19.5145	68683	169727404	169746955	19552	protein_coding	KNOWN	SPC25	protein_coding	SPC25-001	169746955	2	9190	16.9937	9190	1	1	-112	4	0.266666667	0.1	0.133333333	30	NA	NA	NA	+	0	NA	NA	NA	NA	NA	NA	NA	NA	NA	NA	0.377924415	9167	4.08692809634986	-2.50209028725708	6.48669911986853
22963	chr2	+	ENSG00000073737.11	protein_coding,	protein_coding	0.429887	0.637407	68697	169926066	169952672	26607	protein_coding	KNOWN	DHRS9	protein_coding	DHRS9-005	169926066	2	9194	0.533647	9194	1	0	NA	NA	NA	NA	NA	NA	NA	NA	NA	NA	0	NA	NA	NA	NA	NA	NA	NA	NA	NA	NA	0.387322535	9171	-0.906042359997438	-4.44785514450473	1.18030830112662
22976	chr2	+	ENSG00000163093.5	retained_intron,protein_coding,	protein_coding	5.87512	5.73666	68710	170335990	170382432	46443	protein_coding	KNOWN	BBS5	protein_coding	BBS5-201	170335990	2	9198	17.41767	9198	1	0	NA	NA	NA	NA	NA	NA	NA	NA	NA	NA	0	NA	NA	NA	NA	NA	NA	NA	NA	NA	NA	0.453109378	9175	4.12247973924484	-2.76003251983042	3.33317353862141
22978	chr2	+	ENSG00000163093.5	nonsense_mediated_decay,	protein_coding	5.97065	5.83473	68713	170336012	170354165	18154	protein_coding	KNOWN	BBS5	nonsense_mediated_decay	BBS5-005	170336012	2	9200	5.90269	9200	1	0	NA	NA	NA	NA	NA	NA	NA	NA	NA	NA	0	NA	NA	NA	NA	NA	NA	NA	NA	NA	NA	0.454709058	9176	2.56137257569933	-2.79565136860238	3.4265132801925
22992	chr2	-	ENSG00000138399.13	protein_coding,	protein_coding	4.5377	6.61923	68727	170386259	170430383	44125	protein_coding	KNOWN	FASTKD1	protein_coding	FASTKD1-001	170430383	2	9202	5.578465	9202	1	3	-1279|-1328|-1477	3|3|3	0.111111111111111|0.111111111111111|0.111111111111111	0|0|0	0.0555555555555556|0.0555555555555556|0.0555555555555556	18|18|18	NA|NA|NA	NA|NA|NA	NA|NA|NA	-|-|-	0	NA	NA	NA	NA	NA	NA	NA	NA	NA	NA	0.49190162	9178	2.47986819704699	-2.13846860763934	6.01310156410828
22995	chr2	+	ENSG00000138398.10	protein_coding,protein_coding,	protein_coding	148.502	141.897	68730	170440850	170497916	57067	protein_coding	KNOWN	PPIG	protein_coding	PPIG-001	170440850	2	9204	290.399	9204	1	1	-572.5	4	0.04	0.04	0.08	25	NA	NA	NA	-	1	225	4	0.227272727	0.090909091	0.045454545	22	2	3	4	+	0.412717457	9180	8.18189267514171	-3.24713843425773	6.95659398420077
23019	chr2	-	ENSG00000231550.1	processed_pseudogene,	pseudogene	0	0.0490313	68756	170623695	170625309	1615	pseudogene	KNOWN	AC009967.6	processed_pseudogene	AC009967.6-001	170625309	2	9212	0.02451565	9212	1	0	NA	NA	NA	NA	NA	NA	NA	NA	NA	NA	0	NA	NA	NA	NA	NA	NA	NA	NA	NA	NA	0.398720256	9188	-5.35015317649521	-4.3358230509106	2.13929002797046
23024	chr2	+	ENSG00000138385.9	protein_coding,nonsense_mediated_decay,	protein_coding	135.223	132.237	68761	170655389	170663400	8012	protein_coding	KNOWN	SSB	nonsense_mediated_decay	SSB-006	170655389	2	9214	267.46	9214	1	1	-122	5	0.125	0.21875	0.15625	32	NA	NA	NA	+	0	NA	NA	NA	NA	NA	NA	NA	NA	NA	NA	0.420515897	9190	8.06317933505798	-2.56216930973875	7.15624545019313
23126	chr2	-	ENSG00000123600.13	protein_coding,	protein_coding	2.14943	3.2851	68870	172187135	172290528	103394	protein_coding	KNOWN	METTL8	protein_coding	METTL8-009	172290528	2	9247	2.717265	9247	1	2	-539|-713.5	4|4	0.0416666666666667|0.0869565217391304	0.25|0.217391304347826	0.125|0	24|23	2|1	4|5	6|4	-|+	0	NA	NA	NA	NA	NA	NA	NA	NA	NA	NA	0.418716257	9223	1.44215527058113	-1.35874718549845	5.64724120445628
23134	chr2	-	ENSG00000123600.13	protein_coding,protein_coding,	protein_coding	1.2419	1.32385	68879	172195841	172291290	95450	protein_coding	KNOWN	METTL8	protein_coding	METTL8-006	172291290	2	9249	2.56575	9249	1	0	NA	NA	NA	NA	NA	NA	NA	NA	NA	NA	2	223|48.5	4|4	0.0416666666666667|0.0869565217391304	0.25|0.217391304347826	0.125|0	24|23	2|1	4|5	6|4	-|+	0.361527694	9225	1.35938060482697	-3.82172261265485	3.59056031354549
23146	chr2	+	ENSG00000071967.7	protein_coding,	protein_coding	14.4251	15.4449	68893	172378987	172414156	35170	protein_coding	KNOWN	CYBRD1	protein_coding	CYBRD1-003	172378987	2	9254	14.935	9254	1	0	NA	NA	NA	NA	NA	NA	NA	NA	NA	NA	0	NA	NA	NA	NA	NA	NA	NA	NA	NA	NA	0.475504899	9230	3.90062533253607	-3.41548765776922	2.95334942950262
23252	chr2	+	ENSG00000091428.10	protein_coding,	protein_coding	5.11088	5.39345	69000	173686303	173917621	231319	protein_coding	KNOWN	RAPGEF4	protein_coding	RAPGEF4-004	173686303	2	9287	5.252165	9287	1	0	NA	NA	NA	NA	NA	NA	NA	NA	NA	NA	0	NA	NA	NA	NA	NA	NA	NA	NA	NA	NA	0.376724655	9263	2.39291224009648	-4.05120184436789	1.97579599222667
23260	chr2	+	ENSG00000091428.10	processed_transcript,	protein_coding	8.40668	14.8075	69008	173792880	173832125	39246	protein_coding	KNOWN	RAPGEF4	processed_transcript	RAPGEF4-006	173792880	2	9289	11.60709	9289	1	0	NA	NA	NA	NA	NA	NA	NA	NA	NA	NA	0	NA	NA	NA	NA	NA	NA	NA	NA	NA	NA	0.414717057	9265	3.53693441603199	-4.64671736036633	0.795101437232664
23270	chr2	+	ENSG00000091436.12	protein_coding,	protein_coding	19.3449	22.9957	69019	173940607	174086708	146102	protein_coding	KNOWN	AC013461.1	protein_coding	AC013461.1-202	173940607	2	9290	21.1703	9290	1	1	-186	4	0	0.266666667	0.066666667	30	NA	NA	NA	+	2	158|276.5	4|5	0.111111111111111|0.04	0.0555555555555556|0.2	0|0.08	18|25	NA|NA	NA|NA	NA|NA	+|-	0.419916017	9266	4.40396980851466	-2.65725643204816	5.00256983612711
23318	chr2	-	ENSG00000138433.10	nonsense_mediated_decay,	protein_coding	21.7332	25.6924	69069	175212878	175260397	47520	protein_coding	KNOWN	CIR1	nonsense_mediated_decay	CIR1-003	175260397	2	9314	23.7128	9314	1	0	NA	NA	NA	NA	NA	NA	NA	NA	NA	NA	0	NA	NA	NA	NA	NA	NA	NA	NA	NA	NA	0.383523295	9290	4.56759412074444	-2.85913494875107	5.32950581952031
23327	chr2	+	ENSG00000144306.8	protein_coding,protein_coding,	protein_coding	26.9396	34.9593	69078	175260473	175293727	33255	protein_coding	KNOWN	SCRN3	protein_coding	SCRN3-001	175260473	2	9315	61.8989	9315	1	0	NA	NA	NA	NA	NA	NA	NA	NA	NA	NA	0	NA	NA	NA	NA	NA	NA	NA	NA	NA	NA	0.391121776	9291	5.95184186654587	-2.82295475220773	3.96501330988978
23388	chr2	-	ENSG00000128656.9	protein_coding,	protein_coding	32.146	29.9581	69139	175664717	175870097	205381	protein_coding	KNOWN	CHN1	protein_coding	CHN1-003	175870097	2	9330	31.05205	9330	1	0	NA	NA	NA	NA	NA	NA	NA	NA	NA	NA	2	590|546	4|7	0|0.0208333333333333	0.2|0.229166666666667	0.05|0.0625	20|48	NA|NA	NA|NA	NA|NA	-|-	0.395120976	9306	4.95661661058615	-3.12505987717233	3.97818208114624
23395	chr2	-	ENSG00000215973.1	miRNA,	miRNA	0	0.0490313	69146	176032361	176032437	77	miRNA	KNOWN	MIR933	miRNA	MIR933-201	176032437	2	9335	0.02451565	9335	1	3	-512.5|-556.5|-659	5|4|4	0.0909090909090909|0.12|0.15	0.181818181818182|0.04|0.1	0.0303030303030303|0.12|0.05	33|25|20	NA|NA|NA	NA|NA|NA	NA|NA|NA	-|-|+	1	90.5	4	0.105263158	0.052631579	0.105263158	19	NA	NA	NA	-	0.437112577	9311	-5.35015317649521	-5.2753252768493	6.64671929359069
23407	chr2	-	ENSG00000154518.5	retained_intron,protein_coding,	protein_coding	168.325	134.199	69158	176042795	176046438	3644	protein_coding	KNOWN	ATP5G3	protein_coding	ATP5G3-002	176046438	2	9339	302.524	9339	1	0	NA	NA	NA	NA	NA	NA	NA	NA	NA	NA	2	384|181	4|4	0.0833333333333333|0.0416666666666667	0.0416666666666667|0.208333333333333	0.166666666666667|0.125	24|24	NA|NA	NA|NA	NA|NA	-|-	0.403119376	9315	8.24090578937688	-3.44818175225061	6.63080516572254
23438	chr2	+	ENSG00000128709.8	protein_coding,	protein_coding	0.286591	0.0980626	69190	176987413	176989665	2253	protein_coding	KNOWN	HOXD9	protein_coding	HOXD9-001	176987413	2	9354	0.1923268	9354	1	1	-437.5	4	0.086956522	0	0.173913043	23	NA	NA	NA	+	2	526.5|761	4|5	0.0434782608695652|0.125	0.260869565217391|0.1875	0.0869565217391304|0.0625	23|32	NA|NA	NA|NA	NA|NA	-|+	0.5094981	9330	-2.37836828419543	-1.84777379540542	2.07978835934955
23446	chr2	-	ENSG00000237380.1	processed_transcript,	processed_transcript	16.1924	11.5224	69199	176999334	177001826	2493	processed_transcript	NOVEL	AC009336.21	processed_transcript	AC009336.21-002	177001826	2	9359	13.8574	9359	1	1	-347	5	0	0.038461538	0.230769231	26	NA	NA	NA	+	2	397.5|313.5	4|4	0.04|0.12	0.32|0.2	0|0.08	25|25	7|NA	4|NA	1|NA	-|+	0.49230154	9335	3.79258469154168	-4.76726058132052	4.72717181284222
23460	chr2	-	ENSG00000224189.1	processed_transcript,	lincRNA	3.20027	1.81416	69213	177040722	177053268	12547	lincRNA	NOVEL	AC009336.23	processed_transcript	AC009336.23-003	177053268	2	9366	2.507215	9366	1	1	-147.5	4	0.193548387	0.096774194	0.129032258	31	7	6	6	+	2	791|83.5	4|5	0.153846153846154|0.121212121212121	0.230769230769231|0.181818181818182	0.0769230769230769|0.0606060606060606	26|33	NA|NA	NA|NA	NA|NA	-|-	0.473505299	9342	1.32608571620938	-2.03669905055893	4.36506619536468
23476	chr2	-	ENSG00000163364.4	processed_transcript,	processed_transcript	1.76731	1.66706	69229	177494893	177502290	7398	processed_transcript	NOVEL	AC017048.3	processed_transcript	AC017048.3-002	177502290	2	9376	1.717185	9376	1	3	-140|-167|-243.5	5|4|4	0.2|0.05|0.12	0.166666666666667|0.25|0.24	0.0666666666666667|0.05|0.04	30|20|25	NA|3|NA	NA|1|NA	NA|4|NA	+|-|+	0	NA	NA	NA	NA	NA	NA	NA	NA	NA	NA	0.446710658	9352	0.780045475685394	-3.44189692596086	3.30886352098769
23477	chr2	+	ENSG00000224577.1	processed_transcript,	processed_transcript	0.907539	0.588376	69230	177502438	177520686	18249	processed_transcript	NOVEL	AC017048.4	processed_transcript	AC017048.4-001	177502438	2	9377	0.7479575	9377	1	1	-8	5	0.2	0.166666667	0.066666667	30	NA	NA	NA	+	2	19|95.5	4|4	0.05|0.12	0.25|0.24	0.05|0.04	20|25	3|NA	1|NA	4|NA	-|+	0.386522695	9353	-0.41897179841241	-3.58518041403179	2.9053994188215
23506	chr2	-	ENSG00000116044.10	protein_coding,	protein_coding	6.5916	5.88376	69261	178095718	178128239	32522	protein_coding	KNOWN	NFE2L2	protein_coding	NFE2L2-012	178128239	2	9397	6.23768	9397	1	5	-266.5|-786|-852.5|-972|-1742	4|5|5|4|5	0.0476190476190476|0.166666666666667|0.111111111111111|0.125|0.25	0.142857142857143|0.111111111111111|0.148148148148148|0.125|0.0833333333333333	0.142857142857143|0.138888888888889|0|0.0416666666666667|0	21|36|27|24|24	NA|NA|NA|NA|NA	NA|NA|NA|NA|NA	NA|NA|NA|NA|NA	-|-|-|-|-	0	NA	NA	NA	NA	NA	NA	NA	NA	NA	NA	0.518296341	9373	2.64100954273214	-2.92883322099136	6.96785396476978
23518	chr2	-	ENSG00000238295.1	snoRNA,	snoRNA	0.0477652	0	69273	178210586	178210689	104	snoRNA	NOVEL	snoU13.2	snoRNA	snoU13.2-201	178210689	2	9402	0.0238826	9402	1	0	NA	NA	NA	NA	NA	NA	NA	NA	NA	NA	0	NA	NA	NA	NA	NA	NA	NA	NA	NA	NA	0.438512298	9378	-5.38789628437299	-7.95831960667991	0.91735690173195
23530	chr2	-	ENSG00000197557.4	protein_coding,	protein_coding	1.71955	0.686439	69285	178480187	178483447	3261	protein_coding	KNOWN	TTC30A	protein_coding	TTC30A-201	178483447	2	9409	1.2029945	9409	1	0	NA	NA	NA	NA	NA	NA	NA	NA	NA	NA	0	NA	NA	NA	NA	NA	NA	NA	NA	NA	NA	0.408318336	9385	0.266630046636297	-3.08288752523974	3.22148302346141
23554	chr2	+	ENSG00000155636.9	protein_coding,	protein_coding	12.4667	10.1005	69309	178977182	178994383	17202	protein_coding	KNOWN	RBM45	protein_coding	RBM45-001	178977182	2	9421	11.2836	9421	1	0	NA	NA	NA	NA	NA	NA	NA	NA	NA	NA	2	414.5|586	5|4	0.0769230769230769|0.181818181818182	0.205128205128205|0.0909090909090909	0.128205128205128|0.0909090909090909	39|22	NA|NA	NA|NA	NA|NA	+|+	0.405318936	9397	3.49615552375361	-2.58276475132583	4.41793698964862
23581	chr2	-	ENSG00000180228.8	nonsense_mediated_decay,protein_coding,	protein_coding	60.9962	51.4829	69338	179296381	179315878	19498	protein_coding	KNOWN	PRKRA	nonsense_mediated_decay	PRKRA-002	179315878	2	9425	112.4791	9425	1	2	-113.5|-153.5	4|5	0.12|0.129032258064516	0.16|0.161290322580645	0.08|0	25|31	NA|NA	NA|NA	NA|NA	-|-	1	223.5	8	0.090909091	0.272727273	0.054545455	55	NA	NA	NA	-	0.426314737	9401	6.8135131456391	-1.31394055202331	6.55510830588481
23600	chr2	+	ENSG00000237298.1	processed_transcript,	lincRNA	12.5623	14.6604	69361	179387951	179484941	96991	lincRNA	NOVEL	AC009948.3	processed_transcript	AC009948.3-004	179387951	2	9432	13.61135	9432	1	0	NA	NA	NA	NA	NA	NA	NA	NA	NA	NA	2	220|1794	4|4	0.136363636363636|0.0909090909090909	0.0909090909090909|0.0454545454545455	0.0909090909090909|0.0909090909090909	22|22	NA|NA	NA|NA	NA|NA	-|-	0.435712857	9408	3.76673825810816	-3.81764833327426	5.89279539713332
23662	chr2	-	ENSG00000163510.9	protein_coding,protein_coding,	protein_coding	27.6083	37.2638	69425	180809856	180871840	61985	protein_coding	KNOWN	CWC22	protein_coding	CWC22-201	180871840	2	9449	64.8721	9449	1	0	NA	NA	NA	NA	NA	NA	NA	NA	NA	NA	1	446	4	0.125	0.166666667	0.125	24	NA	NA	NA	-	0.405318936	9425	6.01952623650227	-4.74387816761003	6.31126788411456
23667	chr2	-	ENSG00000236153.1	processed_transcript,	processed_transcript	0	0.0490313	69430	181844154	181844817	664	processed_transcript	PUTATIVE	AC104076.3	processed_transcript	AC104076.3-001	181844817	2	9454	0.02451565	9454	1	5	-495|-779.5|-909.5|-949.5|-1075	3|3|4|4|4	0.0625|0.130434782608696|0|0.0476190476190476|0.0384615384615385	0.0625|0|0.242424242424242|0.0952380952380952|0.269230769230769	0|0|0.0303030303030303|0|0	16|23|33|21|26	NA|NA|NA|NA|NA	NA|NA|NA|NA|NA	NA|NA|NA|NA|NA	-|-|+|+|-	0	NA	NA	NA	NA	NA	NA	NA	NA	NA	NA	0.451909618	9430	-5.35015317649521	-3.25262809527172	0.968092231797903
23683	chr2	+	ENSG00000234663.1	processed_transcript,	processed_transcript	0	0.0490313	69446	181988562	182204503	215942	processed_transcript	NOVEL	AC104820.2	processed_transcript	AC104820.2-002	181988562	2	9458	0.02451565	9458	1	0	NA	NA	NA	NA	NA	NA	NA	NA	NA	NA	0	NA	NA	NA	NA	NA	NA	NA	NA	NA	NA	0.327334533	9434	-5.35015317649521	-5.37957504575658	2.68863962223166
23692	chr2	+	ENSG00000115232.8	retained_intron,	protein_coding	1.38519	1.27481	69455	182322131	182351036	28906	protein_coding	KNOWN	ITGA4	retained_intron	ITGA4-004	182322131	2	9460	1.33	9460	1	1	-36.5	5	0.034482759	0.24137931	0.137931034	29	NA	NA	NA	-	0	NA	NA	NA	NA	NA	NA	NA	NA	NA	NA	0.409718056	9436	0.411426245726465	-3.44189692596086	2.77834569751941
23728	chr2	+	ENSG00000150722.6	processed_transcript,	protein_coding	0.0955304	0.343219	69493	182819219	182982243	163025	protein_coding	KNOWN	PPP1R1C	processed_transcript	PPP1R1C-007	182819219	2	9470	0.2193747	9470	1	1	-257.5	4	0.08	0.08	0.08	25	NA	NA	NA	-	1	1558	4	0.071428571	0.107142857	0.071428571	28	NA	NA	NA	-	0.400919816	9446	-2.18853094238781	-4.1891341472601	0.857465118932205
23753	chr2	-	ENSG00000115252.14	protein_coding,	protein_coding	1.33743	2.01028	69518	183032666	183387465	354800	protein_coding	KNOWN	PDE1A	protein_coding	PDE1A-003	183387465	2	9479	1.673855	9479	1	0	NA	NA	NA	NA	NA	NA	NA	NA	NA	NA	0	NA	NA	NA	NA	NA	NA	NA	NA	NA	NA	0.323135373	9455	0.743174557851586	-3.59735203122818	2.02014728925741
23766	chr2	-	ENSG00000162998.4	protein_coding,	protein_coding	0	0.0490313	69532	183698002	183731890	33889	protein_coding	KNOWN	FRZB	protein_coding	FRZB-001	183731890	2	9483	0.02451565	9483	1	1	-988.5	5	0.151515152	0.03030303	0.090909091	33	NA	NA	NA	-	1	1113	4	0.222222222	0	0.111111111	18	3	2	1	+	0.428914217	9459	-5.35015317649521	-3.80146557230885	1.25927369694217
23781	chr2	+	ENSG00000162999.8	protein_coding,	protein_coding	1.86284	1.81416	69547	183943487	183964733	21247	protein_coding	KNOWN	DUSP19	protein_coding	DUSP19-001	183943487	2	9490	1.8385	9490	1	0	NA	NA	NA	NA	NA	NA	NA	NA	NA	NA	0	NA	NA	NA	NA	NA	NA	NA	NA	NA	NA	0.396520696	9466	0.878529176541209	-3.52249673683408	2.88632616757982
23791	chr2	+	ENSG00000163002.8	nonsense_mediated_decay,	protein_coding	31.525	38.7838	69557	183989140	184025972	36833	protein_coding	KNOWN	NUP35	nonsense_mediated_decay	NUP35-004	183989140	2	9492	35.1544	9492	1	0	NA	NA	NA	NA	NA	NA	NA	NA	NA	NA	2	292|1627.5	4|4	0.166666666666667|0.263157894736842	0.166666666666667|0	0.0833333333333333|0	24|19	7|1	4|1	1|5	+|-	0.408518296	9468	5.13563336628781	-4.00183047226492	6.0681602901674
23845	chr2	+	ENSG00000224063.1	processed_transcript,	processed_transcript	0.620948	0.833532	69614	187867947	188392007	524061	processed_transcript	NOVEL	AC007319.1	processed_transcript	AC007319.1-001	187867947	2	9522	0.72724	9522	1	1	-1843	4	0.153846154	0.192307692	0.076923077	26	NA	NA	NA	+	0	NA	NA	NA	NA	NA	NA	NA	NA	NA	NA	0.414717057	9498	-0.45949654137491	-6.41479128587062	2.07129999189779
23859	chr2	+	ENSG00000224063.1	processed_transcript,	processed_transcript	0.0955304	0.196125	69628	188418876	188419390	515	processed_transcript	NOVEL	AC007319.1	processed_transcript	AC007319.1-003	188418876	2	9529	0.1458277	9529	1	0	NA	NA	NA	NA	NA	NA	NA	NA	NA	NA	1	1714.5	5	0.296296296	0	0	27	NA	NA	NA	-	0.323535293	9505	-2.77766330898839	-5.39770655705412	4.53111017194057
23864	chr2	-	ENSG00000003436.10	protein_coding,protein_coding,protein_coding,protein_coding,	protein_coding	458.928	558.761	69633	188328960	188419219	90260	protein_coding	KNOWN	TFPI	protein_coding	TFPI-001	188419219	2	9530	2035.378	9530	1	1	-1371.5	5	0.296296296	0	0	27	NA	NA	NA	-	0	NA	NA	NA	NA	NA	NA	NA	NA	NA	NA	0.51129774	9506	10.9910810339858	-3.93410788824775	4.22942270443451
23891	chr2	+	ENSG00000168542.8	protein_coding,	protein_coding	6.83043	4.90313	69662	189839099	189877472	38374	protein_coding	KNOWN	COL3A1	protein_coding	COL3A1-201	189839099	2	9540	5.86678	9540	1	0	NA	NA	NA	NA	NA	NA	NA	NA	NA	NA	0	NA	NA	NA	NA	NA	NA	NA	NA	NA	NA	0.350529894	9516	2.55256889300469	-6.80861925777917	0.963956426190706
23935	chr2	-	ENSG00000128694.7	protein_coding,protein_coding,	protein_coding	14.7117	17.0139	69706	190611386	190627493	16108	protein_coding	KNOWN	OSGEPL1	protein_coding	OSGEPL1-001	190627493	2	9555	31.7256	9555	1	0	NA	NA	NA	NA	NA	NA	NA	NA	NA	NA	0	NA	NA	NA	NA	NA	NA	NA	NA	NA	NA	0.398120376	9531	4.98757554370833	-3.82785555401939	3.02244807959539
23939	chr2	+	ENSG00000253559.1	processed_transcript,	processed_transcript	0.0955304	0.0490313	69710	190627547	190629952	2406	processed_transcript	NOVEL	RP11-455J20.2	processed_transcript	RP11-455J20.2-002	190627547	2	9556	0.07228085	9556	1	0	NA	NA	NA	NA	NA	NA	NA	NA	NA	NA	0	NA	NA	NA	NA	NA	NA	NA	NA	NA	NA	0.430313937	9532	-3.79024271783377	-3.66528065555283	2.21295896999036
23941	chr2	-	ENSG00000128694.7	protein_coding,	protein_coding	0.573183	0.686439	69712	190615304	190627924	12621	protein_coding	KNOWN	OSGEPL1	protein_coding	OSGEPL1-003	190627924	2	9557	0.629811	9557	1	0	NA	NA	NA	NA	NA	NA	NA	NA	NA	NA	0	NA	NA	NA	NA	NA	NA	NA	NA	NA	NA	0.385322935	9533	-0.667009139721339	-4.76333717200125	4.16467785528762
23943	chr2	-	ENSG00000128699.9	processed_transcript,	protein_coding	0	0.0490313	69714	190636037	190638743	2707	protein_coding	KNOWN	ORMDL1	processed_transcript	ORMDL1-007	190638743	2	9558	0.02451565	9558	1	0	NA	NA	NA	NA	NA	NA	NA	NA	NA	NA	0	NA	NA	NA	NA	NA	NA	NA	NA	NA	NA	0.364727055	9534	-5.35015317649521	-7.07421925737133	3.39383518095912
23946	chr2	-	ENSG00000128699.9	protein_coding,	protein_coding	0.525417	0.441282	69717	190640291	190648299	8009	protein_coding	KNOWN	ORMDL1	protein_coding	ORMDL1-005	190648299	2	9560	0.4833495	9560	1	1	-933.5	5	0	0.111111111	0.185185185	27	NA	NA	NA	+	0	NA	NA	NA	NA	NA	NA	NA	NA	NA	NA	0.454309138	9536	-1.04886134562625	-4.82334016666461	6.53970863803794
23990	chr2	-	ENSG00000198130.10	protein_coding,	protein_coding	18.4851	16.0823	69765	191068647	191184616	115970	protein_coding	KNOWN	HIBCH	protein_coding	HIBCH-010	191184616	2	9572	17.2837	9572	1	2	-69|-1927.5	5|4	0.21875|0	0.15625|0.0476190476190476	0.03125|0.142857142857143	32|21	NA|NA	NA|NA	NA|NA	+|-	1	326.5	5	0.074074074	0.111111111	0.111111111	27	NA	NA	NA	+	0.385322935	9548	4.11134018971795	-3.19600260156689	4.87106748448331
23999	chr2	+	ENSG00000151689.8	processed_transcript,processed_transcript,	protein_coding	7.35584	8.67854	69774	191208656	191231456	22801	protein_coding	KNOWN	INPP1	processed_transcript	INPP1-004	191208656	2	9573	16.03438	9573	1	3	-1327.5|-763.5|-375	4|5|5	0.130434782608696|0|0.2	0.0434782608695652|0.032258064516129|0.133333333333333	0.0869565217391304|0.193548387096774|0.0666666666666667	23|31|30	NA|NA|NA	NA|NA|NA	NA|NA|NA	+|-|-	2	310.5|342.5	5|4	0.0909090909090909|0.2	0.333333333333333|0.04	0.0303030303030303|0.08	33|25	NA|NA	NA|NA	NA|NA	-|+	0.434113177	9549	4.00309666517965	-2.88341439353082	6.09764141283737
24006	chr2	+	ENSG00000151689.8	retained_intron,	protein_coding	0.716478	0.637407	69781	191224744	191227733	2990	protein_coding	KNOWN	INPP1	retained_intron	INPP1-012	191224744	2	9575	0.6769425	9575	1	0	NA	NA	NA	NA	NA	NA	NA	NA	NA	NA	0	NA	NA	NA	NA	NA	NA	NA	NA	NA	NA	0.391721656	9551	-0.562894799473914	-4.96484903992234	2.50707200919318
24021	chr2	-	ENSG00000242693.1	rRNA_pseudogene,	rRNA_pseudogene	0	0.196125	69799	191402645	191402786	142	rRNA_pseudogene	NOVEL	AC108047.1	rRNA_pseudogene	AC108047.1-201	191402786	2	9579	0.0980625	9579	1	0	NA	NA	NA	NA	NA	NA	NA	NA	NA	NA	0	NA	NA	NA	NA	NA	NA	NA	NA	NA	NA	0.350729854	9555	-3.35015464769399	-8.03192837819201	0.351913221370638
24041	chr2	-	ENSG00000235852.1	processed_transcript,	processed_transcript	0.0477652	0.0490313	69819	191745523	191746785	1263	processed_transcript	PUTATIVE	AC005540.3	processed_transcript	AC005540.3-001	191746785	2	9584	0.04839825	9584	1	0	NA	NA	NA	NA	NA	NA	NA	NA	NA	NA	3	1404|673.5|413.5	4|4|6	0.0384615384615385|0.037037037037037|0.0571428571428571	0.0769230769230769|0.333333333333333|0.2	0.115384615384615|0|0.0571428571428571	26|27|35	NA|NA|NA	NA|NA|NA	NA|NA|NA	-|-|-	0.374125175	9560	-4.36890130677828	-3.54084965154886	5.93312532275465
24042	chr2	+	ENSG00000115419.8	retained_intron,	protein_coding	0.382122	0.196125	69820	191760378	191770002	9625	protein_coding	KNOWN	GLS	retained_intron	GLS-015	191760378	2	9585	0.2891235	9585	1	0	NA	NA	NA	NA	NA	NA	NA	NA	NA	NA	0	NA	NA	NA	NA	NA	NA	NA	NA	NA	NA	0.330333933	9561	-1.79024221884449	-7.50091998192058	3.75041914451711
24072	chr2	-	ENSG00000138378.12	retained_intron,	protein_coding	1.57625	2.69672	69854	191940750	192015741	74992	protein_coding	KNOWN	STAT4	retained_intron	STAT4-008	192015741	2	9594	2.136485	9594	1	0	NA	NA	NA	NA	NA	NA	NA	NA	NA	NA	0	NA	NA	NA	NA	NA	NA	NA	NA	NA	NA	0.410517896	9570	1.09523918806907	-5.19385914782734	1.29057303655967
24092	chr2	+	ENSG00000128641.12	processed_transcript,	protein_coding	0.286591	0.441282	69874	192242248	192248065	5818	protein_coding	KNOWN	MYO1B	processed_transcript	MYO1B-013	192242248	2	9600	0.3639365	9600	1	0	NA	NA	NA	NA	NA	NA	NA	NA	NA	NA	0	NA	NA	NA	NA	NA	NA	NA	NA	NA	NA	0.380123975	9576	-1.45824134536128	-4.67223909846238	2.34660293762729
24105	chr2	+	ENSG00000233766.1	processed_transcript,	processed_transcript	0.191061	0.441282	69889	192711279	192901485	190207	processed_transcript	PUTATIVE	AC098617.2	processed_transcript	AC098617.2-001	192711279	2	9603	0.3161715	9603	1	0	NA	NA	NA	NA	NA	NA	NA	NA	NA	NA	0	NA	NA	NA	NA	NA	NA	NA	NA	NA	NA	0.400719856	9579	-1.66122076723461	-5.99118613216685	3.77478198726095
24106	chr2	-	ENSG00000168497.4	protein_coding,	protein_coding	92.0913	127.04	69890	192699028	192711981	12954	protein_coding	KNOWN	SDPR	protein_coding	SDPR-001	192711981	2	9604	109.56565	9604	1	0	NA	NA	NA	NA	NA	NA	NA	NA	NA	NA	0	NA	NA	NA	NA	NA	NA	NA	NA	NA	NA	0.381123775	9580	6.77565175867444	-3.85473725304644	7.62263941497283
24162	chr2	+	ENSG00000229056.1	processed_transcript,	lincRNA	0.334356	1.12772	69947	197124838	197128928	4091	lincRNA	NOVEL	AC020571.3	processed_transcript	AC020571.3-001	197124838	2	9640	0.731038	9640	1	0	NA	NA	NA	NA	NA	NA	NA	NA	NA	NA	0	NA	NA	NA	NA	NA	NA	NA	NA	NA	NA	0.369326135	9616	-0.451981694199841	-5.47260130850337	3.81699405991027
24164	chr2	-	ENSG00000138411.5	protein_coding,	protein_coding	31.5728	43.9321	69949	197063977	197226946	162970	protein_coding	KNOWN	HECW2	protein_coding	HECW2-002	197226946	2	9641	37.75245	9641	1	0	NA	NA	NA	NA	NA	NA	NA	NA	NA	NA	0	NA	NA	NA	NA	NA	NA	NA	NA	NA	NA	0.388722256	9617	5.23849836815041	-4.49587389093186	6.90016944358134
24271	chr2	-	ENSG00000144381.10	protein_coding,	protein_coding	0	0.0490313	70062	198361892	198381461	19570	protein_coding	KNOWN	HSPD1	protein_coding	HSPD1-009	198381461	2	9673	0.02451565	9673	1	0	NA	NA	NA	NA	NA	NA	NA	NA	NA	NA	0	NA	NA	NA	NA	NA	NA	NA	NA	NA	NA	0.406318736	9649	-5.35015317649521	-5.18333634405504	3.69290162886611
24276	chr2	-	ENSG00000162944.5	protein_coding,	protein_coding	2.1972	2.20641	70068	198508971	198540769	31799	protein_coding	KNOWN	RFTN2	protein_coding	RFTN2-004	198540769	2	9676	2.201805	9676	1	0	NA	NA	NA	NA	NA	NA	NA	NA	NA	NA	0	NA	NA	NA	NA	NA	NA	NA	NA	NA	NA	0.376524695	9652	1.13868670414741	-5.43466792273672	1.83586426320222
24321	chr2	-	ENSG00000226124.2	processed_transcript,	processed_transcript	0.0955304	0	70114	200677235	200715866	38632	processed_transcript	NOVEL	AC073043.2	processed_transcript	AC073043.2-002	200715866	2	9698	0.0477652	9698	1	0	NA	NA	NA	NA	NA	NA	NA	NA	NA	NA	1	458.5	4	0.04	0.12	0.04	25	NA	NA	NA	-	0.419516097	9674	-4.38789628437299	-3.55943894822198	1.30815815053568
24330	chr2	+	ENSG00000162972.6	protein_coding,	protein_coding	0.286591	0.343219	70123	200820040	200828831	8792	protein_coding	KNOWN	C2orf47	protein_coding	C2orf47-201	200820040	2	9703	0.314905	9703	1	0	NA	NA	NA	NA	NA	NA	NA	NA	NA	NA	0	NA	NA	NA	NA	NA	NA	NA	NA	NA	NA	0.407318536	9679	-1.66701143040249	-3.97662821767349	6.46861999280207
24331	chr2	-	ENSG00000162971.6	processed_transcript,	protein_coding	5.92289	6.5702	70124	200796056	200820223	24168	protein_coding	KNOWN	C2orf60	processed_transcript	C2orf60-002	200820223	2	9704	6.246545	9704	1	0	NA	NA	NA	NA	NA	NA	NA	NA	NA	NA	0	NA	NA	NA	NA	NA	NA	NA	NA	NA	NA	0.429314137	9680	2.64305844743982	-3.73464472069419	5.46002993352247
24334	chr2	+	ENSG00000162972.6	protein_coding,	protein_coding	2.67485	1.86319	70127	200820326	200828848	8523	protein_coding	KNOWN	C2orf47	protein_coding	C2orf47-001	200820326	2	9705	2.26902	9705	1	0	NA	NA	NA	NA	NA	NA	NA	NA	NA	NA	0	NA	NA	NA	NA	NA	NA	NA	NA	NA	NA	0.419316137	9681	1.18206932552574	-3.75203360796148	6.64666746076739
24335	chr2	-	ENSG00000162971.6	protein_coding,nonsense_mediated_decay,	protein_coding	1.00307	1.07869	70128	200794698	200820459	25762	protein_coding	KNOWN	C2orf60	protein_coding	C2orf60-001	200820459	2	9706	2.08176	9706	1	0	NA	NA	NA	NA	NA	NA	NA	NA	NA	NA	0	NA	NA	NA	NA	NA	NA	NA	NA	NA	NA	0.411517696	9682	1.05780375414745	-4.0181005940971	5.51630052290286
24367	chr2	+	ENSG00000163535.13	protein_coding,	protein_coding	19.4404	18.6809	70162	201390890	201434865	43976	protein_coding	KNOWN	SGOL2	protein_coding	SGOL2-002	201390890	2	9713	19.06065	9713	1	0	NA	NA	NA	NA	NA	NA	NA	NA	NA	NA	0	NA	NA	NA	NA	NA	NA	NA	NA	NA	NA	0.423515297	9689	4.25252541328458	-2.87598154964082	6.59562675481234
24420	chr2	-	ENSG00000013441.10	nonsense_mediated_decay,	protein_coding	9.31422	23.9763	70217	201717836	201729385	11550	protein_coding	KNOWN	CLK1	nonsense_mediated_decay	CLK1-006	201729385	2	9732	16.64526	9732	1	2	-805|-1375.5	4|5	0.0555555555555556|0.121212121212121	0.166666666666667|0.121212121212121	0.0555555555555556|0.0606060606060606	18|33	NA|NA	NA|NA	NA|NA	+|+	0	NA	NA	NA	NA	NA	NA	NA	NA	NA	NA	0.485502899	9708	4.05703950052811	-2.61245432248375	7.66266020460013
[truncated: 4,597 more rows]
[truncated: 9 more columns]
