# Supplementary material for: Relationships between putative G-quadruplex-forming sequences, RecQ helicases, and transcription
Source: BMC Med Genet. 2015 Oct 8;16:91. doi: 10.1186/s12881-015-0236-4 (PMC4599794; doi:10.1186/s12881-015-0236-4)
Supplement: Additional file 17: — K562 epigenetic modeling of gene expression dataset. Expression modeling dataset used for epigenetic modeling of gene expression analysis. Each row corresponds to a TSS and contains information on positions of PQS within 2 kbp of the TSS as well as “bestbin” epigenomic track signals for DNase hypersensitivity and histone modifications. This file is an output of Additional file 11 and is taken as input by Additional file 19. (CSV 4722 kb) [file 12881_2015_236_MOESM17_ESM.csv]

unique.tss.number	seqnames.x	strand.x	gene_id.x	trbiotlist	gene_biotype	rpm1	rpm2	pooled.expression.out	start.y	end.y	width.y	gene_type	gene_status	gene_name	transcript_type	transcript_name	tss.out	chr.out	unique.gene.number	agg.exp.out	gene.num.out	strongest.tss	quad.num.up	delta.up	n.stacks.up	fa.up	fc.up	ft.up	length.up	l1.up	l2.up	l3.up	strand.up	quad.num.down	delta.down	n.stacks.down	fa.down	fc.down	ft.down	length.down	l1.down	l2.down	l3.down	strand.down	tss.gc	row.num	log.exp	DNAse	H3K79me2
83	chr1	+	ENSG00000239530.1	Mt_tRNA_pseudogene,	Mt_tRNA_pseudogene	0	0.0569939	83	568069	568136	68	Mt_tRNA_pseudogene	NOVEL	AC114498.1	Mt_tRNA_pseudogene	AC114498.1-201	568069	1	54	0.02849695	54	1	0	NA	NA	NA	NA	NA	NA	NA	NA	NA	NA	1	753	5	0.227272727	0.090909091	0.181818182	44	NA	NA	NA	-	0.436512697	54	-5.13304867243917	-6.86228666006551	5.82466037160443
86	chr1	+	ENSG00000240409.1	unprocessed_pseudogene,	pseudogene	0.139465	0.113988	86	568915	569121	207	pseudogene	KNOWN	RP5-857K21.14	unprocessed_pseudogene	RP5-857K21.14-001	568915	1	57	0.1267265	57	1	1	-93	5	0.227272727	0.090909091	0.181818182	44	NA	NA	NA	-	0	NA	NA	NA	NA	NA	NA	NA	NA	NA	NA	0.435712857	57	-2.98020985437876	-6.86228666006551	6.41949469612427
87	chr1	+	ENSG00000248527.1	unprocessed_pseudogene,	pseudogene	0.0697327	0	87	569076	569756	681	pseudogene	KNOWN	RP5-857K21.10	unprocessed_pseudogene	RP5-857K21.10-001	569076	1	58	0.03486635	58	1	1	-254	5	0.227272727	0.090909091	0.181818182	44	NA	NA	NA	-	0	NA	NA	NA	NA	NA	NA	NA	NA	NA	NA	0.434513097	58	-4.842020846954	-6.86228666006551	6.37557776272012
88	chr1	+	ENSG00000198744.5	unprocessed_pseudogene,	pseudogene	0.139465	0	88	569756	570302	547	pseudogene	KNOWN	RP5-857K21.11	unprocessed_pseudogene	RP5-857K21.11-001	569756	1	59	0.0697325	59	1	1	-934	5	0.227272727	0.090909091	0.181818182	44	NA	NA	NA	-	0	NA	NA	NA	NA	NA	NA	NA	NA	NA	NA	0.437912418	59	-3.84202498474619	-6.86228666006551	3.90035262605039
103	chr1	-	ENSG00000228327.2	processed_transcript,	lincRNA	6.8338	4.95847	103	700237	714006	13770	lincRNA	NOVEL	RP11-206L10.2	processed_transcript	RP11-206L10.2-001	714006	1	71	5.896135	71	1	0	NA	NA	NA	NA	NA	NA	NA	NA	NA	NA	0	NA	NA	NA	NA	NA	NA	NA	NA	NA	NA	0.427314537	71	2.55976955726894	-2.00755061607584	6.14084767014994
113	chr1	-	ENSG00000225880.4	non_coding,	processed_transcript	14.5044	12.8236	113	761589	762886	1298	processed_transcript	KNOWN	NCRNA00115	non_coding	NCRNA00115-201	762886	1	79	13.664	79	1	2	-101.5|-500.5	8|7	0.0232558139534884|0.0731707317073171	0.255813953488372|0.24390243902439	0.0465116279069767|0.0487804878048781	43|41	NA|NA	NA|NA	NA|NA	+|+	1	348.5	4	0.16	0.12	0.04	25	NA	NA	NA	+	0.454909018	79	3.7723079749584	-1.84635035676612	6.3921693396652
118	chr1	+	ENSG00000228794.1	processed_transcript,	lincRNA	0.836792	0.683927	118	763079	788146	25068	lincRNA	NOVEL	RP11-206L10.11	processed_transcript	RP11-206L10.11-003	763079	1	80	0.7603595	80	1	2	-541.5|-91.5	4|8	0.16|0.0232558139534884	0.12|0.255813953488372	0.04|0.0465116279069767	25|43	NA|NA	NA|NA	NA|NA	+|+	1	307.5	7	0.073170732	0.243902439	0.048780488	41	NA	NA	NA	+	0.458708258	80	-0.395246404964577	-2.48281497360547	5.50555361167684
151	chr1	+	ENSG00000187583.5	protein_coding,protein_coding,	protein_coding	0.209198	0.113988	153	901877	910476	8600	protein_coding	KNOWN	PLEKHN1	protein_coding	PLEKHN1-201	901877	1	93	0.323186	93	1	4	-1945.5|-921.5|-709|-533.5	4|4|4|4	0.04|0.0952380952380952|0.0714285714285714|0.0434782608695652	0.16|0.142857142857143|0.0714285714285714|0.130434782608696	0.04|0.0952380952380952|0.142857142857143|0.217391304347826	25|21|28|23	NA|4|NA|NA	NA|2|NA|NA	NA|1|NA|NA	+|+|+|+	3	547.5|881|1271	6|4|7	0|0.0357142857142857|0.131578947368421	0.333333333333333|0.0714285714285714|0.105263157894737	0.0303030303030303|0.107142857142857|0.105263157894737	33|28|38	NA|NA|NA	NA|NA|NA	NA|NA|NA	+|-|+	0.660667866	93	-1.62956339112945	-2.8355225672221	3.0522379879801
164	chr1	+	ENSG00000187608.5	protein_coding,	protein_coding	18.7581	17.8961	166	948803	949920	1118	protein_coding	KNOWN	ISG15	protein_coding	ISG15-001	948803	1	98	18.3271	98	1	2	-1840|-147.5	4|4	0.115384615384615|0	0.0769230769230769|0	0.0384615384615385|0.238095238095238	26|21	NA|NA	NA|NA	NA|NA	-|+	2	1609.5|1837.5	4|4	0.105263157894737|0.130434782608696	0.105263157894737|0.0434782608695652	0.105263157894737|0.130434782608696	19|23	2|NA	3|NA	1|NA	+|-	0.486702659	98	4.19590661308292	-3.45490149573939	3.43900830764978
184	chr1	-	ENSG00000237330.1	protein_coding,	protein_coding	0.0697327	0.170982	186	1007126	1009687	2562	protein_coding	KNOWN	AL390719.1	protein_coding	AL390719.1-201	1009687	1	102	0.12035735	102	1	4	-121.5|-412|-1046.5|-1477.5	5|4|4|4	0.173913043478261|0.0555555555555556|0.0952380952380952|0	0.0434782608695652|0.0555555555555556|0.0476190476190476|0.19047619047619	0.0434782608695652|0.166666666666667|0.142857142857143|0.0952380952380952	23|18|21|21	NA|1|NA|NA	NA|3|NA|NA	NA|2|NA|NA	+|-|+|+	4	1655|1086.5|1046.5|688	4|6|4|4	0.178571428571429|0.027027027027027|0.16|0.1	0.107142857142857|0.135135135135135|0.12|0.1	0.107142857142857|0.216216216216216|0.12|0.05	28|37|25|20	NA|NA|4|NA	NA|NA|6|NA	NA|NA|1|NA	-|+|+|-	0.688462308	102	-3.05460384767598	-3.88693965734774	2.0236257269095
224	chr1	-	ENSG00000078808.11	nonsense_mediated_decay,protein_coding,	protein_coding	38.7714	53.0044	226	1152311	1167411	15101	protein_coding	KNOWN	SDF4	protein_coding	SDF4-007	1167411	1	113	91.7758	113	1	1	-1327	4	0.041666667	0.25	0.083333333	24	NA	NA	NA	-	1	313	4	0.035714286	0.285714286	0.107142857	28	NA	NA	NA	-	0.649670066	113	6.52004188008799	-0.533461682423064	7.801930613222
244	chr1	-	ENSG00000160087.16	protein_coding,nonsense_mediated_decay,protein_coding,	protein_coding	3.6261	12.1967	246	1189294	1209234	19941	protein_coding	KNOWN	UBE2J2	protein_coding	UBE2J2-202	1209234	1	116	23.7342	116	1	6	-129|-298.5|-336.5|-535.5|-649|-1418	5|5|4|4|4|4	0.0357142857142857|0.111111111111111|0|0.103448275862069|0.0384615384615385|0	0.0714285714285714|0.148148148148148|0.157894736842105|0.206896551724138|0.153846153846154|0	0.0714285714285714|0.037037037037037|0.105263157894737|0.103448275862069|0.115384615384615|0.2	28|27|19|29|26|20	NA|NA|NA|NA|NA|NA	NA|NA|NA|NA|NA|NA	NA|NA|NA|NA|NA|NA	+|-|-|-|+|-	2	1451|319.5	4|4	0.136363636363636|0	0.136363636363636|0.36	0.0909090909090909|0	22|25	2|NA	3|NA	5|NA	-|+	0.537892422	116	4.56889551708008	-1.48481242280806	7.15961885775935
252	chr1	+	ENSG00000162572.13	protein_coding,	protein_coding	0.0697327	0	254	1215968	1227404	11437	protein_coding	KNOWN	SCNN1D	protein_coding	SCNN1D-001	1215968	1	118	0.03486635	118	1	0	NA	NA	NA	NA	NA	NA	NA	NA	NA	NA	4	289|450.5|1069|1944.5	4|5|4|4	0.05|0.0731707317073171|0.142857142857143|0.111111111111111	0.05|0.24390243902439|0.0714285714285714|0.111111111111111	0.2|0.146341463414634|0.0357142857142857|0.148148148148148	20|41|28|27	1|NA|NA|NA	6|NA|NA|NA	1|NA|NA|NA	-|-|+|+	0.49090182	118	-4.842020846954	-5.06878599510175	2.08684389637072
286	chr1	-	ENSG00000127054.12	retained_intron,	protein_coding	0.836792	0.797915	288	1248926	1250981	2056	protein_coding	KNOWN	CPSF3L	retained_intron	CPSF3L-019	1250981	1	122	0.8173535	122	1	1	-161.5	30	0.154228856	0.109452736	0.024875622	201	NA	NA	NA	+	2	870|115.5	4|4	0.0833333333333333|0.0476190476190476	0.125|0.0952380952380952	0.166666666666667|0.142857142857143	24|21	3|NA	5|NA	1|NA	-|-	0.549090182	122	-0.290967925455434	-2.68598804861964	4.45400323974525
335	chr1	-	ENSG00000175756.8	protein_coding,	protein_coding	122.799	280.239	341	1309117	1310553	1437	protein_coding	KNOWN	AURKAIP1	protein_coding	AURKAIP1-003	1310553	1	129	201.519	129	1	0	NA	NA	NA	NA	NA	NA	NA	NA	NA	NA	4	1826.5|322.5|282.5|34	4|4|6|4	0.0869565217391304|0.0526315789473684|0.155555555555556|0.136363636363636	0.173913043478261|0.210526315789474|0.111111111111111|0.136363636363636	0.173913043478261|0.0526315789473684|0.0888888888888889|0.136363636363636	23|19|45|22	NA|1|NA|3	NA|2|NA|2	NA|3|NA|5	-|+|-|-	0.530293941	129	7.65477205787545	-1.18640967171355	6.99738023543204
365	chr1	-	ENSG00000242485.1	processed_transcript,	protein_coding	216.032	315.404	371	1337293	1342648	5356	protein_coding	KNOWN	MRPL20	processed_transcript	MRPL20-002	1342648	1	135	265.718	135	1	0	NA	NA	NA	NA	NA	NA	NA	NA	NA	NA	1	552	4	0.0625	0.125	0.09375	32	NA	NA	NA	+	0.536092781	135	8.05375215050171	-1.81048542363559	7.01085340870291
385	chr1	+	ENSG00000179403.10	protein_coding,	protein_coding	0.139465	0.227976	391	1371051	1378262	7212	protein_coding	KNOWN	VWA1	protein_coding	VWA1-001	1371051	1	144	0.1837205	144	1	5	-1566|-1211.5|-979.5|-913|-25.5	4|3|3|4|4	0.166666666666667|0|0.0869565217391304|0.111111111111111|0.04	0.125|0.16|0.0434782608695652|0.111111111111111|0.24	0.0416666666666667|0.04|0.0869565217391304|0.0555555555555556|0.04	24|25|23|18|25	NA|NA|NA|NA|NA	NA|NA|NA|NA|NA	NA|NA|NA|NA|NA	+|+|-|+|+	2	172.5|267.5	4|8	0|0.0444444444444444	0.260869565217391|0.222222222222222	0.0434782608695652|0.0444444444444444	23|45	NA|NA	NA|NA	NA|NA	+|+	0.669266147	144	-2.44441547987938	-1.00059162651823	3.7294197737803
390	chr1	+	ENSG00000160072.12	protein_coding,protein_coding,protein_coding,	protein_coding	2.71958	6.04136	396	1407143	1431581	24439	protein_coding	KNOWN	ATAD3B	protein_coding	ATAD3B-201	1407143	1	146	13.14141	146	1	1	-134.5	6	0.097560976	0.170731707	0.024390244	41	NA	NA	NA	-	1	361	10	0.0625	0.208333333	0	48	NA	NA	NA	+	0.559288142	146	3.71604817198403	-1.34962143674256	7.9103811393691
397	chr1	+	ENSG00000197785.8	protein_coding,protein_coding,	protein_coding	3.2077	11.6838	403	1447555	1470065	22511	protein_coding	KNOWN	ATAD3A	protein_coding	ATAD3A-003	1447555	1	147	14.8915	147	1	2	-621.5|-556	4|7	0.0344827586206897|0.0681818181818182	0.241379310344828|0.227272727272727	0.0689655172413793|0.113636363636364	29|44	NA|NA	NA|NA	NA|NA	-|+	3	190|333|1536.5	5|9|5	0.0625|0.0625|0.181818181818182	0.21875|0.229166666666667|0.181818181818182	0.0625|0|0	32|48|33	NA|NA|NA	NA|NA|NA	NA|NA|NA	+|+|-	0.578284343	147	3.89641717678368	-1.53159392341138	8.04955114373202
405	chr1	-	ENSG00000215791.2	pseudogene,	pseudogene	0.139465	0.512945	411	1497726	1499904	2179	pseudogene	KNOWN	AL645728.2	pseudogene	AL645728.2-201	1499904	1	150	0.326205	150	1	0	NA	NA	NA	NA	NA	NA	NA	NA	NA	NA	1	580.5	5	0.111111111	0.111111111	0.074074074	27	NA	NA	NA	+	0.49330134	150	-1.61614919934915	-5.52649360960498	4.18429432352881
407	chr1	-	ENSG00000160075.9	protein_coding,	protein_coding	92.5353	171.267	413	1480018	1509967	29950	protein_coding	KNOWN	SSU72	protein_coding	SSU72-004	1509967	1	151	131.90115	151	1	0	NA	NA	NA	NA	NA	NA	NA	NA	NA	NA	1	172	5	0.2	0.133333333	0	30	NA	NA	NA	+	0.542291542	151	7.04331333277256	-2.80899326124889	8.05515323885685
409	chr1	+	ENSG00000215014.3	protein_coding,	protein_coding	0.278931	0.227976	415	1510355	1511373	1019	protein_coding	KNOWN	AL645728.1	protein_coding	AL645728.1-201	1510355	1	152	0.2534535	152	1	1	-560	5	0.2	0.133333333	0	30	NA	NA	NA	+	0	NA	NA	NA	NA	NA	NA	NA	NA	NA	NA	0.520295941	152	-1.98020700830155	-2.3891487724325	4.90339395317639
413	chr1	+	ENSG00000197530.8	protein_coding,protein_coding,protein_coding,protein_coding,	protein_coding	0.139465	0.170982	419	1550795	1565990	15196	protein_coding	KNOWN	MIB2	protein_coding	MIB2-201	1550795	1	156	0.620894	156	1	0	NA	NA	NA	NA	NA	NA	NA	NA	NA	NA	4	85|320|362|806	4|4|4|6	0.192307692307692|0.0769230769230769|0.0833333333333333|0.117647058823529	0.269230769230769|0.230769230769231|0.208333333333333|0.235294117647059	0|0.0769230769230769|0.125|0	26|26|24|34	7|5|7|NA	1|5|2|NA	6|3|2|NA	-|-|+|-	0.51169766	156	-0.687581104585643	-1.2983356139988	4.13384108940375
479	chr1	-	ENSG00000008128.14	protein_coding,protein_coding,processed_transcript,protein_coding,protein_coding,	protein_coding	48.0458	81.1024	489	1634320	1655763	21444	protein_coding	KNOWN	CDK11A	protein_coding	CDK11A-003	1655763	1	164	322.8705	164	1	0	NA	NA	NA	NA	NA	NA	NA	NA	NA	NA	0	NA	NA	NA	NA	NA	NA	NA	NA	NA	NA	0.50589882	163	8.33481182072992	-1.74567195539054	6.71411055832776
565	chr1	-	ENSG00000162585.11	nonsense_mediated_decay,protein_coding,	protein_coding	5.09049	11.1708	581	2115917	2126180	10264	protein_coding	KNOWN	C1orf86	protein_coding	C1orf86-202	2126180	1	181	8.130645	181	1	6	-61|-248|-347.5|-547|-971.5|-1228	7|4|4|6|5|4	0.0238095238095238|0.227272727272727|0.0689655172413793|0.0909090909090909|0.0606060606060606|0.0833333333333333	0.19047619047619|0.136363636363636|0.172413793103448|0.272727272727273|0.272727272727273|0.125	0.0238095238095238|0|0.137931034482759|0.0909090909090909|0.151515151515152|0.0416666666666667	42|22|29|44|33|24	NA|NA|1|NA|NA|NA	NA|NA|7|NA|NA|NA	NA|NA|7|NA|NA|NA	-|-|-|+|-|+	7	984|541|454|407|259.5|178|63	4|4|4|6|4|7|5	0.0714285714285714|0.125|0.0833333333333333|0.0588235294117647|0.04|0.0476190476190476|0.0666666666666667	0.214285714285714|0.208333333333333|0.0833333333333333|0.0588235294117647|0.2|0.214285714285714|0.2	0.0714285714285714|0.0416666666666667|0.166666666666667|0.147058823529412|0.04|0.0476190476190476|0.0333333333333333	28|24|24|34|25|42|30	NA|6|NA|NA|NA|NA|NA	NA|1|NA|NA|NA|NA|NA	NA|3|NA|NA|NA|NA|NA	+|+|+|+|+|+|-	0.629674065	180	3.0233698051159	-1.89381243551052	5.69495196836451
575	chr1	-	ENSG00000162585.11	processed_transcript,	protein_coding	0.0697327	0	592	2120987	2144159	23173	protein_coding	KNOWN	C1orf86	processed_transcript	C1orf86-004	2144159	1	183	0.03486635	183	1	2	-1544.5|-1663	4|5	0.0434782608695652|0.125	0.217391304347826|0.125	0.0869565217391304|0.0833333333333333	23|24	NA|NA	NA|NA	NA|NA	+|+	3	1743|230.5|200.5	4|4|5	0.0909090909090909|0.142857142857143|0.0303030303030303	0.181818181818182|0.0952380952380952|0.121212121212121	0.0909090909090909|0.0952380952380952|0.0909090909090909	22|21|33	NA|NA|NA	NA|NA|NA	NA|NA|NA	+|+|-	0.638072386	182	-4.842020846954	-2.85417904629277	2.19515135151733
643	chr1	-	ENSG00000238164.2	processed_transcript,	lincRNA	0.139465	0.0569939	667	2481359	2488450	7092	lincRNA	NOVEL	RP3-395M20.8	processed_transcript	RP3-395M20.8-001	2488450	1	202	0.09822945	202	1	1	-32.5	6	0.022222222	0.222222222	0.244444444	45	NA	NA	NA	+	3	1465.5|1078.5|975	5|6|4	0.102564102564103|0.162162162162162|0.125	0.179487179487179|0.189189189189189|0.166666666666667	0.0769230769230769|0.0810810810810811|0.125	39|37|24	NA|NA|NA	NA|NA|NA	NA|NA|NA	+|+|+	0.648670266	201	-3.34770056850069	-3.89335689616992	2.31282961123881
649	chr1	+	ENSG00000157873.11	processed_transcript,	protein_coding	0.0697327	0	673	2493240	2494891	1652	protein_coding	KNOWN	TNFRSF14	processed_transcript	TNFRSF14-014	2493240	1	203	0.03486635	203	1	3	-1785|-1683|-749.5	5|4|6	0.205882352941176|0.0833333333333333|0.0810810810810811	0.117647058823529|0.125|0.216216216216216	0.0882352941176471|0.166666666666667|0.162162162162162	34|24|37	NA|7|NA	NA|1|NA	NA|3|NA	-|-|+	0	NA	NA	NA	NA	NA	NA	NA	NA	NA	NA	0.649470106	202	-4.842020846954	-4.861657295965	2.16329811625905
713	chr1	-	ENSG00000238260.1	processed_transcript,	processed_transcript	0.348663	0.398958	739	3539754	3541307	1554	processed_transcript	NOVEL	RP11-46F15.2	processed_transcript	RP11-46F15.2-001	3541307	1	224	0.3738105	224	1	4	-248|-433.5|-561|-666.5	4|4|11|6	0|0|0.0757575757575758|0.0303030303030303	0.269230769230769|0.2|0.181818181818182|0.121212121212121	0|0|0.0454545454545455|0.121212121212121	26|25|66|33	NA|NA|NA|NA	NA|NA|NA|NA	NA|NA|NA|NA	+|+|+|-	2	1601.5|1547.5	3|4	0.296296296296296|0.37037037037037	0|0	0.037037037037037|0	27|27	NA|1	NA|7	NA|7	-|-	0.533493301	223	-1.41962100123186	-0.667962336119128	2.70269678072746
715	chr1	+	ENSG00000158109.9	protein_coding,	protein_coding	0.557862	1.8808	741	3541588	3545493	3906	protein_coding	KNOWN	TPRG1L	protein_coding	TPRG1L-201	3541588	1	225	1.219331	225	1	3	-1882.5|-1828.5|-33	3|4|4	0.296296296296296|0.37037037037037|0	0|0|0.269230769230769	0.037037037037037|0|0	27|27|26	NA|1|NA	NA|7|NA	NA|7|NA	-|-|+	3	152.5|280|385.5	4|11|6	0|0.0757575757575758|0.0303030303030303	0.2|0.181818181818182|0.121212121212121	0|0.0454545454545455|0.121212121212121	25|66|33	NA|NA|NA	NA|NA|NA	NA|NA|NA	+|+|-	0.546490702	224	0.286089813601408	-1.17953095674943	3.43799694278152
752	chr1	-	ENSG00000116198.8	processed_transcript,	protein_coding	9.62311	14.7044	779	3750235	3773762	23528	protein_coding	KNOWN	KIAA0562	processed_transcript	KIAA0562-003	3773762	1	237	12.163755	237	1	2	-1004.5|-1945.5	4|4	0|0.0476190476190476	0.0869565217391304|0.0476190476190476	0.173913043478261|0.238095238095238	23|21	NA|NA	NA|NA	NA|NA	+|+	1	367	7	0.038461538	0.25	0.019230769	52	NA	NA	NA	-	0.534093181	236	3.60451675817694	-0.813512097280589	5.393545852795
757	chr1	+	ENSG00000169598.10	protein_coding,processed_transcript,	protein_coding	7.53113	4.84448	784	3774037	3801993	27957	protein_coding	KNOWN	DFFB	protein_coding	DFFB-004	3774037	1	238	12.37561	238	1	1	-642	7	0.038461538	0.25	0.019230769	52	NA	NA	NA	-	2	729.5|1670.5	4|4	0|0.0476190476190476	0.0869565217391304|0.0476190476190476	0.173913043478261|0.238095238095238	23|21	NA|NA	NA|NA	NA|NA	+|+	0.50869826	237	3.62942773299158	-1.67164606052182	5.23619321230877
785	chr1	-	ENSG00000131697.12	retained_intron,	protein_coding	0.0697327	0	812	5934965	5937526	2562	protein_coding	KNOWN	NPHP4	retained_intron	NPHP4-012	5937526	1	251	0.03486635	251	1	1	-525.5	5	0	0.151515152	0.212121212	33	NA	NA	NA	+	2	1224.5|1156	8|8	0.205128205128205|0.222222222222222	0|0.148148148148148	0.0512820512820513|0.0555555555555556	39|54	NA|NA	NA|NA	NA|NA	+|-	0.558288342	250	-4.842020846954	-4.96600977252456	2.29259832612831
823	chr1	+	ENSG00000158286.8	protein_coding,processed_transcript,	protein_coding	0.906525	1.08288	851	6266189	6281351	15163	protein_coding	KNOWN	RNF207	protein_coding	RNF207-201	6266189	1	259	1.989405	259	1	2	-1028|-673.5	4|4	0.0555555555555556|0.111111111111111	0|0.037037037037037	0.277777777777778|0.148148148148148	18|27	2|NA	3|NA	1|NA	-|+	6	333|443|626.5|1079|1200.5|1395	6|4|6|5|5|4	0.0833333333333333|0.125|0.0697674418604651|0.230769230769231|0.0967741935483871|0.05	0.277777777777778|0.3125|0.116279069767442|0.153846153846154|0.0967741935483871|0.15	0|0.09375|0.232558139534884|0.0384615384615385|0.0967741935483871|0.05	36|32|43|26|31|20	NA|6|NA|NA|NA|5	NA|5|NA|NA|NA|1	NA|7|NA|NA|NA|1	+|-|-|+|+|+	0.531493701	258	0.992337007701543	-2.69998172663573	3.94333784208824
828	chr1	-	ENSG00000116251.5	processed_transcript,	protein_coding	2.02225	1.65282	856	6252990	6269449	16460	protein_coding	KNOWN	RPL22	processed_transcript	RPL22-006	6269449	1	260	1.837535	260	1	5	-922|-1327|-1578|-1787|-1885.5	4|4|5|5|4	0.0454545454545455|0.0769230769230769|0.0666666666666667|0.0666666666666667|0.137931034482759	0.136363636363636|0.0769230769230769|0.233333333333333|0.0666666666666667|0.172413793103448	0.136363636363636|0.230769230769231|0.1|0.133333333333333|0.137931034482759	22|26|30|30|29	NA|NA|NA|NA|NA	NA|NA|NA|NA|NA	NA|NA|NA|NA|NA	+|+|+|+|+	4	1865|739|332|170.5	4|4|6|4	0.05|0.115384615384615|0.0294117647058824|0.111111111111111	0.15|0.0769230769230769|0.147058823529412|0.111111111111111	0.05|0.0384615384615385|0.0882352941176471|0.037037037037037	20|26|34|27	5|NA|NA|NA	1|NA|NA|NA	1|NA|NA|NA	+|-|+|+	0.594881024	259	0.877771729592833	-2.96809671547973	4.57416069174362
838	chr1	+	ENSG00000225077.2	processed_transcript,	processed_transcript	0.0697327	0.0569939	866	6296300	6299000	2701	processed_transcript	KNOWN	C1orf211	processed_transcript	C1orf211-002	6296300	1	263	0.0633633	263	1	3	-550|-129.5|-68	4|6|4	0|0.037037037037037|0.0833333333333333	0.25|0.148148148148148|0.125	0|0|0.0833333333333333	28|27|24	NA|NA|NA	NA|NA|NA	NA|NA|NA	-|-|+	0	NA	NA	NA	NA	NA	NA	NA	NA	NA	NA	0.518296341	262	-3.9802087159472	-2.28845225398838	2.04242618560072
893	chr1	+	ENSG00000229519.1	processed_pseudogene,	pseudogene	0.0697327	0	922	6607966	6608683	718	pseudogene	KNOWN	RP11-58A11.2	processed_pseudogene	RP11-58A11.2-001	6607966	1	276	0.03486635	276	1	1	-1725.5	4	0.176470588	0	0.117647059	17	1	3	1	+	0	NA	NA	NA	NA	NA	NA	NA	NA	NA	NA	0.480103979	275	-4.842020846954	-6.15894471214168	3.71722970194176
896	chr1	-	ENSG00000162408.10	protein_coding,	protein_coding	35.4242	54.8282	925	6581407	6614595	33189	protein_coding	KNOWN	NOL9	protein_coding	NOL9-001	6614595	1	277	45.1262	277	1	0	NA	NA	NA	NA	NA	NA	NA	NA	NA	NA	1	291	5	0.071428571	0.142857143	0.142857143	28	NA	NA	NA	+	0.516896621	276	5.49589339167455	-2.00060604817169	7.41449226118221
967	chr1	+	ENSG00000049245.8	protein_coding,	protein_coding	27.5444	31.9166	996	7831329	7841492	10164	protein_coding	KNOWN	VAMP3	protein_coding	VAMP3-001	7831329	1	298	29.7305	298	1	3	-144.5|-61|-24.5	5|4|4	0.153846153846154|0|0.148148148148148	0.256410256410256|0.136363636363636|0.0740740740740741	0.102564102564103|0.136363636363636|0.037037037037037	39|22|27	NA|NA|NA	NA|NA|NA	NA|NA|NA	-|-|-	0	NA	NA	NA	NA	NA	NA	NA	NA	NA	NA	0.389722056	297	4.89387182121582	-1.49656979670366	6.53735475735791
975	chr1	-	ENSG00000236266.1	processed_transcript,	processed_transcript	3.4169	4.7305	1004	7870302	7887402	17101	processed_transcript	PUTATIVE	RP3-467L1.4	processed_transcript	RP3-467L1.4-001	7887402	1	300	4.0737	300	1	0	NA	NA	NA	NA	NA	NA	NA	NA	NA	NA	0	NA	NA	NA	NA	NA	NA	NA	NA	NA	NA	0.386922615	299	2.02633973964387	-4.03990349207407	4.98714699284793
984	chr1	-	ENSG00000049249.4	protein_coding,	protein_coding	0.76706	0.512945	1013	7979907	8000926	21020	protein_coding	KNOWN	TNFRSF9	protein_coding	TNFRSF9-001	8000926	1	304	0.6400025	304	1	2	-111|-1720	4|4	0.107142857142857|0.166666666666667	0.142857142857143|0.166666666666667	0.178571428571429|0	28|18	NA|4	NA|1	NA|1	-|-	0	NA	NA	NA	NA	NA	NA	NA	NA	NA	NA	0.470905819	303	-0.643850554258228	-3.65480805488729	2.27779942954897
1017	chr1	-	ENSG00000142599.13	processed_transcript,protein_coding,	protein_coding	0.0697327	0.170982	1046	8414153	8483726	69574	protein_coding	KNOWN	RERE	protein_coding	RERE-003	8483726	1	319	0.2407147	319	1	3	-80|-228|-515.5	4|8|4	0|0|0.0967741935483871	0.230769230769231|0.217391304347826|0.225806451612903	0.0384615384615385|0.0434782608695652|0.032258064516129	26|46|31	NA|NA|NA	NA|NA|NA	NA|NA|NA	+|-|-	1	153.5	5	0.096774194	0.129032258	0.096774194	31	NA	NA	NA	-	0.49990002	318	-2.05460384767598	-3.25023403539809	5.11350785116001
1023	chr1	-	ENSG00000142599.13	protein_coding,	protein_coding	0.976258	0.113988	1052	8412466	8585998	173533	protein_coding	KNOWN	RERE	protein_coding	RERE-002	8585998	1	324	0.545123	324	1	0	NA	NA	NA	NA	NA	NA	NA	NA	NA	NA	0	NA	NA	NA	NA	NA	NA	NA	NA	NA	NA	0.409718056	323	-0.87534630266991	-4.57707808409897	4.54674489866444
1040	chr1	-	ENSG00000074800.8	processed_transcript,	protein_coding	83.8187	78.5376	1069	8931150	8934976	3827	protein_coding	KNOWN	ENO1	processed_transcript	ENO1-007	8934976	1	333	81.17815	333	1	0	NA	NA	NA	NA	NA	NA	NA	NA	NA	NA	1	1180	4	0.2	0.05	0.05	20	2	2	2	+	0.526894621	332	6.3430195571669	-5.68817142060004	7.49272947698131
1041	chr1	-	ENSG00000236269.1	processed_transcript,	processed_transcript	13.4584	8.03614	1070	8935847	8938066	2220	processed_transcript	PUTATIVE	RP3-477M7.2	processed_transcript	RP3-477M7.2-001	8938066	1	334	10.74727	334	1	0	NA	NA	NA	NA	NA	NA	NA	NA	NA	NA	0	NA	NA	NA	NA	NA	NA	NA	NA	NA	NA	0.530093981	333	3.42589833073451	-3.43760368229012	8.26894605298069
1048	chr1	-	ENSG00000074800.8	processed_transcript,	protein_coding	0.627594	0.569939	1077	8934915	8939308	4394	protein_coding	KNOWN	ENO1	processed_transcript	ENO1-008	8939308	1	337	0.5987665	337	1	0	NA	NA	NA	NA	NA	NA	NA	NA	NA	NA	0	NA	NA	NA	NA	NA	NA	NA	NA	NA	NA	0.482703459	336	-0.73993458764575	-3.40973809712018	6.85306471202494
1069	chr1	-	ENSG00000142583.11	processed_transcript,	protein_coding	0	0.0569939	1098	9101844	9133181	31338	protein_coding	KNOWN	SLC2A5	processed_transcript	SLC2A5-008	9133181	1	344	0.02849695	344	1	0	NA	NA	NA	NA	NA	NA	NA	NA	NA	NA	1	1277	4	0	0.272727273	0.136363636	22	5	4	1	+	0.468306339	343	-5.13304867243917	-5.90444010415103	2.7153172843621
1076	chr1	-	ENSG00000180758.9	processed_transcript,	protein_coding	0.0697327	0	1105	9171228	9188840	17613	protein_coding	KNOWN	GPR157	processed_transcript	GPR157-003	9188840	1	347	0.03486635	347	1	6	-421.5|-533|-605|-736|-818.5|-916.5	12|7|8|5|6|4	0.108433734939759|0.075|0.0892857142857143|0.025|0.0731707317073171|0.148148148148148	0.228915662650602|0.225|0.160714285714286|0.15|0.24390243902439|0.148148148148148	0.0843373493975904|0.075|0.0714285714285714|0.125|0.0487804878048781|0.185185185185185	83|40|56|40|41|27	NA|NA|NA|NA|NA|NA	NA|NA|NA|NA|NA|NA	NA|NA|NA|NA|NA|NA	-|-|-|-|-|-	2	764|196	4|4	0.0769230769230769|0.227272727272727	0.153846153846154|0.136363636363636	0.115384615384615|0	26|22	NA|1	NA|7	NA|1	-|+	0.50009998	346	-4.842020846954	-4.55996213527278	2.11082326694206
1116	chr1	-	ENSG00000178585.10	protein_coding,	protein_coding	0.139465	0.113988	1148	9909597	9932150	22554	protein_coding	KNOWN	CTNNBIP1	protein_coding	CTNNBIP1-201	9932150	1	368	0.1267265	368	1	0	NA	NA	NA	NA	NA	NA	NA	NA	NA	NA	3	1257|650|171.5	4|4|6	0.05|0.0555555555555556|0.0975609756097561	0.05|0|0.317073170731707	0.2|0.166666666666667|0.0975609756097561	20|18|41	4|NA|NA	1|NA|NA	2|NA|NA	+|-|-	0.521095781	367	-2.98020985437876	-5.34549108133465	2.7498725462153
1124	chr1	-	ENSG00000162441.6	processed_transcript,	protein_coding	1.53412	0.455951	1156	9982171	10002807	20637	protein_coding	KNOWN	LZIC	processed_transcript	LZIC-003	10002807	1	371	0.9950355	371	1	0	NA	NA	NA	NA	NA	NA	NA	NA	NA	NA	0	NA	NA	NA	NA	NA	NA	NA	NA	NA	NA	0.480903819	370	-0.00718009711014441	-4.861657295965	4.15294411251255
1126	chr1	+	ENSG00000228150.1	processed_transcript,	processed_transcript	0.348663	0.113988	1158	10002981	10010032	7052	processed_transcript	NOVEL	RP11-84A14.4	processed_transcript	RP11-84A14.4-001	10002981	1	372	0.2313255	372	1	0	NA	NA	NA	NA	NA	NA	NA	NA	NA	NA	0	NA	NA	NA	NA	NA	NA	NA	NA	NA	NA	0.433113377	371	-2.11200378569761	-4.51638792451209	5.58510005265611
1128	chr1	-	ENSG00000162441.6	protein_coding,	protein_coding	32.9836	35.1653	1160	9990195	10003422	13228	protein_coding	KNOWN	LZIC	protein_coding	LZIC-202	10003422	1	373	34.07445	373	1	0	NA	NA	NA	NA	NA	NA	NA	NA	NA	NA	0	NA	NA	NA	NA	NA	NA	NA	NA	NA	NA	0.462107578	372	5.09061846538296	-1.84635035676612	6.26585273705772
1145	chr1	+	ENSG00000130939.13	processed_transcript,	protein_coding	0.627594	0.0569939	1177	10132130	10133176	1047	protein_coding	KNOWN	UBE4B	processed_transcript	UBE4B-006	10132130	1	383	0.34229395	383	1	0	NA	NA	NA	NA	NA	NA	NA	NA	NA	NA	0	NA	NA	NA	NA	NA	NA	NA	NA	NA	NA	0.437912418	382	-1.54669230175706	-5.76454252052242	3.68699089398285
1155	chr1	+	ENSG00000054523.11	protein_coding,protein_coding,	protein_coding	0.139465	0	1187	10270863	10437995	167133	protein_coding	KNOWN	KIF1B	protein_coding	KIF1B-002	10270863	1	386	0.139465	386	1	2	-518.5|-413.5	4|4	0.148148148148148|0.0606060606060606	0.259259259259259|0.151515151515152	0.0740740740740741|0.121212121212121	27|33	6|NA	1|NA	6|NA	+|-	2	167.5|201.5	5|4	0.0344827586206897|0.0476190476190476	0.206896551724138|0.238095238095238	0.103448275862069|0.0476190476190476	29|21	NA|2	NA|4	NA|3	+|+	0.4925015	385	-2.84202498474619	-4.03990349207407	5.99955309313669
1179	chr1	+	ENSG00000251503.2	protein_coding,	protein_coding	4.74182	5.07246	1212	10490441	10511716	21276	protein_coding	NOVEL	APITD1-CORT	protein_coding	APITD1-CORT-002	10490441	1	391	4.90714	391	1	1	-1177.5	4	0.130434783	0.173913043	0.086956522	23	NA	NA	NA	-	2	206.5|1092	4|4	0|0.181818181818182	0.142857142857143|0.0909090909090909	0.142857142857143|0.0909090909090909	21|22	2|2	2|1	2|6	+|-	0.526894621	390	2.29488243187578	-2.95573177268864	5.24042794921185
1180	chr1	+	ENSG00000175279.12	protein_coding,	protein_coding	13.4584	14.5904	1213	10490500	10502766	12267	protein_coding	KNOWN	APITD1	protein_coding	APITD1-001	10490500	1	392	14.0244	392	1	1	-1236.5	4	0.130434783	0.173913043	0.086956522	23	NA	NA	NA	-	2	147.5|1033	4|4	0|0.181818181818182	0.142857142857143|0.0909090909090909	0.142857142857143|0.0909090909090909	21|22	2|2	2|1	2|6	+|-	0.531893621	391	3.80986714482725	-2.85001234805725	5.32442817871088
1183	chr1	+	ENSG00000251503.2	processed_transcript,	protein_coding	0.209198	0.113988	1216	10491315	10511716	20402	protein_coding	NOVEL	APITD1-CORT	processed_transcript	APITD1-CORT-003	10491315	1	393	0.161593	393	1	1	-667.5	4	0	0.142857143	0.142857143	21	2	2	2	+	1	218	4	0.181818182	0.090909091	0.090909091	22	2	1	6	-	0.557088582	392	-2.62956339112945	-4.9570194990205	3.76334538506721
1191	chr1	-	ENSG00000160049.6	protein_coding,	protein_coding	109.201	175.712	1224	10516579	10532583	16005	protein_coding	KNOWN	DFFA	protein_coding	DFFA-001	10532583	1	399	142.4565	399	1	0	NA	NA	NA	NA	NA	NA	NA	NA	NA	NA	1	226	7	0.083333333	0.229166667	0.104166667	48	NA	NA	NA	-	0.48790242	398	7.15437764017516	-2.41353782299239	7.20866332799053
1193	chr1	+	ENSG00000142655.7	protein_coding,	protein_coding	63.8054	61.2115	1226	10535008	10690372	155365	protein_coding	KNOWN	PEX14	protein_coding	PEX14-201	10535008	1	400	62.50845	400	1	0	NA	NA	NA	NA	NA	NA	NA	NA	NA	NA	2	203.5|346	9|4	0.111111111111111|0.125	0.158730158730159|0.166666666666667	0.0634920634920635|0.125	63|24	NA|1	NA|4	NA|6	-|+	0.480903819	399	5.96597932384726	-2.31046820963873	7.00718400889168
1215	chr1	+	ENSG00000120948.10	processed_transcript,	protein_coding	193.648	157.702	1251	11072729	11080655	7927	protein_coding	KNOWN	TARDBP	processed_transcript	TARDBP-006	11072729	1	407	175.675	407	1	2	-1340|-383	7|8	0.305555555555556|0.0416666666666667	0|0.229166666666667	0|0.0625	36|48	NA|NA	NA|NA	NA|NA	+|-	0	NA	NA	NA	NA	NA	NA	NA	NA	NA	NA	0.50069986	406	7.45676508833648	-2.27093894875704	8.23834254377147
1244	chr1	-	ENSG00000171824.9	protein_coding,	protein_coding	45.6052	47.077	1280	11126675	11159926	33252	protein_coding	KNOWN	EXOSC10	protein_coding	EXOSC10-002	11159926	1	413	46.3411	413	1	0	NA	NA	NA	NA	NA	NA	NA	NA	NA	NA	0	NA	NA	NA	NA	NA	NA	NA	NA	NA	NA	0.481503699	412	5.53422038478949	-1.78639760497028	7.281228820881
1269	chr1	+	ENSG00000204624.6	processed_transcript,	protein_coding	0.0697327	0.113988	1305	11539223	11542017	2795	protein_coding	KNOWN	PTCHD2	processed_transcript	PTCHD2-003	11539223	1	426	0.09186035	426	1	1	-1076	5	0.066666667	0.1	0.166666667	30	NA	NA	NA	+	1	752	6	0.029411765	0.176470588	0.088235294	34	NA	NA	NA	+	0.533093381	425	-3.44441390934778	-1.78291819044898	2.39544044339712
1273	chr1	-	ENSG00000116661.8	processed_transcript,	protein_coding	0.0697327	0.170982	1309	11709585	11710770	1186	protein_coding	KNOWN	FBXO2	processed_transcript	FBXO2-004	11710770	1	428	0.12035735	428	1	1	-1511	5	0.176470588	0.176470588	0.117647059	34	NA	NA	NA	+	5	1724|1648|1452|959|457	6|4|4|5|4	0|0.115384615384615|0.0416666666666667|0.0833333333333333|0.1	0.142857142857143|0.153846153846154|0.0416666666666667|0.138888888888889|0.1	0.178571428571429|0.0384615384615385|0.0833333333333333|0.138888888888889|0.05	28|26|24|36|20	NA|NA|NA|NA|2	NA|NA|NA|NA|1	NA|NA|NA|NA|2	-|-|+|-|-	0.608478304	427	-3.05460384767598	-3.78996035919703	3.45309310308954
1277	chr1	-	ENSG00000116661.8	protein_coding,	protein_coding	1.25519	1.48184	1313	11709830	11714488	4659	protein_coding	KNOWN	FBXO2	protein_coding	FBXO2-201	11714488	1	430	1.368515	430	1	6	-42.5|-76.5|-416.5|-560|-831|-867	5|4|8|7|5|4	0|0.037037037037037|0|0.0192307692307692|0.0357142857142857|0.2	0.16|0.259259259259259|0.244897959183673|0.211538461538462|0.0357142857142857|0.1	0.08|0.037037037037037|0.0204081632653061|0.0576923076923077|0.142857142857143|0.05	25|27|49|52|28|20	NA|NA|NA|NA|NA|1	NA|NA|NA|NA|NA|5	NA|NA|NA|NA|NA|2	-|-|+|+|+|-	4	1249|886|712|155.5	4|3|5|4	0.136363636363636|0.125|0.117647058823529|0.12	0.181818181818182|0|0.0294117647058824|0.08	0|0.0833333333333333|0.205882352941176|0.08	22|24|34|25	3|NA|NA|NA	5|NA|NA|NA	1|NA|NA|NA	-|+|+|-	0.565886823	429	0.452611247861083	-3.40209221622462	2.41450821999367
1286	chr1	+	ENSG00000116663.6	protein_coding,	protein_coding	8.08899	7.63719	1322	11724181	11734411	10231	protein_coding	KNOWN	FBXO6	protein_coding	FBXO6-001	11724181	1	434	7.86309	434	1	1	-66.5	4	0.173913043	0.173913043	0.043478261	23	NA	NA	NA	+	5	162|193|327.5|405|767	4|4|5|5|3	0.125|0|0.0857142857142857|0.0294117647058824|0.1	0.166666666666667|0.136363636363636|0.171428571428571|0.205882352941176|0.1	0.0833333333333333|0.0909090909090909|0.0285714285714286|0.0588235294117647|0	24|22|35|34|20	NA|NA|NA|NA|NA	NA|NA|NA|NA|NA	NA|NA|NA|NA|NA	+|+|+|+|+	0.524895021	433	2.97509636739914	-1.55471819023717	4.80348419082898
1316	chr1	+	ENSG00000215910.3	processed_transcript,	protein_coding	0	0.0569939	1356	11847869	11849642	1774	protein_coding	KNOWN	C1orf167	processed_transcript	C1orf167-003	11847869	1	440	0.02849695	440	1	0	NA	NA	NA	NA	NA	NA	NA	NA	NA	NA	2	279|1348	5|4	0.15625|0.125	0.125|0.166666666666667	0.09375|0.0416666666666667	32|24	NA|NA	NA|NA	NA|NA	+|+	0.547690462	439	-5.13304867243917	-4.6261124064781	2.89339657067104
1318	chr1	-	ENSG00000177000.6	protein_coding,	protein_coding	17.6424	12.9946	1358	11845810	11863571	17762	protein_coding	KNOWN	MTHFR	protein_coding	MTHFR-201	11863571	1	441	15.3185	441	1	0	NA	NA	NA	NA	NA	NA	NA	NA	NA	NA	1	365.5	4	0.16	0.12	0.08	25	NA	NA	NA	+	0.515496901	440	3.93720312919264	-2.91707943539905	7.04899226719361
1329	chr1	-	ENSG00000177000.6	protein_coding,	protein_coding	0.0697327	0	1369	11863085	11866977	3893	protein_coding	KNOWN	MTHFR	protein_coding	MTHFR-003	11866977	1	443	0.03486635	443	1	0	NA	NA	NA	NA	NA	NA	NA	NA	NA	NA	1	493.5	4	0.08	0.2	0.12	25	NA	NA	NA	+	0.417316537	442	-4.842020846954	-5.76454252052242	4.14881836853888
1342	chr1	-	ENSG00000116685.11	protein_coding,	protein_coding	19.5949	27.5851	1382	11982232	11986485	4254	protein_coding	KNOWN	KIAA2013	protein_coding	KIAA2013-001	11986485	1	452	23.59	452	1	0	NA	NA	NA	NA	NA	NA	NA	NA	NA	NA	1	132.5	5	0	0.258064516	0.064516129	31	NA	NA	NA	-	0.4905019	451	4.56010351346474	-1.70983510210733	5.97360613900861
1359	chr1	+	ENSG00000116688.9	processed_transcript,	protein_coding	28.9391	27.2431	1399	12040492	12052697	12206	protein_coding	KNOWN	MFN2	processed_transcript	MFN2-006	12040492	1	454	28.0911	454	1	1	-301	3	0.136363636	0.136363636	0	22	NA	NA	NA	-	2	139.5|232.5	5|4	0.0857142857142857|0.0869565217391304	0.228571428571429|0.260869565217391	0.142857142857143|0.0434782608695652	35|23	NA|1	NA|4	NA|4	+|+	0.513897221	453	4.81204121395734	-2.02564688821145	7.10346172460012
1372	chr1	+	ENSG00000120949.10	protein_coding,	protein_coding	8.36792	3.41964	1412	12123434	12204264	80831	protein_coding	KNOWN	TNFRSF8	protein_coding	TNFRSF8-001	12123434	1	459	5.89378	459	1	2	-1047.5|-756.5	4|4	0.173913043478261|0.173913043478261	0|0	0.217391304347826|0.217391304347826	23|23	5|5	1|1	5|5	-|-	0	NA	NA	NA	NA	NA	NA	NA	NA	NA	NA	0.49010198	458	2.55919320928569	-4.11540989547275	5.67553869422594
1378	chr1	+	ENSG00000028137.11	protein_coding,processed_transcript,protein_coding,protein_coding,	protein_coding	8.50739	8.37811	1418	12227060	12269285	42226	protein_coding	KNOWN	TNFRSF1B	protein_coding	TNFRSF1B-001	12227060	1	463	33.771	463	1	2	-1977|-1249	4|4	0.230769230769231|0	0|0.0555555555555556	0.153846153846154|0.222222222222222	26|18	3|NA	3|NA	7|NA	-|-	6	48.5|85.5|507|814.5|1740.5|1799.5	5|4|5|4|6|4	0.114285714285714|0.0434782608695652|0.138888888888889|0.206896551724138|0.162162162162162|0.142857142857143	0.2|0.217391304347826|0.138888888888889|0.137931034482759|0.0540540540540541|0.142857142857143	0.0285714285714286|0.0869565217391304|0.111111111111111|0.0689655172413793|0.108108108108108|0	35|23|36|29|37|21	NA|6|NA|3|NA|NA	NA|3|NA|7|NA|NA	NA|1|NA|6|NA|NA	+|-|-|+|-|-	0.553489302	462	5.07771299480369	-2.63670556774044	5.80615330467551
1393	chr1	+	ENSG00000048707.8	processed_transcript,	protein_coding	29.9851	16.7562	1434	12469891	12476880	6990	protein_coding	KNOWN	VPS13D	processed_transcript	VPS13D-011	12469891	1	468	23.37065	468	1	0	NA	NA	NA	NA	NA	NA	NA	NA	NA	NA	1	1710.5	5	0.28	0	0	25	NA	NA	NA	+	0.406718656	467	4.54662595475632	-5.12305687017134	3.96123222876134
1405	chr1	-	ENSG00000162496.4	protein_coding,	protein_coding	15.3412	14.4765	1446	12627939	12677737	49799	protein_coding	KNOWN	DHRS3	protein_coding	DHRS3-001	12677737	1	473	14.90885	473	1	0	NA	NA	NA	NA	NA	NA	NA	NA	NA	NA	3	1237|904|613.5	6|3|4	0.136363636363636|0.125|0.0740740740740741	0.113636363636364|0.0416666666666667|0.148148148148148	0.113636363636364|0|0.037037037037037	44|24|27	NA|NA|NA	NA|NA|NA	NA|NA|NA	+|+|-	0.557488502	472	3.89809707395184	-3.85318837767677	6.99790405989914
1504	chr1	+	ENSG00000189337.10	protein_coding,	protein_coding	1.53412	1.02589	1550	15250626	15394648	144023	protein_coding	KNOWN	KAZN	protein_coding	KAZN-003	15250626	1	539	1.280005	539	1	1	-70	5	0	0.153846154	0	26	NA	NA	NA	+	4	119|463|652|1110	4|4|4|4	0.05|0|0.0625|0.208333333333333	0.15|0.166666666666667|0.25|0.0416666666666667	0|0|0.0625|0	20|18|32|24	NA|NA|NA|NA	NA|NA|NA|NA	NA|NA|NA|NA	+|+|+|-	0.522095581	538	0.356149445741772	-2.34376908295492	3.72187320230691
1520	chr1	+	ENSG00000142621.14	protein_coding,	protein_coding	0.0697327	0	1566	15578281	15724025	145745	protein_coding	KNOWN	FHAD1	protein_coding	FHAD1-026	15578281	1	544	0.03486635	544	1	1	-1976.5	5	0.12	0	0.12	25	NA	NA	NA	-	1	119	5	0.2	0.1	0.066666667	30	NA	NA	NA	-	0.475304939	543	-4.842020846954	-6.09838198783092	1.91049362724584
1561	chr1	+	ENSG00000116138.7	protein_coding,protein_coding,protein_coding,nonsense_mediated_decay,	protein_coding	3.8353	3.81859	1613	15853308	15893090	39783	protein_coding	KNOWN	DNAJC16	protein_coding	DNAJC16-002	15853308	1	554	15.30778	554	1	3	-1889|-1635.5|-1276	4|5|5	0|0|0.227272727272727	0.0909090909090909|0.206896551724138|0	0.0909090909090909|0.0344827586206897|0.0454545454545455	22|29|22	NA|NA|NA	NA|NA|NA	NA|NA|NA	-|-|-	0	NA	NA	NA	NA	NA	NA	NA	NA	NA	NA	0.518896221	553	3.93619316706404	-2.45802928020042	6.60607169423793
1567	chr1	+	ENSG00000116138.7	processed_transcript,	protein_coding	1.18546	0.398958	1620	15894654	15896776	2123	protein_coding	KNOWN	DNAJC16	processed_transcript	DNAJC16-009	15894654	1	556	0.792209	556	1	0	NA	NA	NA	NA	NA	NA	NA	NA	NA	NA	1	429.5	4	0.142857143	0.095238095	0.095238095	21	NA	NA	NA	-	0.464507099	555	-0.336047003615023	-6.10830086533316	2.73148240236457
1607	chr1	-	ENSG00000233954.4	processed_pseudogene,	pseudogene	0.976258	1.08288	1660	16133869	16134144	276	pseudogene	KNOWN	RP11-169K16.7	processed_pseudogene	RP11-169K16.7-001	16134144	1	572	1.029569	572	1	0	NA	NA	NA	NA	NA	NA	NA	NA	NA	NA	0	NA	NA	NA	NA	NA	NA	NA	NA	NA	NA	0.475304939	571	0.0420405202295596	-5.50668059442996	2.07017533097724
1611	chr1	-	ENSG00000179743.2	processed_transcript,	lincRNA	2.78931	6.26933	1664	16160560	16162355	1796	lincRNA	NOVEL	RP11-169K16.9	processed_transcript	RP11-169K16.9-201	16162355	1	574	4.52932	574	1	0	NA	NA	NA	NA	NA	NA	NA	NA	NA	NA	2	811.5|757	5|6	0.172413793103448|0.075	0.137931034482759|0.225	0.0344827586206897|0.05	29|40	NA|NA	NA|NA	NA|NA	-|-	0.51209758	573	2.17929447052167	-2.11344207460579	4.55398568813769
1616	chr1	+	ENSG00000065526.5	protein_coding,	protein_coding	0.0697327	0.0569939	1669	16203071	16247401	44331	protein_coding	KNOWN	SPEN	protein_coding	SPEN-004	16203071	1	577	0.0633633	577	1	0	NA	NA	NA	NA	NA	NA	NA	NA	NA	NA	0	NA	NA	NA	NA	NA	NA	NA	NA	NA	NA	0.381123775	576	-3.9802087159472	-4.90422403624127	5.4073859748107
1627	chr1	-	ENSG00000116809.6	processed_transcript,	protein_coding	0.139465	0.0569939	1681	16271483	16273600	2118	protein_coding	KNOWN	ZBTB17	processed_transcript	ZBTB17-005	16273600	1	580	0.09822945	580	1	0	NA	NA	NA	NA	NA	NA	NA	NA	NA	NA	1	1020	4	0.133333333	0.166666667	0.166666667	30	4	6	7	-	0.560887822	579	-3.34770056850069	-5.1952194974474	3.49934550154152
1635	chr1	-	ENSG00000116809.6	protein_coding,protein_coding,protein_coding,	protein_coding	10.0415	9.06203	1689	16268366	16302627	34262	protein_coding	KNOWN	ZBTB17	protein_coding	ZBTB17-201	16302627	1	582	28.655295	582	1	1	-1835	5	0.235294118	0.058823529	0.088235294	34	NA	NA	NA	-	3	562|323.5|184	5|6|4	0.0714285714285714|0.0465116279069767|0.107142857142857	0.214285714285714|0.162790697674419|0.25	0.0357142857142857|0.116279069767442|0.0357142857142857	28|43|28	NA|NA|NA	NA|NA|NA	NA|NA|NA	-|-|-	0.433913217	581	4.84072984344771	-2.51049821743004	5.57651540323685
1640	chr1	-	ENSG00000173641.12	protein_coding,	protein_coding	0.0697327	0	1694	16341869	16344320	2452	protein_coding	KNOWN	HSPB7	protein_coding	HSPB7-007	16344320	1	587	0.03486635	587	1	2	-32.5|-1952	5|4	0.103448275862069|0	0.241379310344828|0.05	0.0689655172413793|0.1	29|20	NA|NA	NA|NA	NA|NA	+|+	4	1983.5|1034|866.5|616	4|9|4|4	0.2|0.166666666666667|0.130434782608696|0.05	0.0571428571428571|0.0666666666666667|0|0.1	0.171428571428571|0.133333333333333|0.173913043478261|0.15	35|60|23|20	NA|NA|NA|1	NA|NA|NA|4	NA|NA|NA|2	-|-|+|+	0.595080984	586	-4.842020846954	-4.73331543020195	2.40582278227615
1658	chr1	+	ENSG00000184908.12	protein_coding,	protein_coding	2.64984	0.854909	1712	16375284	16383803	8520	protein_coding	KNOWN	CLCNKB	protein_coding	CLCNKB-002	16375284	1	592	1.7523745	592	1	5	-903.5|-698|-328|-187|-44	4|7|4|4|3	0.12|0.08|0.15|0.178571428571429|0.0555555555555556	0.12|0.04|0|0.178571428571429|0.0555555555555556	0.04|0.22|0.05|0.0357142857142857|0	25|50|20|28|18	1|NA|NA|NA|NA	2|NA|NA|NA|NA	6|NA|NA|NA|NA	-|-|+|-|+	4	647|1234.5|1686|1711	4|4|4|4	0.192307692307692|0.137931034482759|0.25|0.0909090909090909	0.153846153846154|0.103448275862069|0|0.0909090909090909	0.0769230769230769|0.206896551724138|0.1|0.181818181818182	26|29|20|22	NA|3|4|2	NA|7|3|1	NA|5|1|5	+|-|+|-	0.605078984	591	0.809311126283881	-2.43756462719878	3.01488675472347
1669	chr1	-	ENSG00000142632.10	protein_coding,processed_transcript,	protein_coding	4.67209	4.21755	1724	16531395	16533021	1627	protein_coding	KNOWN	ARHGEF19	processed_transcript	ARHGEF19-003	16533021	1	599	4.44482	599	1	6	-65|-203|-347.5|-398.5|-701.5|-1366.5	6|5|5|6|4|4	0.0294117647058824|0.0666666666666667|0.216216216216216|0.024390243902439|0.193548387096774|0	0.176470588235294|0.133333333333333|0.162162162162162|0.292682926829268|0.0967741935483871|0	0.117647058823529|0.133333333333333|0.0810810810810811|0|0.032258064516129|0.157894736842105	34|30|37|41|31|19	NA|NA|NA|NA|NA|NA	NA|NA|NA|NA|NA|NA	NA|NA|NA|NA|NA|NA	-|-|-|-|+|-	2	1051.5|168.5	4|4	0|0.259259259259259	0.263157894736842|0.185185185185185	0.105263157894737|0.037037037037037	19|27	1|NA	2|NA	4|NA	-|+	0.602679464	598	2.15212499602569	-1.92579607916617	4.21857793550086
1676	chr1	-	ENSG00000204377.2	protein_coding,	protein_coding	0	0.398958	1732	16555170	16556094	925	protein_coding	KNOWN	C1orf134	protein_coding	C1orf134-001	16556094	1	601	0.199479	601	1	2	-258|-1984.5	4|6	0.181818181818182|0.114285714285714	0.136363636363636|0.171428571428571	0.0454545454545455|0.171428571428571	22|35	1|NA	5|NA	2|NA	-|+	2	1353.5|1055	5|4	0.171428571428571|0.1	0.0857142857142857|0.05	0.171428571428571|0.05	35|20	NA|NA	NA|NA	NA|NA	+|-	0.572085583	600	-2.32569121906896	-5.58761951103439	2.16600777683718
1679	chr1	-	ENSG00000132881.5	processed_transcript,	protein_coding	0.906525	0.626933	1735	16555170	16563495	8326	protein_coding	KNOWN	RSG1	processed_transcript	RSG1-002	16563495	1	602	0.766729	602	1	2	-126|-251.5	7|4	0.0625|0	0.1875|0.157894736842105	0.0833333333333333|0.210526315789474	48|19	NA|2	NA|1	NA|4	-|+	0	NA	NA	NA	NA	NA	NA	NA	NA	NA	NA	0.49910018	601	-0.383211346940229	-2.69156921435342	5.57153658683389
1690	chr1	+	ENSG00000055070.11	processed_transcript,protein_coding,nonsense_mediated_decay,protein_coding,	protein_coding	96.0219	123.563	1746	16693738	16722607	28870	protein_coding	KNOWN	C1orf144	protein_coding	C1orf144-201	16693738	1	605	439.1698	605	1	1	-12.5	4	0.130434783	0	0.043478261	23	NA	NA	NA	+	1	313	4	0	0.25	0.083333333	24	NA	NA	NA	-	0.471505699	604	8.77863503899887	-2.05292488071378	7.44047868668214
1729	chr1	-	ENSG00000219481.3	processed_transcript,	lincRNA	6.34568	7.18124	1787	16892131	16940083	47953	lincRNA	NOVEL	RP5-1182A14.1	processed_transcript	RP5-1182A14.1-005	16940083	1	620	6.76346	620	1	0	NA	NA	NA	NA	NA	NA	NA	NA	NA	NA	1	363.5	4	0	0.08	0.12	25	NA	NA	NA	-	0.439712058	619	2.75776147843189	-2.9669682321225	6.16308359538021
1733	chr1	-	ENSG00000215908.4	processed_transcript,	lincRNA	67.0131	61.2115	1791	16947340	16971167	23828	lincRNA	NOVEL	CROCCP2	processed_transcript	CROCCP2-001	16971167	1	622	64.1123	622	1	0	NA	NA	NA	NA	NA	NA	NA	NA	NA	NA	0	NA	NA	NA	NA	NA	NA	NA	NA	NA	NA	0.617876425	621	6.00252926057199	-2.91381408545245	8.2892506648064
1824	chr1	+	ENSG00000159339.8	protein_coding,protein_coding,	protein_coding	0	0.170982	1885	17634690	17661291	26602	protein_coding	KNOWN	PADI4	protein_coding	PADI4-201	17634690	1	657	0.170982	657	1	0	NA	NA	NA	NA	NA	NA	NA	NA	NA	NA	1	1710.5	4	0.137931034	0.172413793	0.172413793	29	4	7	6	-	0.518296341	656	-2.5480836404054	-3.10413905005932	2.38553514397167
1866	chr1	-	ENSG00000159423.11	protein_coding,protein_coding,	protein_coding	8.85605	10.4299	1929	19209077	19229034	19958	protein_coding	KNOWN	ALDH4A1	protein_coding	ALDH4A1-201	19229034	1	677	19.28595	677	1	0	NA	NA	NA	NA	NA	NA	NA	NA	NA	NA	1	515.5	4	0.130434783	0.130434783	0.086956522	23	NA	NA	NA	+	0.50729854	675	4.26947830782486	-2.10039122743356	4.06930490578565
1891	chr1	+	ENSG00000230424.1	processed_transcript,	processed_transcript	10.8086	6.78228	1958	19536995	19567198	30204	processed_transcript	NOVEL	RP1-43E13.2	processed_transcript	RP1-43E13.2-001	19536995	1	680	8.79544	680	1	0	NA	NA	NA	NA	NA	NA	NA	NA	NA	NA	0	NA	NA	NA	NA	NA	NA	NA	NA	NA	NA	0.457508498	678	3.13675575165288	-3.24475345930306	7.86018920999517
1901	chr1	-	ENSG00000127463.8	retained_intron,protein_coding,	protein_coding	38.4227	48.6728	1971	19571283	19578021	6739	protein_coding	KNOWN	KIAA0090	protein_coding	KIAA0090-006	19578021	1	681	87.0955	681	1	1	-353	4	0.133333333	0.166666667	0.066666667	30	NA	NA	NA	+	0	NA	NA	NA	NA	NA	NA	NA	NA	NA	NA	0.532693461	679	6.44452627530281	-2.31548638743985	8.76318374491353
1902	chr1	+	ENSG00000053372.4	protein_coding,	protein_coding	5.02075	11.1138	1972	19578033	19586622	8590	protein_coding	KNOWN	MRTO4	protein_coding	MRTO4-001	19578033	1	682	8.067275	682	1	0	NA	NA	NA	NA	NA	NA	NA	NA	NA	NA	1	341	4	0.133333333	0.166666667	0.066666667	30	NA	NA	NA	+	0.435912817	680	3.01208143584691	-2.36367932798674	8.58178723140695
1903	chr1	-	ENSG00000127463.8	protein_coding,	protein_coding	36.8886	48.2169	1973	19542158	19578046	35889	protein_coding	KNOWN	KIAA0090	protein_coding	KIAA0090-003	19578046	1	683	42.55275	683	1	1	-328	4	0.133333333	0.166666667	0.066666667	30	NA	NA	NA	+	0	NA	NA	NA	NA	NA	NA	NA	NA	NA	NA	0.531893621	681	5.41118046494575	-2.33646408281817	8.77501556129461
1904	chr1	+	ENSG00000053372.4	processed_transcript,	protein_coding	110.457	173.547	1974	19578329	19582546	4218	protein_coding	KNOWN	MRTO4	processed_transcript	MRTO4-002	19578329	1	684	142.002	684	1	0	NA	NA	NA	NA	NA	NA	NA	NA	NA	NA	1	45	4	0.133333333	0.166666667	0.066666667	30	NA	NA	NA	+	0.453509298	682	7.14976743901005	-2.69063749300165	7.04094693668578
1915	chr1	-	ENSG00000053371.7	retained_intron,	protein_coding	22.6631	34.0824	1988	19634233	19638597	4365	protein_coding	KNOWN	AKR7A2	retained_intron	AKR7A2-003	19638597	1	689	28.37275	689	1	0	NA	NA	NA	NA	NA	NA	NA	NA	NA	NA	2	398|248	4|4	0.107142857142857|0	0.107142857142857|0.25	0.107142857142857|0.125	28|24	NA|NA	NA|NA	NA|NA	+|-	0.566286743	687	4.82643408402933	-1.34009365287033	5.82724430015186
1924	chr1	-	ENSG00000077549.11	protein_coding,	protein_coding	1.18546	0.854909	1998	19665273	19746245	80973	protein_coding	KNOWN	CAPZB	protein_coding	CAPZB-001	19746245	1	693	1.0201845	693	1	1	-860	3	0.166666667	0.041666667	0.041666667	24	NA	NA	NA	+	0	NA	NA	NA	NA	NA	NA	NA	NA	NA	NA	0.459508098	691	0.028830086671834	-6.08853083962131	2.58095997029194
1943	chr1	+	ENSG00000173436.9	processed_transcript,	protein_coding	117.43	179.189	2017	19923495	19953117	29623	protein_coding	KNOWN	C1orf151	processed_transcript	C1orf151-002	19923495	1	699	148.3095	699	1	0	NA	NA	NA	NA	NA	NA	NA	NA	NA	NA	0	NA	NA	NA	NA	NA	NA	NA	NA	NA	NA	0.442511498	697	7.21246720269823	-1.90619652019344	8.2274974260579
1948	chr1	+	ENSG00000226396.1	processed_pseudogene,	pseudogene	103.762	170.241	2022	19934608	19935062	455	pseudogene	KNOWN	RP5-1056L3.3	processed_pseudogene	RP5-1056L3.3-001	19934608	1	700	137.0015	700	1	0	NA	NA	NA	NA	NA	NA	NA	NA	NA	NA	0	NA	NA	NA	NA	NA	NA	NA	NA	NA	NA	0.403719256	698	7.09804787880516	-5.60156206987312	5.05820292554009
1975	chr1	-	ENSG00000188257.6	processed_transcript,	protein_coding	0	0.0569939	2049	20301928	20306100	4173	protein_coding	KNOWN	PLA2G2A	processed_transcript	PLA2G2A-005	20306100	1	709	0.02849695	709	1	1	-1121	4	0.15	0.1	0.05	20	2	2	2	-	0	NA	NA	NA	NA	NA	NA	NA	NA	NA	NA	0.470305939	707	-5.13304867243917	-5.17944936123144	2.23859644505127
1992	chr1	-	ENSG00000187980.6	processed_transcript,	protein_coding	0.0697327	0.0569939	2066	20489585	20501662	12078	protein_coding	KNOWN	PLA2G2C	processed_transcript	PLA2G2C-002	20501662	1	714	0.0633633	714	1	0	NA	NA	NA	NA	NA	NA	NA	NA	NA	NA	0	NA	NA	NA	NA	NA	NA	NA	NA	NA	NA	0.464507099	712	-3.9802087159472	-5.5132547459144	2.63044672295388
1996	chr1	-	ENSG00000225986.1	processed_transcript,	processed_transcript	8.99552	10.7719	2070	20510735	20512979	2245	processed_transcript	PUTATIVE	RP3-340N1.5	processed_transcript	RP3-340N1.5-001	20512979	1	716	9.88371	716	1	2	-413.5|-1534	4|5	0|0.107142857142857	0.04|0.107142857142857	0.16|0.0714285714285714	25|28	NA|NA	NA|NA	NA|NA	+|+	2	1685|482.5	6|9	0.222222222222222|0.0392156862745098	0|0.156862745098039	0.0555555555555556|0.137254901960784	36|51	NA|NA	NA|NA	NA|NA	+|-	0.475704859	714	3.3050526808711	-3.79395694375659	3.88281682911855
2010	chr1	-	ENSG00000090432.5	protein_coding,	protein_coding	10.181	9.17602	2085	20825943	20834654	8712	protein_coding	KNOWN	MUL1	protein_coding	MUL1-001	20834654	1	724	9.67851	724	1	0	NA	NA	NA	NA	NA	NA	NA	NA	NA	NA	0	NA	NA	NA	NA	NA	NA	NA	NA	NA	NA	0.453309338	722	3.27478496267876	-2.05412267790651	6.21766844293911
2015	chr1	+	ENSG00000158828.5	protein_coding,	protein_coding	6.8338	10.3159	2090	20959948	20978004	18057	protein_coding	KNOWN	PINK1	protein_coding	PINK1-001	20959948	1	728	8.57485	728	1	0	NA	NA	NA	NA	NA	NA	NA	NA	NA	NA	0	NA	NA	NA	NA	NA	NA	NA	NA	NA	NA	0.445310938	726	3.10011143441677	-2.27024280460002	3.26672313633956
2024	chr1	-	ENSG00000244038.2	protein_coding,	protein_coding	277.676	275.395	2099	20978547	20987898	9352	protein_coding	KNOWN	DDOST	protein_coding	DDOST-201	20987898	1	731	276.5355	731	1	0	NA	NA	NA	NA	NA	NA	NA	NA	NA	NA	0	NA	NA	NA	NA	NA	NA	NA	NA	NA	NA	0.556488702	729	8.11132088682215	-1.07249795175603	7.25461836541998
2057	chr1	-	ENSG00000127483.12	protein_coding,	protein_coding	91.2104	82.6412	2132	21083692	21113805	30114	protein_coding	KNOWN	HP1BP3	protein_coding	HP1BP3-006	21113805	1	738	86.9258	738	1	3	-25|-71|-668	7|4|4	0.0384615384615385|0.0714285714285714|0.181818181818182	0.230769230769231|0.178571428571429|0.0909090909090909	0.0192307692307692|0.0357142857142857|0.0454545454545455	52|28|22	NA|NA|NA	NA|NA|NA	NA|NA|NA	-|+|+	2	540.5|155.5	5|4	0.111111111111111|0.04	0.0740740740740741|0.2	0.0740740740740741|0.12	27|25	NA|3	NA|3	NA|6	+|-	0.486902619	736	6.44171253438668	-2.6304386416116	5.72887221468299
2072	chr1	-	ENSG00000075151.13	protein_coding,	protein_coding	0.418396	0.170982	2147	21133703	21377453	243751	protein_coding	KNOWN	EIF4G3	protein_coding	EIF4G3-203	21377453	1	744	0.294689	744	1	1	-1609	9	0.290322581	0.032258065	0.016129032	62	NA	NA	NA	-	0	NA	NA	NA	NA	NA	NA	NA	NA	NA	NA	0.437512498	742	-1.76273488560167	-6.28827605254528	3.27264688862766
2111	chr1	+	ENSG00000142794.11	protein_coding,protein_coding,processed_transcript,	protein_coding	1.18546	1.19687	2186	21766631	21811392	44762	protein_coding	KNOWN	NBPF3	protein_coding	NBPF3-201	21766631	1	761	3.573495	761	1	1	-337	4	0.088235294	0.323529412	0.058823529	34	NA	NA	NA	+	1	326	5	0.03125	0.03125	0.125	32	NA	NA	NA	+	0.572685463	759	1.83733576966964	-3.01048307307028	5.66137840256081
2148	chr1	-	ENSG00000090686.11	retained_intron,	protein_coding	13.6676	6.26933	2223	22041617	22047639	6023	protein_coding	KNOWN	USP48	retained_intron	USP48-008	22047639	1	768	9.968465	768	1	0	NA	NA	NA	NA	NA	NA	NA	NA	NA	NA	1	1947	4	0.076923077	0.115384615	0	26	NA	NA	NA	+	0.400719856	766	3.31737136747378	-6.24386484895083	3.0629811707319
2157	chr1	-	ENSG00000090686.11	protein_coding,	protein_coding	6.34568	7.86516	2233	22004791	22109688	104898	protein_coding	KNOWN	USP48	protein_coding	USP48-201	22109688	1	770	7.10542	770	1	0	NA	NA	NA	NA	NA	NA	NA	NA	NA	NA	1	69	4	0	0.222222222	0.055555556	18	2	3	1	-	0.49570086	768	2.82891992941296	-3.43604136272118	7.38249584867642
2190	chr1	+	ENSG00000218510.3	processed_transcript,processed_transcript,	processed_transcript	10.948	11.9687	2272	22352027	22357713	5687	processed_transcript	NOVEL	RP1-224A6.4	processed_transcript	RP1-224A6.4-201	22352027	1	782	22.9167	782	1	0	NA	NA	NA	NA	NA	NA	NA	NA	NA	NA	0	NA	NA	NA	NA	NA	NA	NA	NA	NA	NA	0.49590082	780	4.51832740615485	-3.28075518937835	4.48133620837363
2193	chr1	+	ENSG00000070831.11	protein_coding,	protein_coding	678.22	713.165	2275	22379161	22419437	40277	protein_coding	KNOWN	CDC42	protein_coding	CDC42-001	22379161	1	783	695.6925	783	1	0	NA	NA	NA	NA	NA	NA	NA	NA	NA	NA	5	191.5|342.5|418.5|485.5|602	5|4|5|4|4	0.0810810810810811|0.0740740740740741|0.0689655172413793|0|0.0416666666666667	0.162162162162162|0.259259259259259|0.206896551724138|0.285714285714286|0.0416666666666667	0.135135135135135|0.037037037037037|0.0344827586206897|0.0952380952380952|0.0416666666666667	37|27|29|21|24	NA|NA|NA|5|NA	NA|NA|NA|2|NA	NA|NA|NA|2|NA	+|+|-|+|+	0.49290142	781	9.44230595740932	-2.20493133991574	5.76959663308112
2205	chr1	+	ENSG00000184677.11	protein_coding,protein_coding,	protein_coding	13.6676	8.03614	2288	22778360	22857647	79288	protein_coding	KNOWN	ZBTB40	protein_coding	ZBTB40-001	22778360	1	787	21.70374	787	1	0	NA	NA	NA	NA	NA	NA	NA	NA	NA	NA	0	NA	NA	NA	NA	NA	NA	NA	NA	NA	NA	0.468106379	785	4.43987176495495	-1.86409750242275	6.19008890353673
2232	chr1	+	ENSG00000004487.10	protein_coding,	protein_coding	20.1527	36.6471	2315	23345988	23410182	64195	protein_coding	KNOWN	KDM1A	protein_coding	KDM1A-201	23345988	1	800	28.3999	800	1	2	-647.5|-81.5	5|4	0.171428571428571|0.0434782608695652	0.0571428571428571|0.130434782608696	0.114285714285714|0.0869565217391304	35|23	NA|NA	NA|NA	NA|NA	+|+	0	NA	NA	NA	NA	NA	NA	NA	NA	NA	NA	0.428714257	798	4.82781394469626	-2.20028264965737	7.73013026822308
2265	chr1	+	ENSG00000249087.3	protein_coding,	protein_coding	1.88278	0.968897	2348	23695711	23698332	2622	protein_coding	KNOWN	C1orf213	protein_coding	C1orf213-001	23695711	1	811	1.4258385	811	1	0	NA	NA	NA	NA	NA	NA	NA	NA	NA	NA	0	NA	NA	NA	NA	NA	NA	NA	NA	NA	NA	0.49110178	809	0.511810581751012	-3.13169255171498	5.53508802058865
2297	chr1	+	ENSG00000142676.8	protein_coding,	protein_coding	170.706	140.376	2384	24018269	24022915	4647	protein_coding	KNOWN	RPL11	protein_coding	RPL11-001	24018269	1	825	155.541	825	1	1	-1586	3	0.055555556	0	0.055555556	18	NA	NA	NA	+	0	NA	NA	NA	NA	NA	NA	NA	NA	NA	NA	0.529294141	823	7.28115110903781	-2.48281497360547	9.0300076166703
2311	chr1	+	ENSG00000011009.5	protein_coding,protein_coding,	protein_coding	9.34418	6.66829	2399	24117677	24121235	3559	protein_coding	KNOWN	LYPLA2	protein_coding	LYPLA2-004	24117677	1	831	16.01247	831	1	0	NA	NA	NA	NA	NA	NA	NA	NA	NA	NA	5	160.5|346|426|1181|1751	3|4|4|5|4	0.0526315789473684|0.115384615384615|0.153846153846154|0.205882352941176|0.05	0|0.153846153846154|0.153846153846154|0.117647058823529|0	0.105263157894737|0.153846153846154|0.115384615384615|0.0882352941176471|0.1	19|26|26|34|20	NA|5|3|NA|NA	NA|6|7|NA|NA	NA|3|3|NA|NA	+|+|+|-|+	0.461307738	829	4.00112396251022	-2.42977024357857	6.88129971713631
2331	chr1	-	ENSG00000117308.9	processed_transcript,	protein_coding	168.683	176.111	2420	24122089	24127271	5183	protein_coding	KNOWN	GALE	processed_transcript	GALE-002	24127271	1	832	172.397	832	1	3	-30|-292|-775.5	5|4|4	0.0555555555555556|0.153846153846154|0.137931034482759	0.138888888888889|0.0769230769230769|0.275862068965517	0.0833333333333333|0.0384615384615385|0	36|26|29	NA|NA|3	NA|NA|7	NA|NA|7	-|+|+	2	202|113	5|7	0.21875|0.0833333333333333	0.15625|0.229166666666667	0.03125|0.0625	32|48	NA|NA	NA|NA	NA|NA	+|-	0.532893421	830	7.4295908590812	-1.28843464781726	5.41539961483376
2337	chr1	-	ENSG00000117305.8	protein_coding,	protein_coding	62.1318	53.0613	2427	24128379	24151915	23537	protein_coding	KNOWN	HMGCL	protein_coding	HMGCL-202	24151915	1	833	57.59655	833	1	0	NA	NA	NA	NA	NA	NA	NA	NA	NA	NA	1	330.5	4	0.130434783	0.217391304	0.086956522	23	NA	NA	NA	+	0.418316337	831	5.84791049254529	-1.5890294232025	5.87561733492944
2343	chr1	-	ENSG00000179163.10	protein_coding,	protein_coding	14.8531	21.4297	2433	24171567	24194784	23218	protein_coding	KNOWN	FUCA1	protein_coding	FUCA1-001	24194784	1	834	18.1414	834	1	0	NA	NA	NA	NA	NA	NA	NA	NA	NA	NA	0	NA	NA	NA	NA	NA	NA	NA	NA	NA	NA	0.467706459	832	4.18121389006586	-1.62373185563385	3.96674210519602
2349	chr1	-	ENSG00000188822.6	protein_coding,	protein_coding	0.139465	0.113988	2439	24197017	24285549	88533	protein_coding	KNOWN	CNR2	protein_coding	CNR2-201	24285549	1	840	0.1267265	840	1	2	-224|-1042	5|5	0.131578947368421|0.09375	0.157894736842105|0.28125	0.0789473684210526|0.0625	38|32	NA|NA	NA|NA	NA|NA	+|+	0	NA	NA	NA	NA	NA	NA	NA	NA	NA	NA	0.426314737	838	-2.98020985437876	-2.64390127551075	3.69881598672753
2351	chr1	+	ENSG00000189266.6	protein_coding,	protein_coding	92.2564	71.1854	2441	24286302	24289952	3651	protein_coding	KNOWN	PNRC2	protein_coding	PNRC2-001	24286302	1	841	81.7209	841	1	1	-529	5	0.131578947	0.157894737	0.078947368	38	NA	NA	NA	+	1	289	5	0.09375	0.28125	0.0625	32	NA	NA	NA	+	0.484903019	839	6.35263318758291	-2.34376908295492	8.49071205595995
2365	chr1	-	ENSG00000188529.9	processed_transcript,processed_transcript,	protein_coding	149.995	182.096	2455	24293791	24306821	13031	protein_coding	KNOWN	SRSF10	processed_transcript	SRSF10-015	24306821	1	842	332.091	842	1	0	NA	NA	NA	NA	NA	NA	NA	NA	NA	NA	0	NA	NA	NA	NA	NA	NA	NA	NA	NA	NA	0.452109578	840	8.37543481465898	-1.7725300141135	8.45439543398934
2399	chr1	-	ENSG00000001460.12	protein_coding,protein_coding,	protein_coding	14.086	16.6422	2491	24683527	24740230	56704	protein_coding	KNOWN	C1orf201	protein_coding	C1orf201-002	24740230	1	855	30.7282	855	1	1	-1792.5	4	0.2	0.12	0	25	NA	NA	NA	+	0	NA	NA	NA	NA	NA	NA	NA	NA	NA	NA	0.4925015	853	4.94149135393892	-2.35332125152523	5.04501379241934
2405	chr1	+	ENSG00000001461.11	protein_coding,	protein_coding	51.5325	42.6315	2497	24742304	24792800	50497	protein_coding	KNOWN	NIPAL3	protein_coding	NIPAL3-005	24742304	1	856	47.082	856	1	1	-281.5	4	0.2	0.12	0	25	NA	NA	NA	+	0	NA	NA	NA	NA	NA	NA	NA	NA	NA	NA	0.482703459	854	5.5571037009221	-2.9669682321225	6.14853915026392
2409	chr1	-	ENSG00000001460.12	processed_transcript,	protein_coding	0	0.170982	2501	24683495	24743424	59930	protein_coding	KNOWN	C1orf201	processed_transcript	C1orf201-004	24743424	1	857	0.085491	857	1	0	NA	NA	NA	NA	NA	NA	NA	NA	NA	NA	1	1401.5	4	0.2	0.12	0	25	NA	NA	NA	+	0.447910418	855	-3.5480836404054	-3.7564284619675	5.45766577110418
2410	chr1	+	ENSG00000001461.11	protein_coding,	protein_coding	0.139465	0.0569939	2502	24746038	24780587	34550	protein_coding	KNOWN	NIPAL3	protein_coding	NIPAL3-201	24746038	1	858	0.09822945	858	1	0	NA	NA	NA	NA	NA	NA	NA	NA	NA	NA	0	NA	NA	NA	NA	NA	NA	NA	NA	NA	NA	0.48910218	856	-3.34770056850069	-4.25718323251015	3.11998310504828
2466	chr1	-	ENSG00000117614.5	processed_transcript,	protein_coding	378.23	305.658	2560	25556800	25558993	2194	protein_coding	KNOWN	SYF2	processed_transcript	SYF2-002	25558993	1	878	341.944	878	1	0	NA	NA	NA	NA	NA	NA	NA	NA	NA	NA	0	NA	NA	NA	NA	NA	NA	NA	NA	NA	NA	0.457308538	876	8.41761626477633	-2.68413239523775	6.27207130772938
2469	chr1	-	ENSG00000117616.11	protein_coding,processed_transcript,protein_coding,protein_coding,	protein_coding	23.988	21.4297	2563	25568747	25573945	5199	protein_coding	KNOWN	C1orf63	protein_coding	C1orf63-201	25573945	1	879	90.8354	879	1	2	-365|-611.5	4|4	0.1|0.037037037037037	0.15|0.111111111111111	0.05|0.222222222222222	20|27	NA|NA	NA|NA	NA|NA	+|-	0	NA	NA	NA	NA	NA	NA	NA	NA	NA	NA	0.472905419	877	6.50518274319083	-1.15201914941574	8.02097647230798
2474	chr1	+	ENSG00000187010.12	protein_coding,protein_coding,protein_coding,protein_coding,nonsense_mediated_decay,	protein_coding	0.209198	0	2568	25599039	25655702	56664	protein_coding	KNOWN	RHD	protein_coding	RHD-201	25599039	1	881	0.522995	881	1	0	NA	NA	NA	NA	NA	NA	NA	NA	NA	NA	1	960.5	4	0	0.037037037	0.148148148	27	NA	NA	NA	-	0.479304139	879	-0.935130940976687	-3.57871480533678	4.07428082646468
2483	chr1	+	ENSG00000183726.6	processed_transcript,	protein_coding	348.594	335.238	2577	25664814	25687770	22957	protein_coding	KNOWN	TMEM50A	processed_transcript	TMEM50A-004	25664814	1	886	341.916	886	1	1	-40	5	0.0625	0.21875	0.03125	32	NA	NA	NA	-	1	377.5	4	0.074074074	0.185185185	0.148148148	27	NA	NA	NA	-	0.49190162	884	8.41749812521218	-2.11594132827257	5.86503238089241
2503	chr1	+	ENSG00000204178.5	protein_coding,protein_coding,	protein_coding	31.8678	20.5178	2598	25757388	25826700	69313	protein_coding	KNOWN	TMEM57	protein_coding	TMEM57-201	25757388	1	894	52.3856	894	1	1	-840.5	4	0.043478261	0.347826087	0	23	2	2	7	-	2	52|493.5	4|4	0.133333333333333|0.0476190476190476	0.0666666666666667|0.238095238095238	0.0333333333333333|0	30|21	NA|1	NA|2	NA|6	-|+	0.486702659	892	5.71109838635112	-1.94677734650998	6.24458602468322
2522	chr1	+	ENSG00000162430.12	protein_coding,protein_coding,	protein_coding	0.976258	1.08288	2617	26126667	26144713	18047	protein_coding	KNOWN	SEPN1	protein_coding	SEPN1-201	26126667	1	900	2.059138	900	1	3	-1805.5|-1444|-14.5	4|4|8	0.0344827586206897|0.111111111111111|0.0222222222222222	0.137931034482759|0.0555555555555556|0.2	0.275862068965517|0.166666666666667|0	29|18|45	NA|3|NA	NA|2|NA	NA|1|NA	-|+|-	3	70|267.5|379.5	4|4|13	0.0714285714285714|0.0869565217391304|0.148514851485149	0.392857142857143|0.173913043478261|0.138613861386139	0|0|0.0594059405940594	28|23|101	2|1|NA	7|5|NA	7|3|NA	+|+|+	0.546490702	898	1.04204052022956	-1.92799020813018	4.26301765600957
2534	chr1	+	ENSG00000117640.13	processed_transcript,	protein_coding	48.0458	47.9889	2630	26146469	26158825	12357	protein_coding	KNOWN	FAM54B	processed_transcript	FAM54B-012	26146469	1	903	48.01735	903	1	2	-1840|-1793	4|4	0.1|0.166666666666667	0.2|0.0833333333333333	0.05|0.125	20|24	1|NA	3|NA	4|NA	+|-	2	386|492	5|4	0.0588235294117647|0.0666666666666667	0.264705882352941|0.3	0.176470588235294|0.0666666666666667	34|30	NA|NA	NA|NA	NA|NA	+|+	0.563487303	901	5.58548388064326	-1.40547055564198	6.42931093245979
2544	chr1	-	ENSG00000223474.2	protein_coding,	protein_coding	0.278931	0.0569939	2640	26145212	26147288	2077	protein_coding	KNOWN	AL020996.1	protein_coding	AL020996.1-201	26147288	1	904	0.16796245	904	1	0	NA	NA	NA	NA	NA	NA	NA	NA	NA	NA	2	433|327	5|4	0.0588235294117647|0.0666666666666667	0.264705882352941|0.3	0.176470588235294|0.0666666666666667	34|30	NA|NA	NA|NA	NA|NA	+|+	0.478304339	902	-2.57378935744205	-2.99659924053268	5.05289307093418
2551	chr1	+	ENSG00000236528.1	processed_transcript,	processed_transcript	0.627594	0.683927	2647	26186104	26189911	3808	processed_transcript	PUTATIVE	RP1-125I3.2	processed_transcript	RP1-125I3.2-001	26186104	1	907	0.6557605	907	1	3	-519.5|-350.5|-102.5	4|4|4	0.130434782608696|0.137931034482759|0.037037037037037	0.0434782608695652|0.103448275862069|0.259259259259259	0.130434782608696|0.137931034482759|0.0740740740740741	23|29|27	NA|NA|NA	NA|NA|NA	NA|NA|NA	-|-|-	0	NA	NA	NA	NA	NA	NA	NA	NA	NA	NA	0.48830234	905	-0.608759091860844	-2.75151375085955	4.9322396757349
2568	chr1	-	ENSG00000158006.8	protein_coding,	protein_coding	8.15873	7.58019	2664	26310493	26324546	14054	protein_coding	KNOWN	PAFAH2	protein_coding	PAFAH2-003	26324546	1	914	7.86946	914	1	1	-1145	5	0.058823529	0.088235294	0.117647059	34	NA	NA	NA	-	2	270|193	5|4	0.0333333333333333|0.2	0.2|0.1	0.133333333333333|0.05	30|20	NA|1	NA|4	NA|3	+|+	0.476304739	912	2.97626464182542	-2.30261754429126	4.80050530561509
2582	chr1	-	ENSG00000158022.6	protein_coding,	protein_coding	0.0697327	0	2678	26377795	26394124	16330	protein_coding	KNOWN	TRIM63	protein_coding	TRIM63-001	26394124	1	919	0.03486635	919	1	1	-601.5	4	0.04	0.08	0.16	25	NA	NA	NA	-	2	684|518.5	4|7	0.178571428571429|0.128205128205128	0.0714285714285714|0.102564102564103	0.107142857142857|0.0769230769230769	28|39	4|NA	5|NA	7|NA	-|+	0.484303139	917	-4.842020846954	-5.51985899204026	3.31449019079415
2586	chr1	+	ENSG00000175087.5	protein_coding,	protein_coding	5.85755	5.69939	2682	26438340	26450524	12185	protein_coding	KNOWN	PDIK1L	protein_coding	PDIK1L-002	26438340	1	920	5.77847	920	1	2	-450|-407.5	4|4	0|0.142857142857143	0.192307692307692|0.0476190476190476	0.153846153846154|0.0476190476190476	26|21	NA|1	NA|4	NA|1	-|+	1	256	4	0.038461538	0.153846154	0.076923077	26	NA	NA	NA	-	0.49870026	918	2.53068755230902	-2.45723677862066	7.18423444425418
2589	chr1	+	ENSG00000142684.7	protein_coding,	protein_coding	5.99701	21.8287	2685	26496433	26498551	2119	protein_coding	KNOWN	ZNF593	protein_coding	ZNF593-002	26496433	1	922	13.912855	922	1	0	NA	NA	NA	NA	NA	NA	NA	NA	NA	NA	0	NA	NA	NA	NA	NA	NA	NA	NA	NA	NA	0.542691462	920	3.79834659468859	-0.845040982495512	7.29055137834723
2590	chr1	-	ENSG00000236782.1	processed_transcript,	processed_transcript	0.139465	0.113988	2686	26496671	26497304	634	processed_transcript	NOVEL	RP11-96L14.7	processed_transcript	RP11-96L14.7-005	26497304	1	923	0.1267265	923	1	0	NA	NA	NA	NA	NA	NA	NA	NA	NA	NA	0	NA	NA	NA	NA	NA	NA	NA	NA	NA	NA	0.50309938	921	-2.98020985437876	-4.97052591532834	6.57633133383505
2613	chr1	+	ENSG00000130695.8	nonsense_mediated_decay,protein_coding,	protein_coding	39.7476	33.7404	2710	26560691	26604178	43488	protein_coding	KNOWN	CCDC21	protein_coding	CCDC21-201	26560691	1	927	73.488	927	1	0	NA	NA	NA	NA	NA	NA	NA	NA	NA	NA	0	NA	NA	NA	NA	NA	NA	NA	NA	NA	NA	0.462707459	925	6.19943678355886	-2.08256056404657	7.72397198737569
2622	chr1	+	ENSG00000142669.8	protein_coding,	protein_coding	340.505	295.172	2720	26606613	26607941	1329	protein_coding	KNOWN	SH3BGRL3	protein_coding	SH3BGRL3-002	26606613	1	931	317.8385	931	1	1	-113	5	0.117647059	0.205882353	0.058823529	34	NA	NA	NA	-	7	154|229.5|311.5|388|629|823.5|1351	4|4|5|5|4|5|4	0.0416666666666667|0.0434782608695652|0.0967741935483871|0.136363636363636|0.181818181818182|0.0606060606060606|0.107142857142857	0.208333333333333|0.304347826086957|0.0645161290322581|0|0.0454545454545455|0.0606060606060606|0.214285714285714	0.125|0.0869565217391304|0.193548387096774|0.0454545454545455|0.0909090909090909|0.121212121212121|0.142857142857143	24|23|31|22|22|33|28	1|4|NA|NA|5|NA|7	4|3|NA|NA|1|NA|3	5|3|NA|NA|2|NA|5	-|-|-|-|-|+|-	0.527294541	929	8.31215007970632	-2.83964772179131	5.61826735229722
2632	chr1	-	ENSG00000158062.13	protein_coding,protein_coding,retained_intron,protein_coding,	protein_coding	41.0726	26.9581	2730	26607819	26633127	25309	protein_coding	KNOWN	UBXN11	protein_coding	UBXN11-003	26633127	1	932	136.0614	932	1	1	-194	3	0	0.045454545	0.045454545	22	NA	NA	NA	+	1	1145.5	4	0.137931034	0.034482759	0.172413793	29	NA	NA	NA	-	0.481903619	930	7.08811402864417	-1.36886776884745	5.41884357444054
2638	chr1	+	ENSG00000169442.4	processed_transcript,processed_transcript,	protein_coding	475.716	308.907	2736	26644449	26646815	2367	protein_coding	KNOWN	CD52	processed_transcript	CD52-002	26644449	1	933	784.623	933	1	3	-1462|-1174|-1101	4|4|5	0.166666666666667|0.0909090909090909|0.266666666666667	0.0416666666666667|0.136363636363636|0.0666666666666667	0.0416666666666667|0.0454545454545455|0.0333333333333333	24|22|30	NA|NA|NA	NA|NA|NA	NA|NA|NA	+|-|-	1	1825	4	0.227272727	0.045454545	0.045454545	22	NA	NA	NA	+	0.475904819	931	9.61585581616551	-3.41896699312425	4.74436442305159
2644	chr1	-	ENSG00000176092.8	retained_intron,	protein_coding	2.78931	1.8808	2742	26655100	26662874	7775	protein_coding	KNOWN	AIM1L	retained_intron	AIM1L-009	26662874	1	937	2.335055	937	1	3	-427|-1494|-1765	6|4|4	0.0526315789473684|0.133333333333333|0.285714285714286	0.289473684210526|0.166666666666667|0.0357142857142857	0.0263157894736842|0.166666666666667|0.107142857142857	38|30|28	NA|2|NA	NA|7|NA	NA|6|NA	-|-|-	1	320.5	5	0.081081081	0.162162162	0.054054054	37	NA	NA	NA	-	0.552289542	935	1.2234565316449	-1.65292405014346	3.33978972967397
2676	chr1	+	ENSG00000117682.10	processed_transcript,protein_coding,protein_coding,	protein_coding	20.9198	28.041	2774	26758862	26769254	10393	protein_coding	KNOWN	DHDDS	protein_coding	DHDDS-023	26758862	1	940	73.4412	940	1	0	NA	NA	NA	NA	NA	NA	NA	NA	NA	NA	0	NA	NA	NA	NA	NA	NA	NA	NA	NA	NA	0.459308138	938	6.19851772689487	-2.25019974381203	6.4601491381326
2720	chr1	+	ENSG00000117713.13	protein_coding,	protein_coding	2.09198	3.19166	2821	27022524	27108595	86072	protein_coding	KNOWN	ARID1A	protein_coding	ARID1A-001	27022524	1	953	2.64182	953	1	1	-65	16	0.159090909	0.102272727	0.011363636	88	NA	NA	NA	-	3	291|1240.5|1819	10|4|6	0.0689655172413793|0|0.0869565217391304	0.189655172413793|0.08|0.130434782608696	0.0517241379310345|0.16|0.0869565217391304	58|25|46	NA|NA|NA	NA|NA|NA	NA|NA|NA	+|-|+	0.5074985	951	1.40153217212828	-2.60388434575483	6.26956764801998
2727	chr1	+	ENSG00000060642.6	nonsense_mediated_decay,	protein_coding	4.18396	6.26933	2830	27114455	27124298	9844	protein_coding	KNOWN	PIGV	nonsense_mediated_decay	PIGV-004	27114455	1	954	5.226645	954	1	0	NA	NA	NA	NA	NA	NA	NA	NA	NA	NA	1	50.5	4	0.130434783	0.130434783	0.043478261	23	5	2	2	+	0.475104979	952	2.38588517304713	-2.90298256254839	6.19178724062146
2734	chr1	+	ENSG00000204160.5	protein_coding,	protein_coding	0.278931	1.08288	2837	27153201	27182207	29007	protein_coding	KNOWN	ZDHHC18	protein_coding	ZDHHC18-001	27153201	1	956	0.6809055	956	1	1	-172	6	0.210526316	0.157894737	0.052631579	38	NA	NA	NA	+	8	46|138|211.5|593|670|1150|1494.5|1526.5	4|4|5|4|4|4|4|4	0.0714285714285714|0.0666666666666667|0|0.1|0.1|0.115384615384615|0|0.2	0.392857142857143|0.266666666666667|0.272727272727273|0.133333333333333|0.05|0.115384615384615|0|0.08	0.0357142857142857|0|0|0.0666666666666667|0.1|0.115384615384615|0.2|0.08	28|30|33|30|20|26|15|25	6|NA|NA|NA|2|7|1|NA	7|NA|NA|NA|1|1|1|NA	3|NA|NA|NA|4|6|1|NA	-|-|-|-|-|-|-|-	0.479904019	954	-0.554473508311666	-2.07403095483739	4.92873870938053
2738	chr1	+	ENSG00000175793.9	protein_coding,	protein_coding	2.78931	2.96368	2842	27189633	27190947	1315	protein_coding	KNOWN	SFN	protein_coding	SFN-001	27189633	1	957	2.876495	957	1	1	-60.5	5	0.161290323	0.129032258	0.032258065	31	NA	NA	NA	-	3	843|1517|1878	6|4|4	0.075|0.111111111111111|0.1	0.125|0.166666666666667|0.15	0.075|0.0555555555555556|0.1	40|18|20	NA|3|1	NA|1|2	NA|2|5	-|+|+	0.50669866	955	1.5243119624935	-3.583895302763	3.33527988186685
2745	chr1	-	ENSG00000142751.7	protein_coding,	protein_coding	6.06674	6.89627	2849	27212464	27216751	4288	protein_coding	KNOWN	GPN2	protein_coding	GPN2-003	27216751	1	959	6.481505	959	1	1	-564	4	0.15	0.05	0	20	NA	NA	NA	+	0	NA	NA	NA	NA	NA	NA	NA	NA	NA	NA	0.518096381	957	2.69632884458137	-2.22367694507791	7.11633746839332
2749	chr1	+	ENSG00000090273.8	protein_coding,	protein_coding	0.0697327	0.113988	2854	27226729	27269429	42701	protein_coding	KNOWN	NUDC	protein_coding	NUDC-003	27226729	1	962	0.09186035	962	1	0	NA	NA	NA	NA	NA	NA	NA	NA	NA	NA	0	NA	NA	NA	NA	NA	NA	NA	NA	NA	NA	0.483703259	960	-3.44441390934778	-3.40820564825317	5.74487627477571
2750	chr1	-	ENSG00000198746.7	protein_coding,	protein_coding	16.7358	10.4869	2855	27216980	27226957	9978	protein_coding	KNOWN	GPATCH3	protein_coding	GPATCH3-001	27226957	1	963	13.61135	963	1	1	-1960.5	4	0.222222222	0.074074074	0.111111111	27	7	1	7	-	0	NA	NA	NA	NA	NA	NA	NA	NA	NA	NA	0.442111578	961	3.76673825810816	-2.73893856901446	6.67605547905712
2754	chr1	+	ENSG00000090273.8	protein_coding,	protein_coding	241.903	428.252	2859	27248217	27273353	25137	protein_coding	KNOWN	NUDC	protein_coding	NUDC-001	27248217	1	965	335.0775	965	1	0	NA	NA	NA	NA	NA	NA	NA	NA	NA	NA	0	NA	NA	NA	NA	NA	NA	NA	NA	NA	NA	0.475104979	963	8.38835100455274	-2.12976551827865	8.63976964922688
2766	chr1	-	ENSG00000090020.5	processed_transcript,	protein_coding	0.278931	0.0569939	2871	27425307	27426173	867	protein_coding	KNOWN	SLC9A1	processed_transcript	SLC9A1-006	27426173	1	973	0.16796245	973	1	2	-534|-1234.5	6|4	0.214285714285714|0.185185185185185	0.166666666666667|0.222222222222222	0.0476190476190476|0.037037037037037	42|27	NA|7	NA|2	NA|5	+|-	0	NA	NA	NA	NA	NA	NA	NA	NA	NA	NA	0.604679064	971	-2.57378935744205	-3.65117834878026	2.78755304289249
2787	chr1	+	ENSG00000186501.8	protein_coding,	protein_coding	19.2462	20.7458	2894	27648739	27662890	14152	protein_coding	KNOWN	TMEM222	protein_coding	TMEM222-201	27648739	1	985	19.996	985	1	2	-1270.5|-188	5|4	0.121212121212121|0.0416666666666667	0.0606060606060606|0.166666666666667	0.181818181818182|0.0833333333333333	33|24	NA|NA	NA|NA	NA|NA	-|+	0	NA	NA	NA	NA	NA	NA	NA	NA	NA	NA	0.486702659	983	4.32163952702144	-1.558537713062	7.9159975134433
2790	chr1	+	ENSG00000186501.8	retained_intron,	protein_coding	0	0.0569939	2901	27658837	27662890	4054	protein_coding	KNOWN	TMEM222	retained_intron	TMEM222-002	27658837	1	988	0.02849695	988	1	3	-1304|-738.5|-382	4|4|3	0.136363636363636|0.08|0.0909090909090909	0.0909090909090909|0.24|0.0454545454545455	0.0909090909090909|0.04|0.181818181818182	22|25|22	NA|NA|NA	NA|NA|NA	NA|NA|NA	-|-|-	0	NA	NA	NA	NA	NA	NA	NA	NA	NA	NA	0.50629874	986	-5.13304867243917	-5.6370196188395	3.39782720146779
2793	chr1	+	ENSG00000142765.12	nonsense_mediated_decay,	protein_coding	8.99552	3.47663	2904	27668548	27680421	11874	protein_coding	KNOWN	SYTL1	nonsense_mediated_decay	SYTL1-003	27668548	1	989	6.236075	989	1	1	-840.5	4	0.095238095	0.095238095	0.095238095	21	NA	NA	NA	+	0	NA	NA	NA	NA	NA	NA	NA	NA	NA	NA	0.532893421	987	2.64063827913855	-3.38994250958745	3.94641056570309
2801	chr1	-	ENSG00000142733.8	retained_intron,	protein_coding	0.139465	0	2913	27681847	27683658	1812	protein_coding	KNOWN	MAP3K6	retained_intron	MAP3K6-004	27683658	1	990	0.0697325	990	1	0	NA	NA	NA	NA	NA	NA	NA	NA	NA	NA	2	1608.5|245	5|4	0.153846153846154|0.1	0.256410256410256|0.2	0.102564102564103|0.0333333333333333	39|30	NA|NA	NA|NA	NA|NA	-|-	0.614077185	988	-3.84202498474619	-4.60138691547154	2.45516992176719
2819	chr1	+	ENSG00000237429.1	processed_transcript,	processed_transcript	1.39465	1.13988	2932	27852316	27857072	4757	processed_transcript	NOVEL	RP1-159A19.4	processed_transcript	RP1-159A19.4-001	27852316	1	997	1.267265	997	1	1	-106.5	4	0.222222222	0.111111111	0	27	NA	NA	NA	+	2	1657|1946	5|5	0.138888888888889|0.28125	0.166666666666667|0.0625	0.111111111111111|0.03125	36|32	NA|NA	NA|NA	NA|NA	+|-	0.544691062	995	0.3417182405086	-2.70279688073864	6.6994707848333
2840	chr1	-	ENSG00000126709.10	protein_coding,	protein_coding	1.25519	1.48184	2953	27992577	27998709	6133	protein_coding	KNOWN	IFI6	protein_coding	IFI6-002	27998709	1	1003	1.368515	1003	1	0	NA	NA	NA	NA	NA	NA	NA	NA	NA	NA	0	NA	NA	NA	NA	NA	NA	NA	NA	NA	NA	0.478304339	1001	0.452611247861083	-2.28845225398838	2.83231830198676
2853	chr1	+	ENSG00000117758.8	protein_coding,	protein_coding	30.4035	18.409	2967	28099746	28144419	44674	protein_coding	KNOWN	STX12	protein_coding	STX12-002	28099746	1	1011	24.40625	1011	1	1	-1066.5	4	0	0	0.157894737	19	NA	NA	NA	+	1	370	4	0.107142857	0.357142857	0.035714286	28	NA	NA	NA	-	0.434513097	1009	4.60917873814198	-2.03094345546668	6.50387304438285
2861	chr1	+	ENSG00000117751.12	protein_coding,protein_coding,	protein_coding	16.945	17.8961	2975	28157336	28178163	20828	protein_coding	KNOWN	PPP1R8	protein_coding	PPP1R8-201	28157336	1	1013	34.8411	1013	1	0	NA	NA	NA	NA	NA	NA	NA	NA	NA	NA	0	NA	NA	NA	NA	NA	NA	NA	NA	NA	NA	0.463107379	1011	5.12271826817813	-2.88049766124444	7.88957437955427
2864	chr1	+	ENSG00000117751.12	processed_transcript,	protein_coding	0.348663	0.341964	2978	28173601	28178187	4587	protein_coding	KNOWN	PPP1R8	processed_transcript	PPP1R8-004	28173601	1	1015	0.3453135	1015	1	0	NA	NA	NA	NA	NA	NA	NA	NA	NA	NA	0	NA	NA	NA	NA	NA	NA	NA	NA	NA	NA	0.467706459	1013	-1.53402135756159	-6.21143122259149	2.40429743453668
2874	chr1	-	ENSG00000117748.5	protein_coding,	protein_coding	125.449	120.998	2990	28223516	28241099	17584	protein_coding	KNOWN	RPA2	protein_coding	RPA2-003	28241099	1	1017	123.2235	1017	1	1	-1621	7	0.229166667	0.020833333	0.041666667	48	NA	NA	NA	-	0	NA	NA	NA	NA	NA	NA	NA	NA	NA	NA	0.472705459	1015	6.94513360896011	-1.35810256613523	7.46819372499732
2877	chr1	+	ENSG00000130768.7	protein_coding,	protein_coding	0.627594	0.683927	2993	28261504	28285668	24165	protein_coding	KNOWN	SMPDL3B	protein_coding	SMPDL3B-001	28261504	1	1018	0.6557605	1018	1	0	NA	NA	NA	NA	NA	NA	NA	NA	NA	NA	1	747.5	4	0.12	0.04	0.12	25	NA	NA	NA	+	0.483903219	1016	-0.608759091860844	-4.60840819716775	2.69425108528911
2897	chr1	-	ENSG00000228589.2	retrotransposed,	pseudogene	0.488129	0.113988	3013	28421582	28422833	1252	pseudogene	KNOWN	RP5-1053E7.1	retrotransposed	RP5-1053E7.1-201	28422833	1	1027	0.3010585	1027	1	0	NA	NA	NA	NA	NA	NA	NA	NA	NA	NA	0	NA	NA	NA	NA	NA	NA	NA	NA	NA	NA	0.461707658	1025	-1.73188424424949	-3.76033310257622	2.60154845260184
2910	chr1	-	ENSG00000126698.5	protein_coding,processed_transcript,	protein_coding	90.0946	103.957	3026	28527068	28559536	32469	protein_coding	KNOWN	DNAJC8	protein_coding	DNAJC8-001	28559536	1	1034	194.0516	1034	1	1	-907.5	4	0.222222222	0.074074074	0.074074074	27	NA	NA	NA	-	0	NA	NA	NA	NA	NA	NA	NA	NA	NA	NA	0.49230154	1032	7.60029651829901	-3.02567624284091	8.06512732956335
2912	chr1	+	ENSG00000130770.12	protein_coding,protein_coding,	protein_coding	161.85	203.753	3028	28562644	28564611	1968	protein_coding	KNOWN	ATPIF1	protein_coding	ATPIF1-001	28562644	1	1035	365.603	1035	1	0	NA	NA	NA	NA	NA	NA	NA	NA	NA	NA	0	NA	NA	NA	NA	NA	NA	NA	NA	NA	NA	0.49690062	1033	8.51413409842936	-2.08133902374317	7.41874127748702
2920	chr1	+	ENSG00000130772.9	processed_transcript,	protein_coding	10.948	14.2485	3036	28655573	28657303	1731	protein_coding	KNOWN	MED18	processed_transcript	MED18-003	28655573	1	1038	12.59825	1038	1	0	NA	NA	NA	NA	NA	NA	NA	NA	NA	NA	0	NA	NA	NA	NA	NA	NA	NA	NA	NA	NA	0.459508098	1036	3.65515144038515	-2.43600235770682	6.46871652698887
2923	chr1	+	ENSG00000204138.7	processed_transcript,	protein_coding	10.8086	12.3677	3039	28696250	28793752	97503	protein_coding	KNOWN	PHACTR4	processed_transcript	PHACTR4-003	28696250	1	1039	11.58815	1039	1	0	NA	NA	NA	NA	NA	NA	NA	NA	NA	NA	2	237.5|697	4|4	0.0526315789473684|0.192307692307692	0.210526315789474|0	0|0.115384615384615	19|26	NA|6	NA|1	NA|5	+|-	0.474905019	1037	3.53457835934559	-2.13545925083015	5.93308573900132
2926	chr1	+	ENSG00000204138.7	protein_coding,	protein_coding	0.209198	0.113988	3042	28764682	28826820	62139	protein_coding	KNOWN	PHACTR4	protein_coding	PHACTR4-004	28764682	1	1041	0.161593	1041	1	0	NA	NA	NA	NA	NA	NA	NA	NA	NA	NA	0	NA	NA	NA	NA	NA	NA	NA	NA	NA	NA	0.411517696	1039	-2.62956339112945	-5.46148170722011	3.88160364483582
2927	chr1	+	ENSG00000229820.1	processed_pseudogene,	pseudogene	0.139465	0.0569939	3043	28780031	28780444	414	pseudogene	KNOWN	RP1-308E4.1	processed_pseudogene	RP1-308E4.1-001	28780031	1	1042	0.09822945	1042	1	0	NA	NA	NA	NA	NA	NA	NA	NA	NA	NA	0	NA	NA	NA	NA	NA	NA	NA	NA	NA	NA	0.434113177	1040	-3.34770056850069	-5.99355116912756	2.41212493195868
2937	chr1	+	ENSG00000201808.1	snoRNA,	snoRNA	0.209198	0.113988	3053	28833878	28834083	206	snoRNA	KNOWN	SNORA73A	snoRNA	SNORA73A-201	28833878	1	1051	0.161593	1051	1	0	NA	NA	NA	NA	NA	NA	NA	NA	NA	NA	0	NA	NA	NA	NA	NA	NA	NA	NA	NA	NA	0.478504299	1049	-2.62956339112945	-5.68075204169948	8.04806494079076
2938	chr1	+	ENSG00000200087.1	snoRNA,	snoRNA	0.0697327	0.170982	3054	28835071	28835274	204	snoRNA	KNOWN	SNORA73B	snoRNA	SNORA73B-201	28835071	1	1052	0.12035735	1052	1	0	NA	NA	NA	NA	NA	NA	NA	NA	NA	NA	0	NA	NA	NA	NA	NA	NA	NA	NA	NA	NA	0.474105179	1050	-3.05460384767598	-5.87874583553518	7.30009970530458
2939	chr1	+	ENSG00000180198.9	protein_coding,	protein_coding	0.348663	0.626933	3055	28836589	28862538	25950	protein_coding	KNOWN	RCC1	protein_coding	RCC1-005	28836589	1	1053	0.487798	1053	1	0	NA	NA	NA	NA	NA	NA	NA	NA	NA	NA	0	NA	NA	NA	NA	NA	NA	NA	NA	NA	NA	0.462107578	1051	-1.03564425187421	-5.95724362102639	6.36884124380626
2960	chr1	-	ENSG00000221539.1	snoRNA,	snoRNA	0	0.398958	3077	28905261	28905334	74	snoRNA	KNOWN	SNORD99	snoRNA	SNORD99-201	28905334	1	1061	0.199479	1061	1	0	NA	NA	NA	NA	NA	NA	NA	NA	NA	NA	0	NA	NA	NA	NA	NA	NA	NA	NA	NA	NA	0.514097181	1059	-2.32569121906896	-5.87874583553518	3.88855593109321
2961	chr1	-	ENSG00000207311.1	snoRNA,	snoRNA	0.906525	0.28497	3078	28906276	28906405	130	snoRNA	KNOWN	SNORA61	snoRNA	SNORA61-201	28906405	1	1062	0.5957475	1062	1	0	NA	NA	NA	NA	NA	NA	NA	NA	NA	NA	0	NA	NA	NA	NA	NA	NA	NA	NA	NA	NA	0.516096781	1060	-0.747227102597154	-6.33409792882549	5.03735484249732
2962	chr1	-	ENSG00000207314.1	snoRNA,	snoRNA	0.627594	0.28497	3079	28906893	28907024	132	snoRNA	KNOWN	SNORA44	snoRNA	SNORA44-201	28907024	1	1063	0.456282	1063	1	0	NA	NA	NA	NA	NA	NA	NA	NA	NA	NA	0	NA	NA	NA	NA	NA	NA	NA	NA	NA	NA	0.51209758	1061	-1.13200235327331	-5.58761951103439	7.53323140808121
2963	chr1	-	ENSG00000197989.8	processed_transcript,	lincRNA	0.139465	0.28497	3080	28905050	28907522	2473	lincRNA	KNOWN	SNHG12	processed_transcript	SNHG12-007	28907522	1	1064	0.2122175	1064	1	0	NA	NA	NA	NA	NA	NA	NA	NA	NA	NA	0	NA	NA	NA	NA	NA	NA	NA	NA	NA	NA	0.514897021	1062	-2.23638446539145	-4.91289028528737	7.63412695515704
2964	chr1	-	ENSG00000207070.1	snoRNA,	snoRNA	0.0697327	0.341964	3081	28907432	28907566	135	snoRNA	KNOWN	SNORA16A	snoRNA	SNORA16A-201	28907566	1	1065	0.20584835	1065	1	0	NA	NA	NA	NA	NA	NA	NA	NA	NA	NA	0	NA	NA	NA	NA	NA	NA	NA	NA	NA	NA	0.514497101	1063	-2.28034621026198	-4.97960092587734	7.99670158886325
2979	chr1	-	ENSG00000120656.7	protein_coding,	protein_coding	93.7207	107.833	3096	28929362	28969578	40217	protein_coding	KNOWN	TAF12	protein_coding	TAF12-002	28969578	1	1068	100.77685	1068	1	0	NA	NA	NA	NA	NA	NA	NA	NA	NA	NA	1	596.5	4	0.074074074	0.185185185	0.222222222	27	NA	NA	NA	-	0.486102779	1066	6.65502045732321	-2.56751089895854	6.57888704991541
2981	chr1	+	ENSG00000229388.1	processed_transcript,	processed_transcript	0.697327	0.854909	3098	28969740	28975042	5303	processed_transcript	PUTATIVE	RP11-442N24__B.1	processed_transcript	RP11-442N24__B.1-001	28969740	1	1069	0.776118	1069	1	1	-758.5	4	0.074074074	0.185185185	0.222222222	27	NA	NA	NA	-	0	NA	NA	NA	NA	NA	NA	NA	NA	NA	NA	0.473105379	1067	-0.365652080267765	-2.87307994935526	4.59498901350559
2986	chr1	+	ENSG00000162419.7	protein_coding,	protein_coding	4.53263	4.78749	3103	28995290	29041398	46109	protein_coding	KNOWN	GMEB1	protein_coding	GMEB1-002	28995290	1	1071	4.66006	1071	1	0	NA	NA	NA	NA	NA	NA	NA	NA	NA	NA	2	98|160.5	10|5	0.0166666666666667|0.0344827586206897	0.15|0.206896551724138	0.05|0	60|29	NA|NA	NA|NA	NA|NA	+|+	0.50609878	1069	2.2203485302326	-2.00060604817169	6.0393441023211
3003	chr1	+	ENSG00000159023.13	protein_coding,protein_coding,protein_coding,protein_coding,protein_coding,protein_coding,	protein_coding	376.347	310.104	3120	29213603	29446532	232930	protein_coding	KNOWN	EPB41	protein_coding	EPB41-001	29213603	1	1078	2059.353	1078	1	4	-1817|-203|-76|-23	4|4|4|4	0.0454545454545455|0.222222222222222|0.0833333333333333|0.0454545454545455	0|0.0555555555555556|0.166666666666667|0.227272727272727	0.181818181818182|0|0|0.0454545454545455	22|18|24|22	NA|1|NA|NA	NA|2|NA|NA	NA|2|NA|NA	+|-|-|+	8	105|166.5|241|330.5|486.5|1149|1229|1928	4|4|4|4|5|4|5|4	0.0416666666666667|0.157894736842105|0.153846153846154|0.0952380952380952|0.0810810810810811|0.125|0.115384615384615|0.307692307692308	0.208333333333333|0.0526315789473684|0.153846153846154|0.0952380952380952|0.216216216216216|0.166666666666667|0.0769230769230769|0.0384615384615385	0.0833333333333333|0.105263157894737|0.115384615384615|0.0952380952380952|0.027027027027027|0.166666666666667|0.0384615384615385|0.0384615384615385	24|19|26|21|37|24|26|26	NA|NA|5|NA|NA|2|NA|6	NA|NA|4|NA|NA|4|NA|1	NA|NA|4|NA|NA|5|NA|6	-|+|+|+|-|+|+|+	0.517696461	1076	11.0079754326017	-2.57265125778573	6.60704879439754
3012	chr1	+	ENSG00000159023.13	processed_transcript,	protein_coding	0.76706	0.0569939	3129	29391469	29435870	44402	protein_coding	KNOWN	EPB41	processed_transcript	EPB41-008	29391469	1	1081	0.41202695	1081	1	0	NA	NA	NA	NA	NA	NA	NA	NA	NA	NA	0	NA	NA	NA	NA	NA	NA	NA	NA	NA	NA	0.373725255	1079	-1.2791893901008	-6.20078004796281	2.51817682031031
3029	chr1	-	ENSG00000116353.8	processed_transcript,	protein_coding	0.139465	0.512945	3146	29520323	29529713	9391	protein_coding	KNOWN	MECR	processed_transcript	MECR-015	29529713	1	1086	0.326205	1086	1	0	NA	NA	NA	NA	NA	NA	NA	NA	NA	NA	1	129.5	4	0.16	0.16	0.08	25	7	2	4	+	0.486102779	1084	-1.61614919934915	-4.71804661542051	3.89857378678919
3043	chr1	-	ENSG00000116353.8	processed_transcript,processed_transcript,	protein_coding	122.241	98.7135	3162	29543113	29557454	14342	protein_coding	KNOWN	MECR	processed_transcript	MECR-004	29557454	1	1088	220.9545	1088	1	1	-873.5	5	0.08	0	0.16	25	NA	NA	NA	+	0	NA	NA	NA	NA	NA	NA	NA	NA	NA	NA	0.468506299	1086	7.78760550336149	-1.69108006951552	7.08864809317714
3049	chr1	+	ENSG00000060656.14	processed_transcript,	protein_coding	0.0697327	0.0569939	3168	29586693	29602197	15505	protein_coding	KNOWN	PTPRU	processed_transcript	PTPRU-009	29586693	1	1091	0.0633633	1091	1	4	-1732.5|-809|-582|-30.5	5|4|4|4	0.222222222222222|0.115384615384615|0.05|0.032258064516129	0.148148148148148|0.0769230769230769|0.05|0.161290322580645	0|0.115384615384615|0.05|0.129032258064516	27|26|20|31	NA|NA|NA|NA	NA|NA|NA|NA	NA|NA|NA|NA	-|+|+|+	1	216	5	0.066666667	0.1	0.166666667	30	NA	NA	NA	+	0.571485703	1089	-3.9802087159472	-1.85363155780351	2.40952048216341
3056	chr1	-	ENSG00000230523.1	processed_transcript,	lincRNA	0.139465	0.28497	3175	29656132	29676626	20495	lincRNA	NOVEL	RP3-437I16.1	processed_transcript	RP3-437I16.1-001	29676626	1	1092	0.2122175	1092	1	1	-1479.5	4	0.173913043	0.173913043	0.086956522	23	4	5	2	-	0	NA	NA	NA	NA	NA	NA	NA	NA	NA	NA	0.50969806	1090	-2.23638446539145	-1.94288937437292	2.81749576951269
3072	chr1	+	ENSG00000186056.4	processed_transcript,	processed_transcript	0.0697327	0	3191	31198567	31199211	645	processed_transcript	NOVEL	RP5-1166H10.2	processed_transcript	RP5-1166H10.2-004	31198567	1	1105	0.03486635	1105	1	1	-1114	5	0.275	0.2	0.025	40	NA	NA	NA	-	0	NA	NA	NA	NA	NA	NA	NA	NA	NA	NA	0.555488902	1103	-4.842020846954	-6.29959580501716	3.00844693023071
3076	chr1	-	ENSG00000162511.6	protein_coding,	protein_coding	510.792	66.8539	3195	31205316	31230667	25352	protein_coding	KNOWN	LAPTM5	protein_coding	LAPTM5-001	31230667	1	1106	288.82295	1106	1	1	-83.5	6	0.135135135	0.108108108	0.054054054	37	NA	NA	NA	+	0	NA	NA	NA	NA	NA	NA	NA	NA	NA	NA	0.519096181	1104	8.17404157374389	-4.89560966337296	4.18165733587767
3089	chr1	-	ENSG00000134644.10	protein_coding,	protein_coding	0.209198	0.0569939	3209	31409569	31426604	17036	protein_coding	KNOWN	PUM1	protein_coding	PUM1-024	31426604	1	1114	0.13309595	1114	1	0	NA	NA	NA	NA	NA	NA	NA	NA	NA	NA	1	1066	5	0.058823529	0.088235294	0	34	NA	NA	NA	+	0.397920416	1112	-2.90946142299002	-5.76454252052242	2.40287960439853
3093	chr1	-	ENSG00000134644.10	processed_transcript,	protein_coding	0.697327	0.455951	3214	31438994	31452980	13987	protein_coding	KNOWN	PUM1	processed_transcript	PUM1-007	31452980	1	1116	0.576639	1116	1	0	NA	NA	NA	NA	NA	NA	NA	NA	NA	NA	0	NA	NA	NA	NA	NA	NA	NA	NA	NA	NA	0.372525495	1114	-0.794259680524445	-6.1692903645808	3.76228259022233
3111	chr1	-	ENSG00000215900.3	processed_pseudogene,	pseudogene	0.278931	0.0569939	3233	31567839	31568405	567	pseudogene	KNOWN	SEPW1P	processed_pseudogene	SEPW1P-001	31568405	1	1120	0.16796245	1120	1	0	NA	NA	NA	NA	NA	NA	NA	NA	NA	NA	0	NA	NA	NA	NA	NA	NA	NA	NA	NA	NA	0.465306939	1118	-2.57378935744205	-6.11828840989335	2.26585004404002
3125	chr1	-	ENSG00000060688.8	processed_transcript,	protein_coding	158.223	188.194	3247	31765691	31769629	3939	protein_coding	KNOWN	SNRNP40	processed_transcript	SNRNP40-007	31769629	1	1125	173.2085	1125	1	0	NA	NA	NA	NA	NA	NA	NA	NA	NA	NA	1	1746.5	4	0.347826087	0	0	23	NA	NA	NA	+	0.452309538	1123	7.43636592011043	-1.45207639747951	8.62296758904473
3130	chr1	+	ENSG00000121766.10	protein_coding,	protein_coding	95.743	83.7241	3252	31769879	31837105	67227	protein_coding	KNOWN	ZCCHC17	protein_coding	ZCCHC17-202	31769879	1	1126	89.73355	1126	1	1	-1996.5	4	0.347826087	0	0	23	NA	NA	NA	+	0	NA	NA	NA	NA	NA	NA	NA	NA	NA	NA	0.460507898	1124	6.48757558247373	-1.80795732294679	6.56000836641641
3149	chr1	+	ENSG00000142910.9	protein_coding,protein_coding,	protein_coding	0.418396	0.341964	3271	32042116	32046561	4446	protein_coding	KNOWN	TINAGL1	protein_coding	TINAGL1-202	32042116	1	1135	0.76036	1135	1	1	-533.5	4	0.086956522	0.043478261	0.130434783	23	4	2	3	-	0	NA	NA	NA	NA	NA	NA	NA	NA	NA	NA	0.544491102	1133	-0.395245456272171	-4.08816272028742	2.07185021342155
3171	chr1	-	ENSG00000162517.8	protein_coding,	protein_coding	19.037	22.4556	3293	32099887	32110474	10588	protein_coding	KNOWN	PEF1	protein_coding	PEF1-201	32110474	1	1137	20.7463	1137	1	0	NA	NA	NA	NA	NA	NA	NA	NA	NA	NA	0	NA	NA	NA	NA	NA	NA	NA	NA	NA	NA	0.468906219	1135	4.37478215676266	-1.64613472813869	6.55222607359635
3228	chr1	-	ENSG00000134668.7	protein_coding,protein_coding,	protein_coding	0.488129	0.512945	3350	32256023	32281623	25601	protein_coding	KNOWN	SPOCD1	protein_coding	SPOCD1-001	32281623	1	1143	1.001074	1143	1	0	NA	NA	NA	NA	NA	NA	NA	NA	NA	NA	0	NA	NA	NA	NA	NA	NA	NA	NA	NA	NA	0.417516497	1141	0.00154862301213566	-2.14563724759014	2.87266665994781
3235	chr1	-	ENSG00000184007.10	nonsense_mediated_decay,	protein_coding	5.02075	2.50773	3357	32375639	32384960	9322	protein_coding	KNOWN	PTP4A2	nonsense_mediated_decay	PTP4A2-016	32384960	1	1147	3.76424	1147	1	0	NA	NA	NA	NA	NA	NA	NA	NA	NA	NA	0	NA	NA	NA	NA	NA	NA	NA	NA	NA	NA	0.431713657	1145	1.91235861419068	-6.26589956595634	6.36875748322866
3252	chr1	+	ENSG00000121774.11	processed_transcript,	protein_coding	62.4805	85.1489	3374	32479467	32526451	46985	protein_coding	KNOWN	KHDRBS1	processed_transcript	KHDRBS1-004	32479467	1	1150	73.8147	1150	1	1	-392	4	0.071428571	0.035714286	0.142857143	28	NA	NA	NA	-	3	280|784|951	4|5|4	0.0833333333333333|0.25|0.208333333333333	0.25|0.0625|0.0833333333333333	0.0277777777777778|0.03125|0.0416666666666667	36|32|24	NA|NA|1	NA|NA|5	NA|NA|5	+|-|+	0.4885023	1148	6.20583624864242	-2.03389446414649	8.1258875624336
3260	chr1	+	ENSG00000121775.12	processed_transcript,	protein_coding	9.90204	11.9117	3382	32538560	32557610	19051	protein_coding	KNOWN	TMEM39B	processed_transcript	TMEM39B-006	32538560	1	1151	10.90687	1151	1	0	NA	NA	NA	NA	NA	NA	NA	NA	NA	NA	1	1802	4	0.090909091	0.045454545	0.136363636	22	1	7	1	+	0.49470106	1149	3.44716523840466	-2.25294784876491	6.2867957163435
3267	chr1	-	ENSG00000203325.3	processed_transcript,	processed_transcript	0.0697327	0	3389	32517892	32539075	21184	processed_transcript	NOVEL	RP11-277A4.4	processed_transcript	RP11-277A4.4-001	32539075	1	1152	0.03486635	1152	1	1	-1287	4	0.090909091	0.045454545	0.136363636	22	1	7	1	+	0	NA	NA	NA	NA	NA	NA	NA	NA	NA	NA	0.50689862	1150	-4.842020846954	-2.87307994935526	3.22480851742724
3273	chr1	+	ENSG00000025800.8	protein_coding,	protein_coding	20.4317	18.865	3395	32573669	32638774	65106	protein_coding	KNOWN	KPNA6	protein_coding	KPNA6-201	32573669	1	1156	19.64835	1156	1	0	NA	NA	NA	NA	NA	NA	NA	NA	NA	NA	1	106	5	0.058823529	0.176470588	0.235294118	34	NA	NA	NA	+	0.481303739	1154	4.29633625995315	-3.96364435155163	7.88538020887963
3278	chr1	+	ENSG00000250135.1	processed_transcript,	processed_transcript	0.906525	0.227976	3400	32636334	32642169	5836	processed_transcript	PUTATIVE	RP4-622L5.2	processed_transcript	RP4-622L5.2-001	32636334	1	1157	0.5672505	1157	1	0	NA	NA	NA	NA	NA	NA	NA	NA	NA	NA	2	182|639	4|4	0.166666666666667|0.2	0|0	0.0555555555555556|0.05	18|20	NA|NA	NA|NA	NA|NA	+|+	0.463707259	1155	-0.817942119333156	-5.57381040778625	3.33270464422056
3284	chr1	+	ENSG00000160050.10	protein_coding,	protein_coding	14.2952	22.1136	3406	32666234	32670988	4755	protein_coding	KNOWN	CCDC28B	protein_coding	CCDC28B-001	32666234	1	1159	18.2044	1159	1	2	-1869.5|-899.5	4|4	0.148148148148148|0.130434782608696	0.0740740740740741|0.0434782608695652	0.111111111111111|0.130434782608696	27|23	NA|NA	NA|NA	NA|NA	+|+	4	23|333|403|1346.5	4|4|4|5	0.192307692307692|0.0416666666666667|0.0384615384615385|0.0571428571428571	0.0769230769230769|0.0833333333333333|0.0384615384615385|0.228571428571429	0|0.166666666666667|0.153846153846154|0.142857142857143	26|24|26|35	6|NA|NA|NA	4|NA|NA|NA	4|NA|NA|NA	+|-|-|-	0.523695261	1157	4.18621528657397	-2.80394698757663	5.5200505815081
3288	chr1	+	ENSG00000160051.7	protein_coding,	protein_coding	1.60385	5.41442	3410	32671262	32674288	3027	protein_coding	KNOWN	IQCC	protein_coding	IQCC-201	32671262	1	1160	3.509135	1160	1	2	-573.5|-150	4|4	0.0869565217391304|0.0769230769230769	0.217391304347826|0.115384615384615	0.0869565217391304|0.0769230769230769	23|26	NA|NA	NA|NA	NA|NA	-|+	3	240.5|669.5|1504	5|4|4	0.142857142857143|0.217391304347826|0.136363636363636	0.171428571428571|0.0869565217391304|0.0454545454545455	0.0857142857142857|0.0869565217391304|0.181818181818182	35|23|22	NA|5|NA	NA|4|NA	NA|2|NA	-|+|+	0.555888822	1158	1.81111545075635	-1.99829865856924	6.13573546289518
3299	chr1	-	ENSG00000160055.15	nonsense_mediated_decay,	protein_coding	9.20472	9.404	3421	32680078	32687934	7857	protein_coding	KNOWN	TMEM234	nonsense_mediated_decay	TMEM234-004	32687934	1	1165	9.30436	1165	1	1	-323	4	0.05	0.15	0.05	20	NA	NA	NA	+	0	NA	NA	NA	NA	NA	NA	NA	NA	NA	NA	0.51169766	1163	3.21790691798127	-2.48523638856347	5.42335554103588
3306	chr1	+	ENSG00000084623.7	protein_coding,	protein_coding	26.1498	35.2222	3428	32687971	32697205	9235	protein_coding	KNOWN	EIF3I	protein_coding	EIF3I-001	32687971	1	1166	30.686	1166	1	0	NA	NA	NA	NA	NA	NA	NA	NA	NA	NA	1	286	4	0.05	0.15	0.05	20	NA	NA	NA	+	0.49490102	1164	4.93950869389263	-2.24608747583215	7.67894358362519
3307	chr1	-	ENSG00000160055.15	protein_coding,	protein_coding	8.85605	9.23302	3429	32681697	32687972	6276	protein_coding	KNOWN	TMEM234	protein_coding	TMEM234-201	32687972	1	1167	9.044535	1167	1	1	-285	4	0.05	0.15	0.05	20	NA	NA	NA	+	0	NA	NA	NA	NA	NA	NA	NA	NA	NA	NA	0.50969806	1165	3.1770463325382	-2.78891308584531	5.33627541472041
3308	chr1	+	ENSG00000084623.7	processed_transcript,	protein_coding	27.4049	36.9891	3430	32688008	32692073	4066	protein_coding	KNOWN	EIF3I	processed_transcript	EIF3I-006	32688008	1	1168	32.197	1168	1	0	NA	NA	NA	NA	NA	NA	NA	NA	NA	NA	1	249	4	0.05	0.15	0.05	20	NA	NA	NA	+	0.49510098	1166	5.00885436438396	-2.3445016273217	7.81846316194192
3344	chr1	+	ENSG00000116478.7	processed_transcript,	protein_coding	1.04599	0.626933	3466	32797137	32798680	1544	protein_coding	KNOWN	HDAC1	processed_transcript	HDAC1-009	32797137	1	1177	0.8364615	1177	1	0	NA	NA	NA	NA	NA	NA	NA	NA	NA	NA	3	532|721|1029.5	6|4|4	0.210526315789474|0.0769230769230769|0.185185185185185	0.0789473684210526|0.115384615384615|0.185185185185185	0.0789473684210526|0.307692307692308|0.111111111111111	38|26|27	NA|3|6	NA|7|7	NA|4|2	-|+|+	0.486502699	1175	-0.257628956341986	-5.74894144880748	2.65172382817593
3371	chr1	-	ENSG00000176261.10	processed_transcript,	protein_coding	0.418396	0.968897	3493	33087447	33099327	11881	protein_coding	KNOWN	ZBTB8OS	processed_transcript	ZBTB8OS-008	33099327	1	1191	0.6936465	1191	1	0	NA	NA	NA	NA	NA	NA	NA	NA	NA	NA	0	NA	NA	NA	NA	NA	NA	NA	NA	NA	NA	0.437112577	1189	-0.527727479097581	-6.00277264538857	3.0476390827632
3376	chr1	-	ENSG00000176261.10	processed_transcript,processed_transcript,processed_transcript,	protein_coding	150.344	111.537	3498	33099959	33116136	16178	protein_coding	KNOWN	ZBTB8OS	processed_transcript	ZBTB8OS-011	33116136	1	1193	392.8215	1193	1	0	NA	NA	NA	NA	NA	NA	NA	NA	NA	NA	0	NA	NA	NA	NA	NA	NA	NA	NA	NA	NA	0.483303339	1191	8.61773008351726	-2.66570629580702	5.24158763978929
3404	chr1	-	ENSG00000224409.1	processed_transcript,	processed_transcript	0.348663	0.28497	3529	33183335	33190838	7504	processed_transcript	PUTATIVE	RP11-114B7.6	processed_transcript	RP11-114B7.6-001	33190838	1	1198	0.3168165	1198	1	1	-235	5	0.263157895	0.078947368	0.026315789	38	NA	NA	NA	+	0	NA	NA	NA	NA	NA	NA	NA	NA	NA	NA	0.514297141	1196	-1.65828062105984	-2.41738621010949	3.13976039591997
3418	chr1	-	ENSG00000134684.6	processed_transcript,	protein_coding	200.272	243.877	3543	33251971	33282918	30948	protein_coding	KNOWN	YARS	processed_transcript	YARS-007	33282918	1	1202	222.0745	1202	1	1	-291.5	4	0.12	0.04	0.08	25	NA	NA	NA	+	0	NA	NA	NA	NA	NA	NA	NA	NA	NA	NA	0.487302539	1200	7.79489993279191	-1.88312965446803	7.71968024504939
3429	chr1	-	ENSG00000134684.6	protein_coding,	protein_coding	0.0697327	0.341964	3554	33240840	33283754	42915	protein_coding	KNOWN	YARS	protein_coding	YARS-001	33283754	1	1204	0.20584835	1204	1	0	NA	NA	NA	NA	NA	NA	NA	NA	NA	NA	1	544.5	4	0.12	0.04	0.08	25	NA	NA	NA	+	0.444111178	1202	-2.28034621026198	-3.43604136272118	3.17871099683235
3435	chr1	-	ENSG00000160097.9	processed_transcript,	protein_coding	0	0.0569939	3560	33327869	33328617	749	protein_coding	KNOWN	FNDC5	processed_transcript	FNDC5-004	33328617	1	1206	0.02849695	1206	1	1	-1010	4	0.133333333	0.166666667	0.133333333	30	NA	NA	NA	-	0	NA	NA	NA	NA	NA	NA	NA	NA	NA	NA	0.486102779	1204	-5.13304867243917	-5.92182741974351	2.12281218027836
3464	chr1	-	ENSG00000243563.1	scRNA_pseudogene,	scRNA_pseudogene	0	0.0569939	3589	33494833	33495177	345	scRNA_pseudogene	NOVEL	AL020995.1	scRNA_pseudogene	AL020995.1-201	33495177	1	1215	0.02849695	1215	1	0	NA	NA	NA	NA	NA	NA	NA	NA	NA	NA	0	NA	NA	NA	NA	NA	NA	NA	NA	NA	NA	0.424715057	1213	-5.13304867243917	-6.29959580501716	5.31814963983337
3475	chr1	+	ENSG00000142920.11	processed_transcript,processed_transcript,	protein_coding	0.278931	0.170982	3600	33546756	33557822	11067	protein_coding	KNOWN	ADC	processed_transcript	ADC-010	33546756	1	1217	0.449913	1217	1	1	-43.5	4	0	0.210526316	0.052631579	19	NA	NA	NA	+	3	932.5|1001|1213.5	4|4|4	0.08|0.205882352941176|0.0952380952380952	0.08|0.117647058823529|0.0476190476190476	0.2|0.0588235294117647|0.142857142857143	25|34|21	1|NA|NA	7|NA|NA	3|NA|NA	+|-|+	0.461507698	1215	-1.15228204145213	-2.01103542952809	2.05556295197185
3512	chr1	+	ENSG00000233246.1	processed_transcript,	processed_transcript	0	0.0569939	3637	33815953	33828846	12894	processed_transcript	PUTATIVE	RP11-415J8.5	processed_transcript	RP11-415J8.5-001	33815953	1	1226	0.02849695	1226	1	4	-1025.5|-735|-675.5|-384.5	5|4|4|11	0|0|0|0.0923076923076923	0.129032258064516|0.321428571428571|0.333333333333333|0.184615384615385	0.161290322580645|0.0714285714285714|0.0476190476190476|0	31|28|21|65	NA|7|4|NA	NA|7|3|NA	NA|1|1|NA	+|+|+|+	0	NA	NA	NA	NA	NA	NA	NA	NA	NA	NA	0.50469906	1224	-5.13304867243917	-3.88267731569118	5.56291937414051
3558	chr1	+	ENSG00000187513.7	protein_coding,	protein_coding	0	0.854909	3683	35258599	35261348	2750	protein_coding	KNOWN	GJA4	protein_coding	GJA4-001	35258599	1	1247	0.4274545	1247	1	3	-1524|-369.5|-103	4|4|4	0.0769230769230769|0.0740740740740741|0.05	0.346153846153846|0.0740740740740741|0.15	0.0769230769230769|0.148148148148148|0.05	26|27|20	5|NA|NA	2|NA|NA	7|NA|NA	-|-|-	0	NA	NA	NA	NA	NA	NA	NA	NA	NA	NA	0.532093581	1245	-1.22615723305928	-4.78806577708721	2.41866100462597
3566	chr1	-	ENSG00000163866.7	protein_coding,	protein_coding	57.0413	70.8435	3691	35320770	35325356	4587	protein_coding	KNOWN	C1orf212	protein_coding	C1orf212-004	35325356	1	1249	63.9424	1249	1	2	-702|-1714	5|6	0.142857142857143|0.176470588235294	0.0714285714285714|0.0588235294117647	0.178571428571429|0.0294117647058824	28|34	NA|NA	NA|NA	NA|NA	-|+	2	314|58.5	4|4	0.181818181818182|0.0689655172413793	0.181818181818182|0.172413793103448	0.0454545454545455|0.137931034482759	22|29	NA|NA	NA|NA	NA|NA	-|-	0.470105979	1247	5.9987009898209	-1.4560291104632	7.22544244097199
3590	chr1	+	ENSG00000197056.5	processed_transcript,protein_coding,protein_coding,	protein_coding	24.8248	16.4143	3715	35544992	35581455	36464	protein_coding	KNOWN	ZMYM1	protein_coding	ZMYM1-003	35544992	1	1256	61.85865	1256	1	1	-20	4	0.083333333	0.125	0.041666667	24	NA	NA	NA	+	0	NA	NA	NA	NA	NA	NA	NA	NA	NA	NA	0.440711858	1254	5.95090344335564	-2.52205332618115	4.95142819052854
3601	chr1	-	ENSG00000116560.6	protein_coding,	protein_coding	220.565	246.499	3728	35648533	35658749	10217	protein_coding	KNOWN	SFPQ	protein_coding	SFPQ-001	35658749	1	1258	233.532	1258	1	0	NA	NA	NA	NA	NA	NA	NA	NA	NA	NA	0	NA	NA	NA	NA	NA	NA	NA	NA	NA	NA	0.471705659	1256	7.86747644025858	-1.62506621908106	6.93564098980665
3608	chr1	+	ENSG00000146463.7	processed_transcript,	protein_coding	0.209198	0	3736	35827318	35836454	9137	protein_coding	KNOWN	ZMYM4	processed_transcript	ZMYM4-004	35827318	1	1264	0.104599	1264	1	0	NA	NA	NA	NA	NA	NA	NA	NA	NA	NA	0	NA	NA	NA	NA	NA	NA	NA	NA	NA	NA	0.351329734	1262	-3.25705903586405	-6.04978544152488	3.28997859523478
3610	chr1	+	ENSG00000146463.7	processed_transcript,	protein_coding	0.209198	0.113988	3738	35858281	35863063	4783	protein_coding	KNOWN	ZMYM4	processed_transcript	ZMYM4-005	35858281	1	1266	0.161593	1266	1	0	NA	NA	NA	NA	NA	NA	NA	NA	NA	NA	0	NA	NA	NA	NA	NA	NA	NA	NA	NA	NA	0.389122176	1264	-2.62956339112945	-6.54691971941226	2.36114429380226
3625	chr1	-	ENSG00000142687.11	processed_transcript,	protein_coding	38.0043	21.7717	3753	36022072	36022989	918	protein_coding	KNOWN	KIAA0319L	processed_transcript	KIAA0319L-004	36022989	1	1270	29.888	1270	1	5	-83|-134.5|-518.5|-1667.5|-1894	4|4|4|4|5	0.111111111111111|0.111111111111111|0.185185185185185|0.0476190476190476|0.107142857142857	0.0555555555555556|0.111111111111111|0.148148148148148|0.0476190476190476|0.0357142857142857	0|0.0740740740740741|0.037037037037037|0.0952380952380952|0.178571428571429	18|27|27|21|28	NA|NA|NA|NA|NA	NA|NA|NA|NA|NA	NA|NA|NA|NA|NA	-|+|-|-|+	1	237.5	5	0.172413793	0.172413793	0.034482759	29	NA	NA	NA	-	0.590281944	1268	4.90149445504758	-1.99829865856924	6.16419452751045
3632	chr1	-	ENSG00000142687.11	processed_transcript,	protein_coding	4.18396	3.02068	3760	35940470	36023213	82744	protein_coding	KNOWN	KIAA0319L	processed_transcript	KIAA0319L-007	36023213	1	1272	3.60232	1272	1	3	-294.5|-1443.5|-1670	4|4|5	0.185185185185185|0.0476190476190476|0.107142857142857	0.148148148148148|0.0476190476190476|0.0357142857142857	0.037037037037037|0.0952380952380952|0.178571428571429	27|21|28	NA|NA|NA	NA|NA|NA	NA|NA|NA	-|-|+	3	461.5|141|89.5	5|4|4	0.172413793103448|0.111111111111111|0.111111111111111	0.172413793103448|0.0555555555555556|0.111111111111111	0.0344827586206897|0|0.0740740740740741	29|18|27	NA|NA|NA	NA|NA|NA	NA|NA|NA	-|-|+	0.588282344	1270	1.84892634390587	-1.49128744121546	5.85213312307892
3635	chr1	+	ENSG00000020129.10	protein_coding,	protein_coding	9.20472	12.8806	3763	36023409	36032374	8966	protein_coding	KNOWN	NCDN	protein_coding	NCDN-003	36023409	1	1273	11.04266	1273	1	3	-657.5|-337|-285.5	5|4|4	0.172413793103448|0.111111111111111|0.111111111111111	0.172413793103448|0.0555555555555556|0.111111111111111	0.0344827586206897|0|0.0740740740740741	29|18|27	NA|NA|NA	NA|NA|NA	NA|NA|NA	-|-|+	3	98.5|1247.5|1474	4|4|5	0.185185185185185|0.0476190476190476|0.107142857142857	0.148148148148148|0.0476190476190476|0.0357142857142857	0.037037037037037|0.0952380952380952|0.178571428571429	27|21|28	NA|NA|NA	NA|NA|NA	NA|NA|NA	-|-|+	0.460507898	1271	3.4650158310041	-1.67901862403286	5.36159211101693
3647	chr1	-	ENSG00000142686.6	processed_transcript,	protein_coding	1.04599	1.93779	3776	36181799	36184495	2697	protein_coding	KNOWN	C1orf216	processed_transcript	C1orf216-002	36184495	1	1280	1.49189	1280	1	0	NA	NA	NA	NA	NA	NA	NA	NA	NA	NA	0	NA	NA	NA	NA	NA	NA	NA	NA	NA	NA	0.49370126	1278	0.577141166756116	-3.67125545013454	5.73367365714272
3654	chr1	-	ENSG00000092853.8	protein_coding,	protein_coding	25.6616	39.0408	3783	36185819	36235568	49750	protein_coding	KNOWN	CLSPN	protein_coding	CLSPN-001	36235568	1	1283	32.3512	1283	1	0	NA	NA	NA	NA	NA	NA	NA	NA	NA	NA	0	NA	NA	NA	NA	NA	NA	NA	NA	NA	NA	0.449510098	1281	5.01574732184828	-1.48602423907475	5.51431727307839
3655	chr1	+	ENSG00000134698.10	protein_coding,	protein_coding	0.209198	0.227976	3784	36273773	36323491	49719	protein_coding	KNOWN	EIF2C4	protein_coding	EIF2C4-001	36273773	1	1284	0.218587	1284	1	3	-404|-220.5|-50.5	4|4|4	0.181818181818182|0.137931034482759|0.142857142857143	0|0.206896551724138|0.0952380952380952	0.0454545454545455|0.0344827586206897|0	22|29|21	1|NA|NA	4|NA|NA	4|NA|NA	+|+|-	1	301.5	8	0.063829787	0.319148936	0.021276596	47	NA	NA	NA	+	0.50929814	1282	-2.19372049256569	-4.00473981937518	4.53790340502628
3658	chr1	+	ENSG00000092847.5	protein_coding,	protein_coding	15.4109	13.9065	3787	36335409	36386559	51151	protein_coding	KNOWN	EIF2C1	protein_coding	EIF2C1-001	36335409	1	1285	14.6587	1285	1	0	NA	NA	NA	NA	NA	NA	NA	NA	NA	NA	0	NA	NA	NA	NA	NA	NA	NA	NA	NA	NA	0.449910018	1283	3.87368525929259	-3.29342963775264	4.94810447630355
3660	chr1	+	ENSG00000092847.5	protein_coding,	protein_coding	0.278931	1.42485	3789	36348810	36389900	41091	protein_coding	KNOWN	EIF2C1	protein_coding	EIF2C1-002	36348810	1	1287	0.8518905	1287	1	0	NA	NA	NA	NA	NA	NA	NA	NA	NA	NA	3	729.5|888.5|1792.5	5|3|4	0.0689655172413793|0|0.133333333333333	0.103448275862069|0.117647058823529|0	0.103448275862069|0|0.0666666666666667	29|17|15	NA|NA|1	NA|NA|1	NA|NA|1	+|-|-	0.472705459	1285	-0.231260093144484	-1.83601191173885	6.41070364843045
3663	chr1	+	ENSG00000126070.12	protein_coding,	protein_coding	4.32343	6.49731	3792	36396683	36450379	53697	protein_coding	KNOWN	EIF2C3	protein_coding	EIF2C3-001	36396683	1	1288	5.41037	1288	1	1	-776	4	0.181818182	0.045454545	0.090909091	22	NA	NA	NA	+	2	433|531	4|5	0.136363636363636|0.0588235294117647	0.181818181818182|0.264705882352941	0|0.0882352941176471	22|34	2|NA	1|NA	7|NA	-|-	0.445710858	1286	2.43572725928541	-2.5890511079104	6.84950115302722
3676	chr1	+	ENSG00000116863.8	processed_transcript,	protein_coding	1.04599	3.59062	3806	36554511	36558779	4269	protein_coding	KNOWN	ADPRHL2	processed_transcript	ADPRHL2-002	36554511	1	1292	2.318305	1292	1	2	-694.5|-364	4|5	0.0588235294117647|0.09375	0.0588235294117647|0.15625	0.176470588235294|0.09375	17|32	2|NA	2|NA	1|NA	+|+	2	284|1103	4|6	0.0357142857142857|0.25	0.178571428571429|0	0.0714285714285714|0.0714285714285714	28|28	NA|NA	NA|NA	NA|NA	+|+	0.599280144	1290	1.21307038215163	-1.81758740697393	6.80539278362539
3683	chr1	-	ENSG00000054116.7	processed_transcript,protein_coding,	protein_coding	50.9746	62.6363	3813	36603497	36615097	11601	protein_coding	KNOWN	TRAPPC3	protein_coding	TRAPPC3-003	36615097	1	1294	113.6109	1294	1	2	-1138|-1266.5	4|5	0.166666666666667|0.161290322580645	0.166666666666667|0.193548387096774	0.0833333333333333|0.0645161290322581	24|31	NA|NA	NA|NA	NA|NA	-|+	1	897	4	0.1	0.05	0	20	NA	NA	NA	+	0.534693061	1292	6.82795744558179	-1.61929264679505	7.80318943749787
3701	chr1	+	ENSG00000054118.9	protein_coding,	protein_coding	42.1185	50.6106	3831	36690034	36748285	58252	protein_coding	KNOWN	THRAP3	protein_coding	THRAP3-003	36690034	1	1296	46.36455	1296	1	0	NA	NA	NA	NA	NA	NA	NA	NA	NA	NA	1	438.5	6	0.128205128	0.153846154	0.128205128	39	NA	NA	NA	-	0.481303739	1294	5.5349502475202	-2.33573559994598	7.01696623529179
3706	chr1	+	ENSG00000214193.5	protein_coding,	protein_coding	1.04599	0.854909	3836	36772708	36786948	14241	protein_coding	KNOWN	SH3D21	protein_coding	SH3D21-201	36772708	1	1299	0.9504495	1299	1	3	-613.5|-268|-178.5	4|5|5	0.0344827586206897|0.138888888888889|0.037037037037037	0.103448275862069|0.222222222222222|0.222222222222222	0.137931034482759|0.194444444444444|0.037037037037037	29|36|27	NA|NA|NA	NA|NA|NA	NA|NA|NA	-|-|+	3	311|597|1125	6|4|3	0.214285714285714|0.230769230769231|0.0555555555555556	0.0952380952380952|0.115384615384615|0.166666666666667	0.0476190476190476|0.0769230769230769|0.0555555555555556	42|26|18	NA|NA|NA	NA|NA|NA	NA|NA|NA	+|-|+	0.524095181	1297	-0.0733181203386832	-1.41775229590662	4.05475969361479
3725	chr1	-	ENSG00000181817.5	protein_coding,	protein_coding	27.9628	65.0871	3855	36859031	36863493	4463	protein_coding	KNOWN	LSM10	protein_coding	LSM10-001	36863493	1	1304	46.52495	1304	1	0	NA	NA	NA	NA	NA	NA	NA	NA	NA	NA	0	NA	NA	NA	NA	NA	NA	NA	NA	NA	NA	0.519896021	1302	5.53993269471954	-2.15460224652988	6.73541084960329
3741	chr1	-	ENSG00000116898.7	processed_transcript,	protein_coding	28.3812	40.1237	3873	36921375	36929946	8572	protein_coding	KNOWN	MRPS15	processed_transcript	MRPS15-002	36929946	1	1308	34.25245	1308	1	1	-332.5	6	0.12195122	0	0.170731707	41	NA	NA	NA	-	2	723|230	4|4	0.192307692307692|0.230769230769231	0.0769230769230769|0.153846153846154	0.0769230769230769|0.0384615384615385	26|26	NA|5	NA|4	NA|5	-|-	0.526894621	1306	5.09813527935282	-1.94344424982882	6.98774580548936
3754	chr1	-	ENSG00000119535.13	protein_coding,protein_coding,protein_coding,	protein_coding	0	0.0569939	3887	36931644	36948879	17236	protein_coding	KNOWN	CSF3R	protein_coding	CSF3R-004	36948879	1	1309	0.08549085	1309	1	1	-1205.5	4	0.210526316	0	0.052631579	19	3	1	2	-	1	1192.5	6	0.161290323	0.032258065	0.064516129	31	NA	NA	NA	+	0.486902619	1307	-3.54808617171801	-5.60858420613736	2.3970847350381
3781	chr1	-	ENSG00000163877.7	processed_transcript,	protein_coding	10.1112	7.97915	3914	38018088	38019891	1804	protein_coding	KNOWN	SNIP1	processed_transcript	SNIP1-002	38019891	1	1321	9.045175	1321	1	0	NA	NA	NA	NA	NA	NA	NA	NA	NA	NA	0	NA	NA	NA	NA	NA	NA	NA	NA	NA	NA	0.49330134	1319	3.17714841541587	-2.32124302856471	7.31854624014953
3801	chr1	-	ENSG00000134697.6	processed_transcript,	protein_coding	28.4509	37.901	3934	38047826	38061528	13703	protein_coding	KNOWN	GNL2	processed_transcript	GNL2-007	38061528	1	1324	33.17595	1324	1	0	NA	NA	NA	NA	NA	NA	NA	NA	NA	NA	0	NA	NA	NA	NA	NA	NA	NA	NA	NA	NA	0.455708858	1322	5.05206587293695	-1.33790392173321	8.31950493274076
3813	chr1	-	ENSG00000116922.9	protein_coding,processed_transcript,	protein_coding	13.1795	18.922	3946	38147242	38156192	8951	protein_coding	KNOWN	C1orf109	protein_coding	C1orf109-001	38156192	1	1326	32.1015	1326	1	2	-411|-1783.5	4|6	0.142857142857143|0.0571428571428571	0.142857142857143|0.114285714285714	0.178571428571429|0.114285714285714	28|35	NA|NA	NA|NA	NA|NA	+|+	1	571.5	4	0.12	0.12	0.12	25	7	4	1	+	0.525894821	1324	5.00456880631597	-1.7107793086018	6.93459405565315
3831	chr1	+	ENSG00000185090.10	protein_coding,	protein_coding	0	0.0569939	3967	38259555	38266805	7251	protein_coding	KNOWN	MANEAL	protein_coding	MANEAL-005	38259555	1	1334	0.02849695	1334	1	2	-253|-107	8|4	0.116666666666667|0.03125	0.166666666666667|0.125	0.1|0	60|32	NA|NA	NA|NA	NA|NA	+|-	1	875	5	0.052631579	0.184210526	0.078947368	38	NA	NA	NA	-	0.48970206	1332	-5.13304867243917	-2.96809671547973	2.59439975021669
3837	chr1	+	ENSG00000197982.10	protein_coding,	protein_coding	1.67358	3.98958	3974	38273419	38275121	1703	protein_coding	KNOWN	C1orf122	protein_coding	C1orf122-003	38273419	1	1336	2.83158	1336	1	0	NA	NA	NA	NA	NA	NA	NA	NA	NA	NA	3	707|818.5|1012	5|4|5	0.131578947368421|0.0740740740740741|0	0.131578947368421|0.185185185185185|0.0833333333333333	0.0526315789473684|0.0740740740740741|0.166666666666667	38|27|24	NA|NA|NA	NA|NA|NA	NA|NA|NA	+|+|+	0.465306939	1334	1.50160729054344	-2.89116105923624	3.92339424639272
3846	chr1	-	ENSG00000188786.6	protein_coding,	protein_coding	4.39316	4.55951	3983	38280417	38325264	44848	protein_coding	KNOWN	MTF1	protein_coding	MTF1-201	38325264	1	1342	4.476335	1342	1	0	NA	NA	NA	NA	NA	NA	NA	NA	NA	NA	1	102	4	0.107142857	0.214285714	0.142857143	28	3	7	6	-	0.50829834	1340	2.16231800877935	-1.0874420661459	5.7765298063667
3867	chr1	-	ENSG00000183431.7	processed_transcript,	protein_coding	141.557	151.148	4004	38445063	38455667	10605	protein_coding	KNOWN	SF3A3	processed_transcript	SF3A3-005	38455667	1	1348	146.3525	1348	1	0	NA	NA	NA	NA	NA	NA	NA	NA	NA	NA	0	NA	NA	NA	NA	NA	NA	NA	NA	NA	NA	0.461707658	1346	7.19330357991358	-2.26746158917032	6.94669083178539
3877	chr1	+	ENSG00000183520.7	protein_coding,	protein_coding	683.171	1052.22	4014	38478414	38490496	12083	protein_coding	KNOWN	UTP11L	protein_coding	UTP11L-001	38478414	1	1351	867.6955	1351	1	0	NA	NA	NA	NA	NA	NA	NA	NA	NA	NA	0	NA	NA	NA	NA	NA	NA	NA	NA	NA	NA	0.485102979	1349	9.76104503692291	-2.54292055476513	8.68464963642762
3914	chr1	+	ENSG00000174574.9	protein_coding,protein_coding,	protein_coding	37.9346	77.0558	4052	39456960	39470526	13567	protein_coding	KNOWN	AKIRIN1	protein_coding	AKIRIN1-005	39456960	1	1374	114.9904	1374	1	2	-547|-223.5	5|7	0.0625|0.0697674418604651	0.03125|0.0930232558139535	0.21875|0.0930232558139535	32|43	NA|NA	NA|NA	NA|NA	-|+	3	376|499|726	4|4|7	0.0384615384615385|0.208333333333333|0.105263157894737	0|0.125|0.105263157894737	0.153846153846154|0.0833333333333333|0.105263157894737	26|24|38	NA|NA|NA	NA|NA|NA	NA|NA|NA	+|+|+	0.460507898	1371	6.84536961224432	-2.16880375543922	6.51877712979545
3916	chr1	+	ENSG00000168653.6	protein_coding,protein_coding,	protein_coding	1724.91	1756.61	4054	39491990	39500308	8319	protein_coding	KNOWN	NDUFS5	protein_coding	NDUFS5-002	39491990	1	1375	3481.52	1375	1	0	NA	NA	NA	NA	NA	NA	NA	NA	NA	NA	0	NA	NA	NA	NA	NA	NA	NA	NA	NA	NA	0.459308138	1372	11.7655015958203	-3.132957511155	7.78341328024937
3927	chr1	+	ENSG00000127603.15	processed_transcript,	protein_coding	7.53113	4.7305	4065	39680934	39726212	45279	protein_coding	KNOWN	MACF1	processed_transcript	MACF1-014	39680934	1	1379	6.130815	1379	1	0	NA	NA	NA	NA	NA	NA	NA	NA	NA	NA	2	551|1615	4|4	0.136363636363636|0.166666666666667	0|0	0.0909090909090909|0.233333333333333	22|30	NA|NA	NA|NA	NA|NA	+|-	0.446310738	1376	2.61607887135531	-4.70293774535777	5.71619463693234
3934	chr1	+	ENSG00000127603.15	retained_intron,	protein_coding	0.0697327	0	4072	39749763	39751002	1240	protein_coding	KNOWN	MACF1	retained_intron	MACF1-018	39749763	1	1381	0.03486635	1381	1	0	NA	NA	NA	NA	NA	NA	NA	NA	NA	NA	0	NA	NA	NA	NA	NA	NA	NA	NA	NA	NA	0.391521696	1378	-4.842020846954	-6.03079609136782	2.01798271631171
3951	chr1	+	ENSG00000127603.15	processed_transcript,	protein_coding	0.0697327	0.227976	4092	39934315	39952659	18345	protein_coding	KNOWN	MACF1	processed_transcript	MACF1-008	39934315	1	1387	0.14885435	1387	1	0	NA	NA	NA	NA	NA	NA	NA	NA	NA	NA	0	NA	NA	NA	NA	NA	NA	NA	NA	NA	NA	0.421115777	1384	-2.74802671253393	-6.3814230429681	2.6133848004229
3967	chr1	-	ENSG00000090621.8	retained_intron,	protein_coding	0.836792	0.626933	4110	40026488	40030198	3711	protein_coding	KNOWN	PABPC4	retained_intron	PABPC4-006	40030198	1	1393	0.7318625	1393	1	0	NA	NA	NA	NA	NA	NA	NA	NA	NA	NA	0	NA	NA	NA	NA	NA	NA	NA	NA	NA	NA	0.454509098	1390	-0.450355469877459	-5.82051443534939	3.41524174674617
3973	chr1	-	ENSG00000201457.1	snoRNA,	snoRNA	0.139465	0.341964	4116	40033046	40033180	135	snoRNA	KNOWN	SNORA55	snoRNA	SNORA55-201	40033180	1	1396	0.2407145	1396	1	0	NA	NA	NA	NA	NA	NA	NA	NA	NA	NA	0	NA	NA	NA	NA	NA	NA	NA	NA	NA	NA	0.442711458	1393	-2.05460504635279	-5.92182741974351	3.83808214630654
3977	chr1	-	ENSG00000090621.8	retained_intron,	protein_coding	5.16022	4.84448	4120	40035167	40035662	496	protein_coding	KNOWN	PABPC4	retained_intron	PABPC4-010	40035662	1	1397	5.00235	1397	1	0	NA	NA	NA	NA	NA	NA	NA	NA	NA	NA	0	NA	NA	NA	NA	NA	NA	NA	NA	NA	NA	0.455708858	1394	2.32260600226082	-6.09838198783092	3.6742094487225
4003	chr1	+	ENSG00000084072.12	protein_coding,protein_coding,protein_coding,protein_coding,	protein_coding	412.051	175.826	4147	40204573	40229586	25014	protein_coding	KNOWN	PPIE	protein_coding	PPIE-003	40204573	1	1406	1175.754	1406	1	2	-1069.5|-61.5	4|4	0.111111111111111|0.0869565217391304	0.111111111111111|0.130434782608696	0.185185185185185|0.0434782608695652	27|23	NA|NA	NA|NA	NA|NA	-|+	2	89|1755.5	4|4	0|0.0476190476190476	0.1|0.0476190476190476	0.15|0.0952380952380952	20|21	NA|1	NA|3	NA|1	+|+	0.481303739	1403	10.199370525019	-2.31190022929139	6.63895100741161
4069	chr1	-	ENSG00000131238.9	nonsense_mediated_decay,protein_coding,protein_coding,	protein_coding	19.4554	44.3983	4217	40544232	40562924	18693	protein_coding	KNOWN	PPT1	protein_coding	PPT1-002	40562924	1	1420	95.78055	1420	1	0	NA	NA	NA	NA	NA	NA	NA	NA	NA	NA	0	NA	NA	NA	NA	NA	NA	NA	NA	NA	NA	0.420515897	1417	6.58166081486297	-2.83655275316627	5.05190180365611
4073	chr1	+	ENSG00000117000.6	protein_coding,	protein_coding	11.0875	18.466	4221	40627045	40706593	79549	protein_coding	KNOWN	RLF	protein_coding	RLF-001	40627045	1	1422	14.77675	1422	1	1	-33	4	0.083333333	0.25	0	24	NA	NA	NA	+	1	299.5	4	0.12	0.16	0.04	25	NA	NA	NA	+	0.423315337	1419	3.88525709275653	-2.39976836680418	7.78281071488153
4076	chr1	+	ENSG00000117000.6	protein_coding,	protein_coding	0.209198	0.0569939	4224	40697159	40706592	9434	protein_coding	KNOWN	RLF	protein_coding	RLF-201	40697159	1	1424	0.13309595	1424	1	0	NA	NA	NA	NA	NA	NA	NA	NA	NA	NA	0	NA	NA	NA	NA	NA	NA	NA	NA	NA	NA	0.418516297	1421	-2.90946142299002	-6.25484014000165	2.87950522939787
4105	chr1	+	ENSG00000187815.5	protein_coding,	protein_coding	0.348663	0.968897	4253	40942887	40962015	19129	protein_coding	KNOWN	ZNF642	protein_coding	ZNF642-001	40942887	1	1436	0.65878	1436	1	0	NA	NA	NA	NA	NA	NA	NA	NA	NA	NA	1	130.5	5	0.085714286	0.314285714	0.057142857	35	NA	NA	NA	+	0.396320736	1433	-0.602131338151575	-2.28352707559362	4.02270309701016
4123	chr1	+	ENSG00000117010.11	protein_coding,protein_coding,	protein_coding	1.18546	1.65282	4271	40997335	41010709	13375	protein_coding	KNOWN	ZNF684	protein_coding	ZNF684-004	40997335	1	1441	2.83828	1441	1	0	NA	NA	NA	NA	NA	NA	NA	NA	NA	NA	0	NA	NA	NA	NA	NA	NA	NA	NA	NA	NA	0.395120976	1438	1.50501692015444	-2.05113004450635	4.51660629233779
4131	chr1	-	ENSG00000237899.1	processed_transcript,	processed_transcript	0	0.0569939	4279	41134761	41153260	18500	processed_transcript	NOVEL	RP4-739H11.3	processed_transcript	RP4-739H11.3-001	41153260	1	1446	0.02849695	1446	1	0	NA	NA	NA	NA	NA	NA	NA	NA	NA	NA	0	NA	NA	NA	NA	NA	NA	NA	NA	NA	NA	0.465906819	1443	-5.13304867243917	-6.21143122259149	2.2045717919849
4139	chr1	+	ENSG00000066136.13	protein_coding,protein_coding,	protein_coding	6.90354	5.81338	4287	41157471	41236771	79301	protein_coding	KNOWN	NFYC	protein_coding	NFYC-201	41157471	1	1447	12.71692	1447	1	1	-114	4	0.318181818	0	0	22	NA	NA	NA	+	0	NA	NA	NA	NA	NA	NA	NA	NA	NA	NA	0.432513497	1444	3.66867739139141	-3.06256517174085	6.74117811857665
4143	chr1	-	ENSG00000256776.1	protein_coding,	protein_coding	3.27744	3.19166	4291	41156052	41157738	1687	protein_coding	KNOWN	AL031289.2	protein_coding	AL031289.2-201	41157738	1	1448	3.23455	1448	1	0	NA	NA	NA	NA	NA	NA	NA	NA	NA	NA	1	381	4	0.318181818	0	0	22	NA	NA	NA	+	0.433913217	1445	1.69356501424978	-2.03330378285717	6.45882454843052
4145	chr1	+	ENSG00000066136.13	protein_coding,	protein_coding	16.0385	7.01025	4293	41175029	41237275	62247	protein_coding	KNOWN	NFYC	protein_coding	NFYC-004	41175029	1	1449	11.524375	1449	1	0	NA	NA	NA	NA	NA	NA	NA	NA	NA	NA	0	NA	NA	NA	NA	NA	NA	NA	NA	NA	NA	0.421515697	1446	3.52661660616232	-3.08687507613403	7.12987415200068
4166	chr1	+	ENSG00000171793.8	protein_coding,	protein_coding	20.083	20.2898	4316	41445427	41477736	32310	protein_coding	KNOWN	CTPS	protein_coding	CTPS-201	41445427	1	1458	20.1864	1458	1	1	-95	7	0.026315789	0.236842105	0.026315789	38	NA	NA	NA	-	2	322|454	5|3	0.105263157894737|0.0454545454545455	0.210526315789474|0.0454545454545455	0.0263157894736842|0.0909090909090909	38|22	NA|NA	NA|NA	NA|NA	+|-	0.49390122	1455	4.33531174130531	-1.5942471719308	6.68340700826266
4187	chr1	-	ENSG00000010803.12	processed_transcript,	protein_coding	0.139465	0.0569939	4337	41503034	41514432	11399	protein_coding	KNOWN	SCMH1	processed_transcript	SCMH1-007	41514432	1	1460	0.09822945	1460	1	0	NA	NA	NA	NA	NA	NA	NA	NA	NA	NA	0	NA	NA	NA	NA	NA	NA	NA	NA	NA	NA	0.426114777	1457	-3.34770056850069	-4.64403657724519	2.30362793961442
4266	chr1	+	ENSG00000186409.9	processed_transcript,	protein_coding	0.0697327	0	4417	43047105	43056132	9028	protein_coding	KNOWN	CCDC30	processed_transcript	CCDC30-010	43047105	1	1493	0.03486635	1493	1	0	NA	NA	NA	NA	NA	NA	NA	NA	NA	NA	0	NA	NA	NA	NA	NA	NA	NA	NA	NA	NA	0.398920216	1490	-4.842020846954	-6.15894471214168	2.23553624130467
4267	chr1	+	ENSG00000171960.6	protein_coding,	protein_coding	500.193	409.444	4418	43124096	43142429	18334	protein_coding	KNOWN	PPIH	protein_coding	PPIH-001	43124096	1	1494	454.8185	1494	1	1	-858.5	4	0.03030303	0.03030303	0.272727273	33	NA	NA	NA	-	0	NA	NA	NA	NA	NA	NA	NA	NA	NA	NA	0.425714857	1491	8.82914712763601	-2.53453738295364	7.35504956638793
4284	chr1	-	ENSG00000117385.10	protein_coding,	protein_coding	0.627594	0.569939	4437	43217396	43220658	3263	protein_coding	KNOWN	LEPRE1	protein_coding	LEPRE1-011	43220658	1	1498	0.5987665	1498	1	1	-904.5	4	0.148148148	0.037037037	0.111111111	27	NA	NA	NA	-	0	NA	NA	NA	NA	NA	NA	NA	NA	NA	NA	0.468306339	1495	-0.73993458764575	-5.93942684566649	2.28784105441577
4292	chr1	-	ENSG00000117385.10	retained_intron,	protein_coding	57.1111	59.6726	4446	43212046	43232693	20648	protein_coding	KNOWN	LEPRE1	retained_intron	LEPRE1-004	43232693	1	1500	58.39185	1500	1	0	NA	NA	NA	NA	NA	NA	NA	NA	NA	NA	1	327	4	0.076923077	0.230769231	0.076923077	26	NA	NA	NA	+	0.449910018	1497	5.86769511493273	-1.97372396935123	6.31903578160339
4295	chr1	+	ENSG00000164008.7	protein_coding,	protein_coding	19.8041	17.4971	4449	43232940	43241412	8473	protein_coding	KNOWN	C1orf50	protein_coding	C1orf50-001	43232940	1	1501	18.6506	1501	1	1	-574	4	0.076923077	0.230769231	0.076923077	26	NA	NA	NA	+	0	NA	NA	NA	NA	NA	NA	NA	NA	NA	NA	0.50909818	1498	4.22115013840277	-2.34011201047231	6.80909770932072
4303	chr1	+	ENSG00000164010.9	processed_transcript,	protein_coding	1.11572	1.02589	4459	43282795	43310654	27860	protein_coding	KNOWN	ERMAP	processed_transcript	ERMAP-004	43282795	1	1504	1.070805	1504	1	2	-1895|-52.5	4|9	0.0909090909090909|0	0|0.215686274509804	0.0454545454545455|0.0392156862745098	22|51	NA|NA	NA|NA	NA|NA	+|-	0	NA	NA	NA	NA	NA	NA	NA	NA	NA	NA	0.421715657	1501	0.0986957806045551	-2.3445016273217	5.06890193921477
4308	chr1	+	ENSG00000164010.9	protein_coding,	protein_coding	8.43766	11.0568	4464	43291231	43310660	19430	protein_coding	KNOWN	ERMAP	protein_coding	ERMAP-003	43291231	1	1506	9.74723	1506	1	0	NA	NA	NA	NA	NA	NA	NA	NA	NA	NA	0	NA	NA	NA	NA	NA	NA	NA	NA	NA	NA	0.394521096	1503	3.28499228726785	-3.06377100897245	6.53144037051781
4310	chr1	-	ENSG00000241784.1	processed_transcript,	processed_transcript	5.36942	4.44553	4466	43302603	43312033	9431	processed_transcript	NOVEL	RP11-342M1.2	processed_transcript	RP11-342M1.2-001	43312033	1	1507	4.907475	1507	1	3	-466|-505.5|-1909	4|4|5	0.0909090909090909|0.0952380952380952|0.142857142857143	0.227272727272727|0.0952380952380952|0.0714285714285714	0|0.142857142857143|0.0714285714285714	22|21|28	NA|NA|NA	NA|NA|NA	NA|NA|NA	-|-|+	0	NA	NA	NA	NA	NA	NA	NA	NA	NA	NA	0.462107578	1504	2.29498091823288	-1.87411088302423	4.97420701849716
4311	chr1	-	ENSG00000228192.2	processed_transcript,processed_transcript,	processed_transcript	25.4524	20.9168	4467	43307569	43312058	4490	processed_transcript	NOVEL	RP11-342M1.3	processed_transcript	RP11-342M1.3-002	43312058	1	1508	46.3692	1508	1	3	-441|-480.5|-1884	4|4|5	0.0909090909090909|0.0952380952380952|0.142857142857143	0.227272727272727|0.0952380952380952|0.0714285714285714	0|0.142857142857143|0.0714285714285714	22|21|28	NA|NA|NA	NA|NA|NA	NA|NA|NA	-|-|+	0	NA	NA	NA	NA	NA	NA	NA	NA	NA	NA	0.461707658	1505	5.53509493123989	-1.73075139727505	5.10026190429259
4312	chr1	-	ENSG00000243153.1	processed_transcript,	processed_transcript	25.6616	20.9168	4468	43300352	43312093	11742	processed_transcript	NOVEL	RP11-342M1.4	processed_transcript	RP11-342M1.4-001	43312093	1	1509	23.2892	1509	1	3	-406|-445.5|-1849	4|4|5	0.0909090909090909|0.0952380952380952|0.142857142857143	0.227272727272727|0.0952380952380952|0.0714285714285714	0|0.142857142857143|0.0714285714285714	22|21|28	NA|NA|NA	NA|NA|NA	NA|NA|NA	-|-|+	0	NA	NA	NA	NA	NA	NA	NA	NA	NA	NA	0.463307339	1506	4.54158917772272	-1.60869421032905	5.26236466811411
4330	chr1	+	ENSG00000227533.1	processed_transcript,	lincRNA	2.09198	1.8808	4486	43424720	43449029	24310	lincRNA	NOVEL	RP5-848E13.3	processed_transcript	RP5-848E13.3-002	43424720	1	1515	1.98639	1515	1	4	-1268.5|-851|-724|-33	5|4|4|5	0.151515151515152|0|0.125|0.0882352941176471	0.0606060606060606|0.272727272727273|0.25|0.117647058823529	0.181818181818182|0|0.0416666666666667|0.0588235294117647	33|22|24|34	NA|NA|NA|NA	NA|NA|NA|NA	NA|NA|NA|NA	-|+|-|+	0	NA	NA	NA	NA	NA	NA	NA	NA	NA	NA	0.550889822	1512	0.990148903746439	-2.31836183673582	5.41958533568697
4344	chr1	-	ENSG00000117395.5	processed_transcript,	protein_coding	49.2313	99.0555	4500	43637112	43637953	842	protein_coding	KNOWN	EBNA1BP2	processed_transcript	EBNA1BP2-006	43637953	1	1521	74.1434	1521	1	2	-306.5|-388.5	9|7	0.30188679245283|0.0666666666666667	0.0377358490566038|0.2	0|0.0444444444444444	53|45	NA|NA	NA|NA	NA|NA	+|+	1	262.5	4	0.086956522	0.086956522	0.086956522	23	2	3	3	-	0.414317137	1518	6.21224636934668	-2.24198680063594	7.03877172438509
4345	chr1	+	ENSG00000243710.3	protein_coding,	protein_coding	0.139465	0.113988	4501	43638001	43676549	38549	protein_coding	KNOWN	WDR65	protein_coding	WDR65-001	43638001	1	1522	0.1267265	1522	1	1	-310.5	4	0.086956522	0.086956522	0.086956522	23	2	3	3	-	2	258.5|340.5	9|7	0.30188679245283|0.0666666666666667	0.0377358490566038|0.2	0|0.0444444444444444	53|45	NA|NA	NA|NA	NA|NA	+|+	0.450309938	1519	-2.98020985437876	-2.31764243514608	3.15836564898001
4363	chr1	+	ENSG00000066056.7	protein_coding,protein_coding,	protein_coding	0.0697327	0	4520	43766690	43788779	22090	protein_coding	KNOWN	TIE1	protein_coding	TIE1-002	43766690	1	1529	0.0697327	1529	1	1	-91.5	6	0.096774194	0.032258065	0.129032258	31	NA	NA	NA	-	0	NA	NA	NA	NA	NA	NA	NA	NA	NA	NA	0.448110378	1526	-3.842020846954	-5.21116397779743	2.11396342021032
4402	chr1	-	ENSG00000159479.12	protein_coding,protein_coding,	protein_coding	174.68	241.027	4559	43849588	43855479	5892	protein_coding	KNOWN	MED8	protein_coding	MED8-002	43855479	1	1535	415.707	1535	1	0	NA	NA	NA	NA	NA	NA	NA	NA	NA	NA	1	1535.5	3	0.052631579	0.052631579	0.210526316	19	NA	NA	NA	-	0.444511098	1532	8.6994232311704	-1.67624944441176	6.85504009622155
4403	chr1	+	ENSG00000223526.2	protein_coding,protein_coding,	protein_coding	2.23145	1.8808	4560	43855553	43872564	17012	protein_coding	KNOWN	C1orf84	protein_coding	C1orf84-201	43855553	1	1536	4.11225	1536	1	1	-1609.5	3	0.052631579	0.052631579	0.210526316	19	NA	NA	NA	-	0	NA	NA	NA	NA	NA	NA	NA	NA	NA	NA	0.472505499	1533	2.03992797435587	-1.64884664941579	6.11114353929291
4438	chr1	+	ENSG00000066135.7	protein_coding,	protein_coding	7.60086	8.83406	4600	44115805	44170411	54607	protein_coding	KNOWN	KDM4A	protein_coding	KDM4A-201	44115805	1	1543	8.21746	1543	1	0	NA	NA	NA	NA	NA	NA	NA	NA	NA	NA	3	197.5|327.5|497	4|4|4	0.0434782608695652|0.12|0.153846153846154	0.0434782608695652|0.12|0.115384615384615	0.0869565217391304|0.12|0.0769230769230769	23|25|26	NA|NA|2	NA|NA|3	NA|NA|7	+|+|+	0.473505299	1540	3.03869252873886	-1.50187168285964	5.66526137746087
4476	chr1	-	ENSG00000237950.1	processed_transcript,	processed_transcript	1.95252	1.02589	4638	44410046	44412223	2178	processed_transcript	PUTATIVE	RP11-7O11.3	processed_transcript	RP11-7O11.3-002	44412223	1	1557	1.489205	1557	1	2	-939.5|-1761.5	6|5	0.0930232558139535|0.103448275862069	0.162790697674419|0.172413793103448	0.0930232558139535|0.103448275862069	43|29	NA|NA	NA|NA	NA|NA	-|-	1	1232	4	0.2	0	0.05	20	NA	NA	NA	-	0.560087982	1554	0.574542365153188	-1.13607744496048	6.16404158780233
4477	chr1	+	ENSG00000117408.5	protein_coding,	protein_coding	0.697327	0.911903	4639	44412611	44433694	21084	protein_coding	KNOWN	IPO13	protein_coding	IPO13-001	44412611	1	1558	0.804615	1558	1	1	-1620	4	0.2	0	0.05	20	NA	NA	NA	-	2	551.5|1373.5	6|5	0.0930232558139535|0.103448275862069	0.162790697674419|0.172413793103448	0.0930232558139535|0.103448275862069	43|29	NA|NA	NA|NA	NA|NA	-|-	0.50229954	1555	-0.313629461293821	-1.96976279022026	5.34447974571201
4485	chr1	+	ENSG00000132768.9	processed_transcript,nonsense_mediated_decay,	protein_coding	93.4418	77.6257	4647	44435672	44436685	1014	protein_coding	KNOWN	DPH2	processed_transcript	DPH2-003	44435672	1	1559	171.0675	1559	1	3	-1621|-1077|-100	4|4|4	0.0454545454545455|0.1875|0.0714285714285714	0.0454545454545455|0.03125|0.107142857142857	0.136363636363636|0.125|0.107142857142857	22|32|28	1|NA|NA	1|NA|NA	5|NA|NA	+|+|+	1	1051	4	0.090909091	0.136363636	0.090909091	22	4	1	5	-	0.528094381	1556	7.4184218874017	-1.30580618649612	6.35575941406299
4499	chr1	+	ENSG00000117410.8	protein_coding,	protein_coding	173.355	242.11	4662	44440616	44443885	3270	protein_coding	KNOWN	ATP6V0B	protein_coding	ATP6V0B-012	44440616	1	1560	207.7325	1560	1	0	NA	NA	NA	NA	NA	NA	NA	NA	NA	NA	3	174.5|364.5|1250.5	4|5|4	0.037037037037037|0.0689655172413793|0.08	0.222222222222222|0.172413793103448|0.08	0.111111111111111|0.0689655172413793|0.12	27|29|25	7|NA|NA	7|NA|NA	1|NA|NA	+|+|+	0.552289542	1557	7.69858313499353	-1.68086770268154	7.10939166934864
4523	chr1	+	ENSG00000159214.8	processed_transcript,	protein_coding	0	0.398958	4687	44457446	44461827	4382	protein_coding	KNOWN	CCDC24	processed_transcript	CCDC24-005	44457446	1	1562	0.199479	1562	1	2	-1087|-17.5	6|5	0.138888888888889|0.08	0.0833333333333333|0.08	0.0833333333333333|0.12	36|25	NA|NA	NA|NA	NA|NA	-|+	3	236|370|1222	4|4|4	0.178571428571429|0.153846153846154|0.136363636363636	0.0357142857142857|0.0384615384615385|0.136363636363636	0.0714285714285714|0.0769230769230769|0.0909090909090909	28|26|22	NA|NA|2	NA|NA|3	NA|NA|5	+|-|+	0.525294941	1559	-2.32569121906896	-2.73125417687676	2.95221743248013
4536	chr1	-	ENSG00000196517.7	protein_coding,protein_coding,	protein_coding	0.627594	0.626933	4700	44476398	44497134	20737	protein_coding	KNOWN	SLC6A9	protein_coding	SLC6A9-007	44497134	1	1563	1.254527	1563	1	1	-128.5	4	0.222222222	0	0.074074074	27	NA	NA	NA	-	5	1100.5|1039.5|889|434.5|174	4|5|4|4|4	0|0.0740740740740741|0.0555555555555556|0.217391304347826|0.115384615384615	0.173913043478261|0.185185185185185|0|0|0.115384615384615	0.0434782608695652|0.037037037037037|0.166666666666667|0.0434782608695652|0.0769230769230769	23|27|18|23|26	NA|NA|NA|1|NA	NA|NA|NA|3|NA	NA|NA|NA|4|NA	-|-|+|-|-	0.553289342	1560	0.327143520844279	-3.73130218374777	4.44319403390577
4539	chr1	+	ENSG00000230615.1	processed_transcript,	lincRNA	0.209198	0	4703	44514049	44542084	28036	lincRNA	NOVEL	RP5-1198O20.4	processed_transcript	RP5-1198O20.4-004	44514049	1	1564	0.104599	1564	1	0	NA	NA	NA	NA	NA	NA	NA	NA	NA	NA	1	1014	5	0.153846154	0.076923077	0.115384615	26	NA	NA	NA	-	0.481503699	1561	-3.25705903586405	-3.20297040360837	3.41988632176566
4557	chr1	+	ENSG00000178028.8	protein_coding,protein_coding,	protein_coding	7.39167	10.8288	4721	44679145	44680552	1408	protein_coding	KNOWN	DMAP1	protein_coding	DMAP1-007	44679145	1	1574	18.22047	1574	1	0	NA	NA	NA	NA	NA	NA	NA	NA	NA	NA	1	562.5	6	0.255319149	0.085106383	0.106382979	47	NA	NA	NA	+	0.402119576	1571	4.18748826906156	-2.95237785879233	4.0992427459739
4621	chr1	-	ENSG00000199377.1	snRNA,	snRNA	8.01926	9.347	4786	45187458	45187574	117	snRNA	KNOWN	RNU5F	snRNA	RNU5F-201	45187574	1	1585	8.68313	1585	1	1	-1902.5	4	0.130434783	0.130434783	0.217391304	23	2	2	7	-	0	NA	NA	NA	NA	NA	NA	NA	NA	NA	NA	0.557288542	1582	3.11821518339633	-3.30764423979521	2.68171395870458
4629	chr1	-	ENSG00000200169.1	snRNA,	snRNA	0.0697327	0	4794	45196727	45196842	116	snRNA	KNOWN	RNU5D	snRNA	RNU5D-201	45196842	1	1588	0.03486635	1588	1	0	NA	NA	NA	NA	NA	NA	NA	NA	NA	NA	0	NA	NA	NA	NA	NA	NA	NA	NA	NA	NA	0.468506299	1585	-4.842020846954	-3.22438475715706	2.91383287295885
4643	chr1	+	ENSG00000142937.7	protein_coding,	protein_coding	60.8766	60.4706	4808	45241245	45244451	3207	protein_coding	KNOWN	RPS8	protein_coding	RPS8-003	45241245	1	1592	60.6736	1592	1	1	-1328	6	0.157894737	0	0.157894737	38	NA	NA	NA	+	1	220.5	5	0	0.322580645	0.129032258	31	NA	NA	NA	+	0.472305539	1589	5.92299700948982	-2.98741702578798	8.87475204280761
4646	chr1	-	ENSG00000225721.1	processed_transcript,	processed_transcript	0.139465	0	4811	45224796	45241482	16687	processed_transcript	NOVEL	RP11-269F19.2	processed_transcript	RP11-269F19.2-002	45241482	1	1593	0.0697325	1593	1	0	NA	NA	NA	NA	NA	NA	NA	NA	NA	NA	2	1565|16.5	6|5	0.157894736842105|0	0|0.32258064516129	0.157894736842105|0.129032258064516	38|31	NA|NA	NA|NA	NA|NA	+|+	0.515296941	1590	-3.84202498474619	-4.30486140177842	5.65763365989356
4647	chr1	+	ENSG00000200913.1	snoRNA,	snoRNA	0.348663	0.113988	4812	45242162	45242265	104	snoRNA	KNOWN	SNORD46	snoRNA	SNORD46-201	45242162	1	1594	0.2313255	1594	1	1	-696.5	5	0	0.322580645	0.129032258	31	NA	NA	NA	+	0	NA	NA	NA	NA	NA	NA	NA	NA	NA	NA	0.50029994	1591	-2.11200378569761	-5.26562203955039	7.78761645802969
4649	chr1	+	ENSG00000142937.7	processed_transcript,	protein_coding	0.209198	0.227976	4814	45243222	45244335	1114	protein_coding	KNOWN	RPS8	processed_transcript	RPS8-007	45243222	1	1595	0.218587	1595	1	1	-1756.5	5	0	0.322580645	0.129032258	31	NA	NA	NA	+	0	NA	NA	NA	NA	NA	NA	NA	NA	NA	NA	0.50789842	1592	-2.19372049256569	-5.32221666794803	6.69239620455254
4650	chr1	+	ENSG00000202031.1	snoRNA,	snoRNA	0.906525	0.341964	4815	45243515	45243584	70	snoRNA	KNOWN	SNORD38A	snoRNA	SNORD38A-201	45243515	1	1596	0.6242445	1596	1	0	NA	NA	NA	NA	NA	NA	NA	NA	NA	NA	0	NA	NA	NA	NA	NA	NA	NA	NA	NA	NA	0.515896821	1593	-0.679816889759394	-5.62985805016317	6.46043751025752
4651	chr1	+	ENSG00000142937.7	processed_transcript,	protein_coding	0.557862	0.113988	4816	45243575	45244411	837	protein_coding	KNOWN	RPS8	processed_transcript	RPS8-008	45243575	1	1597	0.335925	1597	1	0	NA	NA	NA	NA	NA	NA	NA	NA	NA	NA	0	NA	NA	NA	NA	NA	NA	NA	NA	NA	NA	0.516696661	1594	-1.5737889279726	-5.70312563635426	6.27908826939788
4652	chr1	+	ENSG00000207421.1	snoRNA,	snoRNA	0	0.113988	4817	45244062	45244128	67	snoRNA	KNOWN	SNORD38B	snoRNA	SNORD38B-201	45244062	1	1598	0.056994	1598	1	0	NA	NA	NA	NA	NA	NA	NA	NA	NA	NA	0	NA	NA	NA	NA	NA	NA	NA	NA	NA	NA	0.525294941	1595	-4.13304614112656	-5.77240678119488	5.79284955105912
4665	chr1	+	ENSG00000222009.4	protein_coding,protein_coding,	protein_coding	0.0697327	0	4830	45274154	45279801	5648	protein_coding	KNOWN	BTBD19	protein_coding	BTBD19-201	45274154	1	1603	0.0697327	1603	1	1	-1013.5	4	0.157894737	0.105263158	0.105263158	19	1	5	1	-	2	315|1973	4|4	0.107142857142857|0.0769230769230769	0.0714285714285714|0.0769230769230769	0.142857142857143|0.115384615384615	28|26	NA|3	NA|1	NA|6	-|+	0.605478904	1600	-3.842020846954	-2.75248564211197	4.57069222890661
4674	chr1	-	ENSG00000202444.1	snRNA,	snRNA	0.278931	0.398958	4839	45285555	45285669	115	snRNA	NOVEL	U5.11	snRNA	U5.11-201	45285669	1	1604	0.3389445	1604	1	0	NA	NA	NA	NA	NA	NA	NA	NA	NA	NA	0	NA	NA	NA	NA	NA	NA	NA	NA	NA	NA	0.537892422	1601	-1.56087903429817	-3.14184391605006	3.70573213058377
4683	chr1	-	ENSG00000070785.12	processed_transcript,processed_transcript,	protein_coding	103.065	165.909	4850	45424233	45452267	28035	protein_coding	KNOWN	EIF2B3	processed_transcript	EIF2B3-007	45452267	1	1610	268.974	1610	1	1	-142	4	0.115384615	0.153846154	0	26	NA	NA	NA	+	0	NA	NA	NA	NA	NA	NA	NA	NA	NA	NA	0.464907019	1607	8.07132291317397	-2.3525842089591	7.3302911034435
4695	chr1	-	ENSG00000126107.9	protein_coding,	protein_coding	7.2522	14.5335	4862	45468212	45477001	8790	protein_coding	KNOWN	HECTD3	protein_coding	HECTD3-001	45477001	1	1613	10.89285	1613	1	2	-1038|-1758	4|4	0.25|0.125	0|0.125	0.0833333333333333|0.0833333333333333	24|24	NA|NA	NA|NA	NA|NA	-|+	3	1785.5|1510|924.5	4|4|5	0.142857142857143|0.166666666666667|0.162162162162162	0.0952380952380952|0.1|0.135135135135135	0.0952380952380952|0.166666666666667|0.0810810810810811	21|30|37	7|NA|NA	1|NA|NA	1|NA|NA	-|+|-	0.50929814	1610	3.4453095643628	-2.95237785879233	6.1497344303872
4704	chr1	+	ENSG00000126088.7	protein_coding,protein_coding,	protein_coding	1925.95	1506.69	4871	45477926	45481245	3320	protein_coding	KNOWN	UROD	protein_coding	UROD-201	45477926	1	1614	3432.64	1614	1	1	-1849.5	5	0.162162162	0.135135135	0.081081081	37	NA	NA	NA	-	3	113|833|1558.5	4|4|5	0.25|0.125|0.137931034482759	0|0.125|0.206896551724138	0.0833333333333333|0.0833333333333333|0.0344827586206897	24|24|29	NA|NA|NA	NA|NA|NA	NA|NA|NA	-|+|+	0.569486103	1611	11.7451028464582	-2.57179323411344	4.46593378041988
4717	chr1	-	ENSG00000234315.1	processed_pseudogene,	pseudogene	0.139465	0	4884	45535649	45536101	453	pseudogene	KNOWN	RP11-69J16.4	processed_pseudogene	RP11-69J16.4-001	45536101	1	1615	0.0697325	1615	1	1	-835.5	5	0.171428571	0.028571429	0.142857143	35	NA	NA	NA	-	0	NA	NA	NA	NA	NA	NA	NA	NA	NA	NA	0.350129974	1612	-3.84202498474619	-6.28827605254528	2.36719688255988
4723	chr1	-	ENSG00000132781.11	retained_intron,	protein_coding	0.348663	0.113988	4891	45794945	45797755	2811	protein_coding	KNOWN	MUTYH	retained_intron	MUTYH-027	45797755	1	1621	0.2313255	1621	1	2	-992|-1140.5	4|4	0.25|0.0689655172413793	0.0416666666666667|0.137931034482759	0.0833333333333333|0.172413793103448	24|29	5|NA	2|NA	4|NA	-|-	1	90.5	4	0.12	0.08	0.12	25	NA	NA	NA	+	0.50669866	1618	-2.11200378569761	-5.66602677941543	2.31550161494308
4751	chr1	-	ENSG00000132781.11	protein_coding,nonsense_mediated_decay,protein_coding,	protein_coding	2.78931	1.08288	4921	45794914	45806060	11147	protein_coding	KNOWN	MUTYH	protein_coding	MUTYH-002	45806060	1	1628	5.808285	1628	1	0	NA	NA	NA	NA	NA	NA	NA	NA	NA	NA	2	601|500.5	4|6	0.15625|0.0512820512820513	0.09375|0.128205128205128	0.1875|0.205128205128205	32|39	NA|NA	NA|NA	NA|NA	-|-	0.516296741	1625	2.53811224500014	-3.75448001959488	6.28644088323592
4758	chr1	+	ENSG00000132773.7	processed_transcript,	protein_coding	0.209198	0.113988	4928	45806968	45808531	1564	protein_coding	KNOWN	TOE1	processed_transcript	TOE1-005	45806968	1	1629	0.161593	1629	1	2	-1509|-1408.5	4|6	0.15625|0.0512820512820513	0.09375|0.128205128205128	0.1875|0.205128205128205	32|39	NA|NA	NA|NA	NA|NA	-|-	0	NA	NA	NA	NA	NA	NA	NA	NA	NA	NA	0.49430114	1626	-2.62956339112945	-5.17423070805405	5.86415087107234
4766	chr1	-	ENSG00000070759.11	protein_coding,protein_coding,	protein_coding	0.0697327	1.19687	4936	45809555	45956840	147286	protein_coding	KNOWN	TESK2	protein_coding	TESK2-201	45956840	1	1632	1.2666027	1632	1	1	-63	4	0.15	0.05	0.1	20	1	5	1	-	1	440	5	0.113636364	0.227272727	0.113636364	44	NA	NA	NA	+	0.479904019	1629	0.340964059895824	-2.29977338029798	3.54505121078518
4770	chr1	-	ENSG00000236624.4	protein_coding,nonsense_mediated_decay,protein_coding,	protein_coding	2.30118	1.59583	4940	45960581	45965646	5066	protein_coding	KNOWN	CCDC163P	protein_coding	CCDC163P-006	45965646	1	1633	5.845515	1633	1	0	NA	NA	NA	NA	NA	NA	NA	NA	NA	NA	1	1457.5	4	0	0.142857143	0.285714286	21	3	3	3	+	0.478904219	1630	2.54733013428915	-2.32485251497071	4.01394252561919
4772	chr1	+	ENSG00000132763.9	protein_coding,	protein_coding	0	0	4942	45965725	45976739	11015	protein_coding	KNOWN	MMACHC	protein_coding	MMACHC-001	45965725	1	1634	3.244265	1634	1	1	-1536.5	4	0	0.142857143	0.285714286	21	3	3	3	+	0	NA	NA	NA	NA	NA	NA	NA	NA	NA	NA	0.518496301	1631	1.69789166745013	-2.45012384975579	5.18068007580641
4786	chr1	+	ENSG00000117448.9	processed_transcript,protein_coding,	protein_coding	96.3009	58.5328	4958	46016739	46035721	18983	protein_coding	KNOWN	AKR1A1	protein_coding	AKR1A1-002	46016739	1	1639	154.8337	1639	1	2	-1494|-39.5	5|4	0.236842105263158|0.105263157894737	0.0526315789473684|0.157894736842105	0.105263157894737|0	38|19	NA|NA	NA|NA	NA|NA	+|-	0	NA	NA	NA	NA	NA	NA	NA	NA	NA	NA	0.49510098	1636	7.27457570215809	-2.9669682321225	7.19570756820731
4817	chr1	-	ENSG00000159592.6	processed_transcript,	protein_coding	0.0697327	0.0569939	4991	46093629	46095387	1759	protein_coding	KNOWN	GPBP1L1	processed_transcript	GPBP1L1-013	46095387	1	1642	0.0633633	1642	1	0	NA	NA	NA	NA	NA	NA	NA	NA	NA	NA	1	252.5	2	0	0	0.058823529	17	NA	NA	NA	-	0.438112378	1639	-3.9802087159472	-5.93060029596339	2.31387766218025
4822	chr1	-	ENSG00000234329.1	processed_pseudogene,	pseudogene	0.0697327	0.0569939	4996	46116711	46117498	788	pseudogene	KNOWN	RP11-767N6.2	processed_pseudogene	RP11-767N6.2-001	46117498	1	1644	0.0633633	1644	1	0	NA	NA	NA	NA	NA	NA	NA	NA	NA	NA	0	NA	NA	NA	NA	NA	NA	NA	NA	NA	NA	0.382523495	1641	-3.9802087159472	-6.17971074249583	3.46730257037454
4831	chr1	+	ENSG00000159596.6	protein_coding,	protein_coding	0.0697327	0	5005	46152886	46160115	7230	protein_coding	KNOWN	TMEM69	protein_coding	TMEM69-001	46152886	1	1646	0.03486635	1646	1	3	-607|-472|-257.5	4|4|4	0.125|0.0909090909090909|0.0526315789473684	0.0833333333333333|0.181818181818182|0.105263157894737	0.0833333333333333|0|0.105263157894737	24|22|19	NA|NA|1	NA|NA|4	NA|NA|1	-|-|-	2	1122.5|1536	4|4	0.238095238095238|0.0416666666666667	0.142857142857143|0.0833333333333333	0.0476190476190476|0.208333333333333	21|24	2|7	1|1	6|3	+|+	0.442311538	1643	-4.842020846954	-2.35479634916362	5.96618534447165
4832	chr1	-	ENSG00000159592.6	processed_transcript,processed_transcript,	protein_coding	37.5859	13.1656	5006	46126470	46153785	27316	protein_coding	KNOWN	GPBP1L1	processed_transcript	GPBP1L1-005	46153785	1	1647	50.7515	1647	1	2	-223.5|-637	4|4	0.238095238095238|0.0416666666666667	0.142857142857143|0.0833333333333333	0.0476190476190476|0.208333333333333	21|24	2|7	1|1	6|3	+|+	3	1506|1371|1156.5	4|4|4	0.125|0.0909090909090909|0.0526315789473684	0.0833333333333333|0.181818181818182|0.105263157894737	0.0833333333333333|0|0.105263157894737	24|22|19	NA|NA|1	NA|NA|4	NA|NA|1	-|-|-	0.450109978	1644	5.66537855778776	-3.52458304214084	4.83694295860228
4833	chr1	+	ENSG00000159596.6	processed_transcript,	protein_coding	188.906	116.211	5007	46153868	46159517	5650	protein_coding	KNOWN	TMEM69	processed_transcript	TMEM69-002	46153868	1	1648	152.5585	1648	1	3	-1589|-1454|-1239.5	4|4|4	0.125|0.0909090909090909|0.0526315789473684	0.0833333333333333|0.181818181818182|0.105263157894737	0.0833333333333333|0|0.105263157894737	24|22|19	NA|NA|1	NA|NA|4	NA|NA|1	-|-|-	2	140.5|554	4|4	0.238095238095238|0.0416666666666667	0.142857142857143|0.0833333333333333	0.0476190476190476|0.208333333333333	21|24	2|7	1|1	6|3	+|+	0.476304739	1645	7.2532187536062	-3.48043796872321	7.56072547096089
4859	chr1	-	ENSG00000117461.10	processed_transcript,	protein_coding	0.836792	0.398958	5033	46527622	46598583	70962	protein_coding	KNOWN	PIK3R3	processed_transcript	PIK3R3-006	46598583	1	1658	0.617875	1658	1	0	NA	NA	NA	NA	NA	NA	NA	NA	NA	NA	1	224	5	0.115384615	0.115384615	0.076923077	26	NA	NA	NA	-	0.457508498	1655	-0.694613093522314	-1.67948060339946	4.3464872797023
4906	chr1	+	ENSG00000173660.7	processed_transcript,	protein_coding	716.782	792.273	5080	46769370	46782448	13079	protein_coding	KNOWN	UQCRH	processed_transcript	UQCRH-005	46769370	1	1669	754.5275	1669	1	3	-1806|-1632.5|-649.5	4|5|4	0.0454545454545455|0.0344827586206897|0.0571428571428571	0.136363636363636|0.103448275862069|0.228571428571429	0.0909090909090909|0.172413793103448|0	22|29|35	NA|NA|NA	NA|NA|NA	NA|NA|NA	-|-|-	0	NA	NA	NA	NA	NA	NA	NA	NA	NA	NA	0.554689062	1666	9.55942967288668	-2.71695536933066	7.81986855653458
4935	chr1	+	ENSG00000197587.5	protein_coding,	protein_coding	0.139465	0.0569939	5110	46972669	46979898	7230	protein_coding	KNOWN	DMBX1	protein_coding	DMBX1-001	46972669	1	1679	0.09822945	1679	1	2	-1386|-225.5	4|4	0.0909090909090909|0.0740740740740741	0.0454545454545455|0.148148148148148	0.0909090909090909|0.259259259259259	22|27	NA|7	NA|4	NA|4	+|-	2	183.5|1829.5	4|5	0.12|0.0540540540540541	0.2|0.0540540540540541	0.12|0.135135135135135	25|37	NA|NA	NA|NA	NA|NA	+|-	0.441711658	1675	-3.34770056850069	-5.18468690789818	2.78487603395661
4970	chr1	-	ENSG00000079277.13	protein_coding,protein_coding,	protein_coding	1.32492	2.22276	5146	47042261	47082515	40255	protein_coding	KNOWN	MKNK1	protein_coding	MKNK1-020	47082515	1	1685	3.54768	1685	1	1	-1193	5	0.117647059	0.117647059	0.117647059	34	NA	NA	NA	+	3	835.5|452.5|330.5	4|4|7	0.16|0.0869565217391304|0.113207547169811	0.04|0.130434782608696|0.0566037735849057	0.12|0.0869565217391304|0.132075471698113	25|23|53	NA|NA|NA	NA|NA|NA	NA|NA|NA	-|-|-	0.5104979	1681	1.82687588471412	-2.75248564211197	3.87095420393728
4971	chr1	-	ENSG00000142961.10	processed_transcript,	protein_coding	0.906525	1.59583	5147	47075674	47082556	6883	protein_coding	KNOWN	MOBKL2C	processed_transcript	MOBKL2C-003	47082556	1	1686	1.2511775	1686	1	1	-1152	5	0.117647059	0.117647059	0.117647059	34	NA	NA	NA	+	3	876.5|493.5|371.5	4|4|7	0.16|0.0869565217391304|0.113207547169811	0.04|0.130434782608696|0.0566037735849057	0.12|0.0869565217391304|0.132075471698113	25|23|53	NA|NA|NA	NA|NA|NA	NA|NA|NA	-|-|-	0.50709858	1682	0.323286473919756	-2.97602079830876	3.59852921400135
5026	chr1	-	ENSG00000225506.1	processed_transcript,	processed_transcript	0.139465	0.113988	5205	47643841	47644943	1103	processed_transcript	NOVEL	RP1-18D14.3	processed_transcript	RP1-18D14.3-001	47644943	1	1706	0.1267265	1706	1	1	-1844	4	0	0.136363636	0.181818182	22	1	2	6	-	1	1497.5	4	0.04	0.12	0.16	25	NA	NA	NA	+	0.568086383	1702	-2.98020985437876	-3.46761323181705	3.09939234334718
5031	chr1	-	ENSG00000162367.6	processed_transcript,	protein_coding	1.60385	0.28497	5210	47684360	47689748	5389	protein_coding	KNOWN	TAL1	processed_transcript	TAL1-004	47689748	1	1708	0.94441	1708	1	6	-515.5|-613.5|-1340.5|-1510.5|-1888|-1995	4|4|8|5|4|5	0.12|0.130434782608696|0.0930232558139535|0|0.25|0.230769230769231	0|0.0434782608695652|0.209302325581395|0.296296296296296|0.0416666666666667|0.0384615384615385	0.12|0.173913043478261|0.0465116279069767|0|0.0833333333333333|0.0769230769230769	25|23|43|27|24|26	NA|6|NA|NA|NA|NA	NA|1|NA|NA|NA|NA	NA|3|NA|NA|NA|NA	-|-|-|+|+|+	0	NA	NA	NA	NA	NA	NA	NA	NA	NA	NA	0.563887223	1704	-0.0825147770882488	-5.50668059442996	5.07709670914016
5045	chr1	-	ENSG00000123473.10	protein_coding,protein_coding,protein_coding,	protein_coding	13.04	10.9428	5224	47715811	47779819	64009	protein_coding	KNOWN	STIL	protein_coding	STIL-202	47779819	1	1711	35.9742	1711	1	0	NA	NA	NA	NA	NA	NA	NA	NA	NA	NA	0	NA	NA	NA	NA	NA	NA	NA	NA	NA	NA	0.467106579	1707	5.16889069932713	-1.52327612175846	7.0762018119738
5159	chr1	-	ENSG00000213478.2	processed_pseudogene,	pseudogene	0.0697327	0.0569939	5340	51623460	51624143	684	pseudogene	KNOWN	CFLP2	processed_pseudogene	CFLP2-001	51624143	1	1775	0.0633633	1775	1	0	NA	NA	NA	NA	NA	NA	NA	NA	NA	NA	0	NA	NA	NA	NA	NA	NA	NA	NA	NA	NA	0.397720456	1771	-3.9802087159472	-6.00277264538857	1.91188843390988
5164	chr1	+	ENSG00000123091.4	protein_coding,	protein_coding	0.488129	1.31086	5345	51701943	51739127	37185	protein_coding	KNOWN	RNF11	protein_coding	RNF11-001	51701943	1	1780	0.8994945	1780	1	0	NA	NA	NA	NA	NA	NA	NA	NA	NA	NA	3	200.5|231|1970.5	3|2|6	0|0|0.255813953488372	0.0588235294117647|0.0555555555555556|0.116279069767442	0.0588235294117647|0|0.116279069767442	17|18|43	NA|NA|NA	NA|NA|NA	NA|NA|NA	+|-|-	0.436512697	1776	-0.15281363480803	-2.08745747462593	6.70109679455777
5169	chr1	+	ENSG00000123091.4	processed_transcript,	protein_coding	0	0.0569939	5350	51735590	51737208	1619	protein_coding	KNOWN	RNF11	processed_transcript	RNF11-003	51735590	1	1784	0.02849695	1784	1	1	-52.5	4	0.217391304	0.130434783	0.043478261	23	3	6	1	-	0	NA	NA	NA	NA	NA	NA	NA	NA	NA	NA	0.410917816	1780	-5.13304867243917	-6.14867272107835	2.55369891264857
5177	chr1	-	ENSG00000085831.11	protein_coding,	protein_coding	0	0.170982	5358	51775071	51791625	16555	protein_coding	KNOWN	TTC39A	protein_coding	TTC39A-015	51791625	1	1785	0.085491	1785	1	3	-62.5|-1072.5|-1115.5	4|4|4	0.16|0.173913043478261|0.217391304347826	0.04|0.0434782608695652|0	0.16|0.0869565217391304|0.0434782608695652	25|23|23	7|7|NA	1|1|NA	5|1|NA	-|+|-	0	NA	NA	NA	NA	NA	NA	NA	NA	NA	NA	0.553689262	1781	-3.5480836404054	-3.4454406178514	2.62820831644549
5189	chr1	+	ENSG00000232027.1	processed_pseudogene,	pseudogene	0.0697327	0.227976	5370	51837951	51838812	862	pseudogene	KNOWN	RP11-275F13.3	processed_pseudogene	RP11-275F13.3-001	51837951	1	1788	0.14885435	1788	1	0	NA	NA	NA	NA	NA	NA	NA	NA	NA	NA	0	NA	NA	NA	NA	NA	NA	NA	NA	NA	NA	0.413717257	1784	-2.74802671253393	-5.88725984695828	2.92679212140266
5192	chr1	-	ENSG00000085832.12	ambiguous_orf,	protein_coding	0.139465	0.113988	5373	51859884	51869123	9240	protein_coding	KNOWN	EPS15	ambiguous_orf	EPS15-008	51869123	1	1790	0.1267265	1790	1	0	NA	NA	NA	NA	NA	NA	NA	NA	NA	NA	0	NA	NA	NA	NA	NA	NA	NA	NA	NA	NA	0.400119976	1786	-2.98020985437876	-6.15894471214168	2.1372992556407
5208	chr1	+	ENSG00000117859.14	protein_coding,protein_coding,nonsense_mediated_decay,nonsense_mediated_decay,	protein_coding	22.2447	14.4195	5389	52082764	52253638	170875	protein_coding	KNOWN	OSBPL9	nonsense_mediated_decay	OSBPL9-015	52082764	1	1798	54.9963	1798	1	1	-69	8	0.020833333	0.229166667	0.083333333	48	NA	NA	NA	-	0	NA	NA	NA	NA	NA	NA	NA	NA	NA	NA	0.412717457	1794	5.78126265622994	-2.47236912340219	6.63938523780122
5213	chr1	+	ENSG00000117859.14	retained_intron,	protein_coding	0.139465	0	5395	52179675	52222329	42655	protein_coding	KNOWN	OSBPL9	retained_intron	OSBPL9-013	52179675	1	1801	0.0697325	1801	1	1	-1585	6	0.263157895	0.052631579	0.026315789	38	NA	NA	NA	+	0	NA	NA	NA	NA	NA	NA	NA	NA	NA	NA	0.48990202	1797	-3.84202498474619	-6.26589956595634	2.62512482208158
5221	chr1	+	ENSG00000117859.14	protein_coding,	protein_coding	79.1466	114.843	5403	52195529	52222041	26513	protein_coding	KNOWN	OSBPL9	protein_coding	OSBPL9-011	52195529	1	1803	96.9948	1803	1	2	-274.5|-41	4|9	0|0.161290322580645	0.19047619047619|0.0806451612903226	0.142857142857143|0.0806451612903226	21|62	4|NA	3|NA	1|NA	+|+	1	192.5	4	0.148148148	0.222222222	0.074074074	27	NA	NA	NA	-	0.418916217	1799	6.59983549976131	-2.02036968928747	7.14575668772149
5230	chr1	-	ENSG00000078618.13	processed_transcript,	protein_coding	0	0.113988	5414	52254889	52255494	606	protein_coding	KNOWN	NRD1	processed_transcript	NRD1-010	52255494	1	1804	0.056994	1804	1	0	NA	NA	NA	NA	NA	NA	NA	NA	NA	NA	0	NA	NA	NA	NA	NA	NA	NA	NA	NA	NA	0.452909418	1800	-4.13304614112656	-5.90444010415103	2.84923408775168
5239	chr1	-	ENSG00000078618.13	processed_transcript,	protein_coding	14.6439	10.4299	5424	52254884	52306126	51243	protein_coding	KNOWN	NRD1	processed_transcript	NRD1-004	52306126	1	1808	12.5369	1808	1	0	NA	NA	NA	NA	NA	NA	NA	NA	NA	NA	0	NA	NA	NA	NA	NA	NA	NA	NA	NA	NA	0.405918816	1804	3.64810875183745	-6.13847334985948	3.65069298594123
5245	chr1	-	ENSG00000078618.13	processed_transcript,	protein_coding	298.038	400.154	5430	52327786	52344395	16610	protein_coding	KNOWN	NRD1	processed_transcript	NRD1-006	52344395	1	1811	349.096	1811	1	2	-18.5|-52.5	4|4	0.130434782608696|0.19047619047619	0.0434782608695652|0.0952380952380952	0.130434782608696|0	23|21	NA|1	NA|4	NA|4	-|-	0	NA	NA	NA	NA	NA	NA	NA	NA	NA	NA	0.448910218	1807	8.44748001612049	-1.87834802791178	7.98256113679572
5256	chr1	-	ENSG00000198841.3	protein_coding,	protein_coding	1.18546	3.13467	5441	52497775	52499488	1714	protein_coding	KNOWN	KTI12	protein_coding	KTI12-001	52499488	1	1817	2.160065	1817	1	0	NA	NA	NA	NA	NA	NA	NA	NA	NA	NA	0	NA	NA	NA	NA	NA	NA	NA	NA	NA	NA	0.418516297	1813	1.11107472616963	-2.82321772265971	6.71703717863129
5257	chr1	-	ENSG00000117862.6	processed_transcript,	protein_coding	131.376	128.179	5443	52486586	52520848	34263	protein_coding	KNOWN	TXNDC12	processed_transcript	TXNDC12-002	52520848	1	1818	129.7775	1818	1	0	NA	NA	NA	NA	NA	NA	NA	NA	NA	NA	0	NA	NA	NA	NA	NA	NA	NA	NA	NA	NA	0.447310538	1814	7.01989646947412	-2.93021539071458	6.32389924700482
5273	chr1	+	ENSG00000157077.10	protein_coding,	protein_coding	0.209198	0	5459	52682052	52812358	130307	protein_coding	KNOWN	ZFYVE9	protein_coding	ZFYVE9-001	52682052	1	1828	0.104599	1828	1	0	NA	NA	NA	NA	NA	NA	NA	NA	NA	NA	0	NA	NA	NA	NA	NA	NA	NA	NA	NA	NA	0.376324735	1824	-3.25705903586405	-5.60858420613736	2.86824763063473
5284	chr1	-	ENSG00000154222.7	processed_transcript,protein_coding,	protein_coding	7.6706	11.9117	5472	52818805	52831841	13037	protein_coding	KNOWN	CC2D1B	protein_coding	CC2D1B-202	52831841	1	1832	19.5823	1832	1	0	NA	NA	NA	NA	NA	NA	NA	NA	NA	NA	1	48	4	0.066666667	0.333333333	0.033333333	30	5	6	7	-	0.455108978	1828	4.29147831865023	-1.2835094275781	6.71453919379409
5291	chr1	-	ENSG00000085840.7	protein_coding,	protein_coding	90.5828	66.3409	5479	52838501	52870131	31631	protein_coding	KNOWN	ORC1	protein_coding	ORC1-001	52870131	1	1834	78.46185	1834	1	1	-1781	3	0.090909091	0.136363636	0	22	NA	NA	NA	-	1	244.5	4	0.12	0.16	0.08	25	NA	NA	NA	-	0.436112777	1830	6.29391944705435	-2.31764243514608	7.03319587986599
5293	chr1	+	ENSG00000134748.11	processed_transcript,	protein_coding	24.1972	30.2638	5481	52870292	52874746	4455	protein_coding	KNOWN	PRPF38A	processed_transcript	PRPF38A-001	52870292	1	1835	27.2305	1835	1	1	-405.5	4	0.12	0.16	0.08	25	NA	NA	NA	-	1	1620	3	0.090909091	0.136363636	0	22	NA	NA	NA	-	0.438312338	1831	4.76715156793737	-2.72265786891438	7.97652961893534
5295	chr1	+	ENSG00000239063.1	snoRNA,	snoRNA	0.0697327	0	5483	52877114	52877194	81	snoRNA	NOVEL	snoU13.377	snoRNA	snoU13.377-201	52877114	1	1836	0.03486635	1836	1	0	NA	NA	NA	NA	NA	NA	NA	NA	NA	NA	0	NA	NA	NA	NA	NA	NA	NA	NA	NA	NA	0.411717656	1832	-4.842020846954	-6.09838198783092	3.01338668981846
5307	chr1	-	ENSG00000134744.9	nonsense_mediated_decay,	protein_coding	7.74033	8.83406	5499	52943410	53018741	75332	protein_coding	KNOWN	ZCCHC11	nonsense_mediated_decay	ZCCHC11-014	53018741	1	1837	8.287195	1837	1	2	-53|-465.5	7|4	0.239130434782609|0.0434782608695652	0|0.217391304347826	0.0217391304347826|0.0434782608695652	46|23	NA|NA	NA|NA	NA|NA	+|+	1	179	5	0.113636364	0.204545455	0.113636364	44	NA	NA	NA	-	0.468706259	1833	3.05088386958907	-3.1976661280296	5.82526096992748
5320	chr1	-	ENSG00000162377.4	protein_coding,	protein_coding	43.0251	49.0148	5512	53152508	53164038	11531	protein_coding	KNOWN	C1orf163	protein_coding	C1orf163-001	53164038	1	1841	46.01995	1841	1	1	-11	4	0	0.136363636	0.045454545	22	NA	NA	NA	+	1	366.5	4	0.08	0.08	0.28	25	5	3	3	-	0.431113777	1837	5.52418751098324	-2.60651793540768	5.42070392702842
5327	chr1	-	ENSG00000228929.1	processed_pseudogene,	pseudogene	0.0697327	0	5519	53237866	53238320	455	pseudogene	KNOWN	RP11-159C21.4	processed_pseudogene	RP11-159C21.4-001	53238320	1	1846	0.03486635	1846	1	0	NA	NA	NA	NA	NA	NA	NA	NA	NA	NA	0	NA	NA	NA	NA	NA	NA	NA	NA	NA	NA	0.438112378	1842	-4.842020846954	-5.5132547459144	2.85777741878323
5362	chr1	+	ENSG00000116171.11	protein_coding,protein_coding,protein_coding,	protein_coding	19.037	17.3831	5554	53392958	53516642	123685	protein_coding	KNOWN	SCP2	protein_coding	SCP2-007	53392958	1	1855	54.63015	1855	1	0	NA	NA	NA	NA	NA	NA	NA	NA	NA	NA	0	NA	NA	NA	NA	NA	NA	NA	NA	NA	NA	0.447510498	1851	5.77162547918922	-2.66937279362669	4.23806662428395
5368	chr1	-	ENSG00000236360.1	retrotransposed,	pseudogene	0	0.227976	5560	53458868	53459251	384	pseudogene	KNOWN	RP11-334A14.2	retrotransposed	RP11-334A14.2-201	53459251	1	1858	0.113988	1858	1	0	NA	NA	NA	NA	NA	NA	NA	NA	NA	NA	0	NA	NA	NA	NA	NA	NA	NA	NA	NA	NA	0.430313937	1854	-3.13304614112656	-5.9752831814676	2.29259832612831
5374	chr1	+	ENSG00000116171.11	nonsense_mediated_decay,protein_coding,protein_coding,	protein_coding	411.632	403.859	5566	53480638	53516734	36097	protein_coding	KNOWN	SCP2	nonsense_mediated_decay	SCP2-014	53480638	1	1861	407.7455	1861	1	0	NA	NA	NA	NA	NA	NA	NA	NA	NA	NA	0	NA	NA	NA	NA	NA	NA	NA	NA	NA	NA	0.407918416	1857	8.67152514479034	-3.54296256870385	5.59386098357165
5399	chr1	-	ENSG00000162384.7	protein_coding,	protein_coding	73.568	86.6878	5591	53679771	53686289	6519	protein_coding	KNOWN	C1orf123	protein_coding	C1orf123-001	53686289	1	1872	80.1279	1872	1	1	-65	6	0.03125	0.28125	0	32	NA	NA	NA	+	2	212.5|40.5	5|4	0.129032258064516|0.161290322580645	0.129032258064516|0.129032258064516	0.0967741935483871|0.0967741935483871	31|31	NA|NA	NA|NA	NA|NA	-|-	0.470305939	1868	6.32423276178139	-2.02388573097709	6.01183949244941
5402	chr1	-	ENSG00000162385.6	processed_transcript,	protein_coding	246.784	224.955	5594	53698794	53704180	5387	protein_coding	KNOWN	MAGOH	processed_transcript	MAGOH-004	53704180	1	1873	235.8695	1873	1	0	NA	NA	NA	NA	NA	NA	NA	NA	NA	NA	0	NA	NA	NA	NA	NA	NA	NA	NA	NA	NA	0.441711658	1869	7.88184506726028	-1.91215709276852	7.91151049225406
5404	chr1	-	ENSG00000157193.10	processed_transcript,	protein_coding	0.0697327	0.227976	5598	53722915	53728169	5255	protein_coding	KNOWN	LRP8	processed_transcript	LRP8-007	53728169	1	1875	0.14885435	1875	1	0	NA	NA	NA	NA	NA	NA	NA	NA	NA	NA	0	NA	NA	NA	NA	NA	NA	NA	NA	NA	NA	0.50369926	1870	-2.74802671253393	-5.74894144880748	2.41829171724677
5419	chr1	-	ENSG00000230138.1	processed_transcript,	processed_transcript	0	0.0569939	5614	53832340	53833917	1578	processed_transcript	NOVEL	RP11-117D22.2	processed_transcript	RP11-117D22.2-001	53833917	1	1884	0.02849695	1884	1	0	NA	NA	NA	NA	NA	NA	NA	NA	NA	NA	0	NA	NA	NA	NA	NA	NA	NA	NA	NA	NA	0.559088182	1879	-5.13304867243917	-3.63316590632125	2.27625159555517
5426	chr1	-	ENSG00000201003.1	snoRNA,	snoRNA	0.0697327	0	5621	54236691	54236826	136	snoRNA	NOVEL	SNORA58.1	snoRNA	SNORA58.1-201	54236826	1	1889	0.03486635	1889	1	0	NA	NA	NA	NA	NA	NA	NA	NA	NA	NA	0	NA	NA	NA	NA	NA	NA	NA	NA	NA	NA	0.369926015	1884	-4.842020846954	-6.26589956595634	1.99977531214656
5429	chr1	-	ENSG00000058804.9	protein_coding,	protein_coding	151.948	74.947	5624	54233563	54303969	70407	protein_coding	KNOWN	TMEM48	protein_coding	TMEM48-201	54303969	1	1891	113.4475	1891	1	0	NA	NA	NA	NA	NA	NA	NA	NA	NA	NA	1	134.5	4	0	0.235294118	0.058823529	17	2	2	1	-	0.432913417	1886	6.82588100700585	-3.00005767536854	7.51450559011654
5435	chr1	-	ENSG00000058799.8	processed_transcript,processed_transcript,protein_coding,	protein_coding	7.39167	7.12424	5630	54317407	54355453	38047	protein_coding	KNOWN	YIPF1	protein_coding	YIPF1-001	54355453	1	1893	21.773865	1893	1	1	-137	5	0.166666667	0.125	0	24	NA	NA	NA	-	0	NA	NA	NA	NA	NA	NA	NA	NA	NA	NA	0.478904219	1888	4.44452561272191	-2.13609328978681	3.36856961840693
5447	chr1	+	ENSG00000211452.6	protein_coding,protein_coding,nonsense_mediated_decay,protein_coding,protein_coding,	protein_coding	0	0.0569939	5642	54359884	54375672	15789	protein_coding	KNOWN	DIO1	protein_coding	DIO1-009	54359884	1	1894	0.14248475	1894	1	0	NA	NA	NA	NA	NA	NA	NA	NA	NA	NA	0	NA	NA	NA	NA	NA	NA	NA	NA	NA	NA	0.484703059	1889	-2.8111205775518	-5.50013626455636	2.65749757090982
5455	chr1	-	ENSG00000081870.6	protein_coding,	protein_coding	1.95252	3.24865	5650	54387236	54411975	24740	protein_coding	KNOWN	HSPB11	protein_coding	HSPB11-002	54411975	1	1897	2.600585	1897	1	9	-69|-107.5|-319.5|-365|-415.5|-473.5|-563|-622|-967	4|4|8|4|5|5|4|4|4	0.0769230769230769|0.130434782608696|0.0888888888888889|0.0769230769230769|0.102564102564103|0.0740740740740741|0.230769230769231|0.0454545454545455|0.136363636363636	0.269230769230769|0.0434782608695652|0.0666666666666667|0.153846153846154|0.0769230769230769|0.148148148148148|0|0.0909090909090909|0.0454545454545455	0|0.0434782608695652|0.0888888888888889|0.0769230769230769|0.179487179487179|0.148148148148148|0.192307692307692|0.181818181818182|0.0909090909090909	26|23|45|26|39|27|26|22|22	NA|NA|NA|NA|NA|NA|2|NA|1	NA|NA|NA|NA|NA|NA|3|NA|4	NA|NA|NA|NA|NA|NA|6|NA|3	-|-|+|+|+|+|+|+|+	4	566|464.5|335|109.5	6|7|5|6	0.0588235294117647|0.0512820512820513|0.0294117647058824|0.027027027027027	0.117647058823529|0.153846153846154|0.176470588235294|0.297297297297297	0.147058823529412|0.102564102564103|0.117647058823529|0.135135135135135	34|39|34|37	NA|NA|NA|NA	NA|NA|NA|NA	NA|NA|NA|NA	-|-|-|-	0.462107578	1892	1.37883619312519	-2.14499900125915	4.63868653421873
5457	chr1	+	ENSG00000116212.10	protein_coding,	protein_coding	7.6706	11.2278	5652	54412031	54426141	14111	protein_coding	KNOWN	LRRC42	protein_coding	LRRC42-004	54412031	1	1898	9.4492	1898	1	4	-622|-520.5|-391|-165.5	6|7|5|6	0.0588235294117647|0.0512820512820513|0.0294117647058824|0.027027027027027	0.117647058823529|0.153846153846154|0.176470588235294|0.297297297297297	0.147058823529412|0.102564102564103|0.117647058823529|0.135135135135135	34|39|34|37	NA|NA|NA|NA	NA|NA|NA|NA	NA|NA|NA|NA	-|-|-|-	9	13|51.5|263.5|309|359.5|417.5|507|566|911	4|4|8|4|5|5|4|4|4	0.0769230769230769|0.130434782608696|0.0888888888888889|0.0769230769230769|0.102564102564103|0.0740740740740741|0.230769230769231|0.0454545454545455|0.136363636363636	0.269230769230769|0.0434782608695652|0.0666666666666667|0.153846153846154|0.0769230769230769|0.148148148148148|0|0.0909090909090909|0.0454545454545455	0|0.0434782608695652|0.0888888888888889|0.0769230769230769|0.179487179487179|0.148148148148148|0.192307692307692|0.181818181818182|0.0909090909090909	26|23|45|26|39|27|26|22|22	NA|NA|NA|NA|NA|NA|2|NA|1	NA|NA|NA|NA|NA|NA|3|NA|4	NA|NA|NA|NA|NA|NA|6|NA|3	-|-|+|+|+|+|+|+|+	0.481903619	1893	3.24019219125026	-1.96074927873398	6.40581838836383
5460	chr1	+	ENSG00000245332.1	lincRNA,	lincRNA	0.418396	0.0569939	5655	54447917	54452234	4318	lincRNA	KNOWN	AL031427.1	lincRNA	AL031427.1-201	54447917	1	1900	0.23769495	1900	1	0	NA	NA	NA	NA	NA	NA	NA	NA	NA	NA	0	NA	NA	NA	NA	NA	NA	NA	NA	NA	NA	0.484103179	1895	-2.07281684237416	-4.66584365813394	3.36689247823152
5477	chr1	+	ENSG00000116205.6	protein_coding,	protein_coding	10.3204	13.3366	5672	54519274	54565416	46143	protein_coding	KNOWN	TCEANC2	protein_coding	TCEANC2-001	54519274	1	1905	11.8285	1905	1	0	NA	NA	NA	NA	NA	NA	NA	NA	NA	NA	0	NA	NA	NA	NA	NA	NA	NA	NA	NA	NA	0.451709658	1900	3.56419522860148	-2.48928113883782	4.71227533271937
5485	chr1	-	ENSG00000256407.1	processed_transcript,	protein_coding	0	0.0569939	5680	54606897	54638367	31471	protein_coding	NOVEL	RP11-446E24.4	processed_transcript	RP11-446E24.4-002	54638367	1	1911	0.02849695	1911	1	1	-1063	4	0.115384615	0.153846154	0.192307692	26	4	5	3	+	0	NA	NA	NA	NA	NA	NA	NA	NA	NA	NA	0.516496701	1906	-5.13304867243917	-5.60858420613736	2.75261524458371
5495	chr1	-	ENSG00000215883.5	protein_coding,protein_coding,	protein_coding	26.0103	27.6421	5691	54640292	54665685	25394	protein_coding	KNOWN	CYB5RL	protein_coding	CYB5RL-203	54665685	1	1913	53.6524	1913	1	0	NA	NA	NA	NA	NA	NA	NA	NA	NA	NA	0	NA	NA	NA	NA	NA	NA	NA	NA	NA	NA	0.465106979	1908	5.74557080250765	-1.61045526313804	5.18269937224573
5497	chr1	-	ENSG00000256407.1	nonsense_mediated_decay,	protein_coding	8.36792	10.2589	5693	54609065	54665746	56682	protein_coding	NOVEL	RP11-446E24.4	nonsense_mediated_decay	RP11-446E24.4-001	54665746	1	1914	9.31341	1914	1	0	NA	NA	NA	NA	NA	NA	NA	NA	NA	NA	0	NA	NA	NA	NA	NA	NA	NA	NA	NA	NA	0.464907019	1909	3.21930949102288	-1.73939621610374	5.37132805815909
5500	chr1	+	ENSG00000116221.9	processed_transcript,	protein_coding	32.7046	50.7816	5696	54665877	54675804	9928	protein_coding	KNOWN	MRPL37	processed_transcript	MRPL37-002	54665877	1	1915	41.7431	1915	1	0	NA	NA	NA	NA	NA	NA	NA	NA	NA	NA	0	NA	NA	NA	NA	NA	NA	NA	NA	NA	NA	0.48830234	1910	5.38346583933709	-1.91541860316858	7.93057993187859
5502	chr1	-	ENSG00000231581.1	processed_transcript,	processed_transcript	0.209198	0.113988	5699	54690181	54691156	976	processed_transcript	NOVEL	RP5-997D24.5	processed_transcript	RP5-997D24.5-001	54691156	1	1916	0.161593	1916	1	3	-698|-1376.5|-1512.5	4|4|7	0.2|0.238095238095238|0.176470588235294	0.0666666666666667|0.0476190476190476|0.0392156862745098	0.0666666666666667|0.0476190476190476|0.117647058823529	30|21|51	NA|NA|NA	NA|NA|NA	NA|NA|NA	+|+|+	1	838.5	4	0.19047619	0.047619048	0.095238095	21	1	1	7	-	0.549090182	1911	-2.62956339112945	-5.32221666794803	2.55566330581588
5524	chr1	+	ENSG00000162390.12	processed_transcript,	protein_coding	0.209198	0.0569939	5722	55007930	55075797	67868	protein_coding	KNOWN	ACOT11	processed_transcript	ACOT11-003	55007930	1	1927	0.13309595	1927	1	0	NA	NA	NA	NA	NA	NA	NA	NA	NA	NA	0	NA	NA	NA	NA	NA	NA	NA	NA	NA	NA	0.457908418	1922	-2.90946142299002	-3.9435274322445	2.08044518459256
5548	chr1	+	ENSG00000243725.1	retained_intron,	protein_coding	82.3543	63.1493	5746	55181538	55183440	1903	protein_coding	KNOWN	TTC4	retained_intron	TTC4-004	55181538	1	1932	72.7518	1932	1	0	NA	NA	NA	NA	NA	NA	NA	NA	NA	NA	0	NA	NA	NA	NA	NA	NA	NA	NA	NA	NA	0.522495501	1927	6.1849110380141	-1.88419425532867	7.30404530832206
5551	chr1	-	ENSG00000162396.5	protein_coding,	protein_coding	11.7848	14.5904	5749	55222571	55230187	7617	protein_coding	KNOWN	PARS2	protein_coding	PARS2-001	55230187	1	1933	13.1876	1933	1	1	-295.5	4	0.074074074	0.148148148	0.074074074	27	NA	NA	NA	-	0	NA	NA	NA	NA	NA	NA	NA	NA	NA	NA	0.48930214	1928	3.72111012853332	-1.31295720868088	5.59591465897122
5563	chr1	-	ENSG00000116133.6	protein_coding,	protein_coding	44.35	82.5272	5763	55315306	55352891	37586	protein_coding	KNOWN	DHCR24	protein_coding	DHCR24-001	55352891	1	1941	63.4386	1941	1	3	-1.5|-191|-233.5	4|4|4	0.0344827586206897|0.0666666666666667|0.12	0.344827586206897|0.166666666666667|0.12	0.137931034482759|0.133333333333333|0.16	29|30|25	7|5|1	6|3|5	4|7|5	-|+|+	0	NA	NA	NA	NA	NA	NA	NA	NA	NA	NA	0.450909818	1936	5.98728902804552	-0.989950678032418	6.82231431092477
5572	chr1	+	ENSG00000169174.9	protein_coding,	protein_coding	18.7581	4.16056	5772	55505221	55530525	25305	protein_coding	KNOWN	PCSK9	protein_coding	PCSK9-001	55505221	1	1946	11.45933	1946	1	0	NA	NA	NA	NA	NA	NA	NA	NA	NA	NA	1	512	4	0.125	0.083333333	0.125	24	4	2	5	+	0.455508898	1941	3.51845079047132	-3.57355270633795	6.2009001192178
5582	chr1	-	ENSG00000162402.7	protein_coding,	protein_coding	12.4124	25.2483	5782	55532032	55681039	149008	protein_coding	KNOWN	USP24	protein_coding	USP24-001	55681039	1	1947	18.83035	1947	1	0	NA	NA	NA	NA	NA	NA	NA	NA	NA	NA	2	1279|98.5	5|4	0.125|0.04	0.125|0.2	0.09375|0.16	32|25	NA|7	NA|3	NA|3	-|+	0.443511298	1942	4.23498791048324	-2.89330325740227	6.18531506203943
5584	chr1	+	ENSG00000231090.1	processed_transcript,	processed_transcript	0	0.113988	5784	55683534	55699850	16317	processed_transcript	PUTATIVE	RP11-101C11.1	processed_transcript	RP11-101C11.1-001	55683534	1	1949	0.056994	1949	1	0	NA	NA	NA	NA	NA	NA	NA	NA	NA	NA	0	NA	NA	NA	NA	NA	NA	NA	NA	NA	NA	0.50789842	1944	-4.13304614112656	-4.66584365813394	2.7091532134686
5604	chr1	-	ENSG00000162407.8	processed_transcript,	protein_coding	0	0.683927	5804	56961948	56982678	20731	protein_coding	KNOWN	PPAP2B	processed_transcript	PPAP2B-003	56982678	1	1968	0.3419635	1968	1	0	NA	NA	NA	NA	NA	NA	NA	NA	NA	NA	0	NA	NA	NA	NA	NA	NA	NA	NA	NA	NA	0.459508098	1963	-1.54808574983227	-4.05901396890801	2.46982791639634
5663	chr1	-	ENSG00000185839.2	processed_pseudogene,	pseudogene	0.627594	0.968897	5864	59096513	59097202	690	pseudogene	KNOWN	RP4-592A1.2	processed_pseudogene	RP4-592A1.2-001	59097202	1	2002	0.7982455	2002	1	0	NA	NA	NA	NA	NA	NA	NA	NA	NA	NA	1	771.5	4	0.24	0.08	0.08	25	4	3	6	-	0.427914417	1997	-0.325095580065352	-4.5296558037243	2.81954088630187
5668	chr1	-	ENSG00000162601.5	processed_transcript,	protein_coding	41.7699	36.1342	5869	59158078	59165749	7672	protein_coding	KNOWN	MYSM1	processed_transcript	MYSM1-004	59165749	1	2003	38.95205	2003	1	0	NA	NA	NA	NA	NA	NA	NA	NA	NA	NA	0	NA	NA	NA	NA	NA	NA	NA	NA	NA	NA	0.465506899	1998	5.28362735249413	-1.68364563053656	7.6643617774524
5673	chr1	-	ENSG00000177606.5	protein_coding,	protein_coding	2.92877	1.70982	5874	59246465	59249785	3321	protein_coding	KNOWN	JUN	protein_coding	JUN-001	59249785	1	2006	2.319295	2006	1	5	-200.5|-368.5|-416.5|-803.5|-1587.5	4|5|4|4|4	0.24|0.162162162162162|0.0869565217391304|0.148148148148148|0.2	0.08|0.189189189189189|0.173913043478261|0.148148148148148|0.08	0|0.0540540540540541|0.0434782608695652|0.037037037037037|0	25|37|23|27|25	NA|NA|NA|NA|NA	NA|NA|NA|NA|NA	NA|NA|NA|NA|NA	-|+|+|+|+	0	NA	NA	NA	NA	NA	NA	NA	NA	NA	NA	0.48870226	2001	1.21368633355416	-0.865135011671585	4.80081588772462
5674	chr1	+	ENSG00000234807.3	processed_transcript,	lincRNA	0.0697327	0	5875	59250823	59365384	114562	lincRNA	NOVEL	RP4-794H19.2	processed_transcript	RP4-794H19.2-201	59250823	1	2007	0.03486635	2007	1	4	-837.5|-669.5|-621.5|-234.5	4|5|4|4	0.24|0.162162162162162|0.0869565217391304|0.148148148148148	0.08|0.189189189189189|0.173913043478261|0.148148148148148	0|0.0540540540540541|0.0434782608695652|0.037037037037037	25|37|23|27	NA|NA|NA|NA	NA|NA|NA|NA	NA|NA|NA|NA	-|+|+|+	1	549.5	4	0.2	0.08	0	25	NA	NA	NA	+	0.551489702	2002	-4.842020846954	-3.91713396549581	2.53251073642338
5680	chr1	+	ENSG00000230812.1	processed_transcript,	processed_transcript	0.0697327	0	5881	59486059	59498735	12677	processed_transcript	NOVEL	RP4-794H19.4	processed_transcript	RP4-794H19.4-002	59486059	1	2011	0.03486635	2011	1	0	NA	NA	NA	NA	NA	NA	NA	NA	NA	NA	0	NA	NA	NA	NA	NA	NA	NA	NA	NA	NA	0.472305539	2006	-4.842020846954	-3.88055081537922	2.13138437741368
5737	chr1	+	ENSG00000162599.10	protein_coding,	protein_coding	6.48514	5.07246	5938	61548280	61921198	372919	protein_coding	KNOWN	NFIA	protein_coding	NFIA-003	61548280	1	2028	5.7788	2028	1	3	-396.5|-241.5|-125.5	5|4|4	0.0857142857142857|0.0740740740740741|0.16	0.142857142857143|0|0.2	0|0.0740740740740741|0	35|27|25	NA|NA|7	NA|NA|3	NA|NA|3	+|-|+	3	261.5|858.5|1083.5	9|4|5	0.0350877192982456|0.0526315789473684|0.0857142857142857	0.210526315789474|0.263157894736842|0.257142857142857	0.087719298245614|0|0.0857142857142857	57|19|35	NA|NA|NA	NA|NA|NA	NA|NA|NA	+|-|+	0.455108978	2023	2.53076994016768	-4.11791264479084	5.6314936418416
5744	chr1	+	ENSG00000162599.10	processed_transcript,	protein_coding	0.0697327	0.0569939	5945	61869748	61923707	53960	protein_coding	KNOWN	NFIA	processed_transcript	NFIA-008	61869748	1	2030	0.0633633	2030	1	0	NA	NA	NA	NA	NA	NA	NA	NA	NA	NA	0	NA	NA	NA	NA	NA	NA	NA	NA	NA	NA	0.385522895	2025	-3.9802087159472	-5.5132547459144	2.95273930261278
5753	chr1	-	ENSG00000162604.6	processed_transcript,	protein_coding	38.0043	37.73	5954	62146917	62190785	43869	protein_coding	KNOWN	TM2D1	processed_transcript	TM2D1-003	62190785	1	2032	37.86715	2032	1	1	-70	4	0.318181818	0.090909091	0	22	1	4	5	+	0	NA	NA	NA	NA	NA	NA	NA	NA	NA	NA	0.462707459	2027	5.24287493846006	-2.17922058691982	6.07498012287572
5803	chr1	+	ENSG00000125703.8	protein_coding,protein_coding,protein_coding,protein_coding,	protein_coding	34.169	48.4448	6005	63249806	63331184	81379	protein_coding	KNOWN	ATG4C	protein_coding	ATG4C-001	63249806	1	2059	165.2276	2059	1	0	NA	NA	NA	NA	NA	NA	NA	NA	NA	NA	0	NA	NA	NA	NA	NA	NA	NA	NA	NA	NA	0.414117177	2054	7.36831088777461	-2.73605221583796	4.93108624865004
5845	chr1	-	ENSG00000142856.12	processed_transcript,processed_transcript,	protein_coding	25.5919	38.8129	6048	63923355	63988872	65518	protein_coding	KNOWN	ITGB3BP	processed_transcript	ITGB3BP-015	63988872	1	2080	64.4048	2080	1	0	NA	NA	NA	NA	NA	NA	NA	NA	NA	NA	0	NA	NA	NA	NA	NA	NA	NA	NA	NA	NA	0.369126175	2075	6.00909630928528	-3.40820564825317	6.26230116641193
5849	chr1	+	ENSG00000203965.7	processed_transcript,	protein_coding	0.557862	0.455951	6052	63989043	63998367	9325	protein_coding	KNOWN	EFCAB7	processed_transcript	EFCAB7-003	63989043	1	2081	0.5069065	2081	1	0	NA	NA	NA	NA	NA	NA	NA	NA	NA	NA	0	NA	NA	NA	NA	NA	NA	NA	NA	NA	NA	0.355328934	2076	-0.980208431339452	-3.17403530668669	4.01743889366763
5851	chr1	-	ENSG00000142856.12	nonsense_mediated_decay,	protein_coding	0.278931	0.227976	6054	63906444	63989173	82730	protein_coding	KNOWN	ITGB3BP	nonsense_mediated_decay	ITGB3BP-014	63989173	1	2082	0.2534535	2082	1	0	NA	NA	NA	NA	NA	NA	NA	NA	NA	NA	0	NA	NA	NA	NA	NA	NA	NA	NA	NA	NA	0.353929214	2077	-1.98020700830155	-3.31480440114518	5.50870047185501
5888	chr1	+	ENSG00000162437.10	protein_coding,protein_coding,	protein_coding	0.278931	0	6091	65210778	65298912	88135	protein_coding	KNOWN	RAVER2	protein_coding	RAVER2-201	65210778	1	2103	0.278931	2103	1	1	-56	4	0.153846154	0.038461538	0.038461538	26	NA	NA	NA	-	2	154|690	6|3	0.0277777777777778|0.125	0.25|0.0416666666666667	0.0555555555555556|0.0416666666666667	36|24	NA|NA	NA|NA	NA|NA	+|+	0.408118376	2098	-1.8420198125078	-3.66209485083105	3.25226078801418
5894	chr1	-	ENSG00000162434.7	processed_transcript,	protein_coding	0.418396	0.227976	6097	65325325	65330539	5215	protein_coding	KNOWN	JAK1	processed_transcript	JAK1-004	65330539	1	2104	0.323186	2104	1	0	NA	NA	NA	NA	NA	NA	NA	NA	NA	NA	0	NA	NA	NA	NA	NA	NA	NA	NA	NA	NA	0.418516297	2099	-1.62956339112945	-6.11828840989335	2.92762666206755
5913	chr1	+	ENSG00000162433.9	protein_coding,	protein_coding	10.3204	21.6577	6116	65613886	65697819	83934	protein_coding	KNOWN	AK4	protein_coding	AK4-001	65613886	1	2116	15.98905	2116	1	1	-1272.5	4	0.172413793	0.034482759	0.137931034	29	NA	NA	NA	+	3	366|710.5|957.5	4|6|3	0.0769230769230769|0.153846153846154|0.0869565217391304	0.192307692307692|0.153846153846154|0.0434782608695652	0.0384615384615385|0.0769230769230769|0.130434782608696	26|39|23	NA|NA|NA	NA|NA|NA	NA|NA|NA	+|-|-	0.4985003	2111	3.99901231757025	-3.31911756581801	4.4074463613004
5924	chr1	+	ENSG00000116675.10	protein_coding,	protein_coding	0	0.0569939	6127	65775228	65880959	105732	protein_coding	KNOWN	DNAJC6	protein_coding	DNAJC6-002	65775228	1	2122	0.02849695	2122	1	2	-280|-16	6|5	0.142857142857143|0.153846153846154	0.0714285714285714|0.115384615384615	0.0952380952380952|0	42|26	NA|NA	NA|NA	NA|NA	-|-	2	468.5|665	6|4	0.0697674418604651|0.1	0.255813953488372|0.05	0.0697674418604651|0	43|20	NA|NA	NA|NA	NA|NA	-|+	0.398120376	2117	-5.13304867243917	-3.18843035451518	2.56622506080235
5935	chr1	+	ENSG00000116678.14	protein_coding,	protein_coding	14.0163	18.2951	6138	65886403	66102785	216383	protein_coding	KNOWN	LEPR	protein_coding	LEPR-202	65886403	1	2130	16.1557	2130	1	4	-611.5|-489|-426|-87	5|5|5|4	0.0909090909090909|0.09375|0.117647058823529|0.0416666666666667	0.212121212121212|0.1875|0.205882352941176|0.25	0.212121212121212|0.0625|0.0588235294117647|0.0833333333333333	33|32|34|24	NA|NA|NA|1	NA|NA|NA|3	NA|NA|NA|6	+|+|+|+	0	NA	NA	NA	NA	NA	NA	NA	NA	NA	NA	0.449310138	2125	4.01397135645628	-2.76321970610688	7.15963905383831
6002	chr1	-	ENSG00000116704.6	protein_coding,	protein_coding	1.81305	3.70461	6211	67465015	67519782	54768	protein_coding	KNOWN	SLC35D1	protein_coding	SLC35D1-001	67519782	1	2151	2.75883	2151	1	0	NA	NA	NA	NA	NA	NA	NA	NA	NA	NA	1	410.5	5	0.086956522	0.130434783	0.043478261	23	NA	NA	NA	-	0.408318336	2146	1.46405656009342	-2.94014641784592	5.77980017629938
6012	chr1	+	ENSG00000162594.9	processed_transcript,	protein_coding	0.627594	0	6222	67673321	67725358	52038	protein_coding	KNOWN	IL23R	processed_transcript	IL23R-002	67673321	1	2157	0.313797	2157	1	0	NA	NA	NA	NA	NA	NA	NA	NA	NA	NA	0	NA	NA	NA	NA	NA	NA	NA	NA	NA	NA	0.400119976	2152	-1.67209653514289	-5.07850273737941	6.13673643188976
6027	chr1	-	ENSG00000142864.10	protein_coding,	protein_coding	56.344	72.4393	6237	67878550	67896055	17506	protein_coding	KNOWN	SERBP1	protein_coding	SERBP1-006	67896055	1	2163	64.39165	2163	1	0	NA	NA	NA	NA	NA	NA	NA	NA	NA	NA	0	NA	NA	NA	NA	NA	NA	NA	NA	NA	NA	0.404519096	2158	6.00880171359024	-2.08194971347354	8.41064544254982
6037	chr1	+	ENSG00000116717.7	protein_coding,	protein_coding	70.43	121.967	6247	68150884	68153570	2687	protein_coding	KNOWN	GADD45A	protein_coding	GADD45A-003	68150884	1	2169	96.1985	2169	1	0	NA	NA	NA	NA	NA	NA	NA	NA	NA	NA	4	669.5|961|1059|1142	6|5|4|4	0.0851063829787234|0.1|0.0909090909090909|0.0384615384615385	0.212765957446809|0.133333333333333|0.181818181818182|0.192307692307692	0.0851063829787234|0.1|0|0.0769230769230769	47|30|22|26	NA|NA|NA|NA	NA|NA|NA|NA	NA|NA|NA|NA	+|-|+|-	0.417916417	2164	6.58794249346238	-1.91161411346639	7.03217333608254
6040	chr1	-	ENSG00000238778.1	snRNA,	snRNA	0.0697327	0	6250	68238276	68238336	61	snRNA	KNOWN	RNU7-80P	snRNA	RNU7-80P-201	68238336	1	2170	0.03486635	2170	1	0	NA	NA	NA	NA	NA	NA	NA	NA	NA	NA	0	NA	NA	NA	NA	NA	NA	NA	NA	NA	NA	0.418516297	2165	-4.842020846954	-5.8535011835714	2.30724695147
6093	chr1	-	ENSG00000066557.5	protein_coding,	protein_coding	7.94953	9.00504	6305	70610488	70671303	60816	protein_coding	KNOWN	LRRC40	protein_coding	LRRC40-001	70671303	1	2205	8.477285	2205	1	0	NA	NA	NA	NA	NA	NA	NA	NA	NA	NA	0	NA	NA	NA	NA	NA	NA	NA	NA	NA	NA	0.412517497	2200	3.0836022902366	-2.72551766514534	5.78934785059733
6096	chr1	+	ENSG00000116754.9	protein_coding,protein_coding,	protein_coding	171.403	176.282	6308	70671407	70718735	47329	protein_coding	KNOWN	SRSF11	protein_coding	SRSF11-201	70671407	1	2206	347.685	2206	1	0	NA	NA	NA	NA	NA	NA	NA	NA	NA	NA	0	NA	NA	NA	NA	NA	NA	NA	NA	NA	NA	0.404319136	2201	8.44163701671252	-2.75151375085955	7.13854191659857
6118	chr1	-	ENSG00000118454.8	protein_coding,	protein_coding	47.0696	59.7296	6330	70726920	70820417	93498	protein_coding	KNOWN	ANKRD13C	protein_coding	ANKRD13C-002	70820417	1	2211	53.3996	2211	1	0	NA	NA	NA	NA	NA	NA	NA	NA	NA	NA	1	304.5	3	0.19047619	0.095238095	0.047619048	21	NA	NA	NA	+	0.439512098	2206	5.73875703005529	-2.17465397656722	6.82931400268501
6121	chr1	+	ENSG00000197568.9	processed_transcript,	protein_coding	2.30118	3.36264	6333	70820511	70831920	11410	protein_coding	KNOWN	HHLA3	processed_transcript	HHLA3-004	70820511	1	2212	2.83191	2212	1	1	-398.5	3	0.19047619	0.095238095	0.047619048	21	NA	NA	NA	+	0	NA	NA	NA	NA	NA	NA	NA	NA	NA	NA	0.437712458	2207	1.50177541633302	-2.14436103716261	5.39775426144246
6127	chr1	-	ENSG00000226088.1	processed_transcript,	processed_transcript	0.209198	0	6339	70825245	70826120	876	processed_transcript	PUTATIVE	RP11-180O5.2	processed_transcript	RP11-180O5.2-001	70826120	1	2213	0.104599	2213	1	0	NA	NA	NA	NA	NA	NA	NA	NA	NA	NA	0	NA	NA	NA	NA	NA	NA	NA	NA	NA	NA	0.422915417	2208	-3.25705903586405	-3.67125545013454	2.63760493156622
6129	chr1	+	ENSG00000116761.7	processed_transcript,protein_coding,	protein_coding	5.50888	5.01547	6341	70876955	70905253	28299	protein_coding	KNOWN	CTH	protein_coding	CTH-001	70876955	1	2214	10.52435	2214	1	0	NA	NA	NA	NA	NA	NA	NA	NA	NA	NA	0	NA	NA	NA	NA	NA	NA	NA	NA	NA	NA	0.396320736	2209	3.39565922787172	-2.24335240226003	4.84415346816341
6148	chr1	-	ENSG00000132485.8	protein_coding,	protein_coding	350.755	368.409	6360	71529020	71546694	17675	protein_coding	KNOWN	ZRANB2	protein_coding	ZRANB2-002	71546694	1	2224	359.582	2224	1	0	NA	NA	NA	NA	NA	NA	NA	NA	NA	NA	1	355.5	4	0.043478261	0.043478261	0.043478261	23	NA	NA	NA	+	0.407718456	2219	8.49017699382872	-3.11659810950558	8.17248637869078
6184	chr1	-	ENSG00000162620.10	protein_coding,retained_intron,	protein_coding	0.488129	1.13988	6398	74645591	74663831	18241	protein_coding	KNOWN	LRRIQ3	protein_coding	LRRIQ3-001	74663831	1	2247	1.628009	2247	1	0	NA	NA	NA	NA	NA	NA	NA	NA	NA	NA	0	NA	NA	NA	NA	NA	NA	NA	NA	NA	NA	0.347130574	2242	0.70310867516895	-1.40547055564198	3.25510443029247
6189	chr1	+	ENSG00000254685.1	protein_coding,protein_coding,	protein_coding	97.7652	68.0508	6404	74663926	74672918	8993	protein_coding	KNOWN	TNNI3K	protein_coding	TNNI3K-001	74663926	1	2248	248.724	2248	1	0	NA	NA	NA	NA	NA	NA	NA	NA	NA	NA	0	NA	NA	NA	NA	NA	NA	NA	NA	NA	NA	0.353129374	2243	7.95840191329423	-1.39670720168563	4.36707586504133
6190	chr1	+	ENSG00000254685.1	nonsense_mediated_decay,protein_coding,	protein_coding	98.5323	68.3927	6406	74663928	74671890	7963	protein_coding	KNOWN	TNNI3K	protein_coding	TNNI3K-002	74663928	1	2250	250.3875	2250	1	0	NA	NA	NA	NA	NA	NA	NA	NA	NA	NA	0	NA	NA	NA	NA	NA	NA	NA	NA	NA	NA	0.353329334	2244	7.96801873072677	-1.39974923419565	4.37633047352325
6194	chr1	+	ENSG00000116783.8	protein_coding,	protein_coding	99.7178	69.2476	6410	74663948	74706367	42420	protein_coding	KNOWN	AC093158.1	protein_coding	AC093158.1-007	74663948	1	2251	84.4827	2251	1	0	NA	NA	NA	NA	NA	NA	NA	NA	NA	NA	0	NA	NA	NA	NA	NA	NA	NA	NA	NA	NA	0.354929014	2245	6.40058403770831	-1.45128715436399	4.46575099250343
6195	chr1	+	ENSG00000254685.1	protein_coding,	protein_coding	106.342	71.6414	6411	74663951	74671907	7957	protein_coding	KNOWN	TNNI3K	protein_coding	TNNI3K-004	74663951	1	2252	88.9917	2252	1	0	NA	NA	NA	NA	NA	NA	NA	NA	NA	NA	0	NA	NA	NA	NA	NA	NA	NA	NA	NA	NA	0.355328934	2246	6.47559888122225	-1.46197838322362	4.47779238745754
6222	chr1	+	ENSG00000162623.9	protein_coding,	protein_coding	8.78632	10.2589	6440	75198858	75230141	31284	protein_coding	KNOWN	TYW3	protein_coding	TYW3-201	75198858	1	2265	9.52261	2265	1	2	-568|-537	1|4	0|0.107142857142857	0|0.107142857142857	0|0.0714285714285714	18|28	NA|NA	NA|NA	NA|NA	+|+	0	NA	NA	NA	NA	NA	NA	NA	NA	NA	NA	0.427314537	2259	3.25135704811158	-3.28778281254167	5.23764697555231
6224	chr1	-	ENSG00000116791.9	protein_coding,	protein_coding	0.0697327	0.341964	6442	75171174	75199092	27919	protein_coding	KNOWN	CRYZ	protein_coding	CRYZ-201	75199092	1	2266	0.20584835	2266	1	1	-1987.5	4	0.137931034	0.034482759	0.24137931	29	NA	NA	NA	-	2	802|771	1|4	0|0.107142857142857	0|0.107142857142857	0|0.0714285714285714	18|28	NA|NA	NA|NA	NA|NA	+|+	0.382923415	2260	-2.28034621026198	-4.54641387774446	5.05367512352201
6257	chr1	-	ENSG00000181227.2	pseudogene,	pseudogene	0	0.0569939	6475	76209103	76210459	1357	pseudogene	KNOWN	RP4-682C21.2	pseudogene	RP4-682C21.2-201	76210459	1	2284	0.02849695	2284	1	0	NA	NA	NA	NA	NA	NA	NA	NA	NA	NA	0	NA	NA	NA	NA	NA	NA	NA	NA	NA	NA	0.349530094	2278	-5.13304867243917	-5.84518351828128	2.8345043344995
6272	chr1	+	ENSG00000137955.10	processed_transcript,	protein_coding	0.906525	0.569939	6491	76253181	76257935	4755	protein_coding	KNOWN	RABGGTB	processed_transcript	RABGGTB-006	76253181	1	2288	0.738232	2288	1	0	NA	NA	NA	NA	NA	NA	NA	NA	NA	NA	0	NA	NA	NA	NA	NA	NA	NA	NA	NA	NA	0.427914417	2282	-0.437853819724981	-6.24386484895083	7.92885453337905
6274	chr1	+	ENSG00000207241.1	snoRNA,	snoRNA	1.81305	0.968897	6493	76253574	76253657	84	snoRNA	KNOWN	SNORD45A	snoRNA	SNORD45A-201	76253574	1	2289	1.3909735	2289	1	0	NA	NA	NA	NA	NA	NA	NA	NA	NA	NA	0	NA	NA	NA	NA	NA	NA	NA	NA	NA	NA	0.429714057	2283	0.476094934773925	-6.17971074249583	7.37001232875384
6275	chr1	+	ENSG00000201487.1	snoRNA,	snoRNA	0.557862	0.113988	6494	76255162	76255233	72	snoRNA	KNOWN	SNORD45B	snoRNA	SNORD45B-201	76255162	1	2290	0.335925	2290	1	0	NA	NA	NA	NA	NA	NA	NA	NA	NA	NA	0	NA	NA	NA	NA	NA	NA	NA	NA	NA	NA	0.421915617	2284	-1.5737889279726	-6.15894471214168	7.55275033995441
6276	chr1	+	ENSG00000137955.10	processed_transcript,	protein_coding	0.557862	0.968897	6495	76256954	76257544	591	protein_coding	KNOWN	RABGGTB	processed_transcript	RABGGTB-009	76256954	1	2291	0.7633795	2291	1	0	NA	NA	NA	NA	NA	NA	NA	NA	NA	NA	0	NA	NA	NA	NA	NA	NA	NA	NA	NA	NA	0.384923015	2285	-0.389527650337357	-6.0402595234596	5.98687908704305
6282	chr1	+	ENSG00000184005.8	protein_coding,	protein_coding	0	0.0569939	6501	76540389	77042890	502502	protein_coding	KNOWN	ST6GALNAC3	protein_coding	ST6GALNAC3-202	76540389	1	2296	0.02849695	2296	1	1	-55	4	0	0.307692308	0	26	NA	NA	NA	+	1	113	4	0.0625	0.25	0.125	32	NA	NA	NA	-	0.418716257	2290	-5.13304867243917	-2.38010807510204	2.03269499035035
6288	chr1	+	ENSG00000226415.1	processed_pseudogene,	pseudogene	1.11572	2.05178	6507	77165474	77166223	750	pseudogene	KNOWN	TPI1P1	processed_pseudogene	TPI1P1-001	77165474	1	2299	1.58375	2299	1	0	NA	NA	NA	NA	NA	NA	NA	NA	NA	NA	0	NA	NA	NA	NA	NA	NA	NA	NA	NA	NA	0.356328734	2293	0.663344619366085	-4.66584365813394	3.59356616314507
6301	chr1	-	ENSG00000142892.10	protein_coding,processed_transcript,	protein_coding	43.7224	42.6885	6520	77554675	77685111	130437	protein_coding	KNOWN	PIGK	protein_coding	PIGK-001	77685111	1	2307	86.4109	2307	1	0	NA	NA	NA	NA	NA	NA	NA	NA	NA	NA	0	NA	NA	NA	NA	NA	NA	NA	NA	NA	NA	0.410517896	2301	6.43314140246236	-3.25160746963223	4.67544206597122
6323	chr1	-	ENSG00000036549.8	processed_transcript,	protein_coding	0.278931	0.170982	6543	78030191	78098561	68371	protein_coding	KNOWN	ZZZ3	processed_transcript	ZZZ3-003	78098561	1	2316	0.2249565	2316	1	0	NA	NA	NA	NA	NA	NA	NA	NA	NA	NA	0	NA	NA	NA	NA	NA	NA	NA	NA	NA	NA	0.367526495	2310	-2.15228204145213	-6.23297242234541	3.46249435913867
6327	chr1	-	ENSG00000036549.8	processed_transcript,protein_coding,	protein_coding	16.1083	14.4765	6547	78098867	78148360	49494	protein_coding	KNOWN	ZZZ3	protein_coding	ZZZ3-010	78148360	1	2318	30.5848	2318	1	3	-352.5|-519.5|-938	7|4|4	0.116279069767442|0.142857142857143|0.125	0.116279069767442|0|0.166666666666667	0.116279069767442|0.0952380952380952|0.0416666666666667	43|21|24	NA|NA|NA	NA|NA|NA	NA|NA|NA	-|-|-	0	NA	NA	NA	NA	NA	NA	NA	NA	NA	NA	0.522495501	2312	4.93474293692832	-3.2392936243045	7.07011212838877
6344	chr1	-	ENSG00000077254.10	protein_coding,protein_coding,protein_coding,	protein_coding	11.0178	16.8132	6566	78177337	78225537	48201	protein_coding	KNOWN	USP33	protein_coding	USP33-003	78225537	1	2319	41.7465	2319	1	0	NA	NA	NA	NA	NA	NA	NA	NA	NA	NA	2	351.5|238.5	4|4	0|0.130434782608696	0.2|0.217391304347826	0.12|0	25|23	7|NA	5|NA	1|NA	-|-	0.437712458	2313	5.38358334290979	-2.38462139478633	6.47654012786439
6361	chr1	+	ENSG00000162614.13	processed_transcript,	protein_coding	0.209198	0	6584	78392254	78401655	9402	protein_coding	KNOWN	NEXN	processed_transcript	NEXN-007	78392254	1	2329	0.104599	2329	1	0	NA	NA	NA	NA	NA	NA	NA	NA	NA	NA	0	NA	NA	NA	NA	NA	NA	NA	NA	NA	NA	0.396120776	2323	-3.25705903586405	-6.24386484895083	2.28335070681215
6380	chr1	+	ENSG00000162616.7	processed_transcript,	protein_coding	4.25369	5.07246	6603	78444916	78479198	34283	protein_coding	KNOWN	DNAJB4	processed_transcript	DNAJB4-006	78444916	1	2331	4.663075	2331	1	0	NA	NA	NA	NA	NA	NA	NA	NA	NA	NA	0	NA	NA	NA	NA	NA	NA	NA	NA	NA	NA	0.414117177	2325	2.22128163389353	-2.70750091092203	6.1147871097233
6382	chr1	+	ENSG00000137960.5	processed_transcript,	protein_coding	0.139465	0.398958	6605	78445226	78558488	113263	protein_coding	KNOWN	GIPC2	processed_transcript	GIPC2-002	78445226	1	2332	0.2692115	2332	1	0	NA	NA	NA	NA	NA	NA	NA	NA	NA	NA	0	NA	NA	NA	NA	NA	NA	NA	NA	NA	NA	0.418316337	2326	-1.89318805552381	-3.77408352751148	6.71926802048366
6482	chr1	-	ENSG00000137941.11	nonsense_mediated_decay,protein_coding,protein_coding,	protein_coding	0.0697327	0.626933	6710	84365839	84464833	98995	protein_coding	KNOWN	TTLL7	protein_coding	TTLL7-201	84464833	1	2388	1.04499855	2388	1	0	NA	NA	NA	NA	NA	NA	NA	NA	NA	NA	2	513.5|439	6|6	0.0645161290322581|0.210526315789474	0.161290322580645|0.0789473684210526	0.129032258064516|0.0263157894736842	31|38	NA|NA	NA|NA	NA|NA	-|-	0.400919816	2382	0.0635009404791145	-3.12538401069811	3.21694789692633
6519	chr1	+	ENSG00000117133.6	protein_coding,	protein_coding	155.713	199.536	6748	84944950	84963473	18524	protein_coding	KNOWN	RPF1	protein_coding	RPF1-001	84944950	1	2402	177.6245	2402	1	0	NA	NA	NA	NA	NA	NA	NA	NA	NA	NA	0	NA	NA	NA	NA	NA	NA	NA	NA	NA	NA	0.382523495	2396	7.47268677816728	-3.23793185735985	6.48090128554872
6520	chr1	-	ENSG00000174021.6	processed_transcript,	protein_coding	0.139465	0	6749	84964008	84969516	5509	protein_coding	KNOWN	GNG5	processed_transcript	GNG5-003	84969516	1	2403	0.0697325	2403	1	0	NA	NA	NA	NA	NA	NA	NA	NA	NA	NA	0	NA	NA	NA	NA	NA	NA	NA	NA	NA	NA	0.457308538	2397	-3.84202498474619	-5.80429965327623	6.72573268838127
6566	chr1	-	ENSG00000097096.8	protein_coding,	protein_coding	0.488129	0.740921	6797	85622556	85666729	44174	protein_coding	KNOWN	SYDE2	protein_coding	SYDE2-002	85666729	1	2417	0.614525	2417	1	1	-772.5	4	0.034482759	0.310344828	0	29	NA	NA	NA	+	0	NA	NA	NA	NA	NA	NA	NA	NA	NA	NA	0.457908418	2411	-0.702456391624871	-2.14819304747015	6.03751785943778
6571	chr1	-	ENSG00000142867.6	protein_coding,	protein_coding	1.88278	1.93779	6802	85733307	85742139	8833	protein_coding	KNOWN	BCL10	protein_coding	BCL10-201	85742139	1	2420	1.910285	2420	1	1	-496	4	0.227272727	0.090909091	0.090909091	22	2	3	4	-	1	191.5	4	0	0.176470588	0	17	NA	NA	NA	-	0.464507099	2414	0.933787893451365	-1.86304746584552	6.98673148692734
6572	chr1	+	ENSG00000223653.1	processed_transcript,	lincRNA	0.0697327	0.113988	6803	85742398	85865646	123249	lincRNA	NOVEL	RP11-131L23.1	processed_transcript	RP11-131L23.1-001	85742398	1	2421	0.09186035	2421	1	1	-450.5	4	0	0.176470588	0	17	NA	NA	NA	-	1	237	4	0.227272727	0.090909091	0.090909091	22	2	3	4	-	0.428514297	2415	-3.44441390934778	-1.37971390063631	2.46586402464815
6593	chr1	-	ENSG00000117174.6	protein_coding,	protein_coding	149.786	134.791	6824	86118491	86174101	55611	protein_coding	KNOWN	ZNHIT6	protein_coding	ZNHIT6-001	86174101	1	2431	142.2885	2431	1	0	NA	NA	NA	NA	NA	NA	NA	NA	NA	NA	1	943	4	0.125	0	0.166666667	24	1	2	7	-	0.411117776	2425	7.15267525526942	-2.4043436040066	6.77570080980641
6622	chr1	-	ENSG00000122417.9	protein_coding,protein_coding,protein_coding,	protein_coding	0.906525	2.33675	6855	86814421	86862003	47583	protein_coding	KNOWN	ODF2L	protein_coding	ODF2L-201	86862003	1	2435	4.8649125	2435	1	1	-25	4	0.090909091	0.136363636	0.090909091	22	NA	NA	NA	-	1	420	4	0.045454545	0.136363636	0.090909091	22	2	1	5	+	0.375924815	2429	2.28241385702051	-3.06256517174085	2.90684770470537
6632	chr1	+	ENSG00000016490.9	protein_coding,processed_transcript,	protein_coding	0.0697327	0	6865	86934611	86965771	31161	protein_coding	KNOWN	CLCA1	processed_transcript	CLCA1-002	86934611	1	2438	0.0697327	2438	1	1	-353.5	5	0.064516129	0.064516129	0.193548387	31	NA	NA	NA	+	0	NA	NA	NA	NA	NA	NA	NA	NA	NA	NA	0.391521696	2432	-3.842020846954	-5.52649360960498	2.4327929687766
6648	chr1	-	ENSG00000183291.11	protein_coding,	protein_coding	60.1096	102.019	6882	87328984	87379809	50826	protein_coding	KNOWN	RP4-604K5.1	protein_coding	RP4-604K5.1-005	87379809	1	2448	81.0643	2448	1	1	-490	5	0.107142857	0.071428571	0.071428571	28	NA	NA	NA	+	0	NA	NA	NA	NA	NA	NA	NA	NA	NA	NA	0.431313737	2441	6.34099479906733	-3.31767836786604	7.47124094706614
6657	chr1	-	ENSG00000235251.2	processed_pseudogene,	pseudogene	0.139465	0.683927	6891	87510618	87511554	937	pseudogene	KNOWN	RP11-384B12.2	processed_pseudogene	RP11-384B12.2-001	87511554	1	2452	0.411696	2452	1	0	NA	NA	NA	NA	NA	NA	NA	NA	NA	NA	0	NA	NA	NA	NA	NA	NA	NA	NA	NA	NA	0.342731454	2445	-1.28034866325076	-6.27704442671681	4.61148975147129
6689	chr1	-	ENSG00000137947.7	processed_transcript,	protein_coding	5.92728	7.63719	6925	89322948	89357210	34263	protein_coding	KNOWN	GTF2B	processed_transcript	GTF2B-005	89357210	1	2470	6.782235	2470	1	2	-111|-414.5	4|4	0.181818181818182|0	0.136363636363636|0.0869565217391304	0.0909090909090909|0.0869565217391304	22|23	4|NA	2|NA	4|NA	+|-	1	397.5	2	0	0.105263158	0	19	NA	NA	NA	+	0.420915817	2463	2.76176077366752	-3.17664195934758	7.02056195565589
6702	chr1	-	ENSG00000213516.5	protein_coding,	protein_coding	0.139465	0.455951	6938	89445142	89458643	13502	protein_coding	KNOWN	RBMXL1	protein_coding	RBMXL1-201	89458643	1	2475	0.297708	2475	1	0	NA	NA	NA	NA	NA	NA	NA	NA	NA	NA	3	318.5|149.5|5.5	4|10|5	0.04|0.126984126984127|0.111111111111111	0.24|0.142857142857143|0.111111111111111	0.12|0.111111111111111|0.111111111111111	25|63|27	5|NA|NA	7|NA|NA	1|NA|NA	+|+|+	0.411717656	2468	-1.74803010473481	-1.43130633634841	4.50053292438898
6722	chr1	-	ENSG00000234518.1	processed_pseudogene,pseudogene,	pseudogene	0	0.0569939	6958	89569968	89570450	483	pseudogene	KNOWN	RP5-837D10.2	processed_pseudogene	RP5-837D10.2-004	89570450	1	2481	0.0569939	2481	1	1	-23	6	0.125	0.125	0.03125	32	NA	NA	NA	+	0	NA	NA	NA	NA	NA	NA	NA	NA	NA	NA	0.398720256	2474	-4.13304867243917	-4.51309002352867	2.13519896491727
6725	chr1	-	ENSG00000162645.8	protein_coding,	protein_coding	3.06824	0.227976	6961	89573683	89591797	18115	protein_coding	KNOWN	GBP2	protein_coding	GBP2-002	89591797	1	2482	1.648108	2482	1	0	NA	NA	NA	NA	NA	NA	NA	NA	NA	NA	1	262	4	0.166666667	0.083333333	0.125	24	NA	NA	NA	-	0.433713257	2475	0.72081078497209	-5.28799413215211	2.64343533499429
6731	chr1	-	ENSG00000162654.7	protein_coding,	protein_coding	0.488129	0.0569939	6967	89646831	89664615	17785	protein_coding	KNOWN	GBP4	protein_coding	GBP4-001	89664615	1	2484	0.27256145	2484	1	0	NA	NA	NA	NA	NA	NA	NA	NA	NA	NA	0	NA	NA	NA	NA	NA	NA	NA	NA	NA	NA	0.370125975	2477	-1.87534656732489	-5.73350728130215	2.1372992556407
6776	chr1	-	ENSG00000228175.2	processed_pseudogene,	pseudogene	0.0697327	0	7013	90459152	90459868	717	pseudogene	KNOWN	GEMIN8P4	processed_pseudogene	GEMIN8P4-201	90459868	1	2505	0.03486635	2505	1	1	-1094.5	5	0	0.28	0.04	25	NA	NA	NA	-	0	NA	NA	NA	NA	NA	NA	NA	NA	NA	NA	0.424715057	2497	-4.842020846954	-5.74894144880748	4.15128871436963
6789	chr1	-	ENSG00000233593.1	processed_transcript,	lincRNA	28.3115	35.3362	7026	91297082	91317175	20094	lincRNA	NOVEL	RP4-665J23.1	processed_transcript	RP4-665J23.1-002	91317175	1	2512	31.82385	2512	1	1	-104	7	0.075	0.175	0.025	40	NA	NA	NA	-	1	512.5	4	0.064516129	0.258064516	0.096774194	31	NA	NA	NA	-	0.433513297	2504	4.99203647612244	-1.99082483814712	5.45188949606023
6807	chr1	+	ENSG00000215873.2	processed_pseudogene,	pseudogene	0.278931	0.398958	7044	91793926	91795070	1145	pseudogene	KNOWN	FEN1P1	processed_pseudogene	FEN1P1-001	91793926	1	2518	0.3389445	2518	1	0	NA	NA	NA	NA	NA	NA	NA	NA	NA	NA	0	NA	NA	NA	NA	NA	NA	NA	NA	NA	NA	0.374125175	2510	-1.56087903429817	-5.71066127661412	3.3565068417881
6817	chr1	-	ENSG00000162669.10	protein_coding,protein_coding,protein_coding,	protein_coding	0.418396	0.911903	7055	91726324	91870426	144103	protein_coding	KNOWN	HFM1	protein_coding	HFM1-201	91870426	1	2521	1.9954485	2521	1	0	NA	NA	NA	NA	NA	NA	NA	NA	NA	NA	0	NA	NA	NA	NA	NA	NA	NA	NA	NA	NA	0.377924415	2513	0.996713045196778	-3.88480695504461	3.76015462968137
6819	chr1	+	ENSG00000097046.7	protein_coding,	protein_coding	23.0118	23.8235	7057	91966408	91990056	23649	protein_coding	KNOWN	CDC7	protein_coding	CDC7-203	91966408	1	2522	23.41765	2522	1	0	NA	NA	NA	NA	NA	NA	NA	NA	NA	NA	0	NA	NA	NA	NA	NA	NA	NA	NA	NA	NA	0.406518696	2514	4.5495244011512	-2.23449924114898	5.59586696604281
6856	chr1	+	ENSG00000189195.5	protein_coding,	protein_coding	0.139465	0.341964	7094	92545862	92605503	59642	protein_coding	KNOWN	BTBD8	protein_coding	BTBD8-001	92545862	1	2535	0.2407145	2535	1	0	NA	NA	NA	NA	NA	NA	NA	NA	NA	NA	0	NA	NA	NA	NA	NA	NA	NA	NA	NA	NA	0.418116377	2527	-2.05460504635279	-2.23721746440969	3.00003193379147
6870	chr1	+	ENSG00000122484.6	protein_coding,	protein_coding	0.278931	0.683927	7108	92764522	92853730	89209	protein_coding	KNOWN	RPAP2	protein_coding	RPAP2-001	92764522	1	2544	0.481429	2544	1	0	NA	NA	NA	NA	NA	NA	NA	NA	NA	NA	0	NA	NA	NA	NA	NA	NA	NA	NA	NA	NA	0.380923815	2536	-1.05460504635279	-2.77996733373698	5.62273643644018
6872	chr1	-	ENSG00000174842.11	protein_coding,processed_transcript,nonsense_mediated_decay,	protein_coding	25.5222	42.2325	7110	92763078	92764544	1467	protein_coding	KNOWN	GLMN	processed_transcript	GLMN-003	92764544	1	2545	101.63205	2545	1	0	NA	NA	NA	NA	NA	NA	NA	NA	NA	NA	0	NA	NA	NA	NA	NA	NA	NA	NA	NA	NA	0.389722056	2537	6.66721162224487	-2.93462073808178	4.84314857058306
6873	chr1	+	ENSG00000122484.6	protein_coding,	protein_coding	11.1572	28.098	7111	92764605	92829329	64725	protein_coding	KNOWN	RPAP2	protein_coding	RPAP2-201	92764605	1	2546	19.6276	2546	1	0	NA	NA	NA	NA	NA	NA	NA	NA	NA	NA	0	NA	NA	NA	NA	NA	NA	NA	NA	NA	NA	0.388122376	2538	4.2948118703517	-2.75345817880508	5.90442089870696
6896	chr1	+	ENSG00000122406.6	protein_coding,	protein_coding	877.447	1120.16	7134	93297597	93307480	9884	protein_coding	KNOWN	RPL5	protein_coding	RPL5-201	93297597	1	2559	998.8035	2559	1	1	-410	4	0.136363636	0	0.136363636	22	6	1	1	+	1	714	4	0.136363636	0.181818182	0.090909091	22	2	6	1	+	0.438512298	2551	9.96405706653123	-2.02799855308041	8.70078017153625
6903	chr1	+	ENSG00000206680.1	snoRNA,	snoRNA	1.46439	1.53884	7141	93302846	93302940	95	snoRNA	KNOWN	SNORD21	snoRNA	SNORD21-201	93302846	1	2560	1.501615	2560	1	0	NA	NA	NA	NA	NA	NA	NA	NA	NA	NA	0	NA	NA	NA	NA	NA	NA	NA	NA	NA	NA	0.410717856	2552	0.586514966787503	-6.05937467622713	5.94140158301506
6904	chr1	+	ENSG00000251795.1	snoRNA,	snoRNA	0.557862	0	7142	93303575	93303627	53	snoRNA	NOVEL	SNORA66.1	snoRNA	SNORA66.1-201	93303575	1	2561	0.278931	2561	1	0	NA	NA	NA	NA	NA	NA	NA	NA	NA	NA	0	NA	NA	NA	NA	NA	NA	NA	NA	NA	NA	0.383123375	2553	-1.8420198125078	-6.0402595234596	5.78265434807219
6917	chr1	+	ENSG00000143033.11	protein_coding,protein_coding,	protein_coding	31.3797	39.2118	7155	93544792	93604636	59845	protein_coding	KNOWN	MTF2	protein_coding	MTF2-202	93544792	1	2573	70.5915	2573	1	0	NA	NA	NA	NA	NA	NA	NA	NA	NA	NA	1	686.5	4	0.24137931	0.034482759	0.137931034	29	NA	NA	NA	+	0.422315537	2565	6.14142257234822	-2.79290676626087	7.35095843141061
6934	chr1	+	ENSG00000122483.12	processed_transcript,	protein_coding	2.16171	1.70982	7172	93645487	93651957	6471	protein_coding	KNOWN	CCDC18	processed_transcript	CCDC18-009	93645487	1	2577	1.935765	2577	1	1	-1347.5	4	0.121212121	0.090909091	0.121212121	33	NA	NA	NA	-	1	496.5	4	0.095238095	0.142857143	0.142857143	21	2	5	1	+	0.374525095	2569	0.952903821459132	-3.56328383025678	2.60325888244047
6940	chr1	+	ENSG00000122483.12	protein_coding,	protein_coding	33.0533	28.212	7178	93646273	93651955	5683	protein_coding	KNOWN	CCDC18	protein_coding	CCDC18-006	93646273	1	2581	30.63265	2581	1	1	-289.5	4	0.095238095	0.142857143	0.142857143	21	2	5	1	+	0	NA	NA	NA	NA	NA	NA	NA	NA	NA	NA	0.435912817	2573	4.93699827333208	-2.94569325404444	5.75810531773536
6942	chr1	-	ENSG00000117500.7	protein_coding,	protein_coding	0.0697327	0	7180	93615299	93646285	30987	protein_coding	KNOWN	TMED5	protein_coding	TMED5-001	93646285	1	2582	0.03486635	2582	1	0	NA	NA	NA	NA	NA	NA	NA	NA	NA	NA	1	301.5	4	0.095238095	0.142857143	0.142857143	21	2	5	1	+	0.358528294	2574	-4.842020846954	-3.91061032850306	6.04659969996084
6997	chr1	-	ENSG00000137936.11	protein_coding,	protein_coding	0.0697327	0	7238	94027348	94312706	285359	protein_coding	KNOWN	BCAR3	protein_coding	BCAR3-003	94312706	1	2602	0.03486635	2602	1	1	-97	5	0.147058824	0.147058824	0.058823529	34	NA	NA	NA	+	2	888.5|400.5	4|4	0.105263157894737|0	0.105263157894737|0.36	0.105263157894737|0.04	19|25	NA|4	NA|5	NA|3	+|+	0.467706459	2594	-4.842020846954	-2.94569325404444	2.94286672042746
7001	chr1	-	ENSG00000067334.8	nonsense_mediated_decay,	protein_coding	144.695	174.173	7242	94335354	94344718	9365	protein_coding	KNOWN	DNTTIP2	nonsense_mediated_decay	DNTTIP2-007	94344718	1	2603	159.434	2603	1	0	NA	NA	NA	NA	NA	NA	NA	NA	NA	NA	0	NA	NA	NA	NA	NA	NA	NA	NA	NA	NA	0.407718456	2595	7.31681551295995	-2.50721361415162	7.29261409204307
7091	chr1	-	ENSG00000172339.7	protein_coding,	protein_coding	7.53113	6.32633	7334	95448297	95538501	90205	protein_coding	KNOWN	ALG14	protein_coding	ALG14-001	95538501	1	2644	6.92873	2644	1	0	NA	NA	NA	NA	NA	NA	NA	NA	NA	NA	1	1256.5	4	0.148148148	0.185185185	0.148148148	27	7	6	2	-	0.446310738	2636	2.79259093813304	-2.59775809214752	4.17866503722491
7154	chr1	-	ENSG00000188641.8	processed_transcript,protein_coding,	protein_coding	0.0697327	0.0569939	7397	98157277	98386553	229277	protein_coding	KNOWN	DPYD	protein_coding	DPYD-201	98386553	1	2678	0.1267266	2678	1	1	-826	3	0	0.05	0.05	20	NA	NA	NA	-	0	NA	NA	NA	NA	NA	NA	NA	NA	NA	NA	0.390921816	2670	-2.9802087159472	-2.48604443355221	2.05402318244145
7186	chr1	-	ENSG00000156869.7	retained_intron,	protein_coding	21.1987	13.0516	7429	100213151	100232187	19037	protein_coding	KNOWN	FRRS1	retained_intron	FRRS1-004	100232187	1	2694	17.12515	2694	1	1	-1130	4	0.136363636	0.045454545	0.181818182	22	NA	NA	NA	+	1	483	5	0.192307692	0.038461538	0.115384615	26	NA	NA	NA	+	0.403719256	2686	4.09804471965007	-4.26826067615083	4.73182280996877
7191	chr1	+	ENSG00000162688.11	protein_coding,	protein_coding	6.97327	12.0257	7434	100315640	100389576	73937	protein_coding	KNOWN	AGL	protein_coding	AGL-001	100315640	1	2699	9.499485	2699	1	1	-1629	3	0.041666667	0	0.166666667	24	NA	NA	NA	-	0	NA	NA	NA	NA	NA	NA	NA	NA	NA	NA	0.406918616	2691	3.24784930206615	-2.34376908295492	4.65646073963611
7198	chr1	-	ENSG00000228084.1	processed_transcript,	processed_transcript	0.0697327	0.113988	7441	100433939	100435420	1482	processed_transcript	NOVEL	RP5-884G6.2	processed_transcript	RP5-884G6.2-001	100435420	1	2701	0.09186035	2701	1	0	NA	NA	NA	NA	NA	NA	NA	NA	NA	NA	0	NA	NA	NA	NA	NA	NA	NA	NA	NA	NA	0.434313137	2693	-3.44441390934778	-2.75930710918514	4.02624916219634
7212	chr1	-	ENSG00000156876.7	processed_transcript,protein_coding,protein_coding,	protein_coding	23.7091	26.7871	7456	100549119	100598511	49393	protein_coding	KNOWN	SASS6	protein_coding	SASS6-001	100598511	1	2710	75.7443	2710	1	0	NA	NA	NA	NA	NA	NA	NA	NA	NA	NA	0	NA	NA	NA	NA	NA	NA	NA	NA	NA	NA	0.390721856	2702	6.24306542015754	-2.40510756891379	7.25038726867315
7224	chr1	-	ENSG00000224616.1	processed_transcript,	processed_transcript	3.76557	6.66829	7468	100729565	100731676	2112	processed_transcript	NOVEL	RP11-305E17.6	processed_transcript	RP11-305E17.6-001	100731676	1	2716	5.21693	2716	1	1	-561	6	0.05	0.2	0.125	40	NA	NA	NA	+	0	NA	NA	NA	NA	NA	NA	NA	NA	NA	NA	0.442311538	2708	2.3832010756255	-2.61887167899086	5.18187290753217
7228	chr1	+	ENSG00000137996.8	protein_coding,	protein_coding	12.5519	18.1811	7472	100731805	100757327	25523	protein_coding	KNOWN	RTCD1	protein_coding	RTCD1-002	100731805	1	2717	15.3665	2717	1	0	NA	NA	NA	NA	NA	NA	NA	NA	NA	NA	1	432	6	0.05	0.2	0.125	40	NA	NA	NA	+	0.384523095	2709	3.94171669728433	-2.77502126240136	6.93432043126152
7257	chr1	-	ENSG00000162694.9	protein_coding,	protein_coding	3.69583	4.16056	7501	101339112	101360387	21276	protein_coding	KNOWN	EXTL2	protein_coding	EXTL2-201	101360387	1	2731	3.928195	2731	1	0	NA	NA	NA	NA	NA	NA	NA	NA	NA	NA	1	940.5	4	0.148148148	0	0.185185185	27	NA	NA	NA	+	0.434913017	2723	1.97386654842812	-3.56840913178632	5.60000140510437
7273	chr1	-	ENSG00000117543.13	protein_coding,protein_coding,protein_coding,	protein_coding	86.8172	84.579	7518	101455619	101491328	35710	protein_coding	KNOWN	DPH5	protein_coding	DPH5-001	101491328	1	2736	257.0943	2736	1	2	-95|-1720	5|4	0.1|0	0.2|0.05	0.1|0.15	30|20	NA|NA	NA|NA	NA|NA	+|+	0	NA	NA	NA	NA	NA	NA	NA	NA	NA	NA	0.388322336	2728	8.00615381452081	-3.13169255171498	6.33655078549001
7277	chr1	+	ENSG00000233184.1	processed_transcript,	lincRNA	10.4599	14.4765	7522	101491434	101546118	54685	lincRNA	NOVEL	RP11-421L21.3	processed_transcript	RP11-421L21.3-005	101491434	1	2737	12.4682	2737	1	1	-11	5	0.1	0.2	0.1	30	NA	NA	NA	+	1	1614	4	0	0.05	0.15	20	NA	NA	NA	+	0.387722456	2729	3.64018129714278	-3.14057105532438	6.67773060604642
7384	chr1	+	ENSG00000198890.5	protein_coding,	protein_coding	7.81006	22.9686	7632	107599301	107601916	2616	protein_coding	KNOWN	PRMT6	protein_coding	PRMT6-001	107599301	1	2793	15.38933	2793	1	1	-168.5	4	0.173913043	0.086956522	0.130434783	23	6	1	4	+	0	NA	NA	NA	NA	NA	NA	NA	NA	NA	NA	0.384723055	2785	3.94385851779985	-2.99085349272503	6.58866932191787
7397	chr1	-	ENSG00000252194.1	miRNA,	miRNA	13.2492	11.5698	7645	108113461	108113552	92	miRNA	NOVEL	AC114491.2	miRNA	AC114491.2-201	108113552	1	2797	12.4095	2797	1	1	-72	3	0	0.15	0.05	20	NA	NA	NA	+	0	NA	NA	NA	NA	NA	NA	NA	NA	NA	NA	0.400719856	2789	3.63337308287357	-6.71861629796215	2.89882762119953
7415	chr1	-	ENSG00000085491.10	protein_coding,	protein_coding	5.71808	10.0879	7663	108677442	108742898	65457	protein_coding	KNOWN	SLC25A24	protein_coding	SLC25A24-001	108742898	1	2802	7.90299	2802	1	1	-164	4	0.083333333	0.166666667	0.166666667	24	4	4	4	+	2	364|84.5	4|4	0.0454545454545455|0.161290322580645	0.181818181818182|0.193548387096774	0.0909090909090909|0.0645161290322581	22|31	1|NA	4|NA	4|NA	-|+	0.414117177	2794	2.98239858266434	-2.59601245668172	5.07784869460717
7432	chr1	+	ENSG00000162636.10	protein_coding,protein_coding,	protein_coding	3.97476	5.41442	7680	109102711	109181949	79239	protein_coding	KNOWN	FAM102B	protein_coding	FAM102B-001	109102711	1	2815	9.38918	2815	1	1	-113	6	0.0625	0.15625	0.125	32	NA	NA	NA	-	0	NA	NA	NA	NA	NA	NA	NA	NA	NA	NA	0.422115577	2807	3.23099916622933	-2.46438494227276	5.70038914489788
7449	chr1	+	ENSG00000116266.6	retained_intron,	protein_coding	67.8499	95.2369	7698	109289296	109299627	10332	protein_coding	KNOWN	STXBP3	retained_intron	STXBP3-006	109289296	1	2820	81.5434	2820	1	0	NA	NA	NA	NA	NA	NA	NA	NA	NA	NA	2	302|412	4|6	0.0909090909090909|0.15	0.136363636363636|0.3	0.0909090909090909|0.025	22|40	NA|NA	NA|NA	NA|NA	+|-	0.440711858	2812	6.34949620698578	-1.85624089285238	5.33188350998919
7475	chr1	-	ENSG00000121940.11	protein_coding,	protein_coding	28.7996	30.9477	7725	109472130	109506079	33950	protein_coding	KNOWN	CLCC1	protein_coding	CLCC1-201	109506079	1	2827	29.87365	2827	1	0	NA	NA	NA	NA	NA	NA	NA	NA	NA	NA	0	NA	NA	NA	NA	NA	NA	NA	NA	NA	NA	0.438512298	2819	4.90080161359375	-2.31764243514608	5.61299458362251
7476	chr1	-	ENSG00000162641.13	protein_coding,	protein_coding	27.0563	28.9529	7726	109365461	109506106	140646	protein_coding	KNOWN	AKNAD1	protein_coding	AKNAD1-201	109506106	1	2828	28.0046	2828	1	0	NA	NA	NA	NA	NA	NA	NA	NA	NA	NA	0	NA	NA	NA	NA	NA	NA	NA	NA	NA	NA	0.437712458	2820	4.807591916776	-2.5096763632185	5.53161157518343
7477	chr1	-	ENSG00000121940.11	protein_coding,protein_coding,	protein_coding	26.7076	28.212	7727	109472130	109506111	33982	protein_coding	KNOWN	CLCC1	protein_coding	CLCC1-001	109506111	1	2829	54.9196	2829	1	0	NA	NA	NA	NA	NA	NA	NA	NA	NA	NA	0	NA	NA	NA	NA	NA	NA	NA	NA	NA	NA	0.436912617	2821	5.77924921272274	-2.55304511870798	5.5433528963376
7490	chr1	-	ENSG00000197780.4	nonsense_mediated_decay,	protein_coding	97.0679	110.568	7740	109605121	109618593	13473	protein_coding	KNOWN	TAF13	nonsense_mediated_decay	TAF13-001	109618593	1	2835	103.81795	2835	1	0	NA	NA	NA	NA	NA	NA	NA	NA	NA	NA	0	NA	NA	NA	NA	NA	NA	NA	NA	NA	NA	0.442111578	2827	6.69791209529257	-2.42433915698634	6.71009250464486
7493	chr1	+	ENSG00000215717.4	processed_transcript,	protein_coding	46.9998	41.0926	7743	109633402	109637611	4210	protein_coding	KNOWN	TMEM167B	processed_transcript	TMEM167B-002	109633402	1	2836	44.0462	2836	1	0	NA	NA	NA	NA	NA	NA	NA	NA	NA	NA	1	202.5	5	0.037037037	0.148148148	0.037037037	27	NA	NA	NA	-	0.481703659	2828	5.46094565370085	-3.05895379165842	6.64158902517353
7495	chr1	+	ENSG00000238881.1	snoRNA,	snoRNA	1.67358	1.70982	7745	109642815	109643234	420	snoRNA	KNOWN	SCARNA2	snoRNA	SCARNA2-201	109642815	1	2837	1.6917	2837	1	0	NA	NA	NA	NA	NA	NA	NA	NA	NA	NA	1	154.5	4	0.130434783	0.086956522	0.043478261	23	NA	NA	NA	-	0.425514897	2829	0.758473748785078	-2.16685890927107	7.43447288569559
7531	chr1	-	ENSG00000134222.11	protein_coding,protein_coding,protein_coding,	protein_coding	52.7179	53.4603	7781	109822207	109825744	3538	protein_coding	KNOWN	PSRC1	protein_coding	PSRC1-201	109825744	1	2846	159.2673	2846	1	0	NA	NA	NA	NA	NA	NA	NA	NA	NA	NA	0	NA	NA	NA	NA	NA	NA	NA	NA	NA	NA	0.476704659	2838	7.31530627979869	-1.5051441287061	5.6317031529663
7540	chr1	-	ENSG00000221986.2	protein_coding,	protein_coding	0.76706	1.59583	7790	109834987	109849663	14677	protein_coding	KNOWN	MYBPHL	protein_coding	MYBPHL-001	109849663	1	2847	1.181445	2847	1	0	NA	NA	NA	NA	NA	NA	NA	NA	NA	NA	1	229	6	0.083333333	0.055555556	0.138888889	36	NA	NA	NA	-	0.467506499	2839	0.240552468859643	-3.26264201969511	2.62876824742328
7544	chr1	-	ENSG00000134243.7	processed_transcript,	protein_coding	18.27	16.5852	7794	109893569	109932521	38953	protein_coding	KNOWN	SORT1	processed_transcript	SORT1-008	109932521	1	2848	17.4276	2848	1	0	NA	NA	NA	NA	NA	NA	NA	NA	NA	NA	0	NA	NA	NA	NA	NA	NA	NA	NA	NA	NA	0.385122975	2840	4.12330200075372	-3.58735929663297	5.8878024985927
7554	chr1	-	ENSG00000143106.7	protein_coding,	protein_coding	215.474	269.296	7804	109944419	109969062	24644	protein_coding	KNOWN	PSMA5	protein_coding	PSMA5-201	109969062	1	2851	242.385	2851	1	0	NA	NA	NA	NA	NA	NA	NA	NA	NA	NA	1	171	6	0.125	0.15	0.15	40	NA	NA	NA	-	0.414517097	2843	7.92115661014001	-1.5212041760505	7.79585638471088
7568	chr1	+	ENSG00000174151.9	protein_coding,protein_coding,	protein_coding	3.2077	2.90669	7818	110036722	110041477	4756	protein_coding	KNOWN	CYB561D1	protein_coding	CYB561D1-001	110036722	1	2854	6.11439	2854	1	1	-144	4	0.033333333	0.333333333	0.133333333	30	7	3	7	+	2	328|372.5	5|4	0.0833333333333333|0.0740740740740741	0.194444444444444|0.037037037037037	0.166666666666667|0.259259259259259	36|27	NA|NA	NA|NA	NA|NA	+|+	0.558888222	2846	2.61220857596082	-2.08500694165169	2.23417406007059
7572	chr1	-	ENSG00000181754.6	protein_coding,	protein_coding	0.0697327	0	7822	110046797	110052304	5508	protein_coding	KNOWN	AMIGO1	protein_coding	AMIGO1-001	110052304	1	2855	0.03486635	2855	1	1	-270.5	4	0.148148148	0.037037037	0.148148148	27	NA	NA	NA	-	4	616.5|487.5|426.5|308	5|4|5|5	0.2|0.111111111111111|0.189189189189189|0.0588235294117647	0|0.222222222222222|0.189189189189189|0.205882352941176	0.08|0.148148148148148|0.108108108108108|0.147058823529412	25|27|37|34	NA|NA|NA|NA	NA|NA|NA|NA	NA|NA|NA|NA	-|+|+|+	0.464907019	2847	-4.842020846954	-2.51956937641687	2.09901810166373
7579	chr1	+	ENSG00000065135.7	protein_coding,	protein_coding	221.401	303.094	7829	110091233	110136975	45743	protein_coding	KNOWN	GNAI3	protein_coding	GNAI3-001	110091233	1	2859	262.2475	2859	1	0	NA	NA	NA	NA	NA	NA	NA	NA	NA	NA	2	347|412	6|4	0.0476190476190476|0	0.142857142857143|0.0384615384615385	0.166666666666667|0.269230769230769	42|26	NA|NA	NA|NA	NA|NA	+|+	0.470305939	2851	8.0347852094608	-2.23789785013373	7.50970674647462
7609	chr1	+	ENSG00000116337.11	retained_intron,	protein_coding	0.209198	0.0569939	7861	110173260	110174122	863	protein_coding	KNOWN	AMPD2	retained_intron	AMPD2-021	110173260	1	2867	0.13309595	2867	1	2	-167.5|-57	5|6	0|0.025	0.135135135135135|0.025	0.162162162162162|0.15	37|40	NA|NA	NA|NA	NA|NA	+|+	1	1926.5	4	0.043478261	0.086956522	0.086956522	23	NA	NA	NA	-	0.607878424	2859	-2.90946142299002	-3.29767940441806	2.57273860415815
7613	chr1	+	ENSG00000168765.10	processed_transcript,	protein_coding	24.267	24.8494	7865	110198739	110200293	1555	protein_coding	KNOWN	GSTM4	processed_transcript	GSTM4-005	110198739	1	2869	24.5582	2869	1	1	-1457	4	0.192307692	0.076923077	0.115384615	26	NA	NA	NA	-	3	160|342.5|1046	4|4|6	0.0769230769230769|0.0476190476190476|0.111111111111111	0.230769230769231|0.238095238095238|0.194444444444444	0|0.0476190476190476|0.111111111111111	26|21|36	NA|3|NA	NA|5|NA	NA|1|NA	+|+|+	0.438512298	2861	4.61813291674205	-2.45012384975579	4.16997126773003
7626	chr1	+	ENSG00000213366.5	protein_coding,retained_intron,	protein_coding	5.09049	4.16056	7878	110210679	110245064	34386	protein_coding	KNOWN	GSTM2	protein_coding	GSTM2-202	110210679	1	2870	9.25105	2870	1	2	-1580.5|-53.5	4|5	0.217391304347826|0.037037037037037	0.0434782608695652|0.185185185185185	0.173913043478261|0.037037037037037	23|27	4|NA	2|NA	5|NA	-|+	3	117|253|1546.5	7|4|8	0.0576923076923077|0|0.226415094339623	0.173076923076923|0.136363636363636|0.0377358490566038	0.115384615384615|0.0909090909090909|0.0943396226415094	52|22|53	NA|NA|NA	NA|NA|NA	NA|NA|NA	+|+|-	0.450309938	2862	3.20961712171788	-2.10162910621027	2.6015484400037
7655	chr1	-	ENSG00000134202.6	processed_transcript,	protein_coding	1.74332	1.93779	7907	110279552	110282949	3398	protein_coding	KNOWN	GSTM3	processed_transcript	GSTM3-002	110282949	1	2876	1.840555	2876	1	1	-1139	4	0.115384615	0.115384615	0.153846154	26	5	1	4	+	2	373|252	5|4	0.0833333333333333|0.0769230769230769	0.0416666666666667|0.192307692307692	0.166666666666667|0.115384615384615	24|26	NA|NA	NA|NA	NA|NA	-|-	0.437912418	2868	0.880140861399064	-3.60480552018512	2.82133818060097
7665	chr1	-	ENSG00000198758.6	processed_transcript,	protein_coding	0.0697327	0.113988	7917	110301903	110306539	4637	protein_coding	KNOWN	EPS8L3	processed_transcript	EPS8L3-009	110306539	1	2877	0.09186035	2877	1	3	-850|-1383|-1435.5	5|4|5	0.147058823529412|0.192307692307692|0.102564102564103	0.117647058823529|0.115384615384615|0.179487179487179	0|0.115384615384615|0.128205128205128	34|26|39	NA|1|NA	NA|6|NA	NA|6|NA	+|-|+	5	1925.5|1515|1436|634.5|551	5|4|4|4|4	0.2|0.115384615384615|0.0909090909090909|0.111111111111111|0.142857142857143	0.08|0.115384615384615|0.181818181818182|0.037037037037037|0.107142857142857	0.08|0.153846153846154|0.136363636363636|0.111111111111111|0.107142857142857	25|26|22|27|28	NA|NA|6|NA|NA	NA|NA|2|NA|NA	NA|NA|1|NA|NA	+|-|-|-|-	0.557288542	2869	-3.44441390934778	-4.74487396649487	1.93802583396775
7683	chr1	+	ENSG00000168710.13	processed_transcript,	protein_coding	7.043	3.07767	7935	110527637	110558153	30517	protein_coding	KNOWN	AHCYL1	processed_transcript	AHCYL1-003	110527637	1	2882	5.060335	2882	1	3	-812.5|-309|-23.5	4|4|4	0.2|0.285714285714286|0.111111111111111	0.04|0.0357142857142857|0.222222222222222	0.2|0|0	25|28|27	3|NA|5	5|NA|1	5|NA|7	-|-|+	1	176	4	0	0.2	0.133333333	30	NA	NA	NA	+	0.523095381	2874	2.33923289615293	-3.30907344342942	7.21023471121111
7715	chr1	+	ENSG00000162775.9	protein_coding,	protein_coding	0	0.0569939	7968	110881128	110889299	8172	protein_coding	KNOWN	RBM15	protein_coding	RBM15-001	110881128	1	2893	0.02849695	2893	1	1	-161	4	0.153846154	0.192307692	0.076923077	26	6	5	3	+	0	NA	NA	NA	NA	NA	NA	NA	NA	NA	NA	0.422115577	2885	-5.13304867243917	-2.45961560643998	3.0185232633177
7716	chr1	-	ENSG00000227963.1	processed_transcript,	lincRNA	2.78931	2.90669	7969	110828997	110881793	52797	lincRNA	NOVEL	RP5-1074L1.1	processed_transcript	RP5-1074L1.1-001	110881793	1	2894	2.848	2894	1	1	-1618	4	0.083333333	0.166666667	0.166666667	24	1	6	5	+	1	826	4	0.153846154	0.192307692	0.076923077	26	6	5	3	+	0.478104379	2886	1.50994914630431	-1.48683272557813	2.3913765020667
7722	chr1	-	ENSG00000168679.13	nonsense_mediated_decay,protein_coding,protein_coding,	protein_coding	0	0.0569939	7976	110905482	110933670	28189	protein_coding	KNOWN	SLC16A4	protein_coding	SLC16A4-004	110933670	1	2897	0.08549085	2897	1	0	NA	NA	NA	NA	NA	NA	NA	NA	NA	NA	0	NA	NA	NA	NA	NA	NA	NA	NA	NA	NA	0.427314537	2889	-3.54808617171801	-5.6370196188395	2.63454146465789
7728	chr1	-	ENSG00000134248.8	protein_coding,	protein_coding	302.849	307.14	7982	110943871	110950293	6423	protein_coding	KNOWN	HBXIP	protein_coding	HBXIP-003	110950293	1	2899	304.9945	2899	1	0	NA	NA	NA	NA	NA	NA	NA	NA	NA	NA	0	NA	NA	NA	NA	NA	NA	NA	NA	NA	NA	0.466706659	2891	8.25263941640346	-2.68505992357656	7.24938635357801
7750	chr1	+	ENSG00000143119.7	protein_coding,	protein_coding	286.183	73.9211	8004	111415775	111442198	26424	protein_coding	KNOWN	CD53	protein_coding	CD53-201	111415775	1	2911	180.05205	2911	1	0	NA	NA	NA	NA	NA	NA	NA	NA	NA	NA	1	1089.5	4	0.142857143	0.047619048	0.047619048	21	NA	NA	NA	+	0.400719856	2903	7.49227021534011	-4.48374274558156	5.97359698596069
7758	chr1	-	ENSG00000121931.11	protein_coding,	protein_coding	29.3575	33.9684	8012	111489844	111506587	16744	protein_coding	KNOWN	C1orf103	protein_coding	C1orf103-003	111506587	1	2913	31.66295	2913	1	0	NA	NA	NA	NA	NA	NA	NA	NA	NA	NA	0	NA	NA	NA	NA	NA	NA	NA	NA	NA	NA	0.402119576	2905	4.98472377083319	-1.5593878827313	5.75374833059494
7762	chr1	-	ENSG00000156171.9	processed_transcript,	protein_coding	0.418396	0.113988	8016	111661182	111663218	2037	protein_coding	KNOWN	DRAM2	processed_transcript	DRAM2-008	111663218	1	2916	0.266192	2916	1	0	NA	NA	NA	NA	NA	NA	NA	NA	NA	NA	0	NA	NA	NA	NA	NA	NA	NA	NA	NA	NA	0.361127774	2908	-1.90946088101456	-6.10830086533316	3.06684299045347
7765	chr1	+	ENSG00000134255.9	processed_transcript,protein_coding,	protein_coding	0.209198	0.113988	8019	111682249	111727430	45182	protein_coding	KNOWN	CEPT1	processed_transcript	CEPT1-004	111682249	1	2917	0.323186	2917	1	0	NA	NA	NA	NA	NA	NA	NA	NA	NA	NA	1	192	6	0.02173913	0.152173913	0.152173913	46	NA	NA	NA	-	0.400919816	2909	-1.62956339112945	-3.80198362214736	4.96811734843629
7767	chr1	-	ENSG00000156171.9	processed_transcript,	protein_coding	1.04599	0.626933	8021	111663138	111682318	19181	protein_coding	KNOWN	DRAM2	processed_transcript	DRAM2-010	111682318	1	2918	0.8364615	2918	1	1	-123	6	0.02173913	0.152173913	0.152173913	46	NA	NA	NA	-	0	NA	NA	NA	NA	NA	NA	NA	NA	NA	NA	0.440111978	2910	-0.257628956341986	-3.42515250640272	5.95456337087904
7768	chr1	+	ENSG00000134255.9	processed_transcript,	protein_coding	0	0.170982	8022	111682356	111703818	21463	protein_coding	KNOWN	CEPT1	processed_transcript	CEPT1-007	111682356	1	2919	0.085491	2919	1	0	NA	NA	NA	NA	NA	NA	NA	NA	NA	NA	1	85	6	0.02173913	0.152173913	0.152173913	46	NA	NA	NA	-	0.408518296	2911	-3.5480836404054	-3.52624428879138	5.20458585506656
7772	chr1	-	ENSG00000156171.9	processed_transcript,	protein_coding	148.531	124.817	8026	111660719	111682717	21999	protein_coding	KNOWN	DRAM2	processed_transcript	DRAM2-006	111682717	1	2920	136.674	2920	1	0	NA	NA	NA	NA	NA	NA	NA	NA	NA	NA	1	276	6	0.02173913	0.152173913	0.152173913	46	NA	NA	NA	-	0.413117377	2912	7.09459500961207	-1.97089347378211	6.34977177395483
7776	chr1	+	ENSG00000134255.9	protein_coding,	protein_coding	34.8663	30.8907	8030	111682848	111727724	44877	protein_coding	KNOWN	CEPT1	protein_coding	CEPT1-201	111682848	1	2921	32.8785	2921	1	1	-407	6	0.02173913	0.152173913	0.152173913	46	NA	NA	NA	-	0	NA	NA	NA	NA	NA	NA	NA	NA	NA	NA	0.436112777	2913	5.03907257602602	-2.06193252855731	7.1836073416349
7798	chr1	+	ENSG00000064886.8	protein_coding,	protein_coding	0.139465	0.0569939	8052	111772328	111781381	9054	protein_coding	KNOWN	CHI3L2	protein_coding	CHI3L2-003	111772328	1	2925	0.09822945	2925	1	0	NA	NA	NA	NA	NA	NA	NA	NA	NA	NA	0	NA	NA	NA	NA	NA	NA	NA	NA	NA	NA	0.450309938	2917	-3.34770056850069	-5.03056029484597	2.32555250889383
7821	chr1	+	ENSG00000173947.9	processed_transcript,	protein_coding	0.0697327	0	8077	111889222	111895635	6414	protein_coding	KNOWN	C1orf88	processed_transcript	C1orf88-002	111889222	1	2931	0.03486635	2931	1	0	NA	NA	NA	NA	NA	NA	NA	NA	NA	NA	1	119	5	0.1875	0.0625	0.09375	32	NA	NA	NA	+	0.392521496	2923	-4.842020846954	-2.80193335568242	2.4392978840589
7835	chr1	-	ENSG00000243960.1	processed_transcript,	processed_transcript	0.0697327	0.398958	8091	111981262	111983850	2589	processed_transcript	PUTATIVE	RP11-552M11.4	processed_transcript	RP11-552M11.4-002	111983850	1	2937	0.23434535	2937	1	1	-758	5	0.233333333	0.066666667	0.1	30	NA	NA	NA	-	2	636|383.5	4|5	0.208333333333333|0.0967741935483871	0.0833333333333333|0.129032258064516	0.0416666666666667|0.258064516129032	24|31	NA|NA	NA|NA	NA|NA	+|-	0.442511498	2929	-2.09329192647749	-5.79626009472756	3.36168092699442
7838	chr1	-	ENSG00000116455.9	processed_transcript,	protein_coding	0.697327	0.569939	8094	111983920	111990154	6235	protein_coding	KNOWN	WDR77	processed_transcript	WDR77-003	111990154	1	2939	0.633633	2939	1	3	-1444|-1479|-1609	5|5|4	0.0909090909090909|0.1|0.0666666666666667	0.0909090909090909|0.2|0.2	0.0909090909090909|0.0666666666666667|0.0666666666666667	22|30|30	NA|NA|NA	NA|NA|NA	NA|NA|NA	+|+|+	0	NA	NA	NA	NA	NA	NA	NA	NA	NA	NA	0.462107578	2931	-0.658280621059839	-5.87028177459877	5.27996808138691
7840	chr1	-	ENSG00000116455.9	processed_transcript,	protein_coding	0.209198	0.113988	8097	111985971	111991513	5543	protein_coding	KNOWN	WDR77	processed_transcript	WDR77-002	111991513	1	2941	0.161593	2941	1	5	-85|-120|-250|-759|-834.5	5|5|4|4|5	0.0909090909090909|0.1|0.0666666666666667|0.25|0.2	0.0909090909090909|0.2|0.2|0.0416666666666667|0.0857142857142857	0.0909090909090909|0.0666666666666667|0.0666666666666667|0.0416666666666667|0.114285714285714	22|30|30|24|35	NA|NA|NA|NA|NA	NA|NA|NA|NA|NA	NA|NA|NA|NA|NA	+|+|+|+|+	0	NA	NA	NA	NA	NA	NA	NA	NA	NA	NA	0.438912218	2933	-2.62956339112945	-3.69721895048177	7.39859131099334
7846	chr1	+	ENSG00000116459.6	processed_transcript,	protein_coding	710.576	745.025	8103	111992107	112003934	11828	protein_coding	KNOWN	ATP5F1	processed_transcript	ATP5F1-006	111992107	1	2944	727.8005	2944	1	3	-509|-474|-344	5|5|4	0.0909090909090909|0.1|0.0666666666666667	0.0909090909090909|0.2|0.2	0.0909090909090909|0.0666666666666667|0.0666666666666667	22|30|30	NA|NA|NA	NA|NA|NA	NA|NA|NA	+|+|+	2	165|240.5	4|5	0.25|0.2	0.0416666666666667|0.0857142857142857	0.0416666666666667|0.114285714285714	24|35	NA|NA	NA|NA	NA|NA	+|+	0.444911018	2936	9.50739923208823	-2.04456819119117	8.31706240139529
7873	chr1	-	ENSG00000197852.7	processed_transcript,	protein_coding	0.348663	0.455951	8132	112223252	112282025	58774	protein_coding	KNOWN	C1orf183	processed_transcript	C1orf183-008	112282025	1	2955	0.402307	2955	1	1	-101.5	5	0.068965517	0.24137931	0.034482759	29	NA	NA	NA	+	1	610	6	0.047619048	0.238095238	0.071428571	42	NA	NA	NA	-	0.527494501	2947	-1.31363125432022	-2.03566788947197	1.94087225056982
7879	chr1	+	ENSG00000064703.7	protein_coding,	protein_coding	0.0697327	0	8138	112297927	112310638	12712	protein_coding	KNOWN	DDX20	protein_coding	DDX20-001	112297927	1	2958	0.03486635	2958	1	0	NA	NA	NA	NA	NA	NA	NA	NA	NA	NA	1	953.5	7	0.137254902	0.137254902	0.078431373	51	NA	NA	NA	+	0.439712058	2950	-4.842020846954	-3.94797367975993	5.63988554476412
7880	chr1	-	ENSG00000197852.7	processed_transcript,	protein_coding	0.209198	0.113988	8139	112287921	112298131	10211	protein_coding	KNOWN	C1orf183	processed_transcript	C1orf183-004	112298131	1	2959	0.161593	2959	1	1	-749.5	7	0.137254902	0.137254902	0.078431373	51	NA	NA	NA	+	0	NA	NA	NA	NA	NA	NA	NA	NA	NA	NA	0.450709858	2951	-2.62956339112945	-1.8911343178516	3.64908394686234
7883	chr1	+	ENSG00000064703.7	protein_coding,	protein_coding	53.1363	61.2115	8142	112298521	112308452	9932	protein_coding	KNOWN	DDX20	protein_coding	DDX20-201	112298521	1	2960	57.1739	2960	1	0	NA	NA	NA	NA	NA	NA	NA	NA	NA	NA	1	359.5	7	0.137254902	0.137254902	0.078431373	51	NA	NA	NA	+	0.461507698	2952	5.83728479899067	-2.91926049583463	6.98660408709877
7901	chr1	+	ENSG00000143079.7	processed_transcript,	protein_coding	5.57862	2.7927	8160	112938836	112999899	61064	protein_coding	KNOWN	CTTNBP2NL	processed_transcript	CTTNBP2NL-003	112938836	1	2970	4.18566	2970	1	1	-228	4	0.045454545	0.181818182	0.227272727	22	4	5	1	-	0	NA	NA	NA	NA	NA	NA	NA	NA	NA	NA	0.448310338	2962	2.06545512663528	-1.95514427579981	3.25776152020183
7904	chr1	+	ENSG00000248201.1	processed_transcript,	processed_transcript	0.139465	0	8163	112999440	113006078	6639	processed_transcript	NOVEL	RP4-671G15.3	processed_transcript	RP4-671G15.3-001	112999440	1	2972	0.0697325	2972	1	0	NA	NA	NA	NA	NA	NA	NA	NA	NA	NA	1	416.5	4	0.105263158	0	0.157894737	19	1	2	4	-	0.443911218	2964	-3.84202498474619	-5.79626009472756	2.56641992233123
7920	chr1	-	ENSG00000007341.12	processed_transcript,processed_transcript,	protein_coding	9.97178	10.0309	8179	113153077	113161733	8657	protein_coding	KNOWN	ST7L	processed_transcript	ST7L-019	113161733	1	2974	20.00268	2974	1	0	NA	NA	NA	NA	NA	NA	NA	NA	NA	NA	1	110	4	0.041666667	0.208333333	0.083333333	24	NA	NA	NA	-	0.450709858	2966	4.32212140307148	-4.31631253006721	6.13692501673449
7927	chr1	+	ENSG00000116489.8	protein_coding,	protein_coding	2.02225	2.05178	8186	113161795	113214241	52447	protein_coding	KNOWN	CAPZA1	protein_coding	CAPZA1-001	113161795	1	2975	2.037015	2975	1	1	-172	4	0.041666667	0.208333333	0.083333333	24	NA	NA	NA	-	0	NA	NA	NA	NA	NA	NA	NA	NA	NA	NA	0.414917017	2967	1.02645660393951	-4.25718323251015	5.28085898531279
7930	chr1	-	ENSG00000007341.12	processed_transcript,	protein_coding	6.90354	5.01547	8189	113140644	113162286	21643	protein_coding	KNOWN	ST7L	processed_transcript	ST7L-015	113162286	1	2976	5.959505	2976	1	0	NA	NA	NA	NA	NA	NA	NA	NA	NA	NA	1	663	4	0.041666667	0.208333333	0.083333333	24	NA	NA	NA	-	0.435712857	2968	2.57519250456284	-2.62776106235909	5.40916611915355
7935	chr1	+	ENSG00000116489.8	processed_transcript,	protein_coding	595.169	789.651	8194	113162427	113192635	30209	protein_coding	KNOWN	CAPZA1	processed_transcript	CAPZA1-002	113162427	1	2977	692.41	2977	1	1	-804	4	0.041666667	0.208333333	0.083333333	24	NA	NA	NA	-	0	NA	NA	NA	NA	NA	NA	NA	NA	NA	NA	0.439712058	2969	9.43548275047903	-2.67029087818619	7.94023828404687
7943	chr1	+	ENSG00000116489.8	processed_transcript,	protein_coding	0.0697327	0	8202	113209542	113212216	2675	protein_coding	KNOWN	CAPZA1	processed_transcript	CAPZA1-006	113209542	1	2982	0.03486635	2982	1	0	NA	NA	NA	NA	NA	NA	NA	NA	NA	NA	0	NA	NA	NA	NA	NA	NA	NA	NA	NA	NA	0.420115977	2974	-4.842020846954	-6.26589956595634	3.71837007912826
7948	chr1	+	ENSG00000155363.12	processed_transcript,protein_coding,	protein_coding	60.1793	48.0459	8207	113217316	113243357	26042	protein_coding	KNOWN	MOV10	protein_coding	MOV10-201	113217316	1	2983	108.2252	2983	1	2	-436.5|-59	4|7	0.263157894736842|0.166666666666667	0.0526315789473684|0.0952380952380952	0|0.0952380952380952	19|42	1|NA	1|NA	4|NA	-|+	0	NA	NA	NA	NA	NA	NA	NA	NA	NA	NA	0.405318936	2975	6.75789265642563	-3.31911756581801	4.95252819300259
7961	chr1	+	ENSG00000155363.12	processed_transcript,processed_transcript,	protein_coding	0.278931	0.113988	8220	113240930	113241597	668	protein_coding	KNOWN	MOV10	processed_transcript	MOV10-015	113240930	1	2985	0.392919	2985	1	3	-1997.5|-162.5|-74.5	4|5|6	0.16|0.206896551724138|0.258064516129032	0.12|0.0689655172413793|0	0.12|0.103448275862069|0.129032258064516	25|29|31	NA|NA|NA	NA|NA|NA	NA|NA|NA	+|-|+	2	577.5|1036	4|4	0.0952380952380952|0.0833333333333333	0.0952380952380952|0.208333333333333	0.0952380952380952|0.125	21|24	NA|3	NA|3	NA|4	-|+	0.536292741	2977	-1.34769616241014	-5.39927353428396	4.23629187827533
7974	chr1	-	ENSG00000155366.11	retained_intron,protein_coding,	protein_coding	83.4003	91.4753	8233	113243755	113249749	5995	protein_coding	KNOWN	RHOC	protein_coding	RHOC-201	113249749	1	2986	174.8756	2986	1	3	-12.5|-59.5|-402	4|6|5	0|0.0769230769230769|0.21875	0.238095238095238|0.205128205128205|0.1875	0.0476190476190476|0.0256410256410256|0.0625	21|39|32	NA|NA|NA	NA|NA|NA	NA|NA|NA	-|+|+	2	321.5|73.5	4|5	0.296296296296296|0	0.037037037037037|0.212121212121212	0.037037037037037|0.151515151515152	27|33	5|NA	7|NA	2|NA	+|-	0.524295141	2978	7.45018519707491	-1.92251088100349	6.55379938540953
7997	chr1	-	ENSG00000155380.7	processed_transcript,	protein_coding	0.0697327	0.0569939	8256	113460640	113465014	4375	protein_coding	KNOWN	SLC16A1	processed_transcript	SLC16A1-006	113465014	1	2995	0.0633633	2995	1	0	NA	NA	NA	NA	NA	NA	NA	NA	NA	NA	0	NA	NA	NA	NA	NA	NA	NA	NA	NA	NA	0.459108178	2987	-3.9802087159472	-6.29959580501716	4.08288794019342
8011	chr1	-	ENSG00000238198.1	processed_transcript,	lincRNA	3.34717	1.13988	8270	113554309	113615727	61419	lincRNA	NOVEL	RP11-31F15.2	processed_transcript	RP11-31F15.2-001	113615727	1	3001	2.243525	3001	1	1	-1819	6	0.166666667	0.083333333	0.027777778	36	NA	NA	NA	+	0	NA	NA	NA	NA	NA	NA	NA	NA	NA	NA	0.455508898	2993	1.16576726031248	-2.01627852735413	4.23626123650766
8012	chr1	+	ENSG00000198799.6	protein_coding,	protein_coding	18.1305	21.7717	8271	113615831	113667824	51994	protein_coding	KNOWN	LRIG2	protein_coding	LRIG2-001	113615831	1	3002	19.9511	3002	1	0	NA	NA	NA	NA	NA	NA	NA	NA	NA	NA	1	1715	6	0.166666667	0.083333333	0.027777778	36	NA	NA	NA	+	0.575884823	2994	4.31839638623702	-2.03566788947197	6.75597950090832
8026	chr1	+	ENSG00000232499.1	processed_pseudogene,	pseudogene	2.09198	2.27976	8285	113992322	113993352	1031	pseudogene	KNOWN	RP11-512F24.1	processed_pseudogene	RP11-512F24.1-001	113992322	1	3007	2.18587	3007	1	0	NA	NA	NA	NA	NA	NA	NA	NA	NA	NA	0	NA	NA	NA	NA	NA	NA	NA	NA	NA	NA	0.370325935	2999	1.12820760232167	-6.56047261431972	3.9487295254336
8052	chr1	-	ENSG00000134242.10	protein_coding,protein_coding,protein_coding,	protein_coding	1.04599	0.512945	8313	114361921	114414334	52414	protein_coding	KNOWN	PTPN22	protein_coding	PTPN22-006	114414334	1	3019	2.3384025	3019	1	0	NA	NA	NA	NA	NA	NA	NA	NA	NA	NA	0	NA	NA	NA	NA	NA	NA	NA	NA	NA	NA	0.378124375	3011	1.22552327665126	-5.52649360960498	2.4585334751147
8059	chr1	-	ENSG00000188761.7	retained_intron,	protein_coding	0.278931	0.113988	8320	114420790	114430081	9292	protein_coding	KNOWN	BCL2L15	retained_intron	BCL2L15-002	114430081	1	3020	0.1964595	3020	1	0	NA	NA	NA	NA	NA	NA	NA	NA	NA	NA	0	NA	NA	NA	NA	NA	NA	NA	NA	NA	NA	0.396120776	3012	-2.34769616241014	-5.51985899204026	1.81532008797687
8081	chr1	-	ENSG00000235527.2	processed_transcript,	lincRNA	0.209198	0.455951	8342	114466622	114471940	5319	lincRNA	NOVEL	RP5-1073O3.7	processed_transcript	RP5-1073O3.7-003	114471940	1	3026	0.3325745	3026	1	2	-498|-1509.5	4|4	0|0.206896551724138	0.25|0.0344827586206897	0|0.0689655172413793	24|29	NA|7	NA|2	NA|4	+|+	0	NA	NA	NA	NA	NA	NA	NA	NA	NA	NA	0.469706059	3018	-1.58825054001409	-3.47401134172615	5.25781686987395
8082	chr1	+	ENSG00000163349.15	protein_coding,protein_coding,protein_coding,	protein_coding	0	0.0569939	8343	114471996	114520422	48427	protein_coding	KNOWN	HIPK1	protein_coding	HIPK1-004	114471996	1	3027	0.08549085	3027	1	0	NA	NA	NA	NA	NA	NA	NA	NA	NA	NA	2	442|1453.5	4|4	0|0.206896551724138	0.25|0.0344827586206897	0|0.0689655172413793	24|29	NA|7	NA|2	NA|4	+|+	0.435512897	3019	-3.54808617171801	-3.60656183408978	5.92205931631595
8083	chr1	-	ENSG00000235527.2	processed_transcript,	lincRNA	0.906525	1.42485	8344	114470257	114472114	1858	lincRNA	NOVEL	RP5-1073O3.7	processed_transcript	RP5-1073O3.7-004	114472114	1	3028	1.1656875	3028	1	2	-324|-1335.5	4|4	0|0.206896551724138	0.25|0.0344827586206897	0|0.0689655172413793	24|29	NA|7	NA|2	NA|4	+|+	0	NA	NA	NA	NA	NA	NA	NA	NA	NA	NA	0.460707858	3020	0.221181079596515	-2.60388434575483	5.64941360867407
8113	chr1	-	ENSG00000116752.5	protein_coding,	protein_coding	124.543	161.578	8376	115110178	115124260	14083	protein_coding	KNOWN	BCAS2	protein_coding	BCAS2-001	115124260	1	3041	143.0605	3041	1	0	NA	NA	NA	NA	NA	NA	NA	NA	NA	NA	0	NA	NA	NA	NA	NA	NA	NA	NA	NA	NA	0.411517696	3033	7.16048157867669	-2.03803595939519	6.02574149271459
8119	chr1	-	ENSG00000175984.8	protein_coding,protein_coding,	protein_coding	0	0.113988	8382	115125469	115212732	87264	protein_coding	KNOWN	DENND2C	protein_coding	DENND2C-001	115212732	1	3042	0.113988	3042	1	1	-661.5	8	0.023255814	0.069767442	0.11627907	43	NA	NA	NA	-	1	4.5	5	0.08	0.08	0.08	25	NA	NA	NA	-	0.414117177	3034	-3.13304614112656	-2.04218937772787	2.45653730686859
8137	chr1	-	ENSG00000009307.11	processed_transcript,processed_transcript,protein_coding,protein_coding,	protein_coding	405.147	458.915	8401	115292442	115300608	8167	protein_coding	KNOWN	CSDE1	processed_transcript	CSDE1-011	115300608	1	3049	1728.124	3049	1	0	NA	NA	NA	NA	NA	NA	NA	NA	NA	NA	1	1927	4	0.392857143	0	0.071428571	28	4	7	4	+	0.380123975	3041	10.7549910251766	-2.26260743191387	8.35110254042156
8175	chr1	+	ENSG00000173218.9	protein_coding,	protein_coding	4.32343	5.52841	8440	116184612	116236312	51701	protein_coding	KNOWN	VANGL1	protein_coding	VANGL1-001	116184612	1	3063	4.92592	3063	1	1	-61.5	6	0.024390244	0.292682927	0.097560976	41	NA	NA	NA	+	1	195	5	0.157894737	0.184210526	0.026315789	38	NA	NA	NA	-	0.478904219	3055	2.3003931977637	-2.65294671682398	5.30042312146923
8200	chr1	+	ENSG00000163399.10	protein_coding,protein_coding,	protein_coding	45.5355	81.9573	8465	116915882	116947396	31515	protein_coding	KNOWN	ATP1A1	protein_coding	ATP1A1-001	116915882	1	3075	127.4928	3075	1	2	-314|-146.5	6|5	0.157894736842105|0.0344827586206897	0.131578947368421|0.172413793103448	0.0789473684210526|0.137931034482759	38|29	NA|NA	NA|NA	NA|NA	+|+	2	125|587	7|4	0.105263157894737|0.142857142857143	0.157894736842105|0.178571428571429	0.0789473684210526|0.0357142857142857	38|28	NA|NA	NA|NA	NA|NA	-|+	0.470705859	3067	6.99427196472084	-2.19763306343209	5.99977853985297
8208	chr1	+	ENSG00000163399.10	processed_transcript,	protein_coding	0.836792	1.25387	8473	116931349	116932562	1214	protein_coding	KNOWN	ATP1A1	processed_transcript	ATP1A1-003	116931349	1	3077	1.045331	3077	1	1	-1383	4	0.125	0.041666667	0.125	24	NA	NA	NA	-	0	NA	NA	NA	NA	NA	NA	NA	NA	NA	NA	0.399120176	3069	0.0639598384269404	-5.82869068306666	3.26840101424858
8223	chr1	-	ENSG00000224950.1	processed_transcript,	lincRNA	0.0697327	0	8489	117035645	117041834	6190	lincRNA	NOVEL	RP5-1086K13.1	processed_transcript	RP5-1086K13.1-001	117041834	1	3083	0.03486635	3083	1	0	NA	NA	NA	NA	NA	NA	NA	NA	NA	NA	0	NA	NA	NA	NA	NA	NA	NA	NA	NA	NA	0.454909018	3075	-4.842020846954	-3.7564284619675	3.02966085114539
8225	chr1	-	ENSG00000116815.11	protein_coding,	protein_coding	0	0.0569939	8491	117061853	117087212	25360	protein_coding	KNOWN	CD58	protein_coding	CD58-006	117087212	1	3085	0.02849695	3085	1	1	-252	4	0.136363636	0.090909091	0.181818182	22	2	2	5	+	0	NA	NA	NA	NA	NA	NA	NA	NA	NA	NA	0.424715057	3077	-5.13304867243917	-6.12834557888879	3.23047618380891
8229	chr1	-	ENSG00000116815.11	protein_coding,protein_coding,	protein_coding	73.2193	117.863	8495	117064409	117113661	49253	protein_coding	KNOWN	CD58	protein_coding	CD58-002	117113661	1	3087	191.0823	3087	1	3	-64.5|-610.5|-839.5	5|4|4	0.111111111111111|0.222222222222222|0.24	0.111111111111111|0.037037037037037|0	0.037037037037037|0.111111111111111|0.16	27|27|25	NA|NA|NA	NA|NA|NA	NA|NA|NA	-|-|-	2	418.5|254	3|5	0.0476190476190476|0.0357142857142857	0.142857142857143|0.178571428571429	0|0.142857142857143	21|28	NA|NA	NA|NA	NA|NA	+|-	0.473505299	3079	7.57805033708603	-2.33355247214814	5.47162242972584
8253	chr1	-	ENSG00000236137.1	processed_transcript,	processed_transcript	0.348663	0.740921	8519	117568104	117602112	34009	processed_transcript	NOVEL	RP11-27K13.3	processed_transcript	RP11-27K13.3-001	117602112	1	3103	0.544792	3103	1	0	NA	NA	NA	NA	NA	NA	NA	NA	NA	NA	0	NA	NA	NA	NA	NA	NA	NA	NA	NA	NA	0.431313737	3095	-0.876222576642128	-4.51638792451209	4.81162398804187
8254	chr1	+	ENSG00000116830.5	protein_coding,	protein_coding	36.7491	34.9943	8520	117602925	117645492	42568	protein_coding	KNOWN	TTF2	protein_coding	TTF2-001	117602925	1	3104	35.8717	3104	1	0	NA	NA	NA	NA	NA	NA	NA	NA	NA	NA	0	NA	NA	NA	NA	NA	NA	NA	NA	NA	NA	0.420515897	3096	5.16477421273516	-2.16556379586199	5.80424402070432
8274	chr1	+	ENSG00000198162.6	protein_coding,protein_coding,	protein_coding	8.50739	9.46099	8542	117910071	118071494	161424	protein_coding	KNOWN	MAN1A2	protein_coding	MAN1A2-001	117910071	1	3112	17.96838	3112	1	5	-1905|-870.5|-565.5|-476.5|-301.5	3|4|4|4|4	0.0416666666666667|0.16|0.0869565217391304|0.16|0.0476190476190476	0.0833333333333333|0.08|0.217391304347826|0.16|0.238095238095238	0.0416666666666667|0.08|0.0434782608695652|0.04|0.0476190476190476	24|25|23|25|21	NA|NA|NA|NA|1	NA|NA|NA|NA|3	NA|NA|NA|NA|5	-|-|-|+|-	0	NA	NA	NA	NA	NA	NA	NA	NA	NA	NA	0.471705659	3104	4.16738843855321	-3.27935373814958	6.60372392212974
8285	chr1	-	ENSG00000228217.1	processed_pseudogene,	pseudogene	0.627594	0.170982	8556	118320709	118321128	420	pseudogene	KNOWN	AL390877.1	processed_pseudogene	AL390877.1-001	118321128	1	3118	0.399288	3118	1	0	NA	NA	NA	NA	NA	NA	NA	NA	NA	NA	0	NA	NA	NA	NA	NA	NA	NA	NA	NA	NA	0.399720056	3110	-1.3244983802934	-5.05433232941188	4.58490101159789
8307	chr1	-	ENSG00000155761.9	protein_coding,processed_transcript,	protein_coding	0.209198	0.626933	8579	118496487	118727846	231360	protein_coding	KNOWN	SPAG17	protein_coding	SPAG17-001	118727846	1	3122	0.836131	3122	1	0	NA	NA	NA	NA	NA	NA	NA	NA	NA	NA	1	176.5	4	0.217391304	0.086956522	0.086956522	23	2	1	6	+	0.396920616	3114	-0.258199102049586	-2.65203960000031	2.08098368530456
8319	chr1	-	ENSG00000223575.1	processed_pseudogene,	pseudogene	0.139465	0.0569939	8592	119627531	119628577	1047	pseudogene	KNOWN	RP4-610L12.2	processed_pseudogene	RP4-610L12.2-001	119628577	1	3132	0.09822945	3132	1	0	NA	NA	NA	NA	NA	NA	NA	NA	NA	NA	0	NA	NA	NA	NA	NA	NA	NA	NA	NA	NA	0.408918216	3124	-3.34770056850069	-6.29959580501716	3.0815743189417
8321	chr1	-	ENSG00000116874.7	protein_coding,	protein_coding	0.488129	0.0569939	8594	119575076	119682947	107872	protein_coding	KNOWN	WARS2	protein_coding	WARS2-201	119682947	1	3134	0.27256145	3134	1	0	NA	NA	NA	NA	NA	NA	NA	NA	NA	NA	0	NA	NA	NA	NA	NA	NA	NA	NA	NA	NA	0.414117177	3126	-1.87534656732489	-3.27515766001517	5.70137654775035
8323	chr1	+	ENSG00000231365.1	processed_transcript,	processed_transcript	9.76258	10.7719	8596	119683048	119726446	43399	processed_transcript	NOVEL	RP11-418J17.1	processed_transcript	RP11-418J17.1-002	119683048	1	3135	10.26724	3135	1	0	NA	NA	NA	NA	NA	NA	NA	NA	NA	NA	0	NA	NA	NA	NA	NA	NA	NA	NA	NA	NA	0.362127574	3127	3.35997650892359	-3.27795375893695	4.55275681116732
8324	chr1	-	ENSG00000116874.7	processed_transcript,	protein_coding	13.9465	13.1086	8597	119682271	119683261	991	protein_coding	KNOWN	WARS2	processed_transcript	WARS2-003	119683261	1	3136	13.52755	3136	1	0	NA	NA	NA	NA	NA	NA	NA	NA	NA	NA	0	NA	NA	NA	NA	NA	NA	NA	NA	NA	NA	0.403919216	3128	3.75782866865043	-2.56665592610226	4.84174056206555
8329	chr1	+	ENSG00000231365.1	processed_transcript,processed_transcript,	processed_transcript	1.39465	1.59583	8602	119683353	119776804	93452	processed_transcript	NOVEL	RP11-418J17.1	processed_transcript	RP11-418J17.1-004	119683353	1	3137	2.99048	3137	1	0	NA	NA	NA	NA	NA	NA	NA	NA	NA	NA	0	NA	NA	NA	NA	NA	NA	NA	NA	NA	NA	0.377724455	3129	1.58037706905241	-2.55813410257935	6.02099500300563
8331	chr1	-	ENSG00000227056.1	processed_pseudogene,	pseudogene	0.0697327	0	8604	119761932	119762719	788	pseudogene	KNOWN	RP11-418J17.2	processed_pseudogene	RP11-418J17.2-001	119762719	1	3138	0.03486635	3138	1	0	NA	NA	NA	NA	NA	NA	NA	NA	NA	NA	0	NA	NA	NA	NA	NA	NA	NA	NA	NA	NA	0.394721056	3130	-4.842020846954	-6.22216161828779	2.16767169407956
8371	chr1	+	ENSG00000092621.6	processed_transcript,	protein_coding	11.994	4.7305	8644	120254529	120272694	18166	protein_coding	KNOWN	PHGDH	processed_transcript	PHGDH-005	120254529	1	3161	8.36225	3161	1	1	-641.5	4	0.086956522	0	0.043478261	23	NA	NA	NA	-	3	781|963.5|1960.5	4|4|5	0|0.08|0.185185185185185	0.0714285714285714|0.16|0	0.107142857142857|0.04|0.111111111111111	28|25|27	NA|NA|NA	NA|NA|NA	NA|NA|NA	+|+|+	0.402119576	3153	3.06389117521281	-3.00699958616538	3.10858751973999
8403	chr1	-	ENSG00000236933.1	processed_transcript,	processed_transcript	0.209198	0.569939	8676	120835810	120838343	2534	processed_transcript	PUTATIVE	RP11-439A17.7	processed_transcript	RP11-439A17.7-001	120838343	1	3174	0.3895685	3174	1	0	NA	NA	NA	NA	NA	NA	NA	NA	NA	NA	4	1583|1181|615|225.5	6|4|5|4	0.0625|0.136363636363636|0.0357142857142857|0.173913043478261	0.25|0.0454545454545455|0.178571428571429|0.0869565217391304	0.145833333333333|0.272727272727273|0.0714285714285714|0.0434782608695652	48|22|28|23	NA|3|NA|NA	NA|1|NA|NA	NA|6|NA|NA	-|-|+|-	0.427314537	3166	-1.36005106718745	-4.85329261097103	4.11734406919127
8420	chr1	-	ENSG00000198019.7	protein_coding,	protein_coding	0	0.0569939	8693	120927134	120935894	8761	protein_coding	KNOWN	FCGR1B	protein_coding	FCGR1B-002	120935894	1	3183	0.02849695	3183	1	0	NA	NA	NA	NA	NA	NA	NA	NA	NA	NA	0	NA	NA	NA	NA	NA	NA	NA	NA	NA	NA	0.394014963	3175	-5.13304867243917	-6.78071066106158	2.79547127501244
8436	chr1	+	ENSG00000230880.1	processed_transcript,	lincRNA	1.81305	2.10878	8709	142618766	142621059	2294	lincRNA	NOVEL	AL583842.3	processed_transcript	AL583842.3-006	142618766	1	3194	1.960915	3194	1	0	NA	NA	NA	NA	NA	NA	NA	NA	NA	NA	0	NA	NA	NA	NA	NA	NA	NA	NA	NA	NA	0.400319936	3186	0.971527000223461	-4.84912842682186	7.20656286281012
8452	chr1	+	ENSG00000232745.2	unprocessed_pseudogene,	pseudogene	0.0697327	0	8725	142803532	142827235	23704	pseudogene	KNOWN	RP11-423O2.6	unprocessed_pseudogene	RP11-423O2.6-001	142803532	1	3206	0.03486635	3206	1	0	NA	NA	NA	NA	NA	NA	NA	NA	NA	NA	0	NA	NA	NA	NA	NA	NA	NA	NA	NA	NA	0.376724655	3198	-4.842020846954	-6.74932943348641	3.66686757386145
8453	chr1	-	ENSG00000234978.1	processed_transcript,	lincRNA	0.139465	0.113988	8726	142803224	142816004	12781	lincRNA	PUTATIVE	RP11-423O2.5	processed_transcript	RP11-423O2.5-001	142816004	1	3207	0.1267265	3207	1	0	NA	NA	NA	NA	NA	NA	NA	NA	NA	NA	0	NA	NA	NA	NA	NA	NA	NA	NA	NA	NA	0.368326335	3199	-2.98020985437876	-6.74932943348641	3.80258378461096
8504	chr1	-	ENSG00000185044.8	processed_transcript,	lincRNA	13.7373	11.7977	8777	143429872	143467644	37773	lincRNA	NOVEL	BX004987.4	processed_transcript	BX004987.4-005	143467644	1	3224	12.7675	3224	1	0	NA	NA	NA	NA	NA	NA	NA	NA	NA	NA	0	NA	NA	NA	NA	NA	NA	NA	NA	NA	NA	0.402719456	3216	3.67440415393769	-3.43448085796566	8.12306490939341
8576	chr1	+	ENSG00000201699.1	snRNA,	snRNA	2.16171	0.911903	8849	144534038	144534199	162	snRNA	KNOWN	U1.50	snRNA	U1.50-201	144534038	1	3252	1.5368065	3252	1	2	-374|-79.5	4|4	0.166666666666667|0.0740740740740741	0.0555555555555556|0.111111111111111	0.0555555555555556|0.0740740740740741	18|27	NA|NA	NA|NA	NA|NA	+|+	0	NA	NA	NA	NA	NA	NA	NA	NA	NA	NA	0.455508898	3244	0.619935526079856	-3.9435274322445	2.86325995640318
8579	chr1	+	ENSG00000225241.2	processed_transcript,	processed_transcript	0.0697327	0.170982	8852	144593720	144605701	11982	processed_transcript	NOVEL	NBPF8	processed_transcript	NBPF8-009	144593720	1	3253	0.12035735	3253	1	0	NA	NA	NA	NA	NA	NA	NA	NA	NA	NA	2	331.5|539.5	5|4	0.0689655172413793|0.0476190476190476	0.0689655172413793|0.0952380952380952	0.103448275862069|0.142857142857143	29|21	NA|NA	NA|NA	NA|NA	+|-	0.454709058	3245	-3.05460384767598	-2.81000466993081	4.94286055898355
8594	chr1	-	ENSG00000215861.4	unprocessed_pseudogene,	pseudogene	0.557862	0.683927	8867	144676874	144679969	3096	pseudogene	KNOWN	WI2-1896O14.1	unprocessed_pseudogene	WI2-1896O14.1-001	144679969	1	3256	0.6208945	3256	1	0	NA	NA	NA	NA	NA	NA	NA	NA	NA	NA	0	NA	NA	NA	NA	NA	NA	NA	NA	NA	NA	0.369726055	3248	-0.687579942797592	-6.29959580501716	4.27114004302051
8611	chr1	-	ENSG00000178104.13	processed_transcript,	protein_coding	0.627594	0.512945	8884	144836186	144854571	18386	protein_coding	KNOWN	PDE4DIP	processed_transcript	PDE4DIP-029	144854571	1	3259	0.5702695	3259	1	2	-800|-957.5	4|4	0.166666666666667|0.148148148148148	0.0833333333333333|0.0740740740740741	0.125|0.111111111111111	24|27	NA|NA	NA|NA	NA|NA	+|+	1	585	4	0.1	0	0.15	20	1	1	4	+	0.459508098	3251	-0.810284220474361	-6.21143122259149	3.40699606433814
8629	chr1	-	ENSG00000178104.13	processed_transcript,	protein_coding	2.37091	1.02589	8904	144890591	144921903	31313	protein_coding	KNOWN	PDE4DIP	processed_transcript	PDE4DIP-018	144921903	1	3263	1.6984	3263	1	0	NA	NA	NA	NA	NA	NA	NA	NA	NA	NA	0	NA	NA	NA	NA	NA	NA	NA	NA	NA	NA	0.372725455	3255	0.764176276355928	-6.36944543119211	3.50393091974533
8644	chr1	-	ENSG00000178104.13	processed_transcript,protein_coding,	protein_coding	279.768	364.647	8919	144952201	144995082	42882	protein_coding	KNOWN	PDE4DIP	processed_transcript	PDE4DIP-011	144995082	1	3265	644.415	3265	1	0	NA	NA	NA	NA	NA	NA	NA	NA	NA	NA	1	854.5	5	0.121212121	0.03030303	0.090909091	33	NA	NA	NA	-	0.404719056	3257	9.33184626571516	-3.98633053216876	9.11947074959305
8668	chr1	+	ENSG00000223380.3	processed_transcript,	processed_transcript	15.4807	9.06203	8944	145096531	145100984	4454	processed_transcript	KNOWN	SEC22B	processed_transcript	SEC22B-002	145096531	1	3268	12.271365	3268	1	2	-1671|-371.5	4|4	0.2|0.24	0.1|0	0.1|0.16	20|25	1|5	2|1	5|7	+|-	0	NA	NA	NA	NA	NA	NA	NA	NA	NA	NA	0.422315537	3260	3.61722383037561	-3.91713396549581	7.30773974085007
8671	chr1	+	ENSG00000213240.6	protein_coding,protein_coding,	protein_coding	11.0875	13.8495	8947	145209119	145291654	82536	protein_coding	KNOWN	NOTCH2NL	protein_coding	NOTCH2NL-001	145209119	1	3271	24.937	3271	1	1	-271	4	0.038461538	0.038461538	0.115384615	26	NA	NA	NA	-	1	1173	4	0.05	0.15	0.05	20	NA	NA	NA	+	0.422915417	3263	4.640216009716	-2.64660899774045	5.31323778767668
8672	chr1	+	ENSG00000255168.1	nonsense_mediated_decay,	protein_coding	11.0875	13.8495	8948	145209145	145319796	110652	protein_coding	NOVEL	RP11-458D21.5	nonsense_mediated_decay	RP11-458D21.5-001	145209145	1	3272	12.4685	3272	1	1	-297	4	0.038461538	0.038461538	0.115384615	26	NA	NA	NA	-	1	1147	4	0.05	0.15	0.05	20	NA	NA	NA	+	0.423715257	3264	3.640216009716	-2.84274934423269	5.41404680781006
8688	chr1	-	ENSG00000233396.1	processed_transcript,	processed_transcript	0.557862	0.28497	8964	145376125	145382397	6273	processed_transcript	NOVEL	RP11-458D21.1	processed_transcript	RP11-458D21.1-001	145382397	1	3279	0.421416	3279	1	1	-272.5	5	0.076923077	0.102564103	0.102564103	39	NA	NA	NA	+	0	NA	NA	NA	NA	NA	NA	NA	NA	NA	NA	0.464907019	3271	-1.24668300455168	-2.76321970610688	3.03424690826181
8691	chr1	+	ENSG00000168509.13	protein_coding,protein_coding,protein_coding,	protein_coding	0.418396	1.02589	8967	145413278	145417545	4268	protein_coding	KNOWN	HFE2	protein_coding	HFE2-001	145413278	1	3281	2.166429	3281	1	3	-1183|-867.5|-145	3|4|6	0|0.263157894736842|0.111111111111111	0.0555555555555556|0|0	0.0555555555555556|0|0.166666666666667	18|19|36	NA|1|NA	NA|5|NA	NA|1|NA	+|+|-	2	1618.5|1858.5	4|4	0.142857142857143|0.08	0.0952380952380952|0.08	0.142857142857143|0.16	21|25	3|NA	2|NA	3|NA	+|+	0.397320536	3273	1.11531895619143	-2.89330325740227	3.41643131772524
8706	chr1	-	ENSG00000234222.1	processed_transcript,	processed_transcript	4.67209	3.13467	8982	145493881	145507490	13610	processed_transcript	NOVEL	RP11-315I20.1	processed_transcript	RP11-315I20.1-003	145507490	1	3286	3.90338	3286	1	0	NA	NA	NA	NA	NA	NA	NA	NA	NA	NA	0	NA	NA	NA	NA	NA	NA	NA	NA	NA	NA	0.444111178	3278	1.9647239181777	-2.61710033324852	3.80922684541086
8707	chr1	+	ENSG00000131795.7	retained_intron,retained_intron,protein_coding,	protein_coding	5.09049	5.30044	8983	145507598	145511444	3847	protein_coding	KNOWN	RBM8A	protein_coding	RBM8A-001	145507598	1	3287	15.586395	3287	1	0	NA	NA	NA	NA	NA	NA	NA	NA	NA	NA	0	NA	NA	NA	NA	NA	NA	NA	NA	NA	NA	0.461907618	3279	3.96221537846894	-2.62597877526767	7.09052929096457
8708	chr1	-	ENSG00000234222.1	processed_transcript,	processed_transcript	0.0697327	0	8984	145493881	145507611	13731	processed_transcript	NOVEL	RP11-315I20.1	processed_transcript	RP11-315I20.1-004	145507611	1	3288	0.03486635	3288	1	0	NA	NA	NA	NA	NA	NA	NA	NA	NA	NA	0	NA	NA	NA	NA	NA	NA	NA	NA	NA	NA	0.440511898	3280	-4.842020846954	-3.26125805927003	3.78276259486324
8739	chr1	-	ENSG00000186364.6	retained_intron,	protein_coding	7.11274	7.97915	9017	145586807	145589435	2629	protein_coding	KNOWN	NUDT17	retained_intron	NUDT17-005	145589435	1	3297	7.545945	3297	1	1	-1920.5	4	0.32	0.08	0.04	25	4	7	2	-	1	891.5	4	0.095238095	0.047619048	0.142857143	21	3	4	1	-	0.413917217	3289	2.91570158483972	-2.67673371499849	3.73293956404141
8770	chr1	-	ENSG00000117262.14	nonsense_mediated_decay,protein_coding,	protein_coding	5.16022	5.24344	9049	145764411	145827073	62663	protein_coding	KNOWN	GPR89A	protein_coding	GPR89A-001	145827073	1	3302	10.40366	3302	1	1	-54.5	4	0	0.105263158	0.157894737	19	NA	NA	NA	+	0	NA	NA	NA	NA	NA	NA	NA	NA	NA	NA	0.428714257	3294	3.37901925161375	-2.10410796791071	7.05105640104176
8831	chr1	+	ENSG00000180867.9	pseudogene,	pseudogene	1.11572	0.626933	9111	146650371	146651206	836	pseudogene	KNOWN	RP11-337C18.5	pseudogene	RP11-337C18.5-201	146650371	1	3336	0.8713265	3336	1	0	NA	NA	NA	NA	NA	NA	NA	NA	NA	NA	0	NA	NA	NA	NA	NA	NA	NA	NA	NA	NA	0.389522096	3328	-0.19871467380522	-5.68075204169948	2.42206531653353
8832	chr1	-	ENSG00000226015.1	processed_pseudogene,	pseudogene	4.25369	2.7927	9112	146674871	146676513	1643	pseudogene	KNOWN	CCT8P1	processed_pseudogene	CCT8P1-001	146676513	1	3337	3.523195	3337	1	0	NA	NA	NA	NA	NA	NA	NA	NA	NA	NA	0	NA	NA	NA	NA	NA	NA	NA	NA	NA	NA	0.397720456	3329	1.81688432659203	-5.98438826091042	2.7492718890213
8842	chr1	+	ENSG00000131778.12	protein_coding,processed_transcript,processed_transcript,	protein_coding	45.3263	80.1905	9122	146714334	146767443	53110	protein_coding	KNOWN	CHD1L	protein_coding	CHD1L-001	146714334	1	3340	188.2752	3340	1	0	NA	NA	NA	NA	NA	NA	NA	NA	NA	NA	1	217.5	4	0.043478261	0.217391304	0.043478261	23	NA	NA	NA	+	0.430913817	3332	7.55669916745739	-2.30546742625891	6.73138116072398
8850	chr1	-	ENSG00000256536.1	protein_coding,	protein_coding	0.209198	0	9130	146736039	146757074	21036	protein_coding	KNOWN	AL356378.1	protein_coding	AL356378.1-201	146757074	1	3343	0.104599	3343	1	1	-1174.5	4	0.148148148	0.111111111	0.111111111	27	NA	NA	NA	+	0	NA	NA	NA	NA	NA	NA	NA	NA	NA	NA	0.437912418	3335	-3.25705903586405	-5.91310756818271	2.43993612361812
8854	chr1	-	ENSG00000234610.1	processed_transcript,	processed_transcript	0	0.0569939	9134	146986158	146989699	3542	processed_transcript	NOVEL	RP11-441L11.1	processed_transcript	RP11-441L11.1-001	146989699	1	3347	0.02849695	3347	1	0	NA	NA	NA	NA	NA	NA	NA	NA	NA	NA	0	NA	NA	NA	NA	NA	NA	NA	NA	NA	NA	0.460707858	3339	-5.13304867243917	-4.70670015469912	2.60506215387078
8862	chr1	-	ENSG00000162836.6	protein_coding,	protein_coding	0.76706	0.227976	9142	147119172	147142618	23447	protein_coding	KNOWN	ACP6	protein_coding	ACP6-001	147142618	1	3349	0.497518	3349	1	0	NA	NA	NA	NA	NA	NA	NA	NA	NA	NA	0	NA	NA	NA	NA	NA	NA	NA	NA	NA	NA	0.447110578	3341	-1.00717937216381	-2.73509132871031	2.25283254259733
8897	chr1	-	ENSG00000203836.5	processed_transcript,protein_coding,	protein_coding	0.139465	0.28497	9177	147574429	147624601	50173	protein_coding	KNOWN	NBPF24	protein_coding	NBPF24-202	147624601	1	3368	0.424435	3368	1	0	NA	NA	NA	NA	NA	NA	NA	NA	NA	NA	1	711	4	0.058823529	0.382352941	0.088235294	34	7	7	7	-	0.419316137	3360	-1.23638446539145	-5.29931177774313	4.64497395769469
8907	chr1	+	ENSG00000199879.1	snRNA,	snRNA	0.76706	0.968897	9187	147735751	147735907	157	snRNA	NOVEL	U1.16	snRNA	U1.16-201	147735751	1	3377	0.8679785	3377	1	1	-80.5	4	0.103448276	0.206896552	0.068965517	29	NA	NA	NA	+	3	936.5|1308.5|1994.5	4|4|8	0.105263157894737|0.037037037037037|0.27027027027027	0.0526315789473684|0.185185185185185|0	0.0526315789473684|0.222222222222222|0	19|27|37	NA|NA|NA	NA|NA|NA	NA|NA|NA	+|+|-	0.440911818	3369	-0.204268787617995	-3.82020874051982	2.40582277928152
8942	chr1	+	ENSG00000207501.1	snRNA,	snRNA	0	0.113988	9222	148241465	148241628	164	snRNA	NOVEL	U1.93	snRNA	U1.93-201	148241465	1	3406	0.056994	3406	1	1	-95.5	7	0.033898305	0.101694915	0.13559322	59	NA	NA	NA	+	0	NA	NA	NA	NA	NA	NA	NA	NA	NA	NA	0.436312737	3398	-4.13304614112656	-4.3719823285731	1.95396436427394
8963	chr1	+	ENSG00000243452.2	processed_transcript,	protein_coding	0.697327	0.398958	9243	148556009	148568877	12869	protein_coding	KNOWN	NBPF15	processed_transcript	NBPF15-003	148556009	1	3411	0.5481425	3411	1	0	NA	NA	NA	NA	NA	NA	NA	NA	NA	NA	2	349.5|553.5	5|4	0.0689655172413793|0.0476190476190476	0.0689655172413793|0.0952380952380952	0.103448275862069|0.142857142857143	29|21	NA|NA	NA|NA	NA|NA	+|-	0.457108578	3403	-0.867377097106155	-2.9782928943661	4.86800402117423
9003	chr1	+	ENSG00000239237.1	tRNA_pseudogene,	tRNA_pseudogene	0.0697327	0	9283	149173911	149173981	71	tRNA_pseudogene	NOVEL	AL356957.1	tRNA_pseudogene	AL356957.1-201	149173911	1	3439	0.03486635	3439	1	0	NA	NA	NA	NA	NA	NA	NA	NA	NA	NA	1	797	4	0.230769231	0.153846154	0.038461538	26	4	5	3	+	0.434513097	3431	-4.842020846954	-5.2058295474429	2.37833878649717
9007	chr1	-	ENSG00000252826.1	snRNA,	snRNA	0.209198	0.113988	9287	149215166	149215300	135	snRNA	NOVEL	U1.125	snRNA	U1.125-201	149215300	1	3443	0.161593	3443	1	1	-96.5	5	0.128205128	0.076923077	0.179487179	39	NA	NA	NA	-	0	NA	NA	NA	NA	NA	NA	NA	NA	NA	NA	0.437912418	3435	-2.62956339112945	-4.49021296628768	2.3014053373977
9062	chr1	-	ENSG00000240384.1	tRNA_pseudogene,	tRNA_pseudogene	0.0697327	0	9343	149680210	149680280	71	tRNA_pseudogene	KNOWN	AL358813.3	tRNA_pseudogene	AL358813.3-201	149680280	1	3480	0.03486635	3480	1	0	NA	NA	NA	NA	NA	NA	NA	NA	NA	NA	0	NA	NA	NA	NA	NA	NA	NA	NA	NA	NA	0.446510698	3472	-4.842020846954	-4.50979951266021	2.35032102257915
9074	chr1	-	ENSG00000203814.5	processed_transcript,	protein_coding	0.139465	0.0569939	9355	149775158	149783893	8736	protein_coding	KNOWN	HIST2H2BF	processed_transcript	HIST2H2BF-002	149783893	1	3489	0.09822945	3489	1	0	NA	NA	NA	NA	NA	NA	NA	NA	NA	NA	1	682	4	0.208333333	0	0.208333333	24	6	1	5	-	0.430913817	3481	-3.34770056850069	-5.08828541629572	5.8206328092902
9089	chr1	-	ENSG00000184678.8	protein_coding,	protein_coding	76.1481	47.9889	9370	149856010	149858232	2223	protein_coding	KNOWN	HIST2H2BE	protein_coding	HIST2H2BE-001	149858232	1	3499	62.0685	3499	1	0	NA	NA	NA	NA	NA	NA	NA	NA	NA	NA	1	753	5	0.033333333	0.133333333	0.1	30	NA	NA	NA	+	0.479504099	3491	5.95578937583608	-2.74279624106078	6.23046008404308
9092	chr1	-	ENSG00000184270.3	protein_coding,	protein_coding	2.30118	3.81859	9373	149859019	149859466	448	protein_coding	KNOWN	HIST2H2AB	protein_coding	HIST2H2AB-001	149859466	1	3502	3.059885	3502	1	1	-1542	4	0	0.055555556	0.111111111	18	NA	NA	NA	-	1	1987	5	0.033333333	0.133333333	0.1	30	NA	NA	NA	+	0.452109578	3494	1.61347743296781	-3.51961083160973	4.8604353496243
9098	chr1	-	ENSG00000143368.9	protein_coding,	protein_coding	0.209198	0.113988	9379	149898274	149899483	1210	protein_coding	KNOWN	SF3B4	protein_coding	SF3B4-002	149899483	1	3505	0.161593	3505	1	1	-1545	4	0.2	0.066666667	0.1	30	NA	NA	NA	-	0	NA	NA	NA	NA	NA	NA	NA	NA	NA	NA	0.48930214	3497	-2.62956339112945	-3.3033651755497	7.07188467419632
9109	chr1	-	ENSG00000014914.14	protein_coding,protein_coding,protein_coding,	protein_coding	1.04599	0.968897	9390	149900546	149908791	8246	protein_coding	KNOWN	MTMR11	protein_coding	MTMR11-201	149908791	1	3506	3.0223305	3506	1	2	-121|-288.5	4|4	0.230769230769231|0.0869565217391304	0.0384615384615385|0.0434782608695652	0.192307692307692|0.130434782608696	26|23	NA|NA	NA|NA	NA|NA	-|+	1	144	4	0.153846154	0	0.153846154	26	NA	NA	NA	+	0.449510098	3498	1.59566143172703	-4.63325535977052	2.61668165729477
9113	chr1	-	ENSG00000163113.8	protein_coding,	protein_coding	0.627594	1.08288	9394	149915756	149982686	66931	protein_coding	KNOWN	OTUD7B	protein_coding	OTUD7B-201	149982686	1	3507	0.855237	3507	1	1	-167	4	0.230769231	0.192307692	0.076923077	26	4	2	7	-	1	330	4	0.166666667	0.125	0	24	NA	NA	NA	+	0.424915017	3499	-0.22560382536285	-2.36516517142048	6.36119594779724
9122	chr1	+	ENSG00000136631.7	processed_transcript,	protein_coding	41.0726	43.3154	9403	150039866	150049107	9242	protein_coding	KNOWN	VPS45	processed_transcript	VPS45-006	150039866	1	3509	42.194	3509	1	0	NA	NA	NA	NA	NA	NA	NA	NA	NA	NA	1	18	4	0.136363636	0.090909091	0.090909091	22	1	2	5	+	0.398120376	3501	5.39896595671861	-2.72647219487363	5.6761257024919
9145	chr1	-	ENSG00000143401.10	protein_coding,	protein_coding	204.596	260.405	9427	150190861	150208460	17600	protein_coding	KNOWN	ANP32E	protein_coding	ANP32E-201	150208460	1	3512	232.5005	3512	1	0	NA	NA	NA	NA	NA	NA	NA	NA	NA	NA	1	664	4	0.076923077	0.115384615	0.076923077	26	1	4	5	-	0.463707259	3504	7.86109000856204	-1.45959577853606	6.48762421634323
9152	chr1	-	ENSG00000117362.8	processed_transcript,	protein_coding	0.418396	0.341964	9434	150239356	150240166	811	protein_coding	KNOWN	APH1A	processed_transcript	APH1A-005	150240166	1	3516	0.38018	3516	1	3	-35|-1187.5|-1606	4|3|4	0.05|0.210526315789474|0.208333333333333	0|0|0.125	0.15|0|0.0416666666666667	20|19|24	NA|NA|4	NA|NA|5	NA|NA|2	+|+|+	1	1652.5	4	0.129032258	0.258064516	0.096774194	31	NA	NA	NA	-	0.514097181	3508	-1.39524545627217	-5.46148170722011	4.70483749964779
9155	chr1	-	ENSG00000117362.8	protein_coding,	protein_coding	10.5994	8.94805	9437	150237804	150241399	3596	protein_coding	KNOWN	APH1A	protein_coding	APH1A-002	150241399	1	3518	9.773725	3518	1	1	-373	4	0.208333333	0.125	0.041666667	24	4	5	2	+	2	1198|45.5	4|3	0.05|0.210526315789474	0|0	0.15|0	20|19	NA|NA	NA|NA	NA|NA	+|+	0.478504299	3510	3.28890851253244	-1.40968064317878	6.88934426315299
9161	chr1	+	ENSG00000118292.4	protein_coding,	protein_coding	0.209198	0.170982	9443	150245102	150253327	8226	protein_coding	KNOWN	C1orf54	protein_coding	C1orf54-001	150245102	1	3519	0.19009	3519	1	0	NA	NA	NA	NA	NA	NA	NA	NA	NA	NA	0	NA	NA	NA	NA	NA	NA	NA	NA	NA	NA	0.514097181	3511	-2.39524545627217	-4.07108773925911	3.04777865765797
9168	chr1	+	ENSG00000187145.10	protein_coding,	protein_coding	904.921	964.508	9450	150266289	150281414	15126	protein_coding	KNOWN	MRPS21	protein_coding	MRPS21-001	150266289	1	3521	934.7145	3521	1	0	NA	NA	NA	NA	NA	NA	NA	NA	NA	NA	0	NA	NA	NA	NA	NA	NA	NA	NA	NA	NA	0.451109778	3513	9.86838196404591	-3.08320240552188	7.17270525503574
9174	chr1	+	ENSG00000117360.8	protein_coding,protein_coding,	protein_coding	48.8826	44.7402	9456	150294002	150325608	31607	protein_coding	KNOWN	PRPF3	protein_coding	PRPF3-201	150294002	1	3524	93.6228	3524	1	0	NA	NA	NA	NA	NA	NA	NA	NA	NA	NA	0	NA	NA	NA	NA	NA	NA	NA	NA	NA	NA	0.480303939	3516	6.54878800761623	-2.21159821692518	7.60420610033806
9189	chr1	+	ENSG00000143374.8	protein_coding,protein_coding,	protein_coding	114.152	76.9988	9471	150459911	150480078	20168	protein_coding	KNOWN	TARS2	protein_coding	TARS2-012	150459911	1	3526	191.1508	3526	1	2	-595|-526.5	3|4	0.125|0.04	0|0.08	0|0	16|25	NA|NA	NA|NA	NA|NA	+|-	0	NA	NA	NA	NA	NA	NA	NA	NA	NA	NA	0.479504099	3518	7.57856742789454	-2.33792214573146	6.38661395855845
9199	chr1	+	ENSG00000143369.10	protein_coding,	protein_coding	114.85	181.127	9481	150480552	150486030	5479	protein_coding	KNOWN	ECM1	protein_coding	ECM1-012	150480552	1	3527	147.9885	3527	1	1	-1800.5	5	0.212121212	0.090909091	0.090909091	33	NA	NA	NA	-	3	1432|1614.5|1788	5|5|4	0.264705882352941|0.121212121212121|0.0909090909090909	0.147058823529412|0.0606060606060606|0.0909090909090909	0.0588235294117647|0.121212121212121|0.0909090909090909	34|33|22	NA|NA|NA	NA|NA|NA	NA|NA|NA	-|-|-	0.49710058	3519	7.20934125996958	-2.77206188434905	4.33335050847408
9237	chr1	-	ENSG00000143457.5	protein_coding,	protein_coding	91.559	65.999	9520	150620913	150669620	48708	protein_coding	KNOWN	GOLPH3L	protein_coding	GOLPH3L-002	150669620	1	3540	78.779	3540	1	0	NA	NA	NA	NA	NA	NA	NA	NA	NA	NA	1	348.5	4	0.148148148	0.037037037	0	27	NA	NA	NA	+	0.346730654	3531	6.29973919876243	-1.9307378549035	6.47488666122102
9251	chr1	-	ENSG00000163131.5	protein_coding,	protein_coding	51.6719	14.1915	9534	150702551	150738305	35755	protein_coding	KNOWN	CTSS	protein_coding	CTSS-201	150738305	1	3543	32.9317	3543	1	0	NA	NA	NA	NA	NA	NA	NA	NA	NA	NA	0	NA	NA	NA	NA	NA	NA	NA	NA	NA	NA	0.375324935	3534	5.04140508353683	-5.5533414659838	3.12878451011184
9256	chr1	-	ENSG00000143387.8	protein_coding,	protein_coding	0.0697327	0	9539	150776517	150779910	3394	protein_coding	KNOWN	CTSK	protein_coding	CTSK-002	150779910	1	3546	0.03486635	3546	1	0	NA	NA	NA	NA	NA	NA	NA	NA	NA	NA	0	NA	NA	NA	NA	NA	NA	NA	NA	NA	NA	0.415116977	3537	-4.842020846954	-5.83691353261866	2.86381498899043
9266	chr1	-	ENSG00000143437.14	protein_coding,retained_intron,	protein_coding	14.7833	17.8961	9549	150784437	150849085	64649	protein_coding	KNOWN	ARNT	protein_coding	ARNT-009	150849085	1	3549	32.6794	3549	1	0	NA	NA	NA	NA	NA	NA	NA	NA	NA	NA	2	614|280.5	4|4	0.0454545454545455|0.151515151515152	0.0909090909090909|0.0606060606060606	0.136363636363636|0.0909090909090909	22|33	NA|NA	NA|NA	NA|NA	+|-	0.450709858	3540	5.03030959045875	-1.56066414331161	5.38509193631207
9278	chr1	+	ENSG00000143379.7	protein_coding,	protein_coding	7.60086	5.92737	9561	150898825	150917796	18972	protein_coding	KNOWN	SETDB1	protein_coding	SETDB1-002	150898825	1	3553	6.764115	3553	1	0	NA	NA	NA	NA	NA	NA	NA	NA	NA	NA	2	62|241	4|5	0.25|0.0833333333333333	0|0.0833333333333333	0.0416666666666667|0.0833333333333333	24|24	NA|NA	NA|NA	NA|NA	-|+	0.479104179	3544	2.75790118791456	-2.58731597837035	5.53944970100237
9303	chr1	+	ENSG00000143412.5	processed_transcript,	protein_coding	0.836792	0.911903	9586	150954725	150956847	2123	protein_coding	KNOWN	ANXA9	processed_transcript	ANXA9-002	150954725	1	3557	0.8743475	3557	1	0	NA	NA	NA	NA	NA	NA	NA	NA	NA	NA	3	472|767.5|1994	4|3|4	0.0588235294117647|0.0476190476190476|0.181818181818182	0.235294117647059|0.19047619047619|0.0454545454545455	0.176470588235294|0.142857142857143|0.0454545454545455	34|21|22	NA|NA|NA	NA|NA|NA	NA|NA|NA	-|+|-	0.5114977	3548	-0.193721317577844	-3.04221907088928	2.61809226572723
9305	chr1	-	ENSG00000143409.10	protein_coding,	protein_coding	9.27445	9.404	9588	150969025	150979333	10309	protein_coding	KNOWN	FAM63A	protein_coding	FAM63A-002	150979333	1	3558	9.339225	3558	1	0	NA	NA	NA	NA	NA	NA	NA	NA	NA	NA	0	NA	NA	NA	NA	NA	NA	NA	NA	NA	NA	0.477304539	3549	3.22330283526184	-3.55308742853401	4.67905086569348
9325	chr1	+	ENSG00000143443.8	protein_coding,	protein_coding	0.557862	1.13988	9608	151020216	151023896	3681	protein_coding	KNOWN	C1orf56	protein_coding	C1orf56-001	151020216	1	3563	0.848871	3563	1	0	NA	NA	NA	NA	NA	NA	NA	NA	NA	NA	2	98|1021	6|4	0.0833333333333333|0.0454545454545455	0.138888888888889|0.181818181818182	0.194444444444444|0.0909090909090909	36|22	NA|NA	NA|NA	NA|NA	-|-	0.478904219	3554	-0.236382765844771	-3.52790735070742	4.79209408971215
9329	chr1	+	ENSG00000213190.2	protein_coding,	protein_coding	0.0697327	0.0569939	9612	151030234	151040970	10737	protein_coding	KNOWN	MLLT11	protein_coding	MLLT11-001	151030234	1	3564	0.0633633	3564	1	0	NA	NA	NA	NA	NA	NA	NA	NA	NA	NA	2	1486|1635	4|4	0.181818181818182|0.0357142857142857	0|0.107142857142857	0.0454545454545455|0.178571428571429	22|28	4|NA	1|NA	3|NA	-|-	0.49010198	3555	-3.9802087159472	-4.14063473518528	7.89861817702686
9339	chr1	+	ENSG00000143458.6	processed_transcript,	protein_coding	4.53263	5.41442	9622	151043280	151070478	27199	protein_coding	KNOWN	GABPB2	processed_transcript	GABPB2-005	151043280	1	3567	4.973525	3567	1	0	NA	NA	NA	NA	NA	NA	NA	NA	NA	NA	1	285	5	0.166666667	0.111111111	0	36	NA	NA	NA	+	0.470705859	3558	2.3142687285304	-3.7370617980103	3.74646079498385
9353	chr1	-	ENSG00000163155.7	protein_coding,	protein_coding	2.44064	2.56473	9636	151132224	151138395	6172	protein_coding	KNOWN	LYSMD1	protein_coding	LYSMD1-001	151138395	1	3571	2.502685	3571	1	0	NA	NA	NA	NA	NA	NA	NA	NA	NA	NA	1	430	4	0.214285714	0.035714286	0.178571429	28	NA	NA	NA	-	0.49590082	3562	1.3234767178995	-1.84013830762056	4.40483347334611
9358	chr1	+	ENSG00000163156.6	protein_coding,	protein_coding	14.3649	23.5385	9641	151138555	151141614	3060	protein_coding	KNOWN	SCNM1	protein_coding	SCNM1-004	151138555	1	3572	18.9517	3572	1	1	-590	4	0.214285714	0.035714286	0.178571429	28	NA	NA	NA	-	0	NA	NA	NA	NA	NA	NA	NA	NA	NA	NA	0.462507499	3563	4.24425536130831	-2.0911410010763	5.478175109311
9375	chr1	+	ENSG00000143398.14	protein_coding,protein_coding,	protein_coding	12.6216	12.5957	9658	151171029	151222007	50979	protein_coding	KNOWN	PIP5K1A	protein_coding	PIP5K1A-002	151171029	1	3575	25.2173	3575	1	0	NA	NA	NA	NA	NA	NA	NA	NA	NA	NA	1	1871.5	3	0	0.066666667	0.066666667	15	NA	NA	NA	+	0.477304539	3566	4.65634191039746	-1.85519656216456	6.15872840362628
9397	chr1	+	ENSG00000143373.12	protein_coding,	protein_coding	0.278931	0.113988	9683	151254094	151259181	5088	protein_coding	KNOWN	ZNF687	protein_coding	ZNF687-004	151254094	1	3577	0.1964595	3577	1	1	-32	4	0.125	0.166666667	0.041666667	24	NA	NA	NA	-	1	1118	4	0.083333333	0.125	0.083333333	24	NA	NA	NA	+	0.476904619	3568	-2.34769616241014	-2.67765649728335	3.72741701201185
9446	chr1	-	ENSG00000143416.15	nonsense_mediated_decay,retained_intron,processed_transcript,	protein_coding	35.2847	52.2064	9738	151338917	151345181	6265	protein_coding	KNOWN	SELENBP1	nonsense_mediated_decay	SELENBP1-007	151345181	1	3585	131.23665	3585	1	1	-1438.5	4	0.238095238	0.095238095	0	21	1	5	2	-	2	925|600.5	5|4	0|0.148148148148148	0.0666666666666667|0.0740740740740741	0.233333333333333|0.148148148148148	30|27	NA|NA	NA|NA	NA|NA	-|+	0.48990202	3576	7.03602686239448	-2.76517983887197	5.10556818961751
9452	chr1	+	ENSG00000159377.6	retained_intron,	protein_coding	114.71	91.1333	9744	151372055	151373547	1493	protein_coding	KNOWN	PSMB4	retained_intron	PSMB4-004	151372055	1	3586	102.92165	3586	1	0	NA	NA	NA	NA	NA	NA	NA	NA	NA	NA	0	NA	NA	NA	NA	NA	NA	NA	NA	NA	NA	0.458308338	3577	6.68540268087217	-2.96021583988177	7.4869506638251
9482	chr1	+	ENSG00000143367.10	protein_coding,protein_coding,protein_coding,	protein_coding	2.09198	1.93779	9775	151512781	151556058	43278	protein_coding	KNOWN	TUFT1	protein_coding	TUFT1-201	151512781	1	3593	6.044655	3593	1	0	NA	NA	NA	NA	NA	NA	NA	NA	NA	NA	1	1018.5	4	0.173913043	0.086956522	0.130434783	23	NA	NA	NA	-	0.49610078	3584	2.59565999969063	-1.75246135148082	3.18462576859446
9492	chr1	+	ENSG00000250734.1	processed_transcript,	processed_transcript	0.278931	1.08288	9785	151584514	151585839	1326	processed_transcript	PUTATIVE	RP11-404E16.1	processed_transcript	RP11-404E16.1-001	151584514	1	3598	0.6809055	3598	1	0	NA	NA	NA	NA	NA	NA	NA	NA	NA	NA	2	508|647.5	5|4	0.111111111111111|0.0526315789473684	0.138888888888889|0.0526315789473684	0.0277777777777778|0.105263157894737	36|19	NA|1	NA|4	NA|1	-|-	0.435912817	3589	-0.554473508311666	-2.04933752802784	4.47296710117543
9494	chr1	+	ENSG00000143376.8	protein_coding,protein_coding,	protein_coding	0.139465	0.512945	9787	151584558	151671567	87010	protein_coding	KNOWN	SNX27	protein_coding	SNX27-001	151584558	1	3599	0.65241	3599	1	0	NA	NA	NA	NA	NA	NA	NA	NA	NA	NA	2	464|603.5	5|4	0.111111111111111|0.0526315789473684	0.138888888888889|0.0526315789473684	0.0277777777777778|0.105263157894737	36|19	NA|1	NA|4	NA|1	-|-	0.438912218	3590	-0.61614919934915	-2.38085931771861	4.66692568727517
9515	chr1	-	ENSG00000143436.6	processed_transcript,	protein_coding	0.278931	0.341964	9810	151732130	151733995	1866	protein_coding	KNOWN	MRPL9	processed_transcript	MRPL9-011	151733995	1	3610	0.3104475	3610	1	1	-1729	4	0.088235294	0.147058824	0.117647059	34	NA	NA	NA	-	0	NA	NA	NA	NA	NA	NA	NA	NA	NA	NA	0.464507099	3600	-1.68757878101048	-6.09838198783092	2.65548396919006
9516	chr1	+	ENSG00000143450.9	protein_coding,protein_coding,	protein_coding	0	0.170982	9811	151735445	151743805	8361	protein_coding	KNOWN	OAZ3	protein_coding	OAZ3-201	151735445	1	3611	0.170982	3611	1	0	NA	NA	NA	NA	NA	NA	NA	NA	NA	NA	1	279	4	0.088235294	0.147058824	0.117647059	34	NA	NA	NA	-	0.441111778	3601	-2.5480836404054	-4.34241487118127	4.47166722094531
9540	chr1	+	ENSG00000203288.3	processed_transcript,	processed_transcript	3.8353	2.22276	9836	151763318	151766878	3561	processed_transcript	NOVEL	RP11-98D18.9	processed_transcript	RP11-98D18.9-001	151763318	1	3618	3.02903	3618	1	2	-533.5|-480.5	4|4	0.238095238095238|0.259259259259259	0.0476190476190476|0.0740740740740741	0|0.111111111111111	21|27	5|3	2|7	1|4	-|-	1	422	4	0.1	0.233333333	0.033333333	30	NA	NA	NA	+	0.435712857	3608	1.59885586688763	-1.96637614257935	3.11426323855223
9559	chr1	-	ENSG00000197747.4	processed_transcript,	protein_coding	0.418396	0.398958	9856	151955708	151966300	10593	protein_coding	KNOWN	S100A10	processed_transcript	S100A10-003	151966300	1	3629	0.408677	3629	1	2	-164|-1159	5|4	0.107142857142857|0.0555555555555556	0.178571428571429|0.111111111111111	0.0714285714285714|0	28|18	NA|NA	NA|NA	NA|NA	-|-	0	NA	NA	NA	NA	NA	NA	NA	NA	NA	NA	0.453309338	3619	-1.29096704291526	-4.91289028528737	2.30724695555086
9680	chr1	-	ENSG00000196154.6	protein_coding,	protein_coding	15.8293	18.922	9978	153516089	153517539	1451	protein_coding	KNOWN	S100A4	protein_coding	S100A4-003	153517539	1	3714	17.37565	3714	1	2	-1489.5|-1976	4|4	0.0740740740740741|0.0384615384615385	0.111111111111111|0.115384615384615	0.111111111111111|0.153846153846154	27|26	NA|NA	NA|NA	NA|NA	+|-	1	1479.5	4	0.08	0.08	0.16	25	NA	NA	NA	-	0.574685063	3703	4.11899504303927	-1.86409750242275	3.81333763550524
9685	chr1	-	ENSG00000188015.5	protein_coding,	protein_coding	0.0697327	0.227976	9983	153519989	153521602	1614	protein_coding	KNOWN	S100A3	protein_coding	S100A3-002	153521602	1	3715	0.14885435	3715	1	2	-742.5|-1160.5	4|4	0.111111111111111|0.275862068965517	0.0740740740740741|0.0344827586206897	0.222222222222222|0.0689655172413793	27|29	NA|NA	NA|NA	NA|NA	-|-	1	1184.5	4	0.043478261	0.130434783	0.217391304	23	NA	NA	NA	-	0.533493301	3704	-2.74802671253393	-4.66218617095716	2.5727386162829
9692	chr1	-	ENSG00000196754.5	protein_coding,	protein_coding	0.348663	0.0569939	9990	153533819	153539231	5413	protein_coding	KNOWN	S100A2	protein_coding	S100A2-002	153539231	1	3717	0.20282845	3717	1	0	NA	NA	NA	NA	NA	NA	NA	NA	NA	NA	2	1076|404	6|5	0.1875|0.0454545454545455	0.03125|0.0454545454545455	0.09375|0.181818181818182	32|22	NA|NA	NA|NA	NA|NA	-|+	0.520895821	3706	-2.3016680668302	-2.63401634290393	3.25752015638982
9695	chr1	-	ENSG00000188643.5	protein_coding,	protein_coding	0.557862	2.10878	9993	153579362	153581813	2452	protein_coding	KNOWN	S100A16	protein_coding	S100A16-008	153581813	1	3718	1.333321	3718	1	2	-1809|-1899	5|4	0.0357142857142857|0.0555555555555556	0.0357142857142857|0	0.178571428571429|0.111111111111111	28|18	NA|1	NA|1	NA|1	-|-	4	1378|1084|234.5|195	4|4|4|4	0.25|0.136363636363636|0.0645161290322581|0.1	0|0.227272727272727|0.032258064516129|0.05	0|0.0909090909090909|0.290322580645161|0.15	20|22|31|20	NA|5|NA|NA	NA|4|NA|NA	NA|1|NA|NA	+|-|-|-	0.558088382	3707	0.415024154287995	-1.84531315335524	2.07360674643501
9706	chr1	-	ENSG00000189171.8	protein_coding,	protein_coding	2.02225	4.55951	10004	153591280	153599744	8465	protein_coding	KNOWN	S100A13	protein_coding	S100A13-203	153599744	1	3720	3.29088	3720	1	2	-1119.5|-1373.5	3|5	0.0952380952380952|0.171428571428571	0.0952380952380952|0.0571428571428571	0.0476190476190476|0.2	21|35	NA|NA	NA|NA	NA|NA	+|+	0	NA	NA	NA	NA	NA	NA	NA	NA	NA	NA	0.556488702	3709	1.71847342039684	-2.89544864116044	4.81347220376961
9707	chr1	+	ENSG00000160678.7	protein_coding,	protein_coding	0.139465	0	10005	153600402	153604510	4109	protein_coding	KNOWN	S100A1	protein_coding	S100A1-003	153600402	1	3721	0.0697325	3721	1	0	NA	NA	NA	NA	NA	NA	NA	NA	NA	NA	4	461.5|715.5|1348.5|1743	3|5|4|4	0.0952380952380952|0.171428571428571|0.185185185185185|0.25	0.0952380952380952|0.0571428571428571|0.037037037037037|0.0357142857142857	0.0476190476190476|0.2|0.148148148148148|0.107142857142857	21|35|27|28	NA|NA|NA|NA	NA|NA|NA|NA	NA|NA|NA|NA	+|+|-|-	0.50909818	3710	-3.84202498474619	-3.9978087474785	3.84496577289964
9709	chr1	-	ENSG00000189171.8	processed_transcript,	protein_coding	0.139465	0.28497	10007	153591263	153600724	9462	protein_coding	KNOWN	S100A13	processed_transcript	S100A13-002	153600724	1	3722	0.2122175	3722	1	4	-139.5|-393.5|-1026.5|-1421	3|5|4|4	0.0952380952380952|0.171428571428571|0.185185185185185|0.25	0.0952380952380952|0.0571428571428571|0.037037037037037|0.0357142857142857	0.0476190476190476|0.2|0.148148148148148|0.107142857142857	21|35|27|28	NA|NA|NA|NA	NA|NA|NA|NA	NA|NA|NA|NA	+|+|-|-	0	NA	NA	NA	NA	NA	NA	NA	NA	NA	NA	0.539492102	3711	-2.23638446539145	-2.61798573868998	2.67377733196541
9716	chr1	+	ENSG00000160679.8	processed_transcript,	protein_coding	12.3427	13.5076	10015	153606551	153617946	11396	protein_coding	KNOWN	C1orf77	processed_transcript	C1orf77-003	153606551	1	3725	12.92515	3725	1	1	-305.5	4	0.222222222	0.111111111	0.074074074	27	NA	NA	NA	+	0	NA	NA	NA	NA	NA	NA	NA	NA	NA	NA	0.529894021	3714	3.69210911840633	-2.33646408281817	7.31604597921152
9721	chr1	-	ENSG00000189171.8	processed_transcript,	protein_coding	0.278931	0.626933	10020	153603967	153606873	2907	protein_coding	KNOWN	S100A13	processed_transcript	S100A13-004	153606873	1	3726	0.452932	3726	1	0	NA	NA	NA	NA	NA	NA	NA	NA	NA	NA	1	627.5	4	0.222222222	0.111111111	0.074074074	27	NA	NA	NA	+	0.457308538	3715	-1.14263362436569	-2.13545925083015	3.75006802910031
9724	chr1	+	ENSG00000160679.8	protein_coding,	protein_coding	0.139465	0.113988	10023	153610818	153616861	6044	protein_coding	KNOWN	C1orf77	protein_coding	C1orf77-005	153610818	1	3727	0.1267265	3727	1	0	NA	NA	NA	NA	NA	NA	NA	NA	NA	NA	0	NA	NA	NA	NA	NA	NA	NA	NA	NA	NA	0.4875025	3716	-2.98020985437876	-6.22216161828779	2.5288155963412
9727	chr1	+	ENSG00000143553.6	processed_transcript,	protein_coding	65.4093	98.9985	10026	153631188	153633726	2539	protein_coding	KNOWN	SNAPIN	processed_transcript	SNAPIN-003	153631188	1	3729	82.2039	3729	1	0	NA	NA	NA	NA	NA	NA	NA	NA	NA	NA	1	191	4	0.136363636	0.045454545	0.090909091	22	NA	NA	NA	+	0.4895021	3718	6.36113493620537	-2.34743544193378	5.80004507977199
9732	chr1	-	ENSG00000143621.12	protein_coding,	protein_coding	916.148	1048.75	10031	153639759	153643458	3700	protein_coding	KNOWN	ILF2	protein_coding	ILF2-002	153643458	1	3730	982.449	3730	1	0	NA	NA	NA	NA	NA	NA	NA	NA	NA	NA	1	247.5	5	0.129032258	0.161290323	0.161290323	31	NA	NA	NA	-	0.474105179	3719	9.94023870721539	-1.3573630811672	8.36959113474889
9755	chr1	+	ENSG00000143554.9	protein_coding,	protein_coding	0.348663	0.569939	10055	153747768	153752630	4863	protein_coding	KNOWN	SLC27A3	protein_coding	SLC27A3-201	153747768	1	3744	0.459301	3744	1	1	-19	4	0.083333333	0.125	0.083333333	24	1	2	5	+	2	58.5|1154	4|5	0.0952380952380952|0.192307692307692	0.0952380952380952|0.0769230769230769	0.142857142857143|0.115384615384615	21|26	3|NA	1|NA	3|NA	+|+	0.563887223	3733	-1.12248817025846	-3.1469465039473	2.81823234516702
9783	chr1	-	ENSG00000198837.5	protein_coding,	protein_coding	1.67358	1.65282	10084	153901977	153919172	17196	protein_coding	KNOWN	DENND4B	protein_coding	DENND4B-001	153919172	1	3750	1.6632	3750	1	2	-936|-1215	5|5	0.175|0.2	0.125|0.133333333333333	0.2|0.1	40|30	NA|NA	NA|NA	NA|NA	-|-	2	762|442.5	5|4	0.15625|0.16	0.09375|0.16	0.15625|0	32|25	NA|2	NA|5	NA|5	+|-	0.528294341	3739	0.733961663308921	-1.20591275855722	6.23237252314196
9798	chr1	-	ENSG00000143570.12	protein_coding,protein_coding,	protein_coding	77.8914	63.4342	10100	153932096	153936025	3930	protein_coding	KNOWN	SLC39A1	protein_coding	SLC39A1-201	153936025	1	3752	141.3256	3752	1	1	-16.5	5	0.129032258	0.064516129	0.064516129	31	NA	NA	NA	-	2	1518.5|1077	6|4	0.268292682926829|0.0416666666666667	0.0731707317073171|0.166666666666667	0.0975609756097561|0.125	41|24	NA|NA	NA|NA	NA|NA	+|-	0.51189762	3741	7.14287901176496	-1.84065503677149	6.31680785340114
9802	chr1	-	ENSG00000143570.12	protein_coding,	protein_coding	0.418396	0.740921	10104	153931588	153940188	8601	protein_coding	KNOWN	SLC39A1	protein_coding	SLC39A1-003	153940188	1	3754	0.5796585	3754	1	0	NA	NA	NA	NA	NA	NA	NA	NA	NA	NA	1	1001.5	4	0.37037037	0.111111111	0.074074074	27	4	7	4	-	0.513297341	3743	-0.786724893710636	-2.30048391712887	5.03082059453554
9803	chr1	+	ENSG00000143578.11	protein_coding,	protein_coding	55.2283	24.9633	10105	153940346	153946832	6487	protein_coding	KNOWN	CREB3L4	protein_coding	CREB3L4-201	153940346	1	3755	40.0958	3755	1	1	-1159.5	4	0.37037037	0.111111111	0.074074074	27	4	7	4	-	0	NA	NA	NA	NA	NA	NA	NA	NA	NA	NA	0.521095781	3744	5.32537921843751	-2.53621015495524	4.17298165693675
9819	chr1	-	ENSG00000143543.10	protein_coding,	protein_coding	88.9789	158.329	10121	153946988	153950136	3149	protein_coding	KNOWN	JTB	protein_coding	JTB-003	153950136	1	3756	123.65395	3756	1	0	NA	NA	NA	NA	NA	NA	NA	NA	NA	NA	0	NA	NA	NA	NA	NA	NA	NA	NA	NA	NA	0.443711258	3745	6.9501645156683	-3.47882859393404	7.24290136794106
9827	chr1	+	ENSG00000177954.7	processed_transcript,processed_transcript,	protein_coding	34.448	35.9062	10129	153963239	153964626	1388	protein_coding	KNOWN	RPS27	processed_transcript	RPS27-004	153963239	1	3758	70.3542	3758	1	0	NA	NA	NA	NA	NA	NA	NA	NA	NA	NA	0	NA	NA	NA	NA	NA	NA	NA	NA	NA	NA	0.5034993	3747	6.13656464682541	-2.67396891347619	7.75662956058826
9828	chr1	+	ENSG00000231416.1	processed_pseudogene,	pseudogene	0.278931	0.170982	10130	153968108	153968436	329	pseudogene	KNOWN	RP11-422P24.9	processed_pseudogene	RP11-422P24.9-001	153968108	1	3759	0.2249565	3759	1	0	NA	NA	NA	NA	NA	NA	NA	NA	NA	NA	0	NA	NA	NA	NA	NA	NA	NA	NA	NA	NA	0.456708658	3748	-2.15228204145213	-5.8618670814612	2.1372992556407
9850	chr1	-	ENSG00000143549.13	protein_coding,nonsense_mediated_decay,	protein_coding	2790.91	2181.04	10152	154128840	154155684	26845	protein_coding	KNOWN	TPM3	protein_coding	TPM3-003	154155684	1	3766	4971.95	3766	1	1	-183.5	4	0.142857143	0.095238095	0.095238095	21	NA	NA	NA	+	0	NA	NA	NA	NA	NA	NA	NA	NA	NA	NA	0.459508098	3755	12.2795960727832	-1.99887509666285	6.45394185102546
9893	chr1	+	ENSG00000143575.10	protein_coding,protein_coding,	protein_coding	45.3263	36.9891	10197	154245144	154247959	2816	protein_coding	KNOWN	HAX1	protein_coding	HAX1-006	154245144	1	3778	82.3154	3778	1	0	NA	NA	NA	NA	NA	NA	NA	NA	NA	NA	1	565.5	4	0.2	0.08	0.12	25	3	6	3	-	0.484303139	3767	6.36309045779691	-2.30190605571356	6.23080586841647
9900	chr1	+	ENSG00000143595.8	processed_transcript,	protein_coding	2.23145	1.59583	10204	154293566	154296518	2953	protein_coding	KNOWN	AQP10	processed_transcript	AQP10-003	154293566	1	3782	1.91364	3782	1	0	NA	NA	NA	NA	NA	NA	NA	NA	NA	NA	0	NA	NA	NA	NA	NA	NA	NA	NA	NA	NA	0.439512098	3771	0.936319451002392	-2.35184754274028	4.23245947662381
9913	chr1	+	ENSG00000160712.8	protein_coding,	protein_coding	0	0.0569939	10217	154377699	154439353	61655	protein_coding	KNOWN	IL6R	protein_coding	IL6R-003	154377699	1	3788	0.02849695	3788	1	1	-988.5	7	0.282051282	0	0.025641026	39	NA	NA	NA	-	1	326.5	9	0.087719298	0.192982456	0.035087719	57	NA	NA	NA	-	0.480903819	3777	-5.13304867243917	-4.06142061925044	2.84699008507185
9928	chr1	-	ENSG00000160714.5	processed_transcript,	protein_coding	0.418396	0.626933	10232	154523699	154524277	579	protein_coding	KNOWN	UBE2Q1	processed_transcript	UBE2Q1-005	154524277	1	3794	0.5226645	3794	1	0	NA	NA	NA	NA	NA	NA	NA	NA	NA	NA	2	1278|708.5	5|4	0.178571428571429|0.0740740740740741	0.0714285714285714|0.185185185185185	0.107142857142857|0.222222222222222	28|27	NA|NA	NA|NA	NA|NA	-|-	0.48870226	3783	-0.936042921840231	-5.79626009472756	2.67115227057282
9946	chr1	-	ENSG00000160710.10	protein_coding,	protein_coding	18.0608	14.7614	10250	154554543	154600440	45898	protein_coding	KNOWN	ADAR	protein_coding	ADAR-002	154600440	1	3799	16.4111	3799	1	0	NA	NA	NA	NA	NA	NA	NA	NA	NA	NA	1	40	4	0.1	0	0.05	20	NA	NA	NA	-	0.361327734	3788	4.03660003766089	-3.4454406178514	6.17031321726302
9953	chr1	-	ENSG00000143603.11	protein_coding,	protein_coding	0.0697327	0	10257	154842040	154842725	686	protein_coding	KNOWN	KCNN3	protein_coding	KCNN3-201	154842725	1	3801	0.03486635	3801	1	1	-341	4	0.230769231	0.076923077	0.038461538	26	NA	NA	NA	+	0	NA	NA	NA	NA	NA	NA	NA	NA	NA	NA	0.486502699	3790	-4.842020846954	-1.34558277651171	2.31885970205838
9955	chr1	-	ENSG00000163344.5	protein_coding,	protein_coding	7.53113	9.85995	10259	154897210	154909467	12258	protein_coding	KNOWN	PMVK	protein_coding	PMVK-001	154909467	1	3802	8.69554	3802	1	0	NA	NA	NA	NA	NA	NA	NA	NA	NA	NA	0	NA	NA	NA	NA	NA	NA	NA	NA	NA	NA	0.523895221	3791	3.12027562283164	-2.44933567772994	4.524200179039
9957	chr1	-	ENSG00000163346.9	protein_coding,protein_coding,	protein_coding	11.0875	10.2019	10261	154916918	154928580	11663	protein_coding	KNOWN	PBXIP1	protein_coding	PBXIP1-002	154928580	1	3803	21.2894	3803	1	0	NA	NA	NA	NA	NA	NA	NA	NA	NA	NA	0	NA	NA	NA	NA	NA	NA	NA	NA	NA	NA	0.529294141	3792	4.41206338571927	-1.8216613712614	3.8013425587529
9975	chr1	-	ENSG00000160691.12	protein_coding,protein_coding,	protein_coding	29.2877	21.9427	10280	154934774	154946852	12079	protein_coding	KNOWN	SHC1	protein_coding	SHC1-007	154946852	1	3805	51.2304	3805	1	0	NA	NA	NA	NA	NA	NA	NA	NA	NA	NA	3	1613|240|184	4|6|4	0.181818181818182|0.125|0.0769230769230769	0.0909090909090909|0.15|0.192307692307692	0|0.125|0.115384615384615	22|40|26	NA|NA|NA	NA|NA|NA	NA|NA|NA	+|+|+	0.449110178	3794	5.6789282510906	-2.11219401647494	3.30564621665352
9988	chr1	+	ENSG00000160688.14	protein_coding,	protein_coding	84.2371	79.0506	10293	154955843	154961488	5646	protein_coding	KNOWN	FLAD1	protein_coding	FLAD1-005	154955843	1	3807	81.64385	3807	1	1	-256	5	0.1	0.166666667	0.133333333	30	NA	NA	NA	-	2	82.5|490	4|4	0.310344827586207|0.153846153846154	0.0689655172413793|0.153846153846154	0.137931034482759|0.115384615384615	29|26	5|NA	5|NA	7|NA	+|-	0.469306139	3796	6.35127231063556	-2.20759436952041	6.56519770128476
10038	chr1	+	ENSG00000243364.3	protein_coding,	protein_coding	46.5117	24.4504	10344	155036207	155042029	5823	protein_coding	KNOWN	EFNA4	protein_coding	EFNA4-001	155036207	1	3814	35.48105	3814	1	4	-1792.5|-1339|-1037.5|-858.5	6|4|5|4	0.142857142857143|0.0555555555555556|0.0606060606060606|0	0.114285714285714|0.111111111111111|0.0909090909090909|0.142857142857143	0.114285714285714|0.111111111111111|0.151515151515152|0.142857142857143	35|18|33|21	NA|3|NA|NA	NA|1|NA|NA	NA|1|NA|NA	-|+|+|+	1	350	4	0.125	0.041666667	0	24	NA	NA	NA	+	0.588482304	3803	5.14897679921006	-1.91868766723282	5.12455050084654
10040	chr1	+	ENSG00000143590.7	protein_coding,	protein_coding	46.5117	24.4504	10346	155036224	155059278	23055	protein_coding	KNOWN	EFNA3	protein_coding	EFNA3-202	155036224	1	3815	70.9621	3815	1	4	-1809.5|-1356|-1054.5|-875.5	6|4|5|4	0.142857142857143|0.0555555555555556|0.0606060606060606|0	0.114285714285714|0.111111111111111|0.0909090909090909|0.142857142857143	0.114285714285714|0.111111111111111|0.151515151515152|0.142857142857143	35|18|33|21	NA|3|NA|NA	NA|1|NA|NA	NA|1|NA|NA	-|+|+|+	1	333	4	0.125	0.041666667	0	24	NA	NA	NA	+	0.588282344	3804	6.14897679921006	-1.99714630585895	5.18512823311542
10041	chr1	+	ENSG00000243364.3	protein_coding,	protein_coding	46.3722	24.3364	10348	155036237	155042014	5778	protein_coding	KNOWN	EFNA4	protein_coding	EFNA4-003	155036237	1	3817	35.3543	3817	1	4	-1822.5|-1369|-1067.5|-888.5	6|4|5|4	0.142857142857143|0.0555555555555556|0.0606060606060606|0	0.114285714285714|0.111111111111111|0.0909090909090909|0.142857142857143	0.114285714285714|0.111111111111111|0.151515151515152|0.142857142857143	35|18|33|21	NA|3|NA|NA	NA|1|NA|NA	NA|1|NA|NA	-|+|+|+	1	320	4	0.125	0.041666667	0	24	NA	NA	NA	+	0.587482503	3805	5.14381378973539	-2.0703907953698	5.21532823803229
10065	chr1	-	ENSG00000179085.7	protein_coding,	protein_coding	4.60236	7.40921	10372	155112367	155113020	654	protein_coding	KNOWN	DPM3	protein_coding	DPM3-001	155113020	1	3824	6.005785	3824	1	0	NA	NA	NA	NA	NA	NA	NA	NA	NA	NA	1	34.5	4	0.137931034	0.172413793	0.034482759	29	NA	NA	NA	-	0.464707059	3812	2.58635282904329	-3.00121235103945	6.20039798194743
10089	chr1	-	ENSG00000163463.6	processed_transcript,	protein_coding	0.0697327	0	10396	155141885	155159747	17863	protein_coding	KNOWN	KRTCAP2	processed_transcript	KRTCAP2-007	155159747	1	3831	0.03486635	3831	1	0	NA	NA	NA	NA	NA	NA	NA	NA	NA	NA	2	1916|418	5|4	0.1|0.107142857142857	0.166666666666667|0.321428571428571	0.0666666666666667|0.142857142857143	30|28	NA|7	NA|2	NA|7	+|+	0.629274145	3819	-4.842020846954	-5.56013222950781	2.4749232410619
10091	chr1	-	ENSG00000185499.11	processed_transcript,	protein_coding	0.209198	0.455951	10398	155159184	155160307	1124	protein_coding	KNOWN	MUC1	processed_transcript	MUC1-019	155160307	1	3832	0.3325745	3832	1	0	NA	NA	NA	NA	NA	NA	NA	NA	NA	NA	1	978	4	0.107142857	0.321428571	0.142857143	28	7	2	7	+	0.638272346	3820	-1.58825054001409	-5.9752831814676	2.1372992556407
10094	chr1	-	ENSG00000185499.11	processed_transcript,protein_coding,processed_transcript,protein_coding,protein_coding,protein_coding,protein_coding,processed_transcript,protein_coding,	protein_coding	2.16171	4.10356	10401	155158599	155162658	4060	protein_coding	KNOWN	MUC1	protein_coding	MUC1-009	155162658	1	3834	28.193715	3834	1	5	-89.5|-544.5|-612.5|-911|-1938.5	5|5|4|4|4	0.04|0.114285714285714|0.08|0.269230769230769|0.08	0.12|0.0857142857142857|0.12|0.153846153846154|0.2	0.04|0.171428571428571|0.2|0|0	25|35|25|26|25	NA|NA|NA|5|NA	NA|NA|NA|3|NA	NA|NA|NA|6|NA	-|-|-|+|+	0	NA	NA	NA	NA	NA	NA	NA	NA	NA	NA	0.598280344	3822	4.81730168485499	-3.45648427377916	5.10719308809522
10161	chr1	-	ENSG00000160767.15	protein_coding,retained_intron,	protein_coding	2.02225	2.45074	10468	155217551	155225274	7724	protein_coding	KNOWN	FAM189B	protein_coding	FAM189B-201	155225274	1	3852	4.47299	3852	1	1	-5	5	0.194444444	0.027777778	0.111111111	36	NA	NA	NA	+	1	240.5	5	0.222222222	0.037037037	0.074074074	27	NA	NA	NA	+	0.522695461	3840	2.16123953299788	-2.03212313350866	5.22731664105801
10167	chr1	-	ENSG00000116521.6	protein_coding,	protein_coding	78.7979	75.46	10474	155225770	155232050	6281	protein_coding	KNOWN	SCAMP3	protein_coding	SCAMP3-001	155232050	1	3853	77.12895	3853	1	1	-446	4	0.136363636	0	0.181818182	22	1	7	1	-	0	NA	NA	NA	NA	NA	NA	NA	NA	NA	NA	0.477104579	3841	6.26920056569058	-1.72883731324379	7.1498627017471
10187	chr1	-	ENSG00000143627.12	protein_coding,protein_coding,	protein_coding	6.55487	11.7407	10494	155260044	155271225	11182	protein_coding	KNOWN	PKLR	protein_coding	PKLR-001	155271225	1	3858	18.29557	3858	1	2	-90|-290	4|4	0.153846153846154|0.125	0.0769230769230769|0.0833333333333333	0.153846153846154|0.125	26|24	NA|NA	NA|NA	NA|NA	-|+	0	NA	NA	NA	NA	NA	NA	NA	NA	NA	NA	0.48810238	3846	4.19342245854814	-2.6758115317888	6.27362361053121
10196	chr1	+	ENSG00000160752.10	processed_transcript,processed_transcript,	protein_coding	1457.69	1051.99	10503	155278705	155282770	4066	protein_coding	KNOWN	FDPS	processed_transcript	FDPS-005	155278705	1	3859	2509.68	3859	1	0	NA	NA	NA	NA	NA	NA	NA	NA	NA	NA	1	1075	4	0.083333333	0.083333333	0.125	24	NA	NA	NA	+	0.50769846	3847	11.2932877078643	-2.68320546283646	7.80092172363926
10205	chr1	+	ENSG00000160752.10	processed_transcript,	protein_coding	10.181	4.90148	10512	155288510	155290456	1947	protein_coding	KNOWN	FDPS	processed_transcript	FDPS-017	155288510	1	3861	7.54124	3861	1	1	-120	4	0.153846154	0.115384615	0.230769231	26	5	3	6	+	2	1063|1524.5	4|4	0.166666666666667|0.260869565217391	0.0555555555555556|0.0434782608695652	0|0.130434782608696	18|23	NA|3	NA|2	NA|6	-|+	0.486702659	3849	2.91480176417902	-5.6370196188395	2.95965463345678
10215	chr1	-	ENSG00000225855.2	processed_transcript,	processed_transcript	0	0.227976	10522	155287737	155293959	6223	processed_transcript	KNOWN	C1orf104	processed_transcript	C1orf104-002	155293959	1	3865	0.113988	3865	1	4	-339|-454|-1214|-1779.5	6|6|4|4	0.131578947368421|0.176470588235294|0.125|0.12	0.157894736842105|0.147058823529412|0.166666666666667|0.08	0.0526315789473684|0.0588235294117647|0.0416666666666667|0.16	38|34|24|25	NA|NA|6|5	NA|NA|2|2	NA|NA|4|5	-|+|-|+	4	1187.5|886|810.5|296	6|6|4|4	0.0857142857142857|0.222222222222222|0.217391304347826|0.0833333333333333	0.142857142857143|0.0555555555555556|0.0869565217391304|0.166666666666667	0.0285714285714286|0.222222222222222|0.0434782608695652|0.0416666666666667	35|36|23|24	NA|NA|5|2	NA|NA|4|7	NA|NA|2|1	-|+|-|-	0.567286543	3853	-3.13304614112656	-1.7023037788193	2.81224704710271
10238	chr1	+	ENSG00000235919.2	processed_transcript,	processed_transcript	0.0697327	0	10545	155531833	155533437	1605	processed_transcript	PUTATIVE	RP11-29H23.1	processed_transcript	RP11-29H23.1-002	155531833	1	3876	0.03486635	3876	1	1	-25.5	4	0.2	0.04	0	25	NA	NA	NA	-	3	804|867.5|963.5	3|3|4	0.1|0.0869565217391304|0.0869565217391304	0.05|0|0.217391304347826	0|0.130434782608696|0.0434782608695652	20|23|23	NA|NA|2	NA|NA|6	NA|NA|2	-|-|+	0.422315537	3864	-4.842020846954	-3.44386979306722	5.99222861974017
10269	chr1	-	ENSG00000163374.15	processed_transcript,	protein_coding	0.348663	0.170982	10576	155642517	155649255	6739	protein_coding	KNOWN	YY1AP1	processed_transcript	YY1AP1-030	155649255	1	3886	0.2598225	3886	1	1	-76	4	0.125	0.083333333	0.25	24	NA	NA	NA	+	0	NA	NA	NA	NA	NA	NA	NA	NA	NA	NA	0.425714857	3874	-1.94440172479105	-6.14867272107835	3.44150699071221
10272	chr1	+	ENSG00000132676.10	processed_transcript,	protein_coding	0.139465	0.569939	10579	155657751	155659128	1378	protein_coding	KNOWN	DAP3	processed_transcript	DAP3-006	155657751	1	3887	0.354702	3887	1	1	-25.5	4	0.2	0.04	0	25	NA	NA	NA	-	1	753	4	0.111111111	0.055555556	0	18	NA	NA	NA	-	0.426914617	3875	-1.49532062990339	-3.3277829040241	6.57665780031456
10296	chr1	+	ENSG00000132676.10	protein_coding,processed_transcript,protein_coding,	protein_coding	243.158	316.772	10603	155658882	155708317	49436	protein_coding	KNOWN	DAP3	protein_coding	DAP3-201	155658882	1	3889	839.895	3889	1	2	-1156.5|-378	4|4	0.2|0.111111111111111	0.04|0.0555555555555556	0|0	25|18	NA|NA	NA|NA	NA|NA	-|-	0	NA	NA	NA	NA	NA	NA	NA	NA	NA	NA	0.477904419	3877	9.71406516951402	-3.07710193570266	5.79586503320646
10330	chr1	-	ENSG00000116580.12	processed_transcript,	protein_coding	18.8976	18.922	10637	155734575	155827008	92434	protein_coding	KNOWN	GON4L	processed_transcript	GON4L-002	155827008	1	3895	18.9098	3895	1	0	NA	NA	NA	NA	NA	NA	NA	NA	NA	NA	1	159	4	0.045454545	0.136363636	0.181818182	22	5	1	4	-	0.476304739	3883	4.24106219955346	-2.66845529293503	6.11608559634091
10338	chr1	-	ENSG00000143622.5	processed_transcript,	protein_coding	143.231	142.257	10645	155870189	155881135	10947	protein_coding	KNOWN	RIT1	processed_transcript	RIT1-003	155881135	1	3898	142.744	3898	1	1	-119.5	7	0.153846154	0.102564103	0.128205128	39	NA	NA	NA	-	1	375.5	4	0.161290323	0.032258065	0.225806452	31	NA	NA	NA	-	0.418716257	3886	7.15728629541772	-1.7651553335676	5.90880754702973
10352	chr1	-	ENSG00000132680.6	processed_transcript,	protein_coding	156.341	105.097	10659	155902064	155904191	2128	protein_coding	KNOWN	KIAA0907	processed_transcript	KIAA0907-010	155904191	1	3903	130.719	3903	1	1	-1286.5	4	0.034482759	0.034482759	0.137931034	29	NA	NA	NA	+	0	NA	NA	NA	NA	NA	NA	NA	NA	NA	NA	0.444711058	3891	7.03032504179997	-2.09237097103076	7.79728137690283
10374	chr1	-	ENSG00000227010.1	processed_transcript,	processed_transcript	0.0697327	0	10681	155966114	155972355	6242	processed_transcript	PUTATIVE	RP11-336K24.6	processed_transcript	RP11-336K24.6-001	155972355	1	3908	0.03486635	3908	1	0	NA	NA	NA	NA	NA	NA	NA	NA	NA	NA	0	NA	NA	NA	NA	NA	NA	NA	NA	NA	NA	0.474305139	3896	-4.842020846954	-5.28236848653796	3.17309177536057
10383	chr1	-	ENSG00000163479.9	retained_intron,nonsense_mediated_decay,	protein_coding	590.566	458.744	10690	155981601	155990705	9105	protein_coding	KNOWN	SSR2	nonsense_mediated_decay	SSR2-011	155990705	1	3910	1049.31	3910	1	0	NA	NA	NA	NA	NA	NA	NA	NA	NA	NA	2	204.5|112.5	3|5	0|0.172413793103448	0.117647058823529|0.0689655172413793	0|0.103448275862069	17|29	NA|NA	NA|NA	NA|NA	+|-	0.475504899	3898	10.0352252441714	-1.91107150664558	6.90380204119916
10395	chr1	-	ENSG00000160803.6	protein_coding,	protein_coding	1.67358	3.70461	10702	156005092	156023585	18494	protein_coding	KNOWN	UBQLN4	protein_coding	UBQLN4-001	156023585	1	3911	2.689095	3911	1	3	-29.5|-209|-322.5	4|5|4	0.157894736842105|0.0833333333333333|0.0689655172413793	0|0.194444444444444|0.103448275862069	0|0.0833333333333333|0.137931034482759	19|36|29	NA|NA|NA	NA|NA|NA	NA|NA|NA	-|+|-	3	1708|68.5|33.5	4|4|4	0.107142857142857|0|0	0.142857142857143|0.260869565217391|0.285714285714286	0.25|0.0434782608695652|0	28|23|21	7|1|6	1|5|1	7|5|1	-|-|-	0.531693661	3899	1.42712072345471	-1.55896279690818	6.71946517472889
10398	chr1	+	ENSG00000116586.7	processed_transcript,	protein_coding	229.211	288.617	10705	156024612	156025784	1173	protein_coding	KNOWN	LAMTOR2	processed_transcript	LAMTOR2-005	156024612	1	3912	258.914	3912	1	5	-1095.5|-1060.5|-997.5|-818|-704.5	4|4|4|5|4	0|0|0.157894736842105|0.0833333333333333|0.0689655172413793	0.260869565217391|0.285714285714286|0|0.194444444444444|0.103448275862069	0.0434782608695652|0|0|0.0833333333333333|0.137931034482759	23|21|19|36|29	1|6|NA|NA|NA	5|1|NA|NA|NA	5|1|NA|NA|NA	-|-|-|+|-	0	NA	NA	NA	NA	NA	NA	NA	NA	NA	NA	0.564287143	3900	8.01632916654035	-2.14308596104771	5.66499979596939
10402	chr1	+	ENSG00000132698.9	protein_coding,	protein_coding	0.139465	0	10709	156030951	156040295	9345	protein_coding	KNOWN	RAB25	protein_coding	RAB25-001	156030951	1	3913	0.0697325	3913	1	0	NA	NA	NA	NA	NA	NA	NA	NA	NA	NA	0	NA	NA	NA	NA	NA	NA	NA	NA	NA	NA	0.5044991	3901	-3.84202498474619	-5.10308489856253	2.1372992556407
10409	chr1	-	ENSG00000254726.1	protein_coding,	protein_coding	0.139465	0.170982	10716	156046280	156051789	5510	protein_coding	KNOWN	MEX3A	protein_coding	MEX3A-001	156051789	1	3915	0.1552235	3915	1	6	-194|-523.5|-692.5|-763.5|-837|-1140.5	9|5|4|4|5|4	0.112903225806452|0.0512820512820513|0.173913043478261|0.111111111111111|0.03125|0.04	0.0806451612903226|0.282051282051282|0.0434782608695652|0.148148148148148|0.21875|0.12	0.161290322580645|0.0256410256410256|0.0434782608695652|0.0740740740740741|0|0	62|39|23|27|32|25	NA|NA|NA|7|NA|NA	NA|NA|NA|4|NA|NA	NA|NA|NA|1|NA|NA	-|+|+|-|+|-	2	1487.5|186.5	4|3	0.04|0.111111111111111	0.04|0.0740740740740741	0.16|0.037037037037037	25|27	NA|NA	NA|NA	NA|NA	-|-	0.541891622	3903	-2.68758110458564	-4.49021296628768	5.03937428805814
10460	chr1	+	ENSG00000160783.12	processed_transcript,processed_transcript,	protein_coding	68.338	50.0977	10768	156182796	156193321	10526	protein_coding	KNOWN	PMF1	processed_transcript	PMF1-009	156182796	1	3920	118.4357	3920	1	0	NA	NA	NA	NA	NA	NA	NA	NA	NA	NA	0	NA	NA	NA	NA	NA	NA	NA	NA	NA	NA	0.4925015	3908	6.88796020697248	-2.90514241009541	5.44115734130428
10487	chr1	+	ENSG00000163472.13	protein_coding,	protein_coding	4.39316	4.6735	10796	156252744	156261739	8996	protein_coding	KNOWN	TMEM79	protein_coding	TMEM79-004	156252744	1	3924	4.53333	3924	1	1	-421.5	7	0	0.292682927	0.073170732	41	NA	NA	NA	-	0	NA	NA	NA	NA	NA	NA	NA	NA	NA	NA	0.485102979	3912	2.18057118483625	-2.42588884075642	5.97711906977967
10502	chr1	-	ENSG00000198715.6	processed_transcript,protein_coding,	protein_coding	35.9123	23.3675	10811	156263214	156265445	2232	protein_coding	KNOWN	C1orf85	protein_coding	C1orf85-006	156265445	1	3925	59.2798	3925	1	0	NA	NA	NA	NA	NA	NA	NA	NA	NA	NA	4	1072|480.5|397|209.5	4|5|4|4	0.125|0.189189189189189|0.15|0.148148148148148	0.0416666666666667|0.135135135135135|0.2|0.148148148148148	0.166666666666667|0.108108108108108|0.05|0.111111111111111	24|37|20|27	NA|NA|1|NA	NA|NA|3|NA	NA|NA|4|NA	+|+|+|-	0.467906419	3913	5.88946867513072	-3.73130218374777	3.67953382908487
10509	chr1	-	ENSG00000163468.8	processed_transcript,	protein_coding	1.46439	1.31086	10818	156278783	156294880	16098	protein_coding	KNOWN	CCT3	processed_transcript	CCT3-010	156294880	1	3929	1.387625	3929	1	0	NA	NA	NA	NA	NA	NA	NA	NA	NA	NA	0	NA	NA	NA	NA	NA	NA	NA	NA	NA	NA	0.49110178	3917	0.472617738134683	-6.1692903645808	2.87934839027699
10524	chr1	+	ENSG00000163467.6	protein_coding,	protein_coding	2.09198	2.10878	10833	156308314	156316786	8473	protein_coding	KNOWN	C1orf182	protein_coding	C1orf182-005	156308314	1	3932	2.10038	3932	1	1	-654.5	5	0.114285714	0.142857143	0.057142857	35	NA	NA	NA	+	0	NA	NA	NA	NA	NA	NA	NA	NA	NA	NA	0.440911818	3920	1.07065036337725	-2.07160310299727	3.1379915107629
10545	chr1	-	ENSG00000207933.1	miRNA,	miRNA	0.0697327	0	10856	156390133	156390221	89	miRNA	KNOWN	MIR9-1	miRNA	MIR9-1-201	156390221	1	3937	0.03486635	3937	1	1	-1455.5	5	0.103448276	0.137931034	0	29	NA	NA	NA	-	0	NA	NA	NA	NA	NA	NA	NA	NA	NA	NA	0.552689462	3925	-4.842020846954	-4.28785333351381	3.63312625325357
10591	chr1	-	ENSG00000160818.11	protein_coding,nonsense_mediated_decay,retained_intron,	protein_coding	20.2922	31.4037	10907	156565005	156571262	6258	protein_coding	KNOWN	GPATCH4	protein_coding	GPATCH4-015	156571262	1	3949	77.54385	3949	1	0	NA	NA	NA	NA	NA	NA	NA	NA	NA	NA	0	NA	NA	NA	NA	NA	NA	NA	NA	NA	NA	0.452109578	3937	6.27694046059317	-3.55308742853401	6.67897017135058
10614	chr1	-	ENSG00000229953.1	processed_transcript,	processed_transcript	138.419	163.003	10930	156616299	156631216	14918	processed_transcript	PUTATIVE	RP11-284F21.7	processed_transcript	RP11-284F21.7-001	156631216	1	3952	150.711	3952	1	2	-584|-1711	4|4	0.133333333333333|0.227272727272727	0|0.0909090909090909	0.166666666666667|0	30|22	NA|NA	NA|NA	NA|NA	-|+	1	1603	4	0.2	0.05	0.05	20	1	4	2	+	0.556288742	3940	7.23564090907472	-2.3270226160661	7.40999655979894
10629	chr1	-	ENSG00000143319.11	protein_coding,	protein_coding	0.209198	0.740921	10945	156692395	156698591	6197	protein_coding	KNOWN	ISG20L2	protein_coding	ISG20L2-002	156698591	1	3959	0.4750595	3959	1	0	NA	NA	NA	NA	NA	NA	NA	NA	NA	NA	1	172	5	0	0.133333333	0.066666667	30	NA	NA	NA	+	0.48970206	3947	-1.07381987622469	-2.62242091733383	7.5886350322751
10630	chr1	+	ENSG00000143303.7	protein_coding,	protein_coding	8.57712	5.07246	10946	156698741	156704262	5522	protein_coding	KNOWN	RRNAD1	protein_coding	RRNAD1-009	156698741	1	3960	6.82479	3960	1	1	-322	5	0	0.133333333	0.066666667	30	NA	NA	NA	+	0	NA	NA	NA	NA	NA	NA	NA	NA	NA	NA	0.514297141	3948	2.7707846547329	-3.0151409577247	6.78543781072751
10658	chr1	-	ENSG00000143321.13	processed_transcript,	protein_coding	0.348663	0.227976	10974	156712318	156736717	24400	protein_coding	KNOWN	HDGF	processed_transcript	HDGF-009	156736717	1	3968	0.2883195	3968	1	1	-1165	5	0.142857143	0.035714286	0.178571429	28	NA	NA	NA	+	0	NA	NA	NA	NA	NA	NA	NA	NA	NA	NA	0.49710058	3956	-1.79425968052445	-4.42058811502713	5.27523718585616
10661	chr1	+	ENSG00000143294.9	protein_coding,protein_coding,	protein_coding	29.5667	27.5281	10977	156737346	156770602	33257	protein_coding	KNOWN	PRCC	protein_coding	PRCC-201	156737346	1	3969	57.0948	3969	1	0	NA	NA	NA	NA	NA	NA	NA	NA	NA	NA	1	536	5	0.142857143	0.035714286	0.178571429	28	NA	NA	NA	+	0.487302539	3957	5.83528745070611	-3.60305135932026	6.78174494897811
10664	chr1	-	ENSG00000027869.7	processed_transcript,	protein_coding	3.48663	3.53362	10982	156778995	156783903	4909	protein_coding	KNOWN	SH2D2A	processed_transcript	SH2D2A-005	156783903	1	3970	3.510125	3970	1	1	-44	5	0.038461538	0.153846154	0.115384615	26	NA	NA	NA	-	0	NA	NA	NA	NA	NA	NA	NA	NA	NA	NA	0.523895221	3958	1.81152240764353	-2.49414972712707	4.97584002195873
10671	chr1	-	ENSG00000027869.7	protein_coding,	protein_coding	23.6394	34.7663	10989	156776036	156786640	10605	protein_coding	KNOWN	SH2D2A	protein_coding	SH2D2A-201	156786640	1	3972	29.20285	3972	1	1	-1643.5	4	0.161290323	0.032258065	0.225806452	31	NA	NA	NA	-	1	228.5	4	0.142857143	0.047619048	0.047619048	21	NA	NA	NA	+	0.430913817	3960	4.86803726810991	-2.67029087818619	3.89283562491384
10687	chr1	+	ENSG00000160838.9	protein_coding,	protein_coding	0.0697327	0.0569939	11005	156890442	156902886	12445	protein_coding	KNOWN	LRRC71	protein_coding	LRRC71-001	156890442	1	3977	0.0633633	3977	1	2	-333|-40	6|4	0.1875|0.181818181818182	0.125|0.181818181818182	0.03125|0	32|22	NA|1	NA|5	NA|3	-|-	1	1202.5	4	0.2	0.04	0.16	25	5	4	3	+	0.464907019	3965	-3.9802087159472	-1.95962652012731	2.49512643006476
10698	chr1	-	ENSG00000132694.14	protein_coding,	protein_coding	0	0.854909	11016	156905316	157014865	109550	protein_coding	KNOWN	ARHGEF11	protein_coding	ARHGEF11-002	157014865	1	3979	0.4274545	3979	1	3	-764.5|-976|-1295	4|7|4	0.260869565217391|0.108695652173913|0.0909090909090909	0|0.173913043478261|0.227272727272727	0|0.0652173913043478|0	23|46|22	5|NA|NA	1|NA|NA	2|NA|NA	-|-|-	1	879.5	5	0.096774194	0.064516129	0.258064516	31	NA	NA	NA	-	0.482703459	3967	-1.22615723305928	-5.27118263632016	4.74722503670145
10810	chr1	-	ENSG00000163554.6	protein_coding,	protein_coding	41.0726	43.4864	11131	158580278	158656488	76211	protein_coding	KNOWN	SPTA1	protein_coding	SPTA1-001	158656488	1	4033	42.2795	4033	1	0	NA	NA	NA	NA	NA	NA	NA	NA	NA	NA	0	NA	NA	NA	NA	NA	NA	NA	NA	NA	NA	0.359928014	4021	5.40188641030744	-4.55317203497367	6.70683686005899
10852	chr1	+	ENSG00000213088.4	protein_coding,	protein_coding	0	0.170982	11175	159174709	159175688	980	protein_coding	KNOWN	DARC	protein_coding	DARC-003	159174709	1	4055	0.085491	4055	1	2	-1930|-1876.5	4|6	0.136363636363636|0.142857142857143	0|0.0285714285714286	0.0454545454545455|0.0571428571428571	22|35	1|NA	1|NA	3|NA	+|+	3	96|476|1469.5	5|4|5	0.277777777777778|0.192307692307692|0.225806451612903	0.0833333333333333|0.0384615384615385|0.0967741935483871	0.138888888888889|0.115384615384615|0.032258064516129	36|26|31	NA|NA|NA	NA|NA|NA	NA|NA|NA	-|-|-	0.536692661	4043	-3.5480836404054	-3.28356218261962	2.84586677197723
10894	chr1	-	ENSG00000213085.5	processed_transcript,	protein_coding	0	0.0569939	11218	159846053	159850490	4438	protein_coding	KNOWN	CCDC19	processed_transcript	CCDC19-004	159850490	1	4081	0.02849695	4081	1	0	NA	NA	NA	NA	NA	NA	NA	NA	NA	NA	0	NA	NA	NA	NA	NA	NA	NA	NA	NA	NA	0.430113977	4069	-5.13304867243917	-5.73350728130215	2.18883672755314
10902	chr1	-	ENSG00000158710.10	processed_transcript,	protein_coding	1130.99	714.818	11226	159888541	159895281	6741	protein_coding	KNOWN	TAGLN2	processed_transcript	TAGLN2-005	159895281	1	4082	922.904	4082	1	1	-77	4	0.115384615	0.230769231	0	26	NA	NA	NA	+	0	NA	NA	NA	NA	NA	NA	NA	NA	NA	NA	0.582883423	4070	9.85003677705319	-2.0463547879943	6.6911624886234
10951	chr1	-	ENSG00000132716.10	processed_transcript,	protein_coding	0.697327	0	11276	160187137	160189104	1968	protein_coding	KNOWN	DCAF8	processed_transcript	DCAF8-014	160189104	1	4099	0.3486635	4099	1	0	NA	NA	NA	NA	NA	NA	NA	NA	NA	NA	0	NA	NA	NA	NA	NA	NA	NA	NA	NA	NA	0.437312537	4087	-1.52009275206663	-5.83691353261866	2.1592988468821
10957	chr1	+	ENSG00000228606.1	processed_transcript,	processed_transcript	0.627594	0.740921	11282	160231534	160232568	1035	processed_transcript	NOVEL	RP11-574F21.2	processed_transcript	RP11-574F21.2-001	160231534	1	4100	0.6842575	4100	1	0	NA	NA	NA	NA	NA	NA	NA	NA	NA	NA	1	198	5	0.133333333	0.1	0.133333333	30	NA	NA	NA	+	0.398320336	4088	-0.547388752138917	-3.80399733432624	5.32144388115928
10964	chr1	-	ENSG00000132716.10	protein_coding,	protein_coding	40.8634	57.7349	11289	160187265	160232275	45011	protein_coding	KNOWN	DCAF8	protein_coding	DCAF8-201	160232275	1	4101	49.29915	4101	1	0	NA	NA	NA	NA	NA	NA	NA	NA	NA	NA	1	543	5	0.133333333	0.1	0.133333333	30	NA	NA	NA	+	0.440911818	4089	5.62349086722369	-2.08684444951223	6.61913385390606
10981	chr1	-	ENSG00000162735.11	nonsense_mediated_decay,protein_coding,	protein_coding	8.85605	13.5076	11307	160246602	160254936	8335	protein_coding	KNOWN	PEX19	protein_coding	PEX19-001	160254936	1	4103	22.36365	4103	1	1	-42	4	0.166666667	0.083333333	0.041666667	24	NA	NA	NA	-	2	1705|1647.5	4|4	0.208333333333333|0.157894736842105	0.0833333333333333|0	0.0833333333333333|0.105263157894737	24|19	NA|NA	NA|NA	NA|NA	-|-	0.421315737	4091	4.48308376639377	-1.39253474921532	6.12278407322295
10991	chr1	-	ENSG00000122218.10	retained_intron,	protein_coding	72.9404	60.8125	11317	160303252	160313049	9798	protein_coding	KNOWN	COPA	retained_intron	COPA-003	160313049	1	4107	66.87645	4107	1	2	-166.5|-514	4|4	0.0857142857142857|0	0.2|0.0416666666666667	0.142857142857143|0.25	35|24	NA|NA	NA|NA	NA|NA	+|-	0	NA	NA	NA	NA	NA	NA	NA	NA	NA	NA	0.454309138	4095	6.06342636181383	-2.34084259748052	7.7803768723959
11015	chr1	-	ENSG00000162739.9	protein_coding,	protein_coding	2.64984	1.48184	11341	160456483	160493032	36550	protein_coding	KNOWN	SLAMF6	protein_coding	SLAMF6-003	160493032	1	4115	2.06584	4115	1	1	-568	4	0.136363636	0.045454545	0.045454545	22	NA	NA	NA	-	1	212.5	4	0.19047619	0.047619048	0.095238095	21	NA	NA	NA	-	0.374725055	4103	1.04672852131561	-5.68075204169948	2.47138962217481
11028	chr1	+	ENSG00000228863.1	processed_transcript,	processed_transcript	0	0.0569939	11354	160643136	160653612	10477	processed_transcript	PUTATIVE	RP11-404F10.2	processed_transcript	RP11-404F10.2-001	160643136	1	4120	0.02849695	4120	1	0	NA	NA	NA	NA	NA	NA	NA	NA	NA	NA	0	NA	NA	NA	NA	NA	NA	NA	NA	NA	NA	0.376924615	4108	-5.13304867243917	-5.76454252052242	2.38387763090586
11076	chr1	-	ENSG00000158769.11	protein_coding,	protein_coding	63.666	70.1025	11402	160965001	160990968	25968	protein_coding	KNOWN	F11R	protein_coding	F11R-001	160990968	1	4135	66.88425	4135	1	1	-5	4	0	0.222222222	0	18	NA	NA	NA	-	0	NA	NA	NA	NA	NA	NA	NA	NA	NA	NA	0.459908018	4123	6.06359461783121	-1.99541949790972	5.8691651191476
11096	chr1	-	ENSG00000158773.10	retained_intron,	protein_coding	40.7239	30.5487	11423	161011397	161015729	4333	protein_coding	KNOWN	USF1	retained_intron	USF1-010	161015729	1	4145	35.6363	4145	1	0	NA	NA	NA	NA	NA	NA	NA	NA	NA	NA	0	NA	NA	NA	NA	NA	NA	NA	NA	NA	NA	0.5124975	4133	5.15527564923447	-1.85102692841325	5.76595308390779
11106	chr1	-	ENSG00000186517.8	protein_coding,protein_coding,	protein_coding	0	0.28497	11433	161016739	161039760	23022	protein_coding	KNOWN	ARHGAP30	protein_coding	ARHGAP30-002	161039760	1	4146	0.28497	4146	1	0	NA	NA	NA	NA	NA	NA	NA	NA	NA	NA	4	1400.5|1323.5|480|206	4|4|4|4	0.103448275862069|0.08|0.0909090909090909|0.107142857142857	0|0.24|0.0909090909090909|0.142857142857143	0.172413793103448|0.12|0.136363636363636|0.107142857142857	29|25|22|28	NA|2|NA|4	NA|6|NA|6	NA|5|NA|4	+|+|-|+	0.540091982	4134	-1.8111180462392	-4.29067407195806	2.47937986168004
11120	chr1	-	ENSG00000143256.4	processed_transcript,	protein_coding	297.619	299.503	11447	161070346	161087845	17500	protein_coding	KNOWN	PFDN2	processed_transcript	PFDN2-002	161087845	1	4152	298.561	4152	1	2	-215|-250	4|5	0.181818181818182|0.0769230769230769	0.0909090909090909|0.115384615384615	0|0.0384615384615385	22|26	NA|NA	NA|NA	NA|NA	+|+	0	NA	NA	NA	NA	NA	NA	NA	NA	NA	NA	0.4915017	4140	8.22188191324686	-2.50230081494994	7.36420978490973
11123	chr1	+	ENSG00000158793.9	processed_transcript,	protein_coding	14.4347	20.8598	11450	161087895	161089742	1848	protein_coding	KNOWN	NIT1	processed_transcript	NIT1-004	161087895	1	4153	17.64725	4153	1	0	NA	NA	NA	NA	NA	NA	NA	NA	NA	NA	2	165|200	4|5	0.181818181818182|0.0769230769230769	0.0909090909090909|0.115384615384615	0|0.0384615384615385	22|26	NA|NA	NA|NA	NA|NA	+|+	0.460507898	4141	4.14137147835716	-2.32052218918891	5.8723209443653
11124	chr1	-	ENSG00000143256.4	protein_coding,	protein_coding	7.18247	9.00504	11451	161070346	161087901	17556	protein_coding	KNOWN	PFDN2	protein_coding	PFDN2-001	161087901	1	4154	8.093755	4154	1	2	-159|-194	4|5	0.181818181818182|0.0769230769230769	0.0909090909090909|0.115384615384615	0|0.0384615384615385	22|26	NA|NA	NA|NA	NA|NA	+|+	0	NA	NA	NA	NA	NA	NA	NA	NA	NA	NA	0.48890222	4142	3.01680917892646	-2.84171472555918	7.4521125241103
11128	chr1	+	ENSG00000158793.9	processed_transcript,protein_coding,protein_coding,	protein_coding	14.6439	20.9168	11455	161087908	161095235	7328	protein_coding	KNOWN	NIT1	protein_coding	NIT1-002	161087908	1	4155	53.34105	4155	1	0	NA	NA	NA	NA	NA	NA	NA	NA	NA	NA	2	152|187	4|5	0.181818181818182|0.0769230769230769	0.0909090909090909|0.115384615384615	0|0.0384615384615385	22|26	NA|NA	NA|NA	NA|NA	+|+	0.462107578	4143	5.73717431900536	-2.3525842089591	5.90002091758625
11155	chr1	+	ENSG00000143222.7	processed_transcript,	protein_coding	28.9391	56.8799	11482	161123784	161128035	4252	protein_coding	KNOWN	UFC1	processed_transcript	UFC1-005	161123784	1	4158	42.9095	4158	1	1	-499.5	5	0.034482759	0.103448276	0.137931034	29	NA	NA	NA	+	0	NA	NA	NA	NA	NA	NA	NA	NA	NA	NA	0.473105379	4146	5.42322518516678	-2.63850116424286	4.39617161294322
11160	chr1	+	ENSG00000143258.11	protein_coding,	protein_coding	1.95252	1.99479	11487	161129269	161135513	6245	protein_coding	KNOWN	USP21	protein_coding	USP21-001	161129269	1	4160	1.973655	4160	1	0	NA	NA	NA	NA	NA	NA	NA	NA	NA	NA	3	122|237.5|311.5	4|3|5	0.111111111111111|0.0869565217391304|0.108108108108108	0.194444444444444|0.0869565217391304|0.216216216216216	0.0833333333333333|0.0869565217391304|0.0810810810810811	36|23|37	NA|NA|NA	NA|NA|NA	NA|NA|NA	+|+|+	0.468906219	4148	0.980869825007685	-1.96637614257935	6.33389199506184
11201	chr1	-	ENSG00000158859.8	protein_coding,	protein_coding	0.139465	0	11530	161165769	161168843	3075	protein_coding	KNOWN	ADAMTS4	protein_coding	ADAMTS4-002	161168843	1	4165	0.0697325	4165	1	3	-862|-923|-1880	4|5|4	0.208333333333333|0.133333333333333|0.0714285714285714	0.125|0.0333333333333333|0.142857142857143	0.0833333333333333|0.2|0.142857142857143	24|30|28	4|NA|NA	3|NA|NA	4|NA|NA	-|-|-	3	1819|1670|1319	5|5|4	0.15625|0.3125|0.1	0.1875|0|0	0.125|0|0.1	32|32|20	NA|NA|NA	NA|NA|NA	NA|NA|NA	+|+|+	0.536492701	4153	-3.84202498474619	-4.42368107255456	3.05522638659959
11207	chr1	+	ENSG00000158864.7	processed_transcript,protein_coding,	protein_coding	52.9968	71.5274	11536	161172162	161173623	1462	protein_coding	KNOWN	NDUFS2	processed_transcript	NDUFS2-007	161172162	1	4166	124.5242	4166	1	1	-1439	4	0.071428571	0.142857143	0.142857143	28	NA	NA	NA	-	1	1205	5	0.076923077	0.038461538	0.192307692	26	NA	NA	NA	-	0.569286143	4154	6.96028233228701	-2.54208003539085	5.51054986114029
11229	chr1	+	ENSG00000158882.7	processed_transcript,protein_coding,	protein_coding	1.67358	1.93779	11558	161195850	161200405	4556	protein_coding	KNOWN	TOMM40L	processed_transcript	TOMM40L-003	161195850	1	4169	3.61137	4169	1	2	-1932.5|-928.5	8|4	0.207547169811321|0.19047619047619	0.0566037735849057|0	0.169811320754717|0.0952380952380952	53|21	NA|4	NA|1	NA|4	+|-	1	359.5	4	0.096774194	0.096774194	0.129032258	31	NA	NA	NA	+	0.49970006	4157	1.85254623801552	-2.08378323736688	5.41106609234816
11252	chr1	-	ENSG00000158887.11	retained_intron,	protein_coding	9.27445	4.61651	11581	161275485	161275980	496	protein_coding	KNOWN	MPZ	retained_intron	MPZ-004	161275980	1	4172	6.94548	4172	1	4	-58.5|-104.5|-497|-878.5	4|4|4|4	0.157894736842105|0.185185185185185|0.227272727272727|0.222222222222222	0.105263157894737|0|0.0454545454545455|0.0740740740740741	0.0526315789473684|0.0740740740740741|0.136363636363636|0.185185185185185	19|27|22|27	1|NA|NA|3	1|NA|NA|5	4|NA|NA|7	-|+|-|+	5	1329|875.5|605|522|337.5	3|4|5|3|5	0.136363636363636|0.176470588235294|0.142857142857143|0|0.0689655172413793	0.0454545454545455|0.0588235294117647|0.107142857142857|0.111111111111111|0.137931034482759	0.0454545454545455|0|0.0357142857142857|0.111111111111111|0.103448275862069	22|17|28|18|29	NA|1|NA|NA|NA	NA|1|NA|NA|NA	NA|2|NA|NA|NA	-|+|+|+|-	0.484703059	4160	2.79607440186542	-1.67210568009767	5.04901108414702
11259	chr1	+	ENSG00000143252.9	processed_transcript,protein_coding,	protein_coding	5.85755	40.5227	11588	161284171	161332979	48809	protein_coding	KNOWN	SDHC	protein_coding	SDHC-003	161284171	1	4173	46.38025	4173	1	0	NA	NA	NA	NA	NA	NA	NA	NA	NA	NA	1	202	3	0.25	0.05	0	20	NA	NA	NA	-	0.463107379	4161	5.53543869134364	-2.09175585497714	6.00753138633864
11265	chr1	-	ENSG00000188931.3	protein_coding,	protein_coding	0.0697327	0	11594	161334521	161337664	3144	protein_coding	KNOWN	C1orf192	protein_coding	C1orf192-001	161337664	1	4174	0.03486635	4174	1	0	NA	NA	NA	NA	NA	NA	NA	NA	NA	NA	0	NA	NA	NA	NA	NA	NA	NA	NA	NA	NA	0.419716057	4162	-4.842020846954	-3.40820564825317	2.80450320641084
11266	chr1	+	ENSG00000235477.1	processed_transcript,	processed_transcript	0.139465	0.0569939	11595	161337812	161341754	3943	processed_transcript	PUTATIVE	RP11-122G18.5	processed_transcript	RP11-122G18.5-001	161337812	1	4175	0.09822945	4175	1	0	NA	NA	NA	NA	NA	NA	NA	NA	NA	NA	0	NA	NA	NA	NA	NA	NA	NA	NA	NA	NA	0.415516897	4163	-3.34770056850069	-3.79796477096939	2.90330384900628
11271	chr1	+	ENSG00000143226.7	protein_coding,protein_coding,	protein_coding	1086.64	620.607	11600	161475220	161489358	14139	protein_coding	KNOWN	FCGR2A	protein_coding	FCGR2A-001	161475220	1	4180	1707.247	4180	1	0	NA	NA	NA	NA	NA	NA	NA	NA	NA	NA	0	NA	NA	NA	NA	NA	NA	NA	NA	NA	NA	0.406518696	4168	10.7374560834474	-4.36602015451766	6.42524739785922
11329	chr1	+	ENSG00000132185.12	protein_coding,protein_coding,protein_coding,	protein_coding	1.53412	0.512945	11660	161677055	161683258	6204	protein_coding	KNOWN	FCRLA	protein_coding	FCRLA-005	161677055	1	4199	3.0705975	4199	1	0	NA	NA	NA	NA	NA	NA	NA	NA	NA	NA	0	NA	NA	NA	NA	NA	NA	NA	NA	NA	NA	0.426114777	4187	1.61851941338479	-4.87007084639818	2.1372992556407
11332	chr1	+	ENSG00000162746.10	protein_coding,	protein_coding	0.0697327	0	11663	161691353	161697933	6581	protein_coding	KNOWN	FCRLB	protein_coding	FCRLB-001	161691353	1	4200	0.03486635	4200	1	0	NA	NA	NA	NA	NA	NA	NA	NA	NA	NA	3	323.5|738.5|1788	6|4|4	0.108108108108108|0.157894736842105|0.115384615384615	0.0810810810810811|0|0	0.135135135135135|0.157894736842105|0.115384615384615	37|19|26	NA|2|NA	NA|2|NA	NA|3|NA	+|+|-	0.419916017	4188	-4.842020846954	-5.78826508923988	3.76215501025035
11339	chr1	+	ENSG00000081721.6	processed_transcript,	protein_coding	6.97327	9.63197	11670	161719570	161723051	3482	protein_coding	KNOWN	DUSP12	processed_transcript	DUSP12-003	161719570	1	4202	8.30262	4202	1	1	-178.5	4	0.259259259	0.074074074	0.074074074	27	NA	NA	NA	+	0	NA	NA	NA	NA	NA	NA	NA	NA	NA	NA	0.432713457	4190	3.05356666953814	-2.29693470598447	6.2758894032714
11343	chr1	-	ENSG00000226889.1	processed_transcript,	processed_transcript	0.976258	0.569939	11674	161732646	161736000	3355	processed_transcript	PUTATIVE	RP11-474I16.8	processed_transcript	RP11-474I16.8-001	161736000	1	4203	0.7730985	4203	1	0	NA	NA	NA	NA	NA	NA	NA	NA	NA	NA	0	NA	NA	NA	NA	NA	NA	NA	NA	NA	NA	0.417116577	4191	-0.371275856146866	-3.30764423979521	4.00207032463211
11344	chr1	+	ENSG00000118217.5	protein_coding,	protein_coding	20.5711	19.5489	11675	161736084	161933860	197777	protein_coding	KNOWN	ATF6	protein_coding	ATF6-001	161736084	1	4204	20.06	4204	1	0	NA	NA	NA	NA	NA	NA	NA	NA	NA	NA	0	NA	NA	NA	NA	NA	NA	NA	NA	NA	NA	0.401319736	4192	4.32624970083746	-3.29201584036009	7.15622447479123
11367	chr1	+	ENSG00000239887.3	protein_coding,	protein_coding	0.139465	0.0569939	11701	162351520	162356600	5081	protein_coding	KNOWN	C1orf226	protein_coding	C1orf226-001	162351520	1	4217	0.09822945	4217	1	0	NA	NA	NA	NA	NA	NA	NA	NA	NA	NA	0	NA	NA	NA	NA	NA	NA	NA	NA	NA	NA	0.458908218	4205	-3.34770056850069	-5.45513878626814	3.99687473236209
11368	chr1	-	ENSG00000198574.4	protein_coding,protein_coding,	protein_coding	3.97476	2.8497	11702	162365373	162381916	16544	protein_coding	KNOWN	SH2D1B	protein_coding	SH2D1B-201	162381916	1	4218	6.82446	4218	1	0	NA	NA	NA	NA	NA	NA	NA	NA	NA	NA	0	NA	NA	NA	NA	NA	NA	NA	NA	NA	NA	0.385122975	4206	2.7707148942166	-4.27942383427986	3.78255294647003
11396	chr1	+	ENSG00000132196.8	processed_transcript,	protein_coding	0.209198	0	11732	162769552	162782316	12765	protein_coding	KNOWN	HSD17B7	processed_transcript	HSD17B7-011	162769552	1	4225	0.104599	4225	1	0	NA	NA	NA	NA	NA	NA	NA	NA	NA	NA	0	NA	NA	NA	NA	NA	NA	NA	NA	NA	NA	0.372325535	4213	-3.25705903586405	-6.20078004796281	2.70491114736667
11428	chr1	-	ENSG00000232995.2	processed_transcript,processed_transcript,processed_transcript,	processed_transcript	7.39167	8.72007	11764	163218109	163291542	73434	processed_transcript	NOVEL	RP11-267N12.3	processed_transcript	RP11-267N12.3-005	163291542	1	4236	24.16761	4236	1	0	NA	NA	NA	NA	NA	NA	NA	NA	NA	NA	0	NA	NA	NA	NA	NA	NA	NA	NA	NA	NA	0.397920416	4224	4.5950029030494	-2.08991208498168	5.77852867111624
11433	chr1	+	ENSG00000143228.8	protein_coding,	protein_coding	21.4079	24.4504	11769	163291680	163306638	14959	protein_coding	KNOWN	NUF2	protein_coding	NUF2-003	163291680	1	4237	22.92915	4237	1	0	NA	NA	NA	NA	NA	NA	NA	NA	NA	NA	0	NA	NA	NA	NA	NA	NA	NA	NA	NA	NA	0.397120576	4225	4.5191109690597	-2.13166087024144	5.8842896540526
11436	chr1	+	ENSG00000143228.8	protein_coding,protein_coding,	protein_coding	240.787	235.157	11772	163291725	163325554	33830	protein_coding	KNOWN	NUF2	protein_coding	NUF2-002	163291725	1	4239	475.944	4239	1	0	NA	NA	NA	NA	NA	NA	NA	NA	NA	NA	0	NA	NA	NA	NA	NA	NA	NA	NA	NA	NA	0.399720056	4227	8.89464802449477	-2.30903761714924	5.97749465536627
11463	chr1	+	ENSG00000185630.11	processed_transcript,	protein_coding	0.209198	0.0569939	11799	164690213	164790794	100582	protein_coding	KNOWN	PBX1	processed_transcript	PBX1-011	164690213	1	4252	0.13309595	4252	1	0	NA	NA	NA	NA	NA	NA	NA	NA	NA	NA	0	NA	NA	NA	NA	NA	NA	NA	NA	NA	NA	0.418516297	4240	-2.90946142299002	-4.25718323251015	2.45074332990163
11499	chr1	+	ENSG00000143198.7	protein_coding,protein_coding,	protein_coding	12.0638	21.3157	11835	165600477	165624857	24381	protein_coding	KNOWN	MGST3	protein_coding	MGST3-002	165600477	1	4272	33.3795	4272	1	1	-786	4	0.076923077	0.038461538	0.076923077	26	NA	NA	NA	-	0	NA	NA	NA	NA	NA	NA	NA	NA	NA	NA	0.449310138	4260	5.06089043925465	-2.85626698999194	4.36287502559683
11507	chr1	-	ENSG00000206990.1	misc_RNA,	misc_RNA	0.557862	0.28497	11843	165631822	165631924	103	misc_RNA	NOVEL	Y_RNA.529	misc_RNA	Y_RNA.529-201	165631924	1	4273	0.421416	4273	1	0	NA	NA	NA	NA	NA	NA	NA	NA	NA	NA	0	NA	NA	NA	NA	NA	NA	NA	NA	NA	NA	0.396520696	4261	-1.24668300455168	-6.12834557888879	3.00557552062088
11523	chr1	+	ENSG00000224358.1	processed_transcript,	lincRNA	1.74332	1.82381	11859	165738166	165744413	6248	lincRNA	NOVEL	RP11-466F5.8	processed_transcript	RP11-466F5.8-001	165738166	1	4282	1.783565	4282	1	0	NA	NA	NA	NA	NA	NA	NA	NA	NA	NA	0	NA	NA	NA	NA	NA	NA	NA	NA	NA	NA	0.415316937	4270	0.834763794144435	-1.75586799586893	6.37561949848202
11524	chr1	-	ENSG00000143183.10	protein_coding,	protein_coding	0.0697327	0	11860	165696032	165738417	42386	protein_coding	KNOWN	TMCO1	protein_coding	TMCO1-001	165738417	1	4283	0.03486635	4283	1	0	NA	NA	NA	NA	NA	NA	NA	NA	NA	NA	0	NA	NA	NA	NA	NA	NA	NA	NA	NA	NA	0.412317536	4271	-4.842020846954	-4.01870259593555	5.97456091393901
11527	chr1	+	ENSG00000143179.7	protein_coding,	protein_coding	6.97327	8.37811	11863	165797059	165877607	80549	protein_coding	KNOWN	UCK2	protein_coding	UCK2-201	165797059	1	4285	7.67569	4285	1	2	-376.5|-324.5	6|4	0.151515151515152|0.04	0.121212121212121|0.24	0.121212121212121|0	33|25	NA|NA	NA|NA	NA|NA	+|+	2	405.5|670.5	4|4	0.16|0.111111111111111	0.12|0.148148148148148	0.12|0.222222222222222	25|27	NA|NA	NA|NA	NA|NA	+|+	0.433313337	4273	2.94029644622664	-3.37639527131955	6.22324831617645
11544	chr1	-	ENSG00000215835.2	processed_pseudogene,	pseudogene	1.04599	1.25387	11882	166244866	166246834	1969	pseudogene	KNOWN	RP11-7G12.2	processed_pseudogene	RP11-7G12.2-001	166246834	1	4294	1.14993	4294	1	0	NA	NA	NA	NA	NA	NA	NA	NA	NA	NA	1	1665.5	4	0.095238095	0.047619048	0.095238095	21	1	2	4	+	0.378324335	4282	0.201546042276994	-5.93060029596339	2.8170864117496
11548	chr1	-	ENSG00000234142.1	processed_transcript,	processed_transcript	2.02225	1.59583	11886	166445009	166459276	14268	processed_transcript	PUTATIVE	RP11-276E17.2	processed_transcript	RP11-276E17.2-001	166459276	1	4298	1.80904	4298	1	0	NA	NA	NA	NA	NA	NA	NA	NA	NA	NA	0	NA	NA	NA	NA	NA	NA	NA	NA	NA	NA	0.400519896	4286	0.855224307994332	-3.37639527131955	3.51971513703124
11553	chr1	+	ENSG00000232341.1	processed_pseudogene,	pseudogene	0.0697327	0	11891	166716594	166717899	1306	pseudogene	KNOWN	RP11-54B9.2	processed_pseudogene	RP11-54B9.2-001	166716594	1	4302	0.03486635	4302	1	0	NA	NA	NA	NA	NA	NA	NA	NA	NA	NA	0	NA	NA	NA	NA	NA	NA	NA	NA	NA	NA	0.388122376	4290	-4.842020846954	-6.24386484895083	2.27386706233835
11560	chr1	-	ENSG00000152382.5	processed_transcript,	protein_coding	0.0697327	0.0569939	11898	166825747	166832453	6707	protein_coding	KNOWN	TADA1	processed_transcript	TADA1-002	166832453	1	4306	0.0633633	4306	1	0	NA	NA	NA	NA	NA	NA	NA	NA	NA	NA	0	NA	NA	NA	NA	NA	NA	NA	NA	NA	NA	0.381323735	4294	-3.9802087159472	-6.20078004796281	2.85490868403121
11567	chr1	+	ENSG00000143194.7	protein_coding,	protein_coding	0.0697327	0	11905	166958498	166991414	32917	protein_coding	KNOWN	MAEL	protein_coding	MAEL-201	166958498	1	4311	0.03486635	4311	1	0	NA	NA	NA	NA	NA	NA	NA	NA	NA	NA	2	255.5|936	4|4	0.0952380952380952|0.0384615384615385	0.142857142857143|0.0384615384615385	0.142857142857143|0.115384615384615	21|26	2|NA	2|NA	5|NA	+|+	0.372125575	4299	-4.842020846954	-5.62985805016317	2.03751473246504
11582	chr1	-	ENSG00000213068.3	processed_pseudogene,	pseudogene	0.627594	2.33675	11920	167131660	167132074	415	pseudogene	KNOWN	RP11-277B15.1	processed_pseudogene	RP11-277B15.1-001	167132074	1	4318	1.482172	4318	1	0	NA	NA	NA	NA	NA	NA	NA	NA	NA	NA	0	NA	NA	NA	NA	NA	NA	NA	NA	NA	NA	0.412517497	4306	0.567712876218952	-4.64403657724519	2.05636747398235
11601	chr1	-	ENSG00000198821.6	processed_transcript,protein_coding,	protein_coding	0.0697327	0.170982	11940	167399877	167487847	87971	protein_coding	KNOWN	CD247	protein_coding	CD247-001	167487847	1	4323	0.2407147	4323	1	0	NA	NA	NA	NA	NA	NA	NA	NA	NA	NA	1	279	6	0.095238095	0.023809524	0.19047619	42	NA	NA	NA	-	0.370125975	4311	-2.05460384767598	-5.82869068306666	2.76608140097174
11604	chr1	-	ENSG00000143162.7	protein_coding,	protein_coding	139.047	161.521	11943	167510250	167523004	12755	protein_coding	KNOWN	CREG1	protein_coding	CREG1-001	167523004	1	4325	150.284	4325	1	2	-638|-1315	4|4	0.214285714285714|0.147058823529412	0.0714285714285714|0.0588235294117647	0.142857142857143|0.147058823529412	28|34	NA|NA	NA|NA	NA|NA	+|-	0	NA	NA	NA	NA	NA	NA	NA	NA	NA	NA	0.432713457	4313	7.23154761054341	-1.9816791915497	6.64126530623143
11610	chr1	+	ENSG00000198771.6	processed_transcript,	protein_coding	11.5756	17.1552	11949	167599498	167634277	34780	protein_coding	KNOWN	RCSD1	processed_transcript	RCSD1-002	167599498	1	4328	14.3654	4328	1	2	-983|-73	5|10	0.147058823529412|0.2	0.176470588235294|0.02	0.117647058823529|0.02	34|50	NA|NA	NA|NA	NA|NA	+|-	1	50	4	0.107142857	0.214285714	0.071428571	28	7	4	5	-	0.466306739	4316	3.84452625970225	-3.30194159861783	8.09640615149708
11614	chr1	+	ENSG00000197965.7	protein_coding,retained_intron,	protein_coding	67.3618	118.034	11953	167691187	167761156	69970	protein_coding	KNOWN	MPZL1	protein_coding	MPZL1-001	167691187	1	4329	185.3958	4329	1	0	NA	NA	NA	NA	NA	NA	NA	NA	NA	NA	1	326	5	0.033333333	0.266666667	0.066666667	30	NA	NA	NA	+	0.449910018	4317	7.53446475095604	-1.9307378549035	6.48022921853055
11622	chr1	-	ENSG00000250762.1	unprocessed_pseudogene,	pseudogene	0.209198	0.0569939	11962	167789136	167789486	351	pseudogene	KNOWN	RP1-313L4.4	unprocessed_pseudogene	RP1-313L4.4-001	167789486	1	4330	0.13309595	4330	1	0	NA	NA	NA	NA	NA	NA	NA	NA	NA	NA	0	NA	NA	NA	NA	NA	NA	NA	NA	NA	NA	0.457508498	4318	-2.90946142299002	-2.40663661400446	2.4074232920359
11630	chr1	-	ENSG00000143158.6	protein_coding,	protein_coding	742.862	843.624	11970	167885967	167905278	19312	protein_coding	KNOWN	BRP44	protein_coding	BRP44-001	167905278	1	4334	793.243	4334	1	1	-820	4	0.166666667	0	0	24	NA	NA	NA	-	0	NA	NA	NA	NA	NA	NA	NA	NA	NA	NA	0.430313937	4322	9.63161907486205	-1.8473881454581	7.11953235850039
11633	chr1	+	ENSG00000143164.11	nonsense_mediated_decay,	protein_coding	279.419	224.1	11973	167905911	167993288	87378	protein_coding	KNOWN	DCAF6	nonsense_mediated_decay	DCAF6-002	167905911	1	4335	251.7595	4335	1	0	NA	NA	NA	NA	NA	NA	NA	NA	NA	NA	1	187	4	0.166666667	0	0	24	NA	NA	NA	-	0.428914217	4323	7.97590240830191	-2.36442205470378	6.64196467990356
11638	chr1	-	ENSG00000143158.6	protein_coding,	protein_coding	2.44064	2.67871	11978	167887306	167906278	18973	protein_coding	KNOWN	BRP44	protein_coding	BRP44-002	167906278	1	4338	2.559675	4338	1	0	NA	NA	NA	NA	NA	NA	NA	NA	NA	NA	1	180	4	0.166666667	0	0	24	NA	NA	NA	-	0.370725855	4326	1.3559606439544	-3.87842752973926	4.89908751255493
11639	chr1	+	ENSG00000143164.11	processed_transcript,	protein_coding	0.139465	0.113988	11979	167906391	167962568	56178	protein_coding	KNOWN	DCAF6	processed_transcript	DCAF6-009	167906391	1	4339	0.1267265	4339	1	1	-293	4	0.166666667	0	0	24	NA	NA	NA	-	0	NA	NA	NA	NA	NA	NA	NA	NA	NA	NA	0.470305939	4327	-2.98020985437876	-3.92368716969949	7.06810943094137
11644	chr1	+	ENSG00000143164.11	retained_intron,	protein_coding	0.348663	0.227976	11984	168014319	168033205	18887	protein_coding	KNOWN	DCAF6	retained_intron	DCAF6-006	168014319	1	4341	0.2883195	4341	1	0	NA	NA	NA	NA	NA	NA	NA	NA	NA	NA	0	NA	NA	NA	NA	NA	NA	NA	NA	NA	NA	0.340531894	4329	-1.79425968052445	-6.24386484895083	2.35855860032544
11654	chr1	-	ENSG00000143147.10	protein_coding,protein_coding,	protein_coding	0.0697327	0	11994	168054516	168106536	52021	protein_coding	KNOWN	GPR161	protein_coding	GPR161-202	168106536	1	4344	0.0697327	4344	1	0	NA	NA	NA	NA	NA	NA	NA	NA	NA	NA	4	661|590.5|326.5|257.5	5|5|8|10	0.115384615384615|0.0645161290322581|0.0169491525423729|0.0491803278688525	0.230769230769231|0.258064516129032|0.254237288135593|0.19672131147541	0.0384615384615385|0|0.0338983050847458|0.0491803278688525	26|31|59|61	NA|NA|NA|NA	NA|NA|NA|NA	NA|NA|NA|NA	-|-|-|-	0.410117976	4332	-3.842020846954	-5.16903076045499	2.70827047734384
11702	chr1	-	ENSG00000143156.9	processed_transcript,processed_transcript,	protein_coding	81.7267	91.3613	12044	169199990	169337035	137046	protein_coding	KNOWN	NME7	processed_transcript	NME7-005	169337035	1	4373	173.088	4373	1	0	NA	NA	NA	NA	NA	NA	NA	NA	NA	NA	0	NA	NA	NA	NA	NA	NA	NA	NA	NA	NA	0.369326135	4361	7.43536189749141	-1.96356000677801	4.21805091015337
11706	chr1	+	ENSG00000117475.9	protein_coding,protein_coding,protein_coding,	protein_coding	26.359	16.9272	12048	169337208	169365778	28571	protein_coding	KNOWN	BLZF1	protein_coding	BLZF1-002	169337208	1	4374	64.9293	4374	1	0	NA	NA	NA	NA	NA	NA	NA	NA	NA	NA	0	NA	NA	NA	NA	NA	NA	NA	NA	NA	NA	0.407118576	4362	6.0207977507029	-2.40205411833955	5.70073312130844
11716	chr1	-	ENSG00000117479.7	protein_coding,	protein_coding	27.5444	28.6679	12058	169433147	169455146	22000	protein_coding	KNOWN	SLC19A2	protein_coding	SLC19A2-003	169455146	1	4379	28.10615	4379	1	0	NA	NA	NA	NA	NA	NA	NA	NA	NA	NA	1	372.5	4	0.105263158	0.157894737	0	19	3	2	1	-	0.418516297	4367	4.81281394076815	-1.5195487071743	6.54512475604626
11740	chr1	-	ENSG00000171806.7	protein_coding,	protein_coding	0.697327	0.683927	12085	169761670	169763830	2161	protein_coding	KNOWN	C1orf156	protein_coding	C1orf156-002	169763830	1	4387	0.690627	4387	1	0	NA	NA	NA	NA	NA	NA	NA	NA	NA	NA	1	696	4	0.15	0.05	0.05	20	NA	NA	NA	-	0.416716657	4375	-0.53402135756159	-3.16236346484936	4.65001644079878
11741	chr1	+	ENSG00000000460.11	processed_transcript,	protein_coding	0.278931	0.28497	12086	169763871	169773521	9651	protein_coding	KNOWN	C1orf112	processed_transcript	C1orf112-005	169763871	1	4388	0.2819505	4388	1	1	-737	4	0.15	0.05	0.05	20	NA	NA	NA	-	0	NA	NA	NA	NA	NA	NA	NA	NA	NA	NA	0.392321536	4376	-1.82648619351479	-3.32633504007542	6.12341327596683
11742	chr1	-	ENSG00000171806.7	protein_coding,	protein_coding	2.02225	3.19166	12087	169762283	169764104	1822	protein_coding	KNOWN	C1orf156	protein_coding	C1orf156-003	169764104	1	4389	2.606955	4389	1	0	NA	NA	NA	NA	NA	NA	NA	NA	NA	NA	1	970	4	0.15	0.05	0.05	20	NA	NA	NA	-	0.412717457	4377	1.38236567998235	-2.3445016273217	5.05719796900929
11747	chr1	+	ENSG00000000460.11	processed_transcript,protein_coding,processed_transcript,	protein_coding	78.3796	72.7243	12092	169764220	169795258	31039	protein_coding	KNOWN	C1orf112	protein_coding	C1orf112-202	169764220	1	4390	226.65585	4390	1	1	-1086	4	0.15	0.05	0.05	20	NA	NA	NA	-	0	NA	NA	NA	NA	NA	NA	NA	NA	NA	NA	0.411517696	4378	7.82435958751781	-2.43678327707787	6.04726301671782
11752	chr1	-	ENSG00000000457.8	protein_coding,processed_transcript,	protein_coding	7.043	8.77707	12097	169822215	169863093	40879	protein_coding	KNOWN	SCYL3	protein_coding	SCYL3-001	169863093	1	4392	15.82007	4392	1	0	NA	NA	NA	NA	NA	NA	NA	NA	NA	NA	1	225.5	4	0.095238095	0.142857143	0	21	NA	NA	NA	-	0.436312737	4380	3.98368407829032	-2.8900911464492	5.22199215258223
11763	chr1	-	ENSG00000075945.8	protein_coding,protein_coding,	protein_coding	5.57862	5.58541	12108	169890467	170043836	153370	protein_coding	KNOWN	KIFAP3	protein_coding	KIFAP3-001	170043836	1	4398	11.16403	4398	1	0	NA	NA	NA	NA	NA	NA	NA	NA	NA	NA	0	NA	NA	NA	NA	NA	NA	NA	NA	NA	NA	0.353729254	4386	3.4807860012217	-1.69154592801104	4.39186235368137
11775	chr1	-	ENSG00000231407.1	processed_transcript,	processed_transcript	0.278931	0	12120	170479102	170501141	22040	processed_transcript	NOVEL	RP11-576I22.2	processed_transcript	RP11-576I22.2-001	170501141	1	4405	0.1394655	4405	1	0	NA	NA	NA	NA	NA	NA	NA	NA	NA	NA	0	NA	NA	NA	NA	NA	NA	NA	NA	NA	NA	0.381723655	4393	-2.8420198125078	-1.79338171005292	1.96472283136412
11779	chr1	+	ENSG00000120370.6	processed_transcript,protein_coding,	protein_coding	2.99851	2.96368	12124	170501313	170522974	21662	protein_coding	KNOWN	GORAB	processed_transcript	GORAB-003	170501313	1	4406	5.96219	4406	1	0	NA	NA	NA	NA	NA	NA	NA	NA	NA	NA	0	NA	NA	NA	NA	NA	NA	NA	NA	NA	NA	0.404919016	4394	2.57584235112413	-1.99312038198419	6.51047741648931
11780	chr1	-	ENSG00000231407.1	processed_transcript,	processed_transcript	0.139465	0	12125	170431350	170501788	70439	processed_transcript	NOVEL	RP11-576I22.2	processed_transcript	RP11-576I22.2-004	170501788	1	4407	0.0697325	4407	1	0	NA	NA	NA	NA	NA	NA	NA	NA	NA	NA	0	NA	NA	NA	NA	NA	NA	NA	NA	NA	NA	0.357528494	4395	-3.84202498474619	-4.92598788098924	3.32229983260445
11844	chr1	+	ENSG00000117523.10	protein_coding,	protein_coding	0.0697327	0	12190	171481426	171560986	79561	protein_coding	KNOWN	PRRC2C	protein_coding	PRRC2C-202	171481426	1	4436	0.03486635	4436	1	0	NA	NA	NA	NA	NA	NA	NA	NA	NA	NA	0	NA	NA	NA	NA	NA	NA	NA	NA	NA	NA	0.373925215	4424	-4.842020846954	-6.4939465339426	5.14217559732424
11858	chr1	-	ENSG00000117533.10	nonsense_mediated_decay,	protein_coding	1.39465	4.38853	12205	171670232	171711200	40969	protein_coding	KNOWN	VAMP4	nonsense_mediated_decay	VAMP4-001	171711200	1	4443	2.89159	4443	1	0	NA	NA	NA	NA	NA	NA	NA	NA	NA	NA	0	NA	NA	NA	NA	NA	NA	NA	NA	NA	NA	0.405718856	4431	1.53186300633479	-2.87731405246172	5.25354220791237
11868	chr1	+	ENSG00000010165.13	protein_coding,	protein_coding	54.6704	63.8902	12215	171750822	171766857	16036	protein_coding	KNOWN	METTL13	protein_coding	METTL13-002	171750822	1	4447	59.2803	4447	1	0	NA	NA	NA	NA	NA	NA	NA	NA	NA	NA	0	NA	NA	NA	NA	NA	NA	NA	NA	NA	NA	0.435312937	4435	5.8894808436009	-2.04040783962391	6.31853698716811
11898	chr1	-	ENSG00000135845.4	processed_transcript,	protein_coding	30.4732	32.3726	12247	172362274	172413223	50950	protein_coding	KNOWN	PIGC	processed_transcript	PIGC-002	172413223	1	4463	62.8458	4463	1	0	NA	NA	NA	NA	NA	NA	NA	NA	NA	NA	1	269	6	0.133333333	0.066666667	0.1	30	NA	NA	NA	+	0.438312338	4451	5.97374442709655	-2.70938687697701	6.23872909842894
11900	chr1	-	ENSG00000135845.4	protein_coding,	protein_coding	30.4035	32.6575	12250	172410598	172413230	2633	protein_coding	KNOWN	PIGC	protein_coding	PIGC-001	172413230	1	4465	31.5305	4465	1	0	NA	NA	NA	NA	NA	NA	NA	NA	NA	NA	1	276	6	0.133333333	0.066666667	0.1	30	NA	NA	NA	+	0.437712458	4452	4.9786761428598	-2.749571940038	6.24434245343658
11902	chr1	+	ENSG00000180999.6	protein_coding,	protein_coding	0	0.0569939	12253	172422033	172437971	15939	protein_coding	KNOWN	C1orf105	protein_coding	C1orf105-003	172422033	1	4466	0.02849695	4466	1	0	NA	NA	NA	NA	NA	NA	NA	NA	NA	NA	1	1845	4	0.208333333	0.041666667	0.041666667	24	NA	NA	NA	-	0.458708258	4453	-5.13304867243917	-5.50013626455636	2.37077165996897
11907	chr1	+	ENSG00000117560.6	protein_coding,	protein_coding	0	0.0569939	12258	172628154	172636014	7861	protein_coding	KNOWN	FASLG	protein_coding	FASLG-201	172628154	1	4469	0.02849695	4469	1	1	-1805.5	6	0.114285714	0.028571429	0.228571429	35	NA	NA	NA	+	0	NA	NA	NA	NA	NA	NA	NA	NA	NA	NA	0.407918416	4456	-5.13304867243917	-5.27676469238852	2.1372992556407
11928	chr1	+	ENSG00000117592.8	processed_transcript,	protein_coding	220.774	194.577	12279	173446469	173451110	4642	protein_coding	KNOWN	PRDX6	processed_transcript	PRDX6-002	173446469	1	4483	207.6755	4483	1	2	-128.5|-53.5	16|6	0|0.027027027027027	0.258426966292135|0.216216216216216	0.0561797752808989|0.027027027027027	89|37	NA|NA	NA|NA	NA|NA	-|-	0	NA	NA	NA	NA	NA	NA	NA	NA	NA	NA	0.454109178	4470	7.69818721764072	-2.21427369307186	7.81111503871535
11934	chr1	-	ENSG00000162753.9	protein_coding,	protein_coding	0.418396	0.227976	12285	173494015	173572189	78175	protein_coding	KNOWN	SLC9A11	protein_coding	SLC9A11-201	173572189	1	4485	0.323186	4485	1	0	NA	NA	NA	NA	NA	NA	NA	NA	NA	NA	0	NA	NA	NA	NA	NA	NA	NA	NA	NA	NA	0.387522496	4472	-1.62956339112945	-4.6768720852171	2.55811504604481
11943	chr1	+	ENSG00000076321.6	protein_coding,	protein_coding	25.8708	20.7458	12294	173684109	173754885	70777	protein_coding	KNOWN	KLHL20	protein_coding	KLHL20-201	173684109	1	4490	23.3083	4490	1	0	NA	NA	NA	NA	NA	NA	NA	NA	NA	NA	0	NA	NA	NA	NA	NA	NA	NA	NA	NA	NA	0.407318536	4477	4.54277187966271	-2.76028425675448	6.49804301713434
11958	chr1	-	ENSG00000120334.11	processed_transcript,	protein_coding	3.6261	3.41964	12309	173769550	173793473	23924	protein_coding	KNOWN	CENPL	processed_transcript	CENPL-005	173793473	1	4496	3.52287	4496	1	0	NA	NA	NA	NA	NA	NA	NA	NA	NA	NA	1	249	4	0.181818182	0.090909091	0.136363636	22	5	1	3	-	0.414717057	4483	1.81675123787127	-3.05775198439088	8.04090436480965
11961	chr1	+	ENSG00000117593.8	protein_coding,	protein_coding	138.559	121.91	12312	173793797	173827682	33886	protein_coding	KNOWN	DARS2	protein_coding	DARS2-201	173793797	1	4497	130.2345	4497	1	1	-573	4	0.181818182	0.090909091	0.136363636	22	5	1	3	-	0	NA	NA	NA	NA	NA	NA	NA	NA	NA	NA	0.414117177	4484	7.02496786858341	-2.99544823813982	5.76247048029852
11966	chr1	-	ENSG00000200710.1	snoRNA,	snoRNA	0.209198	0.170982	12317	173833284	173833360	77	snoRNA	KNOWN	SNORD81	snoRNA	SNORD81-201	173833360	1	4501	0.19009	4501	1	0	NA	NA	NA	NA	NA	NA	NA	NA	NA	NA	0	NA	NA	NA	NA	NA	NA	NA	NA	NA	NA	0.465306939	4488	-2.39524545627217	-6.25484014000165	4.68628631827049
11967	chr1	-	ENSG00000202394.1	snoRNA,	snoRNA	0.348663	0	12318	173833507	173833583	77	snoRNA	KNOWN	SNORD47	snoRNA	SNORD47-201	173833583	1	4502	0.1743315	4502	1	0	NA	NA	NA	NA	NA	NA	NA	NA	NA	NA	0	NA	NA	NA	NA	NA	NA	NA	NA	NA	NA	0.463107379	4489	-2.52009482096125	-6.24386484895083	4.62127690362117
11969	chr1	-	ENSG00000234741.2	non_coding,	lincRNA	0.627594	0.512945	12320	173833118	173834039	922	lincRNA	KNOWN	GAS5	non_coding	GAS5-024	173834039	1	4503	0.5702695	4503	1	0	NA	NA	NA	NA	NA	NA	NA	NA	NA	NA	0	NA	NA	NA	NA	NA	NA	NA	NA	NA	NA	0.465306939	4490	-0.810284220474361	-6.06902807490447	6.16645389417525
11970	chr1	-	ENSG00000201692.1	snoRNA,	snoRNA	0.627594	0.512945	12321	173833966	173834043	78	snoRNA	KNOWN	SNORD80	snoRNA	SNORD80-201	173834043	1	4504	1.140539	4504	1	0	NA	NA	NA	NA	NA	NA	NA	NA	NA	NA	0	NA	NA	NA	NA	NA	NA	NA	NA	NA	NA	0.465506899	4491	0.189715779525639	-6.078746502019	6.1748812976794
11971	chr1	-	ENSG00000234741.2	non_coding,	lincRNA	0.627594	0.512945	12323	173833042	173834044	1003	lincRNA	KNOWN	GAS5	non_coding	GAS5-023	173834044	1	4505	0.5702695	4505	1	0	NA	NA	NA	NA	NA	NA	NA	NA	NA	NA	0	NA	NA	NA	NA	NA	NA	NA	NA	NA	NA	0.465506899	4492	-0.810284220474361	-6.078746502019	6.17698047901873
11972	chr1	-	ENSG00000200729.1	snoRNA,	snoRNA	3.4169	0.341964	12324	173834486	173834570	85	snoRNA	KNOWN	SNORD79	snoRNA	SNORD79-201	173834570	1	4506	1.879432	4506	1	0	NA	NA	NA	NA	NA	NA	NA	NA	NA	NA	0	NA	NA	NA	NA	NA	NA	NA	NA	NA	NA	0.460707858	4493	0.910296717968052	-6.3935009289274	7.04017545239532
11973	chr1	-	ENSG00000208317.1	snoRNA,	snoRNA	0.278931	0	12325	173834760	173834824	65	snoRNA	KNOWN	SNORD78	snoRNA	SNORD78-201	173834824	1	4507	0.1394655	4507	1	0	NA	NA	NA	NA	NA	NA	NA	NA	NA	NA	0	NA	NA	NA	NA	NA	NA	NA	NA	NA	NA	0.463907219	4494	-2.8420198125078	-6.3935009289274	6.94564723159329
11974	chr1	-	ENSG00000206607.1	snoRNA,	snoRNA	0.557862	0.512945	12326	173835106	173835166	61	snoRNA	KNOWN	SNORD44	snoRNA	SNORD44-201	173835166	1	4508	0.5354035	4508	1	0	NA	NA	NA	NA	NA	NA	NA	NA	NA	NA	0	NA	NA	NA	NA	NA	NA	NA	NA	NA	NA	0.472305539	4495	-0.901301524798962	-6.26589956595634	7.35536321199474
11975	chr1	-	ENSG00000234741.2	non_coding,	lincRNA	1.18546	0.512945	12327	173833039	173835344	2306	lincRNA	KNOWN	GAS5	non_coding	GAS5-028	173835344	1	4509	0.8492025	4509	1	0	NA	NA	NA	NA	NA	NA	NA	NA	NA	NA	0	NA	NA	NA	NA	NA	NA	NA	NA	NA	NA	0.474905019	4496	-0.235819476432233	-6.32250529874167	7.98160710805583
11976	chr1	-	ENSG00000208313.1	snoRNA,	snoRNA	0.488129	0.28497	12328	173835439	173835506	68	snoRNA	KNOWN	SNORD77	snoRNA	SNORD77-201	173835506	1	4510	0.3865495	4510	1	1	-1911	3	0.15	0	0.05	20	NA	NA	NA	+	0	NA	NA	NA	NA	NA	NA	NA	NA	NA	NA	0.476704659	4497	-1.37127492308687	-6.11828840989335	8.21519992738127
11977	chr1	-	ENSG00000200016.1	snoRNA,	snoRNA	1.04599	0.854909	12329	173835772	173835853	82	snoRNA	KNOWN	SNORD76	snoRNA	SNORD76-201	173835853	1	4511	0.9504495	4511	1	1	-1564	3	0.15	0	0.05	20	NA	NA	NA	+	0	NA	NA	NA	NA	NA	NA	NA	NA	NA	NA	0.480903819	4498	-0.0733181203386832	-6.04978544152488	8.28210698742377
11978	chr1	-	ENSG00000208310.1	snoRNA,	snoRNA	0.209198	0.227976	12330	173836017	173836076	60	snoRNA	KNOWN	SNORD75	snoRNA	SNORD75-201	173836076	1	4512	0.218587	4512	1	1	-1341	3	0.15	0	0.05	20	NA	NA	NA	+	0	NA	NA	NA	NA	NA	NA	NA	NA	NA	NA	0.479904019	4499	-2.19372049256569	-5.94830772965907	8.31110969273501
11981	chr1	-	ENSG00000234741.2	non_coding,non_coding,non_coding,non_coding,non_coding,	lincRNA	0.348663	0.0569939	12333	173833040	173836181	3142	lincRNA	KNOWN	GAS5	non_coding	GAS5-019	173836181	1	4513	1.01414225	4513	1	1	-1236	3	0.15	0	0.05	20	NA	NA	NA	+	0	NA	NA	NA	NA	NA	NA	NA	NA	NA	NA	0.475104979	4500	0.0202600280571608	-5.93060029596339	8.29247518563095
11984	chr1	-	ENSG00000200954.1	snoRNA,	snoRNA	0.139465	0.170982	12336	173836809	173836888	80	snoRNA	KNOWN	SNORD74	snoRNA	SNORD74-201	173836888	1	4514	0.1552235	4514	1	1	-529	3	0.15	0	0.05	20	NA	NA	NA	+	0	NA	NA	NA	NA	NA	NA	NA	NA	NA	NA	0.470905819	4501	-2.68758110458564	-4.16113695729095	8.35199653361428
11989	chr1	-	ENSG00000234741.2	non_coding,non_coding,non_coding,non_coding,non_coding,non_coding,	lincRNA	39.0503	30.5487	12341	173833039	173837127	4089	lincRNA	KNOWN	GAS5	non_coding	GAS5-002	173837127	1	4515	208.797	4515	1	1	-290	3	0.15	0	0.05	20	NA	NA	NA	+	0	NA	NA	NA	NA	NA	NA	NA	NA	NA	NA	0.471505699	4502	7.70595717315659	-2.2290779960101	8.0429275980325
11996	chr1	+	ENSG00000185278.8	protein_coding,	protein_coding	0	0.0569939	12348	173838061	173855680	17620	protein_coding	KNOWN	ZBTB37	protein_coding	ZBTB37-202	173838061	1	4518	0.02849695	4518	1	1	-644	3	0.15	0	0.05	20	NA	NA	NA	+	0	NA	NA	NA	NA	NA	NA	NA	NA	NA	NA	0.463507299	4505	-5.13304867243917	-4.63684021422745	5.83036123516998
12004	chr1	-	ENSG00000135870.7	retained_intron,	protein_coding	0	0.170982	12356	173930171	173930953	783	protein_coding	KNOWN	RC3H1	retained_intron	RC3H1-004	173930953	1	4521	0.085491	4521	1	0	NA	NA	NA	NA	NA	NA	NA	NA	NA	NA	0	NA	NA	NA	NA	NA	NA	NA	NA	NA	NA	0.385922815	4508	-3.5480836404054	-5.65145029726947	3.38147401531045
12010	chr1	-	ENSG00000135870.7	protein_coding,	protein_coding	3.69583	3.24865	12362	173900352	173991435	91084	protein_coding	KNOWN	RC3H1	protein_coding	RC3H1-003	173991435	1	4525	3.47224	4525	1	1	-158.5	6	0.064516129	0.161290323	0	31	NA	NA	NA	+	0	NA	NA	NA	NA	NA	NA	NA	NA	NA	NA	0.444111178	4512	1.79586666979947	-2.07463855217266	7.08195499015966
12011	chr1	+	ENSG00000224977.1	processed_transcript,	processed_transcript	0	0.0569939	12363	173991647	173992123	477	processed_transcript	PUTATIVE	RP11-160H22.3	processed_transcript	RP11-160H22.3-001	173991647	1	4526	0.02849695	4526	1	1	-53.5	6	0.064516129	0.161290323	0	31	NA	NA	NA	+	0	NA	NA	NA	NA	NA	NA	NA	NA	NA	NA	0.423115377	4513	-5.13304867243917	-2.2399409278619	4.25738611654943
12019	chr1	-	ENSG00000227373.1	processed_transcript,	processed_transcript	0	0.0569939	12371	174084521	174129142	44622	processed_transcript	PUTATIVE	RP11-160H22.5	processed_transcript	RP11-160H22.5-004	174129142	1	4530	0.02849695	4530	1	0	NA	NA	NA	NA	NA	NA	NA	NA	NA	NA	1	1590.5	4	0.260869565	0.043478261	0.086956522	23	1	7	2	+	0.403319336	4517	-5.13304867243917	-4.31918963527073	2.17969481705519
12021	chr1	+	ENSG00000152061.16	protein_coding,	protein_coding	0.139465	0.170982	12373	174188296	174926886	738591	protein_coding	KNOWN	RABGAP1L	protein_coding	RABGAP1L-202	174188296	1	4532	0.1552235	4532	1	0	NA	NA	NA	NA	NA	NA	NA	NA	NA	NA	0	NA	NA	NA	NA	NA	NA	NA	NA	NA	NA	0.355928814	4519	-2.68758110458564	-6.24386484895083	4.14004052008993
12028	chr1	+	ENSG00000152061.16	processed_transcript,	protein_coding	0.0697327	0	12380	174606516	174674714	68199	protein_coding	KNOWN	RABGAP1L	processed_transcript	RABGAP1L-013	174606516	1	4535	0.03486635	4535	1	1	-251.5	4	0.24	0.04	0.04	25	NA	NA	NA	-	1	1519	4	0.090909091	0	0.090909091	22	NA	NA	NA	+	0.373925215	4522	-4.842020846954	-6.08853083962131	2.91994583577526
12034	chr1	-	ENSG00000223828.1	processed_pseudogene,	pseudogene	0	0.113988	12386	174725988	174726257	270	pseudogene	KNOWN	RP11-64I24.1	processed_pseudogene	RP11-64I24.1-001	174726257	1	4536	0.056994	4536	1	1	-1327.5	5	0.185185185	0.037037037	0.074074074	27	NA	NA	NA	-	1	534.5	4	0.095238095	0	0.142857143	21	NA	NA	NA	+	0.414717057	4523	-4.13304614112656	-6.08853083962131	2.1372992556407
12040	chr1	+	ENSG00000152061.16	protein_coding,	protein_coding	4.53263	4.50252	12392	174846578	174964438	117861	protein_coding	KNOWN	RABGAP1L	protein_coding	RABGAP1L-203	174846578	1	4539	4.517575	4539	1	0	NA	NA	NA	NA	NA	NA	NA	NA	NA	NA	0	NA	NA	NA	NA	NA	NA	NA	NA	NA	NA	0.375924815	4526	2.17554855266262	-4.22175772371612	4.83413359635504
12046	chr1	+	ENSG00000152061.16	protein_coding,	protein_coding	2.78931	5.75639	12398	174933905	174959622	25718	protein_coding	KNOWN	RABGAP1L	protein_coding	RABGAP1L-015	174933905	1	4544	4.27285	4544	1	0	NA	NA	NA	NA	NA	NA	NA	NA	NA	NA	1	1130	4	0.2	0.1	0.05	20	3	3	1	-	0.364527095	4531	2.09519867155809	-3.91495610426745	3.5728141382666
12061	chr1	-	ENSG00000206659.1	misc_RNA,	misc_RNA	0.0697327	0	12413	174991615	174991716	102	misc_RNA	NOVEL	Y_RNA.450	misc_RNA	Y_RNA.450-201	174991716	1	4548	0.03486635	4548	1	1	-916	7	0.043478261	0.195652174	0.108695652	46	NA	NA	NA	+	0	NA	NA	NA	NA	NA	NA	NA	NA	NA	NA	0.370925815	4535	-4.842020846954	-5.25456473272452	6.25443109079609
12064	chr1	-	ENSG00000181101.7	processed_pseudogene,	pseudogene	0.0697327	0	12416	175013762	175014784	1023	pseudogene	KNOWN	SDCCAG3P2	processed_pseudogene	SDCCAG3P2-001	175014784	1	4550	0.03486635	4550	1	0	NA	NA	NA	NA	NA	NA	NA	NA	NA	NA	0	NA	NA	NA	NA	NA	NA	NA	NA	NA	NA	0.393521296	4537	-4.842020846954	-4.9216087759581	2.57999519204205
12069	chr1	-	ENSG00000235750.3	processed_transcript,	lincRNA	3.55637	3.93258	12421	175126123	175161929	35807	lincRNA	KNOWN	KIAA0040	processed_transcript	KIAA0040-002	175161929	1	4553	3.744475	4553	1	3	-41|-300.5|-946	6|5|4	0.0294117647058824|0.161290322580645|0.25	0.147058823529412|0.129032258064516|0.0357142857142857	0.0294117647058824|0.0645161290322581|0.142857142857143	34|31|28	NA|NA|7	NA|NA|1	NA|NA|6	-|-|+	1	712.5	5	0.037037037	0.037037037	0.185185185	27	NA	NA	NA	+	0.481903619	4540	1.90476345753816	-3.19899039623583	4.15216531445752
12091	chr1	-	ENSG00000143207.13	protein_coding,protein_coding,	protein_coding	0.836792	1.13988	12445	175911248	176176370	265123	protein_coding	KNOWN	RFWD2	protein_coding	RFWD2-201	176176370	1	4566	1.976672	4566	1	0	NA	NA	NA	NA	NA	NA	NA	NA	NA	NA	0	NA	NA	NA	NA	NA	NA	NA	NA	NA	NA	0.452909418	4553	0.983073496645319	-2.18576953448659	6.4939447265705
12093	chr1	+	ENSG00000236021.1	processed_transcript,	processed_transcript	2.44064	1.08288	12447	176176784	176198466	21683	processed_transcript	PUTATIVE	RP11-195C7.1	processed_transcript	RP11-195C7.1-001	176176784	1	4567	1.76176	4567	1	0	NA	NA	NA	NA	NA	NA	NA	NA	NA	NA	0	NA	NA	NA	NA	NA	NA	NA	NA	NA	NA	0.460507898	4554	0.817017403036479	-1.72263407533282	5.85198326904764
12163	chr1	+	ENSG00000116191.11	protein_coding,	protein_coding	1.95252	1.08288	12519	178694379	178885784	191406	protein_coding	KNOWN	RALGPS2	protein_coding	RALGPS2-201	178694379	1	4607	1.5177	4607	1	0	NA	NA	NA	NA	NA	NA	NA	NA	NA	NA	3	211.5|739|801	7|5|6	0.114285714285714|0|0.0294117647058824	0.0571428571428571|0.277777777777778|0.235294117647059	0.0571428571428571|0.0833333333333333|0.0588235294117647	35|36|34	NA|NA|NA	NA|NA|NA	NA|NA|NA	+|-|+	0.424315137	4593	0.601886644978978	-2.72075462843972	2.09402557896826
12206	chr1	+	ENSG00000057252.8	protein_coding,protein_coding,	protein_coding	17.9213	29.3519	12563	179262932	179322997	60066	protein_coding	KNOWN	SOAT1	protein_coding	SOAT1-201	179262932	1	4627	47.2732	4627	1	1	-120.5	4	0.142857143	0.047619048	0.047619048	21	NA	NA	NA	+	1	300.5	5	0.12	0.04	0.08	25	NA	NA	NA	+	0.484103179	4613	5.56295062126943	-2.14117554966445	3.98376680412723
12213	chr1	+	ENSG00000162779.14	protein_coding,protein_coding,processed_transcript,nonsense_mediated_decay,	protein_coding	0	0.0569939	12570	179335107	179339214	4108	protein_coding	KNOWN	AXDND1	protein_coding	AXDND1-013	179335107	1	4628	0.1139878	4628	1	0	NA	NA	NA	NA	NA	NA	NA	NA	NA	NA	0	NA	NA	NA	NA	NA	NA	NA	NA	NA	NA	0.468906219	4614	-3.13304867243917	-2.44069414097069	2.56972853975371
12239	chr1	-	ENSG00000169905.7	protein_coding,ambiguous_orf,	protein_coding	21.4777	21.9427	12598	179809102	179846934	37833	protein_coding	KNOWN	TOR1AIP2	protein_coding	TOR1AIP2-001	179846934	1	4645	43.4204	4645	1	0	NA	NA	NA	NA	NA	NA	NA	NA	NA	NA	0	NA	NA	NA	NA	NA	NA	NA	NA	NA	NA	0.422515497	4631	5.44030111138299	-3.01747546401731	7.2602381522415
12240	chr1	-	ENSG00000256147.1	protein_coding,	protein_coding	21.4079	21.8287	12599	179833577	179846941	13365	protein_coding	KNOWN	AL359853.4	protein_coding	AL359853.4-201	179846941	1	4646	21.6183	4646	1	0	NA	NA	NA	NA	NA	NA	NA	NA	NA	NA	0	NA	NA	NA	NA	NA	NA	NA	NA	NA	NA	0.422315537	4632	4.43418117309411	-3.04578883416756	7.24769379744562
12253	chr1	+	ENSG00000135837.11	protein_coding,	protein_coding	10.2507	13.5076	12614	179923908	179966098	42191	protein_coding	KNOWN	CEP350	protein_coding	CEP350-012	179923908	1	4649	11.87915	4649	1	0	NA	NA	NA	NA	NA	NA	NA	NA	NA	NA	0	NA	NA	NA	NA	NA	NA	NA	NA	NA	NA	0.442111578	4635	3.57035970420309	-2.75151375085955	7.59910484474667
12255	chr1	+	ENSG00000135837.11	protein_coding,	protein_coding	0.139465	0.113988	12616	179955317	179961356	6040	protein_coding	KNOWN	CEP350	protein_coding	CEP350-011	179955317	1	4651	0.1267265	4651	1	0	NA	NA	NA	NA	NA	NA	NA	NA	NA	NA	0	NA	NA	NA	NA	NA	NA	NA	NA	NA	NA	0.360727854	4637	-2.98020985437876	-6.20078004796281	4.21984820993562
12272	chr1	-	ENSG00000135847.4	protein_coding,	protein_coding	0.278931	0.0569939	12638	180257365	180472089	214725	protein_coding	KNOWN	ACBD6	protein_coding	ACBD6-001	180472089	1	4661	0.16796245	4661	1	0	NA	NA	NA	NA	NA	NA	NA	NA	NA	NA	1	129	4	0.041666667	0.208333333	0.083333333	24	NA	NA	NA	+	0.394321136	4647	-2.57378935744205	-3.26264201969511	6.54432119935263
12295	chr1	-	ENSG00000135823.9	protein_coding,	protein_coding	12.4124	27.813	12661	180941861	180992047	50187	protein_coding	KNOWN	STX6	protein_coding	STX6-001	180992047	1	4673	20.1127	4673	1	0	NA	NA	NA	NA	NA	NA	NA	NA	NA	NA	2	819|167	7|7	0.104166666666667|0.173076923076923	0.145833333333333|0.192307692307692	0.0833333333333333|0.0384615384615385	48|52	NA|NA	NA|NA	NA|NA	-|-	0.454709058	4659	4.33003486201749	-1.70512347206281	5.87007311670037
12298	chr1	+	ENSG00000153029.9	protein_coding,protein_coding,protein_coding,	protein_coding	35.3545	51.8075	12664	181003139	181025689	22551	protein_coding	KNOWN	MR1	protein_coding	MR1-002	181003139	1	4674	130.743	4674	1	0	NA	NA	NA	NA	NA	NA	NA	NA	NA	NA	0	NA	NA	NA	NA	NA	NA	NA	NA	NA	NA	0.429314137	4660	7.03058989620389	-3.36445917165872	5.41656202028114
12302	chr1	+	ENSG00000162783.7	protein_coding,	protein_coding	5.16022	0.911903	12668	181057836	181059324	1489	protein_coding	KNOWN	IER5	protein_coding	IER5-201	181057836	1	4675	3.0360615	4675	1	0	NA	NA	NA	NA	NA	NA	NA	NA	NA	NA	0	NA	NA	NA	NA	NA	NA	NA	NA	NA	NA	0.453309338	4661	1.60220101501108	-2.17856731249343	6.51748638276575
12329	chr1	+	ENSG00000231684.2	processed_pseudogene,	pseudogene	0.418396	0.740921	12695	182305136	182305469	334	pseudogene	KNOWN	RP11-416K24.2	processed_pseudogene	RP11-416K24.2-001	182305136	1	4696	0.5796585	4696	1	0	NA	NA	NA	NA	NA	NA	NA	NA	NA	NA	0	NA	NA	NA	NA	NA	NA	NA	NA	NA	NA	0.467706459	4682	-0.786724893710636	-6.34578446540133	2.92618486726715
12336	chr1	-	ENSG00000135821.10	processed_transcript,processed_transcript,	protein_coding	710.925	486.5	12702	182353331	182360894	7564	protein_coding	KNOWN	GLUL	processed_transcript	GLUL-004	182360894	1	4697	1197.425	4697	1	4	-246|-285|-382.5|-581	6|4|7|9	0.105263157894737|0.181818181818182|0.0408163265306122|0.107142857142857	0.105263157894737|0.0909090909090909|0.244897959183673|0.232142857142857	0.0526315789473684|0.0454545454545455|0.163265306122449|0.0892857142857143	38|22|49|56	NA|1|NA|NA	NA|4|NA|NA	NA|4|NA|NA	+|+|-|+	1	750	5	0.033333333	0.066666667	0.133333333	30	NA	NA	NA	+	0.450109978	4683	10.2257195811107	-2.12220862413313	7.23652490126348
12359	chr1	-	ENSG00000135828.6	protein_coding,protein_coding,	protein_coding	5.43915	11.8547	12725	182542769	182558391	15623	protein_coding	KNOWN	RNASEL	protein_coding	RNASEL-001	182558391	1	4702	17.29385	4702	1	0	NA	NA	NA	NA	NA	NA	NA	NA	NA	NA	0	NA	NA	NA	NA	NA	NA	NA	NA	NA	NA	0.464707059	4688	4.11218717599	-3.83248792081125	4.07342412893206
12374	chr1	+	ENSG00000135838.8	protein_coding,protein_coding,protein_coding,	protein_coding	40.6542	26.0462	12740	182758911	182787899	28989	protein_coding	KNOWN	NPL	protein_coding	NPL-203	182758911	1	4706	100.0506	4706	1	0	NA	NA	NA	NA	NA	NA	NA	NA	NA	NA	1	102.5	4	0.037037037	0.185185185	0.111111111	27	NA	NA	NA	+	0.444511098	4692	6.64458600883676	-3.50315933957359	4.04048717780054
12443	chr1	+	ENSG00000143344.9	protein_coding,	protein_coding	0.209198	0.0569939	12809	183605208	183897666	292459	protein_coding	KNOWN	RGL1	protein_coding	RGL1-001	183605208	1	4727	0.13309595	4727	1	2	-591|-346.5	7|4	0.03125|0.0434782608695652	0.125|0.0869565217391304	0.125|0.260869565217391	32|23	NA|4	NA|5	NA|2	+|-	0	NA	NA	NA	NA	NA	NA	NA	NA	NA	NA	0.412717457	4713	-2.90946142299002	-2.53453738295364	2.53699210470727
12456	chr1	-	ENSG00000198756.6	protein_coding,	protein_coding	5.36942	8.4351	12822	183904971	184006863	101893	protein_coding	KNOWN	GLT25D2	protein_coding	GLT25D2-001	184006863	1	4731	6.90226	4731	1	0	NA	NA	NA	NA	NA	NA	NA	NA	NA	NA	1	277.5	4	0.121212121	0.181818182	0.03030303	33	NA	NA	NA	+	0.406918616	4717	2.787068819419	-4.79605967505442	5.31161122771826
12460	chr1	+	ENSG00000198860.7	retained_intron,	protein_coding	24.6854	53.7453	12826	184020867	184039946	19080	protein_coding	KNOWN	TSEN15	retained_intron	TSEN15-005	184020867	1	4732	39.21535	4732	1	0	NA	NA	NA	NA	NA	NA	NA	NA	NA	NA	0	NA	NA	NA	NA	NA	NA	NA	NA	NA	NA	0.375724855	4718	5.29334657152757	-2.94236258051551	6.85337915317046
12492	chr1	-	ENSG00000121486.7	protein_coding,	protein_coding	101.112	110.112	12863	185087230	185126113	38884	protein_coding	KNOWN	TRMT1L	protein_coding	TRMT1L-001	185126113	1	4750	105.612	4750	1	0	NA	NA	NA	NA	NA	NA	NA	NA	NA	NA	2	1638.5|439.5	4|4	0.16|0.0952380952380952	0.08|0.19047619047619	0.12|0.0476190476190476	25|21	NA|NA	NA|NA	NA|NA	-|+	0.438712258	4736	6.72262995777516	-2.37336457174304	6.20021743174187
12496	chr1	+	ENSG00000116668.8	protein_coding,	protein_coding	2.30118	3.81859	12867	185126291	185260897	134607	protein_coding	KNOWN	SWT1	protein_coding	SWT1-001	185126291	1	4751	3.059885	4751	1	2	-1816.5|-617.5	4|4	0.16|0.0952380952380952	0.08|0.19047619047619	0.12|0.0476190476190476	25|21	NA|NA	NA|NA	NA|NA	-|+	0	NA	NA	NA	NA	NA	NA	NA	NA	NA	NA	0.397720456	4737	1.61347743296781	-2.54881785734757	4.19451081366148
12498	chr1	-	ENSG00000231084.1	processed_pseudogene,	pseudogene	0.0697327	0.113988	12869	185140466	185140842	377	pseudogene	KNOWN	CTA-253N17.1	processed_pseudogene	CTA-253N17.1-001	185140842	1	4752	0.09186035	4752	1	0	NA	NA	NA	NA	NA	NA	NA	NA	NA	NA	0	NA	NA	NA	NA	NA	NA	NA	NA	NA	NA	0.386122775	4738	-3.44441390934778	-6.57415403551651	3.17794601494043
12512	chr1	-	ENSG00000116679.11	processed_transcript,	protein_coding	40.9331	62.1234	12884	185266147	185286405	20259	protein_coding	KNOWN	IVNS1ABP	processed_transcript	IVNS1ABP-002	185286405	1	4759	51.52825	4759	1	3	-129.5|-523|-1360.5	7|3|6	0.027027027027027|0.0909090909090909|0.0571428571428571	0.162162162162162|0.0909090909090909|0.142857142857143	0.0810810810810811|0.0909090909090909|0.0285714285714286	37|22|35	NA|NA|NA	NA|NA|NA	NA|NA|NA	-|+|-	3	1018.5|940|671.5	4|5|6	0|0.214285714285714|0.0256410256410256	0.111111111111111|0.0357142857142857|0.179487179487179	0.148148148148148|0|0.179487179487179	27|28|39	NA|NA|NA	NA|NA|NA	NA|NA|NA	-|-|-	0.484703059	4745	5.68729169146926	-2.06193252855731	6.90616158665315
12540	chr1	+	ENSG00000157181.9	protein_coding,	protein_coding	23.0118	31.6316	12912	186344970	186390507	45538	protein_coding	KNOWN	C1orf27	protein_coding	C1orf27-001	186344970	1	4771	27.3217	4771	1	1	-95.5	3	0.176470588	0	0	17	NA	NA	NA	+	0	NA	NA	NA	NA	NA	NA	NA	NA	NA	NA	0.401719656	4757	4.77197534810783	-2.33427974408244	7.97041292936305
12615	chr1	+	ENSG00000116741.6	processed_transcript,	protein_coding	0.488129	0.854909	12987	192778169	192780029	1861	protein_coding	KNOWN	RGS2	processed_transcript	RGS2-002	192778169	1	4825	0.671519	4825	1	0	NA	NA	NA	NA	NA	NA	NA	NA	NA	NA	1	171	4	0.125	0.083333333	0.041666667	24	NA	NA	NA	-	0.387522496	4811	-0.574499874954695	-2.06193252855731	3.17724442502815
12621	chr1	-	ENSG00000234473.1	processed_pseudogene,	pseudogene	0.139465	0.0569939	12993	192962579	192963807	1229	pseudogene	KNOWN	RP11-101E13.1	processed_pseudogene	RP11-101E13.1-001	192963807	1	4828	0.09822945	4828	1	0	NA	NA	NA	NA	NA	NA	NA	NA	NA	NA	0	NA	NA	NA	NA	NA	NA	NA	NA	NA	NA	0.417116577	4814	-3.34770056850069	-6.17971074249583	2.2216225540772
12622	chr1	-	ENSG00000238754.1	snoRNA,	snoRNA	0.139465	0	12998	193026411	193026545	135	snoRNA	NOVEL	snoU109.3	snoRNA	snoU109.3-201	193026545	1	4829	0.0697325	4829	1	0	NA	NA	NA	NA	NA	NA	NA	NA	NA	NA	0	NA	NA	NA	NA	NA	NA	NA	NA	NA	NA	0.464507099	4815	-3.84202498474619	-5.28236848653796	7.61681477546738
12631	chr1	-	ENSG00000116750.7	protein_coding,protein_coding,	protein_coding	2.92877	5.07246	13008	192984889	193028626	43738	protein_coding	KNOWN	UCHL5	protein_coding	UCHL5-002	193028626	1	4832	8.00123	4832	1	0	NA	NA	NA	NA	NA	NA	NA	NA	NA	NA	0	NA	NA	NA	NA	NA	NA	NA	NA	NA	NA	0.414317137	4818	3.00022179731231	-2.57350979205986	8.22530086442804
12634	chr1	+	ENSG00000116747.8	protein_coding,	protein_coding	36.7491	62.3514	13011	193028749	193045020	16272	protein_coding	KNOWN	TROVE2	protein_coding	TROVE2-010	193028749	1	4833	49.55025	4833	1	0	NA	NA	NA	NA	NA	NA	NA	NA	NA	NA	0	NA	NA	NA	NA	NA	NA	NA	NA	NA	NA	0.422515497	4819	5.63082043126684	-2.69810800753896	7.0325303949851
12640	chr1	-	ENSG00000116750.7	protein_coding,	protein_coding	0.348663	0.0569939	13017	193020922	193029210	8289	protein_coding	KNOWN	UCHL5	protein_coding	UCHL5-010	193029210	1	4834	0.20282845	4834	1	0	NA	NA	NA	NA	NA	NA	NA	NA	NA	NA	0	NA	NA	NA	NA	NA	NA	NA	NA	NA	NA	0.373325335	4820	-2.3016680668302	-4.85329261097103	4.719806435049
12643	chr1	+	ENSG00000116747.8	protein_coding,	protein_coding	0.139465	0.170982	13020	193038362	193045061	6700	protein_coding	KNOWN	TROVE2	protein_coding	TROVE2-012	193038362	1	4835	0.1552235	4835	1	0	NA	NA	NA	NA	NA	NA	NA	NA	NA	NA	1	432.5	4	0.285714286	0	0.095238095	21	5	1	3	+	0.379924015	4821	-2.68758110458564	-6.29959580501716	5.8927741676474
12647	chr1	+	ENSG00000134371.8	protein_coding,	protein_coding	7.2522	17.4971	13024	193091147	193223031	131885	protein_coding	KNOWN	CDC73	protein_coding	CDC73-001	193091147	1	4837	12.37465	4837	1	1	-524.5	4	0	0.08	0.28	25	NA	NA	NA	-	1	420	4	0.214285714	0.071428571	0.178571429	28	2	7	5	+	0.397520496	4823	3.62931581600647	-2.36665254671436	7.010253704595
12673	chr1	+	ENSG00000000971.10	ambiguous_orf,protein_coding,	protein_coding	46.9301	41.6626	13050	196621186	196670695	49510	protein_coding	KNOWN	CFH	protein_coding	CFH-002	196621186	1	4855	88.5927	4855	1	0	NA	NA	NA	NA	NA	NA	NA	NA	NA	NA	0	NA	NA	NA	NA	NA	NA	NA	NA	NA	NA	0.346330734	4841	6.46911592112037	-5.1331474016519	5.12195103254099
12700	chr1	-	ENSG00000235748.1	processed_pseudogene,	pseudogene	0	0.0569939	13077	197107878	197108437	560	pseudogene	KNOWN	RP11-32D17.4	processed_pseudogene	RP11-32D17.4-001	197108437	1	4865	0.02849695	4865	1	0	NA	NA	NA	NA	NA	NA	NA	NA	NA	NA	0	NA	NA	NA	NA	NA	NA	NA	NA	NA	NA	0.341931614	4851	-5.13304867243917	-6.65908459051134	3.05779285268919
12702	chr1	-	ENSG00000066279.11	protein_coding,protein_coding,	protein_coding	106.691	126.47	13079	197053258	197115824	62567	protein_coding	KNOWN	ASPM	protein_coding	ASPM-201	197115824	1	4866	233.161	4866	1	0	NA	NA	NA	NA	NA	NA	NA	NA	NA	NA	0	NA	NA	NA	NA	NA	NA	NA	NA	NA	NA	0.419316137	4852	7.86518268409374	-2.23314199001047	7.24438266455853
12705	chr1	+	ENSG00000134376.8	protein_coding,	protein_coding	0.627594	0.227976	13082	197170592	197447212	276621	protein_coding	KNOWN	CRB1	protein_coding	CRB1-202	197170592	1	4868	0.427785	4868	1	1	-280.5	5	0.222222222	0.074074074	0.111111111	27	NA	NA	NA	-	2	152.5|688	4|4	0.238095238095238|0.181818181818182	0.0476190476190476|0.0454545454545455	0.0476190476190476|0.0454545454545455	21|22	1|1	4|6	3|1	+|-	0.389722056	4854	-1.22504219865138	-2.08991208498168	3.88375538994899
12706	chr1	+	ENSG00000237861.1	processed_pseudogene,	pseudogene	0	0.0569939	13083	197191352	197192385	1034	pseudogene	KNOWN	RP11-332L8.1	processed_pseudogene	RP11-332L8.1-001	197191352	1	4869	0.02849695	4869	1	0	NA	NA	NA	NA	NA	NA	NA	NA	NA	NA	0	NA	NA	NA	NA	NA	NA	NA	NA	NA	NA	0.367526495	4855	-5.13304867243917	-5.98438826091042	2.190354756456
12733	chr1	-	ENSG00000213047.6	retained_intron,	protein_coding	1.81305	2.33675	13112	197703139	197744556	41418	protein_coding	KNOWN	DENND1B	retained_intron	DENND1B-005	197744556	1	4882	2.0749	4882	1	1	-82	4	0.125	0.125	0	24	NA	NA	NA	+	3	490.5|308|93	4|4|5	0.0952380952380952|0|0.09375	0.238095238095238|0.25|0.09375	0|0.0357142857142857|0.09375	21|28|32	NA|NA|NA	NA|NA|NA	NA|NA|NA	+|-|-	0.382523495	4868	1.0530418073123	-3.88267731569118	5.49106345990696
12736	chr1	+	ENSG00000203724.6	protein_coding,	protein_coding	0.209198	0.170982	13115	197871777	197876497	4721	protein_coding	KNOWN	C1orf53	protein_coding	C1orf53-001	197871777	1	4883	0.19009	4883	1	0	NA	NA	NA	NA	NA	NA	NA	NA	NA	NA	1	284.5	4	0.095238095	0.142857143	0	21	NA	NA	NA	-	0.386322735	4869	-2.39524545627217	-3.32200027602434	3.37169505279835
12745	chr1	+	ENSG00000151414.10	protein_coding,	protein_coding	8.57712	8.26412	13126	198126128	198288652	162525	protein_coding	KNOWN	NEK7	protein_coding	NEK7-006	198126128	1	4885	8.42062	4885	1	1	-1607	4	0.227272727	0.045454545	0.090909091	22	NA	NA	NA	-	1	362	6	0.125	0.2	0.05	40	NA	NA	NA	+	0.416516697	4871	3.07392646108207	-2.74569627712157	5.43219035065451
12823	chr1	+	ENSG00000118200.10	protein_coding,protein_coding,	protein_coding	0.139465	0.0569939	13208	200708907	200829829	120923	protein_coding	KNOWN	CAMSAP1L1	protein_coding	CAMSAP1L1-001	200708907	1	4927	0.1964589	4927	1	4	-939.5|-533|-426|-25	9|5|5|4	0.0754716981132075|0.0357142857142857|0.1875|0.111111111111111	0.0754716981132075|0.214285714285714|0.09375|0.0555555555555556	0.0566037735849057|0.107142857142857|0.03125|0.0555555555555556	53|28|32|18	NA|NA|NA|2	NA|NA|NA|1	NA|NA|NA|1	+|+|+|-	0	NA	NA	NA	NA	NA	NA	NA	NA	NA	NA	0.49270146	4913	-2.34770056850069	-5.16903076045499	3.15888262589067
12910	chr1	+	ENSG00000223396.2	processed_transcript,	processed_transcript	0	0.0569939	13300	201487831	201499602	11772	processed_transcript	NOVEL	RPS10P7	processed_transcript	RPS10P7-001	201487831	1	4953	0.02849695	4953	1	1	-1870.5	5	0.2	0	0	25	NA	NA	NA	+	0	NA	NA	NA	NA	NA	NA	NA	NA	NA	NA	0.462907419	4939	-5.13304867243917	-6.09838198783092	2.1372992556407
12923	chr1	+	ENSG00000134369.10	protein_coding,	protein_coding	0	0.0569939	13313	201755568	201777173	21606	protein_coding	KNOWN	NAV1	protein_coding	NAV1-007	201755568	1	4959	0.02849695	4959	1	0	NA	NA	NA	NA	NA	NA	NA	NA	NA	NA	0	NA	NA	NA	NA	NA	NA	NA	NA	NA	NA	0.473105379	4945	-5.13304867243917	-5.68817142060004	2.01413281635537
12924	chr1	+	ENSG00000221028.1	miRNA,	miRNA	0.0697327	0	13315	201777739	201777830	92	miRNA	KNOWN	MIR1231	miRNA	MIR1231-201	201777739	1	4960	0.03486635	4960	1	0	NA	NA	NA	NA	NA	NA	NA	NA	NA	NA	0	NA	NA	NA	NA	NA	NA	NA	NA	NA	NA	0.464707059	4946	-4.842020846954	-5.68075204169948	2.00208212948008
12925	chr1	-	ENSG00000231871.1	processed_transcript,	processed_transcript	0	0.455951	13316	201789583	201798213	8631	processed_transcript	PUTATIVE	RP11-90L20.3	processed_transcript	RP11-90L20.3-003	201798213	1	4961	0.2279755	4961	1	2	-9.5|-509.5	5|4	0.08|0.157894736842105	0.16|0	0|0.0526315789473684	25|19	NA|NA	NA|NA	NA|NA	-|+	0	NA	NA	NA	NA	NA	NA	NA	NA	NA	NA	0.458308338	4947	-2.13304930526801	-1.86935900576541	4.72236639405821
12927	chr1	+	ENSG00000198700.5	processed_transcript,	protein_coding	23.7091	45.0822	13318	201798277	201822201	23925	protein_coding	KNOWN	IPO9	processed_transcript	IPO9-004	201798277	1	4962	34.39565	4962	1	1	-54.5	5	0.08	0.16	0	25	NA	NA	NA	-	1	445.5	4	0.157894737	0	0.052631579	19	NA	NA	NA	+	0.457708458	4948	5.10415421445849	-1.73218856398054	7.7291596651438
12929	chr1	-	ENSG00000231871.1	processed_transcript,	processed_transcript	1.81305	1.70982	13320	201657387	201798687	141301	processed_transcript	PUTATIVE	RP11-90L20.3	processed_transcript	RP11-90L20.3-001	201798687	1	4963	1.761435	4963	1	1	-35.5	4	0.157894737	0	0.052631579	19	NA	NA	NA	+	1	464.5	5	0.08	0.16	0	25	NA	NA	NA	-	0.422915417	4949	0.81675123787127	-3.10042213680735	5.42486086732643
12936	chr1	-	ENSG00000163431.10	protein_coding,	protein_coding	2.02225	2.39375	13328	201867236	201915635	48400	protein_coding	KNOWN	LMOD1	protein_coding	LMOD1-202	201915635	1	4967	2.208	4967	1	0	NA	NA	NA	NA	NA	NA	NA	NA	NA	NA	4	1769|1710.5|461|111	3|4|4|4	0.0454545454545455|0.344827586206897|0.25|0.25	0.0909090909090909|0|0.0416666666666667|0.05	0.0454545454545455|0|0|0	22|29|24|20	NA|6|NA|2	NA|7|NA|2	NA|2|NA|3	+|-|-|+	0.470105979	4953	1.14274017211608	-3.02098435689978	3.51427087176165
12940	chr1	+	ENSG00000134375.6	processed_transcript,	protein_coding	43.304	56.8799	13332	201924634	201938845	14212	protein_coding	KNOWN	TIMM17A	processed_transcript	TIMM17A-003	201924634	1	4968	50.09195	4968	1	1	-337	4	0.272727273	0	0	22	NA	NA	NA	+	2	93|254.5	4|4	0.214285714285714|0.0952380952380952	0.0714285714285714|0.0476190476190476	0.0357142857142857|0.19047619047619	28|21	7|4	4|2	2|3	-|-	0.462507499	4954	5.64650686940135	-2.22098408414088	8.49209581919938
12947	chr1	+	ENSG00000176393.6	protein_coding,	protein_coding	26.8471	30.6057	13339	201951780	201975275	23496	protein_coding	KNOWN	RNPEP	protein_coding	RNPEP-003	201951780	1	4971	28.7264	4971	1	0	NA	NA	NA	NA	NA	NA	NA	NA	NA	NA	1	522	6	0.113636364	0.113636364	0.113636364	44	NA	NA	NA	-	0.454709058	4957	4.84430530016394	-2.06072832265193	5.30900794102551
12958	chr1	+	ENSG00000176393.6	processed_transcript,	protein_coding	1.18546	0.28497	13350	201970597	201973624	3028	protein_coding	KNOWN	RNPEP	processed_transcript	RNPEP-012	201970597	1	4973	0.735215	4973	1	0	NA	NA	NA	NA	NA	NA	NA	NA	NA	NA	0	NA	NA	NA	NA	NA	NA	NA	NA	NA	NA	0.482703459	4959	-0.443761893814202	-5.4936214869618	2.17574081174112
12971	chr1	+	ENSG00000232296.1	processed_pseudogene,	pseudogene	1.04599	0.569939	13363	201997734	201997820	87	pseudogene	KNOWN	RP11-510N19.2	processed_pseudogene	RP11-510N19.2-001	201997734	1	4979	0.8079645	4979	1	0	NA	NA	NA	NA	NA	NA	NA	NA	NA	NA	0	NA	NA	NA	NA	NA	NA	NA	NA	NA	NA	0.430713857	4965	-0.307636189037868	-5.44253599770343	2.3169307237298
12984	chr1	-	ENSG00000143851.11	protein_coding,protein_coding,nonsense_mediated_decay,protein_coding,protein_coding,protein_coding,nonsense_mediated_decay,retained_intron,	protein_coding	54.8099	33.4554	13376	202124689	202129736	5048	protein_coding	KNOWN	PTPN7	protein_coding	PTPN7-015	202129736	1	4984	353.0612	4984	1	2	-421|-1003	8|4	0.160714285714286|0.2	0.107142857142857|0.1	0.160714285714286|0	56|20	NA|2	NA|2	NA|2	-|-	1	157	4	0.125	0.083333333	0.083333333	24	5	1	5	-	0.598080384	4970	8.46377447322491	-3.92807257560378	6.71409954880574
12990	chr1	+	ENSG00000243323.1	processed_transcript,unitary_pseudogene,	pseudogene	0.0697327	0	13382	202137179	202158481	21303	pseudogene	KNOWN	PTPRVP	processed_transcript	PTPRVP-003	202137179	1	4985	0.0697327	4985	1	2	-1756.5|-102	4|4	0.0952380952380952|0.166666666666667	0.0476190476190476|0.0555555555555556	0.0952380952380952|0.111111111111111	21|18	NA|3	NA|1	NA|2	+|-	0	NA	NA	NA	NA	NA	NA	NA	NA	NA	NA	0.575084983	4971	-3.842020846954	-5.79626009472756	3.343091824616
12995	chr1	+	ENSG00000133067.12	protein_coding,protein_coding,	protein_coding	0.348663	0.626933	13387	202172864	202288909	116046	protein_coding	KNOWN	LGR6	protein_coding	LGR6-002	202172864	1	4988	0.975596	4988	1	0	NA	NA	NA	NA	NA	NA	NA	NA	NA	NA	0	NA	NA	NA	NA	NA	NA	NA	NA	NA	NA	0.535292941	4974	-0.0356442518742103	-4.18981193772324	2.91161048278096
13004	chr1	-	ENSG00000077152.5	retained_intron,protein_coding,	protein_coding	342.945	405.398	13396	202300785	202311108	10324	protein_coding	KNOWN	UBE2T	protein_coding	UBE2T-001	202311108	1	4991	748.343	4991	1	0	NA	NA	NA	NA	NA	NA	NA	NA	NA	NA	0	NA	NA	NA	NA	NA	NA	NA	NA	NA	NA	0.395320936	4977	9.54755586493674	-2.03389446414649	5.69907896635924
13046	chr1	-	ENSG00000214796.3	processed_transcript,	processed_transcript	1.46439	2.7927	13438	202820956	202830736	9781	processed_transcript	NOVEL	RP11-480I12.5	processed_transcript	RP11-480I12.5-002	202830736	1	5012	2.128545	5012	1	0	NA	NA	NA	NA	NA	NA	NA	NA	NA	NA	2	305.5|223.5	8|4	0.0819672131147541|0.103448275862069	0.131147540983607|0.137931034482759	0.19672131147541|0.0689655172413793	61|29	NA|NA	NA|NA	NA|NA	-|-	0.457308538	4998	1.08986759074944	-2.14627577001885	2.29495212078262
13048	chr1	+	ENSG00000234996.2	processed_transcript,	processed_transcript	0.278931	0.740921	13440	202830882	202844369	13488	processed_transcript	NOVEL	RP11-480I12.7	processed_transcript	RP11-480I12.7-001	202830882	1	5013	0.509926	5013	1	2	-451.5|-369.5	8|4	0.0819672131147541|0.103448275862069	0.131147540983607|0.137931034482759	0.19672131147541|0.0689655172413793	61|29	NA|NA	NA|NA	NA|NA	-|-	0	NA	NA	NA	NA	NA	NA	NA	NA	NA	NA	0.540291942	4999	-0.971640195213165	-2.41507594926834	2.62334647036451
13050	chr1	-	ENSG00000183155.4	protein_coding,	protein_coding	2.51038	9.57498	13442	202848085	202858263	10179	protein_coding	KNOWN	RABIF	protein_coding	RABIF-001	202858263	1	5015	6.04268	5015	1	0	NA	NA	NA	NA	NA	NA	NA	NA	NA	NA	1	407	7	0.108695652	0.217391304	0.065217391	46	NA	NA	NA	+	0.422715457	5001	2.59518854378557	-1.96412272792027	5.05320597577961
13054	chr1	-	ENSG00000117153.11	protein_coding,	protein_coding	9.62311	12.2537	13446	202860228	202896390	36163	protein_coding	KNOWN	KLHL12	protein_coding	KLHL12-001	202896390	1	5019	10.938405	5019	1	0	NA	NA	NA	NA	NA	NA	NA	NA	NA	NA	1	480	4	0.208333333	0.083333333	0.125	24	NA	NA	NA	+	0.438512298	5005	3.45133047960365	-1.95514427579981	5.83671636040715
13059	chr1	-	ENSG00000159346.8	protein_coding,	protein_coding	30.1943	68.5067	13451	202912906	202927417	14512	protein_coding	KNOWN	ADIPOR1	protein_coding	ADIPOR1-201	202927417	1	5020	49.3505	5020	1	1	-153	6	0.111111111	0.222222222	0	36	NA	NA	NA	-	2	491.5|148.5	4|5	0.105263157894737|0.108108108108108	0.105263157894737|0.27027027027027	0.0526315789473684|0.027027027027027	19|37	1|NA	1|NA	4|NA	-|-	0.487302539	5006	5.62499279646602	-1.6443296115834	7.4651041586739
13065	chr1	-	ENSG00000159348.8	processed_transcript,	protein_coding	44.0013	53.4603	13458	202931675	202936371	4697	protein_coding	KNOWN	CYB5R1	processed_transcript	CYB5R1-003	202936371	1	5021	48.7308	5021	1	2	-40|-110.5	7|2	0.0476190476190476|0	0.214285714285714|0.12	0.0238095238095238|0.04	42|25	NA|NA	NA|NA	NA|NA	+|+	1	517	4	0.3	0.066666667	0.033333333	30	6	3	7	-	0.464707059	5007	5.60676200193553	-1.44852825181076	5.89004235910585
13072	chr1	+	ENSG00000163444.7	retained_intron,	protein_coding	124.264	89.0245	13465	202976531	202985222	8692	protein_coding	KNOWN	TMEM183A	retained_intron	TMEM183A-005	202976531	1	5024	106.64425	5024	1	0	NA	NA	NA	NA	NA	NA	NA	NA	NA	NA	0	NA	NA	NA	NA	NA	NA	NA	NA	NA	NA	0.435112977	5010	6.73666237092327	-2.52039687905297	7.56873272174358
13126	chr1	+	ENSG00000058668.10	protein_coding,	protein_coding	0.0697327	0.0569939	13520	203651937	203709447	57511	protein_coding	KNOWN	ATP2B4	protein_coding	ATP2B4-002	203651937	1	5046	0.0633633	5046	1	0	NA	NA	NA	NA	NA	NA	NA	NA	NA	NA	0	NA	NA	NA	NA	NA	NA	NA	NA	NA	NA	0.475104979	5032	-3.9802087159472	-4.39001819033635	5.37483700173008
13132	chr1	+	ENSG00000058673.10	processed_transcript,protein_coding,protein_coding,	protein_coding	15.6201	19.6629	13529	203764782	203787793	23012	protein_coding	KNOWN	ZC3H11A	protein_coding	ZC3H11A-007	203764782	1	5049	52.9245	5049	1	0	NA	NA	NA	NA	NA	NA	NA	NA	NA	NA	3	187.5|298.5|380	6|3|6	0.0975609756097561|0.105263157894737|0.105263157894737	0.0975609756097561|0|0.0263157894736842	0.0975609756097561|0.0526315789473684|0.131578947368421	41|19|38	NA|NA|NA	NA|NA|NA	NA|NA|NA	+|-|-	0.448110378	5035	5.72586382943808	-2.83038281751862	7.7213383257257
13146	chr1	+	ENSG00000182004.8	processed_transcript,processed_transcript,	protein_coding	36.0518	42.7454	13543	203830731	203839212	8482	protein_coding	KNOWN	SNRPE	processed_transcript	SNRPE-005	203830731	1	5054	78.7972	5054	1	0	NA	NA	NA	NA	NA	NA	NA	NA	NA	NA	0	NA	NA	NA	NA	NA	NA	NA	NA	NA	NA	0.461107778	5040	6.30007246038266	-2.26676712746389	8.40253705987694
13154	chr1	+	ENSG00000237379.1	processed_pseudogene,	pseudogene	0.0697327	0	13551	203923768	203924908	1141	pseudogene	KNOWN	CBX1P3	processed_pseudogene	CBX1P3-001	203923768	1	5057	0.03486635	5057	1	0	NA	NA	NA	NA	NA	NA	NA	NA	NA	NA	0	NA	NA	NA	NA	NA	NA	NA	NA	NA	NA	0.403119376	5043	-4.842020846954	-6.04978544152488	2.32660038543186
13178	chr1	-	ENSG00000143845.9	protein_coding,	protein_coding	0.0697327	0	13577	204100190	204121131	20942	protein_coding	KNOWN	ETNK2	protein_coding	ETNK2-001	204121131	1	5064	0.03486635	5064	1	2	-83|-872.5	5|4	0|0.24	0.230769230769231|0	0|0.04	26|25	NA|NA	NA|NA	NA|NA	-|+	1	788.5	3	0	0.105263158	0.052631579	19	NA	NA	NA	+	0.569086183	5050	-4.842020846954	-2.45407121337695	2.11930026131317
13195	chr1	-	ENSG00000158615.7	protein_coding,	protein_coding	16.945	6.89627	13594	204375080	204380945	5866	protein_coding	KNOWN	PPP1R15B	protein_coding	PPP1R15B-201	204380945	1	5076	11.920635	5076	1	1	-246	2	0	0.03125	0	32	NA	NA	NA	+	0	NA	NA	NA	NA	NA	NA	NA	NA	NA	NA	0.462907419	5062	3.57538918361952	-1.70042703877208	8.18049492591025
13196	chr1	-	ENSG00000133056.8	processed_transcript,	protein_coding	0.0697327	0	13595	204400468	204401399	932	protein_coding	KNOWN	PIK3C2B	processed_transcript	PIK3C2B-006	204401399	1	5077	0.03486635	5077	1	0	NA	NA	NA	NA	NA	NA	NA	NA	NA	NA	0	NA	NA	NA	NA	NA	NA	NA	NA	NA	NA	0.457908418	5063	-4.842020846954	-5.6370196188395	2.82215439214352
13260	chr1	-	ENSG00000117222.9	protein_coding,protein_coding,	protein_coding	11.227	18.979	13663	205055270	205091143	35874	protein_coding	KNOWN	RBBP5	protein_coding	RBBP5-001	205091143	1	5099	30.206	5099	1	0	NA	NA	NA	NA	NA	NA	NA	NA	NA	NA	0	NA	NA	NA	NA	NA	NA	NA	NA	NA	NA	0.429314137	5085	4.91676324412231	-3.08810141300113	7.85117543524601
13267	chr1	+	ENSG00000133069.10	protein_coding,	protein_coding	0.0697327	0	13670	205198059	205241431	43373	protein_coding	KNOWN	TMCC2	protein_coding	TMCC2-201	205198059	1	5103	0.03486635	5103	1	4	-1208.5|-909|-770|-542.5	4|6|4|4	0|0.0555555555555556|0.0357142857142857|0.2	0.173913043478261|0.222222222222222|0.214285714285714|0.04	0.0434782608695652|0|0.0357142857142857|0.04	23|36|28|25	NA|NA|NA|NA	NA|NA|NA|NA	NA|NA|NA|NA	-|+|-|-	1	628.5	4	0	0.076923077	0.051282051	39	NA	NA	NA	+	0.461907618	5089	-4.842020846954	-5.01648286723323	3.00183412160955
13272	chr1	+	ENSG00000133069.10	processed_transcript,protein_coding,	protein_coding	0.0697327	0	13675	205225329	205242471	17143	protein_coding	KNOWN	TMCC2	protein_coding	TMCC2-003	205225329	1	5105	0.0697327	5105	1	0	NA	NA	NA	NA	NA	NA	NA	NA	NA	NA	2	763.5|1214.5	5|4	0.171428571428571|0.08	0.0285714285714286|0.04	0.114285714285714|0.16	35|25	NA|NA	NA|NA	NA|NA	-|+	0.50009998	5091	-3.842020846954	-2.71790423941876	2.16458583530143
13322	chr1	+	ENSG00000174514.8	processed_transcript,	protein_coding	0.557862	0.398958	13725	205561165	205569678	8514	protein_coding	KNOWN	MFSD4	processed_transcript	MFSD4-003	205561165	1	5118	0.47841	5118	1	0	NA	NA	NA	NA	NA	NA	NA	NA	NA	NA	2	497|1024.5	4|4	0.136363636363636|0.260869565217391	0|0.0434782608695652	0.0454545454545455|0.0434782608695652	22|23	NA|NA	NA|NA	NA|NA	-|-	0.49710058	5104	-1.06368054899761	-2.51626420316343	2.10546925396003
13331	chr1	-	ENSG00000158715.5	protein_coding,	protein_coding	1.74332	1.42485	13734	205626979	205649587	22609	protein_coding	KNOWN	SLC45A3	protein_coding	SLC45A3-001	205649587	1	5123	1.584085	5123	1	1	-1560	4	0.181818182	0	0.181818182	22	NA	NA	NA	-	3	1510|578|413.5	4|4|4	0.111111111111111|0.125|0.0434782608695652	0|0.166666666666667|0.347826086956522	0.111111111111111|0.0833333333333333|0	18|24|23	1|NA|2	3|NA|7	1|NA|2	-|-|-	0.50889822	5109	0.663649750687949	-3.65480805488729	2.8842808502521
13345	chr1	-	ENSG00000117280.8	protein_coding,	protein_coding	5.22995	11.9117	13748	205739428	205744587	5160	protein_coding	KNOWN	RAB7L1	protein_coding	RAB7L1-003	205744587	1	5128	8.570825	5128	1	0	NA	NA	NA	NA	NA	NA	NA	NA	NA	NA	1	650	4	0.090909091	0	0.045454545	22	NA	NA	NA	-	0.422715457	5114	3.09943408019814	-3.40056798502936	3.59031180657709
13391	chr1	+	ENSG00000163486.7	processed_transcript,	protein_coding	0	0.0569939	13795	206566213	206580621	14409	protein_coding	KNOWN	SRGAP2	processed_transcript	SRGAP2-004	206566213	1	5148	0.02849695	5148	1	0	NA	NA	NA	NA	NA	NA	NA	NA	NA	NA	0	NA	NA	NA	NA	NA	NA	NA	NA	NA	NA	0.408518296	5134	-5.13304867243917	-5.94830772965907	2.66434107074847
13398	chr1	+	ENSG00000143466.7	processed_transcript,	protein_coding	9.27445	15.6163	13803	206643819	206670220	26402	protein_coding	KNOWN	IKBKE	processed_transcript	IKBKE-002	206643819	1	5151	12.445375	5151	1	0	NA	NA	NA	NA	NA	NA	NA	NA	NA	NA	1	816	5	0.153846154	0	0.076923077	26	NA	NA	NA	+	0.50309938	5137	3.63753779667995	-3.27515766001517	3.34371721998597
13410	chr1	+	ENSG00000136653.13	processed_transcript,	protein_coding	0.139465	0.0569939	13815	206757807	206762616	4810	protein_coding	KNOWN	RASSF5	processed_transcript	RASSF5-006	206757807	1	5157	0.09822945	5157	1	0	NA	NA	NA	NA	NA	NA	NA	NA	NA	NA	2	868|966.5	4|4	0.0769230769230769|0.0434782608695652	0.192307692307692|0.0869565217391304	0.153846153846154|0.173913043478261	26|23	6|1	1|4	7|3	+|+	0.516296741	5143	-3.34770056850069	-5.52649360960498	2.63444854807198
13416	chr1	-	ENSG00000143486.9	processed_transcript,protein_coding,	protein_coding	32.4257	26.9581	13821	206764974	206785812	20839	protein_coding	KNOWN	EIF2D	protein_coding	EIF2D-004	206785812	1	5158	59.3838	5158	1	3	-110.5|-140|-1913.5	5|4|4	0.16|0.153846153846154|0.2	0.2|0|0.04	0|0.0769230769230769|0.12	25|26|25	NA|NA|7	NA|NA|1	NA|NA|4	+|-|-	0	NA	NA	NA	NA	NA	NA	NA	NA	NA	NA	0.454709058	5144	5.89199750996582	-1.02857236465459	6.66704305026783
13419	chr1	+	ENSG00000143479.11	protein_coding,	protein_coding	9.76258	15.3314	13824	206808881	206822538	13658	protein_coding	KNOWN	DYRK3	protein_coding	DYRK3-001	206808881	1	5159	12.54699	5159	1	0	NA	NA	NA	NA	NA	NA	NA	NA	NA	NA	0	NA	NA	NA	NA	NA	NA	NA	NA	NA	NA	0.454309138	5145	3.64926940066406	-1.85206809303449	6.40933965738926
13422	chr1	+	ENSG00000143479.11	processed_transcript,	protein_coding	0.0697327	0.170982	13827	206809073	206857764	48692	protein_coding	KNOWN	DYRK3	processed_transcript	DYRK3-003	206809073	1	5161	0.12035735	5161	1	0	NA	NA	NA	NA	NA	NA	NA	NA	NA	NA	0	NA	NA	NA	NA	NA	NA	NA	NA	NA	NA	0.463107379	5147	-3.05460384767598	-3.13929932933969	6.5262155758414
13432	chr1	-	ENSG00000136634.5	retained_intron,	protein_coding	0	0.0569939	13837	206942966	206944534	1569	protein_coding	KNOWN	IL10	retained_intron	IL10-003	206944534	1	5167	0.02849695	5167	1	0	NA	NA	NA	NA	NA	NA	NA	NA	NA	NA	1	1412	4	0.090909091	0.045454545	0.181818182	22	NA	NA	NA	+	0.475104979	5153	-5.13304867243917	-4.76043087738679	2.28965065721849
13445	chr1	+	ENSG00000226945.1	processed_pseudogene,	pseudogene	0.278931	0.341964	13850	207080964	207081574	611	pseudogene	KNOWN	RP11-564A8.4	processed_pseudogene	RP11-564A8.4-001	207080964	1	5171	0.3104475	5171	1	1	-514.5	7	0	0.020408163	0.102040816	49	NA	NA	NA	+	1	1985	5	0.083333333	0.083333333	0.138888889	36	NA	NA	NA	-	0.465706859	5157	-1.68757878101048	-3.26680192620524	2.2865787081404
13466	chr1	-	ENSG00000182795.12	protein_coding,	protein_coding	0.906525	1.42485	13871	207191866	207206092	14227	protein_coding	KNOWN	C1orf116	protein_coding	C1orf116-001	207206092	1	5178	1.1656875	5178	1	1	-72	4	0.222222222	0	0.055555556	18	1	3	1	+	0	NA	NA	NA	NA	NA	NA	NA	NA	NA	NA	0.406318736	5164	0.221181079596515	-2.31190022929139	3.70294308957776
13472	chr1	-	ENSG00000180667.6	protein_coding,	protein_coding	1.18546	0.683927	13877	207217194	207226325	9132	protein_coding	KNOWN	YOD1	protein_coding	YOD1-001	207226325	1	5181	0.9346935	5181	1	1	-424.5	5	0.096774194	0.096774194	0.161290323	31	NA	NA	NA	+	1	272.5	4	0.086956522	0.086956522	0.217391304	23	5	1	4	+	0.460907818	5167	-0.0974347336537413	-2.34084259748052	5.67386667203199
13509	chr1	+	ENSG00000117322.12	protein_coding,	protein_coding	0.139465	0.170982	13914	207627710	207663234	35525	protein_coding	KNOWN	CR2	protein_coding	CR2-201	207627710	1	5191	0.1552235	5191	1	1	-147	4	0.2	0.1	0.05	20	1	6	1	-	0	NA	NA	NA	NA	NA	NA	NA	NA	NA	NA	0.369326135	5177	-2.68758110458564	-4.82031065877262	3.28323686558675
13515	chr1	+	ENSG00000203710.5	protein_coding,	protein_coding	0.139465	0.227976	13920	207669573	207813553	143981	protein_coding	KNOWN	CR1	protein_coding	CR1-001	207669573	1	5192	0.1837205	5192	1	2	-861|-83.5	4|4	0.0909090909090909|0.0434782608695652	0|0.173913043478261	0.0454545454545455|0.130434782608696	22|23	NA|NA	NA|NA	NA|NA	-|-	0	NA	NA	NA	NA	NA	NA	NA	NA	NA	NA	0.423715257	5178	-2.44441547987938	-4.55656309039304	3.00017619956119
13523	chr1	+	ENSG00000197721.11	retained_intron,protein_coding,	protein_coding	167.707	147.386	13928	207818458	207875074	56617	protein_coding	KNOWN	CR1L	protein_coding	CR1L-201	207818458	1	5196	315.093	5196	1	0	NA	NA	NA	NA	NA	NA	NA	NA	NA	NA	1	728	6	0.052631579	0.210526316	0.131578947	38	NA	NA	NA	+	0.383923215	5182	8.29963389405889	-2.67488992845719	7.4927230881073
13525	chr1	+	ENSG00000244703.3	unprocessed_pseudogene,	pseudogene	2.44064	1.36785	13930	207818579	207830755	12177	pseudogene	KNOWN	CD46P1	unprocessed_pseudogene	CD46P1-001	207818579	1	5197	1.904245	5197	1	0	NA	NA	NA	NA	NA	NA	NA	NA	NA	NA	1	607	6	0.052631579	0.210526316	0.131578947	38	NA	NA	NA	+	0.384923015	5183	0.929219107609069	-3.69348107957767	7.51204176426289
13526	chr1	+	ENSG00000255682.1	protein_coding,	protein_coding	0.0697327	0.0569939	13931	207818909	207821300	2392	protein_coding	NOVEL	AL137789.1	protein_coding	AL137789.1-201	207818909	1	5198	0.0633633	5198	1	0	NA	NA	NA	NA	NA	NA	NA	NA	NA	NA	1	277	6	0.052631579	0.210526316	0.131578947	38	NA	NA	NA	+	0.400919816	5184	-3.9802087159472	-5.40537502380294	7.38292121022715
13537	chr1	+	ENSG00000117335.13	retained_intron,	protein_coding	3.34717	0.797915	13943	207940550	207943707	3158	protein_coding	KNOWN	CD46	retained_intron	CD46-016	207940550	1	5204	2.0725425	5204	1	0	NA	NA	NA	NA	NA	NA	NA	NA	NA	NA	0	NA	NA	NA	NA	NA	NA	NA	NA	NA	NA	0.403919216	5190	1.05140168623758	-6.08853083962131	3.97263542726779
13542	chr1	-	ENSG00000207966.1	miRNA,	miRNA	0.0697327	0	13948	207975197	207975284	88	miRNA	KNOWN	MIR29C	miRNA	MIR29C-201	207975284	1	5205	0.03486635	5205	1	0	NA	NA	NA	NA	NA	NA	NA	NA	NA	NA	0	NA	NA	NA	NA	NA	NA	NA	NA	NA	NA	0.485102979	5191	-4.842020846954	-6.32250529874167	2.91022937466247
13591	chr1	-	ENSG00000227591.1	processed_transcript,	processed_transcript	0.0697327	0.0569939	13998	209834709	209848592	13884	processed_transcript	NOVEL	RP1-28O10.1	processed_transcript	RP1-28O10.1-001	209848592	1	5230	0.0633633	5230	1	1	-1185	4	0.2	0.05	0.05	20	1	5	1	+	1	1120.5	4	0.28	0.04	0	25	NA	NA	NA	-	0.453109378	5216	-3.9802087159472	-4.36899822121136	2.64611127452073
13592	chr1	+	ENSG00000123689.5	protein_coding,	protein_coding	0.278931	0.170982	13999	209848765	209849733	969	protein_coding	KNOWN	G0S2	protein_coding	G0S2-001	209848765	1	5231	0.2249565	5231	1	1	-1293.5	4	0.28	0.04	0	25	NA	NA	NA	-	1	1012	4	0.2	0.05	0.05	20	1	5	1	+	0.452909418	5217	-2.15228204145213	-4.64043381872903	3.37258676607946
13593	chr1	+	ENSG00000117594.4	protein_coding,	protein_coding	0	0.0569939	14000	209859510	209908209	48700	protein_coding	KNOWN	HSD11B1	protein_coding	HSD11B1-201	209859510	1	5232	0.02849695	5232	1	0	NA	NA	NA	NA	NA	NA	NA	NA	NA	NA	0	NA	NA	NA	NA	NA	NA	NA	NA	NA	NA	0.372125575	5218	-5.13304867243917	-5.92182741974351	2.1372992556407
13617	chr1	-	ENSG00000117595.6	protein_coding,	protein_coding	0.0697327	0	14025	209959036	209979389	20354	protein_coding	KNOWN	IRF6	protein_coding	IRF6-001	209979389	1	5238	0.03486635	5238	1	1	-58	5	0.117647059	0.147058824	0.117647059	34	NA	NA	NA	-	0	NA	NA	NA	NA	NA	NA	NA	NA	NA	NA	0.468906219	5224	-4.842020846954	-2.25019974381203	2.12014523012765
13619	chr1	+	ENSG00000117597.11	protein_coding,	protein_coding	38.5622	45.8801	14027	210001352	210025558	24207	protein_coding	KNOWN	DIEXF	protein_coding	DIEXF-001	210001352	1	5239	42.22115	5239	1	2	-1878.5|-1629.5	6|4	0.195121951219512|0.173913043478261	0.0731707317073171|0.0434782608695652	0.170731707317073|0.0869565217391304	41|23	NA|NA	NA|NA	NA|NA	+|-	0	NA	NA	NA	NA	NA	NA	NA	NA	NA	NA	0.403319336	5225	5.39989396956253	-3.19370072000355	4.96205743164838
13647	chr1	-	ENSG00000143473.7	protein_coding,	protein_coding	0.0697327	0	14056	210856580	211307457	450878	protein_coding	KNOWN	KCNH1	protein_coding	KCNH1-002	211307457	1	5251	0.03486635	5251	1	0	NA	NA	NA	NA	NA	NA	NA	NA	NA	NA	1	424.5	5	0.074074074	0.148148148	0.111111111	27	NA	NA	NA	-	0.415316937	5237	-4.842020846954	-1.89381243551052	2.05358997889866
13676	chr1	+	ENSG00000153363.8	processed_transcript,processed_transcript,	lincRNA	23.4302	22.6836	14086	211556145	211605878	49734	lincRNA	KNOWN	C1orf97	processed_transcript	C1orf97-001	211556145	1	5258	46.1138	5258	1	1	-134	7	0.147058824	0.058823529	0	34	NA	NA	NA	-	0	NA	NA	NA	NA	NA	NA	NA	NA	NA	NA	0.395920816	5244	5.52712665058011	-2.26122349773589	6.79261301646091
13680	chr1	-	ENSG00000198570.5	processed_transcript,	protein_coding	0	0.0569939	14090	211649864	211665373	15510	protein_coding	KNOWN	RD3	processed_transcript	RD3-002	211665373	1	5261	0.02849695	5261	1	0	NA	NA	NA	NA	NA	NA	NA	NA	NA	NA	1	860.5	5	0.129032258	0.161290323	0.096774194	31	NA	NA	NA	-	0.5004999	5247	-5.13304867243917	-4.90422403624127	2.13030505588379
13683	chr1	-	ENSG00000170385.8	protein_coding,protein_coding,	protein_coding	0.0697327	0.0569939	14093	211744910	211752065	7156	protein_coding	KNOWN	SLC30A1	protein_coding	SLC30A1-002	211752065	1	5264	0.1267266	5264	1	2	-645|-784.5	4|5	0.1|0.0606060606060606	0.1|0.242424242424242	0|0.0909090909090909	20|33	NA|NA	NA|NA	NA|NA	+|+	0	NA	NA	NA	NA	NA	NA	NA	NA	NA	NA	0.48770246	5250	-2.9802087159472	-3.71415991869783	6.7727220193458
13693	chr1	-	ENSG00000117650.8	protein_coding,	protein_coding	11.2967	25.5333	14103	211836114	211848960	12847	protein_coding	KNOWN	NEK2	protein_coding	NEK2-001	211848960	1	5269	18.415	5269	1	0	NA	NA	NA	NA	NA	NA	NA	NA	NA	NA	0	NA	NA	NA	NA	NA	NA	NA	NA	NA	NA	0.466106779	5255	4.20280949212501	-2.04933752802784	6.02589205555635
13694	chr1	+	ENSG00000231057.2	processed_transcript,	processed_transcript	0.348663	0.797915	14104	211849104	211860132	11029	processed_transcript	NOVEL	RP11-122M14.1	processed_transcript	RP11-122M14.1-002	211849104	1	5270	0.573289	5270	1	0	NA	NA	NA	NA	NA	NA	NA	NA	NA	NA	0	NA	NA	NA	NA	NA	NA	NA	NA	NA	NA	0.406118776	5256	-0.802665497339932	-2.02976473535712	3.21589242613554
13715	chr1	-	ENSG00000143493.8	protein_coding,processed_transcript,	protein_coding	28.5207	31.8596	14125	212114690	212208878	94189	protein_coding	KNOWN	INTS7	protein_coding	INTS7-003	212208878	1	5282	60.3803	5282	1	0	NA	NA	NA	NA	NA	NA	NA	NA	NA	NA	0	NA	NA	NA	NA	NA	NA	NA	NA	NA	NA	0.378324335	5268	5.91600601979847	-1.94733372518966	6.54754511808207
13719	chr1	+	ENSG00000143476.12	protein_coding,	protein_coding	88.2816	105.382	14129	212209092	212276604	67513	protein_coding	KNOWN	DTL	protein_coding	DTL-202	212209092	1	5283	96.8318	5283	1	0	NA	NA	NA	NA	NA	NA	NA	NA	NA	NA	0	NA	NA	NA	NA	NA	NA	NA	NA	NA	NA	0.435312937	5269	6.59740900776175	-2.49414972712707	7.76687986355745
13727	chr1	+	ENSG00000143476.12	processed_transcript,	protein_coding	0.488129	0.28497	14137	212273988	212280742	6755	protein_coding	KNOWN	DTL	processed_transcript	DTL-005	212273988	1	5287	0.3865495	5287	1	0	NA	NA	NA	NA	NA	NA	NA	NA	NA	NA	0	NA	NA	NA	NA	NA	NA	NA	NA	NA	NA	0.414517097	5273	-1.37127492308687	-6.19020693321245	3.61905813552307
13730	chr1	-	ENSG00000226251.1	processed_transcript,	processed_transcript	0.139465	0.0569939	14140	212398620	212407888	9269	processed_transcript	NOVEL	RP11-15I11.3	processed_transcript	RP11-15I11.3-001	212407888	1	5289	0.09822945	5289	1	0	NA	NA	NA	NA	NA	NA	NA	NA	NA	NA	0	NA	NA	NA	NA	NA	NA	NA	NA	NA	NA	0.452509498	5275	-3.34770056850069	-3.80803319035554	2.40549605459513
13743	chr1	-	ENSG00000065600.8	processed_transcript,protein_coding,	protein_coding	55.5072	36.3051	14153	212537273	212588237	50965	protein_coding	KNOWN	TMEM206	protein_coding	TMEM206-001	212588237	1	5297	91.8123	5297	1	0	NA	NA	NA	NA	NA	NA	NA	NA	NA	NA	2	306|242	5|6	0.111111111111111|0.0227272727272727	0.25|0.204545454545455	0.0833333333333333|0.113636363636364	36|44	NA|NA	NA|NA	NA|NA	-|-	0.481503699	5283	6.52061553785433	-1.50432532211291	5.27453664990846
13752	chr1	+	ENSG00000162772.12	protein_coding,	protein_coding	0	0.0569939	14162	212738697	212794114	55418	protein_coding	KNOWN	ATF3	protein_coding	ATF3-001	212738697	1	5301	0.02849695	5301	1	0	NA	NA	NA	NA	NA	NA	NA	NA	NA	NA	0	NA	NA	NA	NA	NA	NA	NA	NA	NA	NA	0.449310138	5287	-5.13304867243917	-5.72585167804864	2.4276536515503
13754	chr1	+	ENSG00000162772.12	protein_coding,processed_transcript,	protein_coding	0.0697327	0.28497	14164	212782012	212794119	12108	protein_coding	KNOWN	ATF3	protein_coding	ATF3-201	212782012	1	5303	0.3547027	5303	1	1	-343.5	4	0.103448276	0.068965517	0.034482759	29	NA	NA	NA	-	4	228.5|613.5|709.5|793	6|4|2|4	0.0606060606060606|0|0|0.181818181818182	0.212121212121212|0.0952380952380952|0|0.0909090909090909	0.0606060606060606|0.19047619047619|0.0588235294117647|0	33|21|17|22	NA|1|NA|NA	NA|1|NA|NA	NA|6|NA|NA	-|+|+|+	0.50689862	5289	-1.49531778276542	-1.4414580285263	3.71296735493331
13769	chr1	-	ENSG00000117697.10	protein_coding,processed_transcript,protein_coding,	protein_coding	23.988	37.958	14179	212911825	212965124	53300	protein_coding	KNOWN	NSL1	protein_coding	NSL1-002	212965124	1	5311	92.919	5311	1	2	-227|-306.5	4|4	0.25|0.0869565217391304	0.178571428571429|0.0869565217391304	0.0357142857142857|0.173913043478261	28|23	6|NA	6|NA	4|NA	+|-	0	NA	NA	NA	NA	NA	NA	NA	NA	NA	NA	0.444511098	5297	6.53790172274476	-3.60305135932026	5.61302996183322
13773	chr1	+	ENSG00000203705.5	protein_coding,protein_coding,	protein_coding	32.077	48.1599	14183	212965226	212989959	24734	protein_coding	KNOWN	TATDN3	protein_coding	TATDN3-002	212965226	1	5312	80.2369	5312	1	0	NA	NA	NA	NA	NA	NA	NA	NA	NA	NA	2	125|204.5	4|4	0.25|0.0869565217391304	0.178571428571429|0.0869565217391304	0.0357142857142857|0.173913043478261	28|23	6|NA	6|NA	4|NA	+|-	0.406118776	5298	6.32619396253958	-3.60480552018512	4.38179401122479
13812	chr1	+	ENSG00000136643.7	protein_coding,protein_coding,	protein_coding	12.9703	27.5281	14226	213224597	213448116	223520	protein_coding	KNOWN	RPS6KC1	protein_coding	RPS6KC1-002	213224597	1	5321	40.4984	5321	1	0	NA	NA	NA	NA	NA	NA	NA	NA	NA	NA	0	NA	NA	NA	NA	NA	NA	NA	NA	NA	NA	0.416316737	5307	5.33979300639912	-3.08687507613403	5.99725124230504
13848	chr1	+	ENSG00000117724.7	processed_transcript,	protein_coding	1.18546	1.48184	14263	214822018	214827762	5745	protein_coding	KNOWN	CENPF	processed_transcript	CENPF-002	214822018	1	5340	1.33365	5340	1	0	NA	NA	NA	NA	NA	NA	NA	NA	NA	NA	1	1676	4	0.178571429	0	0.142857143	28	NA	NA	NA	+	0.384323135	5326	0.415380098668988	-6.22216161828779	3.23630540327412
13911	chr1	+	ENSG00000067533.5	protein_coding,	protein_coding	143.719	185.344	14328	218458629	218511325	52697	protein_coding	KNOWN	RRP15	protein_coding	RRP15-001	218458629	1	5366	164.5315	5366	1	1	-243.5	5	0.096774194	0.193548387	0.096774194	31	NA	NA	NA	+	0	NA	NA	NA	NA	NA	NA	NA	NA	NA	NA	0.444911018	5352	7.36222000804063	-2.87096769639263	7.3772710481803
13924	chr1	+	ENSG00000143353.7	processed_transcript,	protein_coding	131.865	166.023	14342	219347211	219386207	38997	protein_coding	KNOWN	LYPLAL1	processed_transcript	LYPLAL1-002	219347211	1	5375	148.944	5375	1	1	-1035.5	4	0.28	0.04	0.12	25	5	4	4	-	0	NA	NA	NA	NA	NA	NA	NA	NA	NA	NA	0.378324335	5361	7.21862619758779	-2.45249096848607	7.11251852268019
13932	chr1	+	ENSG00000143353.7	processed_transcript,	protein_coding	0.76706	0.797915	14350	219347536	219386207	38672	protein_coding	KNOWN	LYPLAL1	processed_transcript	LYPLAL1-006	219347536	1	5377	0.7824875	5377	1	1	-1360.5	4	0.28	0.04	0.12	25	5	4	4	-	0	NA	NA	NA	NA	NA	NA	NA	NA	NA	NA	0.397520496	5363	-0.353860389272843	-3.90411603601895	6.63054200857382
13948	chr1	-	ENSG00000196660.6	protein_coding,nonsense_mediated_decay,	protein_coding	0.139465	0.911903	14366	220086848	220101993	15146	protein_coding	KNOWN	SLC30A10	nonsense_mediated_decay	SLC30A10-001	220101993	1	5388	1.051368	5388	1	1	-35	4	0.227272727	0.136363636	0	22	NA	NA	NA	-	0	NA	NA	NA	NA	NA	NA	NA	NA	NA	NA	0.445910818	5374	0.0722677300510822	-2.84585749358171	4.70346492235275
13955	chr1	-	ENSG00000136628.11	processed_transcript,	protein_coding	166.661	139.008	14373	220205728	220219798	14071	protein_coding	KNOWN	EPRS	processed_transcript	EPRS-002	220219798	1	5392	152.8345	5392	1	0	NA	NA	NA	NA	NA	NA	NA	NA	NA	NA	0	NA	NA	NA	NA	NA	NA	NA	NA	NA	NA	0.48770246	5378	7.25582643577111	-2.13672760751491	7.40435629963844
13965	chr1	-	ENSG00000162813.11	processed_transcript,	protein_coding	73.6377	68.3357	14383	220232288	220263148	30861	protein_coding	KNOWN	BPNT1	processed_transcript	BPNT1-003	220263148	1	5393	70.9867	5393	1	0	NA	NA	NA	NA	NA	NA	NA	NA	NA	NA	0	NA	NA	NA	NA	NA	NA	NA	NA	NA	NA	0.469706059	5379	6.14947684286469	-3.32344367849652	5.16007218781468
13979	chr1	-	ENSG00000118873.10	processed_transcript,	protein_coding	0.0697327	0.170982	14397	220324525	220327402	2878	protein_coding	KNOWN	RAB3GAP2	processed_transcript	RAB3GAP2-005	220327402	1	5400	0.12035735	5400	1	0	NA	NA	NA	NA	NA	NA	NA	NA	NA	NA	1	308	4	0.136363636	0	0.045454545	22	NA	NA	NA	-	0.411517696	5386	-3.05460384767598	-6.27704442671681	3.61858837963723
13983	chr1	+	ENSG00000218283.2	processed_pseudogene,	pseudogene	0.139465	0.227976	14401	220426912	220427878	967	pseudogene	KNOWN	MORF4L1P1	processed_pseudogene	MORF4L1P1-001	220426912	1	5403	0.1837205	5403	1	0	NA	NA	NA	NA	NA	NA	NA	NA	NA	NA	0	NA	NA	NA	NA	NA	NA	NA	NA	NA	NA	0.439112178	5389	-2.44441547987938	-3.1976661280296	3.89046393171254
13984	chr1	-	ENSG00000213033.3	processed_pseudogene,	pseudogene	0.0697327	0.0569939	14402	220440053	220441259	1207	pseudogene	KNOWN	AURKAPS1	processed_pseudogene	AURKAPS1-001	220441259	1	5404	0.0633633	5404	1	0	NA	NA	NA	NA	NA	NA	NA	NA	NA	NA	0	NA	NA	NA	NA	NA	NA	NA	NA	NA	NA	0.436512697	5390	-3.9802087159472	-6.12834557888879	4.93535494575881
13989	chr1	-	ENSG00000118873.10	processed_transcript,processed_transcript,	protein_coding	16.945	30.6057	14407	220358997	220445772	86776	protein_coding	KNOWN	RAB3GAP2	processed_transcript	RAB3GAP2-008	220445772	1	5405	47.5507	5405	1	0	NA	NA	NA	NA	NA	NA	NA	NA	NA	NA	2	497|322	4|4	0.1|0.205882352941176	0|0.147058823529412	0.05|0.0588235294117647	20|34	NA|NA	NA|NA	NA|NA	+|+	0.423915217	5391	5.57139467422967	-1.81707887787829	7.53106460956236
14016	chr1	+	ENSG00000186205.8	processed_transcript,	protein_coding	0	0.0569939	14438	220971104	220978435	7332	protein_coding	KNOWN	MOSC1	processed_transcript	MOSC1-006	220971104	1	5421	0.02849695	5421	1	0	NA	NA	NA	NA	NA	NA	NA	NA	NA	NA	0	NA	NA	NA	NA	NA	NA	NA	NA	NA	NA	0.373925215	5407	-5.13304867243917	-4.79205718935644	2.37400367557493
14053	chr1	-	ENSG00000143512.8	protein_coding,	protein_coding	0	0.0569939	14475	222695602	222721445	25844	protein_coding	KNOWN	HHIPL2	protein_coding	HHIPL2-001	222721445	1	5446	0.02849695	5446	1	1	-147	4	0.136363636	0	0.090909091	22	NA	NA	NA	-	0	NA	NA	NA	NA	NA	NA	NA	NA	NA	NA	0.457908418	5432	-5.13304867243917	-4.42368107255456	1.97062436482827
14057	chr1	-	ENSG00000143498.12	processed_transcript,	protein_coding	16.3175	13.9635	14479	222737420	222763130	25711	protein_coding	KNOWN	TAF1A	processed_transcript	TAF1A-004	222763130	1	5447	15.1405	5447	1	0	NA	NA	NA	NA	NA	NA	NA	NA	NA	NA	0	NA	NA	NA	NA	NA	NA	NA	NA	NA	NA	0.395720856	5433	3.92034094457094	-3.09301710059172	7.21724406261511
14058	chr1	+	ENSG00000225265.1	processed_transcript,	processed_transcript	0.348663	0.170982	14480	222763167	222765828	2662	processed_transcript	PUTATIVE	RP11-378J18.3	processed_transcript	RP11-378J18.3-003	222763167	1	5448	0.2598225	5448	1	0	NA	NA	NA	NA	NA	NA	NA	NA	NA	NA	0	NA	NA	NA	NA	NA	NA	NA	NA	NA	NA	0.369126175	5434	-1.94440172479105	-3.45332035744427	4.07352693694741
14061	chr1	-	ENSG00000143498.12	protein_coding,protein_coding,protein_coding,	protein_coding	7.32193	9.404	14483	222731650	222763255	31606	protein_coding	KNOWN	TAF1A	protein_coding	TAF1A-001	222763255	1	5449	25.088895	5449	1	0	NA	NA	NA	NA	NA	NA	NA	NA	NA	NA	0	NA	NA	NA	NA	NA	NA	NA	NA	NA	NA	0.389522096	5435	4.64897702585262	-3.31336949734154	7.04558472742949
14062	chr1	+	ENSG00000225265.1	processed_transcript,	processed_transcript	11.9243	10.0309	14484	222763273	222766075	2803	processed_transcript	PUTATIVE	RP11-378J18.3	processed_transcript	RP11-378J18.3-002	222763273	1	5450	10.9776	5450	1	0	NA	NA	NA	NA	NA	NA	NA	NA	NA	NA	0	NA	NA	NA	NA	NA	NA	NA	NA	NA	NA	0.373725255	5436	3.45649077158338	-3.02802795559888	4.24724221995943
14063	chr1	-	ENSG00000143498.12	protein_coding,	protein_coding	4.88129	5.47142	14485	222742635	222763275	20641	protein_coding	KNOWN	TAF1A	protein_coding	TAF1A-204	222763275	1	5451	5.176355	5451	1	0	NA	NA	NA	NA	NA	NA	NA	NA	NA	NA	0	NA	NA	NA	NA	NA	NA	NA	NA	NA	NA	0.387322535	5437	2.37193656230279	-3.44073339053101	7.02189031024213
14064	chr1	+	ENSG00000225265.1	processed_transcript,	processed_transcript	13.1097	10.7719	14486	222763304	222766374	3071	processed_transcript	PUTATIVE	RP11-378J18.3	processed_transcript	RP11-378J18.3-001	222763304	1	5452	11.9408	5452	1	0	NA	NA	NA	NA	NA	NA	NA	NA	NA	NA	0	NA	NA	NA	NA	NA	NA	NA	NA	NA	NA	0.374525095	5438	3.57782759123625	-3.07831990436898	4.24954979521407
14070	chr1	-	ENSG00000229399.1	processed_pseudogene,	pseudogene	0	0.0569939	14492	222814756	222815200	445	pseudogene	KNOWN	RP11-378J18.6	processed_pseudogene	RP11-378J18.6-001	222815200	1	5454	0.02849695	5454	1	1	-274	4	0.291666667	0.041666667	0.041666667	24	2	1	7	+	0	NA	NA	NA	NA	NA	NA	NA	NA	NA	NA	0.407518496	5440	-5.13304867243917	-5.78826508923988	2.82378543242948
14071	chr1	+	ENSG00000154305.11	protein_coding,	protein_coding	50.7654	40.0667	14493	222817645	222839165	21521	protein_coding	KNOWN	MIA3	protein_coding	MIA3-005	222817645	1	5455	45.41605	5455	1	0	NA	NA	NA	NA	NA	NA	NA	NA	NA	NA	0	NA	NA	NA	NA	NA	NA	NA	NA	NA	NA	0.373725255	5441	5.50513032992335	-2.16491677839654	6.38738627185575
14072	chr1	+	ENSG00000244697.1	processed_transcript,	processed_transcript	50.9049	40.0667	14494	222817657	222856105	38449	processed_transcript	PUTATIVE	RP11-378J18.5	processed_transcript	RP11-378J18.5-001	222817657	1	5456	45.4858	5456	1	0	NA	NA	NA	NA	NA	NA	NA	NA	NA	NA	0	NA	NA	NA	NA	NA	NA	NA	NA	NA	NA	0.373525295	5442	5.50734432224255	-2.21561330077468	6.37590438902974
14073	chr1	+	ENSG00000154305.11	processed_transcript,	protein_coding	4.88129	5.47142	14495	222817736	222825625	7890	protein_coding	KNOWN	MIA3	processed_transcript	MIA3-007	222817736	1	5457	5.176355	5457	1	0	NA	NA	NA	NA	NA	NA	NA	NA	NA	NA	0	NA	NA	NA	NA	NA	NA	NA	NA	NA	NA	0.377324535	5443	2.37193656230279	-2.79590940862619	6.10525434001393
14083	chr1	-	ENSG00000186063.8	protein_coding,	protein_coding	18.2002	38.015	14506	222841355	222885866	44512	protein_coding	KNOWN	AIDA	protein_coding	AIDA-001	222885866	1	5458	28.1076	5458	1	2	-1|-917.5	5|4	0|0.037037037037037	0.235294117647059|0.185185185185185	0.0882352941176471|0.148148148148148	34|27	NA|NA	NA|NA	NA|NA	-|+	2	1425|185	4|6	0.0625|0.1	0.09375|0.0666666666666667	0.0625|0.0666666666666667	32|30	NA|NA	NA|NA	NA|NA	+|-	0.436112777	5444	4.81288836767651	-2.64751270533981	5.88604715941362
14084	chr1	+	ENSG00000162819.7	protein_coding,	protein_coding	5.57862	9.347	14507	222885895	222908538	22644	protein_coding	KNOWN	BROX	protein_coding	BROX-001	222885895	1	5459	7.46281	5459	1	3	-1454|-214|-28	4|6|5	0.0625|0.1|0	0.09375|0.0666666666666667|0.235294117647059	0.0625|0.0666666666666667|0.0882352941176471	32|30|34	NA|NA|NA	NA|NA|NA	NA|NA|NA	+|-|-	1	888.5	4	0.037037037	0.185185185	0.148148148	27	NA	NA	NA	+	0.461107778	5445	2.89971895618295	-2.29480946764497	4.4238051596089
14090	chr1	+	ENSG00000162819.7	protein_coding,processed_transcript,	protein_coding	21.9658	15.7873	14513	222886718	222898879	12162	protein_coding	KNOWN	BROX	processed_transcript	BROX-003	222886718	1	5461	37.7531	5461	1	2	-1037|-851	6|5	0.1|0	0.0666666666666667|0.235294117647059	0.0666666666666667|0.0882352941176471	30|34	NA|NA	NA|NA	NA|NA	-|-	1	65.5	4	0.037037037	0.185185185	0.148148148	27	NA	NA	NA	+	0.481303739	5447	5.23852320743114	-2.51461439401891	6.26157925787113
14135	chr1	-	ENSG00000143502.8	protein_coding,protein_coding,protein_coding,	protein_coding	0.0697327	0.227976	14558	223396648	223537544	140897	protein_coding	KNOWN	SUSD4	protein_coding	SUSD4-201	223537544	1	5473	0.44656305	5473	1	6	-14|-47|-171|-270.5|-639.5|-854	5|4|9|4|4|4	0.0588235294117647|0.0833333333333333|0.0862068965517241|0.19047619047619|0.16|0.0769230769230769	0.205882352941176|0.0833333333333333|0.103448275862069|0.0952380952380952|0.12|0.115384615384615	0.0294117647058824|0.125|0.0862068965517241|0|0.08|0.0384615384615385	34|24|58|21|25|26	NA|NA|NA|NA|NA|NA	NA|NA|NA|NA|NA|NA	NA|NA|NA|NA|NA|NA	-|+|+|+|-|+	3	1262.5|1010.5|611	6|4|4	0.0487804878048781|0.12|0.107142857142857	0.0487804878048781|0.04|0.178571428571429	0.0731707317073171|0.16|0	41|25|28	NA|NA|NA	NA|NA|NA	NA|NA|NA	-|+|-	0.474305139	5459	-1.16306421181277	-2.75151375085955	2.25254606144066
14172	chr1	-	ENSG00000143514.12	nonsense_mediated_decay,	protein_coding	0.976258	1.65282	14599	223998166	224033656	35491	protein_coding	KNOWN	TP53BP2	nonsense_mediated_decay	TP53BP2-008	224033656	1	5483	1.314539	5483	1	2	-90|-136.5	4|4	0.115384615384615|0.0967741935483871	0.192307692307692|0.225806451612903	0|0.0645161290322581	26|31	NA|NA	NA|NA	NA|NA	+|+	1	84.5	4	0.032258065	0.290322581	0	31	NA	NA	NA	-	0.462507499	5469	0.394556944749374	-2.32052218918891	6.83470334478244
14185	chr1	+	ENSG00000143756.7	protein_coding,	protein_coding	24.3367	36.7611	14612	224301813	224345852	44040	protein_coding	KNOWN	FBXO28	protein_coding	FBXO28-003	224301813	1	5493	30.5489	5493	1	0	NA	NA	NA	NA	NA	NA	NA	NA	NA	NA	0	NA	NA	NA	NA	NA	NA	NA	NA	NA	NA	0.395720856	5479	4.93304852752985	-1.94455448034087	6.84464899510444
14189	chr1	-	ENSG00000236773.1	processed_pseudogene,	pseudogene	0.139465	0.170982	14616	224363178	224363408	231	pseudogene	KNOWN	RP11-365O16.1	processed_pseudogene	RP11-365O16.1-001	224363408	1	5494	0.1552235	5494	1	0	NA	NA	NA	NA	NA	NA	NA	NA	NA	NA	1	1502	4	0.318181818	0	0.045454545	22	3	1	6	-	0.462907419	5480	-2.68758110458564	-4.48051842003464	2.67368690929019
14202	chr1	-	ENSG00000221406.1	miRNA,	miRNA	0	0.0569939	14629	224444706	224444843	138	miRNA	KNOWN	MIR320B2	miRNA	MIR320B2-201	224444843	1	5501	0.02849695	5501	1	0	NA	NA	NA	NA	NA	NA	NA	NA	NA	NA	0	NA	NA	NA	NA	NA	NA	NA	NA	NA	NA	0.404919016	5487	-5.13304867243917	-6.09838198783092	2.46314558839206
14214	chr1	-	ENSG00000143748.13	protein_coding,protein_coding,protein_coding,	protein_coding	141.557	136.557	14642	224415156	224517841	102686	protein_coding	KNOWN	NVL	protein_coding	NVL-201	224517841	1	5506	417.171	5506	1	1	-1319	4	0.153846154	0.038461538	0.076923077	26	NA	NA	NA	-	2	1916|275	4|4	0.291666666666667|0.192307692307692	0.0833333333333333|0.0769230769230769	0.0833333333333333|0.0769230769230769	24|26	NA|NA	NA|NA	NA|NA	-|-	0.435512897	5492	8.70449506093451	-2.97602079830876	7.03546307608898
14238	chr1	-	ENSG00000162923.10	protein_coding,protein_coding,	protein_coding	0.557862	1.02589	14668	224572851	224622001	49151	protein_coding	KNOWN	WDR26	protein_coding	WDR26-201	224622001	1	5509	1.583752	5509	1	4	-171|-276|-334.5|-618	15|3|5|4	0.127450980392157|0.2|0|0.0714285714285714	0.0980392156862745|0|0.276595744680851|0.178571428571429	0.0588235294117647|0|0.0425531914893617|0.107142857142857	102|20|47|28	NA|NA|NA|NA	NA|NA|NA|NA	NA|NA|NA|NA	+|-|+|+	1	688.5	5	0.142857143	0.028571429	0.028571429	35	NA	NA	NA	-	0.466906619	5495	0.663346441237125	-4.41750186672079	5.9653081623885
14240	chr1	+	ENSG00000143786.3	processed_transcript,	protein_coding	0.76706	0.398958	14670	224622614	224709257	86644	protein_coding	KNOWN	CNIH3	processed_transcript	CNIH3-011	224622614	1	5510	0.583009	5510	1	4	-1301.5|-442|-337|-278.5	5|15|3|5	0.142857142857143|0.127450980392157|0.2|0	0.0285714285714286|0.0980392156862745|0|0.276595744680851	0.0285714285714286|0.0588235294117647|0|0.0425531914893617	35|102|20|47	NA|NA|NA|NA	NA|NA|NA|NA	NA|NA|NA|NA	-|+|-|+	1	5	4	0.071428571	0.178571429	0.107142857	28	NA	NA	NA	+	0.451509698	5496	-0.778409940183465	-2.90730540939554	6.38363131682395
[truncated: 6,508 more rows]
[truncated: 9 more columns]
