# Supplementary material for: Relationships between putative G-quadruplex-forming sequences, RecQ helicases, and transcription
Source: BMC Med Genet. 2015 Oct 8;16:91. doi: 10.1186/s12881-015-0236-4 (PMC4599794; doi:10.1186/s12881-015-0236-4)
Supplement: Additional file 18: — NHEK epigenetic modeling of gene expression dataset. Expression modeling dataset used for epigenetic modeling of gene expression analysis. Each row corresponds to a TSS and contains information on positions of PQS within 2 kbp of the TSS as well as “bestbin” epigenomic track signals for DNase hypersensitivity and histone modifications. This file is an output of Additional file 11 and is taken as input by Additional file 19. (CSV 2268 kb) [file 12881_2015_236_MOESM18_ESM.csv]

unique.tss.number	seqnames.x	strand.x	gene_id.x	trbiotlist	gene_biotype	rpm1	rpm2	pooled.expression.out	start.y	end.y	width.y	gene_type	gene_status	gene_name	transcript_type	transcript_name	tss.out	chr.out	unique.gene.number	agg.exp.out	gene.num.out	strongest.tss	quad.num.up	delta.up	n.stacks.up	fa.up	fc.up	ft.up	length.up	l1.up	l2.up	l3.up	strand.up	quad.num.down	delta.down	n.stacks.down	fa.down	fc.down	ft.down	length.down	l1.down	l2.down	l3.down	strand.down	tss.gc	row.num	log.exp	DNAse	H3K79me2
86	chr1	+	ENSG00000240409.1	unprocessed_pseudogene,	pseudogene	0	0.0543002	86	568915	569121	207	pseudogene	KNOWN	RP5-857K21.14	unprocessed_pseudogene	RP5-857K21.14-001	568915	1	57	0.0271501	57	1	1	-93	5	0.227272727	0.090909091	0.181818182	44	NA	NA	NA	-	0	NA	NA	NA	NA	NA	NA	NA	NA	NA	NA	0.435712857	57	-5.20289867796098	-6.76133049038109	4.97837623625477
87	chr1	+	ENSG00000248527.1	unprocessed_pseudogene,	pseudogene	0	0.0543002	87	569076	569756	681	pseudogene	KNOWN	RP5-857K21.10	unprocessed_pseudogene	RP5-857K21.10-001	569076	1	58	0.0271501	58	1	1	-254	5	0.227272727	0.090909091	0.181818182	44	NA	NA	NA	-	0	NA	NA	NA	NA	NA	NA	NA	NA	NA	NA	0.434513097	58	-5.20289867796098	-6.76133049038109	5.11193047314107
151	chr1	+	ENSG00000187583.5	protein_coding,protein_coding,	protein_coding	9.88619	6.78753	153	901877	910476	8600	protein_coding	KNOWN	PLEKHN1	protein_coding	PLEKHN1-201	901877	1	93	16.67372	93	1	4	-1945.5|-921.5|-709|-533.5	4|4|4|4	0.04|0.0952380952380952|0.0714285714285714|0.0434782608695652	0.16|0.142857142857143|0.0714285714285714|0.130434782608696	0.04|0.0952380952380952|0.142857142857143|0.217391304347826	25|21|28|23	NA|4|NA|NA	NA|2|NA|NA	NA|1|NA|NA	+|+|+|+	3	547.5|881|1271	6|4|7	0|0.0357142857142857|0.131578947368421	0.333333333333333|0.0714285714285714|0.105263157894737	0.0303030303030303|0.107142857142857|0.105263157894737	33|28|38	NA|NA|NA	NA|NA|NA	NA|NA|NA	+|-|+	0.660667866	93	4.05950410843924	-2.77183518966271	4.08922235898812
164	chr1	+	ENSG00000187608.5	protein_coding,	protein_coding	26.1016	28.399	166	948803	949920	1118	protein_coding	KNOWN	ISG15	protein_coding	ISG15-001	948803	1	98	27.2503	98	1	2	-1840|-147.5	4|4	0.115384615384615|0	0.0769230769230769|0	0.0384615384615385|0.238095238095238	26|21	NA|NA	NA|NA	NA|NA	-|+	2	1609.5|1837.5	4|4	0.105263157894737|0.130434782608696	0.105263157894737|0.0434782608695652	0.105263157894737|0.130434782608696	19|23	2|NA	3|NA	1|NA	+|-	0.486702659	98	4.76820020757068	-3.38205460999361	5.57270617198518
184	chr1	-	ENSG00000237330.1	protein_coding,	protein_coding	0.836926	1.1946	186	1007126	1009687	2562	protein_coding	KNOWN	AL390719.1	protein_coding	AL390719.1-201	1009687	1	102	1.015763	102	1	4	-121.5|-412|-1046.5|-1477.5	5|4|4|4	0.173913043478261|0.0555555555555556|0.0952380952380952|0	0.0434782608695652|0.0555555555555556|0.0476190476190476|0.19047619047619	0.0434782608695652|0.166666666666667|0.142857142857143|0.0952380952380952	23|18|21|21	NA|1|NA|NA	NA|3|NA|NA	NA|2|NA|NA	+|-|+|+	4	1655|1086.5|1046.5|688	4|6|4|4	0.178571428571429|0.027027027027027|0.16|0.1	0.107142857142857|0.135135135135135|0.12|0.1	0.107142857142857|0.216216216216216|0.12|0.05	28|37|25|20	NA|NA|4|NA	NA|NA|6|NA	NA|NA|1|NA	-|+|+|-	0.688462308	102	0.0225638286748489	-3.5852279261434	2.17080510208211
276	chr1	-	ENSG00000131584.12	protein_coding,retained_intron,	protein_coding	0.0523079	0.325801	278	1234124	1244989	10866	protein_coding	KNOWN	ACAP3	retained_intron	ACAP3-002	1244989	1	121	0.3781089	121	1	2	-1116.5|-1902.5	4|5	0.0476190476190476|0.129032258064516	0.0476190476190476|0.258064516129032	0.142857142857143|0.0967741935483871	21|31	NA|NA	NA|NA	NA|NA	+|-	3	1416|1056.5|836.5	6|3|6	0.0625|0.04|0.108108108108108	0.1875|0.08|0.216216216216216	0|0|0	32|25|37	NA|NA|NA	NA|NA|NA	NA|NA|NA	+|+|+	0.648070386	121	-1.40312628672924	-4.72478311472359	4.34902167009762
372	chr1	-	ENSG00000235098.4	protein_coding,	protein_coding	3.45232	3.69241	378	1353804	1356650	2847	protein_coding	KNOWN	RP4-758J18.6	protein_coding	RP4-758J18.6-201	1356650	1	138	3.572365	138	1	4	-623|-724|-883.5|-1361	6|6|4|4	0.0909090909090909|0.0952380952380952|0.0952380952380952|0.166666666666667	0.113636363636364|0.166666666666667|0.0476190476190476|0.0833333333333333	0.0681818181818182|0.119047619047619|0.142857142857143|0.125	44|42|21|24	NA|NA|NA|4	NA|NA|NA|6	NA|NA|NA|1	+|+|-|-	1	619.5	4	0.052631579	0.105263158	0.052631579	19	NA	NA	NA	-	0.576084783	138	1.8368794927737	-3.16335843031383	3.23400242146483
380	chr1	-	ENSG00000225285.1	processed_transcript,	processed_transcript	0.0523079	0	386	1365930	1369868	3939	processed_transcript	PUTATIVE	RP4-758J18.10	processed_transcript	RP4-758J18.10-004	1369868	1	143	0.02615395	143	1	5	-203.5|-270|-1157.5|-1355.5|-1450.5	3|4|4|4|8	0.0869565217391304|0.111111111111111|0.04|0|0.0444444444444444	0.0434782608695652|0.111111111111111|0.24|0.260869565217391|0.222222222222222	0.0869565217391304|0.0555555555555556|0.04|0.0434782608695652|0.0444444444444444	23|18|25|23|45	NA|NA|NA|NA|NA	NA|NA|NA|NA|NA	NA|NA|NA|NA|NA	-|+|+|+|+	3	1659.5|383|28.5	4|4|3	0.0967741935483871|0.166666666666667|0	0.258064516129032|0.125|0.16	0.0967741935483871|0.0416666666666667|0.04	31|24|25	NA|NA|NA	NA|NA|NA	NA|NA|NA	+|+|+	0.667866427	143	-5.25682733832889	-3.75403217586158	2.93658066426226
440	chr1	+	ENSG00000197530.8	processed_transcript,	protein_coding	3.55694	1.1403	447	1562902	1564650	1749	protein_coding	KNOWN	MIB2	processed_transcript	MIB2-012	1562902	1	156	2.34862	156	1	3	-1724|-995|-693.5	5|4|4	0.09375|0|0.0869565217391304	0.03125|0.181818181818182|0.130434782608696	0.15625|0.0909090909090909|0.0434782608695652	32|22|23	NA|NA|NA	NA|NA|NA	NA|NA|NA	+|+|-	3	123|954.5|1168.5	4|4|3	0.15|0.105263157894737|0.0952380952380952	0.15|0.0526315789473684|0.238095238095238	0|0.0526315789473684|0	20|19|21	3|NA|NA	1|NA|NA	4|NA|NA	-|-|+	0.667266547	156	1.23181330829958	-2.57245395468009	1.9206538024759
640	chr1	+	ENSG00000157873.11	retained_intron,	protein_coding	9.52004	7.00473	664	2487845	2490301	2457	protein_coding	KNOWN	TNFRSF14	retained_intron	TNFRSF14-012	2487845	1	201	8.262385	201	1	5	-1931.5|-1488|-860.5|-473.5|-370	8|4|5|6|4	0.245901639344262|0.115384615384615|0.102564102564103|0.162162162162162|0.125	0.147540983606557|0.192307692307692|0.179487179487179|0.189189189189189|0.166666666666667	0.0163934426229508|0.115384615384615|0.0769230769230769|0.0810810810810811|0.125	61|26|39|37|24	NA|NA|NA|NA|NA	NA|NA|NA|NA|NA	NA|NA|NA|NA|NA	+|-|+|+|+	1	637.5	6	0.022222222	0.222222222	0.244444444	45	NA	NA	NA	+	0.644671066	200	3.04655828661013	-2.84251126655758	1.66172498635244
730	chr1	+	ENSG00000078900.9	protein_coding,protein_coding,protein_coding,	protein_coding	0.26154	0.162901	756	3607236	3649856	42621	protein_coding	KNOWN	TP73	protein_coding	TP73-005	3607236	1	230	0.6366615	230	1	4	-1582|-1524|-1153|-1098.5	4|4|4|5	0.0416666666666667|0.142857142857143|0.0909090909090909|0.181818181818182	0.25|0.142857142857143|0.272727272727273|0.121212121212121	0.125|0.142857142857143|0.0454545454545455|0.0606060606060606	24|28|22|33	NA|NA|2|NA	NA|NA|1|NA	NA|NA|6|NA	-|-|+|-	1	1630.5	4	0.052631579	0	0.210526316	19	1	3	3	+	0.636472705	229	-0.651401570242263	-2.1359474057136	1.47920261324704
763	chr1	-	ENSG00000198912.6	processed_transcript,	protein_coding	16.7908	14.0638	790	3805689	3816811	11123	protein_coding	KNOWN	C1orf174	processed_transcript	C1orf174-003	3816811	1	239	15.4273	239	1	1	-90	1	0	0	0	18	NA	NA	NA	-	1	117.5	4	0.095238095	0.19047619	0.095238095	21	NA	NA	NA	-	0.565886823	238	3.94741368644894	-2.21948490804335	7.770894731349
766	chr1	+	ENSG00000236423.1	processed_transcript,	lincRNA	0	0.1086	793	3816936	3822096	5161	lincRNA	NOVEL	RP13-15E13.1	processed_transcript	RP13-15E13.1-002	3816936	1	240	0.0543	240	1	2	-242.5|-35	4|1	0.0952380952380952|0	0.19047619047619|0	0.0952380952380952|0	21|18	NA|NA	NA|NA	NA|NA	-|-	0	NA	NA	NA	NA	NA	NA	NA	NA	NA	NA	0.484303139	239	-4.20290399174509	-2.31460341583072	3.36344390031987
847	chr1	-	ENSG00000097021.14	protein_coding,	protein_coding	142.853	79.4955	875	6324333	6445873	121541	protein_coding	KNOWN	ACOT7	protein_coding	ACOT7-001	6445873	1	266	111.17425	266	1	2	-459|-1244	4|4	0.166666666666667|0.285714285714286	0.0833333333333333|0.142857142857143	0.0416666666666667|0.107142857142857	24|28	NA|4	NA|7	NA|4	-|+	1	425.5	4	0.142857143	0.047619048	0.142857143	21	1	5	2	-	0.5114977	265	6.79667886183603	-1.95389736422606	7.44850079375628
895	chr1	-	ENSG00000162408.10	processed_transcript,	protein_coding	34.3663	17.5933	924	6609422	6614560	5139	protein_coding	KNOWN	NOL9	processed_transcript	NOL9-002	6614560	1	277	25.9798	277	1	0	NA	NA	NA	NA	NA	NA	NA	NA	NA	NA	1	256	5	0.071428571	0.142857143	0.142857143	28	NA	NA	NA	+	0.517896421	276	4.69931841943302	-1.46268208196833	5.28409751560273
984	chr1	-	ENSG00000049249.4	protein_coding,	protein_coding	0.0523079	0.1086	1013	7979907	8000926	21020	protein_coding	KNOWN	TNFRSF9	protein_coding	TNFRSF9-001	8000926	1	304	0.08045395	304	1	2	-111|-1720	4|4	0.107142857142857|0.166666666666667	0.142857142857143|0.166666666666667	0.178571428571429|0	28|18	NA|4	NA|1	NA|1	-|-	0	NA	NA	NA	NA	NA	NA	NA	NA	NA	NA	0.470905819	303	-3.635692935942	-4.35349073441807	1.12693717768419
1023	chr1	-	ENSG00000142599.13	protein_coding,	protein_coding	1.51693	1.1946	1052	8412466	8585998	173533	protein_coding	KNOWN	RERE	protein_coding	RERE-002	8585998	1	324	1.355765	324	1	0	NA	NA	NA	NA	NA	NA	NA	NA	NA	NA	0	NA	NA	NA	NA	NA	NA	NA	NA	NA	NA	0.409718056	323	0.439107132223599	-4.24282651150793	4.07419251959206
1037	chr1	-	ENSG00000142599.13	protein_coding,	protein_coding	1.41231	0.868803	1066	8414686	8877702	463017	protein_coding	KNOWN	RERE	protein_coding	RERE-014	8877702	1	331	1.1405565	331	1	1	-71	5	0.0625	0.25	0.03125	32	NA	NA	NA	-	2	638|373.5	4|4	0.136363636363636|0.103448275862069	0.136363636363636|0.241379310344828	0.0454545454545455|0	22|29	4|NA	3|NA	2|NA	-|+	0.427514497	330	0.18973791552408	-1.95725481097606	5.69383110750117
1040	chr1	-	ENSG00000074800.8	processed_transcript,	protein_coding	37.3478	32.3629	1069	8931150	8934976	3827	protein_coding	KNOWN	ENO1	processed_transcript	ENO1-007	8934976	1	333	34.85535	333	1	0	NA	NA	NA	NA	NA	NA	NA	NA	NA	NA	1	1180	4	0.2	0.05	0.05	20	2	2	2	+	0.526894621	332	5.12330820940524	-5.91110941286608	4.20272693527033
1048	chr1	-	ENSG00000074800.8	processed_transcript,	protein_coding	3.45232	1.46611	1077	8934915	8939308	4394	protein_coding	KNOWN	ENO1	processed_transcript	ENO1-008	8939308	1	337	2.459215	337	1	0	NA	NA	NA	NA	NA	NA	NA	NA	NA	NA	0	NA	NA	NA	NA	NA	NA	NA	NA	NA	NA	0.482703459	336	1.29819786989718	-4.31852736979048	6.23098581391233
1063	chr1	-	ENSG00000142583.11	protein_coding,	protein_coding	0.156924	0.1086	1092	9097457	9129604	32148	protein_coding	KNOWN	SLC2A5	protein_coding	SLC2A5-202	9129604	1	344	0.132762	344	1	0	NA	NA	NA	NA	NA	NA	NA	NA	NA	NA	0	NA	NA	NA	NA	NA	NA	NA	NA	NA	NA	0.518896221	343	-2.91308582664092	-5.29234091936607	1.65257643838514
1071	chr1	-	ENSG00000142583.11	protein_coding,	protein_coding	0.523079	0.434402	1100	9097172	9145226	48055	protein_coding	KNOWN	SLC2A5	protein_coding	SLC2A5-201	9145226	1	346	0.4787405	346	1	0	NA	NA	NA	NA	NA	NA	NA	NA	NA	NA	0	NA	NA	NA	NA	NA	NA	NA	NA	NA	NA	0.474305139	345	-1.06268423602496	-5.18873279032936	2.16476890432578
1081	chr1	+	ENSG00000234546.1	processed_transcript,	processed_transcript	1.46462	0.923104	1110	9242271	9243855	1585	processed_transcript	PUTATIVE	RP3-510D11.2	processed_transcript	RP3-510D11.2-001	9242271	1	349	1.193862	349	1	0	NA	NA	NA	NA	NA	NA	NA	NA	NA	NA	5	486|759.5|880|1153|1220.5	6|4|5|6|4	0.111111111111111|0.04|0.0714285714285714|0.0789473684210526|0.0952380952380952	0.0833333333333333|0.28|0.142857142857143|0.210526315789474|0.0476190476190476	0.0833333333333333|0|0.107142857142857|0.0789473684210526|0.0952380952380952	36|25|28|38|21	NA|2|NA|NA|5	NA|4|NA|NA|1	NA|5|NA|NA|1	+|-|+|+|-	0.514097181	348	0.255636083318094	-2.9103065868763	3.50679821249744
1104	chr1	+	ENSG00000171608.9	processed_transcript,	protein_coding	0.0523079	0.1086	1135	9748234	9752004	3771	protein_coding	KNOWN	PIK3CD	processed_transcript	PIK3CD-004	9748234	1	364	0.08045395	364	1	2	-592|-310.5	6|4	0.111111111111111|0.0952380952380952	0.111111111111111|0.0952380952380952	0.0555555555555556|0.0476190476190476	36|21	NA|3	NA|1	NA|1	+|-	5	1295|1590.5|1620|1653|1692.5	6|4|4|4|4	0|0.0434782608695652|0|0.0555555555555556|0	0.236842105263158|0.173913043478261|0.111111111111111|0.111111111111111|0.172413793103448	0.0789473684210526|0.0434782608695652|0.111111111111111|0.0555555555555556|0.137931034482759	38|23|18|18|29	NA|NA|NA|NA|NA	NA|NA|NA|NA|NA	NA|NA|NA|NA|NA	-|-|-|+|+	0.512897421	363	-3.635692935942	-4.49271174983381	4.01063179554387
1115	chr1	+	ENSG00000223989.1	processed_transcript,	processed_transcript	0.0523079	0.1086	1147	9908376	9910212	1837	processed_transcript	NOVEL	RP11-84A14.5	processed_transcript	RP11-84A14.5-001	9908376	1	367	0.08045395	367	1	1	-1196.5	4	0.12	0.16	0.08	25	2	5	4	+	1	645	4	0.038461538	0.192307692	0.153846154	26	NA	NA	NA	-	0.547290542	366	-3.635692935942	-5.70892457104383	2.83397207203562
1118	chr1	-	ENSG00000178585.10	protein_coding,	protein_coding	0.941542	0.162901	1150	9910508	9953295	42788	protein_coding	KNOWN	CTNNBIP1	protein_coding	CTNNBIP1-003	9953295	1	368	0.5522215	368	1	0	NA	NA	NA	NA	NA	NA	NA	NA	NA	NA	0	NA	NA	NA	NA	NA	NA	NA	NA	NA	NA	0.480103979	367	-0.856681036480485	-4.15026008442253	2.2460875964735
1124	chr1	-	ENSG00000162441.6	processed_transcript,	protein_coding	0.0523079	0.705903	1156	9982171	10002807	20637	protein_coding	KNOWN	LZIC	processed_transcript	LZIC-003	10002807	1	371	0.37910545	371	1	0	NA	NA	NA	NA	NA	NA	NA	NA	NA	NA	0	NA	NA	NA	NA	NA	NA	NA	NA	NA	NA	0.480903819	370	-1.39932889812173	-4.67602360939613	3.33295793013473
1126	chr1	+	ENSG00000228150.1	processed_transcript,	processed_transcript	0	0.162901	1158	10002981	10010032	7052	processed_transcript	NOVEL	RP11-84A14.4	processed_transcript	RP11-84A14.4-001	10002981	1	372	0.0814505	372	1	0	NA	NA	NA	NA	NA	NA	NA	NA	NA	NA	0	NA	NA	NA	NA	NA	NA	NA	NA	NA	NA	0.433113377	371	-3.61793263472797	-4.19977222390909	5.37905068919936
1145	chr1	+	ENSG00000130939.13	processed_transcript,	protein_coding	0.0523079	0.162901	1177	10132130	10133176	1047	protein_coding	KNOWN	UBE4B	processed_transcript	UBE4B-006	10132130	1	383	0.10760445	383	1	0	NA	NA	NA	NA	NA	NA	NA	NA	NA	NA	0	NA	NA	NA	NA	NA	NA	NA	NA	NA	NA	0.437912418	382	-3.21619035286476	-5.89385002498745	3.10633924705736
1179	chr1	+	ENSG00000251503.2	protein_coding,	protein_coding	1.20308	0.543002	1212	10490441	10511716	21276	protein_coding	NOVEL	APITD1-CORT	protein_coding	APITD1-CORT-002	10490441	1	391	0.873041	391	1	1	-1177.5	4	0.130434783	0.173913043	0.086956522	23	NA	NA	NA	-	2	206.5|1092	4|4	0|0.181818181818182	0.142857142857143|0.0909090909090909	0.142857142857143|0.0909090909090909	21|22	2|2	2|1	2|6	+|-	0.526894621	390	-0.195878687186446	-3.11381047300564	5.40661648251731
1183	chr1	+	ENSG00000251503.2	processed_transcript,	protein_coding	0.0523079	0.0543002	1216	10491315	10511716	20402	protein_coding	NOVEL	APITD1-CORT	processed_transcript	APITD1-CORT-003	10491315	1	393	0.05330405	393	1	1	-667.5	4	0	0.142857143	0.142857143	21	2	2	2	+	1	218	4	0.181818182	0.090909091	0.090909091	22	2	1	6	-	0.557088582	392	-4.22961103778577	-4.61818944793153	4.34397240818101
1204	chr1	-	ENSG00000130940.9	protein_coding,	protein_coding	9.15388	9.28534	1237	10696661	10856705	160045	protein_coding	KNOWN	CASZ1	protein_coding	CASZ1-003	10856705	1	402	9.21961	402	1	3	-159|-343|-948	4|2|5	0.107142857142857|0.0625|0.305555555555556	0.0714285714285714|0|0.0277777777777778	0.142857142857143|0.0625|0.138888888888889	28|16|36	NA|NA|NA	NA|NA|NA	NA|NA|NA	-|+|-	8	1750|1664.5|1434.5|1114.5|935.5|691|580.5|177.5	5|6|6|5|5|4|5|5	0|0.116279069767442|0.13953488372093|0.0857142857142857|0.137931034482759|0.111111111111111|0.0645161290322581|0.146341463414634	0.25|0.186046511627907|0.162790697674419|0.2|0.0344827586206897|0|0|0.121951219512195	0.0357142857142857|0.0697674418604651|0.0697674418604651|0.114285714285714|0.0689655172413793|0.111111111111111|0.193548387096774|0.0487804878048781	28|43|43|35|29|18|31|41	NA|NA|NA|NA|NA|NA|NA|NA	NA|NA|NA|NA|NA|NA|NA|NA	NA|NA|NA|NA|NA|NA|NA|NA	-|-|-|-|+|-|+|+	0.49690062	401	3.20470572430253	-1.71634841001352	4.23302493600968
1273	chr1	-	ENSG00000116661.8	processed_transcript,	protein_coding	0.99385	1.73761	1309	11709585	11710770	1186	protein_coding	KNOWN	FBXO2	processed_transcript	FBXO2-004	11710770	1	428	1.36573	428	1	1	-1511	5	0.176470588	0.176470588	0.117647059	34	NA	NA	NA	+	5	1724|1648|1452|959|457	6|4|4|5|4	0|0.115384615384615|0.0416666666666667|0.0833333333333333|0.1	0.142857142857143|0.153846153846154|0.0416666666666667|0.138888888888889|0.1	0.178571428571429|0.0384615384615385|0.0833333333333333|0.138888888888889|0.05	28|26|24|36|20	NA|NA|NA|NA|2	NA|NA|NA|NA|1	NA|NA|NA|NA|2	-|-|+|-|-	0.608478304	427	0.44967229610046	-5.24233487577207	2.84549928702337
1288	chr1	-	ENSG00000116670.9	protein_coding,protein_coding,	protein_coding	52.8833	28.942	1325	11735633	11741168	5536	protein_coding	KNOWN	MAD2L2	protein_coding	MAD2L2-008	11741168	1	435	81.8253	435	1	2	-154.5|-334	5|4	0.032258064516129|0.1	0.225806451612903|0.1	0.0645161290322581|0.05	31|20	NA|NA	NA|NA	NA|NA	+|+	3	585.5|199|89	5|4|4	0|0.214285714285714|0.136363636363636	0.272727272727273|0.25|0.0454545454545455	0.0606060606060606|0.0357142857142857|0	33|28|22	NA|7|NA	NA|7|NA	NA|2|NA	-|+|-	0.514297141	434	6.35447508158873	-1.87875648595554	3.92264944491479
1328	chr1	+	ENSG00000011021.16	protein_coding,protein_coding,protein_coding,protein_coding,protein_coding,protein_coding,	protein_coding	14.6985	6.35313	1368	11866320	11888275	21956	protein_coding	KNOWN	CLCN6	protein_coding	CLCN6-002	11866320	1	442	63.15489	442	1	0	NA	NA	NA	NA	NA	NA	NA	NA	NA	NA	1	163.5	4	0.08	0.2	0.12	25	NA	NA	NA	+	0.543891222	441	5.98082253920299	-2.82298284616831	6.86799461936681
1372	chr1	+	ENSG00000120949.10	protein_coding,	protein_coding	0.0523079	0	1412	12123434	12204264	80831	protein_coding	KNOWN	TNFRSF8	protein_coding	TNFRSF8-001	12123434	1	459	0.02615395	459	1	2	-1047.5|-756.5	4|4	0.173913043478261|0.173913043478261	0|0	0.217391304347826|0.217391304347826	23|23	5|5	1|1	5|5	-|-	0	NA	NA	NA	NA	NA	NA	NA	NA	NA	NA	0.49010198	458	-5.25682733832889	-4.53891579884475	1.72767914227616
1541	chr1	+	ENSG00000142634.7	protein_coding,	protein_coding	162.834	68.2554	1591	15736433	15756826	20394	protein_coding	KNOWN	EFHD2	protein_coding	EFHD2-201	15736433	1	549	115.5447	549	1	4	-660|-361|-287.5|-117	4|4|6|4	0.227272727272727|0.0882352941176471|0.0285714285714286|0	0.0454545454545455|0.147058823529412|0.228571428571429|0.227272727272727	0.0454545454545455|0.0588235294117647|0.0857142857142857|0	22|34|35|22	NA|NA|NA|NA	NA|NA|NA|NA	NA|NA|NA|NA	-|-|-|+	6	367|412.5|1177|1287|1352.5|1509.5	6|5|6|7|4|5	0|0.0810810810810811|0.111111111111111|0.113636363636364|0.173913043478261|0.161290322580645	0.25|0.162162162162162|0.138888888888889|0.0909090909090909|0.0434782608695652|0.193548387096774	0.0555555555555556|0.108108108108108|0.0555555555555556|0.159090909090909|0.130434782608696|0.0645161290322581	36|37|36|44|23|31	NA|NA|NA|NA|NA|NA	NA|NA|NA|NA|NA|NA	NA|NA|NA|NA|NA|NA	-|-|-|-|-|-	0.513497301	548	6.8523072751183	-2.75615551386876	6.65047659727023
1568	chr1	-	ENSG00000116771.5	protein_coding,	protein_coding	0.313847	0.162901	1621	15898848	15911605	12758	protein_coding	KNOWN	AGMAT	protein_coding	AGMAT-001	15911605	1	557	0.238374	557	1	0	NA	NA	NA	NA	NA	NA	NA	NA	NA	NA	0	NA	NA	NA	NA	NA	NA	NA	NA	NA	NA	0.49330134	556	-2.06870120856985	-4.86489070537799	1.13838020557603
1619	chr1	-	ENSG00000116809.6	processed_transcript,	protein_coding	0.0523079	0.0543002	1672	16268364	16269217	854	protein_coding	KNOWN	ZBTB17	processed_transcript	ZBTB17-014	16269217	1	580	0.05330405	580	1	2	-60.5|-1230.5	5|4	0.148148148148148|0.111111111111111	0.111111111111111|0.148148148148148	0.0740740740740741|0.037037037037037	27|27	NA|NA	NA|NA	NA|NA	+|-	1	1192.5	5	0.230769231	0.076923077	0.102564103	39	NA	NA	NA	-	0.631673665	579	-4.22961103778577	-4.85650730661355	3.42663322204958
1635	chr1	-	ENSG00000116809.6	protein_coding,protein_coding,protein_coding,	protein_coding	5.9631	7.65633	1689	16268366	16302627	34262	protein_coding	KNOWN	ZBTB17	protein_coding	ZBTB17-201	16302627	1	582	20.429145	582	1	1	-1835	5	0.235294118	0.058823529	0.088235294	34	NA	NA	NA	-	3	562|323.5|184	5|6|4	0.0714285714285714|0.0465116279069767|0.107142857142857	0.214285714285714|0.162790697674419|0.25	0.0357142857142857|0.116279069767442|0.0357142857142857	28|43|28	NA|NA|NA	NA|NA|NA	NA|NA|NA	-|-|-	0.433913217	581	4.35255692058983	-2.92666783881988	5.87649595917152
1661	chr1	-	ENSG00000142627.8	processed_transcript,	protein_coding	0.0523079	0.0543002	1716	16459508	16460057	550	protein_coding	KNOWN	EPHA2	processed_transcript	EPHA2-004	16460057	1	594	0.05330405	594	1	2	-261|-863	4|4	0.0833333333333333|0.181818181818182	0.166666666666667|0.0454545454545455	0.0833333333333333|0.181818181818182	24|22	7|3	2|1	2|5	+|-	0	NA	NA	NA	NA	NA	NA	NA	NA	NA	NA	0.566486703	593	-4.22961103778577	-4.44794166795075	5.95517202846448
1663	chr1	+	ENSG00000227959.1	processed_transcript,	processed_transcript	0.575387	0.0543002	1718	16481706	16483824	2119	processed_transcript	NOVEL	RP11-276H7.2	processed_transcript	RP11-276H7.2-001	16481706	1	595	0.3148436	595	1	3	-1711.5|-1070.5|-157.5	5|3|4	0.0689655172413793|0.0869565217391304|0.130434782608696	0.172413793103448|0.0434782608695652|0.130434782608696	0.0689655172413793|0.130434782608696|0.0869565217391304	29|23|23	NA|NA|NA	NA|NA|NA	NA|NA|NA	-|-|+	3	187|596|760.5	5|5|4	0.0416666666666667|0.0833333333333333|0.037037037037037	0.166666666666667|0.25|0.185185185185185	0.0416666666666667|0.0833333333333333|0.111111111111111	24|36|27	NA|NA|5	NA|NA|4	NA|NA|3	-|+|-	0.592481504	594	-1.66729275369814	-3.11381047300564	6.21630637242794
1673	chr1	-	ENSG00000142632.10	protein_coding,protein_coding,	protein_coding	0.470771	0.488702	1728	16524599	16539104	14506	protein_coding	KNOWN	ARHGEF19	protein_coding	ARHGEF19-001	16539104	1	599	0.959473	599	1	0	NA	NA	NA	NA	NA	NA	NA	NA	NA	NA	3	1612|359.5|54	4|4|4	0.25|0.130434782608696|0.0666666666666667	0|0.217391304347826|0.3	0.05|0|0.133333333333333	20|23|30	1|NA|NA	1|NA|NA	5|NA|NA	+|-|+	0.517296541	598	-0.0596858859801753	-4.22383195563353	3.63081848857218
1679	chr1	-	ENSG00000132881.5	processed_transcript,	protein_coding	0.26154	0.1086	1735	16555170	16563495	8326	protein_coding	KNOWN	RSG1	processed_transcript	RSG1-002	16563495	1	602	0.18507	602	1	2	-126|-251.5	7|4	0.0625|0	0.1875|0.157894736842105	0.0833333333333333|0.210526315789474	48|19	NA|2	NA|1	NA|4	-|+	0	NA	NA	NA	NA	NA	NA	NA	NA	NA	NA	0.49910018	601	-2.43385704278513	-2.49558910633654	2.71306799710972
1701	chr1	+	ENSG00000157191.13	protein_coding,protein_coding,	protein_coding	95.8804	129.723	1758	16767219	16786572	19354	protein_coding	KNOWN	NECAP2	protein_coding	NECAP2-002	16767219	1	608	225.6034	608	1	0	NA	NA	NA	NA	NA	NA	NA	NA	NA	NA	1	601	4	0.142857143	0.142857143	0.178571429	28	NA	NA	NA	-	0.472105579	607	7.817645000092	-2.58711665962778	6.62526970429892
1728	chr1	-	ENSG00000219481.3	processed_transcript,	lincRNA	7.48003	5.70152	1786	16931913	16940029	8117	lincRNA	NOVEL	RP5-1182A14.1	processed_transcript	RP5-1182A14.1-002	16940029	1	620	6.590775	620	1	0	NA	NA	NA	NA	NA	NA	NA	NA	NA	NA	1	309.5	4	0	0.08	0.12	25	NA	NA	NA	-	0.445310938	619	2.72044811969719	-2.48262958104702	5.64850989521805
1730	chr1	+	ENSG00000245549.1	lincRNA,	lincRNA	0.0523079	0	1788	16946910	16951432	4523	lincRNA	NOVEL	AL137798.2	lincRNA	AL137798.2-201	16946910	1	621	0.02615395	621	1	1	-1286.5	4	0.2	0.08	0.12	25	NA	NA	NA	+	1	1725.5	4	0.19047619	0.047619048	0.095238095	21	3	2	2	+	0.479704059	620	-5.25682733832889	-4.48623037032625	2.5607017611514
1733	chr1	-	ENSG00000215908.4	processed_transcript,	lincRNA	16.0062	15.1498	1791	16947340	16971167	23828	lincRNA	NOVEL	CROCCP2	processed_transcript	CROCCP2-001	16971167	1	622	15.578	622	1	0	NA	NA	NA	NA	NA	NA	NA	NA	NA	NA	0	NA	NA	NA	NA	NA	NA	NA	NA	NA	NA	0.617876425	621	3.96143811806256	-2.75420743984458	7.25155198863772
1766	chr1	-	ENSG00000238142.1	processed_transcript,	processed_transcript	0.313847	0.0543002	1825	17215037	17216137	1101	processed_transcript	PUTATIVE	RP11-108M9.4	processed_transcript	RP11-108M9.4-002	17216137	1	643	0.1840736	643	1	0	NA	NA	NA	NA	NA	NA	NA	NA	NA	NA	1	34	5	0.178571429	0.107142857	0.107142857	28	NA	NA	NA	+	0.457508498	642	-2.44164536597355	-4.21576743389815	2.42576704596537
1772	chr1	+	ENSG00000058453.11	processed_transcript,	protein_coding	0.26154	0.1086	1832	17256630	17272900	16271	protein_coding	KNOWN	CROCC	processed_transcript	CROCC-005	17256630	1	646	0.18507	646	1	1	-1844	5	0.222222222	0.055555556	0.055555556	36	NA	NA	NA	-	1	227.5	4	0.173913043	0.217391304	0	23	7	1	3	+	0.570685863	645	-2.43385704278513	-4.50248885885753	2.89684260833187
1784	chr1	-	ENSG00000117122.9	processed_transcript,processed_transcript,	protein_coding	0.0523079	0.271501	1844	17302666	17304809	2144	protein_coding	KNOWN	MFAP2	processed_transcript	MFAP2-005	17304809	1	647	0.3238089	647	1	5	-152|-988.5|-1104|-1807.5|-1959	4|4|5|4|4	0.136363636363636|0.0952380952380952|0.266666666666667|0.0740740740740741|0	0.181818181818182|0.142857142857143|0.0666666666666667|0.222222222222222|0.0666666666666667	0.0909090909090909|0.0476190476190476|0.0333333333333333|0.0740740740740741|0.133333333333333	22|21|30|27|30	1|1|NA|NA|NA	6|6|NA|NA|NA	3|1|NA|NA|NA	-|+|+|+|-	3	1687|1662|1611.5	4|4|7	0.0769230769230769|0.136363636363636|0.0697674418604651	0.153846153846154|0.0454545454545455|0.162790697674419	0.153846153846154|0.136363636363636|0.186046511627907	26|22|43	NA|NA|NA	NA|NA|NA	NA|NA|NA	-|+|+	0.595480904	646	-1.62678545572802	-4.95598924366211	5.45467423518237
1816	chr1	+	ENSG00000204362.4	processed_transcript,processed_transcript,	processed_transcript	0.26154	0.162901	1877	17516278	17524112	7835	processed_transcript	NOVEL	RP11-380J14.1	processed_transcript	RP11-380J14.1-001	17516278	1	654	0.424441	654	1	0	NA	NA	NA	NA	NA	NA	NA	NA	NA	NA	0	NA	NA	NA	NA	NA	NA	NA	NA	NA	NA	0.50169966	653	-1.23636407096342	-4.67602360939613	2.44846383586083
1823	chr1	+	ENSG00000142619.4	protein_coding,	protein_coding	3.08617	0.651603	1884	17575593	17610728	35136	protein_coding	KNOWN	PADI3	protein_coding	PADI3-001	17575593	1	656	1.8688865	656	1	1	-46	4	0.083333333	0.125	0.083333333	24	NA	NA	NA	+	0	NA	NA	NA	NA	NA	NA	NA	NA	NA	NA	0.535292941	655	0.902178954926145	-4.60408609097698	1.37514843420704
1889	chr1	-	ENSG00000127481.9	protein_coding,protein_coding,protein_coding,	protein_coding	26.154	15.91	1956	19401000	19536746	135747	protein_coding	KNOWN	UBR4	protein_coding	UBR4-201	19536746	1	679	63.096	679	1	0	NA	NA	NA	NA	NA	NA	NA	NA	NA	NA	0	NA	NA	NA	NA	NA	NA	NA	NA	NA	NA	0.415916817	677	5.97947664267712	-2.21747067534585	7.9807447757505
1891	chr1	+	ENSG00000230424.1	processed_transcript,	processed_transcript	0.313847	0.651603	1958	19536995	19567198	30204	processed_transcript	NOVEL	RP1-43E13.2	processed_transcript	RP1-43E13.2-001	19536995	1	680	0.482725	680	1	0	NA	NA	NA	NA	NA	NA	NA	NA	NA	NA	0	NA	NA	NA	NA	NA	NA	NA	NA	NA	NA	0.457508498	678	-1.05072654997339	-2.76397404549795	6.33699646199262
1901	chr1	-	ENSG00000127463.8	retained_intron,protein_coding,	protein_coding	66.3787	49.1417	1971	19571283	19578021	6739	protein_coding	KNOWN	KIAA0090	protein_coding	KIAA0090-006	19578021	1	681	115.5204	681	1	1	-353	4	0.133333333	0.166666667	0.066666667	30	NA	NA	NA	+	0	NA	NA	NA	NA	NA	NA	NA	NA	NA	NA	0.532693461	679	6.85200383258524	-2.48182345396052	8.10188086525425
1902	chr1	+	ENSG00000053372.4	protein_coding,	protein_coding	5.9631	2.55211	1972	19578033	19586622	8590	protein_coding	KNOWN	MRTO4	protein_coding	MRTO4-001	19578033	1	682	4.257605	682	1	0	NA	NA	NA	NA	NA	NA	NA	NA	NA	NA	1	341	4	0.133333333	0.166666667	0.066666667	30	NA	NA	NA	+	0.435912817	680	2.09004210973033	-2.55031285442037	7.98746834569878
1903	chr1	-	ENSG00000127463.8	protein_coding,	protein_coding	65.751	48.5987	1973	19542158	19578046	35889	protein_coding	KNOWN	KIAA0090	protein_coding	KIAA0090-003	19578046	1	683	57.17485	683	1	1	-328	4	0.133333333	0.166666667	0.066666667	30	NA	NA	NA	+	0	NA	NA	NA	NA	NA	NA	NA	NA	NA	NA	0.531893621	681	5.83730877057389	-2.53017233128325	8.17368686310421
1904	chr1	+	ENSG00000053372.4	processed_transcript,	protein_coding	103.413	51.9653	1974	19578329	19582546	4218	protein_coding	KNOWN	MRTO4	processed_transcript	MRTO4-002	19578329	1	684	77.68915	684	1	0	NA	NA	NA	NA	NA	NA	NA	NA	NA	NA	1	45	4	0.133333333	0.166666667	0.066666667	30	NA	NA	NA	+	0.453509298	682	6.2796412220377	-3.17503834415416	5.83480085716458
1952	chr1	+	ENSG00000158747.8	protein_coding,	protein_coding	0.104616	0	2026	19970208	19983404	13197	protein_coding	KNOWN	NBL1	protein_coding	NBL1-005	19970208	1	701	0.052308	701	1	1	-522	5	0.266666667	0.1	0.066666667	30	NA	NA	NA	+	4	518.5|692|1038.5|1476	5|4|4|4	0.103448275862069|0|0.24|0.115384615384615	0.172413793103448|0.25|0.04|0.153846153846154	0|0.0833333333333333|0|0	29|24|25|26	NA|NA|5|NA	NA|NA|5|NA	NA|NA|1|NA	-|-|+|-	0.50169966	699	-4.25682458024902	-4.60058161040177	3.24761557121785
2015	chr1	+	ENSG00000158828.5	protein_coding,	protein_coding	126.69	72.708	2090	20959948	20978004	18057	protein_coding	KNOWN	PINK1	protein_coding	PINK1-001	20959948	1	728	99.699	728	1	0	NA	NA	NA	NA	NA	NA	NA	NA	NA	NA	0	NA	NA	NA	NA	NA	NA	NA	NA	NA	NA	0.445310938	726	6.63950712907677	-3.18156818672074	4.71411064269209
2024	chr1	-	ENSG00000244038.2	protein_coding,	protein_coding	345.964	248.912	2099	20978547	20987898	9352	protein_coding	KNOWN	DDOST	protein_coding	DDOST-201	20987898	1	731	297.438	731	1	0	NA	NA	NA	NA	NA	NA	NA	NA	NA	NA	0	NA	NA	NA	NA	NA	NA	NA	NA	NA	NA	0.556488702	729	8.2164451643655	-1.33090789850724	7.61480955437185
2190	chr1	+	ENSG00000218510.3	processed_transcript,processed_transcript,	processed_transcript	7.84619	7.00473	2272	22352027	22357713	5687	processed_transcript	NOVEL	RP1-224A6.4	processed_transcript	RP1-224A6.4-201	22352027	1	782	14.85092	782	1	0	NA	NA	NA	NA	NA	NA	NA	NA	NA	NA	0	NA	NA	NA	NA	NA	NA	NA	NA	NA	NA	0.49590082	780	3.89248040223158	-3.50933955790487	3.88220735122189
2375	chr1	-	ENSG00000142661.12	processed_transcript,	protein_coding	0.104616	0.1086	2465	24408039	24434929	26891	protein_coding	KNOWN	MYOM3	processed_transcript	MYOM3-002	24434929	1	848	0.106608	848	1	1	-1352.5	4	0.095238095	0.095238095	0.19047619	21	NA	NA	NA	-	0	NA	NA	NA	NA	NA	NA	NA	NA	NA	NA	0.555688862	846	-3.22961239105604	-4.80720488270839	2.2521570611271
2377	chr1	-	ENSG00000142677.3	protein_coding,	protein_coding	3.55694	3.42091	2467	24446261	24469611	23351	protein_coding	KNOWN	IL22RA1	protein_coding	IL22RA1-001	24469611	1	849	3.488925	849	1	1	-69	6	0.125	0.0625	0.09375	32	NA	NA	NA	+	4	1973|1755|1647.5|157.5	4|6|4|4	0.107142857142857|0.147058823529412|0.222222222222222|0.0476190476190476	0.142857142857143|0.0588235294117647|0.148148148148148|0.0952380952380952	0.107142857142857|0.147058823529412|0.148148148148148|0.142857142857143	28|34|27|21	NA|NA|1|NA	NA|NA|7|NA	NA|NA|7|NA	+|+|+|+	0.49610078	847	1.80278258483781	-3.00789294004215	2.6807622723893
2405	chr1	+	ENSG00000001461.11	protein_coding,	protein_coding	75.428	68.1468	2497	24742304	24792800	50497	protein_coding	KNOWN	NIPAL3	protein_coding	NIPAL3-005	24742304	1	856	71.7874	856	1	1	-281.5	4	0.2	0.12	0	25	NA	NA	NA	+	0	NA	NA	NA	NA	NA	NA	NA	NA	NA	NA	0.482703459	854	6.16565874182283	-4.07538625408942	5.25454661574205
2409	chr1	-	ENSG00000001460.12	processed_transcript,	protein_coding	0.156924	0.271501	2501	24683495	24743424	59930	protein_coding	KNOWN	C1orf201	processed_transcript	C1orf201-004	24743424	1	857	0.2142125	857	1	0	NA	NA	NA	NA	NA	NA	NA	NA	NA	NA	1	1401.5	4	0.2	0.12	0	25	NA	NA	NA	+	0.447910418	855	-2.22288542636857	-4.42606705171952	5.5763632912107
2410	chr1	+	ENSG00000001461.11	protein_coding,	protein_coding	2.35386	1.57471	2502	24746038	24780587	34550	protein_coding	KNOWN	NIPAL3	protein_coding	NIPAL3-201	24746038	1	858	1.964285	858	1	0	NA	NA	NA	NA	NA	NA	NA	NA	NA	NA	0	NA	NA	NA	NA	NA	NA	NA	NA	NA	NA	0.48910218	856	0.974004266850582	-4.56258467024973	4.2989475673928
2466	chr1	-	ENSG00000117614.5	processed_transcript,	protein_coding	203.425	212.531	2560	25556800	25558993	2194	protein_coding	KNOWN	SYF2	processed_transcript	SYF2-002	25558993	1	878	207.978	878	1	0	NA	NA	NA	NA	NA	NA	NA	NA	NA	NA	0	NA	NA	NA	NA	NA	NA	NA	NA	NA	NA	0.457308538	876	7.70028711732601	-3.11631037175773	5.75905846935701
2502	chr1	-	ENSG00000188672.10	protein_coding,	protein_coding	0.156924	0	2597	25688803	25756683	67881	protein_coding	KNOWN	RHCE	protein_coding	RHCE-005	25756683	1	893	0.078462	893	1	2	-757|-1198.5	4|4	0.133333333333333|0.0476190476190476	0.0666666666666667|0.238095238095238	0.0333333333333333|0	30|21	NA|1	NA|2	NA|6	-|+	1	135.5	4	0.043478261	0.347826087	0	23	2	2	7	-	0.459708058	891	-3.67186207952786	-3.30446221941273	1.59795825230549
2622	chr1	+	ENSG00000142669.8	protein_coding,	protein_coding	1045.48	1672.61	2720	26606613	26607941	1329	protein_coding	KNOWN	SH3BGRL3	protein_coding	SH3BGRL3-002	26606613	1	931	1359.045	931	1	1	-113	5	0.117647059	0.205882353	0.058823529	34	NA	NA	NA	-	7	154|229.5|311.5|388|629|823.5|1351	4|4|5|5|4|5|4	0.0416666666666667|0.0434782608695652|0.0967741935483871|0.136363636363636|0.181818181818182|0.0606060606060606|0.107142857142857	0.208333333333333|0.304347826086957|0.0645161290322581|0|0.0454545454545455|0.0606060606060606|0.214285714285714	0.125|0.0869565217391304|0.193548387096774|0.0454545454545455|0.0909090909090909|0.121212121212121|0.142857142857143	24|23|31|22|22|33|28	1|4|NA|NA|5|NA|7	4|3|NA|NA|1|NA|3	5|3|NA|NA|2|NA|5	-|-|-|-|-|+|-	0.527294541	929	10.4083775113355	-3.17895273077195	6.32741336062061
2738	chr1	+	ENSG00000175793.9	protein_coding,	protein_coding	7111.89	8506.18	2842	27189633	27190947	1315	protein_coding	KNOWN	SFN	protein_coding	SFN-001	27189633	1	957	7809.035	957	1	1	-60.5	5	0.161290323	0.129032258	0.032258065	31	NA	NA	NA	-	3	843|1517|1878	6|4|4	0.075|0.111111111111111|0.1	0.125|0.166666666666667|0.15	0.075|0.0555555555555556|0.1	40|18|20	NA|3|1	NA|1|2	NA|2|5	-|+|+	0.50669866	955	12.9309285632814	-3.52254236139815	6.63555628667089
2745	chr1	-	ENSG00000142751.7	protein_coding,	protein_coding	4.6554	3.63811	2849	27212464	27216751	4288	protein_coding	KNOWN	GPN2	protein_coding	GPN2-003	27216751	1	959	4.146755	959	1	1	-564	4	0.15	0.05	0	20	NA	NA	NA	+	0	NA	NA	NA	NA	NA	NA	NA	NA	NA	NA	0.518096381	957	2.05198281195898	-3.06832602894494	7.26043921747316
2749	chr1	+	ENSG00000090273.8	protein_coding,	protein_coding	0.418463	0.325801	2854	27226729	27269429	42701	protein_coding	KNOWN	NUDC	protein_coding	NUDC-003	27226729	1	962	0.372132	962	1	0	NA	NA	NA	NA	NA	NA	NA	NA	NA	NA	0	NA	NA	NA	NA	NA	NA	NA	NA	NA	NA	0.483703259	960	-1.42611364031104	-3.40938553876416	4.75766046907449
2762	chr1	+	ENSG00000253368.2	protein_coding,	protein_coding	18.4124	11.403	2867	27320198	27327147	6950	protein_coding	KNOWN	TRNP1	protein_coding	TRNP1-001	27320198	1	970	14.9077	970	1	3	-1777|-1084.5|-118.5	4|6|2	0.136363636363636|0.102564102564103|0	0.136363636363636|0.0769230769230769|0.0434782608695652	0.0454545454545455|0.0512820512820513|0	22|39|23	NA|NA|NA	NA|NA|NA	NA|NA|NA	-|-|+	1	741	4	0.041666667	0.208333333	0	24	NA	NA	NA	-	0.526894621	968	3.89798578681112	-2.67375726627735	5.9408983973464
2770	chr1	-	ENSG00000090020.5	protein_coding,	protein_coding	0.627695	0.543002	2875	27431942	27481089	49148	protein_coding	KNOWN	SLC9A1	protein_coding	SLC9A1-002	27481089	1	973	0.5853485	973	1	0	NA	NA	NA	NA	NA	NA	NA	NA	NA	NA	0	NA	NA	NA	NA	NA	NA	NA	NA	NA	NA	0.49130174	971	-0.772632274427648	-4.69832335100015	7.37864290937154
2840	chr1	-	ENSG00000126709.10	protein_coding,	protein_coding	29.2401	38.4446	2953	27992577	27998709	6133	protein_coding	KNOWN	IFI6	protein_coding	IFI6-002	27998709	1	1003	33.84235	1003	1	0	NA	NA	NA	NA	NA	NA	NA	NA	NA	NA	0	NA	NA	NA	NA	NA	NA	NA	NA	NA	NA	0.478304339	1001	5.08075784702228	-2.57847347984408	4.21753673594433
2853	chr1	+	ENSG00000117758.8	protein_coding,	protein_coding	13.5477	37.3585	2967	28099746	28144419	44674	protein_coding	KNOWN	STX12	protein_coding	STX12-002	28099746	1	1011	25.4531	1011	1	1	-1066.5	4	0	0	0.157894737	19	NA	NA	NA	+	1	370	4	0.107142857	0.357142857	0.035714286	28	NA	NA	NA	-	0.434513097	1009	4.66976947151312	-2.46898644962264	6.39981954716404
2865	chr1	+	ENSG00000130775.11	protein_coding,protein_coding,	protein_coding	0.99385	1.68331	2979	28199055	28213196	14142	protein_coding	KNOWN	C1orf38	protein_coding	C1orf38-201	28199055	1	1016	2.67716	1016	1	2	-110|-40	9|6	0.0428571428571429|0.0476190476190476	0.242857142857143|0.261904761904762	0.1|0.0714285714285714	70|42	NA|NA	NA|NA	NA|NA	+|+	0	NA	NA	NA	NA	NA	NA	NA	NA	NA	NA	0.51069786	1014	1.42070336397257	-2.92010103578272	0.874951150584377
2874	chr1	-	ENSG00000117748.5	protein_coding,	protein_coding	17.157	28.0189	2990	28223516	28241099	17584	protein_coding	KNOWN	RPA2	protein_coding	RPA2-003	28241099	1	1017	22.58795	1017	1	1	-1621	7	0.229166667	0.020833333	0.041666667	48	NA	NA	NA	-	0	NA	NA	NA	NA	NA	NA	NA	NA	NA	NA	0.472705459	1015	4.49748143781682	-2.11517238401896	4.98475094864039
2879	chr1	+	ENSG00000130768.7	protein_coding,protein_coding,	protein_coding	0.575387	0.271501	2995	28261550	28282991	21442	protein_coding	KNOWN	SMPDL3B	protein_coding	SMPDL3B-002	28261550	1	1018	0.846888	1018	1	0	NA	NA	NA	NA	NA	NA	NA	NA	NA	NA	1	701.5	4	0.12	0.04	0.12	25	NA	NA	NA	+	0.483903219	1016	-0.23975690753605	-3.68375230307264	1.6153908635352
2897	chr1	-	ENSG00000228589.2	retrotransposed,	pseudogene	0	0.162901	3013	28421582	28422833	1252	pseudogene	KNOWN	RP5-1053E7.1	retrotransposed	RP5-1053E7.1-201	28422833	1	1027	0.0814505	1027	1	0	NA	NA	NA	NA	NA	NA	NA	NA	NA	NA	0	NA	NA	NA	NA	NA	NA	NA	NA	NA	NA	0.461707658	1025	-3.61793263472797	-3.70617280091901	2.35093452313186
2926	chr1	+	ENSG00000204138.7	protein_coding,	protein_coding	1.51693	1.52041	3042	28764682	28826820	62139	protein_coding	KNOWN	PHACTR4	protein_coding	PHACTR4-004	28764682	1	1041	1.51867	1041	1	0	NA	NA	NA	NA	NA	NA	NA	NA	NA	NA	0	NA	NA	NA	NA	NA	NA	NA	NA	NA	NA	0.411517696	1039	0.602808412904012	-3.74820454885223	4.20913721695363
2937	chr1	+	ENSG00000201808.1	snoRNA,	snoRNA	0.0523079	0.0543002	3053	28833878	28834083	206	snoRNA	KNOWN	SNORA73A	snoRNA	SNORA73A-201	28833878	1	1051	0.05330405	1051	1	0	NA	NA	NA	NA	NA	NA	NA	NA	NA	NA	0	NA	NA	NA	NA	NA	NA	NA	NA	NA	NA	0.478504299	1049	-4.22961103778577	-6.35484802417042	5.51101083970685
2938	chr1	+	ENSG00000200087.1	snoRNA,	snoRNA	0.0523079	0	3054	28835071	28835274	204	snoRNA	KNOWN	SNORA73B	snoRNA	SNORA73B-201	28835071	1	1052	0.02615395	1052	1	0	NA	NA	NA	NA	NA	NA	NA	NA	NA	NA	0	NA	NA	NA	NA	NA	NA	NA	NA	NA	NA	0.474105179	1050	-5.25682733832889	-6.07650543440518	4.26537281796573
2939	chr1	+	ENSG00000180198.9	protein_coding,	protein_coding	0.313847	0.217201	3055	28836589	28862538	25950	protein_coding	KNOWN	RCC1	protein_coding	RCC1-005	28836589	1	1053	0.265524	1053	1	0	NA	NA	NA	NA	NA	NA	NA	NA	NA	NA	0	NA	NA	NA	NA	NA	NA	NA	NA	NA	NA	0.462107578	1051	-1.91308582664092	-5.79441729543403	3.72804523186263
2960	chr1	-	ENSG00000221539.1	snoRNA,	snoRNA	0.418463	0	3077	28905261	28905334	74	snoRNA	KNOWN	SNORD99	snoRNA	SNORD99-201	28905334	1	1061	0.2092315	1061	1	0	NA	NA	NA	NA	NA	NA	NA	NA	NA	NA	0	NA	NA	NA	NA	NA	NA	NA	NA	NA	NA	0.514097181	1059	-2.25682802784969	-5.94626025694573	2.86472024451965
2962	chr1	-	ENSG00000207314.1	snoRNA,	snoRNA	0.156924	0.1086	3079	28906893	28907024	132	snoRNA	KNOWN	SNORA44	snoRNA	SNORA44-201	28907024	1	1063	0.132762	1063	1	0	NA	NA	NA	NA	NA	NA	NA	NA	NA	NA	0	NA	NA	NA	NA	NA	NA	NA	NA	NA	NA	0.51209758	1061	-2.91308582664092	-6.09611023430976	6.65515638614773
2964	chr1	-	ENSG00000207070.1	snoRNA,	snoRNA	0.0523079	0	3081	28907432	28907566	135	snoRNA	KNOWN	SNORA16A	snoRNA	SNORA16A-201	28907566	1	1065	0.02615395	1065	1	0	NA	NA	NA	NA	NA	NA	NA	NA	NA	NA	0	NA	NA	NA	NA	NA	NA	NA	NA	NA	NA	0.514497101	1063	-5.25682733832889	-5.47277748282439	5.82664881019496
3029	chr1	-	ENSG00000116353.8	processed_transcript,	protein_coding	0.156924	0.1086	3146	29520323	29529713	9391	protein_coding	KNOWN	MECR	processed_transcript	MECR-015	29529713	1	1086	0.132762	1086	1	0	NA	NA	NA	NA	NA	NA	NA	NA	NA	NA	1	129.5	4	0.16	0.16	0.08	25	7	2	4	+	0.486102779	1084	-2.91308582664092	-4.66134621286875	2.86384847977857
3088	chr1	-	ENSG00000134644.10	protein_coding,	protein_coding	0	0.0543002	3208	31409571	31426591	17021	protein_coding	KNOWN	PUM1	protein_coding	PUM1-022	31426591	1	1114	0.0271501	1114	1	0	NA	NA	NA	NA	NA	NA	NA	NA	NA	NA	1	1053	5	0.058823529	0.088235294	0	34	NA	NA	NA	+	0.397920416	1112	-5.20289867796098	-5.73174287191675	4.18602078885024
3111	chr1	-	ENSG00000215900.3	processed_pseudogene,	pseudogene	0.26154	0.1086	3233	31567839	31568405	567	pseudogene	KNOWN	SEPW1P	processed_pseudogene	SEPW1P-001	31568405	1	1120	0.18507	1120	1	0	NA	NA	NA	NA	NA	NA	NA	NA	NA	NA	0	NA	NA	NA	NA	NA	NA	NA	NA	NA	NA	0.465306939	1118	-2.43385704278513	-5.55178408376705	0.916206037688238
3148	chr1	-	ENSG00000229167.1	processed_transcript,	processed_transcript	0	0.0543002	3270	32037186	32041174	3989	processed_transcript	PUTATIVE	RP11-73M7.1	processed_transcript	RP11-73M7.1-001	32041174	1	1134	0.0271501	1134	1	1	-408.5	4	0.086956522	0.043478261	0.130434783	23	4	2	3	-	0	NA	NA	NA	NA	NA	NA	NA	NA	NA	NA	0.549890022	1132	-5.20289867796098	-3.81364141316965	1.8116132396505
3174	chr1	-	ENSG00000084636.11	processed_transcript,	protein_coding	0.366155	0.162901	3296	32118101	32121031	2931	protein_coding	KNOWN	COL16A1	processed_transcript	COL16A1-002	32121031	1	1138	0.264528	1138	1	2	-157|-1841	4|4	0.107142857142857|0.0357142857142857	0.142857142857143|0.142857142857143	0.107142857142857|0.214285714285714	28|28	NA|NA	NA|NA	NA|NA	-|-	0	NA	NA	NA	NA	NA	NA	NA	NA	NA	NA	0.543091382	1136	-1.91850765677051	-5.13705110611385	2.34310816523772
3267	chr1	-	ENSG00000203325.3	processed_transcript,	processed_transcript	0	0.0543002	3389	32517892	32539075	21184	processed_transcript	NOVEL	RP11-277A4.4	processed_transcript	RP11-277A4.4-001	32539075	1	1152	0.0271501	1152	1	1	-1287	4	0.090909091	0.045454545	0.136363636	22	1	7	1	+	0	NA	NA	NA	NA	NA	NA	NA	NA	NA	NA	0.50689862	1150	-5.20289867796098	-4.42296907305369	3.46010639568278
3280	chr1	+	ENSG00000084652.10	protein_coding,	protein_coding	15.9016	7.87353	3402	32645666	32663886	18221	protein_coding	KNOWN	TXLNA	protein_coding	TXLNA-002	32645666	1	1158	11.887565	1158	1	1	-89	5	0.047619048	0.214285714	0.071428571	42	NA	NA	NA	+	0	NA	NA	NA	NA	NA	NA	NA	NA	NA	NA	0.479904019	1156	3.57138132450496	-2.47058475652485	6.55534907148724
3285	chr1	+	ENSG00000160050.10	nonsense_mediated_decay,	protein_coding	2.56309	2.17201	3407	32666245	32670984	4740	protein_coding	KNOWN	CCDC28B	nonsense_mediated_decay	CCDC28B-005	32666245	1	1159	2.36755	1159	1	2	-1880.5|-910.5	4|4	0.148148148148148|0.130434782608696	0.0740740740740741|0.0434782608695652	0.111111111111111|0.130434782608696	27|23	NA|NA	NA|NA	NA|NA	+|+	4	12|322|392|1335.5	4|4|4|5	0.192307692307692|0.0416666666666667|0.0384615384615385|0.0571428571428571	0.0769230769230769|0.0833333333333333|0.0384615384615385|0.228571428571429	0|0.166666666666667|0.153846153846154|0.142857142857143	26|24|26|35	6|NA|NA|NA	4|NA|NA|NA	4|NA|NA|NA	+|-|-|-	0.523895221	1157	1.24339489411619	-3.62383405089742	3.07175338565289
3307	chr1	-	ENSG00000160055.15	protein_coding,	protein_coding	26.0493	14.5525	3429	32681697	32687972	6276	protein_coding	KNOWN	TMEM234	protein_coding	TMEM234-201	32687972	1	1167	20.3009	1167	1	1	-285	4	0.05	0.15	0.05	20	NA	NA	NA	+	0	NA	NA	NA	NA	NA	NA	NA	NA	NA	NA	0.50969806	1165	4.34347178272909	-3.24717602163846	6.24401073794811
3316	chr1	-	ENSG00000220785.3	processed_transcript,	pseudogene	0.0523079	0	3438	32697261	32707221	9961	pseudogene	KNOWN	MTMR9LP	processed_transcript	MTMR9LP-003	32707221	1	1171	0.02615395	1171	1	0	NA	NA	NA	NA	NA	NA	NA	NA	NA	NA	2	1772.5|240.5	4|5	0.105263157894737|0.0344827586206897	0.105263157894737|0.137931034482759	0.105263157894737|0.137931034482759	19|29	3|NA	3|NA	1|NA	+|-	0.49510098	1169	-5.25682733832889	-5.18873279032936	1.20785911856996
3344	chr1	+	ENSG00000116478.7	processed_transcript,	protein_coding	0.366155	0.162901	3466	32797137	32798680	1544	protein_coding	KNOWN	HDAC1	processed_transcript	HDAC1-009	32797137	1	1177	0.264528	1177	1	0	NA	NA	NA	NA	NA	NA	NA	NA	NA	NA	3	532|721|1029.5	6|4|4	0.210526315789474|0.0769230769230769|0.185185185185185	0.0789473684210526|0.115384615384615|0.185185185185185	0.0789473684210526|0.307692307692308|0.111111111111111	38|26|27	NA|3|6	NA|7|7	NA|4|2	-|+|+	0.486502699	1175	-1.91850765677051	-5.52496492630345	1.9695082433919
3366	chr1	+	ENSG00000254553.1	nonsense_mediated_decay,	protein_coding	0.0523079	0	3488	32930658	33066393	135736	protein_coding	NOVEL	RP1-27O5.3	nonsense_mediated_decay	RP1-27O5.3-001	32930658	1	1188	0.02615395	1188	1	0	NA	NA	NA	NA	NA	NA	NA	NA	NA	NA	0	NA	NA	NA	NA	NA	NA	NA	NA	NA	NA	0.467506499	1186	-5.25682733832889	-2.42029465839082	1.40187806971489
3367	chr1	+	ENSG00000215897.4	protein_coding,	protein_coding	0.0523079	0	3489	32930670	32953461	22792	protein_coding	KNOWN	ZBTB8B	protein_coding	ZBTB8B-001	32930670	1	1189	0.02615395	1189	1	0	NA	NA	NA	NA	NA	NA	NA	NA	NA	NA	0	NA	NA	NA	NA	NA	NA	NA	NA	NA	NA	0.468306339	1187	-5.25682733832889	-2.44757966605624	1.31579837671677
3472	chr1	+	ENSG00000142920.11	protein_coding,protein_coding,protein_coding,	protein_coding	0.523079	0.325801	3597	33546714	33585995	39282	protein_coding	KNOWN	ADC	protein_coding	ADC-002	33546714	1	1217	1.27332	1217	1	1	-1.5	4	0	0.210526316	0.052631579	19	NA	NA	NA	+	3	974.5|1043|1255.5	4|4|4	0.08|0.205882352941176|0.0952380952380952	0.08|0.117647058823529|0.0476190476190476	0.2|0.0588235294117647|0.142857142857143	25|34|21	1|NA|NA	7|NA|NA	3|NA|NA	+|-|+	0.459708058	1215	0.348595030706419	-2.24661454293325	3.56442035845487
3493	chr1	-	ENSG00000116525.7	processed_transcript,	protein_coding	8.47388	4.28972	3618	33646856	33647660	805	protein_coding	KNOWN	TRIM62	processed_transcript	TRIM62-005	33647660	1	1218	6.3818	1218	1	2	-78.5|-788	4|4	0.0526315789473684|0.0833333333333333	0.105263157894737|0.0833333333333333	0|0.208333333333333	19|24	NA|1	NA|5	NA|6	+|+	7	1233.5|1199.5|1096.5|1065|224|189.5|82	4|4|5|4|4|4|6	0|0.105263157894737|0.037037037037037|0.1|0.0416666666666667|0.148148148148148|0.075	0.2|0.105263157894737|0.148148148148148|0.15|0.0833333333333333|0.0740740740740741|0.175	0.12|0|0.0740740740740741|0|0.0833333333333333|0.111111111111111|0.15	25|19|27|20|24|27|40	NA|NA|NA|NA|NA|NA|NA	NA|NA|NA|NA|NA|NA|NA	NA|NA|NA|NA|NA|NA|NA	-|-|-|-|+|+|-	0.459108178	1216	2.67396339653176	-2.37020600163503	3.02905457068811
3504	chr1	-	ENSG00000134686.11	processed_transcript,	protein_coding	0.104616	0	3629	33796965	33800857	3893	protein_coding	KNOWN	PHC2	processed_transcript	PHC2-008	33800857	1	1223	0.052308	1223	1	1	-651	2	0.0625	0	0	16	NA	NA	NA	+	0	NA	NA	NA	NA	NA	NA	NA	NA	NA	NA	0.446510698	1221	-4.25682458024902	-6.15657564289505	7.00657566535903
3521	chr1	+	ENSG00000121903.8	protein_coding,	protein_coding	5.33541	3.14941	3646	33938232	33961991	23760	protein_coding	KNOWN	ZSCAN20	protein_coding	ZSCAN20-201	33938232	1	1230	4.24241	1230	1	0	NA	NA	NA	NA	NA	NA	NA	NA	NA	NA	2	71.5|236.5	4|4	0.037037037037037|0.2	0.148148148148148|0.12	0.111111111111111|0.12	27|25	NA|NA	NA|NA	NA|NA	+|+	0.482503499	1228	2.08488405424503	-2.86651007941269	5.65053328492895
3545	chr1	-	ENSG00000121904.12	protein_coding,	protein_coding	0.366155	0.162901	3670	33979613	34630875	651263	protein_coding	KNOWN	CSMD2	protein_coding	CSMD2-201	34630875	1	1237	0.264528	1237	1	2	-644|-964	3|4	0.0555555555555556|0.05	0|0	0.0555555555555556|0.15	18|20	NA|NA	NA|NA	NA|NA	+|-	5	1396|1041.5|846.5|448|416.5	4|7|4|4|5	0.153846153846154|0.132075471698113|0.157894736842105|0.136363636363636|0	0.0769230769230769|0.0377358490566038|0.105263157894737|0.136363636363636|0.16	0.153846153846154|0.150943396226415|0|0.0454545454545455|0.16	26|53|19|22|25	6|NA|NA|1|NA	6|NA|NA|3|NA	1|NA|NA|3|NA	+|-|+|+|+	0.521695661	1235	-1.91850765677051	-3.62028147167804	1.05469523224802
3551	chr1	+	ENSG00000189280.3	protein_coding,	protein_coding	231.672	166.81	3676	35220648	35224113	3466	protein_coding	KNOWN	GJB5	protein_coding	GJB5-001	35220648	1	1242	199.241	1242	1	0	NA	NA	NA	NA	NA	NA	NA	NA	NA	NA	2	441|546	4|5	0.0769230769230769|0.0555555555555556	0.230769230769231|0.0555555555555556	0.153846153846154|0.138888888888889	26|36	NA|NA	NA|NA	NA|NA	+|-	0.477304539	1240	7.63837074687066	-2.74547368739308	6.75106125039733
3552	chr1	+	ENSG00000189433.5	protein_coding,	protein_coding	154.256	126.628	3677	35225342	35229325	3984	protein_coding	KNOWN	GJB4	protein_coding	GJB4-001	35225342	1	1243	140.442	1243	1	0	NA	NA	NA	NA	NA	NA	NA	NA	NA	NA	2	143|1033.5	5|5	0.166666666666667|0.111111111111111	0.166666666666667|0.148148148148148	0.1|0.0740740740740741	30|27	NA|NA	NA|NA	NA|NA	+|-	0.547490502	1241	7.13383063631777	-3.26370862967215	5.19372229395005
3555	chr1	+	ENSG00000188910.6	protein_coding,	protein_coding	37.8709	29.2678	3680	35247879	35251970	4092	protein_coding	KNOWN	GJB3	protein_coding	GJB3-001	35247879	1	1245	33.56935	1245	1	3	-953.5|-470|-181.5	3|5|5	0.0952380952380952|0.0882352941176471|0.129032258064516	0.19047619047619|0.235294117647059|0.0967741935483871	0.0476190476190476|0.0588235294117647|0.161290322580645	21|34|31	NA|NA|NA	NA|NA|NA	NA|NA|NA	+|+|+	1	584.5	4	0.19047619	0.047619048	0.047619048	21	NA	NA	NA	-	0.520895821	1243	5.06907269743205	-3.24170702819543	6.25451744675048
3579	chr1	-	ENSG00000163867.11	processed_transcript,	protein_coding	20.2955	67.7667	3704	35451766	35497312	45547	protein_coding	KNOWN	ZMYM6	processed_transcript	ZMYM6-004	35497312	1	1254	44.0311	1254	1	0	NA	NA	NA	NA	NA	NA	NA	NA	NA	NA	0	NA	NA	NA	NA	NA	NA	NA	NA	NA	NA	0.384923015	1252	5.46045098151333	-2.82400411351357	5.10153014369139
3616	chr1	-	ENSG00000142687.11	processed_transcript,	protein_coding	0.156924	0.217201	3744	35908863	35915607	6745	protein_coding	KNOWN	KIAA0319L	processed_transcript	KIAA0319L-019	35915607	1	1268	0.1870625	1268	1	1	-1503.5	4	0.173913043	0	0.173913043	23	NA	NA	NA	-	0	NA	NA	NA	NA	NA	NA	NA	NA	NA	NA	0.433513297	1266	-2.41840772116399	-6.1463204460067	1.94183724161692
3627	chr1	-	ENSG00000142687.11	protein_coding,	protein_coding	19.5632	32.4172	3755	35944661	36023004	78344	protein_coding	KNOWN	KIAA0319L	protein_coding	KIAA0319L-008	36023004	1	1270	25.9902	1270	1	5	-68|-119.5|-503.5|-1652.5|-1879	4|4|4|4|5	0.111111111111111|0.111111111111111|0.185185185185185|0.0476190476190476|0.107142857142857	0.0555555555555556|0.111111111111111|0.148148148148148|0.0476190476190476|0.0357142857142857	0|0.0740740740740741|0.037037037037037|0.0952380952380952|0.178571428571429	18|27|27|21|28	NA|NA|NA|NA|NA	NA|NA|NA|NA|NA	NA|NA|NA|NA|NA	-|+|-|-|+	1	252.5	5	0.172413793	0.172413793	0.034482759	29	NA	NA	NA	-	0.590081984	1268	4.69989583057889	-2.72720756751702	5.05161336399334
3640	chr1	+	ENSG00000116819.6	protein_coding,	protein_coding	0.0523079	0	3769	36038971	36060929	21959	protein_coding	KNOWN	TFAP2E	protein_coding	TFAP2E-001	36038971	1	1276	0.02615395	1276	1	3	-1842.5|-948|-208.5	4|4|5	0.24|0.05|0.12	0.04|0|0.04	0.08|0.25|0.16	25|20|25	4|1|NA	1|2|NA	7|3|NA	+|+|-	3	696.5|1060|1521.5	4|4|5	0.173913043478261|0.1|0.162162162162162	0.0869565217391304|0.15|0.135135135135135	0.0869565217391304|0.15|0.135135135135135	23|20|37	2|4|NA	4|2|NA	5|2|NA	-|+|+	0.48830234	1274	-5.25682733832889	-3.41245445474417	1.2892123963148
3652	chr1	-	ENSG00000092853.8	protein_coding,protein_coding,protein_coding,	protein_coding	1.15077	0.434402	3781	36202006	36235529	33524	protein_coding	KNOWN	CLSPN	protein_coding	CLSPN-005	36235529	1	1283	2.377758	1283	1	0	NA	NA	NA	NA	NA	NA	NA	NA	NA	NA	0	NA	NA	NA	NA	NA	NA	NA	NA	NA	NA	0.453109378	1281	1.24960189003478	-2.11329846300355	3.6561240304494
3670	chr1	-	ENSG00000242815.1	processed_transcript,	processed_transcript	0.0523079	0	3799	36546712	36547923	1212	processed_transcript	NOVEL	RP4-665N4.4	processed_transcript	RP4-665N4.4-001	36547923	1	1290	0.02615395	1290	1	1	-1739	4	0.076923077	0	0.115384615	26	NA	NA	NA	+	0	NA	NA	NA	NA	NA	NA	NA	NA	NA	NA	0.550289942	1288	-5.25682733832889	-5.97319709296672	1.66099521976001
3705	chr1	+	ENSG00000214193.5	protein_coding,protein_coding,	protein_coding	2.51078	4.23542	3835	36771994	36786948	14955	protein_coding	KNOWN	SH3D21	protein_coding	SH3D21-202	36771994	1	1299	6.7462	1299	1	0	NA	NA	NA	NA	NA	NA	NA	NA	NA	NA	6	100.5|446|535.5|1025|1311|1839	4|5|5|6|4|3	0.0344827586206897|0.138888888888889|0.037037037037037|0.214285714285714|0.230769230769231|0.0555555555555556	0.103448275862069|0.222222222222222|0.222222222222222|0.0952380952380952|0.115384615384615|0.166666666666667	0.137931034482759|0.194444444444444|0.037037037037037|0.0476190476190476|0.0769230769230769|0.0555555555555556	29|36|27|42|26|18	NA|NA|NA|NA|NA|NA	NA|NA|NA|NA|NA|NA	NA|NA|NA|NA|NA|NA	-|-|+|+|-|+	0.485702859	1297	2.75407508958804	-3.18287775388392	3.41980123149511
3837	chr1	+	ENSG00000197982.10	protein_coding,	protein_coding	8.5785	5.15852	3974	38273419	38275121	1703	protein_coding	KNOWN	C1orf122	protein_coding	C1orf122-003	38273419	1	1336	6.86851	1336	1	0	NA	NA	NA	NA	NA	NA	NA	NA	NA	NA	3	707|818.5|1012	5|4|5	0.131578947368421|0.0740740740740741|0	0.131578947368421|0.185185185185185|0.0833333333333333	0.0526315789473684|0.0740740740740741|0.166666666666667	38|27|24	NA|NA|NA	NA|NA|NA	NA|NA|NA	+|+|+	0.465306939	1334	2.77999716618248	-2.48101776900343	3.4958417114139
3840	chr1	+	ENSG00000197982.10	processed_transcript,	protein_coding	16.6862	10.0455	3977	38274004	38275028	1025	protein_coding	KNOWN	C1orf122	processed_transcript	C1orf122-005	38274004	1	1338	13.36585	1338	1	0	NA	NA	NA	NA	NA	NA	NA	NA	NA	NA	3	122|233.5|427	5|4|5	0.131578947368421|0.0740740740740741|0	0.131578947368421|0.185185185185185|0.0833333333333333	0.0526315789473684|0.0740740740740741|0.166666666666667	38|27|24	NA|NA|NA	NA|NA|NA	NA|NA|NA	+|+|+	0.5114977	1336	3.74047968344411	-2.37918466691868	4.6206536384304
3847	chr1	-	ENSG00000188786.6	protein_coding,	protein_coding	13.3908	12.5977	3984	38279851	38325292	45442	protein_coding	KNOWN	MTF1	protein_coding	MTF1-001	38325292	1	1342	12.99425	1342	1	0	NA	NA	NA	NA	NA	NA	NA	NA	NA	NA	1	130	4	0.107142857	0.214285714	0.142857143	28	3	7	6	-	0.5064987	1340	3.69980146186361	-2.11892745002133	7.03931768401706
3892	chr1	+	ENSG00000228436.1	processed_transcript,	processed_transcript	0.104616	0.760203	4029	39325672	39385068	59397	processed_transcript	NOVEL	RP5-864K19.4	processed_transcript	RP5-864K19.4-001	39325672	1	1360	0.4324095	1360	1	3	-617|-484.5|-18.5	4|4|4	0.0909090909090909|0.0869565217391304|0.0869565217391304	0.0909090909090909|0.0869565217391304|0.173913043478261	0.0454545454545455|0.0869565217391304|0.0434782608695652	22|23|23	NA|NA|NA	NA|NA|NA	NA|NA|NA	+|-|-	0	NA	NA	NA	NA	NA	NA	NA	NA	NA	NA	0.459108178	1358	-1.20952987557906	-2.40646075615347	4.47824353959607
3927	chr1	+	ENSG00000127603.15	processed_transcript,	protein_coding	0.418463	1.086	4065	39680934	39726212	45279	protein_coding	KNOWN	MACF1	processed_transcript	MACF1-014	39680934	1	1379	0.7522315	1379	1	0	NA	NA	NA	NA	NA	NA	NA	NA	NA	NA	2	551|1615	4|4	0.136363636363636|0.166666666666667	0|0	0.0909090909090909|0.233333333333333	22|30	NA|NA	NA|NA	NA|NA	+|-	0.446310738	1376	-0.410751373802598	-5.33246932173042	6.46925996504484
3934	chr1	+	ENSG00000127603.15	retained_intron,	protein_coding	0.0523079	0.1086	4072	39749763	39751002	1240	protein_coding	KNOWN	MACF1	retained_intron	MACF1-018	39749763	1	1381	0.08045395	1381	1	0	NA	NA	NA	NA	NA	NA	NA	NA	NA	NA	0	NA	NA	NA	NA	NA	NA	NA	NA	NA	NA	0.391521696	1378	-3.635692935942	-6.00064645649535	3.39872604555397
3951	chr1	+	ENSG00000127603.15	processed_transcript,	protein_coding	0.0523079	0.271501	4092	39934315	39952659	18345	protein_coding	KNOWN	MACF1	processed_transcript	MACF1-008	39934315	1	1387	0.16190445	1387	1	0	NA	NA	NA	NA	NA	NA	NA	NA	NA	NA	0	NA	NA	NA	NA	NA	NA	NA	NA	NA	NA	0.421115777	1384	-2.62678545572802	-6.42749443369341	4.08133502521077
4123	chr1	+	ENSG00000117010.11	protein_coding,protein_coding,	protein_coding	0.99385	0.760203	4271	40997335	41010709	13375	protein_coding	KNOWN	ZNF684	protein_coding	ZNF684-004	40997335	1	1441	1.754053	1441	1	0	NA	NA	NA	NA	NA	NA	NA	NA	NA	NA	0	NA	NA	NA	NA	NA	NA	NA	NA	NA	NA	0.395120976	1438	0.810692340531771	-2.57503060145253	3.24426997313001
4145	chr1	+	ENSG00000066136.13	protein_coding,	protein_coding	5.75387	5.43002	4293	41175029	41237275	62247	protein_coding	KNOWN	NFYC	protein_coding	NFYC-004	41175029	1	1449	5.591945	1449	1	0	NA	NA	NA	NA	NA	NA	NA	NA	NA	NA	0	NA	NA	NA	NA	NA	NA	NA	NA	NA	NA	0.421515697	1446	2.48335017104642	-4.63601487986992	6.45803982536114
4185	chr1	-	ENSG00000010803.12	processed_transcript,	protein_coding	11.2985	7.33053	4335	41494256	41511508	17253	protein_coding	KNOWN	SCMH1	processed_transcript	SCMH1-010	41511508	1	1460	9.314515	1460	1	1	-907.5	5	0.28	0	0.08	25	NA	NA	NA	-	0	NA	NA	NA	NA	NA	NA	NA	NA	NA	NA	0.476104779	1457	3.21948065104441	-2.53267461975608	4.18217946567009
4235	chr1	-	ENSG00000066185.8	processed_transcript,	protein_coding	0.104616	0.1086	4386	42902092	42921682	19591	protein_coding	KNOWN	ZMYND12	processed_transcript	ZMYND12-003	42921682	1	1482	0.106608	1482	1	1	-836	4	0.153846154	0.076923077	0.115384615	26	1	7	4	-	1	170.5	4	0.333333333	0	0	21	3	5	1	+	0.461307738	1479	-3.22961239105604	-4.44794166795075	2.61954119164467
4239	chr1	+	ENSG00000127125.6	protein_coding,	protein_coding	10.5139	12.7063	4390	42922210	42923175	966	protein_coding	KNOWN	PPCS	protein_coding	PPCS-005	42922210	1	1485	11.6101	1485	1	1	-698.5	4	0.333333333	0	0	21	3	5	1	+	1	308	4	0.153846154	0.076923077	0.115384615	26	1	7	4	-	0.442511498	1482	3.5373084933512	-2.4618155070071	6.16546873903236
4257	chr1	-	ENSG00000236876.2	processed_pseudogene,	pseudogene	3.55694	6.57033	4408	42965876	42966067	192	pseudogene	KNOWN	TMSB4XP1	processed_pseudogene	TMSB4XP1-201	42966067	1	1489	5.063635	1489	1	0	NA	NA	NA	NA	NA	NA	NA	NA	NA	NA	0	NA	NA	NA	NA	NA	NA	NA	NA	NA	NA	0.436112777	1486	2.3401734152978	-6.71512580439586	1.82535662267484
4302	chr1	-	ENSG00000177868.7	protein_coding,	protein_coding	0	0.0543002	4458	43272723	43282475	9753	protein_coding	KNOWN	CCDC23	protein_coding	CCDC23-002	43282475	1	1503	0.0271501	1503	1	1	-267.5	9	0	0.215686275	0.039215686	51	NA	NA	NA	-	1	1575	4	0.090909091	0	0.045454545	22	NA	NA	NA	+	0.435512897	1500	-5.20289867796098	-3.61143791507728	4.11442916355868
4329	chr1	-	ENSG00000117394.12	protein_coding,protein_coding,	protein_coding	1081.94	2239.07	4485	43392269	43424539	32271	protein_coding	KNOWN	SLC2A1	protein_coding	SLC2A1-201	43424539	1	1514	3321.01	1514	1	1	-148	5	0.088235294	0.117647059	0.058823529	34	NA	NA	NA	+	3	1087.5|670|543	5|4|4	0.151515151515152|0|0.125	0.0606060606060606|0.272727272727273|0.25	0.181818181818182|0|0.0416666666666667	33|22|24	NA|NA|NA	NA|NA|NA	NA|NA|NA	-|+|-	0.534893021	1511	11.6974063516547	-2.40111655301603	6.36864869801522
4344	chr1	-	ENSG00000117395.5	processed_transcript,	protein_coding	62.2987	55.712	4500	43637112	43637953	842	protein_coding	KNOWN	EBNA1BP2	processed_transcript	EBNA1BP2-006	43637953	1	1521	59.00535	1521	1	2	-306.5|-388.5	9|7	0.30188679245283|0.0666666666666667	0.0377358490566038|0.2	0|0.0444444444444444	53|45	NA|NA	NA|NA	NA|NA	+|+	1	262.5	4	0.086956522	0.086956522	0.086956522	23	2	3	3	-	0.414317137	1518	5.88277386408294	-2.70258081192063	7.53665552309521
4356	chr1	+	ENSG00000179178.6	protein_coding,	protein_coding	0	0.1086	4513	43735665	43739673	4009	protein_coding	KNOWN	TMEM125	protein_coding	TMEM125-001	43735665	1	1527	0.0543	1527	1	1	-1302	4	0.045454545	0.181818182	0.045454545	22	NA	NA	NA	-	1	827	5	0.166666667	0.095238095	0.119047619	42	NA	NA	NA	-	0.461507698	1524	-4.20290399174509	-4.62173701509914	1.97963980423506
4377	chr1	-	ENSG00000234694.1	processed_transcript,	processed_transcript	0.0523079	0	4534	43820355	43824329	3975	processed_transcript	PUTATIVE	RP1-92O14.3	processed_transcript	RP1-92O14.3-001	43824329	1	1531	0.02615395	1531	1	1	-72	7	0.088235294	0.176470588	0.029411765	34	NA	NA	NA	-	0	NA	NA	NA	NA	NA	NA	NA	NA	NA	NA	0.530893821	1528	-5.25682733832889	-2.4491545376039	3.44328120963459
4477	chr1	+	ENSG00000117408.5	protein_coding,	protein_coding	3.45232	2.28061	4639	44412611	44433694	21084	protein_coding	KNOWN	IPO13	protein_coding	IPO13-001	44412611	1	1558	2.866465	1558	1	1	-1620	4	0.2	0	0.05	20	NA	NA	NA	-	2	551.5|1373.5	6|5	0.0930232558139535|0.103448275862069	0.162790697674419|0.172413793103448	0.0930232558139535|0.103448275862069	43|29	NA|NA	NA|NA	NA|NA	-|-	0.50229954	1555	1.51927266360492	-2.44286535584964	6.96331165544993
4539	chr1	+	ENSG00000230615.1	processed_transcript,	lincRNA	0.680003	0.271501	4703	44514049	44542084	28036	lincRNA	NOVEL	RP5-1198O20.4	processed_transcript	RP5-1198O20.4-004	44514049	1	1564	0.475752	1564	1	0	NA	NA	NA	NA	NA	NA	NA	NA	NA	NA	1	1014	5	0.153846154	0.076923077	0.115384615	26	NA	NA	NA	-	0.481503699	1561	-1.07171837347158	-4.30420567959631	3.10781270410604
4581	chr1	+	ENSG00000187147.9	protein_coding,	protein_coding	0.366155	0.271501	4746	44870866	45117395	246530	protein_coding	KNOWN	RNF220	protein_coding	RNF220-001	44870866	1	1580	0.318828	1580	1	0	NA	NA	NA	NA	NA	NA	NA	NA	NA	NA	4	1032.5|1198|1497|1896	6|4|5|4	0.128205128205128|0.0714285714285714|0|0.0454545454545455	0.0256410256410256|0.214285714285714|0.0357142857142857|0.181818181818182	0.128205128205128|0.25|0.142857142857143|0.136363636363636	39|28|28|22	NA|NA|NA|NA	NA|NA|NA|NA	NA|NA|NA|NA	+|+|-|+	0.386922615	1577	-1.64914976014086	-4.06327651056204	1.6461377611199
4647	chr1	+	ENSG00000200913.1	snoRNA,	snoRNA	0.156924	0	4812	45242162	45242265	104	snoRNA	KNOWN	SNORD46	snoRNA	SNORD46-201	45242162	1	1594	0.078462	1594	1	1	-696.5	5	0	0.322580645	0.129032258	31	NA	NA	NA	+	0	NA	NA	NA	NA	NA	NA	NA	NA	NA	NA	0.50029994	1591	-3.67186207952786	-5.03893093094155	6.46879095255746
4649	chr1	+	ENSG00000142937.7	processed_transcript,	protein_coding	0.0523079	0.1086	4814	45243222	45244335	1114	protein_coding	KNOWN	RPS8	processed_transcript	RPS8-007	45243222	1	1595	0.08045395	1595	1	1	-1756.5	5	0	0.322580645	0.129032258	31	NA	NA	NA	+	0	NA	NA	NA	NA	NA	NA	NA	NA	NA	NA	0.50789842	1592	-3.635692935942	-5.7627397679466	6.34044740640416
4650	chr1	+	ENSG00000202031.1	snoRNA,	snoRNA	0.470771	0.271501	4815	45243515	45243584	70	snoRNA	KNOWN	SNORD38A	snoRNA	SNORD38A-201	45243515	1	1596	0.371136	1596	1	0	NA	NA	NA	NA	NA	NA	NA	NA	NA	NA	0	NA	NA	NA	NA	NA	NA	NA	NA	NA	NA	0.515896821	1593	-1.42998014639178	-5.8350181014509	5.73811783433598
4651	chr1	+	ENSG00000142937.7	processed_transcript,	protein_coding	0.0523079	0.0543002	4816	45243575	45244411	837	protein_coding	KNOWN	RPS8	processed_transcript	RPS8-008	45243575	1	1597	0.05330405	1597	1	0	NA	NA	NA	NA	NA	NA	NA	NA	NA	NA	0	NA	NA	NA	NA	NA	NA	NA	NA	NA	NA	0.516696661	1594	-4.22961103778577	-5.74715807390112	5.55991837180377
4674	chr1	-	ENSG00000202444.1	snRNA,	snRNA	0.0523079	0	4839	45285555	45285669	115	snRNA	NOVEL	U5.11	snRNA	U5.11-201	45285669	1	1604	0.02615395	1604	1	0	NA	NA	NA	NA	NA	NA	NA	NA	NA	NA	0	NA	NA	NA	NA	NA	NA	NA	NA	NA	NA	0.537892422	1601	-5.25682733832889	-4.2050842361811	1.86613489241702
4678	chr1	-	ENSG00000070785.12	processed_transcript,	protein_coding	0	0.0543002	4844	45328676	45341294	12619	protein_coding	KNOWN	EIF2B3	processed_transcript	EIF2B3-009	45341294	1	1607	0.0271501	1607	1	1	-166	5	0.1875	0.0625	0.0625	32	NA	NA	NA	-	0	NA	NA	NA	NA	NA	NA	NA	NA	NA	NA	0.50909818	1604	-5.20289867796098	-6.23047872609148	1.38622933943172
4695	chr1	-	ENSG00000126107.9	protein_coding,	protein_coding	30.2863	18.2449	4862	45468212	45477001	8790	protein_coding	KNOWN	HECTD3	protein_coding	HECTD3-001	45477001	1	1613	24.2656	1613	1	2	-1038|-1758	4|4	0.25|0.125	0|0.125	0.0833333333333333|0.0833333333333333	24|24	NA|NA	NA|NA	NA|NA	-|+	3	1785.5|1510|924.5	4|4|5	0.142857142857143|0.166666666666667|0.162162162162162	0.0952380952380952|0.1|0.135135135135135	0.0952380952380952|0.166666666666667|0.0810810810810811	21|30|37	7|NA|NA	1|NA|NA	1|NA|NA	-|+|-	0.50929814	1610	4.60084062802976	-3.5208853530057	5.50823673341247
4704	chr1	+	ENSG00000126088.7	protein_coding,protein_coding,	protein_coding	448.54	435.542	4871	45477926	45481245	3320	protein_coding	KNOWN	UROD	protein_coding	UROD-201	45477926	1	1614	884.082	1614	1	1	-1849.5	5	0.162162162	0.135135135	0.081081081	37	NA	NA	NA	-	3	113|833|1558.5	4|4|5	0.25|0.125|0.137931034482759	0|0.125|0.206896551724138	0.0833333333333333|0.0833333333333333|0.0344827586206897	24|24|29	NA|NA|NA	NA|NA|NA	NA|NA|NA	-|+|+	0.569486103	1611	9.78803637783813	-3.30874452929126	5.06042554851109
4729	chr1	+	ENSG00000132773.7	protein_coding,	protein_coding	0.104616	0.0543002	4899	45805342	45809647	4306	protein_coding	KNOWN	TOE1	protein_coding	TOE1-001	45805342	1	1623	0.0794581	1623	1	0	NA	NA	NA	NA	NA	NA	NA	NA	NA	NA	2	117|217.5	4|6	0.15625|0.0512820512820513	0.09375|0.128205128205128	0.1875|0.205128205128205	32|39	NA|NA	NA|NA	NA|NA	-|-	0.453509298	1620	-3.65366189362219	-3.69678851238692	4.46278170731331
4751	chr1	-	ENSG00000132781.11	protein_coding,nonsense_mediated_decay,protein_coding,	protein_coding	0.784619	0.760203	4921	45794914	45806060	11147	protein_coding	KNOWN	MUTYH	protein_coding	MUTYH-002	45806060	1	1628	2.317233	1628	1	0	NA	NA	NA	NA	NA	NA	NA	NA	NA	NA	2	601|500.5	4|6	0.15625|0.0512820512820513	0.09375|0.128205128205128	0.1875|0.205128205128205	32|39	NA|NA	NA|NA	NA|NA	-|-	0.516296741	1625	1.21240311586608	-3.31878646919998	3.91944937310735
4758	chr1	+	ENSG00000132773.7	processed_transcript,	protein_coding	0	0.0543002	4928	45806968	45808531	1564	protein_coding	KNOWN	TOE1	processed_transcript	TOE1-005	45806968	1	1629	0.0271501	1629	1	2	-1509|-1408.5	4|6	0.15625|0.0512820512820513	0.09375|0.128205128205128	0.1875|0.205128205128205	32|39	NA|NA	NA|NA	NA|NA	-|-	0	NA	NA	NA	NA	NA	NA	NA	NA	NA	NA	0.49430114	1626	-5.20289867796098	-4.87755781617046	5.77499641435553
4771	chr1	-	ENSG00000236624.4	nonsense_mediated_decay,	protein_coding	1.46462	0.760203	4941	45959598	45965720	6123	protein_coding	KNOWN	CCDC163P	nonsense_mediated_decay	CCDC163P-002	45965720	1	1633	1.1124115	1633	1	0	NA	NA	NA	NA	NA	NA	NA	NA	NA	NA	1	1531.5	4	0	0.142857143	0.285714286	21	3	3	3	+	0.478904219	1630	0.15369056431289	-3.02188641533482	4.06277329594518
4772	chr1	+	ENSG00000132763.9	protein_coding,	protein_coding	0	0	4942	45965725	45976739	11015	protein_coding	KNOWN	MMACHC	protein_coding	MMACHC-001	45965725	1	1634	1.1114165	1634	1	1	-1536.5	4	0	0.142857143	0.285714286	21	3	3	3	+	0	NA	NA	NA	NA	NA	NA	NA	NA	NA	NA	0.518496301	1631	0.15239956369461	-3.09766546551034	3.96476326349786
4786	chr1	+	ENSG00000117448.9	processed_transcript,protein_coding,	protein_coding	72.4464	58.2641	4958	46016739	46035721	18983	protein_coding	KNOWN	AKR1A1	protein_coding	AKR1A1-002	46016739	1	1639	130.7105	1639	1	2	-1494|-39.5	5|4	0.236842105263158|0.105263157894737	0.0526315789473684|0.157894736842105	0.105263157894737|0	38|19	NA|NA	NA|NA	NA|NA	+|-	0	NA	NA	NA	NA	NA	NA	NA	NA	NA	NA	0.49510098	1636	7.03023122753761	-3.25404157828889	5.77841743526782
4826	chr1	-	ENSG00000159592.6	protein_coding,	protein_coding	59.1079	59.4044	5000	46092976	46152208	59233	protein_coding	KNOWN	GPBP1L1	protein_coding	GPBP1L1-001	46152208	1	1645	59.25615	1645	1	4	-71|-206|-420.5|-1800.5	4|4|4|4	0.125|0.0909090909090909|0.0526315789473684|0.238095238095238	0.0833333333333333|0.181818181818182|0.105263157894737|0.142857142857143	0.0833333333333333|0|0.105263157894737|0.0476190476190476	24|22|19|21	NA|NA|1|2	NA|NA|4|1	NA|NA|1|6	-|-|-|+	0	NA	NA	NA	NA	NA	NA	NA	NA	NA	NA	0.49630074	1642	5.88889298921991	-2.68484649472013	7.22820634319788
4832	chr1	-	ENSG00000159592.6	processed_transcript,processed_transcript,	protein_coding	2.82463	2.17201	5006	46126470	46153785	27316	protein_coding	KNOWN	GPBP1L1	processed_transcript	GPBP1L1-005	46153785	1	1647	4.99664	1647	1	2	-223.5|-637	4|4	0.238095238095238|0.0416666666666667	0.142857142857143|0.0833333333333333	0.0476190476190476|0.208333333333333	21|24	2|7	1|1	6|3	+|+	3	1506|1371|1156.5	4|4|4	0.125|0.0909090909090909|0.0526315789473684	0.0833333333333333|0.181818181818182|0.105263157894737	0.0833333333333333|0|0.105263157894737	24|22|19	NA|NA|1	NA|NA|4	NA|NA|1	-|-|-	0.450109978	1644	2.32095827792488	-3.9858046940325	3.4337000743166
4870	chr1	+	ENSG00000117472.4	processed_transcript,	protein_coding	1105.11	1349.25	5044	46646204	46651522	5319	protein_coding	KNOWN	TSPAN1	processed_transcript	TSPAN1-006	46646204	1	1663	1227.18	1663	1	0	NA	NA	NA	NA	NA	NA	NA	NA	NA	NA	1	225.5	5	0.057142857	0.057142857	0.257142857	35	NA	NA	NA	+	0.484503099	1660	10.2611311604448	-4.25930895535874	4.73172337701131
4884	chr1	+	ENSG00000171357.5	protein_coding,	protein_coding	4.6554	3.52951	5058	46669006	46686933	17928	protein_coding	KNOWN	C1orf190	protein_coding	C1orf190-001	46669006	1	1665	4.092455	1665	1	0	NA	NA	NA	NA	NA	NA	NA	NA	NA	NA	1	1958.5	6	0.324324324	0	0	37	NA	NA	NA	+	0.49710058	1662	2.03296655313589	-2.93436700776472	5.17593754833981
4925	chr1	+	ENSG00000117480.10	protein_coding,	protein_coding	11.7693	10.1541	5100	46859992	46876564	16573	protein_coding	KNOWN	FAAH	protein_coding	FAAH-201	46859992	1	1675	10.9617	1675	1	0	NA	NA	NA	NA	NA	NA	NA	NA	NA	NA	1	310	4	0.15	0.1	0.05	20	NA	NA	NA	+	0.481903619	1671	3.45439965152338	-3.15177230416712	2.10190080601473
4963	chr1	-	ENSG00000079277.13	protein_coding,protein_coding,	protein_coding	22.5447	22.5346	5139	47024371	47069927	45557	protein_coding	KNOWN	MKNK1	protein_coding	MKNK1-203	47069927	1	1683	45.0793	1683	1	0	NA	NA	NA	NA	NA	NA	NA	NA	NA	NA	0	NA	NA	NA	NA	NA	NA	NA	NA	NA	NA	0.5074985	1679	5.49439320812666	-1.83434913011406	6.10150608195306
4996	chr1	+	ENSG00000142973.8	protein_coding,protein_coding,	protein_coding	3.9754	16.3444	5175	47264718	47285085	20368	protein_coding	KNOWN	CYP4B1	protein_coding	CYP4B1-001	47264718	1	1695	20.3198	1695	1	0	NA	NA	NA	NA	NA	NA	NA	NA	NA	NA	0	NA	NA	NA	NA	NA	NA	NA	NA	NA	NA	0.407118576	1691	4.34481429717322	-5.50517275065647	2.12959492134661
5071	chr1	-	ENSG00000242267.1	processed_transcript,	pseudogene	0	0.0543002	5250	48630382	48648100	17719	pseudogene	KNOWN	RP5-1024N4.1	processed_transcript	RP5-1024N4.1-002	48648100	1	1730	0.0271501	1730	1	0	NA	NA	NA	NA	NA	NA	NA	NA	NA	NA	0	NA	NA	NA	NA	NA	NA	NA	NA	NA	NA	0.352929414	1726	-5.20289867796098	-4.87755781617046	1.54910034760284
5197	chr1	+	ENSG00000227070.1	processed_transcript,	processed_transcript	0.209232	0.217201	5378	51983981	52026633	42653	processed_transcript	NOVEL	RP11-191G24.1	processed_transcript	RP11-191G24.1-002	51983981	1	1793	0.2132165	1793	1	1	-1340.5	4	0.130434783	0.043478261	0.086956522	23	5	2	1	+	4	644.5|969.5|1022|1079	4|4|4|9	0.037037037037037|0.04|0|0.06	0.259259259259259|0.2|0.1875|0.2	0|0.12|0|0.02	27|25|16|50	NA|NA|1|NA	NA|NA|1|NA	NA|NA|1|NA	+|+|+|-	0.352929414	1789	-2.22960900788275	-4.57284869062624	3.33238512250722
5239	chr1	-	ENSG00000078618.13	processed_transcript,	protein_coding	2.87693	4.28972	5424	52254884	52306126	51243	protein_coding	KNOWN	NRD1	processed_transcript	NRD1-004	52306126	1	1808	3.583325	1808	1	0	NA	NA	NA	NA	NA	NA	NA	NA	NA	NA	0	NA	NA	NA	NA	NA	NA	NA	NA	NA	NA	0.405918816	1804	1.84129889887229	-5.80244656274881	3.64200210979278
5255	chr1	+	ENSG00000223390.1	processed_transcript,	processed_transcript	0.0523079	0	5440	52499063	52509951	10889	processed_transcript	NOVEL	RP11-91A18.4	processed_transcript	RP11-91A18.4-001	52499063	1	1816	0.02615395	1816	1	0	NA	NA	NA	NA	NA	NA	NA	NA	NA	NA	0	NA	NA	NA	NA	NA	NA	NA	NA	NA	NA	0.431713657	1812	-5.25682733832889	-3.85688353908677	3.5775794030059
5256	chr1	-	ENSG00000198841.3	protein_coding,	protein_coding	1.04616	1.2489	5441	52497775	52499488	1714	protein_coding	KNOWN	KTI12	protein_coding	KTI12-001	52499488	1	1817	1.14753	1817	1	0	NA	NA	NA	NA	NA	NA	NA	NA	NA	NA	0	NA	NA	NA	NA	NA	NA	NA	NA	NA	NA	0.418516297	1813	0.198531870663461	-4.0275455677065	6.72509146063726
5375	chr1	+	ENSG00000116171.11	protein_coding,	protein_coding	379.808	421.261	5567	53480640	53516785	36146	protein_coding	KNOWN	SCP2	protein_coding	SCP2-015	53480640	1	1861	400.5345	1861	1	0	NA	NA	NA	NA	NA	NA	NA	NA	NA	NA	0	NA	NA	NA	NA	NA	NA	NA	NA	NA	NA	0.408118376	1857	8.64578270415716	-3.33762314595707	5.91446755374645
5435	chr1	-	ENSG00000058799.8	processed_transcript,processed_transcript,protein_coding,	protein_coding	7.42772	11.8917	5630	54317407	54355453	38047	protein_coding	KNOWN	YIPF1	protein_coding	YIPF1-001	54355453	1	1893	28.97913	1893	1	1	-137	5	0.166666667	0.125	0	24	NA	NA	NA	-	0	NA	NA	NA	NA	NA	NA	NA	NA	NA	NA	0.478904219	1888	4.85694237841139	-2.48182345396052	2.96575585045536
5495	chr1	-	ENSG00000215883.5	protein_coding,protein_coding,	protein_coding	7.21849	2.00911	5691	54640292	54665685	25394	protein_coding	KNOWN	CYB5RL	protein_coding	CYB5RL-203	54665685	1	1913	9.2276	1913	1	0	NA	NA	NA	NA	NA	NA	NA	NA	NA	NA	0	NA	NA	NA	NA	NA	NA	NA	NA	NA	NA	0.465106979	1908	3.20595546711974	-2.03257754079659	3.43844534706563
5497	chr1	-	ENSG00000256407.1	nonsense_mediated_decay,	protein_coding	3.71386	0.651603	5693	54609065	54665746	56682	protein_coding	NOVEL	RP11-446E24.4	nonsense_mediated_decay	RP11-446E24.4-001	54665746	1	1914	2.1827315	1914	1	0	NA	NA	NA	NA	NA	NA	NA	NA	NA	NA	0	NA	NA	NA	NA	NA	NA	NA	NA	NA	NA	0.464907019	1909	1.12613467387314	-2.24114767351246	3.75445419356034
5499	chr1	+	ENSG00000116221.9	protein_coding,	protein_coding	39.9109	24.1636	5695	54665873	54686529	20657	protein_coding	KNOWN	MRPL37	protein_coding	MRPL37-201	54665873	1	1915	32.03725	1915	1	0	NA	NA	NA	NA	NA	NA	NA	NA	NA	NA	0	NA	NA	NA	NA	NA	NA	NA	NA	NA	NA	0.48830234	1910	5.00167841049809	-2.40799134405465	7.04002390075281
5562	chr1	+	ENSG00000242396.1	processed_transcript,	processed_transcript	1.20308	0.434402	5762	55352548	55353674	1127	processed_transcript	NOVEL	RP11-67L3.5	processed_transcript	RP11-67L3.5-001	55352548	1	1940	0.818741	1940	1	0	NA	NA	NA	NA	NA	NA	NA	NA	NA	NA	3	344.5|534|576.5	4|4|4	0.0344827586206897|0.0666666666666667|0.12	0.344827586206897|0.166666666666667|0.12	0.137931034482759|0.133333333333333|0.16	29|30|25	7|5|1	6|3|5	4|7|5	-|+|+	0.478504299	1935	-0.288520952069585	-3.91445564347856	4.19424042325855
5583	chr1	+	ENSG00000244861.1	lincRNA,	lincRNA	0.0523079	0.0543002	5783	55681081	55683124	2044	lincRNA	KNOWN	AC091609.1	lincRNA	AC091609.1-201	55681081	1	1948	0.05330405	1948	1	2	-1321|-140.5	5|4	0.125|0.04	0.125|0.2	0.09375|0.16	32|25	NA|7	NA|3	NA|3	-|+	0	NA	NA	NA	NA	NA	NA	NA	NA	NA	NA	0.465506899	1943	-4.22961103778577	-2.98372617415644	4.26212839289368
5594	chr1	+	ENSG00000234810.1	processed_transcript,	processed_transcript	0.0523079	0	5794	56046710	56200675	153966	processed_transcript	NOVEL	RP11-466L17.1	processed_transcript	RP11-466L17.1-001	56046710	1	1959	0.02615395	1959	1	0	NA	NA	NA	NA	NA	NA	NA	NA	NA	NA	0	NA	NA	NA	NA	NA	NA	NA	NA	NA	NA	0.432913417	1954	-5.25682733832889	-3.62739554243422	0.971160250581266
5604	chr1	-	ENSG00000162407.8	processed_transcript,	protein_coding	2.24924	2.22631	5804	56961948	56982678	20731	protein_coding	KNOWN	PPAP2B	processed_transcript	PPAP2B-003	56982678	1	1968	2.237775	1968	1	0	NA	NA	NA	NA	NA	NA	NA	NA	NA	NA	0	NA	NA	NA	NA	NA	NA	NA	NA	NA	NA	0.459508098	1963	1.16206498595567	-3.4545376167178	3.18262012588463
5615	chr1	-	ENSG00000187889.8	protein_coding,	protein_coding	0	0.0543002	5815	57184477	57285044	100568	protein_coding	KNOWN	C1orf168	protein_coding	C1orf168-001	57285044	1	1975	0.0271501	1975	1	1	-1090	4	0.125	0.041666667	0.166666667	24	NA	NA	NA	+	1	267.5	4	0.066666667	0.066666667	0.066666667	15	1	1	1	-	0.454709058	1970	-5.20289867796098	-4.51562881469291	1.51800429233059
5675	chr1	+	ENSG00000234807.3	processed_transcript,	lincRNA	0.209232	0.162901	5876	59250832	59366668	115837	lincRNA	NOVEL	RP4-794H19.2	processed_transcript	RP4-794H19.2-001	59250832	1	2007	0.1860665	2007	1	4	-846.5|-678.5|-630.5|-243.5	4|5|4|4	0.24|0.162162162162162|0.0869565217391304|0.148148148148148	0.08|0.189189189189189|0.173913043478261|0.148148148148148	0|0.0540540540540541|0.0434782608695652|0.037037037037037	25|37|23|27	NA|NA|NA|NA	NA|NA|NA|NA	NA|NA|NA|NA	-|+|+|+	1	540.5	4	0.2	0.08	0	25	NA	NA	NA	+	0.551489702	2002	-2.42610976347943	-4.66134621286875	2.90256488418641
5754	chr1	-	ENSG00000162604.6	protein_coding,	protein_coding	24.5847	27.5302	5955	62159826	62190792	30967	protein_coding	KNOWN	TM2D1	protein_coding	TM2D1-008	62190792	1	2032	26.05745	2032	1	1	-63	4	0.318181818	0.090909091	0	22	1	4	5	+	0	NA	NA	NA	NA	NA	NA	NA	NA	NA	NA	0.462307538	2027	4.70362400257097	-2.85289655986155	6.1549871153666
5803	chr1	+	ENSG00000125703.8	protein_coding,protein_coding,protein_coding,protein_coding,	protein_coding	25.1601	15.4213	6005	63249806	63331184	81379	protein_coding	KNOWN	ATG4C	protein_coding	ATG4C-001	63249806	1	2059	81.1628	2059	1	0	NA	NA	NA	NA	NA	NA	NA	NA	NA	NA	0	NA	NA	NA	NA	NA	NA	NA	NA	NA	NA	0.414117177	2054	6.34274673174677	-3.16465146108749	5.52564126348031
5831	chr1	+	ENSG00000088035.8	processed_transcript,	protein_coding	11.6124	23.6749	6034	63833321	63867983	34663	protein_coding	KNOWN	ALG6	processed_transcript	ALG6-002	63833321	1	2079	17.64365	2079	1	0	NA	NA	NA	NA	NA	NA	NA	NA	NA	NA	0	NA	NA	NA	NA	NA	NA	NA	NA	NA	NA	0.451309738	2074	4.14107714173411	-2.01090165804663	5.29956505283295
5855	chr1	+	ENSG00000203965.7	processed_transcript,	protein_coding	0.0523079	0.543002	6058	64013680	64036799	23120	protein_coding	KNOWN	EFCAB7	processed_transcript	EFCAB7-006	64013680	1	2085	0.29765495	2085	1	0	NA	NA	NA	NA	NA	NA	NA	NA	NA	NA	0	NA	NA	NA	NA	NA	NA	NA	NA	NA	NA	0.376524695	2080	-1.74828720831213	-4.51893253094236	1.26620443979792
5872	chr1	-	ENSG00000228056.2	retrotransposed,	pseudogene	0.0523079	0.162901	6075	64308862	64309347	486	pseudogene	KNOWN	CFLP3	retrotransposed	CFLP3-201	64309347	1	2094	0.10760445	2094	1	1	-910.5	4	0.148148148	0.037037037	0.259259259	27	NA	NA	NA	+	0	NA	NA	NA	NA	NA	NA	NA	NA	NA	NA	0.425114977	2089	-3.21619035286476	-5.72409660095541	3.50710274284839
5894	chr1	-	ENSG00000162434.7	processed_transcript,	protein_coding	0.104616	0.162901	6097	65325325	65330539	5215	protein_coding	KNOWN	JAK1	processed_transcript	JAK1-004	65330539	1	2104	0.1337585	2104	1	0	NA	NA	NA	NA	NA	NA	NA	NA	NA	NA	0	NA	NA	NA	NA	NA	NA	NA	NA	NA	NA	0.418516297	2099	-2.9022975209945	-6.29698435654614	1.990281801509
6018	chr1	+	ENSG00000081985.6	protein_coding,	protein_coding	0.627695	0.814503	6228	67773556	67861518	87963	protein_coding	KNOWN	IL12RB2	protein_coding	IL12RB2-202	67773556	1	2161	0.721099	2161	1	3	-1170|-232.5|-124	3|4|5	0.05|0.0869565217391304|0	0|0.173913043478261|0.192307692307692	0.05|0.130434782608696|0.0769230769230769	20|23|26	NA|7|NA	NA|3|NA	NA|1|NA	+|-|-	0	NA	NA	NA	NA	NA	NA	NA	NA	NA	NA	0.393321336	2156	-0.471730753584619	-3.5577857937881	2.87001863926194
6041	chr1	+	ENSG00000232284.2	processed_transcript,processed_transcript,	lincRNA	0.209232	0.434402	6251	68297986	68668670	370685	lincRNA	NOVEL	RP11-518D3.1	processed_transcript	RP11-518D3.1-002	68297986	1	2171	0.643634	2171	1	0	NA	NA	NA	NA	NA	NA	NA	NA	NA	NA	3	453.5|816|1223.5	5|4|4	0.186046511627907|0.214285714285714|0.0869565217391304	0.162790697674419|0.0714285714285714|0.217391304347826	0.116279069767442|0|0.0434782608695652	43|28|23	NA|NA|5	NA|NA|1	NA|NA|5	-|-|-	0.391521696	2166	-0.635687556371389	-3.99727877892886	5.97949370470987
6054	chr1	-	ENSG00000234383.1	processed_pseudogene,	pseudogene	0.104616	0.0543002	6264	68627444	68628773	1330	pseudogene	KNOWN	RP11-518D3.3	processed_pseudogene	RP11-518D3.3-001	68628773	1	2181	0.0794581	2181	1	2	-300.5|-496.5	5|8	0.0476190476190476|0.150943396226415	0.0476190476190476|0.0377358490566038	0.0952380952380952|0.0943396226415094	21|53	NA|NA	NA|NA	NA|NA	-|-	1	1282	4	0.076923077	0.153846154	0.153846154	26	6	3	5	+	0.449110178	2176	-3.65366189362219	-4.99226483717078	4.69870443506413
6060	chr1	-	ENSG00000116729.8	protein_coding,protein_coding,	protein_coding	37.1386	23.6749	6271	68659541	68698206	38666	protein_coding	KNOWN	WLS	protein_coding	WLS-004	68698206	1	2184	60.8135	2184	1	1	-104.5	4	0.2	0	0	15	1	1	1	-	2	969|669.5	7|3	0.0882352941176471|0.189189189189189	0|0.0810810810810811	0.176470588235294|0	34|37	NA|NA	NA|NA	NA|NA	-|+	0.420515897	2179	5.92631971824552	-3.24717602163846	5.0094343566049
6074	chr1	+	ENSG00000234264.1	processed_transcript,	lincRNA	0.680003	0.1086	6286	68962359	69004310	41952	lincRNA	NOVEL	RP4-694A7.4	processed_transcript	RP4-694A7.4-001	68962359	1	2192	0.3943015	2192	1	0	NA	NA	NA	NA	NA	NA	NA	NA	NA	NA	1	564	5	0	0.178571429	0.178571429	28	NA	NA	NA	+	0.387122575	2187	-1.34262889613718	-4.33299265866513	1.78774420978979
6117	chr1	-	ENSG00000118454.8	protein_coding,	protein_coding	79.508	58.5356	6329	70726271	70820405	94135	protein_coding	KNOWN	ANKRD13C	protein_coding	ANKRD13C-001	70820405	1	2211	69.0218	2211	1	0	NA	NA	NA	NA	NA	NA	NA	NA	NA	NA	1	292.5	3	0.19047619	0.095238095	0.047619048	21	NA	NA	NA	+	0.439912018	2206	6.10898019278731	-2.66824430626728	6.92501606822876
6120	chr1	+	ENSG00000197568.9	protein_coding,	protein_coding	1.09847	1.79191	6332	70820495	70833706	13212	protein_coding	KNOWN	HHLA3	protein_coding	HHLA3-003	70820495	1	2212	1.44519	2212	1	1	-382.5	3	0.19047619	0.095238095	0.047619048	21	NA	NA	NA	+	0	NA	NA	NA	NA	NA	NA	NA	NA	NA	NA	0.436512697	2207	0.531259177181415	-2.63023314167768	4.18839662462255
6127	chr1	-	ENSG00000226088.1	processed_transcript,	processed_transcript	0.0523079	0.0543002	6339	70825245	70826120	876	processed_transcript	PUTATIVE	RP11-180O5.2	processed_transcript	RP11-180O5.2-001	70826120	1	2213	0.05330405	2213	1	0	NA	NA	NA	NA	NA	NA	NA	NA	NA	NA	0	NA	NA	NA	NA	NA	NA	NA	NA	NA	NA	0.422915417	2208	-4.22961103778577	-5.22065453092138	2.14167669964734
6163	chr1	-	ENSG00000172260.8	protein_coding,	protein_coding	0.523079	0.0543002	6375	71873129	72748171	875043	protein_coding	KNOWN	NEGR1	protein_coding	NEGR1-201	72748171	1	2235	0.2886896	2235	1	2	-264|-1282.5	6|5	0.192307692307692|0.111111111111111	0|0.148148148148148	0|0.111111111111111	26|27	NA|NA	NA|NA	NA|NA	-|+	1	1543	5	0.1875	0.03125	0.09375	32	NA	NA	NA	+	0.450309938	2230	-1.79240895925209	-3.82382022375616	1.40487370091831
6224	chr1	-	ENSG00000116791.9	protein_coding,	protein_coding	0.0523079	0.0543002	6442	75171174	75199092	27919	protein_coding	KNOWN	CRYZ	protein_coding	CRYZ-201	75199092	1	2266	0.05330405	2266	1	1	-1987.5	4	0.137931034	0.034482759	0.24137931	29	NA	NA	NA	-	2	802|771	1|4	0|0.107142857142857	0|0.107142857142857	0|0.0714285714285714	18|28	NA|NA	NA|NA	NA|NA	+|+	0.382923415	2260	-4.22961103778577	-5.80244656274881	5.56010184752253
6264	chr1	+	ENSG00000137955.10	processed_transcript,processed_transcript,	protein_coding	12.0308	10.9143	6483	76251913	76257256	5344	protein_coding	KNOWN	RABGGTB	processed_transcript	RABGGTB-004	76251913	1	2286	22.9451	2286	1	0	NA	NA	NA	NA	NA	NA	NA	NA	NA	NA	0	NA	NA	NA	NA	NA	NA	NA	NA	NA	NA	0.425314937	2280	4.5201141892466	-3.2832390329214	6.68310616728913
6272	chr1	+	ENSG00000137955.10	processed_transcript,	protein_coding	0.156924	0.0543002	6491	76253181	76257935	4755	protein_coding	KNOWN	RABGGTB	processed_transcript	RABGGTB-006	76253181	1	2288	0.1056121	2288	1	0	NA	NA	NA	NA	NA	NA	NA	NA	NA	NA	0	NA	NA	NA	NA	NA	NA	NA	NA	NA	NA	0.427914417	2282	-3.24315296085432	-6.67035509297767	7.38636213773202
6274	chr1	+	ENSG00000207241.1	snoRNA,	snoRNA	0.156924	0.0543002	6493	76253574	76253657	84	snoRNA	KNOWN	SNORD45A	snoRNA	SNORD45A-201	76253574	1	2289	0.1056121	2289	1	0	NA	NA	NA	NA	NA	NA	NA	NA	NA	NA	0	NA	NA	NA	NA	NA	NA	NA	NA	NA	NA	0.429714057	2283	-3.24315296085432	-6.30837291443407	6.29431831359678
6275	chr1	+	ENSG00000201487.1	snoRNA,	snoRNA	0.0523079	0	6494	76255162	76255233	72	snoRNA	KNOWN	SNORD45B	snoRNA	SNORD45B-201	76255162	1	2290	0.02615395	2290	1	0	NA	NA	NA	NA	NA	NA	NA	NA	NA	NA	0	NA	NA	NA	NA	NA	NA	NA	NA	NA	NA	0.421915617	2284	-5.25682733832889	-6.05716347658374	6.32672329506823
6295	chr1	+	ENSG00000117069.9	processed_transcript,	protein_coding	55.2895	47.9471	6514	77461142	77516001	54860	protein_coding	KNOWN	ST6GALNAC5	processed_transcript	ST6GALNAC5-001	77461142	1	2302	51.6183	2302	1	0	NA	NA	NA	NA	NA	NA	NA	NA	NA	NA	0	NA	NA	NA	NA	NA	NA	NA	NA	NA	NA	0.401519696	2296	5.68981072330189	-4.62529318476837	7.00797077516789
6327	chr1	-	ENSG00000036549.8	processed_transcript,protein_coding,	protein_coding	6.6431	6.84183	6547	78098867	78148360	49494	protein_coding	KNOWN	ZZZ3	protein_coding	ZZZ3-010	78148360	1	2318	13.48493	2318	1	3	-352.5|-519.5|-938	7|4|4	0.116279069767442|0.142857142857143|0.125	0.116279069767442|0|0.166666666666667	0.116279069767442|0.0952380952380952|0.0416666666666667	43|21|24	NA|NA|NA	NA|NA|NA	NA|NA|NA	-|-|-	0	NA	NA	NA	NA	NA	NA	NA	NA	NA	NA	0.522495501	2312	3.75327612747942	-3.83613031257399	6.3707840923657
6348	chr1	+	ENSG00000222849.1	rRNA,	rRNA	0	0.0543002	6570	78245589	78245684	96	rRNA	NOVEL	5S_rRNA.306	rRNA	5S_rRNA.306-201	78245589	1	2322	0.0271501	2322	1	1	-153	4	0.05	0.15	0.05	20	NA	NA	NA	+	0	NA	NA	NA	NA	NA	NA	NA	NA	NA	NA	0.435312937	2316	-5.20289867796098	-4.0251946287643	5.43346514985212
6349	chr1	+	ENSG00000180488.8	processed_transcript,	protein_coding	0	0.0543002	6571	78245593	78267116	21524	protein_coding	KNOWN	FAM73A	processed_transcript	FAM73A-003	78245593	1	2323	0.0271501	2323	1	1	-157	4	0.05	0.15	0.05	20	NA	NA	NA	+	0	NA	NA	NA	NA	NA	NA	NA	NA	NA	NA	0.435712857	2317	-5.20289867796098	-4.05846096540089	5.39432022765329
6380	chr1	+	ENSG00000162616.7	processed_transcript,	protein_coding	9.2585	25.6297	6603	78444916	78479198	34283	protein_coding	KNOWN	DNAJB4	processed_transcript	DNAJB4-006	78444916	1	2331	17.4441	2331	1	0	NA	NA	NA	NA	NA	NA	NA	NA	NA	NA	0	NA	NA	NA	NA	NA	NA	NA	NA	NA	NA	0.414117177	2325	4.12466726083287	-3.55100605697676	5.63683183464578
6382	chr1	+	ENSG00000137960.5	processed_transcript,	protein_coding	0.941542	2.33491	6605	78445226	78558488	113263	protein_coding	KNOWN	GIPC2	processed_transcript	GIPC2-002	78445226	1	2332	1.638226	2332	1	0	NA	NA	NA	NA	NA	NA	NA	NA	NA	NA	0	NA	NA	NA	NA	NA	NA	NA	NA	NA	NA	0.418316337	2326	0.71213439641012	-3.75208710101578	6.30423986849665
6385	chr1	+	ENSG00000162616.7	processed_transcript,	protein_coding	13.757	45.2864	6608	78470619	78481983	11365	protein_coding	KNOWN	DNAJB4	processed_transcript	DNAJB4-002	78470619	1	2333	29.5217	2333	1	1	-737.5	4	0.111111111	0.074074074	0.111111111	27	NA	NA	NA	+	0	NA	NA	NA	NA	NA	NA	NA	NA	NA	NA	0.343531294	2327	4.88370389592498	-4.61112055337494	4.41570091087526
6519	chr1	+	ENSG00000117133.6	protein_coding,	protein_coding	81.9665	135.642	6748	84944950	84963473	18524	protein_coding	KNOWN	RPF1	protein_coding	RPF1-001	84944950	1	2402	108.80425	2402	1	0	NA	NA	NA	NA	NA	NA	NA	NA	NA	NA	0	NA	NA	NA	NA	NA	NA	NA	NA	NA	NA	0.382523495	2396	6.76559110053735	-3.72131574826758	6.54309289314414
6622	chr1	-	ENSG00000122417.9	protein_coding,protein_coding,protein_coding,	protein_coding	8.10772	13.0321	6855	86814421	86862003	47583	protein_coding	KNOWN	ODF2L	protein_coding	ODF2L-201	86862003	1	2435	31.70973	2435	1	1	-25	4	0.090909091	0.136363636	0.090909091	22	NA	NA	NA	-	1	420	4	0.045454545	0.136363636	0.090909091	22	2	1	5	+	0.375924815	2429	4.98685368821308	-2.9476620477661	5.97782818309854
6633	chr1	+	ENSG00000016602.8	protein_coding,	protein_coding	3.24309	16.2901	6866	87012761	87046437	33677	protein_coding	KNOWN	CLCA4	protein_coding	CLCA4-001	87012761	1	2439	9.766595	2439	1	0	NA	NA	NA	NA	NA	NA	NA	NA	NA	NA	0	NA	NA	NA	NA	NA	NA	NA	NA	NA	NA	0.375924815	2433	3.28785567244609	-4.2319418920984	1.98984600914496
6655	chr1	+	ENSG00000153936.11	protein_coding,	protein_coding	0	0.0543002	6889	87458692	87634887	176196	protein_coding	KNOWN	HS2ST1	protein_coding	HS2ST1-003	87458692	1	2451	0.0271501	2451	1	0	NA	NA	NA	NA	NA	NA	NA	NA	NA	NA	0	NA	NA	NA	NA	NA	NA	NA	NA	NA	NA	0.408718256	2444	-5.20289867796098	-5.98228897474258	3.12040933881818
6680	chr1	-	ENSG00000237505.1	processed_transcript,	lincRNA	0.0523079	0	6914	89005986	89150635	144650	lincRNA	NOVEL	RP11-76N22.2	processed_transcript	RP11-76N22.2-002	89150635	1	2465	0.02615395	2465	1	1	-27	4	0.142857143	0.178571429	0.071428571	28	NA	NA	NA	-	3	1468.5|803.5|436	4|5|5	0.142857142857143|0.142857142857143|0.125	0.0476190476190476|0.142857142857143|0.125	0.0476190476190476|0.114285714285714|0.0625	21|35|32	NA|NA|NA	NA|NA|NA	NA|NA|NA	-|-|-	0.352529494	2458	-5.25682733832889	-4.32140878438994	1.71911596426492
6738	chr1	-	ENSG00000154451.10	protein_coding,	protein_coding	0	0.1086	6974	89724638	89738544	13907	protein_coding	KNOWN	GBP5	protein_coding	GBP5-201	89738544	1	2486	0.0543	2486	1	3	-611.5|-777|-835	4|4|4	0.148148148148148|0.0454545454545455|0.192307692307692	0.037037037037037|0.136363636363636|0.0769230769230769	0.0740740740740741|0.227272727272727|0.0769230769230769	27|22|26	NA|1|NA	NA|3|NA	NA|6|NA	+|-|-	0	NA	NA	NA	NA	NA	NA	NA	NA	NA	NA	0.437312537	2479	-4.20290399174509	-6.28568499567128	1.39810892653975
6747	chr1	+	ENSG00000225492.2	processed_transcript,	pseudogene	0	0.0543002	6983	89873238	89890493	17256	pseudogene	KNOWN	RP4-644F6.3	processed_transcript	RP4-644F6.3-002	89873238	1	2491	0.0271501	2491	1	0	NA	NA	NA	NA	NA	NA	NA	NA	NA	NA	0	NA	NA	NA	NA	NA	NA	NA	NA	NA	NA	0.414117177	2484	-5.20289867796098	-5.82680601742132	1.57237844251793
6750	chr1	+	ENSG00000197147.6	protein_coding,protein_coding,	protein_coding	0.732311	0.543002	6986	89990462	90063423	72962	protein_coding	KNOWN	LRRC8B	protein_coding	LRRC8B-001	89990462	1	2492	1.275313	2492	1	0	NA	NA	NA	NA	NA	NA	NA	NA	NA	NA	1	475	4	0.15	0.1	0	20	NA	NA	NA	+	0.431513697	2485	0.350851371107393	-3.07317468308501	2.21087073271652
6758	chr1	-	ENSG00000231999.2	processed_transcript,	processed_transcript	0.156924	0.0543002	6995	90090409	90098453	8045	processed_transcript	NOVEL	RP5-1007M22.2	processed_transcript	RP5-1007M22.2-002	90098453	1	2495	0.1056121	2495	1	4	-205.5|-636|-737.5|-1191.5	5|4|3|4	0.108108108108108|0.0454545454545455|0|0.08	0.108108108108108|0.0454545454545455|0.105263157894737|0.08	0.0810810810810811|0.181818181818182|0.0526315789473684|0.12	37|22|19|25	NA|NA|NA|NA	NA|NA|NA|NA	NA|NA|NA|NA	+|-|+|-	2	1649.5|364.5	5|4	0.171428571428571|0.0952380952380952	0|0.0476190476190476	0.171428571428571|0.0952380952380952	35|21	NA|NA	NA|NA	NA|NA	+|-	0.447510498	2487	-3.24315296085432	-2.91356407483953	1.94183723635976
6759	chr1	+	ENSG00000171488.9	protein_coding,processed_transcript,	protein_coding	2.19693	2.38921	6996	90098631	90185092	86462	protein_coding	KNOWN	LRRC8C	protein_coding	LRRC8C-001	90098631	1	2496	4.58614	2496	1	2	-1827.5|-542.5	5|4	0.171428571428571|0.0952380952380952	0|0.0476190476190476	0.171428571428571|0.0952380952380952	35|21	NA|NA	NA|NA	NA|NA	+|-	4	27.5|458|559.5|1013.5	5|4|3|4	0.108108108108108|0.0454545454545455|0|0.08	0.108108108108108|0.0454545454545455|0.105263157894737|0.08	0.0810810810810811|0.181818181818182|0.0526315789473684|0.12	37|22|19|25	NA|NA|NA|NA	NA|NA|NA|NA	NA|NA|NA|NA	+|-|+|-	0.451309738	2488	2.19728039639774	-2.99863871327432	5.99654120529736
6936	chr1	-	ENSG00000117500.7	protein_coding,	protein_coding	130.456	169.362	7174	93619789	93645918	26130	protein_coding	KNOWN	TMED5	protein_coding	TMED5-005	93645918	1	2578	149.909	2578	1	1	-65.5	4	0.095238095	0.142857143	0.142857143	21	2	5	1	+	1	1778.5	4	0.121212121	0.090909091	0.121212121	33	NA	NA	NA	-	0.387122575	2570	7.22794318990904	-2.46102091547459	4.95210734277717
6993	chr1	-	ENSG00000137936.11	protein_coding,	protein_coding	9.2585	4.45262	7234	94027348	94147385	120038	protein_coding	KNOWN	BCAR3	protein_coding	BCAR3-001	94147385	1	2598	6.85556	2598	1	0	NA	NA	NA	NA	NA	NA	NA	NA	NA	NA	3	1388|621|24	4|5|4	0.25|0.125|0.05	0.178571428571429|0.166666666666667|0.2	0.107142857142857|0|0	28|24|20	NA|NA|NA	NA|NA|NA	NA|NA|NA	-|+|-	0.403119376	2590	2.77727451811606	-3.32744969711005	7.55674471753396
6994	chr1	-	ENSG00000230439.2	processed_transcript,	lincRNA	3.60925	1.52041	7235	94218480	94241000	22521	lincRNA	PUTATIVE	RP11-488P3.1	processed_transcript	RP11-488P3.1-001	94241000	1	2599	2.56483	2599	1	0	NA	NA	NA	NA	NA	NA	NA	NA	NA	NA	0	NA	NA	NA	NA	NA	NA	NA	NA	NA	NA	0.410117976	2591	1.3588632054484	-4.10239093185168	5.21309628031976
7002	chr1	-	ENSG00000067334.8	protein_coding,	protein_coding	96.8219	86.1744	7243	94343029	94344720	1692	protein_coding	KNOWN	DNTTIP2	protein_coding	DNTTIP2-008	94344720	1	2603	91.49815	2603	1	0	NA	NA	NA	NA	NA	NA	NA	NA	NA	NA	0	NA	NA	NA	NA	NA	NA	NA	NA	NA	NA	0.407518496	2595	6.51567066874516	-2.83220019817675	6.61909524108613
7055	chr1	-	ENSG00000117525.9	processed_transcript,	protein_coding	1498.57	841.599	7296	94998662	95007315	8654	protein_coding	KNOWN	F3	processed_transcript	F3-004	95007315	1	2631	1170.0845	2631	1	3	-69|-100|-293.5	4|4|5	0|0.0454545454545455|0.0810810810810811	0.227272727272727|0.181818181818182|0.243243243243243	0|0.0454545454545455|0.135135135135135	22|22|37	NA|NA|NA	NA|NA|NA	NA|NA|NA	-|-|-	3	406.5|319.5|144.5	4|4|4	0.111111111111111|0.212121212121212|0.103448275862069	0.185185185185185|0.272727272727273|0.275862068965517	0.0740740740740741|0.0303030303030303|0	27|33|29	7|NA|NA	7|NA|NA	1|NA|NA	-|+|+	0.414517097	2623	10.1923970053502	-2.22284839733994	7.43518806221423
7076	chr1	-	ENSG00000237416.2	processed_transcript,retained_intron,	processed_transcript	0.0523079	0.1086	7318	95302304	95320982	18679	processed_transcript	NOVEL	RP11-465K1.2	processed_transcript	RP11-465K1.2-001	95320982	1	2639	0.1609079	2639	1	0	NA	NA	NA	NA	NA	NA	NA	NA	NA	NA	1	537	4	0	0.136363636	0.136363636	22	NA	NA	NA	-	0.430713857	2631	-2.635692935942	-4.46695906531333	1.68002992214587
7091	chr1	-	ENSG00000172339.7	protein_coding,	protein_coding	6.17233	10.5342	7334	95448297	95538501	90205	protein_coding	KNOWN	ALG14	protein_coding	ALG14-001	95538501	1	2644	8.353265	2644	1	0	NA	NA	NA	NA	NA	NA	NA	NA	NA	NA	1	1256.5	4	0.148148148	0.185185185	0.148148148	27	7	6	2	-	0.446310738	2636	3.06234020700263	-3.29877213162155	4.28864988624138
7180	chr1	+	ENSG00000099260.5	protein_coding,	protein_coding	0.0523079	0.0543002	7423	100111499	100160097	48599	protein_coding	KNOWN	PALMD	protein_coding	PALMD-001	100111499	1	2692	0.05330405	2692	1	1	-291	4	0.066666667	0.066666667	0.133333333	30	NA	NA	NA	+	0	NA	NA	NA	NA	NA	NA	NA	NA	NA	NA	0.400119976	2684	-4.22961103778577	-5.89385002498745	3.04627208190645
7186	chr1	-	ENSG00000156869.7	retained_intron,	protein_coding	2.98155	6.89613	7429	100213151	100232187	19037	protein_coding	KNOWN	FRRS1	retained_intron	FRRS1-004	100232187	1	2694	4.93884	2694	1	1	-1130	4	0.136363636	0.045454545	0.181818182	22	NA	NA	NA	+	1	483	5	0.192307692	0.038461538	0.115384615	26	NA	NA	NA	+	0.403719256	2686	2.30417223153362	-3.8443957761841	2.13512307530441
7279	chr1	-	ENSG00000117543.13	processed_transcript,	protein_coding	0.313847	0.217201	7524	101455619	101491644	36026	protein_coding	KNOWN	DPH5	processed_transcript	DPH5-013	101491644	1	2738	0.265524	2738	1	1	-1404	4	0	0.05	0.15	20	NA	NA	NA	+	1	221	5	0.1	0.2	0.1	30	NA	NA	NA	+	0.377924415	2730	-1.91308582664092	-3.57831830596209	6.89890903590191
7387	chr1	+	ENSG00000162631.12	protein_coding,protein_coding,protein_coding,protein_coding,protein_coding,protein_coding,protein_coding,	protein_coding	0.99385	0.434402	7635	107682639	108024092	341454	protein_coding	KNOWN	NTNG1	protein_coding	NTNG1-201	107682639	1	2794	4.998882	2794	1	0	NA	NA	NA	NA	NA	NA	NA	NA	NA	NA	4	49|980.5|1262.5|1515	4|4|5|8	0.178571428571429|0.19047619047619|0.111111111111111|0.111111111111111	0|0|0.111111111111111|0.148148148148148	0.0714285714285714|0.0952380952380952|0.037037037037037|0.037037037037037	28|21|27|54	NA|1|NA|NA	NA|5|NA|NA	NA|1|NA|NA	+|-|-|-	0.404119176	2786	2.32160547220566	-4.35940121741986	2.47465562075679
7401	chr1	-	ENSG00000134215.11	nonsense_mediated_decay,protein_coding,nonsense_mediated_decay,protein_coding,	protein_coding	4.96925	7.33053	7649	108115597	108231126	115530	protein_coding	KNOWN	VAV3	protein_coding	VAV3-005	108231126	1	2798	24.59956	2798	1	0	NA	NA	NA	NA	NA	NA	NA	NA	NA	NA	0	NA	NA	NA	NA	NA	NA	NA	NA	NA	NA	0.390721856	2790	4.62056060591956	-4.8818050371819	4.840661913248
7506	chr1	+	ENSG00000116299.10	protein_coding,	protein_coding	0	0.1086	7756	109656623	109745851	89229	protein_coding	KNOWN	KIAA1324	protein_coding	KIAA1324-002	109656623	1	2842	0.0543	2842	1	0	NA	NA	NA	NA	NA	NA	NA	NA	NA	NA	0	NA	NA	NA	NA	NA	NA	NA	NA	NA	NA	0.50109978	2834	-4.20290399174509	-4.14514577144659	2.83275758736147
7579	chr1	+	ENSG00000065135.7	protein_coding,	protein_coding	345.755	210.25	7829	110091233	110136975	45743	protein_coding	KNOWN	GNAI3	protein_coding	GNAI3-001	110091233	1	2859	278.0025	2859	1	0	NA	NA	NA	NA	NA	NA	NA	NA	NA	NA	2	347|412	6|4	0.0476190476190476|0	0.142857142857143|0.0384615384615385	0.166666666666667|0.269230769230769	42|26	NA|NA	NA|NA	NA|NA	+|+	0.470305939	2851	8.11895404654144	-2.95659391714468	8.00572977670716
7588	chr1	+	ENSG00000116337.11	protein_coding,	protein_coding	24.4801	13.2493	7838	110162468	110163733	1266	protein_coding	KNOWN	AMPD2	protein_coding	AMPD2-016	110162468	1	2865	18.8647	2865	1	1	-18.5	4	0.111111111	0.222222222	0	27	NA	NA	NA	+	3	351.5|1056|1592	4|5|4	0.137931034482759|0.0333333333333333|0.0357142857142857	0.172413793103448|0.133333333333333|0.0357142857142857	0.103448275862069|0.0666666666666667|0.107142857142857	29|30|28	NA|NA|NA	NA|NA|NA	NA|NA|NA	-|-|+	0.446710658	2857	4.23761725244574	-4.16054339833298	5.14167582464818
7613	chr1	+	ENSG00000168765.10	processed_transcript,	protein_coding	10.2523	7.05903	7865	110198739	110200293	1555	protein_coding	KNOWN	GSTM4	processed_transcript	GSTM4-005	110198739	1	2869	8.655665	2869	1	1	-1457	4	0.192307692	0.076923077	0.115384615	26	NA	NA	NA	-	3	160|342.5|1046	4|4|6	0.0769230769230769|0.0476190476190476|0.111111111111111	0.230769230769231|0.238095238095238|0.194444444444444	0|0.0476190476190476|0.111111111111111	26|21|36	NA|3|NA	NA|5|NA	NA|1|NA	+|+|+	0.438512298	2861	3.11364466365281	-3.65439008439237	2.43668050376631
7716	chr1	-	ENSG00000227963.1	processed_transcript,	lincRNA	0.366155	0.271501	7969	110828997	110881793	52797	lincRNA	NOVEL	RP5-1074L1.1	processed_transcript	RP5-1074L1.1-001	110881793	1	2894	0.318828	2894	1	1	-1618	4	0.083333333	0.166666667	0.166666667	24	1	6	5	+	1	826	4	0.153846154	0.192307692	0.076923077	26	6	5	3	+	0.478104379	2886	-1.64914976014086	-2.88450852257334	1.8798413913727
7717	chr1	+	ENSG00000162775.9	processed_transcript,	protein_coding	4.96925	4.72412	7970	110882058	110889299	7242	protein_coding	KNOWN	RBM15	processed_transcript	RBM15-002	110882058	1	2895	4.846685	2895	1	1	-1091	4	0.153846154	0.192307692	0.076923077	26	6	5	3	+	1	1353	4	0.083333333	0.166666667	0.166666667	24	1	6	5	+	0.462907419	2887	2.27699832065048	-3.30588828696778	6.60881437043104
7825	chr1	+	ENSG00000236012.1	processed_pseudogene,	pseudogene	0.0523079	0.1086	8081	111922913	111923195	283	pseudogene	KNOWN	RP5-1125M8.6	processed_pseudogene	RP5-1125M8.6-001	111922913	1	2933	0.08045395	2933	1	1	-91	4	0.178571429	0.107142857	0.071428571	28	NA	NA	NA	+	0	NA	NA	NA	NA	NA	NA	NA	NA	NA	NA	0.365126975	2925	-3.635692935942	-4.90755438065016	1.25117129902116
7829	chr1	-	ENSG00000085465.10	processed_transcript,	protein_coding	0.104616	0	8085	111962232	111965673	3442	protein_coding	KNOWN	OVGP1	processed_transcript	OVGP1-002	111965673	1	2935	0.052308	2935	1	0	NA	NA	NA	NA	NA	NA	NA	NA	NA	NA	0	NA	NA	NA	NA	NA	NA	NA	NA	NA	NA	0.481903619	2927	-4.25682458024902	-4.06569028799358	1.67081586298518
7838	chr1	-	ENSG00000116455.9	processed_transcript,	protein_coding	0.156924	0.0543002	8094	111983920	111990154	6235	protein_coding	KNOWN	WDR77	processed_transcript	WDR77-003	111990154	1	2939	0.1056121	2939	1	3	-1444|-1479|-1609	5|5|4	0.0909090909090909|0.1|0.0666666666666667	0.0909090909090909|0.2|0.2	0.0909090909090909|0.0666666666666667|0.0666666666666667	22|30|30	NA|NA|NA	NA|NA|NA	NA|NA|NA	+|+|+	0	NA	NA	NA	NA	NA	NA	NA	NA	NA	NA	0.462107578	2931	-3.24315296085432	-6.01924054072982	6.35250336779232
7845	chr1	+	ENSG00000116459.6	protein_coding,	protein_coding	268.967	274.868	8102	111992106	112003648	11543	protein_coding	KNOWN	ATP5F1	protein_coding	ATP5F1-005	111992106	1	2944	271.9175	2944	1	3	-508|-473|-343	5|5|4	0.0909090909090909|0.1|0.0666666666666667	0.0909090909090909|0.2|0.2	0.0909090909090909|0.0666666666666667|0.0666666666666667	22|30|30	NA|NA|NA	NA|NA|NA	NA|NA|NA	+|+|+	2	166|241.5	4|5	0.25|0.2	0.0416666666666667|0.0857142857142857	0.0416666666666667|0.114285714285714	24|35	NA|NA	NA|NA	NA|NA	+|+	0.444711058	2936	8.08702519274009	-3.39565534689868	7.29693770162983
7873	chr1	-	ENSG00000197852.7	processed_transcript,	protein_coding	3.60925	4.72412	8132	112223252	112282025	58774	protein_coding	KNOWN	C1orf183	processed_transcript	C1orf183-008	112282025	1	2955	4.166685	2955	1	1	-101.5	5	0.068965517	0.24137931	0.034482759	29	NA	NA	NA	+	1	610	6	0.047619048	0.238095238	0.071428571	42	NA	NA	NA	-	0.527494501	2947	2.05890003689778	-2.93657438082026	2.95038368482324
7894	chr1	+	ENSG00000240200.1	processed_transcript,	lincRNA	0	0.1086	8153	112532918	112533795	878	lincRNA	PUTATIVE	RP11-88H9.2	processed_transcript	RP11-88H9.2-002	112532918	1	2964	0.0543	2964	1	6	-1388.5|-907.5|-888.5|-765|-252|-144	4|4|4|4|5|5	0.19047619047619|0|0.105263157894737|0|0.1|0.117647058823529	0.0952380952380952|0.105263157894737|0.105263157894737|0.333333333333333|0.25|0.176470588235294	0.0476190476190476|0.157894736842105|0.0526315789473684|0|0.05|0.0588235294117647	21|19|19|24|40|34	2|1|3|NA|NA|NA	2|1|3|NA|NA|NA	3|4|1|NA|NA|NA	-|-|+|-|-|+	2	122.5|588.5	4|7	0.111111111111111|0.13953488372093	0.037037037037037|0.186046511627907	0.148148148148148|0.116279069767442	27|43	NA|NA	NA|NA	NA|NA	+|-	0.550889822	2956	-4.20290399174509	-4.499222411343	0.974673215972542
7935	chr1	+	ENSG00000116489.8	processed_transcript,	protein_coding	543.165	435.759	8194	113162427	113192635	30209	protein_coding	KNOWN	CAPZA1	processed_transcript	CAPZA1-002	113162427	1	2977	489.462	2977	1	1	-804	4	0.041666667	0.208333333	0.083333333	24	NA	NA	NA	-	0	NA	NA	NA	NA	NA	NA	NA	NA	NA	NA	0.439712058	2969	8.93505304850134	-2.86335715446799	7.41557912104101
7961	chr1	+	ENSG00000155363.12	processed_transcript,processed_transcript,	protein_coding	0.104616	0.162901	8220	113240930	113241597	668	protein_coding	KNOWN	MOV10	processed_transcript	MOV10-015	113240930	1	2985	0.267517	2985	1	3	-1997.5|-162.5|-74.5	4|5|6	0.16|0.206896551724138|0.258064516129032	0.12|0.0689655172413793|0	0.12|0.103448275862069|0.129032258064516	25|29|31	NA|NA|NA	NA|NA|NA	NA|NA|NA	+|-|+	2	577.5|1036	4|4	0.0952380952380952|0.0833333333333333	0.0952380952380952|0.208333333333333	0.0952380952380952|0.125	21|24	NA|3	NA|3	NA|4	-|+	0.536292741	2977	-1.9022975209945	-5.29234091936607	2.0517013182277
8008	chr1	-	ENSG00000155380.7	protein_coding,	protein_coding	0.0523079	0	8267	113460382	113499635	39254	protein_coding	KNOWN	SLC16A1	protein_coding	SLC16A1-003	113499635	1	2999	0.02615395	2999	1	1	-513.5	5	0.216216216	0	0.108108108	37	NA	NA	NA	-	1	1055	4	0.071428571	0.178571429	0.142857143	28	NA	NA	NA	-	0.433913217	2991	-5.25682733832889	-4.86910074406579	4.89868945313319
8078	chr1	+	ENSG00000163349.15	protein_coding,	protein_coding	0.0523079	0	8339	114471814	114516270	44457	protein_coding	KNOWN	HIPK1	protein_coding	HIPK1-006	114471814	1	3025	0.02615395	3025	1	0	NA	NA	NA	NA	NA	NA	NA	NA	NA	NA	2	624|1635.5	4|4	0|0.206896551724138	0.25|0.0344827586206897	0|0.0689655172413793	24|29	NA|7	NA|2	NA|4	+|+	0.431313737	3017	-5.25682733832889	-5.05802832343995	4.78611256129758
8079	chr1	-	ENSG00000235527.2	processed_transcript,	lincRNA	0.0523079	0	8340	114466623	114471854	5232	lincRNA	NOVEL	RP5-1073O3.7	processed_transcript	RP5-1073O3.7-002	114471854	1	3026	0.02615395	3026	1	2	-584|-1595.5	4|4	0|0.206896551724138	0.25|0.0344827586206897	0|0.0689655172413793	24|29	NA|7	NA|2	NA|4	+|+	0	NA	NA	NA	NA	NA	NA	NA	NA	NA	NA	0.472305539	3018	-5.25682733832889	-4.79914920350181	3.47767032157382
8082	chr1	+	ENSG00000163349.15	protein_coding,protein_coding,protein_coding,	protein_coding	0.0523079	0	8343	114471996	114520422	48427	protein_coding	KNOWN	HIPK1	protein_coding	HIPK1-004	114471996	1	3027	0.07846185	3027	1	0	NA	NA	NA	NA	NA	NA	NA	NA	NA	NA	2	442|1453.5	4|4	0|0.206896551724138	0.25|0.0344827586206897	0|0.0689655172413793	24|29	NA|7	NA|2	NA|4	+|+	0.435512897	3019	-3.67186483760774	-4.5901192705749	6.29163200886257
8083	chr1	-	ENSG00000235527.2	processed_transcript,	lincRNA	0.209232	0	8344	114470257	114472114	1858	lincRNA	NOVEL	RP5-1073O3.7	processed_transcript	RP5-1073O3.7-004	114472114	1	3028	0.104616	3028	1	2	-324|-1335.5	4|4	0|0.206896551724138	0.25|0.0344827586206897	0|0.0689655172413793	24|29	NA|7	NA|2	NA|4	+|+	0	NA	NA	NA	NA	NA	NA	NA	NA	NA	NA	0.460707858	3020	-3.25682458024902	-3.15177230416712	4.01584954101837
8161	chr1	+	ENSG00000134200.2	protein_coding,	protein_coding	0	0.1086	8425	115575984	115576905	922	protein_coding	KNOWN	TSHB	protein_coding	TSHB-001	115575984	1	3053	0.0543	3053	1	0	NA	NA	NA	NA	NA	NA	NA	NA	NA	NA	0	NA	NA	NA	NA	NA	NA	NA	NA	NA	NA	0.332533493	3045	-4.20290399174509	-6.64126164858452	2.13130830827679
8214	chr1	-	ENSG00000203865.4	processed_transcript,	protein_coding	0.732311	1.41181	8480	116941622	116961197	19576	protein_coding	KNOWN	ATP1A1OS	processed_transcript	ATP1A1OS-003	116961197	1	3079	1.0720605	3079	1	1	-1195.5	2	0.052631579	0	0.052631579	19	NA	NA	NA	-	0	NA	NA	NA	NA	NA	NA	NA	NA	NA	NA	0.454509098	3071	0.100386324253791	-3.28183528020595	5.13101098614141
8233	chr1	-	ENSG00000143061.13	protein_coding,	protein_coding	8.5785	12.0003	8499	117117031	117210314	93284	protein_coding	KNOWN	IGSF3	protein_coding	IGSF3-201	117210314	1	3089	10.2894	3089	1	3	-55.5|-150|-201	4|5|4	0.0952380952380952|0|0.0625	0.142857142857143|0.230769230769231|0.21875	0.0476190476190476|0|0.09375	21|26|32	NA|NA|NA	NA|NA|NA	NA|NA|NA	-|-|+	3	1880|160.5|121.5	4|5|4	0.214285714285714|0.129032258064516|0.08	0|0.0967741935483871|0.2	0.178571428571429|0.032258064516129|0	28|31|25	NA|NA|NA	NA|NA|NA	NA|NA|NA	-|-|-	0.49070186	3081	3.36308695250679	-2.68206625585058	5.52480169716145
8236	chr1	+	ENSG00000203864.1	protein_coding,	protein_coding	0.156924	0.434402	8502	117236734	117249225	12492	protein_coding	KNOWN	C1orf137	protein_coding	C1orf137-001	117236734	1	3091	0.295663	3091	1	0	NA	NA	NA	NA	NA	NA	NA	NA	NA	NA	1	1148	4	0.142857143	0	0.214285714	28	NA	NA	NA	-	0.461107778	3083	-1.75797438256341	-3.67451226320976	1.52584136751916
8254	chr1	+	ENSG00000116830.5	protein_coding,	protein_coding	10.5139	10.317	8520	117602925	117645492	42568	protein_coding	KNOWN	TTF2	protein_coding	TTF2-001	117602925	1	3104	10.41545	3104	1	0	NA	NA	NA	NA	NA	NA	NA	NA	NA	NA	0	NA	NA	NA	NA	NA	NA	NA	NA	NA	NA	0.420515897	3096	3.38065326731859	-2.80170191865874	4.26257945080056
8285	chr1	-	ENSG00000228217.1	processed_pseudogene,	pseudogene	0	0.271501	8556	118320709	118321128	420	pseudogene	KNOWN	AL390877.1	processed_pseudogene	AL390877.1-001	118321128	1	3118	0.1357505	3118	1	0	NA	NA	NA	NA	NA	NA	NA	NA	NA	NA	0	NA	NA	NA	NA	NA	NA	NA	NA	NA	NA	0.399720056	3110	-2.88097058307362	-6.02862823018479	4.48578399162301
8307	chr1	-	ENSG00000155761.9	protein_coding,processed_transcript,	protein_coding	0.313847	0.868803	8579	118496487	118727846	231360	protein_coding	KNOWN	SPAG17	protein_coding	SPAG17-001	118727846	1	3122	1.18265	3122	1	0	NA	NA	NA	NA	NA	NA	NA	NA	NA	NA	1	176.5	4	0.217391304	0.086956522	0.086956522	23	2	1	6	+	0.396920616	3114	0.242023177671956	-3.96537857989978	1.43894152787513
8322	chr1	+	ENSG00000231365.1	processed_transcript,	processed_transcript	4.86463	3.58381	8595	119683019	119693557	10539	processed_transcript	NOVEL	RP11-418J17.1	processed_transcript	RP11-418J17.1-003	119683019	1	3135	4.22422	3135	1	0	NA	NA	NA	NA	NA	NA	NA	NA	NA	NA	0	NA	NA	NA	NA	NA	NA	NA	NA	NA	NA	0.360327934	3127	2.07868497310637	-3.78950134687381	4.60724423240462
8355	chr1	+	ENSG00000203857.5	protein_coding,protein_coding,	protein_coding	0.209232	0.162901	8628	120049826	120057681	7856	protein_coding	KNOWN	HSD3B1	protein_coding	HSD3B1-201	120049826	1	3152	0.372133	3152	1	0	NA	NA	NA	NA	NA	NA	NA	NA	NA	NA	0	NA	NA	NA	NA	NA	NA	NA	NA	NA	NA	0.396920616	3144	-1.42610976347943	-5.70892457104383	1.07520601339233
8413	chr1	+	ENSG00000223345.2	processed_transcript,	processed_transcript	0.0523079	0.162901	8686	120906028	120915073	9046	processed_transcript	PUTATIVE	HIST2H2BA	processed_transcript	HIST2H2BA-001	120906028	1	3179	0.10760445	3179	1	0	NA	NA	NA	NA	NA	NA	NA	NA	NA	NA	0	NA	NA	NA	NA	NA	NA	NA	NA	NA	NA	0.429114177	3171	-3.21619035286476	-6.06680204146031	3.72630220116395
8414	chr1	+	ENSG00000241013.1	unprocessed_pseudogene,	pseudogene	0.0523079	0.162901	8687	120906043	120906423	381	pseudogene	KNOWN	HIST2H2BB	unprocessed_pseudogene	HIST2H2BB-001	120906043	1	3180	0.10760445	3180	1	0	NA	NA	NA	NA	NA	NA	NA	NA	NA	NA	0	NA	NA	NA	NA	NA	NA	NA	NA	NA	NA	0.428114377	3172	-3.21619035286476	-6.08627453338159	3.74320752074637
8436	chr1	+	ENSG00000230880.1	processed_transcript,	lincRNA	0.209232	0.0543002	8709	142618766	142621059	2294	lincRNA	NOVEL	AL583842.3	processed_transcript	AL583842.3-006	142618766	1	3194	0.1317661	3194	1	0	NA	NA	NA	NA	NA	NA	NA	NA	NA	NA	0	NA	NA	NA	NA	NA	NA	NA	NA	NA	NA	0.400319936	3186	-2.92394884481943	-5.52496492630345	4.75642265621726
8576	chr1	+	ENSG00000201699.1	snRNA,	snRNA	0.836926	0.543002	8849	144534038	144534199	162	snRNA	KNOWN	U1.50	snRNA	U1.50-201	144534038	1	3252	0.689964	3252	1	2	-374|-79.5	4|4	0.166666666666667|0.0740740740740741	0.0555555555555556|0.111111111111111	0.0555555555555556|0.0740740740740741	18|27	NA|NA	NA|NA	NA|NA	+|+	0	NA	NA	NA	NA	NA	NA	NA	NA	NA	NA	0.455508898	3244	-0.535407006005828	-5.37374590378201	0.682572056224815
8579	chr1	+	ENSG00000225241.2	processed_transcript,	processed_transcript	2.56309	1.2489	8852	144593720	144605701	11982	processed_transcript	NOVEL	NBPF8	processed_transcript	NBPF8-009	144593720	1	3253	1.905995	3253	1	0	NA	NA	NA	NA	NA	NA	NA	NA	NA	NA	2	331.5|539.5	5|4	0.0689655172413793|0.0476190476190476	0.0689655172413793|0.0952380952380952	0.103448275862069|0.142857142857143	29|21	NA|NA	NA|NA	NA|NA	+|-	0.454709058	3245	0.930544334628408	-3.42015559766866	5.84829608119796
8622	chr1	-	ENSG00000178104.13	processed_transcript,	protein_coding	0.104616	0	8895	144856999	144867980	10982	protein_coding	KNOWN	PDE4DIP	processed_transcript	PDE4DIP-059	144867980	1	3261	0.052308	3261	1	0	NA	NA	NA	NA	NA	NA	NA	NA	NA	NA	0	NA	NA	NA	NA	NA	NA	NA	NA	NA	NA	0.443111378	3253	-4.25682458024902	-5.2260441629806	2.65286412945627
8650	chr1	-	ENSG00000178104.13	protein_coding,	protein_coding	4.6554	9.28534	8926	144952251	145039848	87598	protein_coding	KNOWN	PDE4DIP	protein_coding	PDE4DIP-043	145039848	1	3265	6.97037	3265	1	1	-318	4	0.15	0.1	0.05	20	2	3	2	-	2	993|319.5	4|4	0.125|0.0952380952380952	0|0.0952380952380952	0.125|0.0476190476190476	16|21	1|NA	1|NA	2|NA	-|+	0.418916217	3257	2.80123523902016	-2.62844779096237	4.80252132755712
8660	chr1	-	ENSG00000178104.13	protein_coding,protein_coding,	protein_coding	1.51693	0.814503	8936	144851488	145075901	224414	protein_coding	KNOWN	PDE4DIP	protein_coding	PDE4DIP-037	145075901	1	3267	2.331433	3267	1	0	NA	NA	NA	NA	NA	NA	NA	NA	NA	NA	0	NA	NA	NA	NA	NA	NA	NA	NA	NA	NA	0.402919416	3259	1.22121697054994	-4.83988529604847	3.73052539423655
8668	chr1	+	ENSG00000223380.3	processed_transcript,	processed_transcript	2.98155	4.12682	8944	145096531	145100984	4454	processed_transcript	KNOWN	SEC22B	processed_transcript	SEC22B-002	145096531	1	3268	3.554185	3268	1	2	-1671|-371.5	4|4	0.2|0.24	0.1|0	0.1|0.16	20|25	1|5	2|1	5|7	+|-	0	NA	NA	NA	NA	NA	NA	NA	NA	NA	NA	0.422315537	3260	1.82951877749384	-4.34174186044284	6.9139371147794
8676	chr1	+	ENSG00000213240.6	processed_transcript,	protein_coding	0	0.0543002	8952	145290422	145291954	1533	protein_coding	KNOWN	NOTCH2NL	processed_transcript	NOTCH2NL-006	145290422	1	3276	0.0271501	3276	1	0	NA	NA	NA	NA	NA	NA	NA	NA	NA	NA	0	NA	NA	NA	NA	NA	NA	NA	NA	NA	NA	0.391321736	3268	-5.20289867796098	-6.54382044573005	4.70730090175968
8678	chr1	+	ENSG00000163386.13	protein_coding,	protein_coding	0	0.0543002	8954	145293114	145370199	77086	protein_coding	KNOWN	NBPF10	protein_coding	NBPF10-003	145293114	1	3277	0.0271501	3277	1	0	NA	NA	NA	NA	NA	NA	NA	NA	NA	NA	0	NA	NA	NA	NA	NA	NA	NA	NA	NA	NA	0.391321736	3269	-5.20289867796098	-6.70004733294856	3.85602415910031
8687	chr1	-	ENSG00000233396.1	processed_transcript,	processed_transcript	0.732311	0.380102	8963	145376327	145382362	6036	processed_transcript	NOVEL	RP11-458D21.1	processed_transcript	RP11-458D21.1-002	145382362	1	3279	0.5562065	3279	1	1	-307.5	5	0.076923077	0.102564103	0.102564103	39	NA	NA	NA	+	0	NA	NA	NA	NA	NA	NA	NA	NA	NA	NA	0.465306939	3271	-0.84630749032687	-3.2832390329214	3.41629199039883
8699	chr1	-	ENSG00000121851.8	protein_coding,protein_coding,	protein_coding	29.7632	30.3538	8975	145456514	145470387	13874	protein_coding	KNOWN	POLR3GL	protein_coding	POLR3GL-004	145470387	1	3283	60.117	3283	1	0	NA	NA	NA	NA	NA	NA	NA	NA	NA	NA	0	NA	NA	NA	NA	NA	NA	NA	NA	NA	NA	0.564487103	3275	5.9097011115749	-3.37605076671262	3.48175694534594
8701	chr1	+	ENSG00000181039.7	protein_coding,	protein_coding	0.26154	0.271501	8977	145470508	145475646	5139	protein_coding	KNOWN	ANKRD34A	protein_coding	ANKRD34A-001	145470508	1	3284	0.2665205	3284	1	0	NA	NA	NA	NA	NA	NA	NA	NA	NA	NA	1	1933	1	0	0	0	20	NA	NA	NA	-	0.430513897	3276	-1.90768158962941	-3.4930041181323	3.61625722824017
8706	chr1	-	ENSG00000234222.1	processed_transcript,	processed_transcript	2.24924	2.22631	8982	145493881	145507490	13610	processed_transcript	NOVEL	RP11-315I20.1	processed_transcript	RP11-315I20.1-003	145507490	1	3286	2.237775	3286	1	0	NA	NA	NA	NA	NA	NA	NA	NA	NA	NA	0	NA	NA	NA	NA	NA	NA	NA	NA	NA	NA	0.444111178	3278	1.16206498595567	-3.55100605697676	4.05741094102988
8738	chr1	-	ENSG00000186364.6	processed_transcript,	protein_coding	0.941542	0.705903	9016	145587379	145589409	2031	protein_coding	KNOWN	NUDT17	processed_transcript	NUDT17-004	145589409	1	3297	0.8237225	3297	1	1	-1946.5	4	0.32	0.08	0.04	25	4	7	2	-	1	865.5	4	0.095238095	0.047619048	0.142857143	21	3	4	1	-	0.416516697	3289	-0.279769698379271	-3.2832390329214	3.0541444909577
8806	chr1	+	ENSG00000186275.7	protein_coding,	protein_coding	0.156924	0.162901	9086	146373546	146467638	94093	protein_coding	KNOWN	NBPF12	protein_coding	NBPF12-207	146373546	1	3324	0.1599125	3324	1	0	NA	NA	NA	NA	NA	NA	NA	NA	NA	NA	1	886	4	0.058823529	0.382352941	0.088235294	34	7	7	7	+	0.420915817	3316	-2.64464537943893	-4.61112055337494	4.38887459325747
8831	chr1	+	ENSG00000180867.9	pseudogene,	pseudogene	0.26154	0.488702	9111	146650371	146651206	836	pseudogene	KNOWN	RP11-337C18.5	pseudogene	RP11-337C18.5-201	146650371	1	3336	0.375121	3336	1	0	NA	NA	NA	NA	NA	NA	NA	NA	NA	NA	0	NA	NA	NA	NA	NA	NA	NA	NA	NA	NA	0.389522096	3328	-1.41457206476505	-6.08627453338159	2.87356634240322
8832	chr1	-	ENSG00000226015.1	processed_pseudogene,	pseudogene	0.889234	0.977404	9112	146674871	146676513	1643	pseudogene	KNOWN	CCT8P1	processed_pseudogene	CCT8P1-001	146676513	1	3337	0.933319	3337	1	0	NA	NA	NA	NA	NA	NA	NA	NA	NA	NA	0	NA	NA	NA	NA	NA	NA	NA	NA	NA	NA	0.397720456	3329	-0.0995578293948823	-6.26334835159535	2.60453299080735
8847	chr1	-	ENSG00000131781.8	nonsense_mediated_decay,	protein_coding	0	0.0543002	9127	146646930	146714700	67771	protein_coding	KNOWN	FMO5	nonsense_mediated_decay	FMO5-005	146714700	1	3341	0.0271501	3341	1	0	NA	NA	NA	NA	NA	NA	NA	NA	NA	NA	1	148.5	4	0.043478261	0.217391304	0.043478261	23	NA	NA	NA	+	0.403119376	3333	-5.20289867796098	-3.87159048754064	2.819003083739
8849	chr1	+	ENSG00000131778.12	processed_transcript,	protein_coding	0.523079	0.868803	9129	146743830	146747911	4082	protein_coding	KNOWN	CHD1L	processed_transcript	CHD1L-006	146743830	1	3342	0.695941	3342	1	0	NA	NA	NA	NA	NA	NA	NA	NA	NA	NA	0	NA	NA	NA	NA	NA	NA	NA	NA	NA	NA	0.403119376	3334	-0.522963091421678	-5.62821588726716	1.60024405467992
8862	chr1	-	ENSG00000162836.6	protein_coding,	protein_coding	5.2831	5.81012	9142	147119172	147142618	23447	protein_coding	KNOWN	ACP6	protein_coding	ACP6-001	147142618	1	3349	5.54661	3349	1	0	NA	NA	NA	NA	NA	NA	NA	NA	NA	NA	0	NA	NA	NA	NA	NA	NA	NA	NA	NA	NA	0.447110578	3341	2.47160628849799	-2.84251126655758	4.18170260213691
8873	chr1	+	ENSG00000188092.9	protein_coding,processed_transcript,processed_transcript,	protein_coding	1.15077	1.2489	9153	147400506	147465571	65066	protein_coding	KNOWN	GPR89B	protein_coding	GPR89B-001	147400506	1	3357	3.599505	3357	1	1	-55.5	4	0	0.105263158	0.157894737	19	NA	NA	NA	-	0	NA	NA	NA	NA	NA	NA	NA	NA	NA	NA	0.429314137	3349	1.8477985223476	-1.72062140510494	6.44340020168442
8907	chr1	+	ENSG00000199879.1	snRNA,	snRNA	1.36001	0.325801	9187	147735751	147735907	157	snRNA	NOVEL	U1.16	snRNA	U1.16-201	147735751	1	3377	0.8429055	3377	1	1	-80.5	4	0.103448276	0.206896552	0.068965517	29	NA	NA	NA	+	3	936.5|1308.5|1994.5	4|4|8	0.105263157894737|0.037037037037037|0.27027027027027	0.0526315789473684|0.185185185185185|0	0.0526315789473684|0.222222222222222|0	19|27|37	NA|NA|NA	NA|NA|NA	NA|NA|NA	+|+|-	0.440911818	3369	-0.246557198386042	-4.6834186116945	0.337934813521721
8942	chr1	+	ENSG00000207501.1	snRNA,	snRNA	0.0523079	0.380102	9222	148241465	148241628	164	snRNA	NOVEL	U1.93	snRNA	U1.93-201	148241465	1	3406	0.21620495	3406	1	1	-95.5	7	0.033898305	0.101694915	0.13559322	59	NA	NA	NA	+	0	NA	NA	NA	NA	NA	NA	NA	NA	NA	NA	0.436312737	3398	-2.20952854101599	-5.06767268740393	2.79534014885483
8963	chr1	+	ENSG00000243452.2	processed_transcript,	protein_coding	1.20308	1.1403	9243	148556009	148568877	12869	protein_coding	KNOWN	NBPF15	processed_transcript	NBPF15-003	148556009	1	3411	1.17169	3411	1	0	NA	NA	NA	NA	NA	NA	NA	NA	NA	NA	2	349.5|553.5	5|4	0.0689655172413793|0.0476190476190476	0.0689655172413793|0.0952380952380952	0.103448275862069|0.142857142857143	29|21	NA|NA	NA|NA	NA|NA	+|-	0.457108578	3403	0.228590919059527	-3.43568231836202	6.56749597019878
8990	chr1	+	ENSG00000232527.3	processed_transcript,processed_transcript,	processed_transcript	26.834	22.6432	9270	148928322	148932920	4599	processed_transcript	NOVEL	RP11-14N7.2	processed_transcript	RP11-14N7.2-001	148928322	1	3429	49.4772	3429	1	2	-849.5|-803	4|7	0.173913043478261|0.136363636363636	0|0	0.260869565217391|0.227272727272727	23|44	3|NA	3|NA	4|NA	-|-	5	100.5|1292|1561|1698|1988.5	4|4|4|4|5	0.0434782608695652|0.0833333333333333|0.1|0.178571428571429|0.114285714285714	0.0869565217391304|0.0833333333333333|0.133333333333333|0.178571428571429|0.114285714285714	0.217391304347826|0.0833333333333333|0.1|0.178571428571429|0.142857142857143	23|24|30|28|35	NA|NA|NA|NA|NA	NA|NA|NA|NA|NA	NA|NA|NA|NA|NA	+|-|-|-|-	0.398120376	3421	5.62869195291355	-6.00064645649535	6.82950388783131
9096	chr1	-	ENSG00000159164.5	protein_coding,	protein_coding	0.104616	0	9377	149877024	149889393	12370	protein_coding	KNOWN	SV2A	protein_coding	SV2A-002	149889393	1	3504	0.052308	3504	1	3	-45.5|-121.5|-192.5	3|4|4	0.08|0.173913043478261|0.105263157894737	0.08|0.130434782608696|0.157894736842105	0.04|0.0434782608695652|0.105263157894737	25|23|19	NA|1|3	NA|5|2	NA|3|2	-|+|-	1	558	5	0.178571429	0.035714286	0.071428571	28	NA	NA	NA	-	0.463507299	3496	-4.25682458024902	-4.32718902281713	1.38622932839327
9130	chr1	+	ENSG00000023902.8	protein_coding,	protein_coding	0.418463	0.1086	9411	150122170	150132260	10091	protein_coding	KNOWN	PLEKHO1	protein_coding	PLEKHO1-001	150122170	1	3510	0.2635315	3510	1	0	NA	NA	NA	NA	NA	NA	NA	NA	NA	NA	6	11|138|414|528|657.5|743.5	13|5|6|4|5|4	0.0681818181818182|0.15625|0.0238095238095238|0.0357142857142857|0.108108108108108|0.12	0.25|0.15625|0.30952380952381|0.107142857142857|0.216216216216216|0.08	0.0568181818181818|0.03125|0.0238095238095238|0.107142857142857|0.0540540540540541|0	88|32|42|28|37|25	NA|NA|NA|NA|NA|NA	NA|NA|NA|NA|NA|NA	NA|NA|NA|NA|NA|NA	+|+|-|-|+|+	0.446710658	3502	-1.92395267694268	-3.26926182833944	2.81022632509746
9152	chr1	-	ENSG00000117362.8	processed_transcript,	protein_coding	0.575387	0.814503	9434	150239356	150240166	811	protein_coding	KNOWN	APH1A	processed_transcript	APH1A-005	150240166	1	3516	0.694945	3516	1	3	-35|-1187.5|-1606	4|3|4	0.05|0.210526315789474|0.208333333333333	0|0|0.125	0.15|0|0.0416666666666667	20|19|24	NA|NA|4	NA|NA|5	NA|NA|2	+|+|+	1	1652.5	4	0.129032258	0.258064516	0.096774194	31	NA	NA	NA	-	0.514097181	3508	-0.525029291680127	-5.61401462062615	5.88225043591525
9168	chr1	+	ENSG00000187145.10	protein_coding,	protein_coding	691.04	747.714	9450	150266289	150281414	15126	protein_coding	KNOWN	MRPS21	protein_coding	MRPS21-001	150266289	1	3521	719.377	3521	1	0	NA	NA	NA	NA	NA	NA	NA	NA	NA	NA	0	NA	NA	NA	NA	NA	NA	NA	NA	NA	NA	0.451109778	3513	9.49060422398198	-3.41091922676019	5.68412150673833
9201	chr1	+	ENSG00000143369.10	protein_coding,	protein_coding	266.509	321.892	9483	150480561	150486265	5705	protein_coding	KNOWN	ECM1	protein_coding	ECM1-011	150480561	1	3527	294.2005	3527	1	1	-1809.5	5	0.212121212	0.090909091	0.090909091	33	NA	NA	NA	-	3	1423|1605.5|1779	5|5|4	0.264705882352941|0.121212121212121|0.0909090909090909	0.147058823529412|0.0606060606060606|0.0909090909090909	0.0588235294117647|0.121212121212121|0.0909090909090909	34|33|22	NA|NA|NA	NA|NA|NA	NA|NA|NA	-|-|-	0.4965007	3519	8.20065588826042	-3.33180100658577	3.99421278945994
9237	chr1	-	ENSG00000143457.5	protein_coding,	protein_coding	30.4432	34.372	9520	150620913	150669620	48708	protein_coding	KNOWN	GOLPH3L	protein_coding	GOLPH3L-002	150669620	1	3540	32.4076	3540	1	0	NA	NA	NA	NA	NA	NA	NA	NA	NA	NA	1	348.5	4	0.148148148	0.037037037	0	27	NA	NA	NA	+	0.346730654	3531	5.01826027826128	-3.44350879539095	5.15310594048671
9257	chr1	-	ENSG00000143387.8	protein_coding,	protein_coding	41.8986	61.6307	9540	150768684	150780799	12116	protein_coding	KNOWN	CTSK	protein_coding	CTSK-001	150780799	1	3546	51.76465	3546	1	1	-1482	4	0.2	0.066666667	0.166666667	30	NA	NA	NA	-	0	NA	NA	NA	NA	NA	NA	NA	NA	NA	NA	0.418516297	3537	5.69389531481861	-5.49863524160047	2.89474908420045
9306	chr1	-	ENSG00000143409.10	processed_transcript,	protein_coding	6.80003	6.78753	9589	150971887	150979347	7461	protein_coding	KNOWN	FAM63A	processed_transcript	FAM63A-003	150979347	1	3558	6.79378	3558	1	0	NA	NA	NA	NA	NA	NA	NA	NA	NA	NA	0	NA	NA	NA	NA	NA	NA	NA	NA	NA	NA	0.477504499	3549	2.76421450081235	-4.15539259201133	4.17733948551916
9399	chr1	-	ENSG00000232671.2	protein_coding,	protein_coding	0.156924	0.0543002	9685	151252500	151254405	1906	protein_coding	NOVEL	RP11-126K1.2	protein_coding	RP11-126K1.2-001	151254405	1	3578	0.1056121	3578	1	1	-807	4	0.083333333	0.125	0.083333333	24	NA	NA	NA	+	1	343	4	0.125	0.166666667	0.041666667	24	NA	NA	NA	-	0.570685863	3569	-3.24315296085432	-2.17190144201079	2.07558259931974
9428	chr1	-	ENSG00000143390.13	protein_coding,protein_coding,	protein_coding	12.8677	12.9235	9720	151317204	151319704	2501	protein_coding	KNOWN	RFX5	protein_coding	RFX5-005	151319704	1	3584	25.7912	3584	1	0	NA	NA	NA	NA	NA	NA	NA	NA	NA	NA	0	NA	NA	NA	NA	NA	NA	NA	NA	NA	NA	0.475104979	3575	4.68880699456639	-2.38670978828709	4.81604390844019
9452	chr1	+	ENSG00000159377.6	retained_intron,	protein_coding	81.2342	69.5586	9744	151372055	151373547	1493	protein_coding	KNOWN	PSMB4	retained_intron	PSMB4-004	151372055	1	3586	75.3964	3586	1	0	NA	NA	NA	NA	NA	NA	NA	NA	NA	NA	0	NA	NA	NA	NA	NA	NA	NA	NA	NA	NA	0.458308338	3577	6.23642373474551	-3.15049067032823	7.12316898938768
9482	chr1	+	ENSG00000143367.10	protein_coding,protein_coding,protein_coding,	protein_coding	45.0371	65.7576	9775	151512781	151556058	43278	protein_coding	KNOWN	TUFT1	protein_coding	TUFT1-201	151512781	1	3593	166.19205	3593	1	0	NA	NA	NA	NA	NA	NA	NA	NA	NA	NA	1	1018.5	4	0.173913043	0.086956522	0.130434783	23	NA	NA	NA	-	0.49610078	3584	7.37670756045159	-4.2455605736453	7.13587494455272
9516	chr1	+	ENSG00000143450.9	protein_coding,protein_coding,	protein_coding	2.19693	1.62901	9811	151735445	151743805	8361	protein_coding	KNOWN	OAZ3	protein_coding	OAZ3-201	151735445	1	3611	3.82594	3611	1	0	NA	NA	NA	NA	NA	NA	NA	NA	NA	NA	1	279	4	0.088235294	0.147058824	0.117647059	34	NA	NA	NA	-	0.441111778	3601	1.9358142489111	-4.90323078884569	4.8758756900038
9522	chr1	-	ENSG00000143436.6	processed_transcript,	protein_coding	118.739	67.0065	9817	151732123	151735972	3850	protein_coding	KNOWN	MRPL9	processed_transcript	MRPL9-003	151735972	1	3612	92.87275	3612	1	0	NA	NA	NA	NA	NA	NA	NA	NA	NA	NA	1	248	4	0.088235294	0.147058824	0.117647059	34	NA	NA	NA	-	0.446310738	3602	6.53718344922595	-2.76299439645939	4.79374746971585
9524	chr1	+	ENSG00000143450.9	processed_transcript,	protein_coding	0.156924	0.162901	9819	151736054	151743808	7755	protein_coding	KNOWN	OAZ3	processed_transcript	OAZ3-001	151736054	1	3613	0.1599125	3613	1	1	-330	4	0.088235294	0.147058824	0.117647059	34	NA	NA	NA	-	0	NA	NA	NA	NA	NA	NA	NA	NA	NA	NA	0.470705859	3603	-2.64464537943893	-2.66641133059306	4.68772957183928
9550	chr1	-	ENSG00000196407.6	protein_coding,	protein_coding	0.104616	0.488702	9847	151818220	151826173	7954	protein_coding	KNOWN	THEM5	protein_coding	THEM5-001	151826173	1	3625	0.296659	3625	1	1	-1089.5	4	0.173913043	0.086956522	0.086956522	23	1	7	1	+	2	1787|1021	5|5	0.0833333333333333|0.166666666666667	0.111111111111111|0.0833333333333333	0.25|0.0416666666666667	36|24	NA|NA	NA|NA	NA|NA	+|+	0.482903419	3615	-1.75312254314151	-4.14259537223419	2.36231445681393
9564	chr1	-	ENSG00000163191.5	protein_coding,	protein_coding	465.436	421.913	9861	152004982	152009511	4530	protein_coding	KNOWN	S100A11	protein_coding	S100A11-001	152009511	1	3632	443.6745	3632	1	1	-39.5	4	0.095238095	0.095238095	0	21	NA	NA	NA	-	3	459|271.5|14.5	4|4|5	0.107142857142857|0.304347826086957|0.137931034482759	0.285714285714286|0.0434782608695652|0.172413793103448	0.0357142857142857|0.0434782608695652|0.0689655172413793	28|23|29	5|NA|NA	7|NA|NA	3|NA|NA	+|-|-	0.452309538	3622	8.7933578270421	-3.39413779147446	6.98895668854103
9574	chr1	+	ENSG00000236427.1	processed_transcript,	processed_transcript	0	0.0543002	9871	152178334	152179533	1200	processed_transcript	NOVEL	RP11-107M16.2	processed_transcript	RP11-107M16.2-001	152178334	1	3640	0.0271501	3640	1	0	NA	NA	NA	NA	NA	NA	NA	NA	NA	NA	1	1949	4	0.136363636	0	0.090909091	22	NA	NA	NA	-	0.400519896	3630	-5.20289867796098	-5.97319709296672	1.28163653926029
9583	chr1	-	ENSG00000143520.5	protein_coding,	protein_coding	0.156924	0	9880	152321213	152332482	11270	protein_coding	KNOWN	FLG2	protein_coding	FLG2-001	152332482	1	3647	0.078462	3647	1	0	NA	NA	NA	NA	NA	NA	NA	NA	NA	NA	0	NA	NA	NA	NA	NA	NA	NA	NA	NA	NA	0.370325935	3637	-3.67186207952786	-6.1159851184626	1.17826009482791
9590	chr1	-	ENSG00000163202.4	protein_coding,	protein_coding	15.3262	0.434402	9887	152551857	152552980	1124	protein_coding	KNOWN	LCE3D	protein_coding	LCE3D-001	152552980	1	3654	7.880301	3654	1	0	NA	NA	NA	NA	NA	NA	NA	NA	NA	NA	1	623	6	0.113636364	0.136363636	0.227272727	44	NA	NA	NA	+	0.407918416	3644	2.9782507366504	-3.88006223132601	0.613675804189177
9606	chr1	+	ENSG00000203786.4	protein_coding,	protein_coding	0.941542	1.62901	9904	152730506	152734529	4024	protein_coding	KNOWN	KPRP	protein_coding	KPRP-001	152730506	1	3669	1.285276	3669	1	1	-697	4	0.090909091	0	0.045454545	22	NA	NA	NA	-	0	NA	NA	NA	NA	NA	NA	NA	NA	NA	NA	0.407318536	3658	0.362078196831802	-4.06327651056204	2.29099815982907
9618	chr1	+	ENSG00000163207.5	protein_coding,	protein_coding	515.756	1260.31	9916	152881021	152884362	3342	protein_coding	KNOWN	IVL	protein_coding	IVL-001	152881021	1	3678	888.033	3678	1	0	NA	NA	NA	NA	NA	NA	NA	NA	NA	NA	1	120	5	0.035714286	0.107142857	0.142857143	28	NA	NA	NA	+	0.460507898	3667	9.79446947902099	-4.52556284626627	2.89443869065815
9620	chr1	-	ENSG00000224308.1	processed_transcript,	processed_transcript	0	0.0543002	9918	152902516	152921686	19171	processed_transcript	NOVEL	RP1-13P20.6	processed_transcript	RP1-13P20.6-005	152921686	1	3679	0.0271501	3679	1	0	NA	NA	NA	NA	NA	NA	NA	NA	NA	NA	2	1760|373	4|4	0.205882352941176|0.115384615384615	0.0882352941176471|0.153846153846154	0.0588235294117647|0.115384615384615	34|26	5|NA	7|NA	7|NA	+|-	0.465706859	3668	-5.20289867796098	-4.16312577872176	1.62664751701872
9631	chr1	+	ENSG00000169469.7	protein_coding,	protein_coding	1476.97	4139.25	9929	153003678	153005376	1699	protein_coding	KNOWN	SPRR1B	protein_coding	SPRR1B-001	153003678	1	3685	2808.11	3685	1	0	NA	NA	NA	NA	NA	NA	NA	NA	NA	NA	1	1302	5	0.083333333	0.194444444	0.166666667	36	NA	NA	NA	-	0.430313937	3674	11.455383735029	-3.97669072176776	3.31943670032837
9637	chr1	-	ENSG00000196805.5	protein_coding,	protein_coding	0.366155	0.162901	9935	153042717	153044084	1368	protein_coding	KNOWN	SPRR2B	protein_coding	SPRR2B-001	153044084	1	3688	0.264528	3688	1	0	NA	NA	NA	NA	NA	NA	NA	NA	NA	NA	1	866	4	0.115384615	0.230769231	0.115384615	26	2	4	6	+	0.368526295	3677	-1.91850765677051	-5.77059418100732	1.40835642970361
9645	chr1	-	ENSG00000159516.7	protein_coding,	protein_coding	2.77232	0.0543002	9943	153122058	153123345	1288	protein_coding	KNOWN	SPRR2G	protein_coding	SPRR2G-001	153123345	1	3693	1.4133101	3693	1	0	NA	NA	NA	NA	NA	NA	NA	NA	NA	NA	0	NA	NA	NA	NA	NA	NA	NA	NA	NA	NA	0.367126575	3682	0.49907804787136	-5.99143851723908	1.19178118365575
9657	chr1	+	ENSG00000163220.10	protein_coding,	protein_coding	180.358	930.76	9955	153330330	153333503	3174	protein_coding	KNOWN	S100A9	protein_coding	S100A9-001	153330330	1	3702	555.559	3702	1	0	NA	NA	NA	NA	NA	NA	NA	NA	NA	NA	3	638.5|958.5|1414.5	4|4|5	0.241379310344828|0.0952380952380952|0.12	0.0344827586206897|0.0952380952380952|0.12	0.172413793103448|0.142857142857143|0.08	29|21|25	7|NA|NA	5|NA|NA	5|NA|NA	+|+|-	0.516496701	3691	9.11779632278866	-3.75403217586158	1.92065382419666
9685	chr1	-	ENSG00000188015.5	protein_coding,	protein_coding	1.36001	1.73761	9983	153519989	153521602	1614	protein_coding	KNOWN	S100A3	protein_coding	S100A3-002	153521602	1	3715	1.54881	3715	1	2	-742.5|-1160.5	4|4	0.111111111111111|0.275862068965517	0.0740740740740741|0.0344827586206897	0.222222222222222|0.0689655172413793	27|29	NA|NA	NA|NA	NA|NA	-|-	1	1184.5	4	0.043478261	0.130434783	0.217391304	23	NA	NA	NA	-	0.533493301	3704	0.631160172616567	-4.93377166508246	3.43647449548813
9687	chr1	-	ENSG00000196154.6	protein_coding,	protein_coding	1.15077	2.82361	9985	153516097	153522612	6516	protein_coding	KNOWN	S100A4	protein_coding	S100A4-006	153522612	1	3716	1.98719	3716	1	1	-150.5	4	0.275862069	0.034482759	0.068965517	29	NA	NA	NA	-	1	267.5	4	0.111111111	0.074074074	0.222222222	27	NA	NA	NA	-	0.517696461	3705	0.990729818713952	-5.50517275065647	2.19343933441962
9689	chr1	-	ENSG00000196754.5	protein_coding,	protein_coding	33765.5	52962.2	9987	153533825	153538018	4194	protein_coding	KNOWN	S100A2	protein_coding	S100A2-004	153538018	1	3717	43363.85	3717	1	2	-137|-809	6|5	0.1875|0.0454545454545455	0.03125|0.0454545454545455	0.09375|0.181818181818182	32|22	NA|NA	NA|NA	NA|NA	-|+	0	NA	NA	NA	NA	NA	NA	NA	NA	NA	NA	0.546290742	3706	15.4042052296299	-3.20133727130149	6.69020400694291
9697	chr1	-	ENSG00000188643.5	processed_transcript,	protein_coding	2451.99	2254.93	9995	153579928	153585621	5694	protein_coding	KNOWN	S100A16	processed_transcript	S100A16-011	153585621	1	3718	2353.46	3718	1	6	-100.5|-453.5|-780|-1243|-1526|-1936.5	5|4|5|6|4|4	0.04|0.161290322580645|0.107142857142857|0.184210526315789|0.133333333333333|0.0588235294117647	0.04|0.0645161290322581|0|0.0789473684210526|0.166666666666667|0.0588235294117647	0.16|0.225806451612903|0.142857142857143|0.0789473684210526|0.133333333333333|0.117647058823529	25|31|28|38|30|17	NA|NA|NA|NA|NA|NA	NA|NA|NA|NA|NA|NA	NA|NA|NA|NA|NA|NA	-|-|-|-|-|-	5	1999|1909|378|282|62.5	5|4|4|4|5	0.0357142857142857|0.0555555555555556|0.0357142857142857|0.166666666666667|0.130434782608696	0.0357142857142857|0|0.107142857142857|0.1|0.0869565217391304	0.178571428571429|0.111111111111111|0.178571428571429|0.0666666666666667|0.0869565217391304	28|18|28|30|23	NA|1|NA|NA|NA	NA|1|NA|NA|NA	NA|1|NA|NA|NA	-|-|-|-|-	0.565686863	3707	11.2005676174887	-2.81078388949727	7.53985630566674
9706	chr1	-	ENSG00000189171.8	protein_coding,	protein_coding	71.7664	90.5728	10004	153591280	153599744	8465	protein_coding	KNOWN	S100A13	protein_coding	S100A13-203	153599744	1	3720	81.1696	3720	1	2	-1119.5|-1373.5	3|5	0.0952380952380952|0.171428571428571	0.0952380952380952|0.0571428571428571	0.0476190476190476|0.2	21|35	NA|NA	NA|NA	NA|NA	+|+	0	NA	NA	NA	NA	NA	NA	NA	NA	NA	NA	0.556488702	3709	6.34286759888462	-2.52518086170577	6.29727849187087
9721	chr1	-	ENSG00000189171.8	processed_transcript,	protein_coding	1.09847	1.0317	10020	153603967	153606873	2907	protein_coding	KNOWN	S100A13	processed_transcript	S100A13-004	153606873	1	3726	1.065085	3726	1	0	NA	NA	NA	NA	NA	NA	NA	NA	NA	NA	1	627.5	4	0.222222222	0.111111111	0.074074074	27	NA	NA	NA	+	0.457308538	3715	0.0909685705310078	-3.01370699684778	4.21641961835117
9724	chr1	+	ENSG00000160679.8	protein_coding,	protein_coding	0	0.162901	10023	153610818	153616861	6044	protein_coding	KNOWN	C1orf77	protein_coding	C1orf77-005	153610818	1	3727	0.0814505	3727	1	0	NA	NA	NA	NA	NA	NA	NA	NA	NA	NA	0	NA	NA	NA	NA	NA	NA	NA	NA	NA	NA	0.4875025	3716	-3.61793263472797	-6.50399379949931	3.72904650604503
9783	chr1	-	ENSG00000198837.5	protein_coding,	protein_coding	1.88308	0.977404	10084	153901977	153919172	17196	protein_coding	KNOWN	DENND4B	protein_coding	DENND4B-001	153919172	1	3750	1.430242	3750	1	2	-936|-1215	5|5	0.175|0.2	0.125|0.133333333333333	0.2|0.1	40|30	NA|NA	NA|NA	NA|NA	-|-	2	762|442.5	5|4	0.15625|0.16	0.09375|0.16	0.15625|0	32|25	NA|2	NA|5	NA|5	+|-	0.528294341	3739	0.51625927473882	-2.29323162219725	5.07289236213358
9802	chr1	-	ENSG00000143570.12	protein_coding,	protein_coding	0.156924	0.1086	10104	153931588	153940188	8601	protein_coding	KNOWN	SLC39A1	protein_coding	SLC39A1-003	153940188	1	3754	0.132762	3754	1	0	NA	NA	NA	NA	NA	NA	NA	NA	NA	NA	1	1001.5	4	0.37037037	0.111111111	0.074074074	27	4	7	4	-	0.513297341	3743	-2.91308582664092	-3.30874452929126	3.26074020580091
9850	chr1	-	ENSG00000143549.13	protein_coding,nonsense_mediated_decay,	protein_coding	1785.43	1526.98	10152	154128840	154155684	26845	protein_coding	KNOWN	TPM3	protein_coding	TPM3-003	154155684	1	3766	3312.41	3766	1	1	-183.5	4	0.142857143	0.095238095	0.095238095	21	NA	NA	NA	+	0	NA	NA	NA	NA	NA	NA	NA	NA	NA	NA	0.459508098	3755	11.6936655409407	-2.27775784901507	7.15876055052506
9861	chr1	-	ENSG00000143612.13	processed_transcript,	protein_coding	0.680003	0.705903	10163	154184933	154186992	2060	protein_coding	KNOWN	C1orf43	processed_transcript	C1orf43-007	154186992	1	3770	0.692953	3770	1	0	NA	NA	NA	NA	NA	NA	NA	NA	NA	NA	0	NA	NA	NA	NA	NA	NA	NA	NA	NA	NA	0.439912018	3759	-0.529170590961217	-6.18778601111485	4.47645598634434
9893	chr1	+	ENSG00000143575.10	protein_coding,protein_coding,	protein_coding	11.7693	12.9778	10197	154245144	154247959	2816	protein_coding	KNOWN	HAX1	protein_coding	HAX1-006	154245144	1	3778	24.7471	3778	1	0	NA	NA	NA	NA	NA	NA	NA	NA	NA	NA	1	565.5	4	0.2	0.08	0.12	25	3	6	3	-	0.484303139	3767	4.62918756712001	-2.81280992113809	6.25608876567925
9909	chr1	+	ENSG00000143515.12	retained_intron,	protein_coding	0.0523079	0	10213	154319091	154321935	2845	protein_coding	KNOWN	ATP8B2	retained_intron	ATP8B2-006	154319091	1	3785	0.02615395	3785	1	0	NA	NA	NA	NA	NA	NA	NA	NA	NA	NA	0	NA	NA	NA	NA	NA	NA	NA	NA	NA	NA	0.542691462	3774	-5.25682733832889	-5.7627397679466	0.800589460656776
9957	chr1	-	ENSG00000163346.9	protein_coding,protein_coding,	protein_coding	21.3416	45.5579	10261	154916918	154928580	11663	protein_coding	KNOWN	PBXIP1	protein_coding	PBXIP1-002	154928580	1	3803	66.8995	3803	1	0	NA	NA	NA	NA	NA	NA	NA	NA	NA	NA	0	NA	NA	NA	NA	NA	NA	NA	NA	NA	NA	0.529294141	3792	6.06392352323966	-3.13900701589984	4.28376967025743
9972	chr1	-	ENSG00000160691.12	protein_coding,protein_coding,	protein_coding	29.6586	33.4489	10277	154934774	154943223	8450	protein_coding	KNOWN	SHC1	protein_coding	SHC1-003	154943223	1	3805	63.1075	3805	1	0	NA	NA	NA	NA	NA	NA	NA	NA	NA	NA	0	NA	NA	NA	NA	NA	NA	NA	NA	NA	NA	0.529094181	3794	5.97973956712875	-2.57245395468009	6.65553996409134
9988	chr1	+	ENSG00000160688.14	protein_coding,	protein_coding	79.1942	104.094	10293	154955843	154961488	5646	protein_coding	KNOWN	FLAD1	protein_coding	FLAD1-005	154955843	1	3807	91.6441	3807	1	1	-256	5	0.1	0.166666667	0.133333333	30	NA	NA	NA	-	2	82.5|490	4|4	0.310344827586207|0.153846153846154	0.0689655172413793|0.153846153846154	0.137931034482759|0.115384615384615	29|26	5|NA	5|NA	7|NA	+|-	0.469306139	3796	6.51797009867782	-2.93106233935524	6.39946414702593
10039	chr1	+	ENSG00000243364.3	protein_coding,	protein_coding	29.6063	33.7204	10345	155036213	155042014	5802	protein_coding	KNOWN	EFNA4	protein_coding	EFNA4-002	155036213	1	3814	31.66335	3814	1	4	-1798.5|-1345|-1043.5|-864.5	6|4|5|4	0.142857142857143|0.0555555555555556|0.0606060606060606|0	0.114285714285714|0.111111111111111|0.0909090909090909|0.142857142857143	0.114285714285714|0.111111111111111|0.151515151515152|0.142857142857143	35|18|33|21	NA|3|NA|NA	NA|1|NA|NA	NA|1|NA|NA	-|+|+|+	1	344	4	0.125	0.041666667	0	24	NA	NA	NA	+	0.588482304	3803	4.98474199637349	-2.64459573191632	5.28677566124138
10040	chr1	+	ENSG00000143590.7	protein_coding,	protein_coding	29.6063	33.5575	10346	155036224	155059278	23055	protein_coding	KNOWN	EFNA3	protein_coding	EFNA3-202	155036224	1	3815	63.1638	3815	1	4	-1809.5|-1356|-1054.5|-875.5	6|4|5|4	0.142857142857143|0.0555555555555556|0.0606060606060606|0	0.114285714285714|0.111111111111111|0.0909090909090909|0.142857142857143	0.114285714285714|0.111111111111111|0.151515151515152|0.142857142857143	35|18|33|21	NA|3|NA|NA	NA|1|NA|NA	NA|1|NA|NA	-|+|+|+	1	333	4	0.125	0.041666667	0	24	NA	NA	NA	+	0.588282344	3804	5.98102606273281	-2.69508717000256	5.23983889860845
10041	chr1	+	ENSG00000243364.3	protein_coding,	protein_coding	29.8155	33.5575	10348	155036237	155042014	5778	protein_coding	KNOWN	EFNA4	protein_coding	EFNA4-003	155036237	1	3817	31.6865	3817	1	4	-1822.5|-1369|-1067.5|-888.5	6|4|5|4	0.142857142857143|0.0555555555555556|0.0606060606060606|0	0.114285714285714|0.111111111111111|0.0909090909090909|0.142857142857143	0.114285714285714|0.111111111111111|0.151515151515152|0.142857142857143	35|18|33|21	NA|3|NA|NA	NA|1|NA|NA	NA|1|NA|NA	-|+|+|+	1	320	4	0.125	0.041666667	0	24	NA	NA	NA	+	0.587482503	3805	4.98579640744734	-2.76201540240486	5.17275733310563
10042	chr1	+	ENSG00000143590.7	protein_coding,	protein_coding	9.31081	7.00473	10349	155051348	155060014	8667	protein_coding	KNOWN	EFNA3	protein_coding	EFNA3-001	155051348	1	3818	8.15777	3818	1	2	-94.5|-50	6|4	0.0444444444444444|0.136363636363636	0.244444444444444|0.0909090909090909	0.0888888888888889|0.0454545454545455	45|22	NA|4	NA|2	NA|2	+|+	5	283.5|321.5|980|1370|1877	4|4|6|5|5	0.0740740740740741|0.148148148148148|0.0882352941176471|0.125|0.0666666666666667	0.185185185185185|0.0740740740740741|0.117647058823529|0.166666666666667|0.2	0.148148148148148|0.037037037037037|0.0882352941176471|0|0.1	27|27|34|24|30	NA|NA|NA|NA|NA	NA|NA|NA|NA|NA	NA|NA|NA|NA|NA	+|+|+|+|+	0.518496301	3806	3.02817483238944	-2.96558142928921	2.24121357235788
10062	chr1	+	ENSG00000169241.12	processed_transcript,	protein_coding	0.418463	0.380102	10369	155108792	155111050	2259	protein_coding	KNOWN	SLC50A1	processed_transcript	SLC50A1-012	155108792	1	3823	0.3992825	3823	1	3	-199|-129|-42	5|3|6	0.1875|0.1|0.147058823529412	0.15625|0.05|0.117647058823529	0.09375|0|0.0588235294117647	32|20|34	NA|NA|NA	NA|NA|NA	NA|NA|NA	+|+|-	0	NA	NA	NA	NA	NA	NA	NA	NA	NA	NA	0.545290942	3811	-1.32451825286001	-4.94706109441009	5.9197582579608
10073	chr1	-	ENSG00000163463.6	processed_transcript,processed_transcript,	protein_coding	340.786	263.193	10380	155141946	155145733	3788	protein_coding	KNOWN	KRTCAP2	processed_transcript	KRTCAP2-011	155145733	1	3827	603.979	3827	1	4	-688.5|-808.5|-1199|-1556	6|7|5|7	0.135135135135135|0.163265306122449|0.03125|0.19047619047619	0.243243243243243|0.102040816326531|0.0625|0.0952380952380952	0.0540540540540541|0.142857142857143|0.1875|0.0714285714285714	37|49|32|42	NA|NA|NA|NA	NA|NA|NA|NA	NA|NA|NA|NA	+|+|-|+	1	182.5	5	0.034482759	0.137931034	0.172413793	29	NA	NA	NA	-	0.582683463	3815	9.23835457852615	-1.89315327534834	6.45861731047243
10084	chr1	+	ENSG00000163462.12	protein_coding,processed_transcript,	protein_coding	1.51693	1.35751	10391	155146376	155155338	8963	protein_coding	KNOWN	TRIM46	protein_coding	TRIM46-004	155146376	1	3830	2.87444	3830	1	1	-825.5	5	0.034482759	0.137931034	0.172413793	29	NA	NA	NA	-	6	45.5|165.5|556|913|1684|1763.5	6|7|5|7|4|5	0.135135135135135|0.163265306122449|0.03125|0.19047619047619|0.133333333333333|0.103448275862069	0.243243243243243|0.102040816326531|0.0625|0.0952380952380952|0.1|0.103448275862069	0.0540540540540541|0.142857142857143|0.1875|0.0714285714285714|0.0666666666666667|0.172413793103448	37|49|32|42|30|29	NA|NA|NA|NA|NA|NA	NA|NA|NA|NA|NA|NA	NA|NA|NA|NA|NA|NA	+|+|-|+|-|+	0.50369926	3818	1.52328091678173	-3.72512651323069	2.31983348547703
10103	chr1	-	ENSG00000169231.8	processed_transcript,	protein_coding	0.0523079	0	10410	155165636	155167413	1778	protein_coding	KNOWN	THBS3	processed_transcript	THBS3-004	155167413	1	3838	0.02615395	3838	1	1	-365.5	5	0.103448276	0.172413793	0.103448276	29	NA	NA	NA	-	1	1365.5	4	0.294117647	0	0	17	1	1	3	+	0.541491702	3826	-5.25682733832889	-6.02862823018479	3.09611778794947
10167	chr1	-	ENSG00000116521.6	protein_coding,	protein_coding	81.548	62.771	10474	155225770	155232050	6281	protein_coding	KNOWN	SCAMP3	protein_coding	SCAMP3-001	155232050	1	3853	72.1595	3853	1	1	-446	4	0.136363636	0	0.181818182	22	1	7	1	-	0	NA	NA	NA	NA	NA	NA	NA	NA	NA	NA	0.477104579	3841	6.17311743694491	-2.34506591052329	6.78198839993459
10178	chr1	+	ENSG00000143630.5	protein_coding,	protein_coding	0	0.0543002	10485	155247374	155259639	12266	protein_coding	KNOWN	HCN3	protein_coding	HCN3-001	155247374	1	3855	0.0271501	3855	1	2	-414|-221.5	4|4	0.2|0.0476190476190476	0|0.238095238095238	0.1|0.0476190476190476	20|21	1|NA	3|NA	3|NA	-|-	2	302|359.5	4|4	0.0833333333333333|0	0.125|0.176470588235294	0.0833333333333333|0.0588235294117647	24|17	NA|NA	NA|NA	NA|NA	+|-	0.519496101	3843	-5.20289867796098	-3.70617280091901	2.40902321108
10207	chr1	+	ENSG00000160753.11	protein_coding,	protein_coding	0	0.0543002	10514	155290687	155300903	10217	protein_coding	KNOWN	RUSC1	protein_coding	RUSC1-002	155290687	1	3862	0.0271501	3862	1	2	-1114|-652.5	4|4	0.166666666666667|0.260869565217391	0.0555555555555556|0.0434782608695652	0|0.130434782608696	18|23	NA|3	NA|2	NA|6	-|+	1	423.5	4	0.04	0.24	0.24	25	5	1	7	+	0.4935013	3850	-5.20289867796098	-3.62383405089742	3.30245737928447
10243	chr1	-	ENSG00000223503.1	processed_pseudogene,	pseudogene	0.0523079	0	10550	155560392	155561053	662	pseudogene	KNOWN	RP11-29H23.6	processed_pseudogene	RP11-29H23.6-001	155561053	1	3879	0.02615395	3879	1	0	NA	NA	NA	NA	NA	NA	NA	NA	NA	NA	0	NA	NA	NA	NA	NA	NA	NA	NA	NA	NA	0.449510098	3867	-5.25682733832889	-5.72409660095541	1.95007492365134
10272	chr1	+	ENSG00000132676.10	processed_transcript,	protein_coding	0	0.1086	10579	155657751	155659128	1378	protein_coding	KNOWN	DAP3	processed_transcript	DAP3-006	155657751	1	3887	0.0543	3887	1	1	-25.5	4	0.2	0.04	0	25	NA	NA	NA	-	1	753	4	0.111111111	0.055555556	0	18	NA	NA	NA	-	0.426914617	3875	-4.20290399174509	-4.17610713580765	4.76822382651022
10296	chr1	+	ENSG00000132676.10	protein_coding,processed_transcript,protein_coding,	protein_coding	156.087	122.23	10603	155658882	155708317	49436	protein_coding	KNOWN	DAP3	protein_coding	DAP3-201	155658882	1	3889	417.4755	3889	1	2	-1156.5|-378	4|4	0.2|0.111111111111111	0.04|0.0555555555555556	0|0	25|18	NA|NA	NA|NA	NA|NA	-|-	0	NA	NA	NA	NA	NA	NA	NA	NA	NA	NA	0.477904419	3877	8.70554772373114	-3.41553002063136	4.51214761066159
10330	chr1	-	ENSG00000116580.12	processed_transcript,	protein_coding	7.89849	9.82834	10637	155734575	155827008	92434	protein_coding	KNOWN	GON4L	processed_transcript	GON4L-002	155827008	1	3895	8.863415	3895	1	0	NA	NA	NA	NA	NA	NA	NA	NA	NA	NA	1	159	4	0.045454545	0.136363636	0.181818182	22	5	1	4	-	0.476304739	3883	3.14786266427855	-2.60280606023109	6.41640649686164
10334	chr1	+	ENSG00000132718.7	protein_coding,	protein_coding	0.418463	0.380102	10641	155829347	155851946	22600	protein_coding	KNOWN	SYT11	protein_coding	SYT11-201	155829347	1	3896	0.3992825	3896	1	0	NA	NA	NA	NA	NA	NA	NA	NA	NA	NA	1	755.5	4	0.16	0.04	0.08	25	NA	NA	NA	+	0.456108778	3884	-1.32451825286001	-3.20001084810635	1.47961653101293
10338	chr1	-	ENSG00000143622.5	processed_transcript,	protein_coding	91.8527	106.754	10645	155870189	155881135	10947	protein_coding	KNOWN	RIT1	processed_transcript	RIT1-003	155881135	1	3898	99.30335	3898	1	1	-119.5	7	0.153846154	0.102564103	0.128205128	39	NA	NA	NA	-	1	375.5	4	0.161290323	0.032258065	0.225806452	31	NA	NA	NA	-	0.418716257	3886	6.63377048280078	-2.84251126655758	5.68925290937503
10351	chr1	-	ENSG00000132680.6	protein_coding,	protein_coding	51.2094	60.2189	10658	155882836	155904190	21355	protein_coding	KNOWN	KIAA0907	protein_coding	KIAA0907-003	155904190	1	3903	55.71415	3903	1	1	-1287.5	4	0.034482759	0.034482759	0.137931034	29	NA	NA	NA	+	0	NA	NA	NA	NA	NA	NA	NA	NA	NA	NA	0.444911018	3891	5.79997187743058	-2.93326466910399	7.17890921751448
10475	chr1	-	ENSG00000160781.9	protein_coding,processed_transcript,processed_transcript,protein_coding,	protein_coding	0.104616	0	10783	156215008	156217847	2840	protein_coding	KNOWN	PAQR6	processed_transcript	PAQR6-009	156217847	1	3922	0.156924	3922	1	2	-40|-481	5|2	0.235294117647059|0.0416666666666667	0.117647058823529|0	0.0294117647058824|0	34|24	NA|NA	NA|NA	NA|NA	+|-	2	1402.5|734	4|5	0.111111111111111|0.166666666666667	0.037037037037037|0.166666666666667	0.222222222222222|0.111111111111111	27|36	NA|NA	NA|NA	NA|NA	+|-	0.570285943	3910	-2.67186207952786	-4.32140878438994	2.49976835026399
10507	chr1	-	ENSG00000163468.8	processed_transcript,	protein_coding	0.313847	0.434402	10816	156278759	156282012	3254	protein_coding	KNOWN	CCT3	processed_transcript	CCT3-009	156282012	1	3927	0.3741245	3927	1	0	NA	NA	NA	NA	NA	NA	NA	NA	NA	NA	0	NA	NA	NA	NA	NA	NA	NA	NA	NA	NA	0.429114177	3915	-1.41840964925754	-6.16690425962918	3.93519059211202
10561	chr1	-	ENSG00000116604.11	protein_coding,	protein_coding	0.104616	0.217201	10875	156437785	156453222	15438	protein_coding	KNOWN	MEF2D	protein_coding	MEF2D-005	156453222	1	3940	0.1609085	3940	1	1	-45	4	0.076923077	0.076923077	0.192307692	26	NA	NA	NA	-	2	1235|97.5	4|4	0.0555555555555556|0.04	0.0555555555555556|0.12	0.166666666666667|0.16	18|25	2|NA	1|NA	3|NA	+|+	0.518496301	3928	-2.63568755637139	-4.85650730661355	4.55409431722864
10572	chr1	-	ENSG00000183856.6	protein_coding,	protein_coding	19.6678	2.33491	10886	156495197	156542332	47136	protein_coding	KNOWN	IQGAP3	protein_coding	IQGAP3-001	156542332	1	3944	11.001355	3944	1	0	NA	NA	NA	NA	NA	NA	NA	NA	NA	NA	0	NA	NA	NA	NA	NA	NA	NA	NA	NA	NA	0.478104379	3932	3.45960932149086	-2.37543671452972	5.09777703276102
10624	chr1	-	ENSG00000143319.11	processed_transcript,	protein_coding	16.9478	23.9464	10940	156697003	156698221	1219	protein_coding	KNOWN	ISG20L2	processed_transcript	ISG20L2-005	156698221	1	3957	20.4471	3957	1	1	-198	5	0	0.133333333	0.066666667	30	NA	NA	NA	+	0	NA	NA	NA	NA	NA	NA	NA	NA	NA	NA	0.5044991	3945	4.353824335986	-3.70805703989177	7.92961316731352
10628	chr1	+	ENSG00000143303.7	protein_coding,	protein_coding	3.66155	1.30321	10944	156698267	156706741	8475	protein_coding	KNOWN	RRNAD1	protein_coding	RRNAD1-001	156698267	1	3958	2.48238	3958	1	0	NA	NA	NA	NA	NA	NA	NA	NA	NA	NA	1	152	5	0	0.133333333	0.066666667	30	NA	NA	NA	+	0.49390122	3946	1.31172397854346	-3.70429101965629	6.47865387683042
10630	chr1	+	ENSG00000143303.7	protein_coding,	protein_coding	2.35386	2.44351	10946	156698741	156704262	5522	protein_coding	KNOWN	RRNAD1	protein_coding	RRNAD1-009	156698741	1	3960	2.398685	3960	1	1	-322	5	0	0.133333333	0.066666667	30	NA	NA	NA	+	0	NA	NA	NA	NA	NA	NA	NA	NA	NA	NA	0.514297141	3948	1.26224371253917	-3.75988357532007	5.34635933035734
10645	chr1	-	ENSG00000143321.13	processed_transcript,	protein_coding	9.46773	11.403	10961	156713099	156714068	970	protein_coding	KNOWN	HDGF	processed_transcript	HDGF-008	156714068	1	3964	10.435365	3964	1	3	-133|-182|-362.5	4|5|6	0.1|0.09375|0.114285714285714	0.05|0.125|0.0571428571428571	0.1|0.09375|0.0857142857142857	20|32|35	NA|NA|NA	NA|NA|NA	NA|NA|NA	-|-|-	2	1257.5|803.5	5|4	0.037037037037037|0.217391304347826	0.111111111111111|0	0.185185185185185|0.0869565217391304	27|23	NA|NA	NA|NA	NA|NA	-|+	0.556488702	3952	3.38340915772154	-6.33142333321529	4.11888675406659
10658	chr1	-	ENSG00000143321.13	processed_transcript,	protein_coding	0.836926	1.90051	10974	156712318	156736717	24400	protein_coding	KNOWN	HDGF	processed_transcript	HDGF-009	156736717	1	3968	1.368718	3968	1	1	-1165	5	0.142857143	0.035714286	0.178571429	28	NA	NA	NA	+	0	NA	NA	NA	NA	NA	NA	NA	NA	NA	NA	0.49710058	3956	0.452825235558759	-4.54901204671915	5.05185694847151
10666	chr1	+	ENSG00000198400.7	processed_transcript,	protein_coding	0	0.0543002	10984	156785432	156843682	58251	protein_coding	KNOWN	NTRK1	processed_transcript	NTRK1-008	156785432	1	3971	0.0271501	3971	1	1	-1485	5	0.038461538	0.153846154	0.115384615	26	NA	NA	NA	-	1	979.5	4	0.142857143	0.047619048	0.047619048	21	NA	NA	NA	+	0.554489102	3959	-5.20289867796098	-4.86489070537799	2.92477375160784
10760	chr1	+	ENSG00000183853.13	protein_coding,	protein_coding	0.0523079	0	11078	158056470	158070052	13583	protein_coding	KNOWN	KIRREL	protein_coding	KIRREL-003	158056470	1	4007	0.02615395	4007	1	0	NA	NA	NA	NA	NA	NA	NA	NA	NA	NA	1	1493	4	0.166666667	0.111111111	0	18	1	2	2	+	0.486302739	3995	-5.25682733832889	-5.27547893415521	2.26781921748133
10841	chr1	-	ENSG00000163568.9	protein_coding,	protein_coding	0.0523079	0	11164	159032274	159046691	14418	protein_coding	KNOWN	AIM2	protein_coding	AIM2-001	159046691	1	4048	0.02615395	4048	1	1	-405.5	5	0.137931034	0.068965517	0.206896552	29	NA	NA	NA	+	0	NA	NA	NA	NA	NA	NA	NA	NA	NA	NA	0.382923415	4036	-5.25682733832889	-5.572230784132	1.66263664298345
10907	chr1	-	ENSG00000085552.11	protein_coding,protein_coding,	protein_coding	5.02156	2.93221	11231	159896829	159915386	18558	protein_coding	KNOWN	IGSF9	protein_coding	IGSF9-002	159915386	1	4083	7.95377	4083	1	0	NA	NA	NA	NA	NA	NA	NA	NA	NA	NA	3	1842|1101.5|520.5	3|4|4	0.15|0.16|0.296296296296296	0|0|0.037037037037037	0.05|0.2|0.0740740740740741	20|25|27	NA|7|2	NA|1|6	NA|4|7	+|-|-	0.49870026	4071	2.99163884418273	-2.35241470705303	4.22326388794828
10911	chr1	-	ENSG00000162723.5	protein_coding,	protein_coding	0.627695	0.597302	11235	159921282	159924010	2729	protein_coding	KNOWN	SLAMF9	protein_coding	SLAMF9-002	159924010	1	4084	0.6124985	4084	1	0	NA	NA	NA	NA	NA	NA	NA	NA	NA	NA	0	NA	NA	NA	NA	NA	NA	NA	NA	NA	NA	0.444711058	4072	-0.707221783907193	-3.57659602058875	1.78205035600452
10964	chr1	-	ENSG00000132716.10	protein_coding,	protein_coding	73.1264	58.9157	11289	160187265	160232275	45011	protein_coding	KNOWN	DCAF8	protein_coding	DCAF8-201	160232275	1	4101	66.02105	4101	1	0	NA	NA	NA	NA	NA	NA	NA	NA	NA	NA	1	543	5	0.133333333	0.1	0.133333333	30	NA	NA	NA	+	0.440911818	4089	6.04485417827888	-2.78073049319873	5.55018486510187
11107	chr1	-	ENSG00000143217.6	processed_transcript,	protein_coding	0.104616	0.271501	11434	161041930	161044048	2119	protein_coding	KNOWN	PVRL4	processed_transcript	PVRL4-002	161044048	1	4147	0.1880585	4147	1	0	NA	NA	NA	NA	NA	NA	NA	NA	NA	NA	0	NA	NA	NA	NA	NA	NA	NA	NA	NA	NA	0.49010198	4135	-2.41074657909298	-5.08715706302156	1.82454220135257
11115	chr1	+	ENSG00000162755.9	protein_coding,protein_coding,	protein_coding	0.0523079	0.1086	11442	161068184	161070136	1953	protein_coding	KNOWN	KLHDC9	protein_coding	KLHDC9-001	161068184	1	4150	0.1609079	4150	1	0	NA	NA	NA	NA	NA	NA	NA	NA	NA	NA	2	126.5|1438.5	5|3	0.103448275862069|0.2	0.172413793103448|0	0.0344827586206897|0.08	29|25	NA|NA	NA|NA	NA|NA	-|+	0.476904619	4138	-2.635692935942	-4.07295614053165	2.43358601030036
11119	chr1	+	ENSG00000255888.1	protein_coding,	protein_coding	0.209232	0.1086	11446	161070611	161072169	1559	protein_coding	NOVEL	AL591806.1	protein_coding	AL591806.1-201	161070611	1	4151	0.158916	4151	1	1	-988.5	3	0.2	0	0.08	25	NA	NA	NA	+	0	NA	NA	NA	NA	NA	NA	NA	NA	NA	NA	0.50769846	4139	-2.65366370929101	-6.03807740612294	3.64274153811944
11155	chr1	+	ENSG00000143222.7	processed_transcript,	protein_coding	26.2586	18.2449	11482	161123784	161128035	4252	protein_coding	KNOWN	UFC1	processed_transcript	UFC1-005	161123784	1	4158	22.25175	4158	1	1	-499.5	5	0.034482759	0.103448276	0.137931034	29	NA	NA	NA	+	0	NA	NA	NA	NA	NA	NA	NA	NA	NA	NA	0.473105379	4146	4.47584689690079	-3.38808354299928	4.383797330294
11160	chr1	+	ENSG00000143258.11	protein_coding,	protein_coding	1.25539	0.597302	11487	161129269	161135513	6245	protein_coding	KNOWN	USP21	protein_coding	USP21-001	161129269	1	4160	0.926346	4160	1	0	NA	NA	NA	NA	NA	NA	NA	NA	NA	NA	3	122|237.5|311.5	4|3|5	0.111111111111111|0.0869565217391304|0.108108108108108	0.194444444444444|0.0869565217391304|0.216216216216216	0.0833333333333333|0.0869565217391304|0.0810810810810811	36|23|37	NA|NA|NA	NA|NA|NA	NA|NA|NA	+|+|+	0.468906219	4148	-0.110376938929447	-2.73775450071503	6.25271739255097
11176	chr1	+	ENSG00000143224.11	protein_coding,processed_transcript,	protein_coding	9.31081	11.1858	11503	161136272	161141008	4737	protein_coding	KNOWN	PPOX	protein_coding	PPOX-202	161136272	1	4161	20.49661	4161	1	1	-1295	5	0.15625	0.0625	0.15625	32	NA	NA	NA	-	1	1858	6	0.147058824	0	0.235294118	34	NA	NA	NA	-	0.520095981	4149	4.35731341239303	-2.92666783881988	4.72051630418461
11252	chr1	-	ENSG00000158887.11	retained_intron,	protein_coding	0.784619	0.488702	11581	161275485	161275980	496	protein_coding	KNOWN	MPZ	retained_intron	MPZ-004	161275980	1	4172	0.6366605	4172	1	4	-58.5|-104.5|-497|-878.5	4|4|4|4	0.157894736842105|0.185185185185185|0.227272727272727|0.222222222222222	0.105263157894737|0|0.0454545454545455|0.0740740740740741	0.0526315789473684|0.0740740740740741|0.136363636363636|0.185185185185185	19|27|22|27	1|NA|NA|3	1|NA|NA|5	4|NA|NA|7	-|+|-|+	5	1329|875.5|605|522|337.5	3|4|5|3|5	0.136363636363636|0.176470588235294|0.142857142857143|0|0.0689655172413793	0.0454545454545455|0.0588235294117647|0.107142857142857|0.111111111111111|0.137931034482759	0.0454545454545455|0|0.0357142857142857|0.111111111111111|0.103448275862069	22|17|28|18|29	NA|1|NA|NA|NA	NA|1|NA|NA|NA	NA|2|NA|NA|NA	-|+|+|+|-	0.484703059	4160	-0.651403836275585	-2.6904233771668	5.29430998571703
11259	chr1	+	ENSG00000143252.9	processed_transcript,protein_coding,	protein_coding	35.5171	5.37572	11588	161284171	161332979	48809	protein_coding	KNOWN	SDHC	protein_coding	SDHC-003	161284171	1	4173	40.89282	4173	1	0	NA	NA	NA	NA	NA	NA	NA	NA	NA	NA	1	202	3	0.25	0.05	0	20	NA	NA	NA	-	0.463107379	4161	5.35377565053061	-2.98258548357558	5.7714933431613
11329	chr1	+	ENSG00000132185.12	protein_coding,protein_coding,protein_coding,	protein_coding	1.20308	2.71501	11660	161677055	161683258	6204	protein_coding	KNOWN	FCRLA	protein_coding	FCRLA-005	161677055	1	4199	5.877135	4199	1	0	NA	NA	NA	NA	NA	NA	NA	NA	NA	NA	0	NA	NA	NA	NA	NA	NA	NA	NA	NA	NA	0.426114777	4187	2.55511303795463	-5.34414261974793	1.35949080281108
11523	chr1	+	ENSG00000224358.1	processed_transcript,	lincRNA	0.209232	0.162901	11859	165738166	165744413	6248	lincRNA	NOVEL	RP11-466F5.8	processed_transcript	RP11-466F5.8-001	165738166	1	4282	0.1860665	4282	1	0	NA	NA	NA	NA	NA	NA	NA	NA	NA	NA	0	NA	NA	NA	NA	NA	NA	NA	NA	NA	NA	0.415316937	4270	-2.42610976347943	-1.93391495392611	5.61827231972929
11524	chr1	-	ENSG00000143183.10	protein_coding,	protein_coding	0.104616	0.0543002	11860	165696032	165738417	42386	protein_coding	KNOWN	TMCO1	protein_coding	TMCO1-001	165738417	1	4283	0.0794581	4283	1	0	NA	NA	NA	NA	NA	NA	NA	NA	NA	NA	0	NA	NA	NA	NA	NA	NA	NA	NA	NA	NA	0.412317536	4271	-3.65366189362219	-4.26484519831354	5.93150214133681
11527	chr1	+	ENSG00000143179.7	protein_coding,	protein_coding	4.08002	2.44351	11863	165797059	165877607	80549	protein_coding	KNOWN	UCK2	protein_coding	UCK2-201	165797059	1	4285	3.261765	4285	1	2	-376.5|-324.5	6|4	0.151515151515152|0.04	0.121212121212121|0.24	0.121212121212121|0	33|25	NA|NA	NA|NA	NA|NA	+|+	2	405.5|670.5	4|4	0.16|0.111111111111111	0.12|0.148148148148148	0.12|0.222222222222222	25|27	NA|NA	NA|NA	NA|NA	+|+	0.433313337	4273	1.70565284411373	-3.69491892390799	6.46826962623241
11535	chr1	+	ENSG00000143179.7	processed_transcript,	protein_coding	0	0.0543002	11871	165873303	165877185	3883	protein_coding	KNOWN	UCK2	processed_transcript	UCK2-008	165873303	1	4287	0.0271501	4287	1	1	-1355	4	0.090909091	0.090909091	0.136363636	22	3	1	4	+	0	NA	NA	NA	NA	NA	NA	NA	NA	NA	NA	0.49310138	4275	-5.20289867796098	-3.95415444667482	4.90519425454787
11582	chr1	-	ENSG00000213068.3	processed_pseudogene,	pseudogene	1.04616	1.41181	11920	167131660	167132074	415	pseudogene	KNOWN	RP11-277B15.1	processed_pseudogene	RP11-277B15.1-001	167132074	1	4318	1.228985	4318	1	0	NA	NA	NA	NA	NA	NA	NA	NA	NA	NA	0	NA	NA	NA	NA	NA	NA	NA	NA	NA	NA	0.412517497	4306	0.297467307445582	-4.01816492107816	2.13328269933995
11623	chr1	+	ENSG00000232194.1	processed_transcript,	processed_transcript	1.04616	0.434402	11963	167789644	167790462	819	processed_transcript	NOVEL	RP1-313L4.3	processed_transcript	RP1-313L4.3-001	167789644	1	4331	0.740281	4331	1	0	NA	NA	NA	NA	NA	NA	NA	NA	NA	NA	0	NA	NA	NA	NA	NA	NA	NA	NA	NA	NA	0.429114177	4319	-0.433855093935958	-3.24580690712065	1.40379941497098
11629	chr1	+	ENSG00000143164.11	processed_transcript,	protein_coding	0	0.0543002	11969	167905021	167956785	51765	protein_coding	KNOWN	DCAF6	processed_transcript	DCAF6-007	167905021	1	4333	0.0271501	4333	1	0	NA	NA	NA	NA	NA	NA	NA	NA	NA	NA	1	1077	4	0.166666667	0	0	24	NA	NA	NA	-	0.380923815	4321	-5.20289867796098	-4.65043542520236	3.97643201540532
11654	chr1	-	ENSG00000143147.10	protein_coding,protein_coding,	protein_coding	0.523079	0.380102	11994	168054516	168106536	52021	protein_coding	KNOWN	GPR161	protein_coding	GPR161-202	168106536	1	4344	0.903181	4344	1	0	NA	NA	NA	NA	NA	NA	NA	NA	NA	NA	4	661|590.5|326.5|257.5	5|5|8|10	0.115384615384615|0.0645161290322581|0.0169491525423729|0.0491803278688525	0.230769230769231|0.258064516129032|0.254237288135593|0.19672131147541	0.0384615384615385|0|0.0338983050847458|0.0491803278688525	26|31|59|61	NA|NA|NA|NA	NA|NA|NA|NA	NA|NA|NA|NA	-|-|-|-	0.410117976	4332	-0.146912958083464	-4.3013583860799	2.70308873312805
11702	chr1	-	ENSG00000143156.9	processed_transcript,processed_transcript,	protein_coding	89.4988	72.4908	12044	169199990	169337035	137046	protein_coding	KNOWN	NME7	processed_transcript	NME7-005	169337035	1	4373	161.9896	4373	1	0	NA	NA	NA	NA	NA	NA	NA	NA	NA	NA	0	NA	NA	NA	NA	NA	NA	NA	NA	NA	NA	0.369326135	4361	7.33975738245218	-3.19868574927877	5.12316730076132
11740	chr1	-	ENSG00000171806.7	protein_coding,	protein_coding	0	0.162901	12085	169761670	169763830	2161	protein_coding	KNOWN	C1orf156	protein_coding	C1orf156-002	169763830	1	4387	0.0814505	4387	1	0	NA	NA	NA	NA	NA	NA	NA	NA	NA	NA	1	696	4	0.15	0.05	0.05	20	NA	NA	NA	-	0.416716657	4375	-3.61793263472797	-3.83407136065821	3.5606105422754
11741	chr1	+	ENSG00000000460.11	processed_transcript,	protein_coding	0.418463	0.325801	12086	169763871	169773521	9651	protein_coding	KNOWN	C1orf112	processed_transcript	C1orf112-005	169763871	1	4388	0.372132	4388	1	1	-737	4	0.15	0.05	0.05	20	NA	NA	NA	-	0	NA	NA	NA	NA	NA	NA	NA	NA	NA	NA	0.392321536	4376	-1.42611364031104	-4.07295614053165	5.9547255148383
11752	chr1	-	ENSG00000000457.8	protein_coding,processed_transcript,	protein_coding	6.22464	5.48432	12097	169822215	169863093	40879	protein_coding	KNOWN	SCYL3	protein_coding	SCYL3-001	169863093	1	4392	11.70896	4392	1	0	NA	NA	NA	NA	NA	NA	NA	NA	NA	NA	1	225.5	4	0.095238095	0.142857143	0	21	NA	NA	NA	-	0.436312737	4380	3.54954103499002	-3.77165776133879	5.76673151989225
11823	chr1	+	ENSG00000010932.11	processed_transcript,	protein_coding	0.156924	0.162901	12169	171227229	171240760	13532	protein_coding	KNOWN	FMO1	processed_transcript	FMO1-004	171227229	1	4423	0.1599125	4423	1	0	NA	NA	NA	NA	NA	NA	NA	NA	NA	NA	0	NA	NA	NA	NA	NA	NA	NA	NA	NA	NA	0.439912018	4411	-2.64464537943893	-5.91110941286608	1.53184103949296
11892	chr1	-	ENSG00000135845.4	processed_transcript,	protein_coding	0.209232	0.162901	12241	172350061	172384516	34456	protein_coding	KNOWN	PIGC	processed_transcript	PIGC-007	172384516	1	4461	0.1860665	4461	1	1	-1476.5	4	0.086956522	0.173913043	0.043478261	23	NA	NA	NA	-	0	NA	NA	NA	NA	NA	NA	NA	NA	NA	NA	0.367726455	4449	-2.42610976347943	-4.09005335636803	1.12693717768419
11898	chr1	-	ENSG00000135845.4	processed_transcript,	protein_coding	8.5785	13.3036	12247	172362274	172413223	50950	protein_coding	KNOWN	PIGC	processed_transcript	PIGC-002	172413223	1	4463	21.8821	4463	1	0	NA	NA	NA	NA	NA	NA	NA	NA	NA	NA	1	269	6	0.133333333	0.066666667	0.1	30	NA	NA	NA	+	0.438312338	4451	4.45167929344766	-2.49396275045601	6.11795156547202
11900	chr1	-	ENSG00000135845.4	protein_coding,	protein_coding	8.6308	13.5751	12250	172410598	172413230	2633	protein_coding	KNOWN	PIGC	protein_coding	PIGC-001	172413230	1	4465	11.10295	4465	1	0	NA	NA	NA	NA	NA	NA	NA	NA	NA	NA	1	276	6	0.133333333	0.066666667	0.1	30	NA	NA	NA	+	0.437712458	4452	3.47287113947426	-2.53100594807944	6.08636657064439
11919	chr1	-	ENSG00000117586.5	processed_transcript,	protein_coding	0.0523079	0.271501	12270	173157603	173174863	17261	protein_coding	KNOWN	TNFSF4	processed_transcript	TNFSF4-003	173174863	1	4477	0.16190445	4477	1	0	NA	NA	NA	NA	NA	NA	NA	NA	NA	NA	0	NA	NA	NA	NA	NA	NA	NA	NA	NA	NA	0.390521896	4464	-2.62678545572802	-5.1069080929834	1.94258806739878
11966	chr1	-	ENSG00000200710.1	snoRNA,	snoRNA	0.0523079	0	12317	173833284	173833360	77	snoRNA	KNOWN	SNORD81	snoRNA	SNORD81-201	173833360	1	4501	0.02615395	4501	1	0	NA	NA	NA	NA	NA	NA	NA	NA	NA	NA	0	NA	NA	NA	NA	NA	NA	NA	NA	NA	NA	0.465306939	4488	-5.25682733832889	-6.16690425962918	3.06638995925424
11967	chr1	-	ENSG00000202394.1	snoRNA,	snoRNA	0	0.0543002	12318	173833507	173833583	77	snoRNA	KNOWN	SNORD47	snoRNA	SNORD47-201	173833583	1	4502	0.0271501	4502	1	0	NA	NA	NA	NA	NA	NA	NA	NA	NA	NA	0	NA	NA	NA	NA	NA	NA	NA	NA	NA	NA	0.463107379	4489	-5.20289867796098	-6.37865934238274	3.60927582103265
11971	chr1	-	ENSG00000234741.2	non_coding,	lincRNA	0.0523079	0	12323	173833042	173834044	1003	lincRNA	KNOWN	GAS5	non_coding	GAS5-023	173834044	1	4505	0.02615395	4505	1	0	NA	NA	NA	NA	NA	NA	NA	NA	NA	NA	0	NA	NA	NA	NA	NA	NA	NA	NA	NA	NA	0.465506899	4492	-5.25682733832889	-6.57099576452553	4.15690996023242
11973	chr1	-	ENSG00000208317.1	snoRNA,	snoRNA	0.0523079	0.0543002	12325	173834760	173834824	65	snoRNA	KNOWN	SNORD78	snoRNA	SNORD78-201	173834824	1	4507	0.05330405	4507	1	0	NA	NA	NA	NA	NA	NA	NA	NA	NA	NA	0	NA	NA	NA	NA	NA	NA	NA	NA	NA	NA	0.463907219	4494	-4.22961103778577	-6.00064645649535	5.73958746534882
11974	chr1	-	ENSG00000206607.1	snoRNA,	snoRNA	0.156924	0.217201	12326	173835106	173835166	61	snoRNA	KNOWN	SNORD44	snoRNA	SNORD44-201	173835166	1	4508	0.1870625	4508	1	0	NA	NA	NA	NA	NA	NA	NA	NA	NA	NA	0	NA	NA	NA	NA	NA	NA	NA	NA	NA	NA	0.472305539	4495	-2.41840772116399	-6.34308813658387	5.28421601947278
11975	chr1	-	ENSG00000234741.2	non_coding,	lincRNA	0.209232	0.162901	12327	173833039	173835344	2306	lincRNA	KNOWN	GAS5	non_coding	GAS5-028	173835344	1	4509	0.1860665	4509	1	0	NA	NA	NA	NA	NA	NA	NA	NA	NA	NA	0	NA	NA	NA	NA	NA	NA	NA	NA	NA	NA	0.474905019	4496	-2.42610976347943	-6.42749443369341	5.51790385230906
11977	chr1	-	ENSG00000200016.1	snoRNA,	snoRNA	0.26154	0.162901	12329	173835772	173835853	82	snoRNA	KNOWN	SNORD76	snoRNA	SNORD76-201	173835853	1	4511	0.2122205	4511	1	1	-1564	3	0.15	0	0.05	20	NA	NA	NA	+	0	NA	NA	NA	NA	NA	NA	NA	NA	NA	NA	0.480903819	4498	-2.23636407096342	-6.02862823018479	7.1311814616604
11978	chr1	-	ENSG00000208310.1	snoRNA,	snoRNA	0.0523079	0.0543002	12330	173836017	173836076	60	snoRNA	KNOWN	SNORD75	snoRNA	SNORD75-201	173836076	1	4512	0.05330405	4512	1	1	-1341	3	0.15	0	0.05	20	NA	NA	NA	+	0	NA	NA	NA	NA	NA	NA	NA	NA	NA	NA	0.479904019	4499	-4.22961103778577	-6.19834133346276	6.8176737111696
11981	chr1	-	ENSG00000234741.2	non_coding,non_coding,non_coding,non_coding,non_coding,	lincRNA	0.0523079	0	12333	173833040	173836181	3142	lincRNA	KNOWN	GAS5	non_coding	GAS5-019	173836181	1	4513	0.13076975	4513	1	1	-1236	3	0.15	0	0.05	20	NA	NA	NA	+	0	NA	NA	NA	NA	NA	NA	NA	NA	NA	NA	0.475104979	4500	-2.93489924344153	-6.29698435654614	6.74762835403803
11989	chr1	-	ENSG00000234741.2	non_coding,non_coding,non_coding,non_coding,non_coding,non_coding,	lincRNA	12.1877	8.52513	12341	173833039	173837127	4089	lincRNA	KNOWN	GAS5	non_coding	GAS5-002	173837127	1	4515	62.13849	4515	1	1	-290	3	0.15	0	0.05	20	NA	NA	NA	+	0	NA	NA	NA	NA	NA	NA	NA	NA	NA	NA	0.471505699	4502	5.9574152784781	-3.10013760693444	6.77415378685623
12060	chr1	-	ENSG00000120333.4	processed_transcript,	protein_coding	0.0523079	0.0543002	12412	174979925	174983960	4036	protein_coding	KNOWN	MRPS14	processed_transcript	MRPS14-003	174983960	1	4547	0.05330405	4547	1	0	NA	NA	NA	NA	NA	NA	NA	NA	NA	NA	0	NA	NA	NA	NA	NA	NA	NA	NA	NA	NA	0.419116177	4534	-4.22961103778577	-6.17730735506099	3.39044016146872
12135	chr1	-	ENSG00000242193.4	unitary_pseudogene,	pseudogene	2.92924	2.76931	12490	177977219	178007081	29863	pseudogene	KNOWN	RP11-568K15.1	unitary_pseudogene	RP11-568K15.1-001	178007081	1	4592	2.849275	4592	1	0	NA	NA	NA	NA	NA	NA	NA	NA	NA	NA	1	282.5	4	0.28	0	0.04	25	NA	NA	NA	+	0.478104379	4578	1.51059487121941	-3.69866052680966	3.6621993367629
12189	chr1	-	ENSG00000143322.15	protein_coding,protein_coding,	protein_coding	16.3201	22.6432	12546	179068463	179112179	43717	protein_coding	KNOWN	ABL2	protein_coding	ABL2-201	179112179	1	4618	38.9633	4618	1	0	NA	NA	NA	NA	NA	NA	NA	NA	NA	NA	0	NA	NA	NA	NA	NA	NA	NA	NA	NA	NA	0.374525095	4604	5.28404396666124	-4.2455605736453	5.38043667086421
12225	chr1	+	ENSG00000162782.11	protein_coding,	protein_coding	0.0523079	0	12583	179560748	179660405	99658	protein_coding	KNOWN	TDRD5	protein_coding	TDRD5-002	179560748	1	4637	0.02615395	4637	1	2	-698|-72	4|4	0.0909090909090909|0.125	0.0454545454545455|0.166666666666667	0.0909090909090909|0.0416666666666667	22|24	NA|NA	NA|NA	NA|NA	+|-	0	NA	NA	NA	NA	NA	NA	NA	NA	NA	NA	0.49770046	4623	-5.25682733832889	-4.31278163331485	1.39823972696451
12239	chr1	-	ENSG00000169905.7	protein_coding,ambiguous_orf,	protein_coding	20.3478	21.6115	12598	179809102	179846934	37833	protein_coding	KNOWN	TOR1AIP2	protein_coding	TOR1AIP2-001	179846934	1	4645	41.9593	4645	1	0	NA	NA	NA	NA	NA	NA	NA	NA	NA	NA	0	NA	NA	NA	NA	NA	NA	NA	NA	NA	NA	0.422515497	4631	5.39091870476268	-4.19184071248026	6.27192508636924
12240	chr1	-	ENSG00000256147.1	protein_coding,	protein_coding	20.3478	21.5572	12599	179833577	179846941	13365	protein_coding	KNOWN	AL359853.4	protein_coding	AL359853.4-201	179846941	1	4646	20.9525	4646	1	0	NA	NA	NA	NA	NA	NA	NA	NA	NA	NA	0	NA	NA	NA	NA	NA	NA	NA	NA	NA	NA	0.422315537	4632	4.38905048785353	-4.22923349329722	6.27683060045616
12381	chr1	-	ENSG00000247330.1	lincRNA,	lincRNA	0.0523079	0.1086	12747	182806325	182808726	2402	lincRNA	NOVEL	AL355999.1	lincRNA	AL355999.1-201	182808726	1	4708	0.08045395	4708	1	0	NA	NA	NA	NA	NA	NA	NA	NA	NA	NA	2	395|94.5	4|4	0.125|0	0.166666666666667|0.217391304347826	0.0833333333333333|0.0434782608695652	24|23	4|NA	7|NA	1|NA	-|+	0.424515097	4694	-3.635692935942	-2.91139160278246	3.11335810151201
12394	chr1	-	ENSG00000157060.8	processed_transcript,	protein_coding	0	0.0543002	12760	182919495	182922282	2788	protein_coding	KNOWN	SHCBP1L	processed_transcript	SHCBP1L-003	182922282	1	4712	0.0271501	4712	1	1	-277	3	0	0.166666667	0.055555556	18	NA	NA	NA	+	0	NA	NA	NA	NA	NA	NA	NA	NA	NA	NA	0.458108378	4698	-5.20289867796098	-4.61465075951167	0.963138181253314
12414	chr1	-	ENSG00000157064.6	processed_transcript,	protein_coding	0.0523079	0	12780	183221559	183247820	26262	protein_coding	KNOWN	NMNAT2	processed_transcript	NMNAT2-004	183247820	1	4720	0.02615395	4720	1	0	NA	NA	NA	NA	NA	NA	NA	NA	NA	NA	1	175	4	0.166666667	0.055555556	0.111111111	18	3	1	2	-	0.522295541	4706	-5.25682733832889	-5.18873279032936	1.51639139832896
12418	chr1	-	ENSG00000232860.2	processed_transcript,	lincRNA	0	0.0543002	12784	183430881	183440864	9984	lincRNA	NOVEL	RP11-74N20.1	processed_transcript	RP11-74N20.1-002	183440864	1	4721	0.0271501	4721	1	2	-649.5|-1077	5|5	0.129032258064516|0.147058823529412	0.032258064516129|0.117647058823529	0|0.117647058823529	31|34	NA|NA	NA|NA	NA|NA	-|+	2	1429.5|465.5	4|5	0.0434782608695652|0.114285714285714	0.0869565217391304|0.0571428571428571	0.130434782608696|0.171428571428571	23|35	NA|NA	NA|NA	NA|NA	+|+	0.478704259	4707	-5.20289867796098	-3.67820122864461	3.52159679029344
12472	chr1	+	ENSG00000116667.7	processed_transcript,	protein_coding	0.0523079	0.0543002	12840	184559882	184568743	8862	protein_coding	KNOWN	C1orf21	processed_transcript	C1orf21-004	184559882	1	4742	0.05330405	4742	1	0	NA	NA	NA	NA	NA	NA	NA	NA	NA	NA	0	NA	NA	NA	NA	NA	NA	NA	NA	NA	NA	0.388522296	4728	-4.22961103778577	-5.416238310691	2.30706299942594
12484	chr1	-	ENSG00000135842.12	protein_coding,	protein_coding	6.5908	3.63811	12854	184760164	184943682	183519	protein_coding	KNOWN	FAM129A	protein_coding	FAM129A-001	184943682	1	4746	5.114455	4746	1	0	NA	NA	NA	NA	NA	NA	NA	NA	NA	NA	1	447	4	0.1	0.15	0.1	20	3	1	3	-	0.415716857	4732	2.35458051354079	-4.75953178475869	4.34644252187795
12536	chr1	-	ENSG00000047410.7	processed_transcript,protein_coding,	protein_coding	5.70156	8.52513	12908	186282954	186344457	61504	protein_coding	KNOWN	TPR	protein_coding	TPR-001	186344457	1	4770	14.22669	4770	1	1	-417.5	3	0.176470588	0	0	17	NA	NA	NA	+	0	NA	NA	NA	NA	NA	NA	NA	NA	NA	NA	0.400519896	4756	3.83052813650872	-2.70352028104451	7.40333202676424
12615	chr1	+	ENSG00000116741.6	processed_transcript,	protein_coding	13.077	26.3899	12987	192778169	192780029	1861	protein_coding	KNOWN	RGS2	processed_transcript	RGS2-002	192778169	1	4825	19.73345	4825	1	0	NA	NA	NA	NA	NA	NA	NA	NA	NA	NA	1	171	4	0.125	0.083333333	0.041666667	24	NA	NA	NA	-	0.387522496	4811	4.30257129944225	-3.36263273240711	4.69452065119335
12621	chr1	-	ENSG00000234473.1	processed_pseudogene,	pseudogene	0.104616	0.162901	12993	192962579	192963807	1229	pseudogene	KNOWN	RP11-101E13.1	processed_pseudogene	RP11-101E13.1-001	192963807	1	4828	0.1337585	4828	1	0	NA	NA	NA	NA	NA	NA	NA	NA	NA	NA	0	NA	NA	NA	NA	NA	NA	NA	NA	NA	NA	0.417116577	4814	-2.9022975209945	-5.7864324675057	2.55580291048378
12643	chr1	+	ENSG00000116747.8	protein_coding,	protein_coding	0	0.0543002	13020	193038362	193045061	6700	protein_coding	KNOWN	TROVE2	protein_coding	TROVE2-012	193038362	1	4835	0.0271501	4835	1	0	NA	NA	NA	NA	NA	NA	NA	NA	NA	NA	1	432.5	4	0.285714286	0	0.095238095	21	5	1	3	+	0.379924015	4821	-5.20289867796098	-6.25230839091108	4.99522880991925
12724	chr1	+	ENSG00000235582.1	processed_pseudogene,	pseudogene	0.99385	0.217201	13103	197704766	197705239	474	pseudogene	KNOWN	RP11-448G4.2	processed_pseudogene	RP11-448G4.2-001	197704766	1	4878	0.6055255	4878	1	0	NA	NA	NA	NA	NA	NA	NA	NA	NA	NA	0	NA	NA	NA	NA	NA	NA	NA	NA	NA	NA	0.330333933	4864	-0.723740378652473	-6.31985208878786	3.82080655085345
12773	chr1	-	ENSG00000229989.2	processed_transcript,	lincRNA	0.784619	1.0317	13154	198776787	198906539	129753	lincRNA	NOVEL	RP11-31E23.1	processed_transcript	RP11-31E23.1-001	198906539	1	4897	0.9081595	4897	1	0	NA	NA	NA	NA	NA	NA	NA	NA	NA	NA	0	NA	NA	NA	NA	NA	NA	NA	NA	NA	NA	0.396320736	4883	-0.13898239467211	-3.01021573789735	6.22931769298131
12814	chr1	-	ENSG00000118197.8	protein_coding,	protein_coding	0.366155	0.814503	13198	200613497	200623997	10501	protein_coding	KNOWN	DDX59	protein_coding	DDX59-006	200623997	1	4924	0.590329	4924	1	0	NA	NA	NA	NA	NA	NA	NA	NA	NA	NA	0	NA	NA	NA	NA	NA	NA	NA	NA	NA	NA	0.441911618	4910	-0.760408878752372	-4.79914920350181	2.98556345179524
12830	chr1	+	ENSG00000163362.6	protein_coding,	protein_coding	0.104616	0.217201	13217	200863949	200882856	18908	protein_coding	KNOWN	C1orf106	protein_coding	C1orf106-002	200863949	1	4930	0.1609085	4930	1	1	-63.5	4	0.290322581	0.064516129	0.032258065	31	5	5	5	-	2	597.5|1542.5	4|5	0.238095238095238|0.0869565217391304	0.0952380952380952|0	0|0.130434782608696	21|23	6|NA	1|NA	1|NA	-|+	0.535292941	4916	-2.63568755637139	-2.33484014443869	6.25042249058437
12863	chr1	+	ENSG00000081277.7	protein_coding,protein_coding,	protein_coding	19.8247	38.3903	13252	201252580	201302121	49542	protein_coding	KNOWN	PKP1	protein_coding	PKP1-201	201252580	1	4942	58.215	4942	1	0	NA	NA	NA	NA	NA	NA	NA	NA	NA	NA	0	NA	NA	NA	NA	NA	NA	NA	NA	NA	NA	0.472705459	4928	5.86331902873188	-3.12383634055544	7.36703856956378
12910	chr1	+	ENSG00000223396.2	processed_transcript,	processed_transcript	0	0.0543002	13300	201487831	201499602	11772	processed_transcript	NOVEL	RPS10P7	processed_transcript	RPS10P7-001	201487831	1	4953	0.0271501	4953	1	1	-1870.5	5	0.2	0	0	25	NA	NA	NA	+	0	NA	NA	NA	NA	NA	NA	NA	NA	NA	NA	0.462907419	4939	-5.20289867796098	-6.02862823018479	1.34014752915964
12929	chr1	-	ENSG00000231871.1	processed_transcript,	processed_transcript	0.209232	0.162901	13320	201657387	201798687	141301	processed_transcript	PUTATIVE	RP11-90L20.3	processed_transcript	RP11-90L20.3-001	201798687	1	4963	0.1860665	4963	1	1	-35.5	4	0.157894737	0	0.052631579	19	NA	NA	NA	+	1	464.5	5	0.08	0.16	0	25	NA	NA	NA	-	0.422915417	4949	-2.42610976347943	-4.36533616301359	3.85323180229594
12960	chr1	-	ENSG00000234678.1	processed_transcript,	processed_transcript	0.0523079	0	13352	201969222	201979481	10260	processed_transcript	NOVEL	RP11-465N4.4	processed_transcript	RP11-465N4.4-002	201979481	1	4975	0.02615395	4975	1	1	-955	5	0.117647059	0.117647059	0.176470588	34	NA	NA	NA	+	3	2000|1885|122.5	4|3|4	0.136363636363636|0|0.206896551724138	0.0454545454545455|0.1|0.137931034482759	0.136363636363636|0|0.0344827586206897	22|20|29	3|NA|NA	3|NA|NA	4|NA|NA	+|+|-	0.577884423	4961	-5.25682733832889	-5.06767268740393	1.09757438446544
12963	chr1	+	ENSG00000163435.10	protein_coding,processed_transcript,	protein_coding	0.156924	0.597302	13355	201979722	201985131	5410	protein_coding	KNOWN	ELF3	protein_coding	ELF3-201	201979722	1	4976	0.754226	4976	1	1	-363.5	4	0.206896552	0.137931034	0.034482759	29	NA	NA	NA	-	1	714	5	0.117647059	0.117647059	0.176470588	34	NA	NA	NA	+	0.515096981	4962	-0.406931210352463	-4.72478311472359	1.65715795445044
12998	chr1	+	ENSG00000133067.12	protein_coding,	protein_coding	0.104616	0.0543002	13390	202183283	202288335	105053	protein_coding	KNOWN	LGR6	protein_coding	LGR6-003	202183283	1	4988	0.0794581	4988	1	2	-593.5|-128.5	4|5	0.121212121212121|0.225806451612903	0.0909090909090909|0.032258064516129	0.181818181818182|0.129032258064516	33|31	7|NA	7|NA	6|NA	-|+	3	277|311.5|962.5	5|4|6	0.0714285714285714|0.0526315789473684|0.0975609756097561	0.214285714285714|0.105263157894737|0	0|0.105263157894737|0.219512195121951	28|19|41	NA|NA|NA	NA|NA|NA	NA|NA|NA	+|+|+	0.5044991	4974	-3.65366189362219	-4.20774766158612	1.98300121938392
13023	chr1	+	ENSG00000077157.15	processed_transcript,	protein_coding	0	0.380102	13415	202536552	202549966	13415	protein_coding	KNOWN	PPP1R12B	processed_transcript	PPP1R12B-017	202536552	1	5001	0.190051	5001	1	0	NA	NA	NA	NA	NA	NA	NA	NA	NA	NA	0	NA	NA	NA	NA	NA	NA	NA	NA	NA	NA	0.407118576	4987	-2.39554147857333	-6.4909588805162	1.93128441966883
13035	chr1	+	ENSG00000226148.1	processed_pseudogene,	pseudogene	0.0523079	0	13427	202765158	202766222	1065	pseudogene	KNOWN	RP11-480I12.1	processed_pseudogene	RP11-480I12.1-001	202765158	1	5007	0.02615395	5007	1	0	NA	NA	NA	NA	NA	NA	NA	NA	NA	NA	0	NA	NA	NA	NA	NA	NA	NA	NA	NA	NA	0.397720456	4993	-5.25682733832889	-6.26334835159535	7.09361456869122
13039	chr1	-	ENSG00000117139.10	protein_coding,	protein_coding	20.4524	21.4486	13431	202696571	202777546	80976	protein_coding	KNOWN	KDM5B	protein_coding	KDM5B-003	202777546	1	5008	20.9505	5008	1	2	-115|-1329.5	5|4	0.0384615384615385|0.111111111111111	0.0384615384615385|0.0740740740740741	0.192307692307692|0.037037037037037	26|27	NA|NA	NA|NA	NA|NA	-|+	8	1632|1533|1099.5|1072|766.5|564.5|370|157	4|4|4|4|4|6|5|6	0.272727272727273|0.125|0.0869565217391304|0.0625|0|0.027027027027027|0.09375|0.0476190476190476	0|0.166666666666667|0.217391304347826|0.1875|0|0.297297297297297|0.1875|0.380952380952381	0.0454545454545455|0.125|0.0434782608695652|0.03125|0.142857142857143|0.0540540540540541|0.03125|0.0238095238095238	22|24|23|32|21|37|32|42	NA|2|5|NA|NA|NA|NA|NA	NA|6|1|NA|NA|NA|NA|NA	NA|4|4|NA|NA|NA|NA|NA	+|-|+|-|-|-|-|+	0.519496101	4994	4.38891277026367	-4.47977794636933	5.45621295445659
13048	chr1	+	ENSG00000234996.2	processed_transcript,	processed_transcript	0.104616	0	13440	202830882	202844369	13488	processed_transcript	NOVEL	RP11-480I12.7	processed_transcript	RP11-480I12.7-001	202830882	1	5013	0.052308	5013	1	2	-451.5|-369.5	8|4	0.0819672131147541|0.103448275862069	0.131147540983607|0.137931034482759	0.19672131147541|0.0689655172413793	61|29	NA|NA	NA|NA	NA|NA	-|-	0	NA	NA	NA	NA	NA	NA	NA	NA	NA	NA	0.540291942	4999	-4.25682458024902	-4.29284984123359	1.28779495182453
13111	chr1	+	ENSG00000159388.5	protein_coding,	protein_coding	104.145	244.84	13505	203274664	203278730	4067	protein_coding	KNOWN	BTG2	protein_coding	BTG2-001	203274664	1	5038	174.4925	5038	1	3	-1571.5|-1167.5|-171.5	4|4|5	0.130434782608696|0.241379310344828|0	0.0434782608695652|0.172413793103448|0.137931034482759	0.173913043478261|0.0344827586206897|0.0689655172413793	23|29|29	NA|NA|NA	NA|NA|NA	NA|NA|NA	+|+|+	1	1492	4	0.136363636	0.090909091	0.090909091	22	NA	NA	NA	-	0.4955009	5024	7.44702121792691	-3.11131479884176	6.75809452311168
13186	chr1	-	ENSG00000143850.5	protein_coding,protein_coding,protein_coding,protein_coding,protein_coding,protein_coding,	protein_coding	0.104616	0.0543002	13585	204218357	204226607	8251	protein_coding	KNOWN	PLEKHA6	protein_coding	PLEKHA6-201	204226607	1	5069	0.4767486	5069	1	1	-445	4	0.045454545	0.045454545	0.136363636	22	NA	NA	NA	-	0	NA	NA	NA	NA	NA	NA	NA	NA	NA	NA	0.553289342	5055	-1.06869939290103	-5.26990178544607	1.52804414893571
13322	chr1	+	ENSG00000174514.8	processed_transcript,	protein_coding	0	0.162901	13725	205561165	205569678	8514	protein_coding	KNOWN	MFSD4	processed_transcript	MFSD4-003	205561165	1	5118	0.0814505	5118	1	0	NA	NA	NA	NA	NA	NA	NA	NA	NA	NA	2	497|1024.5	4|4	0.136363636363636|0.260869565217391	0|0.0434782608695652	0.0454545454545455|0.0434782608695652	22|23	NA|NA	NA|NA	NA|NA	-|-	0.49710058	5104	-3.61793263472797	-2.79768385104134	3.30800343029109
13345	chr1	-	ENSG00000117280.8	protein_coding,	protein_coding	29.5017	20.797	13748	205739428	205744587	5160	protein_coding	KNOWN	RAB7L1	protein_coding	RAB7L1-003	205744587	1	5128	25.14935	5128	1	0	NA	NA	NA	NA	NA	NA	NA	NA	NA	NA	1	650	4	0.090909091	0	0.045454545	22	NA	NA	NA	-	0.422715457	5114	4.65244920808338	-3.82791193368688	4.05328043120144
13353	chr1	-	ENSG00000162877.8	protein_coding,	protein_coding	0.104616	0	13756	205797150	205819245	22096	protein_coding	KNOWN	PM20D1	protein_coding	PM20D1-001	205819245	1	5130	0.052308	5130	1	0	NA	NA	NA	NA	NA	NA	NA	NA	NA	NA	2	350.5|273	5|5	0.0740740740740741|0.15625	0.111111111111111|0.125	0.148148148148148|0.125	27|32	NA|NA	NA|NA	NA|NA	+|+	0.378524295	5116	-4.25682458024902	-3.05267946814902	1.74431008737492
13391	chr1	+	ENSG00000163486.7	processed_transcript,	protein_coding	0	0.0543002	13795	206566213	206580621	14409	protein_coding	KNOWN	SRGAP2	processed_transcript	SRGAP2-004	206566213	1	5148	0.0271501	5148	1	0	NA	NA	NA	NA	NA	NA	NA	NA	NA	NA	0	NA	NA	NA	NA	NA	NA	NA	NA	NA	NA	0.408518296	5134	-5.20289867796098	-6.01924054072982	1.12693717768419
13398	chr1	+	ENSG00000143466.7	processed_transcript,	protein_coding	30.6001	17.3218	13803	206643819	206670220	26402	protein_coding	KNOWN	IKBKE	processed_transcript	IKBKE-002	206643819	1	5151	23.96095	5151	1	0	NA	NA	NA	NA	NA	NA	NA	NA	NA	NA	1	816	5	0.153846154	0	0.076923077	26	NA	NA	NA	+	0.50309938	5137	4.58261320389547	-3.32311157322689	4.7437705304215
13409	chr1	+	ENSG00000136653.13	processed_transcript,	protein_coding	0	0.1086	13814	206756604	206762604	6001	protein_coding	KNOWN	RASSF5	processed_transcript	RASSF5-005	206756604	1	5157	0.0543	5157	1	1	-962.5	4	0.148148148	0.074074074	0.111111111	27	1	7	5	+	0	NA	NA	NA	NA	NA	NA	NA	NA	NA	NA	0.48990202	5143	-4.20290399174509	-4.86069291658724	2.52685656134033
13426	chr1	+	ENSG00000162889.6	protein_coding,	protein_coding	3.87078	1.52041	13831	206858289	206906208	47920	protein_coding	KNOWN	MAPKAPK2	protein_coding	MAPKAPK2-002	206858289	1	5163	2.695595	5163	1	2	-124|-86	4|5	0.153846153846154|0.0357142857142857	0.115384615384615|0.142857142857143	0.0769230769230769|0.0357142857142857	26|28	NA|NA	NA|NA	NA|NA	-|-	6	26.5|76.5|365.5|584|690|1106.5	4|6|4|4|4|4	0.0285714285714286|0.0909090909090909|0.0689655172413793|0.0833333333333333|0|0.032258064516129	0.285714285714286|0.151515151515152|0.103448275862069|0.166666666666667|0.227272727272727|0.354838709677419	0|0.0303030303030303|0.0689655172413793|0|0|0.0645161290322581	35|33|29|24|22|31	NA|NA|NA|NA|NA|NA	NA|NA|NA|NA|NA|NA	NA|NA|NA|NA|NA|NA	-|+|-|+|+|+	0.453909218	5149	1.43060375490893	-2.64369384909966	4.93453284288092
13442	chr1	+	ENSG00000162892.11	protein_coding,protein_coding,nonsense_mediated_decay,	protein_coding	1.41231	3.14941	13847	207070789	207077210	6422	protein_coding	KNOWN	IL24	protein_coding	IL24-001	207070789	1	5170	6.84258	5170	1	0	NA	NA	NA	NA	NA	NA	NA	NA	NA	NA	4	813|1053.5|1327.5|1629.5	4|5|4|4	0.115384615384615|0.260869565217391|0.222222222222222|0.0967741935483871	0.115384615384615|0|0.148148148148148|0.0967741935483871	0.153846153846154|0|0.037037037037037|0.161290322580645	26|23|27|31	NA|NA|NA|5	NA|NA|NA|7	NA|NA|NA|6	-|+|-|+	0.445110978	5156	2.77454039695283	-5.56538296878233	3.02445195249392
13445	chr1	+	ENSG00000226945.1	processed_pseudogene,	pseudogene	1.88308	2.38921	13850	207080964	207081574	611	pseudogene	KNOWN	RP11-564A8.4	processed_pseudogene	RP11-564A8.4-001	207080964	1	5171	2.136145	5171	1	1	-514.5	7	0	0.020408163	0.102040816	49	NA	NA	NA	+	1	1985	5	0.083333333	0.083333333	0.138888889	36	NA	NA	NA	-	0.465706859	5157	1.09500957946035	-5.85993860292664	4.08637157629878
13446	chr1	-	ENSG00000162894.7	retained_intron,	protein_coding	0.889234	0.651603	13851	207077870	207083290	5421	protein_coding	KNOWN	FAIM3	retained_intron	FAIM3-002	207083290	1	5172	0.7704185	5172	1	3	-139.5|-410|-1945	4|4|4	0.206896551724138|0.346153846153846|0.0357142857142857	0|0|0.0357142857142857	0.172413793103448|0|0.25	29|26|28	4|1|4	6|7|6	4|5|4	-|+|+	1	341	5	0.083333333	0.083333333	0.138888889	36	NA	NA	NA	-	0.463307339	5158	-0.376285747965332	-5.46002034752928	2.40684846305758
13461	chr1	-	ENSG00000162897.9	processed_transcript,	protein_coding	0	0.0543002	13866	207135638	207143827	8190	protein_coding	KNOWN	FCAMR	processed_transcript	FCAMR-005	207143827	1	5176	0.0271501	5176	1	1	-1446	6	0.208333333	0	0	24	NA	NA	NA	-	0	NA	NA	NA	NA	NA	NA	NA	NA	NA	NA	0.430713857	5162	-5.20289867796098	-5.32088977608809	1.32004904442375
13474	chr1	+	ENSG00000123836.10	processed_transcript,	protein_coding	9.9385	8.85094	13879	207226620	207236512	9893	protein_coding	KNOWN	PFKFB2	processed_transcript	PFKFB2-003	207226620	1	5182	9.39472	5182	1	1	-567.5	4	0.086956522	0.086956522	0.217391304	23	5	1	4	+	1	129.5	5	0.096774194	0.096774194	0.161290323	31	NA	NA	NA	+	0.464907019	5168	3.23185016423915	-2.56304508905009	1.95156765298415
13523	chr1	+	ENSG00000197721.11	retained_intron,protein_coding,	protein_coding	0.0523079	0	13928	207818458	207875074	56617	protein_coding	KNOWN	CR1L	protein_coding	CR1L-201	207818458	1	5196	0.0523079	5196	1	0	NA	NA	NA	NA	NA	NA	NA	NA	NA	NA	1	728	6	0.052631579	0.210526316	0.131578947	38	NA	NA	NA	+	0.383923215	5182	-4.25682733832889	-3.42945157582517	3.85175365296153
13567	chr1	-	ENSG00000225712.1	processed_pseudogene,	pseudogene	0.0523079	0.0543002	13974	209441143	209441568	426	pseudogene	KNOWN	ATP5G2P1	processed_pseudogene	ATP5G2P1-001	209441568	1	5222	0.05330405	5222	1	0	NA	NA	NA	NA	NA	NA	NA	NA	NA	NA	0	NA	NA	NA	NA	NA	NA	NA	NA	NA	NA	0.354529094	5208	-4.22961103778577	-6.03807740612294	1.12465748337969
13569	chr1	+	ENSG00000231648.1	processed_transcript,	processed_transcript	0	0.162901	13976	209541007	209553035	12029	processed_transcript	NOVEL	RP11-372M18.2	processed_transcript	RP11-372M18.2-001	209541007	1	5224	0.0814505	5224	1	0	NA	NA	NA	NA	NA	NA	NA	NA	NA	NA	1	1739.5	5	0.173913043	0	0.086956522	23	NA	NA	NA	+	0.427114577	5210	-3.61793263472797	-5.58602470343309	4.16243128570984
13579	chr1	+	ENSG00000207623.1	miRNA,	miRNA	0.0523079	0.1086	13986	209605478	209605587	110	miRNA	KNOWN	MIR205	miRNA	MIR205-201	209605478	1	5226	0.08045395	5226	1	2	-1579|-225	5|4	0.166666666666667|0.0769230769230769	0.111111111111111|0.115384615384615	0.0833333333333333|0.153846153846154	36|26	NA|NA	NA|NA	NA|NA	+|-	0	NA	NA	NA	NA	NA	NA	NA	NA	NA	NA	0.49090182	5212	-3.635692935942	-5.18873279032936	2.31253332305174
13589	chr1	-	ENSG00000196878.6	protein_coding,	protein_coding	204.158	283.61	13996	209791244	209825770	34527	protein_coding	KNOWN	LAMB3	protein_coding	LAMB3-202	209825770	1	5229	243.884	5229	1	0	NA	NA	NA	NA	NA	NA	NA	NA	NA	NA	0	NA	NA	NA	NA	NA	NA	NA	NA	NA	NA	0.5104979	5215	7.93005130306331	-3.36411750520726	7.59237293608071
13591	chr1	-	ENSG00000227591.1	processed_transcript,	processed_transcript	0.209232	0.325801	13998	209834709	209848592	13884	processed_transcript	NOVEL	RP1-28O10.1	processed_transcript	RP1-28O10.1-001	209848592	1	5230	0.2675165	5230	1	1	-1185	4	0.2	0.05	0.05	20	1	5	1	+	1	1120.5	4	0.28	0.04	0	25	NA	NA	NA	-	0.453109378	5216	-1.9023002174519	-4.44794166795075	3.7497000961211
13596	chr1	-	ENSG00000227591.1	processed_transcript,	processed_transcript	0	0.0543002	14003	209834711	209897470	62760	processed_transcript	NOVEL	RP1-28O10.1	processed_transcript	RP1-28O10.1-002	209897470	1	5233	0.0271501	5233	1	0	NA	NA	NA	NA	NA	NA	NA	NA	NA	NA	1	409.5	4	0.137931034	0.034482759	0.103448276	29	NA	NA	NA	-	0.397120576	5219	-5.20289867796098	-6.24135227034727	1.53642396007262
13613	chr1	-	ENSG00000162757.3	protein_coding,	protein_coding	3.66155	2.06341	14021	209955661	209957904	2244	protein_coding	KNOWN	C1orf74	protein_coding	C1orf74-001	209957904	1	5236	2.86248	5236	1	0	NA	NA	NA	NA	NA	NA	NA	NA	NA	NA	0	NA	NA	NA	NA	NA	NA	NA	NA	NA	NA	0.448910218	5222	1.51726561320902	-2.4931502595235	4.24658641698995
13614	chr1	-	ENSG00000232222.1	processed_transcript,	processed_transcript	1.77847	3.52951	14022	209960324	209961038	715	processed_transcript	NOVEL	RP3-434O14.8	processed_transcript	RP3-434O14.8-001	209961038	1	5237	2.65399	5237	1	0	NA	NA	NA	NA	NA	NA	NA	NA	NA	NA	1	81.5	3	0.130434783	0.086956522	0	23	NA	NA	NA	-	0.446910618	5223	1.40816293477081	-6.1159851184626	4.62276325381079
13643	chr1	+	ENSG00000054392.8	protein_coding,	protein_coding	0.104616	0.488702	14052	210612927	210849638	236712	protein_coding	KNOWN	HHAT	protein_coding	HHAT-002	210612927	1	5248	0.296659	5248	1	0	NA	NA	NA	NA	NA	NA	NA	NA	NA	NA	0	NA	NA	NA	NA	NA	NA	NA	NA	NA	NA	0.400519896	5234	-1.75312254314151	-4.50576258771567	2.45300283975572
13711	chr1	-	ENSG00000143493.8	processed_transcript,	protein_coding	0.104616	0.0543002	14121	212119949	212150000	30052	protein_coding	KNOWN	INTS7	processed_transcript	INTS7-008	212150000	1	5280	0.0794581	5280	1	0	NA	NA	NA	NA	NA	NA	NA	NA	NA	NA	0	NA	NA	NA	NA	NA	NA	NA	NA	NA	NA	0.356528694	5266	-3.65366189362219	-6.33142333321529	2.01319279897249
13719	chr1	+	ENSG00000143476.12	protein_coding,	protein_coding	12.9201	1.2489	14129	212209092	212276604	67513	protein_coding	KNOWN	DTL	protein_coding	DTL-202	212209092	1	5283	7.0845	5283	1	0	NA	NA	NA	NA	NA	NA	NA	NA	NA	NA	0	NA	NA	NA	NA	NA	NA	NA	NA	NA	NA	0.435312937	5269	2.82466603620963	-2.70070371638232	5.86995886270131
13769	chr1	-	ENSG00000117697.10	protein_coding,processed_transcript,protein_coding,	protein_coding	11.4554	10.0455	14179	212911825	212965124	53300	protein_coding	KNOWN	NSL1	protein_coding	NSL1-002	212965124	1	5311	32.25135	5311	1	2	-227|-306.5	4|4	0.25|0.0869565217391304	0.178571428571429|0.0869565217391304	0.0357142857142857|0.173913043478261	28|23	6|NA	6|NA	4|NA	+|-	0	NA	NA	NA	NA	NA	NA	NA	NA	NA	NA	0.444511098	5297	5.01128764604471	-3.06711638010598	5.83482107806769
13773	chr1	+	ENSG00000203705.5	protein_coding,protein_coding,	protein_coding	22.0739	16.1272	14183	212965226	212989959	24734	protein_coding	KNOWN	TATDN3	protein_coding	TATDN3-002	212965226	1	5312	38.2011	5312	1	0	NA	NA	NA	NA	NA	NA	NA	NA	NA	NA	2	125|204.5	4|4	0.25|0.0869565217391304	0.178571428571429|0.0869565217391304	0.0357142857142857|0.173913043478261	28|23	6|NA	6|NA	4|NA	+|-	0.406118776	5298	5.25554227612473	-3.06711638010598	2.12801157813598
13837	chr1	-	ENSG00000152104.6	protein_coding,	protein_coding	0.156924	0.0543002	14252	214531268	214638146	106879	protein_coding	KNOWN	PTPN14	protein_coding	PTPN14-201	214638146	1	5333	0.1056121	5333	1	1	-242	2	0	0	0.05	20	NA	NA	NA	-	0	NA	NA	NA	NA	NA	NA	NA	NA	NA	NA	0.391321736	5319	-3.24315296085432	-6.45254620084904	6.29807071131191
13916	chr1	+	ENSG00000092969.7	protein_coding,protein_coding,	protein_coding	0.627695	0.271501	14333	218519577	218617961	98385	protein_coding	KNOWN	TGFB2	protein_coding	TGFB2-002	218519577	1	5370	0.899196	5370	1	1	-578.5	4	0.260869565	0.086956522	0.086956522	23	3	1	7	+	0	NA	NA	NA	NA	NA	NA	NA	NA	NA	NA	0.432113577	5356	-0.153292477025364	-4.71338379621618	5.93801157069748
13933	chr1	+	ENSG00000143353.7	processed_transcript,	protein_coding	0.836926	2.60641	14351	219348313	219384872	36560	protein_coding	KNOWN	LYPLAL1	processed_transcript	LYPLAL1-011	219348313	1	5377	1.721668	5377	1	0	NA	NA	NA	NA	NA	NA	NA	NA	NA	NA	0	NA	NA	NA	NA	NA	NA	NA	NA	NA	NA	0.403919216	5363	0.783806965654354	-5.03419581089659	4.61168856409405
14056	chr1	-	ENSG00000143498.12	protein_coding,	protein_coding	6.69541	4.01822	14478	222731244	222763127	31884	protein_coding	KNOWN	TAF1A	protein_coding	TAF1A-002	222763127	1	5447	5.356815	5447	1	0	NA	NA	NA	NA	NA	NA	NA	NA	NA	NA	0	NA	NA	NA	NA	NA	NA	NA	NA	NA	NA	0.395720856	5433	2.4213754727999	-3.26093996332072	6.39456121997302
14113	chr1	+	ENSG00000154309.7	protein_coding,	protein_coding	0	0.0543002	14536	223101766	223179337	77572	protein_coding	KNOWN	DISP1	protein_coding	DISP1-001	223101766	1	5468	0.0271501	5468	1	0	NA	NA	NA	NA	NA	NA	NA	NA	NA	NA	0	NA	NA	NA	NA	NA	NA	NA	NA	NA	NA	0.354329134	5454	-5.20289867796098	-4.53891579884475	1.02687406522289
14119	chr1	-	ENSG00000187554.7	processed_transcript,	protein_coding	0.784619	1.57471	14542	223307774	223316588	8815	protein_coding	KNOWN	TLR5	processed_transcript	TLR5-003	223316588	1	5470	1.1796645	5470	1	2	-1047.5|-1394.5	4|4	0.0526315789473684|0.0740740740740741	0.105263157894737|0.111111111111111	0.157894736842105|0.222222222222222	19|27	3|NA	1|NA	2|NA	-|-	1	707	4	0.05	0.1	0.15	20	3	1	3	-	0.454509098	5456	0.238376611274715	-3.3159101671002	1.95930499735092
14189	chr1	-	ENSG00000236773.1	processed_pseudogene,	pseudogene	0.104616	0.1086	14616	224363178	224363408	231	pseudogene	KNOWN	RP11-365O16.1	processed_pseudogene	RP11-365O16.1-001	224363408	1	5494	0.106608	5494	1	0	NA	NA	NA	NA	NA	NA	NA	NA	NA	NA	1	1502	4	0.318181818	0	0.045454545	22	3	1	6	-	0.462907419	5480	-3.22961239105604	-3.52254236139815	1.04704898523867
14214	chr1	-	ENSG00000143748.13	protein_coding,protein_coding,protein_coding,	protein_coding	62.351	56.9609	14642	224415156	224517841	102686	protein_coding	KNOWN	NVL	protein_coding	NVL-201	224517841	1	5506	178.96785	5506	1	1	-1319	4	0.153846154	0.038461538	0.076923077	26	NA	NA	NA	-	2	1916|275	4|4	0.291666666666667|0.192307692307692	0.0833333333333333|0.0769230769230769	0.0833333333333333|0.0769230769230769	24|26	NA|NA	NA|NA	NA|NA	-|-	0.435512897	5492	7.48355663306631	-3.53252429430208	7.26269572243775
14238	chr1	-	ENSG00000162923.10	protein_coding,protein_coding,	protein_coding	1.25539	0.651603	14668	224572851	224622001	49151	protein_coding	KNOWN	WDR26	protein_coding	WDR26-201	224622001	1	5509	1.906993	5509	1	4	-171|-276|-334.5|-618	15|3|5|4	0.127450980392157|0.2|0|0.0714285714285714	0.0980392156862745|0|0.276595744680851|0.178571428571429	0.0588235294117647|0|0.0425531914893617|0.107142857142857	102|20|47|28	NA|NA|NA|NA	NA|NA|NA|NA	NA|NA|NA|NA	+|-|+|+	1	688.5	5	0.142857143	0.028571429	0.028571429	35	NA	NA	NA	-	0.466906619	5495	0.931299547959101	-4.79513814922163	6.83293994686479
14261	chr1	+	ENSG00000185842.10	protein_coding,protein_coding,	protein_coding	5.07387	5.75582	14691	225117356	225142779	25424	protein_coding	KNOWN	DNAH14	protein_coding	DNAH14-014	225117356	1	5521	10.82969	5521	1	0	NA	NA	NA	NA	NA	NA	NA	NA	NA	NA	1	277.5	5	0.064516129	0.193548387	0.096774194	31	NA	NA	NA	+	0.403919216	5507	3.43692004126263	-4.48300048653495	2.99050946167977
14304	chr1	-	ENSG00000242861.1	processed_transcript,	processed_transcript	0.0523079	0	14741	226028584	226034223	5640	processed_transcript	NOVEL	RP11-285F7.2	processed_transcript	RP11-285F7.2-001	226034223	1	5532	0.02615395	5532	1	3	-248.5|-758.5|-1432	4|4|4	0.259259259259259|0.260869565217391|0.111111111111111	0.0740740740740741|0.0434782608695652|0.0555555555555556	0.0740740740740741|0|0.111111111111111	27|23|18	5|NA|NA	7|NA|NA	1|NA|NA	+|-|-	2	402|14	4|4	0.0833333333333333|0.0909090909090909	0.166666666666667|0.136363636363636	0.166666666666667|0.136363636363636	24|22	5|NA	2|NA	4|NA	-|+	0.547490502	5518	-5.25682733832889	-5.37374590378201	2.45173756661211
14324	chr1	-	ENSG00000143811.10	protein_coding,processed_transcript,retained_intron,	protein_coding	108.12	63.3684	14761	226111182	226111978	797	protein_coding	KNOWN	PYCR2	retained_intron	PYCR2-004	226111978	1	5535	342.9768	5535	1	1	-225	6	0	0.1875	0.083333333	48	NA	NA	NA	-	0	NA	NA	NA	NA	NA	NA	NA	NA	NA	NA	0.487302539	5521	8.42196718116714	-2.02551184319278	5.72504161131925
14362	chr1	-	ENSG00000143799.7	protein_coding,	protein_coding	42.474	38.2817	14802	226580641	226595780	15140	protein_coding	KNOWN	PARP1	protein_coding	PARP1-201	226595780	1	5551	40.37785	5551	1	0	NA	NA	NA	NA	NA	NA	NA	NA	NA	NA	2	427.5|351.5	4|7	0.0689655172413793|0.133333333333333	0.241379310344828|0.222222222222222	0.0689655172413793|0.0222222222222222	29|45	6|NA	6|NA	4|NA	+|-	0.469106179	5536	5.33549218839684	-2.26730180538382	3.89510348457635
14447	chr1	-	ENSG00000081692.7	processed_transcript,	protein_coding	0.0523079	0.0543002	14890	227920849	227922777	1929	protein_coding	KNOWN	JMJD4	processed_transcript	JMJD4-004	227922777	1	5592	0.05330405	5592	1	8	-526.5|-560.5|-676|-798|-852.5|-1082|-1119|-1228	4|6|5|6|4|4|4|4	0.16|0.0697674418604651|0.15|0.166666666666667|0.172413793103448|0.136363636363636|0.1875|0.125	0.12|0.116279069767442|0.175|0.104166666666667|0.0689655172413793|0.0909090909090909|0.21875|0	0.08|0.116279069767442|0.1|0.125|0.172413793103448|0.0454545454545455|0.0625|0.25	25|43|40|48|29|22|32|24	4|NA|NA|NA|NA|NA|NA|5	5|NA|NA|NA|NA|NA|NA|2	3|NA|NA|NA|NA|NA|NA|4	-|+|+|+|+|+|+|+	1	153	4	0.181818182	0.136363636	0.045454545	22	5	1	3	-	0.546490702	5577	-4.22961103778577	-2.65546236900923	4.04253458329441
14451	chr1	+	ENSG00000143740.9	processed_transcript,	protein_coding	0.26154	0.271501	14897	227935855	227958412	22558	protein_coding	KNOWN	SNAP47	processed_transcript	SNAP47-009	227935855	1	5595	0.2665205	5595	1	0	NA	NA	NA	NA	NA	NA	NA	NA	NA	NA	0	NA	NA	NA	NA	NA	NA	NA	NA	NA	NA	0.538492302	5580	-1.90768158962941	-5.6425583359272	4.49082334287028
14475	chr1	-	ENSG00000143793.8	processed_transcript,	protein_coding	55.1848	38.0102	14921	228288432	228291021	2590	protein_coding	KNOWN	C1orf35	processed_transcript	C1orf35-004	228291021	1	5602	46.5975	5602	1	1	-1831.5	4	0.111111111	0.148148148	0.185185185	27	7	6	2	+	6	1621.5|1055|862.5|500.5|222|34	4|5|5|11|7|4	0.08|0.1|0.129032258064516|0.0476190476190476|0.025|0.0416666666666667	0.16|0.133333333333333|0.193548387096774|0.19047619047619|0.35|0.166666666666667	0.08|0.0666666666666667|0.129032258064516|0.0793650793650794|0.1|0.208333333333333	25|30|31|63|40|24	NA|NA|NA|NA|NA|4	NA|NA|NA|NA|NA|4	NA|NA|NA|NA|NA|4	-|-|-|-|-|-	0.573685263	5587	5.5421806498881	-1.90229209482069	5.33105829756539
14589	chr1	+	ENSG00000168159.7	processed_transcript,	protein_coding	2.04001	2.06341	15037	228676691	228682559	5869	protein_coding	KNOWN	RNF187	processed_transcript	RNF187-003	228676691	1	5625	2.05171	5625	1	3	-1505|-1039.5|-985	6|6|5	0.104166666666667|0.135135135135135|0.210526315789474	0.291666666666667|0.216216216216216|0.184210526315789	0.0208333333333333|0.027027027027027|0.0526315789473684	48|37|38	NA|NA|NA	NA|NA|NA	NA|NA|NA	-|-|-	0	NA	NA	NA	NA	NA	NA	NA	NA	NA	NA	0.555688862	5610	1.03682682688617	-5.53162312083114	5.44060497252515
14621	chr1	-	ENSG00000236975.1	processed_transcript,	processed_transcript	0	0.0543002	15069	229228562	229230652	2091	processed_transcript	NOVEL	RP5-1065P14.2	processed_transcript	RP5-1065P14.2-001	229230652	1	5652	0.0271501	5652	1	0	NA	NA	NA	NA	NA	NA	NA	NA	NA	NA	0	NA	NA	NA	NA	NA	NA	NA	NA	NA	NA	0.451709658	5637	-5.20289867796098	-4.92497945394466	0.576897744317265
14628	chr1	+	ENSG00000168118.7	protein_coding,	protein_coding	5.2831	5.81012	15076	229406879	229441641	34763	protein_coding	KNOWN	RAB4A	protein_coding	RAB4A-001	229406879	1	5657	5.54661	5657	1	1	-242	9	0.136363636	0.106060606	0.136363636	66	NA	NA	NA	-	3	266.5|312.5|413	5|5|11	0|0.0303030303030303|0.0540540540540541	0.257142857142857|0.212121212121212|0.202702702702703	0.0571428571428571|0.151515151515152|0.108108108108108	35|33|74	NA|NA|NA	NA|NA|NA	NA|NA|NA	+|+|+	0.439512098	5642	2.47160628849799	-3.08047841088263	6.21528925361452
14733	chr1	-	ENSG00000221290.1	miRNA,	miRNA	0.209232	1.0317	15185	231155574	231155670	97	miRNA	KNOWN	MIR1182	miRNA	MIR1182-201	231155670	1	5705	0.620466	5705	1	1	-955.5	4	0.095238095	0	0.142857143	21	NA	NA	NA	-	0	NA	NA	NA	NA	NA	NA	NA	NA	NA	NA	0.485502899	5690	-0.688575938480674	-5.45368383422398	3.21480030546445
14760	chr1	-	ENSG00000116903.6	protein_coding,	protein_coding	8.47388	9.55684	15213	231468499	231473598	5100	protein_coding	KNOWN	EXOC8	protein_coding	EXOC8-001	231473598	1	5715	9.01536	5715	1	0	NA	NA	NA	NA	NA	NA	NA	NA	NA	NA	1	478.5	4	0.103448276	0.068965517	0.068965517	29	NA	NA	NA	-	0.459108178	5700	3.17238510228933	-2.35167813472154	8.21098268828462
14774	chr1	-	ENSG00000233461.1	processed_transcript,	processed_transcript	1.15077	2.66071	15227	231662852	231664247	1396	processed_transcript	NOVEL	RP11-295G20.2	processed_transcript	RP11-295G20.2-002	231664247	1	5720	1.90574	5720	1	0	NA	NA	NA	NA	NA	NA	NA	NA	NA	NA	1	453.5	4	0.185185185	0.111111111	0.037037037	27	7	4	2	+	0.442311538	5705	0.93035130587065	-3.12383634055544	3.97529508384982
14844	chr1	-	ENSG00000233332.1	processed_transcript,	lincRNA	0.156924	0.1086	15304	234348352	234350834	2483	lincRNA	NOVEL	RP4-799P18.2	processed_transcript	RP4-799P18.2-001	234350834	1	5754	0.132762	5754	1	0	NA	NA	NA	NA	NA	NA	NA	NA	NA	NA	2	943|729.5	6|4	0.1|0.161290322580645	0.175|0.193548387096774	0.1|0.032258064516129	40|31	NA|NA	NA|NA	NA|NA	+|+	0.49130174	5739	-2.91308582664092	-3.71941425736068	2.43774601238425
14848	chr1	+	ENSG00000236358.1	processed_transcript,	processed_transcript	2.56309	1.84621	15308	234492752	234501574	8823	processed_transcript	PUTATIVE	RP5-827C21.2	processed_transcript	RP5-827C21.2-001	234492752	1	5758	2.20465	5758	1	0	NA	NA	NA	NA	NA	NA	NA	NA	NA	NA	0	NA	NA	NA	NA	NA	NA	NA	NA	NA	NA	0.373725255	5743	1.14054963839349	-4.39234909667374	4.91176567119135
14864	chr1	-	ENSG00000231768.1	processed_transcript,	processed_transcript	0.0523079	0.162901	15324	234665688	234667511	1824	processed_transcript	NOVEL	RP5-855F14.1	processed_transcript	RP5-855F14.1-002	234667511	1	5764	0.10760445	5764	1	0	NA	NA	NA	NA	NA	NA	NA	NA	NA	NA	1	775.5	4	0	0.111111111	0.074074074	27	NA	NA	NA	-	0.453909218	5749	-3.21619035286476	-4.22383195563353	1.23385492519226
14869	chr1	-	ENSG00000168264.6	processed_transcript,	protein_coding	3.08617	7.33053	15329	234742977	234743840	864	protein_coding	KNOWN	IRF2BP2	processed_transcript	IRF2BP2-003	234743840	1	5768	5.20835	5768	1	3	-1499|-1761.5|-1835	4|4|6	0.125|0.0967741935483871|0.0476190476190476	0.0625|0.258064516129032|0.142857142857143	0.0625|0|0	32|31|42	NA|7|NA	NA|6|NA	NA|3|NA	-|+|+	0	NA	NA	NA	NA	NA	NA	NA	NA	NA	NA	0.629274145	5753	2.38082640055768	-3.96763396416587	8.01978167288978
14980	chr1	-	ENSG00000116962.9	protein_coding,	protein_coding	1.9877	2.11771	15443	236139130	236228462	89333	protein_coding	KNOWN	NID1	protein_coding	NID1-001	236228462	1	5826	2.052705	5826	1	2	-10.5|-46.5	6|4	0.155555555555556|0.259259259259259	0.155555555555556|0.037037037037037	0.0444444444444444|0.037037037037037	45|27	NA|NA	NA|NA	NA|NA	-|+	1	342	7	0.071428571	0.214285714	0.023809524	42	NA	NA	NA	-	0.473105379	5811	1.03752630858761	-3.93858594224215	0.785714575062435
15014	chr1	+	ENSG00000116977.12	protein_coding,nonsense_mediated_decay,protein_coding,	protein_coding	14.9601	21.0142	15479	236687320	236711523	24204	protein_coding	KNOWN	LGALS8	protein_coding	LGALS8-202	236687320	1	5835	53.96145	5835	1	2	-435.5|-127	4|4	0.0476190476190476|0.05	0.19047619047619|0.1	0.0952380952380952|0.05	21|20	NA|NA	NA|NA	NA|NA	-|+	0	NA	NA	NA	NA	NA	NA	NA	NA	NA	NA	0.456508698	5820	5.75385721040303	-3.34054297727559	5.53275164192598
15017	chr1	-	ENSG00000223776.4	processed_transcript,	processed_transcript	0.104616	0.488702	15482	236686369	236687808	1440	processed_transcript	NOVEL	RP11-385F5.2	processed_transcript	RP11-385F5.2-001	236687808	1	5836	0.296659	5836	1	0	NA	NA	NA	NA	NA	NA	NA	NA	NA	NA	2	923.5|615	4|4	0.0476190476190476|0.05	0.19047619047619|0.1	0.0952380952380952|0.05	21|20	NA|NA	NA|NA	NA|NA	-|+	0.410317936	5821	-1.75312254314151	-3.44822508610739	3.37972436696147
15018	chr1	+	ENSG00000116977.12	protein_coding,	protein_coding	0.156924	0.1086	15483	236687881	236712096	24216	protein_coding	KNOWN	LGALS8	protein_coding	LGALS8-007	236687881	1	5837	0.132762	5837	1	2	-996.5|-688	4|4	0.0476190476190476|0.05	0.19047619047619|0.1	0.0952380952380952|0.05	21|20	NA|NA	NA|NA	NA|NA	-|+	0	NA	NA	NA	NA	NA	NA	NA	NA	NA	NA	0.479704059	5822	-2.91308582664092	-3.37904951266215	4.92137662793518
15030	chr1	-	ENSG00000119285.6	protein_coding,protein_coding,	protein_coding	76.9972	61.2506	15495	236713971	236767804	53834	protein_coding	KNOWN	HEATR1	protein_coding	HEATR1-002	236767804	1	5839	138.2478	5839	1	0	NA	NA	NA	NA	NA	NA	NA	NA	NA	NA	0	NA	NA	NA	NA	NA	NA	NA	NA	NA	NA	0.392921416	5824	7.11111271215627	-2.77973940344153	7.04395629760619
15084	chr1	-	ENSG00000215808.2	processed_transcript,	lincRNA	0.104616	0.380102	15550	238643684	238649323	5640	lincRNA	NOVEL	RP11-371I1.2	processed_transcript	RP11-371I1.2-001	238649323	1	5875	0.242359	5875	1	0	NA	NA	NA	NA	NA	NA	NA	NA	NA	NA	1	423	4	0.15	0.05	0.05	20	2	1	4	+	0.370725855	5860	-2.04478243691666	-5.73174287191675	3.28758248675505
15130	chr1	-	ENSG00000238085.1	processed_pseudogene,	pseudogene	0	0.0543002	15597	241161751	241162094	344	pseudogene	KNOWN	RP11-435F13.2	processed_pseudogene	RP11-435F13.2-001	241162094	1	5909	0.0271501	5909	1	1	-1475	4	0.1	0.05	0.1	20	NA	NA	NA	+	0	NA	NA	NA	NA	NA	NA	NA	NA	NA	NA	0.401719656	5894	-5.20289867796098	-5.77849158975508	1.48065081211543
15247	chr1	+	ENSG00000054282.10	protein_coding,protein_coding,	protein_coding	17.9416	34.6978	15720	243419320	243663388	244069	protein_coding	KNOWN	SDCCAG8	protein_coding	SDCCAG8-202	243419320	1	5952	52.6394	5952	1	1	-1217.5	5	0.103448276	0.068965517	0.068965517	29	NA	NA	NA	+	0	NA	NA	NA	NA	NA	NA	NA	NA	NA	NA	0.431913617	5937	5.71807113977439	-3.28183528020595	6.27418609969591
15259	chr1	+	ENSG00000054282.10	processed_transcript,	protein_coding	7.74157	5.75582	15733	243651117	243663391	12275	protein_coding	KNOWN	SDCCAG8	processed_transcript	SDCCAG8-010	243651117	1	5954	6.748695	5954	1	0	NA	NA	NA	NA	NA	NA	NA	NA	NA	NA	2	86|169	5|8	0.107142857142857|0.14	0.142857142857143|0.12	0.107142857142857|0.1	28|50	NA|NA	NA|NA	NA|NA	+|+	0.557288542	5939	2.75460855415639	-2.98144560303539	4.72228822043673
15331	chr1	+	ENSG00000203666.7	processed_transcript,	protein_coding	0.156924	0	15806	245165455	245194133	28679	protein_coding	KNOWN	EFCAB2	processed_transcript	EFCAB2-009	245165455	1	5984	0.078462	5984	1	0	NA	NA	NA	NA	NA	NA	NA	NA	NA	NA	0	NA	NA	NA	NA	NA	NA	NA	NA	NA	NA	0.415716857	5969	-3.67186207952786	-6.65573503458211	1.40962079868578
15350	chr1	-	ENSG00000185420.13	processed_transcript,	protein_coding	0.0523079	0	15827	245912653	246093239	180587	protein_coding	KNOWN	SMYD3	processed_transcript	SMYD3-009	246093239	1	5999	0.02615395	5999	1	0	NA	NA	NA	NA	NA	NA	NA	NA	NA	NA	1	122	4	0.05	0.05	0.25	20	NA	NA	NA	+	0.384523095	5984	-5.25682733832889	-5.85993860292664	1.04931430835352
15366	chr1	-	ENSG00000185420.13	protein_coding,	protein_coding	6.5908	18.8422	15843	245912642	246580714	668073	protein_coding	KNOWN	SMYD3	protein_coding	SMYD3-001	246580714	1	6007	12.7165	6007	1	0	NA	NA	NA	NA	NA	NA	NA	NA	NA	NA	0	NA	NA	NA	NA	NA	NA	NA	NA	NA	NA	0.420915817	5992	3.66862974291022	-5.00610684273886	2.06803305156145
15379	chr1	-	ENSG00000162851.6	protein_coding,	protein_coding	56.9633	40.1279	15856	246711847	246729563	17717	protein_coding	KNOWN	TFB2M	protein_coding	TFB2M-201	246729563	1	6015	48.5456	6015	1	1	-742.5	4	0.086956522	0.086956522	0.130434783	23	NA	NA	NA	-	0	NA	NA	NA	NA	NA	NA	NA	NA	NA	NA	0.419516097	6000	5.60126863572555	-2.60983426004512	6.15121640759999
15384	chr1	+	ENSG00000162852.9	protein_coding,	protein_coding	9.83389	15.3127	15861	246729816	246797259	67444	protein_coding	KNOWN	CNST	protein_coding	CNST-004	246729816	1	6016	12.573295	6016	1	0	NA	NA	NA	NA	NA	NA	NA	NA	NA	NA	1	489.5	4	0.086956522	0.086956522	0.130434783	23	NA	NA	NA	-	0.452109578	6001	3.65229087171202	-2.95100500376023	4.65436369584814
15401	chr1	-	ENSG00000249794.1	unprocessed_pseudogene,	pseudogene	0.0523079	0	15878	246957520	247002874	45355	pseudogene	KNOWN	RP11-439E19.5	unprocessed_pseudogene	RP11-439E19.5-001	247002874	1	6030	0.02615395	6030	1	0	NA	NA	NA	NA	NA	NA	NA	NA	NA	NA	1	958	4	0	0.15	0	20	NA	NA	NA	+	0.369126175	6015	-5.25682733832889	-6.45254620084904	3.30893542467775
15550	chr1	-	ENSG00000175137.9	processed_transcript,	protein_coding	0	0.325801	16028	249104651	249119834	15184	protein_coding	KNOWN	SH3BP5L	processed_transcript	SH3BP5L-002	249119834	1	6130	0.1629005	6130	1	2	-20.5|-254	4|3	0.111111111111111|0.125	0.111111111111111|0	0.111111111111111|0	27|16	NA|NA	NA|NA	NA|NA	-|-	0	NA	NA	NA	NA	NA	NA	NA	NA	NA	NA	0.49190162	6115	-2.61793706286915	-4.62173701509914	6.40591656956732
15593	chr2	-	ENSG00000184731.5	processed_transcript,	protein_coding	0.732311	0.488702	61015	41221	46870	5650	protein_coding	KNOWN	FAM110C	processed_transcript	FAM110C-002	46870	2	6137	0.6105065	6137	1	1	-1986.5	4	0.151515152	0.090909091	0.090909091	33	NA	NA	NA	+	8	980.5|721|548|359.5|296|243|204|167	4|5|4|4|4|5|5|4	0.037037037037037|0.0333333333333333|0.0333333333333333|0.08|0.15|0.0357142857142857|0.125|0.05	0.148148148148148|0.3|0.3|0.24|0.1|0.25|0.15625|0.25	0.185185185185185|0|0.1|0.12|0.05|0|0.03125|0	27|30|30|25|20|28|32|20	NA|NA|NA|3|NA|NA|NA|4	NA|NA|NA|5|NA|NA|NA|3	NA|NA|NA|4|NA|NA|NA|1	+|+|+|-|-|-|-|-	0.424115177	6122	-0.711921439366994	-3.21600873207882	5.56831023130548
15604	chr2	-	ENSG00000035115.15	protein_coding,	protein_coding	2.30155	3.20371	61028	218149	264032	45884	protein_coding	KNOWN	SH3YL1	protein_coding	SH3YL1-002	264032	2	6139	2.75263	6139	1	3	-314.5|-729|-1148	4|4|6	0.0434782608695652|0.05|0.142857142857143	0.217391304347826|0.2|0.166666666666667	0.0869565217391304|0.05|0.0714285714285714	23|20|42	2|NA|NA	1|NA|NA	6|NA|NA	-|-|-	1	574.5	4	0.096774194	0.258064516	0.032258065	31	NA	NA	NA	-	0.475704859	6124	1.46081070036602	-3.5852279261434	4.73374185390357
15606	chr2	+	ENSG00000143727.10	processed_transcript,	protein_coding	0.0523079	0	61030	264140	264922	783	protein_coding	KNOWN	ACP1	processed_transcript	ACP1-012	264140	2	6140	0.02615395	6140	1	1	-682.5	4	0.096774194	0.258064516	0.032258065	31	NA	NA	NA	-	3	206.5|621|1040	4|4|6	0.0434782608695652|0.05|0.142857142857143	0.217391304347826|0.2|0.166666666666667	0.0869565217391304|0.05|0.0714285714285714	23|20|42	2|NA|NA	1|NA|NA	6|NA|NA	-|-|-	0.416316737	6125	-5.25682733832889	-3.61143791507728	4.61152336849828
15652	chr2	-	ENSG00000151353.10	nonsense_mediated_decay,	protein_coding	33.9478	27.0958	61077	667973	677406	9434	protein_coding	KNOWN	TMEM18	nonsense_mediated_decay	TMEM18-002	677406	2	6156	30.5218	6156	1	0	NA	NA	NA	NA	NA	NA	NA	NA	NA	NA	3	598.5|397|336.5	4|8|8	0.0434782608695652|0.0227272727272727|0.0204081632653061	0.173913043478261|0.204545454545455|0.244897959183673	0.173913043478261|0.0909090909090909|0.102040816326531	23|44|49	NA|NA|NA	NA|NA|NA	NA|NA|NA	-|-|-	0.455708858	6141	4.93176814141428	-3.12132329024929	4.40612480928186
15741	chr2	+	ENSG00000171853.10	protein_coding,protein_coding,	protein_coding	2.30155	1.57471	61173	3383446	3488857	105412	protein_coding	KNOWN	TTC15	protein_coding	TTC15-201	3383446	2	6194	3.87626	6194	1	1	-1889.5	4	0.2	0.08	0.12	25	1	7	4	-	2	332.5|982.5	4|5	0|0.185185185185185	0.217391304347826|0.037037037037037	0.0869565217391304|0.111111111111111	23|27	NA|NA	NA|NA	NA|NA	+|+	0.473905219	6179	1.95466534271647	-3.21600873207882	6.0078401209142
15765	chr2	-	ENSG00000242282.2	processed_transcript,	processed_transcript	0.209232	0.543002	61205	3580814	3584459	3646	processed_transcript	NOVEL	AC108488.4	processed_transcript	AC108488.4-005	3584459	2	6201	0.376117	6201	1	0	NA	NA	NA	NA	NA	NA	NA	NA	NA	NA	0	NA	NA	NA	NA	NA	NA	NA	NA	NA	NA	0.456708658	6186	-1.41074657909298	-5.19929517339624	1.93430738500493
15770	chr2	-	ENSG00000171865.5	nonsense_mediated_decay,	protein_coding	78.0434	52.3997	61210	3597964	3605922	7959	protein_coding	KNOWN	RNASEH1	nonsense_mediated_decay	RNASEH1-003	3605922	2	6203	65.22155	6203	1	3	-66.5|-207.5|-355	4|5|4	0.0952380952380952|0.103448275862069|0.107142857142857	0.19047619047619|0.137931034482759|0.214285714285714	0.0476190476190476|0.103448275862069|0.107142857142857	21|29|28	NA|NA|NA	NA|NA|NA	NA|NA|NA	+|+|-	0	NA	NA	NA	NA	NA	NA	NA	NA	NA	NA	0.474105179	6188	6.02727682224699	-1.79627013825908	7.70076113899011
15853	chr2	-	ENSG00000134326.7	processed_transcript,	protein_coding	1.3077	0.597302	61293	6990036	7006642	16607	protein_coding	KNOWN	CMPK2	processed_transcript	CMPK2-003	7006642	2	6247	0.952501	6247	1	0	NA	NA	NA	NA	NA	NA	NA	NA	NA	NA	2	1771.5|1407	4|4	0.206896551724138|0.0769230769230769	0.103448275862069|0.230769230769231	0.103448275862069|0.0769230769230769	29|26	NA|NA	NA|NA	NA|NA	-|+	0.400319936	6232	-0.0702074876417348	-3.99958453664871	1.56225268005177
15905	chr2	+	ENSG00000115738.5	protein_coding,	protein_coding	0.0523079	0	61346	8822113	8824581	2469	protein_coding	KNOWN	ID2	protein_coding	ID2-201	8822113	2	6274	0.02615395	6274	1	3	-280|-199.5|-62	7|10|4	0.238095238095238|0.0869565217391304|0	0|0.130434782608696|0.227272727272727	0.0238095238095238|0.0144927536231884|0.0454545454545455	42|69|22	NA|NA|NA	NA|NA|NA	NA|NA|NA	-|-|-	0	NA	NA	NA	NA	NA	NA	NA	NA	NA	NA	0.528894221	6259	-5.25682733832889	-2.71578905721431	2.89420583449461
15946	chr2	-	ENSG00000119185.8	protein_coding,protein_coding,	protein_coding	5.38771	6.08162	61390	9552433	9563305	10873	protein_coding	KNOWN	ITGB1BP1	protein_coding	ITGB1BP1-016	9563305	2	6287	11.46933	6287	1	1	-80.5	7	0.066666667	0.2	0.088888889	45	NA	NA	NA	-	0	NA	NA	NA	NA	NA	NA	NA	NA	NA	NA	0.472905419	6272	3.51970921127076	-3.02893433606194	7.27521891277262
15997	chr2	-	ENSG00000243491.1	processed_transcript,	processed_transcript	0.104616	0.1086	61442	9897625	9910470	12846	processed_transcript	NOVEL	RP11-521D12.5	processed_transcript	RP11-521D12.5-001	9910470	2	6299	0.106608	6299	1	3	-466|-1280|-1928	5|4|4	0.153846153846154|0.0833333333333333|0.107142857142857	0.153846153846154|0.208333333333333|0.178571428571429	0|0.0416666666666667|0.214285714285714	26|24|28	NA|NA|2	NA|NA|6	NA|NA|6	-|+|-	1	1834	4	0.076923077	0.076923077	0.230769231	26	NA	NA	NA	+	0.562087582	6284	-3.22961239105604	-3.35080950701098	1.85357494914765
16054	chr2	+	ENSG00000143882.5	protein_coding,protein_coding,	protein_coding	0.418463	0.1086	61501	10861775	10923561	61787	protein_coding	KNOWN	ATP6V1C2	protein_coding	ATP6V1C2-002	10861775	2	6319	0.527063	6319	1	0	NA	NA	NA	NA	NA	NA	NA	NA	NA	NA	2	34.5|1799.5	5|4	0.0303030303030303|0.235294117647059	0.212121212121212|0	0.0606060606060606|0	33|17	NA|NA	NA|NA	NA|NA	-|+	0.475104979	6304	-0.923952676942676	-3.51757705131132	2.30857813405108
16250	chr2	-	ENSG00000163029.11	processed_transcript,	protein_coding	0.0523079	0	61707	17978832	17981425	2594	protein_coding	KNOWN	SMC6	processed_transcript	SMC6-008	17981425	2	6410	0.02615395	6410	1	0	NA	NA	NA	NA	NA	NA	NA	NA	NA	NA	1	248.5	4	0.19047619	0	0.047619048	21	NA	NA	NA	+	0.415116977	6395	-5.25682733832889	-4.97855433276153	1.82844716498308
16298	chr2	-	ENSG00000132031.8	protein_coding,	protein_coding	1.3077	1.086	61758	20191872	20212455	20584	protein_coding	KNOWN	MATN3	protein_coding	MATN3-001	20212455	2	6430	1.19685	6430	1	1	-168.5	4	0.095238095	0.142857143	0.095238095	21	NA	NA	NA	-	1	148	5	0.0625	0.21875	0.03125	32	NA	NA	NA	+	0.438912218	6415	0.259242352100604	-4.30991726632818	2.05323160397821
16375	chr2	-	ENSG00000224361.1	protein_coding,	protein_coding	0.104616	0	61840	23729913	23747214	17302	protein_coding	NOVEL	AC011239.1	protein_coding	AC011239.1-001	23747214	2	6474	0.052308	6474	1	1	-1384	4	0.035714286	0.071428571	0.071428571	28	NA	NA	NA	-	1	1113	4	0.1	0.1	0.1	20	NA	NA	NA	+	0.541291742	6459	-4.25682458024902	-3.21869231364488	3.54907101814092
16402	chr2	-	ENSG00000163026.7	protein_coding,	protein_coding	2.09232	2.06341	61871	24252217	24270231	18015	protein_coding	KNOWN	C2orf44	protein_coding	C2orf44-002	24270231	2	6487	2.077865	6487	1	0	NA	NA	NA	NA	NA	NA	NA	NA	NA	NA	1	1236	4	0.107142857	0.035714286	0.107142857	28	NA	NA	NA	+	0.526294741	6472	1.05510192461877	-3.24717602163846	5.25580081797801
16418	chr2	-	ENSG00000115129.9	protein_coding,	protein_coding	34.1571	35.5666	61889	24300306	24307655	7350	protein_coding	KNOWN	TP53I3	protein_coding	TP53I3-201	24307655	2	6491	34.86185	6491	1	0	NA	NA	NA	NA	NA	NA	NA	NA	NA	NA	1	85	5	0.033333333	0.266666667	0.066666667	30	NA	NA	NA	-	0.453709258	6476	5.12357722530929	-3.60615774874011	3.24810152617776
16520	chr2	-	ENSG00000119772.12	protein_coding,protein_coding,	protein_coding	0	0.0543002	61998	25455845	25475180	19336	protein_coding	KNOWN	DNMT3A	protein_coding	DNMT3A-002	25475180	2	6527	0.0543002	6527	1	4	-5|-215.5|-320|-1236.5	12|5|6|4	0.125|0.08|0.125|0.130434782608696	0.1|0.24|0.125|0.0434782608695652	0.0375|0.04|0|0.0869565217391304	80|25|32|23	NA|NA|NA|1	NA|NA|NA|7	NA|NA|NA|3	+|-|+|-	1	1150.5	2	0	0	0.066666667	15	NA	NA	NA	+	0.515896821	6512	-4.20289867796098	-4.16054339833298	1.9007010474546
16586	chr2	+	ENSG00000138029.9	protein_coding,	protein_coding	0.0523079	0.1086	62065	26466038	26501488	35451	protein_coding	KNOWN	HADHB	protein_coding	HADHB-007	26466038	2	6556	0.08045395	6556	1	0	NA	NA	NA	NA	NA	NA	NA	NA	NA	NA	1	1912.5	4	0.095238095	0.095238095	0	21	NA	NA	NA	-	0.403919216	6541	-3.635692935942	-5.74715807390112	7.19048793231761
16740	chr2	-	ENSG00000138074.9	protein_coding,	protein_coding	0.0523079	0.1086	62229	27430403	27435645	5243	protein_coding	KNOWN	SLC5A6	protein_coding	SLC5A6-011	27435645	2	6601	0.08045395	6601	1	0	NA	NA	NA	NA	NA	NA	NA	NA	NA	NA	4	1076.5|949|801.5|454	4|5|7|4	0.217391304347826|0.142857142857143|0.0487804878048781|0	0|0.107142857142857|0.268292682926829|0.272727272727273	0.130434782608696|0|0|0	23|28|41|22	3|NA|NA|NA	6|NA|NA|NA	2|NA|NA|NA	-|-|-|+	0.453509298	6585	-3.635692935942	-5.05323021128574	2.41768942146281
16741	chr2	+	ENSG00000138085.11	protein_coding,	protein_coding	0.0523079	0	62230	27435734	27438534	2801	protein_coding	KNOWN	C2orf28	protein_coding	C2orf28-003	27435734	2	6602	0.02615395	6602	1	4	-1165.5|-1038|-890.5|-543	4|5|7|4	0.217391304347826|0.142857142857143|0.0487804878048781|0	0|0.107142857142857|0.268292682926829|0.272727272727273	0.130434782608696|0|0|0	23|28|41|22	3|NA|NA|NA	6|NA|NA|NA	2|NA|NA|NA	-|-|-|+	0	NA	NA	NA	NA	NA	NA	NA	NA	NA	NA	0.538292342	6586	-5.25682733832889	-5.00610684273886	5.26247623447185
16744	chr2	+	ENSG00000138085.11	retained_intron,	protein_coding	0.104616	0.0543002	62233	27436063	27438282	2220	protein_coding	KNOWN	C2orf28	retained_intron	C2orf28-004	27436063	2	6604	0.0794581	6604	1	4	-1494.5|-1367|-1219.5|-872	4|5|7|4	0.217391304347826|0.142857142857143|0.0487804878048781|0	0|0.107142857142857|0.268292682926829|0.272727272727273	0.130434782608696|0|0|0	23|28|41|22	3|NA|NA|NA	6|NA|NA|NA	2|NA|NA|NA	-|-|-|+	0	NA	NA	NA	NA	NA	NA	NA	NA	NA	NA	0.534893021	6588	-3.65366189362219	-5.67905094899614	4.65353851393644
16799	chr2	+	ENSG00000234072.1	processed_transcript,	lincRNA	0.313847	0.0543002	62294	27579113	27583123	4011	lincRNA	NOVEL	AC074117.10	processed_transcript	AC074117.10-001	27579113	2	6618	0.1840736	6618	1	0	NA	NA	NA	NA	NA	NA	NA	NA	NA	NA	0	NA	NA	NA	NA	NA	NA	NA	NA	NA	NA	0.423515297	6602	-2.44164536597355	-4.39842143145026	2.61643908515806
16830	chr2	-	ENSG00000115241.8	protein_coding,	protein_coding	0.0523079	0	62326	27604068	27607974	3907	protein_coding	KNOWN	PPM1G	protein_coding	PPM1G-202	27607974	2	6624	0.02615395	6624	1	0	NA	NA	NA	NA	NA	NA	NA	NA	NA	NA	0	NA	NA	NA	NA	NA	NA	NA	NA	NA	NA	0.445510898	6608	-5.25682733832889	-5.4348395873345	3.54452818537896
16853	chr2	-	ENSG00000138002.10	retained_intron,	protein_coding	0.627695	0.434402	62350	27667887	27669063	1177	protein_coding	KNOWN	IFT172	retained_intron	IFT172-014	27669063	2	6629	0.5310485	6629	1	0	NA	NA	NA	NA	NA	NA	NA	NA	NA	NA	0	NA	NA	NA	NA	NA	NA	NA	NA	NA	NA	0.466106779	6613	-0.913084468294436	-2.78370773491395	3.28710964094678
16865	chr2	-	ENSG00000138002.10	retained_intron,	protein_coding	7.37541	4.61552	62366	27706750	27712621	5872	protein_coding	KNOWN	IFT172	retained_intron	IFT172-006	27712621	2	6633	5.995465	6633	1	0	NA	NA	NA	NA	NA	NA	NA	NA	NA	NA	0	NA	NA	NA	NA	NA	NA	NA	NA	NA	NA	0.51189762	6617	2.58387165141733	-2.56475125503471	3.74200039255109
16873	chr2	+	ENSG00000084734.4	protein_coding,nonsense_mediated_decay,	protein_coding	0	0.1086	62374	27719715	27724030	4316	protein_coding	KNOWN	GCKR	nonsense_mediated_decay	GCKR-003	27719715	2	6635	0.1086	6635	1	1	-1553	4	0.136363636	0.045454545	0.045454545	22	NA	NA	NA	-	0	NA	NA	NA	NA	NA	NA	NA	NA	NA	NA	0.549690062	6619	-3.20290399174509	-5.45368383422398	1.69952764629714
16890	chr2	-	ENSG00000176714.9	protein_coding,	protein_coding	0.0523079	0.325801	62393	27849796	27851745	1950	protein_coding	KNOWN	CCDC121	protein_coding	CCDC121-002	27851745	2	6641	0.18905445	6641	1	0	NA	NA	NA	NA	NA	NA	NA	NA	NA	NA	0	NA	NA	NA	NA	NA	NA	NA	NA	NA	NA	0.434713057	6625	-2.40312628672924	-3.05148286210474	1.12217306312614
16892	chr2	+	ENSG00000198522.8	protein_coding,	protein_coding	128.887	125.162	62395	27851863	27874375	22513	protein_coding	KNOWN	GPN1	protein_coding	GPN1-001	27851863	2	6642	127.0245	6642	1	0	NA	NA	NA	NA	NA	NA	NA	NA	NA	NA	0	NA	NA	NA	NA	NA	NA	NA	NA	NA	NA	0.412517497	6626	6.98896297511531	-3.04909271891668	6.05723249109574
16893	chr2	-	ENSG00000176714.9	protein_coding,	protein_coding	0.523079	0.597302	62396	27848506	27851879	3374	protein_coding	KNOWN	CCDC121	protein_coding	CCDC121-001	27851879	2	6643	0.5601905	6643	1	0	NA	NA	NA	NA	NA	NA	NA	NA	NA	NA	0	NA	NA	NA	NA	NA	NA	NA	NA	NA	NA	0.429114177	6627	-0.836010577235566	-3.6818995213267	2.31230093689054
16921	chr2	-	ENSG00000171174.9	protein_coding,	protein_coding	0.104616	0.1086	62426	28004231	28113965	109735	protein_coding	KNOWN	RBKS	protein_coding	RBKS-001	28113965	2	6655	0.106608	6655	1	0	NA	NA	NA	NA	NA	NA	NA	NA	NA	NA	1	386.5	5	0.085714286	0.228571429	0.028571429	35	NA	NA	NA	+	0.379924015	6639	-3.22961239105604	-4.10735564669128	5.37798253503445
16929	chr2	-	ENSG00000229951.1	processed_transcript,processed_transcript,	lincRNA	0.0523079	0.1086	62434	28607276	28617539	10264	lincRNA	NOVEL	AC104695.3	processed_transcript	AC104695.3-001	28617539	2	6660	0.1609079	6660	1	1	-260	5	0.107142857	0.142857143	0.142857143	28	NA	NA	NA	+	5	1992.5|1665|698.5|523|91.5	4|8|3|3|4	0.0952380952380952|0.0740740740740741|0.105263157894737|0.0416666666666667|0.130434782608696	0.142857142857143|0.240740740740741|0|0.0416666666666667|0.0434782608695652	0.0476190476190476|0.0925925925925926|0.0526315789473684|0.0416666666666667|0.0869565217391304	21|54|19|24|23	NA|NA|NA|NA|NA	NA|NA|NA|NA|NA	NA|NA|NA|NA|NA	+|+|-|-|+	0.464907019	6644	-2.635692935942	-4.75562927040437	6.50190953990351
16931	chr2	+	ENSG00000075426.7	protein_coding,	protein_coding	0.680003	0.814503	62436	28618579	28635354	16776	protein_coding	KNOWN	FOSL2	protein_coding	FOSL2-201	28618579	2	6661	0.747253	6661	1	4	-1738.5|-1563|-1131.5|-780	3|3|4|5	0.105263157894737|0.0416666666666667|0.130434782608696|0.107142857142857	0|0.0416666666666667|0.0434782608695652|0.142857142857143	0.0526315789473684|0.0416666666666667|0.0869565217391304|0.142857142857143	19|24|23|28	NA|NA|NA|NA	NA|NA|NA|NA	NA|NA|NA|NA	-|-|+|+	0	NA	NA	NA	NA	NA	NA	NA	NA	NA	NA	0.604279144	6645	-0.420331310978058	-4.6834186116945	6.28497200112491
17057	chr2	-	ENSG00000158089.10	protein_coding,	protein_coding	44.2002	23.7835	62571	31133341	31360962	227622	protein_coding	KNOWN	GALNT14	protein_coding	GALNT14-201	31360962	2	6704	33.99185	6704	1	2	-419.5|-596	5|5	0.137931034482759|0.0714285714285714	0.103448275862069|0.142857142857143	0.0344827586206897|0.0714285714285714	29|28	NA|NA	NA|NA	NA|NA	+|+	1	225	6	0.125	0.225	0.15	40	NA	NA	NA	-	0.526094781	6688	5.08711697730813	-2.92996244492188	4.72532378755988
17063	chr2	-	ENSG00000214711.5	protein_coding,protein_coding,	protein_coding	0.523079	1.46611	62577	31397547	31440411	42865	protein_coding	KNOWN	CAPN14	protein_coding	CAPN14-002	31440411	2	6705	1.989189	6705	1	1	-689	4	0.05	0	0.1	20	NA	NA	NA	-	0	NA	NA	NA	NA	NA	NA	NA	NA	NA	NA	0.446110778	6689	0.992180358327851	-4.64681674407683	1.49156887010638
17071	chr2	-	ENSG00000158125.5	protein_coding,	protein_coding	68.1572	44.6348	62585	31557187	31637581	80395	protein_coding	KNOWN	XDH	protein_coding	XDH-001	31637581	2	6710	56.396	6710	1	0	NA	NA	NA	NA	NA	NA	NA	NA	NA	NA	0	NA	NA	NA	NA	NA	NA	NA	NA	NA	NA	0.388122376	6694	5.81752093508571	-4.50248885885753	6.53648728891209
17087	chr2	-	ENSG00000162959.8	protein_coding,	protein_coding	0.784619	0.814503	62602	32092892	32236043	143152	protein_coding	KNOWN	MEMO1	protein_coding	MEMO1-003	32236043	2	6720	0.799561	6720	1	1	-90	4	0.083333333	0.125	0.041666667	24	NA	NA	NA	+	7	1601|1282.5|898.5|428.5|369.5|296.5|253	3|4|5|6|4|4|7	0|0.238095238095238|0.121212121212121|0.0888888888888889|0.0869565217391304|0|0.0208333333333333	0.05|0.0952380952380952|0.242424242424242|0.288888888888889|0.0869565217391304|0.0869565217391304|0.208333333333333	0.15|0|0|0.0666666666666667|0.0434782608695652|0.0434782608695652|0.104166666666667	20|21|33|45|23|23|48	NA|1|NA|NA|NA|NA|NA	NA|2|NA|NA|NA|NA|NA	NA|5|NA|NA|NA|NA|NA	-|+|-|-|-|-|-	0.433713257	6704	-0.322719991087447	-2.92447555972191	3.66892990652406
17122	chr2	+	ENSG00000018699.7	protein_coding,	protein_coding	15.2216	10.5885	62641	32853129	33046118	192990	protein_coding	KNOWN	TTC27	protein_coding	TTC27-001	32853129	2	6734	12.90505	6734	1	3	-973.5|-941.5|-73.5	5|4|4	0.260869565217391|0.2|0.185185185185185	0|0|0.0740740740740741	0|0|0.111111111111111	23|15|27	NA|1|NA	NA|1|NA	NA|1|NA	-|-|-	0	NA	NA	NA	NA	NA	NA	NA	NA	NA	NA	0.463107379	6718	3.68986382598312	-2.39959323754618	2.97620708405736
17155	chr2	+	ENSG00000152689.13	protein_coding,protein_coding,protein_coding,	protein_coding	0.209232	0.217201	62677	33701716	33745723	44008	protein_coding	KNOWN	RASGRP3	protein_coding	RASGRP3-013	33701716	2	6745	0.6396495	6745	1	1	-605.5	4	0.24137931	0.103448276	0.103448276	29	NA	NA	NA	-	0	NA	NA	NA	NA	NA	NA	NA	NA	NA	NA	0.448910218	6729	-0.644646507161598	-4.14259537223419	1.12693717768419
17375	chr2	+	ENSG00000152147.5	protein_coding,	protein_coding	17.4708	23.9464	62913	39005352	39009089	3738	protein_coding	KNOWN	GEMIN6	protein_coding	GEMIN6-002	39005352	2	6832	20.7086	6832	1	0	NA	NA	NA	NA	NA	NA	NA	NA	NA	NA	0	NA	NA	NA	NA	NA	NA	NA	NA	NA	NA	0.452109578	6816	4.37215811868582	-3.41091922676019	5.8491872936811
17383	chr2	-	ENSG00000163214.14	protein_coding,retained_intron,	protein_coding	8.68311	5.59292	62923	39065924	39103021	37098	protein_coding	KNOWN	DHX57	protein_coding	DHX57-201	39103021	2	6837	14.27603	6837	1	0	NA	NA	NA	NA	NA	NA	NA	NA	NA	NA	1	347.5	3	0	0.157894737	0	19	NA	NA	NA	-	0.406518696	6821	3.83552293310491	-2.40722585095105	6.39300329279953
17388	chr2	+	ENSG00000188010.8	protein_coding,nonsense_mediated_decay,	protein_coding	7.06157	4.77842	62928	39103132	39109787	6656	protein_coding	KNOWN	MORN2	protein_coding	MORN2-004	39103132	2	6838	11.83999	6838	1	1	-458.5	3	0	0.157894737	0	19	NA	NA	NA	-	0	NA	NA	NA	NA	NA	NA	NA	NA	NA	NA	0.423115377	6822	3.56559595736128	-2.41952260327648	4.52242905968834
17433	chr2	+	ENSG00000231312.2	processed_transcript,	processed_transcript	2.77232	5.75582	62975	39664557	39828484	163928	processed_transcript	NOVEL	AC007246.3	processed_transcript	AC007246.3-002	39664557	2	6855	4.26407	6855	1	3	-410|-383|-71	4|4|4	0.115384615384615|0.107142857142857|0.227272727272727	0.153846153846154|0.178571428571429|0.0909090909090909	0.0384615384615385|0.0357142857142857|0.0454545454545455	26|28|22	NA|NA|1	NA|NA|4	NA|NA|4	-|+|-	0	NA	NA	NA	NA	NA	NA	NA	NA	NA	NA	0.439512098	6839	2.09223112192071	-2.7698658522317	3.94616433105897
17562	chr2	+	ENSG00000256245.1	protein_coding,	protein_coding	0	0.1086	63106	43454480	43455992	1513	protein_coding	KNOWN	AC010883.1	protein_coding	AC010883.1-201	43454480	2	6906	0.0543	6906	1	5	-1741|-1571|-923|-784.5|-672	4|4|4|4|4	0|0.2|0.1|0.037037037037037|0.0416666666666667	0.15|0.05|0.1|0.296296296296296|0.208333333333333	0.1|0|0|0|0	20|20|20|27|24	NA|NA|NA|1|NA	NA|NA|NA|2|NA	NA|NA|NA|6|NA	+|+|+|-|+	0	NA	NA	NA	NA	NA	NA	NA	NA	NA	NA	0.581883623	6890	-4.20290399174509	-3.86107024233047	5.85334565643488
17611	chr2	-	ENSG00000138095.13	protein_coding,protein_coding,	protein_coding	51.7325	34.1005	63160	44113647	44223144	109498	protein_coding	KNOWN	LRPPRC	protein_coding	LRPPRC-001	44223144	2	6921	85.833	6921	1	1	-1705	4	0.2	0.033333333	0.2	30	4	5	6	+	0	NA	NA	NA	NA	NA	NA	NA	NA	NA	NA	0.473505299	6905	6.42346051863936	-3.37904951266215	7.57204645540962
17659	chr2	+	ENSG00000231848.1	processed_pseudogene,	pseudogene	11.7693	6.02732	63213	45223552	45224012	461	pseudogene	KNOWN	AC012354.8	processed_pseudogene	AC012354.8-001	45223552	2	6938	8.89831	6938	1	0	NA	NA	NA	NA	NA	NA	NA	NA	NA	NA	0	NA	NA	NA	NA	NA	NA	NA	NA	NA	NA	0.387322535	6922	3.15353136010868	-5.1523622001801	0.912708203967662
17698	chr2	+	ENSG00000116016.9	processed_transcript,	protein_coding	45.6648	61.3049	63252	46524903	46574676	49774	protein_coding	KNOWN	EPAS1	processed_transcript	EPAS1-004	46524903	2	6955	53.48485	6955	1	3	-706.5|-649|-426.5	5|4|7	0.0606060606060606|0.0454545454545455|0.0512820512820513	0.303030303030303|0.136363636363636|0.205128205128205	0.0303030303030303|0.0909090909090909|0	33|22|39	NA|NA|NA	NA|NA|NA	NA|NA|NA	-|-|-	2	1006.5|1537.5	4|4	0.185185185185185|0.16	0.148148148148148|0.08	0|0.16	27|25	7|NA	3|NA	5|NA	-|+	0.532093581	6939	5.74105838966964	-3.71941425736068	6.39668603643141
17716	chr2	+	ENSG00000119729.6	processed_transcript,	protein_coding	0.26154	0.705903	63270	46768945	46803388	34444	protein_coding	KNOWN	RHOQ	processed_transcript	RHOQ-004	46768945	2	6962	0.4837215	6962	1	1	-460.5	4	0.130434783	0.173913043	0.130434783	23	5	1	4	+	8	839|883|964|1027|1073|1198|1577.5|1866	6|4|5|4|4|4|4|5	0.025|0.125|0.1|0.0454545454545455|0.0416666666666667|0|0.0952380952380952|0.107142857142857	0.25|0.0833333333333333|0.2|0.227272727272727|0.208333333333333|0.230769230769231|0.0476190476190476|0.0714285714285714	0.05|0|0|0.0454545454545455|0|0.0384615384615385|0.0476190476190476|0.142857142857143	40|24|30|22|24|26|21|28	NA|NA|NA|NA|NA|NA|1|NA	NA|NA|NA|NA|NA|NA|1|NA	NA|NA|NA|NA|NA|NA|3|NA	+|-|+|+|-|+|-|+	0.465106979	6946	-1.04775143212108	-4.74012369637907	1.45203974264763
17762	chr2	-	ENSG00000180398.7	protein_coding,	protein_coding	5.2831	2.87791	63320	47132097	47168871	36775	protein_coding	KNOWN	MCFD2	protein_coding	MCFD2-003	47168871	2	6979	4.080505	6979	1	0	NA	NA	NA	NA	NA	NA	NA	NA	NA	NA	4	987.5|764.5|677|327	4|4|4|6	0.0952380952380952|0.105263157894737|0.0333333333333333|0.0476190476190476	0.238095238095238|0.0526315789473684|0.233333333333333|0.261904761904762	0.0952380952380952|0.0526315789473684|0.0333333333333333|0.0238095238095238	21|19|30|42	3|NA|NA|NA	3|NA|NA|NA	3|NA|NA|NA	+|+|+|-	0.486102779	6963	2.02874771001803	-3.43412207696267	1.67443623638414
17860	chr2	+	ENSG00000068781.14	protein_coding,protein_coding,	protein_coding	0.0523079	0	63423	48757064	49003638	246575	protein_coding	KNOWN	STON1-GTF2A1L	protein_coding	STON1-GTF2A1L-003	48757064	2	7024	0.0523079	7024	1	2	-634|-263	4|5	0.2|0.0277777777777778	0|0.0277777777777778	0.1|0.111111111111111	20|36	NA|NA	NA|NA	NA|NA	+|+	3	119|449.5|1360	6|7|4	0.0882352941176471|0.0784313725490196|0.0909090909090909	0.117647058823529|0.294117647058824|0	0|0.0392156862745098|0.136363636363636	34|51|22	NA|NA|NA	NA|NA|NA	NA|NA|NA	+|-|-	0.436512697	7008	-4.25682733832889	-4.99226483717078	1.89683213942962
17936	chr2	-	ENSG00000115239.14	processed_transcript,	protein_coding	0.0523079	0	63504	53956598	53994663	38066	protein_coding	KNOWN	ASB3	processed_transcript	ASB3-013	53994663	2	7070	0.02615395	7070	1	0	NA	NA	NA	NA	NA	NA	NA	NA	NA	NA	0	NA	NA	NA	NA	NA	NA	NA	NA	NA	NA	0.413517297	7054	-5.25682733832889	-4.22923349329722	3.85785620250458
17938	chr2	+	ENSG00000143942.4	protein_coding,	protein_coding	4.08002	4.28972	63506	53994929	54002333	7405	protein_coding	KNOWN	CHAC2	protein_coding	CHAC2-001	53994929	2	7071	4.18487	7071	1	0	NA	NA	NA	NA	NA	NA	NA	NA	NA	NA	0	NA	NA	NA	NA	NA	NA	NA	NA	NA	NA	0.386722655	7055	2.06518280717984	-3.31878646919998	5.66747053559386
17941	chr2	-	ENSG00000115239.14	protein_coding,	protein_coding	2.04001	1.68331	63509	53897456	54014072	116617	protein_coding	KNOWN	ASB3	protein_coding	ASB3-202	54014072	2	7072	1.86166	7072	1	0	NA	NA	NA	NA	NA	NA	NA	NA	NA	NA	0	NA	NA	NA	NA	NA	NA	NA	NA	NA	NA	0.422115577	7056	0.896589613657536	-3.27903164165785	6.1836283171725
17946	chr2	+	ENSG00000068912.9	protein_coding,protein_coding,protein_coding,	protein_coding	8.05542	10.4256	63514	54014217	54045956	31740	protein_coding	KNOWN	ERLEC1	protein_coding	ERLEC1-001	54014217	2	7073	27.72153	7073	1	0	NA	NA	NA	NA	NA	NA	NA	NA	NA	NA	0	NA	NA	NA	NA	NA	NA	NA	NA	NA	NA	0.428314337	7057	4.79293497943675	-3.37007179028049	6.82005059628704
17947	chr2	-	ENSG00000115239.14	processed_transcript,	protein_coding	0.0523079	0.217201	63515	53984008	54014747	30740	protein_coding	KNOWN	ASB3	processed_transcript	ASB3-009	54014747	2	7074	0.13475445	7074	1	0	NA	NA	NA	NA	NA	NA	NA	NA	NA	NA	0	NA	NA	NA	NA	NA	NA	NA	NA	NA	NA	0.399720056	7058	-2.89159517896393	-4.5762863683949	5.66548217969591
17950	chr2	-	ENSG00000115239.14	processed_transcript,	protein_coding	0.0523079	0	63518	53978052	54087057	109006	protein_coding	KNOWN	ASB3	processed_transcript	ASB3-005	54087057	2	7077	0.02615395	7077	1	1	-180.5	4	0.074074074	0.222222222	0.111111111	27	4	7	4	-	1	302.5	6	0.03030303	0.03030303	0.151515152	33	NA	NA	NA	+	0.400719856	7061	-5.25682733832889	-3.89500861162178	3.29018046813942
17951	chr2	-	ENSG00000119737.5	protein_coding,	protein_coding	0.0523079	0	63519	54080050	54087126	7077	protein_coding	KNOWN	GPR75	protein_coding	GPR75-001	54087126	2	7078	0.02615395	7078	1	1	-111.5	4	0.074074074	0.222222222	0.111111111	27	4	7	4	-	1	371.5	6	0.03030303	0.03030303	0.151515152	33	NA	NA	NA	+	0.396120776	7062	-5.25682733832889	-3.98809217177472	3.60927579266095
17952	chr2	-	ENSG00000115239.14	processed_transcript,	protein_coding	0.0523079	0	63520	53941573	54087127	145555	protein_coding	KNOWN	ASB3	processed_transcript	ASB3-010	54087127	2	7079	0.02615395	7079	1	1	-110.5	4	0.074074074	0.222222222	0.111111111	27	4	7	4	-	1	372.5	6	0.03030303	0.03030303	0.151515152	33	NA	NA	NA	+	0.396120776	7063	-5.25682733832889	-3.99038337392696	3.61069368115347
17966	chr2	-	ENSG00000235937.1	processed_pseudogene,	pseudogene	0.0523079	0	63534	54256689	54257819	1131	pseudogene	KNOWN	AC008280.1	processed_pseudogene	AC008280.1-001	54257819	2	7084	0.02615395	7084	1	1	-594	4	0.136363636	0	0.045454545	22	NA	NA	NA	-	0	NA	NA	NA	NA	NA	NA	NA	NA	NA	NA	0.423915217	7068	-5.25682733832889	-6.0475888792925	1.1232238272403
17970	chr2	+	ENSG00000170634.7	protein_coding,protein_coding,	protein_coding	0.680003	0.923104	63538	54342641	54532163	189523	protein_coding	KNOWN	ACYP2	protein_coding	ACYP2-002	54342641	2	7087	1.603107	7087	1	1	-481	6	0.181818182	0.045454545	0.136363636	44	NA	NA	NA	+	2	9.5|469	4|7	0.111111111111111|0.217391304347826	0.222222222222222|0.0434782608695652	0.037037037037037|0.0652173913043478	27|46	3|NA	5|NA	5|NA	-|+	0.397520496	7071	0.68087072194759	-3.41707027348678	1.25165607022054
17987	chr2	+	ENSG00000115306.10	retained_intron,	protein_coding	0.0523079	0	63555	54890038	54896811	6774	protein_coding	KNOWN	SPTBN1	retained_intron	SPTBN1-005	54890038	2	7097	0.02615395	7097	1	0	NA	NA	NA	NA	NA	NA	NA	NA	NA	NA	0	NA	NA	NA	NA	NA	NA	NA	NA	NA	NA	0.419316137	7081	-5.25682733832889	-6.42749443369341	3.29041644399021
18069	chr2	+	ENSG00000163001.7	protein_coding,	protein_coding	12.5016	24.8695	63641	55746826	55772215	25390	protein_coding	KNOWN	CCDC104	protein_coding	CCDC104-004	55746826	2	7122	18.68555	7122	1	0	NA	NA	NA	NA	NA	NA	NA	NA	NA	NA	0	NA	NA	NA	NA	NA	NA	NA	NA	NA	NA	0.420715857	7106	4.22385112425196	-2.96783704064597	4.81641263037174
18128	chr2	-	ENSG00000115392.7	protein_coding,protein_coding,	protein_coding	5.70156	4.18112	63701	58386382	58468485	82104	protein_coding	KNOWN	FANCL	protein_coding	FANCL-001	58468485	2	7144	9.88268	7144	1	0	NA	NA	NA	NA	NA	NA	NA	NA	NA	NA	0	NA	NA	NA	NA	NA	NA	NA	NA	NA	NA	0.385322935	7128	3.30490232707423	-2.72243894804864	6.13532854718091
18193	chr2	-	ENSG00000162927.8	nonsense_mediated_decay,protein_coding,protein_coding,	protein_coding	1.15077	1.52041	63768	61236983	61244328	7346	protein_coding	KNOWN	PUS10	protein_coding	PUS10-002	61244328	2	7176	4.00677	7176	1	0	NA	NA	NA	NA	NA	NA	NA	NA	NA	NA	0	NA	NA	NA	NA	NA	NA	NA	NA	NA	NA	0.439112178	7160	2.00243969734472	-3.97896378296641	4.85744092510078
18194	chr2	+	ENSG00000162928.7	protein_coding,	protein_coding	0.156924	0.217201	63769	61244360	61246202	1843	protein_coding	KNOWN	PEX13	protein_coding	PEX13-002	61244360	2	7177	0.1870625	7177	1	0	NA	NA	NA	NA	NA	NA	NA	NA	NA	NA	0	NA	NA	NA	NA	NA	NA	NA	NA	NA	NA	0.424715057	7161	-2.41840772116399	-3.67820122864461	6.47861510051156
18200	chr2	-	ENSG00000162927.8	protein_coding,	protein_coding	2.56309	3.25801	63775	61169104	61245389	76286	protein_coding	KNOWN	PUS10	protein_coding	PUS10-001	61245389	2	7180	2.91055	7180	1	0	NA	NA	NA	NA	NA	NA	NA	NA	NA	NA	0	NA	NA	NA	NA	NA	NA	NA	NA	NA	NA	0.407518496	7164	1.54129180168906	-4.9293688177709	2.6094585345277
18284	chr2	-	ENSG00000170264.8	protein_coding,	protein_coding	1.41231	1.35751	63864	62051991	62081188	29198	protein_coding	KNOWN	FAM161A	protein_coding	FAM161A-005	62081188	2	7198	1.38491	7198	1	0	NA	NA	NA	NA	NA	NA	NA	NA	NA	NA	1	213	4	0.05	0.15	0.15	20	1	4	2	-	0.442911418	7182	0.4697922240921	-3.39869516376744	2.58022895621095
18293	chr2	-	ENSG00000115484.10	protein_coding,	protein_coding	104.877	101.976	63873	62095748	62115748	20001	protein_coding	KNOWN	CCT4	protein_coding	CCT4-201	62115748	2	7201	103.4265	7201	1	0	NA	NA	NA	NA	NA	NA	NA	NA	NA	NA	0	NA	NA	NA	NA	NA	NA	NA	NA	NA	NA	0.474705059	7185	6.69246207098199	-3.7385437618684	7.73395588403034
18295	chr2	+	ENSG00000173163.6	processed_transcript,	protein_coding	0.418463	1.2489	63875	62115859	62363193	247335	protein_coding	KNOWN	COMMD1	processed_transcript	COMMD1-002	62115859	2	7202	0.8336815	7202	1	0	NA	NA	NA	NA	NA	NA	NA	NA	NA	NA	0	NA	NA	NA	NA	NA	NA	NA	NA	NA	NA	0.456708658	7186	-0.262431773726793	-3.73661930870477	3.80268393721638
18296	chr2	-	ENSG00000115484.10	protein_coding,	protein_coding	0.0523079	0.1086	63876	62095224	62115939	20716	protein_coding	KNOWN	CCT4	protein_coding	CCT4-001	62115939	2	7203	0.08045395	7203	1	0	NA	NA	NA	NA	NA	NA	NA	NA	NA	NA	0	NA	NA	NA	NA	NA	NA	NA	NA	NA	NA	0.465906819	7187	-3.635692935942	-3.93637556894539	7.9010234447046
18384	chr2	-	ENSG00000143951.11	processed_transcript,processed_transcript,	protein_coding	0.313847	1.52041	63969	63714606	64054977	340372	protein_coding	KNOWN	WDPCP	processed_transcript	WDPCP-017	64054977	2	7243	1.834257	7243	1	0	NA	NA	NA	NA	NA	NA	NA	NA	NA	NA	0	NA	NA	NA	NA	NA	NA	NA	NA	NA	NA	0.344531094	7227	0.875195790868404	-4.12738711495953	1.66099521976001
18426	chr2	+	ENSG00000225889.2	processed_transcript,	lincRNA	0	0.1086	64012	64455557	64479072	23516	lincRNA	NOVEL	AC074289.1	processed_transcript	AC074289.1-006	64455557	2	7251	0.0543	7251	1	0	NA	NA	NA	NA	NA	NA	NA	NA	NA	NA	0	NA	NA	NA	NA	NA	NA	NA	NA	NA	NA	0.401719656	7235	-4.20290399174509	-3.51098321918511	2.17118952242117
18439	chr2	+	ENSG00000223863.1	processed_transcript,	processed_transcript	0.0523079	0	64025	64713487	64728038	14552	processed_transcript	NOVEL	AC008074.4	processed_transcript	AC008074.4-001	64713487	2	7258	0.02615395	7258	1	0	NA	NA	NA	NA	NA	NA	NA	NA	NA	NA	0	NA	NA	NA	NA	NA	NA	NA	NA	NA	NA	0.451109778	7242	-5.25682733832889	-4.91189096872216	1.59165355792711
18449	chr2	+	ENSG00000226756.1	processed_transcript,	processed_transcript	0.104616	0	64035	64871746	64873832	2087	processed_transcript	NOVEL	AC007365.3	processed_transcript	AC007365.3-001	64871746	2	7263	0.052308	7263	1	1	-1881.5	4	0.068965517	0.068965517	0.137931034	29	NA	NA	NA	+	0	NA	NA	NA	NA	NA	NA	NA	NA	NA	NA	0.469106179	7247	-4.25682458024902	-4.58664851281721	6.06019324632776
18497	chr2	+	ENSG00000204929.6	processed_transcript,processed_transcript,	lincRNA	0.313847	0.162901	64085	65663864	65919319	255456	lincRNA	NOVEL	AC074391.1	processed_transcript	AC074391.1-002	65663864	2	7287	0.476748	7287	1	2	-919|-611.5	4|4	0.1|0.12	0.1|0.04	0.05|0.16	20|25	NA|NA	NA|NA	NA|NA	-|+	1	78	4	0.153846154	0.076923077	0	26	NA	NA	NA	-	0.572085583	7271	-1.06870120856985	-3.19868574927877	3.35990706184027
18533	chr2	+	ENSG00000143995.11	processed_transcript,	protein_coding	0.0523079	0.162901	64123	66723158	66798383	75226	protein_coding	KNOWN	MEIS1	processed_transcript	MEIS1-015	66723158	2	7308	0.10760445	7308	1	0	NA	NA	NA	NA	NA	NA	NA	NA	NA	NA	1	37.5	5	0.258064516	0.096774194	0.032258065	31	NA	NA	NA	+	0.403719256	7290	-3.21619035286476	-3.54425801476269	2.24499236965898
18645	chr2	-	ENSG00000169599.8	protein_coding,	protein_coding	7.68926	6.89613	64239	69623252	69664607	41356	protein_coding	KNOWN	NFU1	protein_coding	NFU1-003	69664607	2	7356	7.292695	7356	1	1	-1428.5	5	0.025641026	0	0.230769231	39	NA	NA	NA	-	0	NA	NA	NA	NA	NA	NA	NA	NA	NA	NA	0.449510098	7338	2.86645205798622	-2.70822667438021	5.45329190487541
18671	chr2	-	ENSG00000248894.1	lincRNA,	lincRNA	0	0.0543002	64265	70016684	70026080	9397	lincRNA	NOVEL	AC019206.1	lincRNA	AC019206.1-201	70026080	2	7370	0.0271501	7370	1	0	NA	NA	NA	NA	NA	NA	NA	NA	NA	NA	0	NA	NA	NA	NA	NA	NA	NA	NA	NA	NA	0.440111978	7352	-5.20289867796098	-5.09699875371266	2.80123025426802
18681	chr2	+	ENSG00000124380.6	nonsense_mediated_decay,	protein_coding	50.8956	51.8567	64275	70121096	70131803	10708	protein_coding	KNOWN	SNRNP27	nonsense_mediated_decay	SNRNP27-003	70121096	2	7373	51.37615	7373	1	1	-755	4	0.15625	0.09375	0.09375	32	NA	NA	NA	+	1	218	4	0.181818182	0.136363636	0.045454545	22	1	7	2	-	0.447910418	7355	5.68302687722384	-3.43568231836202	6.17911182650649
18702	chr2	-	ENSG00000179818.6	processed_transcript,processed_transcript,processed_transcript,processed_transcript,processed_transcript,processed_transcript,processed_transcript,processed_transcript,processed_transcript,processed_transcript,	processed_transcript	0.209232	0.162901	64297	70223955	70313405	89451	processed_transcript	NOVEL	AC136007.2	processed_transcript	AC136007.2-017	70313405	2	7379	1.860665	7379	1	4	-693|-767|-1264|-1342	4|4|8|5	0.0384615384615385|0.0909090909090909|0.0652173913043478|0.1	0.230769230769231|0|0.195652173913043|0.233333333333333	0.0769230769230769|0.136363636363636|0.0217391304347826|0	26|22|46|30	7|NA|NA|NA	1|NA|NA|NA	5|NA|NA|NA	-|-|-|-	0	NA	NA	NA	NA	NA	NA	NA	NA	NA	NA	0.534293141	7361	0.895818331407934	-5.19929517339624	2.91095249561838
18717	chr2	-	ENSG00000179818.6	processed_transcript,	processed_transcript	0.156924	0	64312	70223935	70315686	91752	processed_transcript	NOVEL	AC136007.2	processed_transcript	AC136007.2-029	70315686	2	7381	0.078462	7381	1	4	-711.5|-1043.5|-1082.5|-1166.5	4|4|5|5	0.238095238095238|0.130434782608696|0.129032258064516|0.172413793103448	0|0.0434782608695652|0.0967741935483871|0.0689655172413793	0.0476190476190476|0.0869565217391304|0.0967741935483871|0.0344827586206897	21|23|31|29	4|NA|NA|NA	4|NA|NA|NA	1|NA|NA|NA	+|+|+|+	4	1588|1514|1017|939	4|4|8|5	0.0384615384615385|0.0909090909090909|0.0652173913043478|0.1	0.230769230769231|0|0.195652173913043|0.233333333333333	0.0769230769230769|0.136363636363636|0.0217391304347826|0	26|22|46|30	7|NA|NA|NA	1|NA|NA|NA	5|NA|NA|NA	-|-|-|-	0.452109578	7363	-3.67186207952786	-5.24233487577207	6.82209209465198
18748	chr2	-	ENSG00000116001.10	nonsense_mediated_decay,	protein_coding	12.24	14.7154	64344	70451556	70475743	24188	protein_coding	KNOWN	TIA1	nonsense_mediated_decay	TIA1-008	70475743	2	7388	13.4777	7388	1	0	NA	NA	NA	NA	NA	NA	NA	NA	NA	NA	0	NA	NA	NA	NA	NA	NA	NA	NA	NA	NA	0.439112178	7370	3.75250241323896	-2.83941015536294	6.57238562532066
18749	chr2	-	ENSG00000115998.3	processed_transcript,	protein_coding	12.2924	14.824	64345	70408762	70475747	66986	protein_coding	KNOWN	C2orf42	processed_transcript	C2orf42-015	70475747	2	7389	13.5582	7389	1	0	NA	NA	NA	NA	NA	NA	NA	NA	NA	NA	0	NA	NA	NA	NA	NA	NA	NA	NA	NA	NA	0.439112178	7371	3.76109375245851	-2.83837793805914	6.57531755120752
18770	chr2	-	ENSG00000143977.9	retained_intron,	protein_coding	126.01	157.471	64366	70514940	70520851	5912	protein_coding	KNOWN	SNRPG	retained_intron	SNRPG-005	70520851	2	7394	141.7405	7394	1	0	NA	NA	NA	NA	NA	NA	NA	NA	NA	NA	0	NA	NA	NA	NA	NA	NA	NA	NA	NA	NA	0.447110578	7376	7.14710823314555	-3.09396525813651	6.63813102194756
18798	chr2	-	ENSG00000075340.15	protein_coding,nonsense_mediated_decay,protein_coding,	protein_coding	0.0523079	0	64395	70887327	70995309	107983	protein_coding	KNOWN	ADD2	protein_coding	ADD2-001	70995309	2	7404	0.07846185	7404	1	3	-140.5|-197.5|-1457	4|7|4	0|0.0491803278688525|0.15	0.172413793103448|0.163934426229508|0	0.0689655172413793|0.0983606557377049|0.05	29|61|20	NA|NA|NA	NA|NA|NA	NA|NA|NA	-|-|-	3	1080|657.5|313.5	4|5|5	0.2|0.173913043478261|0.0285714285714286	0|0|0.2	0|0|0.171428571428571	20|23|35	2|NA|NA	1|NA|NA	1|NA|NA	-|+|-	0.480303939	7386	-3.67186483760774	-3.47685157335993	1.58685887640566
18830	chr2	+	ENSG00000144031.7	protein_coding,	protein_coding	0	0.0543002	64427	71205742	71212469	6728	protein_coding	KNOWN	ANKRD53	protein_coding	ANKRD53-004	71205742	2	7418	0.0271501	7418	1	1	-1503	6	0.09375	0.0625	0.0625	32	NA	NA	NA	+	2	577|882	4|4	0.0384615384615385|0.0909090909090909	0.192307692307692|0.0454545454545455	0.0769230769230769|0.136363636363636	26|22	NA|2	NA|5	NA|1	-|+	0.461907618	7400	-5.20289867796098	-3.99958453664871	2.00573986758624
18846	chr2	+	ENSG00000124357.7	processed_transcript,	protein_coding	0	0.0543002	64443	71291474	71295511	4038	protein_coding	KNOWN	NAGK	processed_transcript	NAGK-024	71291474	2	7426	0.0271501	7426	1	1	-1658.5	4	0.285714286	0.047619048	0.047619048	21	3	5	1	-	0	NA	NA	NA	NA	NA	NA	NA	NA	NA	NA	0.459908018	7408	-5.20289867796098	-4.12486796539179	1.76296359730301
18995	chr2	-	ENSG00000163013.6	processed_transcript,protein_coding,	protein_coding	0.313847	0	64600	73498325	73511559	13235	protein_coding	KNOWN	FBXO41	processed_transcript	FBXO41-003	73511559	2	7457	0.313847	7457	1	2	-238|-698.5	5|4	0.138888888888889|0.24	0.25|0.08	0.0555555555555556|0.08	36|25	NA|3	NA|5	NA|5	-|-	3	1547|619.5|592	4|4|4	0.153846153846154|0.0952380952380952|0.166666666666667	0.115384615384615|0.0476190476190476|0.0833333333333333	0.0384615384615385|0.238095238095238|0	26|21|24	NA|NA|NA	NA|NA|NA	NA|NA|NA	-|+|-	0.485502899	7439	-1.67186667633058	-3.24170702819543	4.86435188626762
18996	chr2	+	ENSG00000246432.1	lincRNA,	lincRNA	0	0.0543002	64601	73511662	73518113	6452	lincRNA	KNOWN	AC010913.1	lincRNA	AC010913.1-201	73511662	2	7458	0.0271501	7458	1	3	-1650|-722.5|-695	4|4|4	0.153846153846154|0.0952380952380952|0.166666666666667	0.115384615384615|0.0476190476190476|0.0833333333333333	0.0384615384615385|0.238095238095238|0	26|21|24	NA|NA|NA	NA|NA|NA	NA|NA|NA	-|+|-	2	135|595.5	5|4	0.138888888888889|0.24	0.25|0.08	0.0555555555555556|0.08	36|25	NA|3	NA|5	NA|5	-|-	0.515896821	7440	-5.20289867796098	-3.24991837430275	2.41390434904059
19055	chr2	+	ENSG00000255989.1	processed_transcript,	processed_transcript	0.104616	0	64662	74213653	74220867	7215	processed_transcript	NOVEL	RP11-711M9.1	processed_transcript	RP11-711M9.1-001	74213653	2	7479	0.052308	7479	1	8	-1761|-1726|-1703.5|-1484|-1320.5|-1186.5|-994|-432	4|4|4|4|4|5|4|4	0.0555555555555556|0.0769230769230769|0|0.0416666666666667|0.0689655172413793|0|0.0357142857142857|0.1	0.0555555555555556|0.269230769230769|0.333333333333333|0.291666666666667|0.137931034482759|0.137931034482759|0.321428571428571|0.1	0.111111111111111|0|0.0303030303030303|0.0416666666666667|0|0.0344827586206897|0.0357142857142857|0.15	18|26|33|24|29|29|28|20	NA|4|NA|2|NA|NA|6|4	NA|2|NA|6|NA|NA|3|1	NA|5|NA|4|NA|NA|7|3	-|-|+|+|+|+|+|+	0	NA	NA	NA	NA	NA	NA	NA	NA	NA	NA	0.610277944	7461	-4.25682458024902	-5.52496492630345	6.18548493667294
19132	chr2	-	ENSG00000159239.7	protein_coding,	protein_coding	1.09847	1.68331	64739	74642535	74648718	6184	protein_coding	KNOWN	C2orf81	protein_coding	C2orf81-001	74648718	2	7499	1.39089	7499	1	2	-382|-1972.5	4|4	0.0882352941176471|0.103448275862069	0.176470588235294|0.103448275862069	0.176470588235294|0.172413793103448	34|29	NA|NA	NA|NA	NA|NA	-|+	0	NA	NA	NA	NA	NA	NA	NA	NA	NA	NA	0.556688662	7481	0.476008327335457	-3.29593541768102	1.94633635588683
19135	chr2	+	ENSG00000005448.12	protein_coding,retained_intron,retained_intron,retained_intron,protein_coding,	protein_coding	118.948	60.7076	64742	74648857	74652882	4026	protein_coding	KNOWN	WDR54	protein_coding	WDR54-001	74648857	2	7500	449.139	7500	1	0	NA	NA	NA	NA	NA	NA	NA	NA	NA	NA	3	243|1833.5|1957	4|4|4	0.0882352941176471|0.103448275862069|0.136363636363636	0.176470588235294|0.103448275862069|0.0909090909090909	0.176470588235294|0.172413793103448|0.181818181818182	34|29|22	NA|NA|6	NA|NA|3	NA|NA|1	-|+|+	0.50069986	7482	8.81101819059115	-3.40632301479074	2.1340717216381
19154	chr2	+	ENSG00000115274.10	processed_transcript,nonsense_mediated_decay,	protein_coding	79.1942	106.646	64761	74682227	74687973	5747	protein_coding	KNOWN	INO80B	nonsense_mediated_decay	INO80B-003	74682227	2	7502	185.8402	7502	1	0	NA	NA	NA	NA	NA	NA	NA	NA	NA	NA	0	NA	NA	NA	NA	NA	NA	NA	NA	NA	NA	0.437912418	7484	7.53791880165383	-3.52918934247728	6.12691390019495
19164	chr2	+	ENSG00000239779.2	processed_transcript,processed_transcript,	protein_coding	32.6924	29.8651	64772	74685577	74687357	1781	protein_coding	KNOWN	WBP1	processed_transcript	WBP1-007	74685577	2	7503	62.5575	7503	1	1	-895.5	4	0.068965517	0.206896552	0	29	NA	NA	NA	+	1	885.5	4	0.08	0	0.16	25	NA	NA	NA	+	0.4935013	7485	5.96711095392538	-3.21600873207882	5.17029151360642
19182	chr2	-	ENSG00000204822.6	retained_intron,	protein_coding	72.0803	32.4715	64790	74699120	74699791	672	protein_coding	KNOWN	MRPL53	retained_intron	MRPL53-003	74699791	2	7505	52.2759	7505	1	0	NA	NA	NA	NA	NA	NA	NA	NA	NA	NA	1	508.5	5	0.162162162	0.27027027	0	37	NA	NA	NA	-	0.50989802	7487	5.70807408985353	-3.66167491027169	3.91283625549781
19208	chr2	-	ENSG00000115289.8	retained_intron,	protein_coding	35.2032	36.2725	64818	74733528	74734521	994	protein_coding	KNOWN	PCGF1	retained_intron	PCGF1-004	74734521	2	7511	35.73785	7511	1	2	-393.5|-474.5	4|3	0.217391304347826|0.2	0.0869565217391304|0.08	0.0434782608695652|0	23|25	5|NA	4|NA	1|NA	-|+	1	1741	5	0.269230769	0.038461538	0	26	NA	NA	NA	+	0.48910218	7493	5.15938093890195	-3.31303971712275	6.01685165476518
19220	chr2	-	ENSG00000144045.9	protein_coding,	protein_coding	6.01541	8.25363	64831	74751155	74753343	2189	protein_coding	KNOWN	DQX1	protein_coding	DQX1-005	74753343	2	7513	7.13452	7513	1	0	NA	NA	NA	NA	NA	NA	NA	NA	NA	NA	1	825	4	0.107142857	0.142857143	0.107142857	28	NA	NA	NA	-	0.566886623	7495	2.83481637056802	-3.04432411261745	4.28693627063811
19225	chr2	-	ENSG00000115307.11	retained_intron,	protein_coding	0.313847	0.217201	64836	74754863	74756063	1201	protein_coding	KNOWN	AUP1	retained_intron	AUP1-007	74756063	2	7514	0.265524	7514	1	2	-1487|-1631	4|4	0.153846153846154|0.1	0.153846153846154|0.1	0.0384615384615385|0.05	26|20	6|1	4|1	3|5	-|+	0	NA	NA	NA	NA	NA	NA	NA	NA	NA	NA	0.547890422	7496	-1.91308582664092	-5.47277748282439	7.2878670040657
19226	chr2	+	ENSG00000115317.7	protein_coding,	protein_coding	0.313847	0.923104	64837	74756504	74760472	3969	protein_coding	KNOWN	HTRA2	protein_coding	HTRA2-001	74756504	2	7515	0.6184755	7515	1	0	NA	NA	NA	NA	NA	NA	NA	NA	NA	NA	2	1046|1190	4|4	0.153846153846154|0.1	0.153846153846154|0.1	0.0384615384615385|0.05	26|20	6|1	4|1	3|5	-|+	0.527094581	7497	-0.693211648802262	-4.72478311472359	5.11602973701913
19243	chr2	-	ENSG00000115318.7	processed_transcript,	protein_coding	0.26154	0	64855	74762416	74776703	14288	protein_coding	KNOWN	LOXL3	processed_transcript	LOXL3-008	74776703	2	7523	0.13077	7523	1	1	-824	5	0.222222222	0	0.138888889	36	NA	NA	NA	+	2	631.5|311	4|5	0.037037037037037|0.111111111111111	0.333333333333333|0.25	0.037037037037037|0.0277777777777778	27|36	NA|NA	NA|NA	NA|NA	-|-	0.554289142	7505	-2.93489648536166	-4.82345253496801	1.32420344561292
19274	chr2	+	ENSG00000135622.8	protein_coding,nonsense_mediated_decay,	protein_coding	3.45232	1.62901	64887	74881438	74884738	3301	protein_coding	KNOWN	SEMA4F	nonsense_mediated_decay	SEMA4F-007	74881438	2	7530	5.08133	7530	1	0	NA	NA	NA	NA	NA	NA	NA	NA	NA	NA	2	245.5|407.5	7|6	0.0697674418604651|0.114285714285714	0.0930232558139535|0.114285714285714	0.186046511627907|0.0857142857142857	43|35	NA|NA	NA|NA	NA|NA	-|-	0.451309738	7512	2.34520616102672	-2.33338519146362	4.19449260327526
19309	chr2	-	ENSG00000115363.9	protein_coding,	protein_coding	3.13847	2.49781	64922	75720393	75788455	68063	protein_coding	KNOWN	FAM176A	protein_coding	FAM176A-003	75788455	2	7545	2.81814	7545	1	0	NA	NA	NA	NA	NA	NA	NA	NA	NA	NA	3	1619|475|313.5	3|5|4	0.0384615384615385|0.0526315789473684|0.142857142857143	0.0384615384615385|0.210526315789474|0.0476190476190476	0.0769230769230769|0.131578947368421|0	26|38|21	NA|NA|NA	NA|NA|NA	NA|NA|NA	+|+|-	0.439712058	7527	1.49474328385788	-4.93377166508246	3.58095897957121
19452	chr2	-	ENSG00000163541.7	processed_transcript,	protein_coding	393.931	513.191	65068	84668371	84686370	18000	protein_coding	KNOWN	SUCLG1	processed_transcript	SUCLG1-006	84686370	2	7627	453.561	7627	1	0	NA	NA	NA	NA	NA	NA	NA	NA	NA	NA	0	NA	NA	NA	NA	NA	NA	NA	NA	NA	NA	0.426514697	7609	8.82515278348181	-3.13773666725186	6.71066242680601
19471	chr2	-	ENSG00000186854.6	processed_transcript,processed_transcript,	protein_coding	0.523079	0.380102	65088	85097713	85134132	36420	protein_coding	KNOWN	C2orf89	processed_transcript	C2orf89-003	85134132	2	7635	0.903181	7635	1	1	-302	6	0.147058824	0	0.147058824	34	NA	NA	NA	+	3	1938|1402|859.5	4|4|5	0.0666666666666667|0.05|0.037037037037037	0.0333333333333333|0.1|0.148148148148148	0.0666666666666667|0.05|0.111111111111111	30|20|27	NA|NA|NA	NA|NA|NA	NA|NA|NA	-|+|-	0.447710458	7617	-0.146912958083464	-3.75793046418758	5.96852273925039
19566	chr2	+	ENSG00000118640.6	protein_coding,	protein_coding	709.034	802.774	65187	85804716	85809154	4439	protein_coding	KNOWN	VAMP8	protein_coding	VAMP8-003	85804716	2	7669	755.904	7669	1	0	NA	NA	NA	NA	NA	NA	NA	NA	NA	NA	1	951	5	0.142857143	0.071428571	0.142857143	28	NA	NA	NA	+	0.464307139	7651	9.56205921321811	-2.93216308398697	5.8666099670422
19567	chr2	+	ENSG00000168899.4	protein_coding,	protein_coding	10.1477	10.6428	65188	85811531	85820535	9005	protein_coding	KNOWN	VAMP5	protein_coding	VAMP5-001	85811531	2	7670	10.39525	7670	1	1	-11	4	0	0.166666667	0	18	NA	NA	NA	-	2	1172|1427.5	6|4	0.15|0.263157894736842	0.1|0	0.125|0.0526315789473684	40|19	NA|NA	NA|NA	NA|NA	+|-	0.5114977	7652	3.37785254951685	-4.62173701509914	2.48788401228444
19569	chr2	+	ENSG00000168894.5	retained_intron,protein_coding,	protein_coding	335.241	180.06	65190	85822848	85824704	1857	protein_coding	KNOWN	RNF181	protein_coding	RNF181-005	85822848	2	7671	515.301	7671	1	1	-1528	4	0.222222222	0	0.055555556	18	1	1	4	-	2	138.5|323.5	4|4	0.08|0.103448275862069	0.12|0.206896551724138	0.16|0.103448275862069	25|29	NA|NA	NA|NA	NA|NA	+|+	0.528694261	7653	9.00927158198164	-2.28477085125123	6.67682516249253
19582	chr2	-	ENSG00000168890.9	protein_coding,	protein_coding	10.4093	8.74233	65204	85825685	85829801	4117	protein_coding	KNOWN	TMEM150A	protein_coding	TMEM150A-001	85829801	2	7672	9.575815	7672	1	0	NA	NA	NA	NA	NA	NA	NA	NA	NA	NA	5	1406|1147.5|562|361|210	4|5|4|4|4	0.269230769230769|0.0645161290322581|0.227272727272727|0.227272727272727|0	0.0384615384615385|0.0967741935483871|0|0.136363636363636|0.25	0.115384615384615|0.225806451612903|0|0.0454545454545455|0.05	26|31|22|22|20	4|NA|NA|4|2	5|NA|NA|2|2	4|NA|NA|4|2	+|-|+|+|-	0.481903619	7654	3.25939528039746	-2.26106450012826	4.30041265421478
19734	chr2	-	ENSG00000249884.3	protein_coding,	protein_coding	0.104616	0.0543002	65359	86737547	86850151	112605	protein_coding	NOVEL	RNF103-VPS24	protein_coding	RNF103-VPS24-001	86850151	2	7705	0.0794581	7705	1	3	-466|-869|-908.5	4|4|5	0|0.0416666666666667|0.114285714285714	0.25|0.25|0.2	0.166666666666667|0.0416666666666667|0.0571428571428571	24|24|35	NA|NA|NA	NA|NA|NA	NA|NA|NA	-|+|+	0	NA	NA	NA	NA	NA	NA	NA	NA	NA	NA	0.486102779	7687	-3.65366189362219	-5.37974015800405	6.53922001853959
19740	chr2	-	ENSG00000115561.10	protein_coding,	protein_coding	0.104616	0	65365	86732791	86948245	215455	protein_coding	KNOWN	VPS24	protein_coding	VPS24-201	86948245	2	7708	0.052308	7708	1	1	-19.5	4	0.103448276	0.172413793	0.034482759	29	NA	NA	NA	-	3	1535|646|265.5	4|4|5	0.0769230769230769|0.1|0.0689655172413793	0.115384615384615|0.2|0.241379310344828	0.153846153846154|0.0666666666666667|0.0689655172413793	26|30|29	5|NA|NA	3|NA|NA	3|NA|NA	-|+|-	0.413917217	7690	-4.25682458024902	-5.4348395873345	2.87049216893343
19804	chr2	-	ENSG00000222724.1	snRNA,	snRNA	0.523079	0.1086	65431	88315873	88316066	194	snRNA	NOVEL	U2.29	snRNA	U2.29-201	88316066	2	7746	0.3158395	7746	1	0	NA	NA	NA	NA	NA	NA	NA	NA	NA	NA	0	NA	NA	NA	NA	NA	NA	NA	NA	NA	NA	0.481103779	7727	-1.66273648388395	-3.70429101965629	1.07446843497434
19955	chr2	-	ENSG00000143429.4	unprocessed_pseudogene,	pseudogene	128.625	122.99	65584	91824709	91847975	23267	pseudogene	KNOWN	AC027612.6	unprocessed_pseudogene	AC027612.6-202	91847975	2	7869	125.8075	7869	1	2	-807|-854.5	7|4	0.142857142857143|0.173913043478261	0|0	0.238095238095238|0.260869565217391	42|23	NA|3	NA|3	NA|4	+|+	4	1970.5|1680|1270|78.5	5|4|4|4	0.142857142857143|0.178571428571429|0.0416666666666667|0.0434782608695652	0.114285714285714|0.178571428571429|0.0833333333333333|0.0869565217391304	0.114285714285714|0.178571428571429|0.0833333333333333|0.217391304347826	35|28|24|23	NA|NA|NA|NA	NA|NA|NA|NA	NA|NA|NA|NA	+|+|+|-	0.399720056	7849	6.97507412065868	-5.82680601742132	7.476488203828
20030	chr2	+	ENSG00000233757.2	processed_transcript,	processed_transcript	3.55694	3.69241	65659	95873283	95880597	7315	processed_transcript	NOVEL	AC092835.2	processed_transcript	AC092835.2-001	95873283	2	7915	3.624675	7915	1	1	-1470	5	0.133333333	0.1	0.133333333	30	NA	NA	NA	+	0	NA	NA	NA	NA	NA	NA	NA	NA	NA	NA	0.472505499	7895	1.85785164425637	-2.30245391888313	1.75220418394442
20137	chr2	-	ENSG00000144028.9	protein_coding,	protein_coding	103.622	71.2419	65767	96940074	96971253	31180	protein_coding	KNOWN	SNRNP200	protein_coding	SNRNP200-001	96971253	2	7962	87.43195	7962	1	0	NA	NA	NA	NA	NA	NA	NA	NA	NA	NA	0	NA	NA	NA	NA	NA	NA	NA	NA	NA	NA	0.48990202	7942	6.45008867076328	-3.2308308469557	7.41618399311619
20139	chr2	-	ENSG00000230747.1	processed_transcript,	processed_transcript	0	0.0543002	65769	96973001	96987469	14469	processed_transcript	PUTATIVE	AC021188.4	processed_transcript	AC021188.4-001	96987469	2	7963	0.0271501	7963	1	0	NA	NA	NA	NA	NA	NA	NA	NA	NA	NA	0	NA	NA	NA	NA	NA	NA	NA	NA	NA	NA	0.512697461	7943	-5.20289867796098	-4.66500156852376	1.46735564452976
20156	chr2	+	ENSG00000196843.9	nonsense_mediated_decay,protein_coding,	protein_coding	3.87078	1.1946	65788	97202489	97218370	15882	protein_coding	KNOWN	ARID5A	protein_coding	ARID5A-201	97202489	2	7968	5.06538	7968	1	3	-1242.5|-1127.5|-50.5	4|4|6	0.260869565217391|0.111111111111111|0.108108108108108	0.173913043478261|0.0740740740740741|0.189189189189189	0.0434782608695652|0.185185185185185|0.027027027027027	23|27|37	5|NA|NA	3|NA|NA	3|NA|NA	+|+|+	3	49|211.5|1275.5	4|7|4	0|0.0851063829787234|0.08	0.291666666666667|0.191489361702128|0.12	0.0833333333333333|0.0851063829787234|0.12	24|47|25	NA|NA|NA	NA|NA|NA	NA|NA|NA	+|+|+	0.519496101	7948	2.34067050269895	-3.29593541768102	4.30240285054221
20367	chr2	+	ENSG00000241962.3	protein_coding,nonsense_mediated_decay,	protein_coding	0.209232	0.434402	66004	99757948	99767950	10003	protein_coding	KNOWN	C2orf15	protein_coding	C2orf15-001	99757948	2	8041	0.643634	8041	1	1	-509	4	0.033333333	0.166666667	0.133333333	30	NA	NA	NA	-	0	NA	NA	NA	NA	NA	NA	NA	NA	NA	NA	0.439912018	8020	-0.635687556371389	-2.77183518966271	1.77683926143798
20368	chr2	-	ENSG00000135951.10	protein_coding,	protein_coding	0.313847	0	66005	99614349	99758035	143687	protein_coding	KNOWN	TSGA10	protein_coding	TSGA10-002	99758035	2	8042	0.1569235	8042	1	0	NA	NA	NA	NA	NA	NA	NA	NA	NA	NA	1	596	4	0.033333333	0.166666667	0.133333333	30	NA	NA	NA	-	0.456108778	8021	-2.67186667633058	-2.84354645682768	3.2988849547193
20369	chr2	+	ENSG00000241962.3	protein_coding,	protein_coding	0.209232	0.325801	66006	99758213	99767510	9298	protein_coding	KNOWN	C2orf15	protein_coding	C2orf15-002	99758213	2	8043	0.2675165	8043	1	1	-774	4	0.033333333	0.166666667	0.133333333	30	NA	NA	NA	-	0	NA	NA	NA	NA	NA	NA	NA	NA	NA	NA	0.443911218	8022	-1.9023002174519	-3.11631037175773	1.58498073879591
20374	chr2	-	ENSG00000135951.10	processed_transcript,	protein_coding	0.523079	0.434402	66011	99764727	99771353	6627	protein_coding	KNOWN	TSGA10	processed_transcript	TSGA10-016	99771353	2	8044	0.4787405	8044	1	0	NA	NA	NA	NA	NA	NA	NA	NA	NA	NA	0	NA	NA	NA	NA	NA	NA	NA	NA	NA	NA	0.448510298	8023	-1.06268423602496	-2.849773068898	4.65813984840778
20377	chr2	-	ENSG00000135951.10	processed_transcript,	protein_coding	0.313847	0.380102	66014	99725977	99771425	45449	protein_coding	KNOWN	TSGA10	processed_transcript	TSGA10-010	99771425	2	8046	0.3469745	8046	1	0	NA	NA	NA	NA	NA	NA	NA	NA	NA	NA	0	NA	NA	NA	NA	NA	NA	NA	NA	NA	NA	0.443711258	8025	-1.52709845535575	-3.06349360368309	4.48103706044362
20382	chr2	+	ENSG00000185414.14	protein_coding,	protein_coding	1.20308	0.543002	66019	99771461	99811761	40301	protein_coding	KNOWN	MRPL30	protein_coding	MRPL30-007	99771461	2	8048	0.873041	8048	1	0	NA	NA	NA	NA	NA	NA	NA	NA	NA	NA	0	NA	NA	NA	NA	NA	NA	NA	NA	NA	NA	0.419116177	8027	-0.195878687186446	-2.85289655986155	4.49395125921085
20383	chr2	+	ENSG00000144182.12	protein_coding,	protein_coding	0.575387	0.217201	66020	99771537	99778738	7202	protein_coding	KNOWN	LIPT1	protein_coding	LIPT1-005	99771537	2	8049	0.396294	8049	1	0	NA	NA	NA	NA	NA	NA	NA	NA	NA	NA	0	NA	NA	NA	NA	NA	NA	NA	NA	NA	NA	0.419516097	8028	-1.33535697021526	-3.13266647972109	4.6817835258629
20410	chr2	-	ENSG00000115514.6	protein_coding,nonsense_mediated_decay,	protein_coding	246.998	176.584	66048	99937997	99952796	14800	protein_coding	KNOWN	TXNDC9	protein_coding	TXNDC9-002	99952796	2	8059	423.582	8059	1	2	-124|-1423.5	4|4	0|0.0952380952380952	0.227272727272727|0.19047619047619	0.181818181818182|0.0952380952380952	22|21	4|2	5|1	1|6	-|+	0	NA	NA	NA	NA	NA	NA	NA	NA	NA	NA	0.452509498	8038	8.72649747348059	-2.62044110138068	7.33225987763122
20460	chr2	-	ENSG00000115526.6	protein_coding,	protein_coding	0.523079	0.325801	66100	101023038	101033841	10804	protein_coding	KNOWN	CHST10	protein_coding	CHST10-007	101033841	2	8070	0.42444	8070	1	3	-69|-346.5|-384	4|4|4	0|0.0869565217391304|0.115384615384615	0.269230769230769|0.0869565217391304|0.230769230769231	0.192307692307692|0.0869565217391304|0.115384615384615	26|23|26	2|NA|6	7|NA|4	5|NA|3	+|+|-	0	NA	NA	NA	NA	NA	NA	NA	NA	NA	NA	0.447510498	8049	-1.23636747001474	-3.97442114558403	2.38513998028224
20492	chr2	+	ENSG00000071082.5	protein_coding,	protein_coding	38.0278	31.8742	66134	101618691	101621066	2376	protein_coding	KNOWN	RPL31	protein_coding	RPL31-006	101618691	2	8086	34.951	8086	1	0	NA	NA	NA	NA	NA	NA	NA	NA	NA	NA	1	325	5	0.058823529	0.235294118	0.088235294	34	NA	NA	NA	+	0.449310138	8065	5.12726182872561	-2.1359474057136	7.90478961095427
20495	chr2	+	ENSG00000071082.5	protein_coding,protein_coding,protein_coding,protein_coding,	protein_coding	51.6279	47.2412	66137	101618755	101634768	16014	protein_coding	KNOWN	RPL31	protein_coding	RPL31-008	101618755	2	8088	197.7382	8088	1	0	NA	NA	NA	NA	NA	NA	NA	NA	NA	NA	1	261	5	0.058823529	0.235294118	0.088235294	34	NA	NA	NA	+	0.450709858	8067	7.62744779441252	-2.42338689330488	7.97263493120244
20546	chr2	+	ENSG00000115590.9	retained_intron,processed_transcript,	protein_coding	93.945	36.2182	66192	102608422	102626430	18009	protein_coding	KNOWN	IL1R2	processed_transcript	IL1R2-006	102608422	2	8108	130.1632	8108	1	0	NA	NA	NA	NA	NA	NA	NA	NA	NA	NA	0	NA	NA	NA	NA	NA	NA	NA	NA	NA	NA	0.464907019	8087	7.02417781430117	-3.78352898952576	3.22674680593541
20574	chr2	+	ENSG00000115602.12	retained_intron,	protein_coding	2.14462	2.17201	66222	102953710	102955926	2217	protein_coding	KNOWN	IL1RL1	retained_intron	IL1RL1-006	102953710	2	8115	2.158315	8115	1	0	NA	NA	NA	NA	NA	NA	NA	NA	NA	NA	0	NA	NA	NA	NA	NA	NA	NA	NA	NA	NA	0.397720456	8094	1.10990543747352	-5.1575022050191	1.44251678252182
20654	chr2	-	ENSG00000224509.1	processed_transcript,	processed_transcript	0.0523079	0.0543002	66303	105552869	105654954	102086	processed_transcript	PUTATIVE	AC010884.1	processed_transcript	AC010884.1-001	105654954	2	8161	0.05330405	8161	1	0	NA	NA	NA	NA	NA	NA	NA	NA	NA	NA	0	NA	NA	NA	NA	NA	NA	NA	NA	NA	NA	0.364927015	8140	-4.22961103778577	-5.27547893415521	1.67533992505712
20673	chr2	-	ENSG00000115641.13	protein_coding,	protein_coding	12.5016	17.4304	66323	105977318	106015507	38190	protein_coding	KNOWN	FHL2	protein_coding	FHL2-005	106015507	2	8172	14.966	8172	1	2	-98.5|-1329	4|5	0|0.133333333333333	0.173913043478261|0.1	0.0434782608695652|0.1	23|30	NA|NA	NA|NA	NA|NA	+|-	2	500|352.5	4|5	0.125|0.142857142857143	0.25|0.0857142857142857	0.0416666666666667|0.0857142857142857	24|35	2|NA	3|NA	7|NA	-|-	0.427714457	8151	3.90361677511601	-4.16312577872176	6.09440386902852
20745	chr2	+	ENSG00000225588.2	processed_transcript,	processed_transcript	0	0.1086	66396	107997648	108017142	19495	processed_transcript	NOVEL	AC096669.1	processed_transcript	AC096669.1-003	107997648	2	8202	0.0543	8202	1	0	NA	NA	NA	NA	NA	NA	NA	NA	NA	NA	0	NA	NA	NA	NA	NA	NA	NA	NA	NA	NA	0.351929614	8181	-4.20290399174509	-5.19929517339624	1.0042236448177
20800	chr2	+	ENSG00000169756.12	processed_transcript,	protein_coding	50.4771	47.7842	66454	109237707	109287271	49565	protein_coding	KNOWN	LIMS1	processed_transcript	LIMS1-008	109237707	2	8225	49.13065	8225	1	0	NA	NA	NA	NA	NA	NA	NA	NA	NA	NA	0	NA	NA	NA	NA	NA	NA	NA	NA	NA	NA	0.432913417	8204	5.61855142100201	-3.81364141316965	5.68997969146321
20888	chr2	-	ENSG00000144063.3	nonsense_mediated_decay,	protein_coding	58.7941	34.4806	66544	110843289	110873398	30110	protein_coding	KNOWN	MALL	nonsense_mediated_decay	MALL-003	110873398	2	8261	46.63735	8261	1	0	NA	NA	NA	NA	NA	NA	NA	NA	NA	NA	0	NA	NA	NA	NA	NA	NA	NA	NA	NA	NA	0.479504099	8240	5.54341390978781	-3.43724423332598	5.98538081370562
20941	chr2	-	ENSG00000169679.9	retained_intron,protein_coding,protein_coding,	protein_coding	5.2831	1.30321	66600	111395409	111435640	40232	protein_coding	KNOWN	BUB1	protein_coding	BUB1-002	111435640	2	8280	9.879465	8280	1	0	NA	NA	NA	NA	NA	NA	NA	NA	NA	NA	1	132	6	0.071428571	0.19047619	0.119047619	42	NA	NA	NA	-	0.49430114	8259	3.30443291805032	-2.06722525419716	6.79415000760819
20968	chr2	-	ENSG00000172965.6	processed_transcript,processed_transcript,retained_intron,	processed_transcript	0	0.1086	66631	112227095	112237838	10744	processed_transcript	NOVEL	AC068491.1	retained_intron	AC068491.1-008	112237838	2	8294	0.1629	8294	1	0	NA	NA	NA	NA	NA	NA	NA	NA	NA	NA	0	NA	NA	NA	NA	NA	NA	NA	NA	NA	NA	0.48810238	8273	-2.61794149102393	-5.55178408376705	7.37953039476345
21060	chr2	+	ENSG00000125611.11	protein_coding,	protein_coding	2.6677	2.17201	66726	113342172	113346852	4681	protein_coding	KNOWN	CHCHD5	protein_coding	CHCHD5-003	113342172	2	8325	2.419855	8325	1	0	NA	NA	NA	NA	NA	NA	NA	NA	NA	NA	1	1558	4	0.045454545	0.045454545	0.136363636	22	NA	NA	NA	+	0.449310138	8304	1.27492060243861	-2.67283697387242	4.77131227793379
21105	chr2	+	ENSG00000136695.9	protein_coding,	protein_coding	0.836926	1.84621	66774	113816215	113822325	6111	protein_coding	KNOWN	IL1F5	protein_coding	IL1F5-001	113816215	2	8344	1.341568	8344	1	0	NA	NA	NA	NA	NA	NA	NA	NA	NA	NA	1	134	5	0.352941176	0	0.058823529	34	NA	NA	NA	+	0.406318736	8323	0.423920182273768	-4.28720529458827	1.50281226291941
21135	chr2	-	ENSG00000125618.11	retained_intron,	protein_coding	0.313847	0.380102	66805	113975826	113993020	17195	protein_coding	KNOWN	PAX8	retained_intron	PAX8-009	113993020	2	8353	0.3469745	8353	1	1	-229.5	5	0.064516129	0.129032258	0.096774194	31	NA	NA	NA	+	1	101.5	4	0.086956522	0.173913043	0.130434783	23	NA	NA	NA	-	0.541091782	8332	-1.52709845535575	-3.76183931457604	1.25238294928812
21139	chr2	+	ENSG00000189223.6	processed_transcript,processed_transcript,	lincRNA	19.9816	15.0412	66809	113993117	114024581	31465	lincRNA	NOVEL	AC016683.6	processed_transcript	AC016683.6-001	113993117	2	8354	35.0228	8354	1	1	-198.5	4	0.086956522	0.173913043	0.130434783	23	NA	NA	NA	-	1	132.5	5	0.064516129	0.129032258	0.096774194	31	NA	NA	NA	+	0.517896421	8333	5.13022252373689	-3.75597999358986	4.34010261976923
21143	chr2	-	ENSG00000125618.11	processed_transcript,	protein_coding	0.313847	0.271501	66813	113976105	113999260	23156	protein_coding	KNOWN	PAX8	processed_transcript	PAX8-006	113999260	2	8355	0.292674	8355	1	4	-468|-546.5|-634|-1487	5|4|4|4	0.178571428571429|0.148148148148148|0.272727272727273|0.166666666666667	0.0357142857142857|0.111111111111111|0.0454545454545455|0.125	0.0714285714285714|0.0740740740740741|0.0454545454545455|0.0833333333333333	28|27|22|24	NA|NA|4|NA	NA|NA|3|NA	NA|NA|3|NA	+|+|+|-	0	NA	NA	NA	NA	NA	NA	NA	NA	NA	NA	0.515096981	8334	-1.77263350676672	-3.68375230307264	1.40797427779755
21159	chr2	+	ENSG00000136682.9	retained_intron,	protein_coding	0.104616	0.325801	66829	114195456	114220411	24956	protein_coding	KNOWN	CBWD2	retained_intron	CBWD2-015	114195456	2	8360	0.2152085	8360	1	0	NA	NA	NA	NA	NA	NA	NA	NA	NA	NA	0	NA	NA	NA	NA	NA	NA	NA	NA	NA	NA	0.391921616	8339	-2.21619303434565	-5.00147806877002	6.11846656742936
21283	chr2	+	ENSG00000236255.1	processed_transcript,	processed_transcript	0	0.0543002	66954	118593926	118595780	1855	processed_transcript	PUTATIVE	AC009404.2	processed_transcript	AC009404.2-002	118593926	2	8418	0.0271501	8418	1	0	NA	NA	NA	NA	NA	NA	NA	NA	NA	NA	1	324	4	0.227272727	0.090909091	0	22	5	1	2	-	0.460507898	8397	-5.20289867796098	-3.9858046940325	1.74789557418364
21333	chr2	+	ENSG00000171227.6	protein_coding,	protein_coding	0.209232	0.162901	67005	120189445	120196096	6652	protein_coding	KNOWN	TMEM37	protein_coding	TMEM37-001	120189445	2	8434	0.1860665	8434	1	2	-235.5|-82	4|4	0.103448275862069|0.0555555555555556	0.241379310344828|0.111111111111111	0.103448275862069|0	29|18	1|NA	7|NA	5|NA	-|-	2	1107.5|1577.5	4|4	0.148148148148148|0.172413793103448	0.222222222222222|0.0344827586206897	0.037037037037037|0.137931034482759	27|29	NA|NA	NA|NA	NA|NA	+|+	0.533893221	8413	-2.42610976347943	-3.06711638010598	1.87575883613136
21425	chr2	-	ENSG00000074054.11	protein_coding,	protein_coding	2.6154	2.82361	67107	122098311	122262599	164289	protein_coding	KNOWN	CLASP1	protein_coding	CLASP1-204	122262599	2	8474	2.719505	8474	1	0	NA	NA	NA	NA	NA	NA	NA	NA	NA	NA	0	NA	NA	NA	NA	NA	NA	NA	NA	NA	NA	0.369926015	8453	1.44334407830132	-4.07782039481474	4.55382409549883
21433	chr2	-	ENSG00000074054.11	protein_coding,protein_coding,protein_coding,protein_coding,	protein_coding	11.037	11.5659	67115	122095354	122407052	311699	protein_coding	KNOWN	CLASP1	protein_coding	CLASP1-201	122407052	2	8477	45.2058	8477	1	0	NA	NA	NA	NA	NA	NA	NA	NA	NA	NA	3	574.5|420|189	4|5|4	0.037037037037037|0.138888888888889|0	0.259259259259259|0.138888888888889|0.181818181818182	0.037037037037037|0.111111111111111|0.136363636363636	27|36|22	4|NA|4	4|NA|3	6|NA|1	-|+|-	0.455908818	8456	5.49843598023627	-2.3561031389309	6.20924953915364
21439	chr2	+	ENSG00000236859.1	processed_transcript,	lincRNA	0.941542	0.923104	67121	122407676	122485784	78109	lincRNA	NOVEL	AC018737.1	processed_transcript	AC018737.1-001	122407676	2	8478	0.932323	8478	1	3	-1198.5|-1044|-813	4|5|4	0.037037037037037|0.138888888888889|0	0.259259259259259|0.138888888888889|0.181818181818182	0.037037037037037|0.111111111111111|0.136363636363636	27|36|22	4|NA|4	4|NA|3	6|NA|1	-|+|-	0	NA	NA	NA	NA	NA	NA	NA	NA	NA	NA	0.459308138	8457	-0.101098236822715	-4.01816492107816	6.73039466046006
21448	chr2	-	ENSG00000155438.6	protein_coding,	protein_coding	22.6493	24.1093	67131	122486083	122494487	8405	protein_coding	KNOWN	MKI67IP	protein_coding	MKI67IP-004	122494487	2	8482	23.3793	8482	1	1	-345	5	0	0.166666667	0.166666667	30	NA	NA	NA	+	0	NA	NA	NA	NA	NA	NA	NA	NA	NA	NA	0.551089782	8461	4.54715982964799	-2.21881325626632	7.3438692233814
21486	chr2	-	ENSG00000213236.3	processed_pseudogene,	pseudogene	0.99385	2.38921	67169	127315012	127315739	728	pseudogene	KNOWN	YWHAZP2	processed_pseudogene	YWHAZP2-001	127315739	2	8503	1.69153	8503	1	0	NA	NA	NA	NA	NA	NA	NA	NA	NA	NA	0	NA	NA	NA	NA	NA	NA	NA	NA	NA	NA	0.323735253	8482	0.758328764165553	-5.26990178544607	2.50942880825216
21511	chr2	-	ENSG00000186684.8	protein_coding,	protein_coding	0.470771	0.651603	67194	127943986	127977654	33669	protein_coding	KNOWN	CYP27C1	protein_coding	CYP27C1-002	127977654	2	8511	0.561187	8511	1	1	-128	4	0	0.208333333	0.125	24	1	5	4	-	4	704|460.5|361.5|191	4|4|6|13	0.166666666666667|0.193548387096774|0.0540540540540541|0.1125	0.208333333333333|0.0967741935483871|0.135135135135135|0.225	0.0416666666666667|0.129032258064516|0.135135135135135|0.0625	24|31|37|80	NA|NA|NA|NA	NA|NA|NA|NA	NA|NA|NA|NA	-|-|-|-	0.460307938	8490	-0.833446505838249	-3.47204090704429	3.88681798471771
21585	chr2	-	ENSG00000136709.7	protein_coding,protein_coding,	protein_coding	20.5047	29.1049	67271	128492962	128568745	75784	protein_coding	KNOWN	WDR33	protein_coding	WDR33-003	128568745	2	8533	49.6096	8533	1	1	-982	4	0.125	0.083333333	0.208333333	24	NA	NA	NA	+	0	NA	NA	NA	NA	NA	NA	NA	NA	NA	NA	0.460107978	8512	5.63254741977885	-2.51937920039631	6.99990923121752
21591	chr2	-	ENSG00000144231.5	protein_coding,	protein_coding	39.2832	40.0193	67277	128604273	128615691	11419	protein_coding	KNOWN	POLR2D	protein_coding	POLR2D-002	128615691	2	8537	39.65125	8537	1	1	-80	6	0.0625	0.21875	0.03125	32	NA	NA	NA	+	1	268.5	4	0.16	0.24	0.08	25	1	7	5	-	0.460507898	8516	5.30929444228888	-2.99518367424048	7.16361892693128
21728	chr2	-	ENSG00000136710.5	retained_intron,	protein_coding	10.357	9.77404	67418	131095820	131099708	3889	protein_coding	KNOWN	CCDC115	retained_intron	CCDC115-004	131099708	2	8616	10.06552	8616	1	1	-900	4	0	0.269230769	0.153846154	26	NA	NA	NA	+	2	324|143	5|4	0|0.166666666666667	0.15|0.166666666666667	0.1|0.0416666666666667	20|24	NA|1	NA|5	NA|5	-|-	0.551289742	8595	3.3313498008816	-3.26509484694146	4.04777793418419
21729	chr2	+	ENSG00000136718.5	protein_coding,	protein_coding	0.627695	0.977404	67419	131099798	131104197	4400	protein_coding	KNOWN	IMP4	protein_coding	IMP4-001	131099798	2	8617	0.8025495	8617	1	2	-414|-233	5|4	0|0.166666666666667	0.15|0.166666666666667	0.1|0.0416666666666667	20|24	NA|1	NA|5	NA|5	-|-	1	810	4	0	0.269230769	0.153846154	26	NA	NA	NA	+	0.5084983	8596	-0.317337716730745	-3.23898033403353	4.96206522945257
21950	chr2	-	ENSG00000176771.10	protein_coding,	protein_coding	0.104616	0.651603	67648	133712215	134179363	467149	protein_coding	KNOWN	NCKAP5	protein_coding	NCKAP5-204	134179363	2	8742	0.3781095	8742	1	0	NA	NA	NA	NA	NA	NA	NA	NA	NA	NA	1	536	4	0.111111111	0	0.111111111	18	NA	NA	NA	-	0.392721456	8720	-1.40312399739847	-5.93739192913253	2.78524629560505
21955	chr2	-	ENSG00000176771.10	protein_coding,	protein_coding	0.0523079	0.271501	67654	133429374	134326031	896658	protein_coding	KNOWN	NCKAP5	protein_coding	NCKAP5-001	134326031	2	8746	0.16190445	8746	1	0	NA	NA	NA	NA	NA	NA	NA	NA	NA	NA	0	NA	NA	NA	NA	NA	NA	NA	NA	NA	NA	0.422115577	8724	-2.62678545572802	-4.2759819693708	2.98658313329253
21958	chr2	+	ENSG00000152127.4	processed_transcript,processed_transcript,	protein_coding	31.9601	28.0189	67657	134877554	135012215	134662	protein_coding	KNOWN	MGAT5	processed_transcript	MGAT5-004	134877554	2	8748	59.979	8748	1	0	NA	NA	NA	NA	NA	NA	NA	NA	NA	NA	4	559|749.5|1078|1117	4|5|4|4	0.0769230769230769|0|0.05|0.107142857142857	0.192307692307692|0.333333333333333|0.2|0.142857142857143	0.0769230769230769|0.0740740740740741|0.05|0.0714285714285714	26|27|20|28	NA|NA|2|NA	NA|NA|3|NA	NA|NA|2|NA	-|+|-|+	0.430513897	8726	5.90638556395851	-2.99403380020271	4.4140777136736
21961	chr2	+	ENSG00000152127.4	processed_transcript,	protein_coding	0.0523079	0	67660	135010675	135012085	1411	protein_coding	KNOWN	MGAT5	processed_transcript	MGAT5-002	135010675	2	8750	0.02615395	8750	1	0	NA	NA	NA	NA	NA	NA	NA	NA	NA	NA	0	NA	NA	NA	NA	NA	NA	NA	NA	NA	NA	0.432113577	8728	-5.25682733832889	-6.36670455885807	4.19565833721533
21975	chr2	+	ENSG00000082258.8	nonsense_mediated_decay,	protein_coding	0	0.0543002	67674	135675805	135714413	38609	protein_coding	KNOWN	CCNT2	nonsense_mediated_decay	CCNT2-004	135675805	2	8757	0.0271501	8757	1	0	NA	NA	NA	NA	NA	NA	NA	NA	NA	NA	1	271	13	0.184210526	0.052631579	0.078947368	76	NA	NA	NA	-	0.399120176	8735	-5.20289867796098	-3.15948598035604	5.75221189115627
22033	chr2	+	ENSG00000048991.11	protein_coding,	protein_coding	0.104616	0.1086	67736	136432968	136480107	47140	protein_coding	KNOWN	R3HDM1	protein_coding	R3HDM1-020	136432968	2	8772	0.106608	8772	1	0	NA	NA	NA	NA	NA	NA	NA	NA	NA	NA	0	NA	NA	NA	NA	NA	NA	NA	NA	NA	NA	0.375524895	8750	-3.22961239105604	-5.95518343621917	1.75853599996329
22287	chr2	+	ENSG00000204406.7	processed_transcript,	protein_coding	0.732311	1.1946	67995	148779162	148798934	19773	protein_coding	KNOWN	MBD5	processed_transcript	MBD5-009	148779162	2	8912	0.9634555	8912	1	3	-814.5|-513.5|-330	5|3|4	0.0869565217391304|0.0476190476190476|0.0833333333333333	0.0869565217391304|0.0476190476190476|0.125	0.0434782608695652|0.0952380952380952|0.125	23|21|24	NA|NA|4	NA|NA|5	NA|NA|1	-|-|-	1	206.5	4	0.12195122	0.024390244	0.12195122	41	NA	NA	NA	+	0.428114377	8890	-0.0537100619023568	-5.07738190902077	6.45140146163604
22350	chr2	-	ENSG00000115963.8	protein_coding,	protein_coding	64.391	148.457	68060	151324709	151344208	19500	protein_coding	KNOWN	RND3	protein_coding	RND3-001	151344208	2	8938	106.424	8938	1	0	NA	NA	NA	NA	NA	NA	NA	NA	NA	NA	1	824.5	4	0.19047619	0.047619048	0	21	NA	NA	NA	-	0.403719256	8916	6.73367972385188	-3.17373587050056	7.85543128650552
22354	chr2	-	ENSG00000236049.1	processed_transcript,	processed_transcript	0.0523079	0.1086	68064	151409046	151428735	19690	processed_transcript	NOVEL	AC104777.2	processed_transcript	AC104777.2-001	151428735	2	8940	0.08045395	8940	1	0	NA	NA	NA	NA	NA	NA	NA	NA	NA	NA	0	NA	NA	NA	NA	NA	NA	NA	NA	NA	NA	0.399920016	8918	-3.635692935942	-6.09611023430976	2.89257483477942
22614	chr2	+	ENSG00000115183.9	retained_intron,	protein_coding	0.0523079	0.434402	68337	159992710	160007288	14579	protein_coding	KNOWN	TANC1	retained_intron	TANC1-002	159992710	2	9067	0.24335495	9067	1	0	NA	NA	NA	NA	NA	NA	NA	NA	NA	NA	1	1176.5	6	0.292682927	0.024390244	0.12195122	41	NA	NA	NA	+	0.446910618	9045	-2.03886597460494	-4.43228328732456	4.27455581276056
22627	chr2	-	ENSG00000123636.11	protein_coding,	protein_coding	0.209232	0.325801	68350	160242885	160257161	14277	protein_coding	KNOWN	BAZ2B	protein_coding	BAZ2B-010	160257161	2	9071	0.2675165	9071	1	0	NA	NA	NA	NA	NA	NA	NA	NA	NA	NA	0	NA	NA	NA	NA	NA	NA	NA	NA	NA	NA	0.336932613	9049	-1.9023002174519	-6.47804067977948	1.640595938495
22643	chr2	-	ENSG00000226266.1	processed_transcript,	processed_transcript	0.366155	0.868803	68366	160527223	160568529	41307	processed_transcript	NOVEL	AC009961.3	processed_transcript	AC009961.3-002	160568529	2	9079	0.617479	9079	1	0	NA	NA	NA	NA	NA	NA	NA	NA	NA	NA	0	NA	NA	NA	NA	NA	NA	NA	NA	NA	NA	0.455708858	9057	-0.695538022337472	-3.37305812136713	3.64033704005361
22645	chr2	+	ENSG00000136536.9	protein_coding,protein_coding,	protein_coding	57.6956	39.8564	68368	160569000	160623880	54881	protein_coding	KNOWN	7-Mar	protein_coding	MARCH7-002	160569000	2	9080	97.552	9080	1	0	NA	NA	NA	NA	NA	NA	NA	NA	NA	NA	0	NA	NA	NA	NA	NA	NA	NA	NA	NA	NA	0.425114977	9058	6.60809954599438	-2.01906513611645	7.52563001747924
22775	chr2	-	ENSG00000078098.8	protein_coding,	protein_coding	3.76617	12.8149	68504	163027228	163099966	72739	protein_coding	KNOWN	FAP	protein_coding	FAP-015	163099966	2	9123	8.290535	9123	1	0	NA	NA	NA	NA	NA	NA	NA	NA	NA	NA	0	NA	NA	NA	NA	NA	NA	NA	NA	NA	NA	0.355328934	9100	3.05146520388536	-6.06680204146031	3.36512502183894
22789	chr2	+	ENSG00000115271.6	retained_intron,	protein_coding	1.3077	1.0317	68518	163200669	163217481	16813	protein_coding	KNOWN	GCA	retained_intron	GCA-008	163200669	2	9125	1.1697	9125	1	0	NA	NA	NA	NA	NA	NA	NA	NA	NA	NA	1	263	4	0.038461538	0.192307692	0.153846154	26	NA	NA	NA	+	0.383123375	9102	0.226138560569343	-2.78768715141273	3.56080614327626
22829	chr2	-	ENSG00000082438.10	protein_coding,nonsense_mediated_decay,processed_transcript,	protein_coding	2.30155	6.46173	68559	165561462	165698333	136872	protein_coding	KNOWN	COBLL1	processed_transcript	COBLL1-021	165698333	2	9143	13.14492	9143	1	3	-142.5|-265.5|-315	4|4|4	0.238095238095238|0|0	0.0952380952380952|0.157894736842105|0.2	0.0476190476190476|0.0526315789473684|0.266666666666667	21|19|30	NA|NA|NA	NA|NA|NA	NA|NA|NA	-|+|+	0	NA	NA	NA	NA	NA	NA	NA	NA	NA	NA	0.399120176	9120	3.71643345662617	-3.524201258539	3.66055743617224
22863	chr2	+	ENSG00000136531.9	protein_coding,	protein_coding	0.366155	0.705903	68593	166150541	166248563	98023	protein_coding	KNOWN	SCN2A	protein_coding	SCN2A-201	166150541	2	9151	0.536029	9151	1	0	NA	NA	NA	NA	NA	NA	NA	NA	NA	NA	0	NA	NA	NA	NA	NA	NA	NA	NA	NA	NA	0.359128174	9128	-0.899617040054295	-4.38028083956223	1.41594574417237
22867	chr2	+	ENSG00000178662.10	protein_coding,protein_coding,protein_coding,	protein_coding	1.46462	1.79191	68597	166326157	166545917	219761	protein_coding	KNOWN	CSRNP3	protein_coding	CSRNP3-201	166326157	2	9152	4.884795	9152	1	0	NA	NA	NA	NA	NA	NA	NA	NA	NA	NA	0	NA	NA	NA	NA	NA	NA	NA	NA	NA	NA	0.354329134	9129	2.28829801793794	-3.8993075744142	2.22772444016653
22950	chr2	-	ENSG00000152253.4	protein_coding,	protein_coding	5.02156	1.2489	68683	169727404	169746955	19552	protein_coding	KNOWN	SPC25	protein_coding	SPC25-001	169746955	2	9190	3.13523	9190	1	1	-112	4	0.266666667	0.1	0.133333333	30	NA	NA	NA	+	0	NA	NA	NA	NA	NA	NA	NA	NA	NA	NA	0.377924415	9167	1.64857128280019	-2.51113132489296	5.67980508166262
22992	chr2	-	ENSG00000138399.13	protein_coding,	protein_coding	5.17848	7.65633	68727	170386259	170430383	44125	protein_coding	KNOWN	FASTKD1	protein_coding	FASTKD1-001	170430383	2	9202	6.417405	9202	1	3	-1279|-1328|-1477	3|3|3	0.111111111111111|0.111111111111111|0.111111111111111	0|0|0	0.0555555555555556|0.0555555555555556|0.0555555555555556	18|18|18	NA|NA|NA	NA|NA|NA	NA|NA|NA	-|-|-	0	NA	NA	NA	NA	NA	NA	NA	NA	NA	NA	0.49190162	9178	2.68199003403508	-3.0277573497709	7.38906723160211
22995	chr2	+	ENSG00000138398.10	protein_coding,protein_coding,	protein_coding	120.308	126.194	68730	170440850	170497916	57067	protein_coding	KNOWN	PPIG	protein_coding	PPIG-001	170440850	2	9204	246.502	9204	1	1	-572.5	4	0.04	0.04	0.08	25	NA	NA	NA	-	1	225	4	0.227272727	0.090909091	0.045454545	22	2	3	4	+	0.412717457	9180	7.94545554176686	-3.26787150608403	7.11950090298513
23015	chr2	+	ENSG00000144362.7	processed_transcript,	protein_coding	0	0.162901	68750	170551724	170554810	3087	protein_coding	KNOWN	PHOSPHO2	processed_transcript	PHOSPHO2-004	170551724	2	9209	0.0814505	9209	1	0	NA	NA	NA	NA	NA	NA	NA	NA	NA	NA	0	NA	NA	NA	NA	NA	NA	NA	NA	NA	NA	0.424715057	9185	-3.61793263472797	-5.79441729543403	3.53728933564771
23079	chr2	+	ENSG00000128683.8	protein_coding,	protein_coding	0.523079	0.271501	68822	171673422	171699269	25848	protein_coding	KNOWN	GAD1	protein_coding	GAD1-201	171673422	2	9235	0.39729	9235	1	3	-873|-395|-72	4|7|4	0.153846153846154|0.285714285714286|0.125	0.153846153846154|0|0.09375	0|0.0238095238095238|0.0625	26|42|32	3|NA|NA	3|NA|NA	3|NA|NA	+|+|-	4	323|1172.5|1322|1812	2|5|4|4	0.05|0.0967741935483871|0|0.142857142857143	0.05|0.225806451612903|0.0909090909090909|0.142857142857143	0|0|0.136363636363636|0.107142857142857	20|31|22|28	NA|NA|NA|NA	NA|NA|NA|NA	NA|NA|NA|NA	-|-|-|+	0.50489902	9211	-1.33173561440365	-2.8270722501504	2.86606645055802
23081	chr2	+	ENSG00000128683.8	protein_coding,	protein_coding	0.0523079	0	68824	171673765	171687501	13737	protein_coding	KNOWN	GAD1	protein_coding	GAD1-009	171673765	2	9237	0.02615395	9237	1	4	-1216|-738|-415|-20	4|7|4|2	0.153846153846154|0.285714285714286|0.125|0.05	0.153846153846154|0|0.09375|0.05	0|0.0238095238095238|0.0625|0	26|42|32|20	3|NA|NA|NA	3|NA|NA|NA	3|NA|NA|NA	+|+|-|-	3	829.5|979|1469	5|4|4	0.0967741935483871|0|0.142857142857143	0.225806451612903|0.0909090909090909|0.142857142857143	0|0.136363636363636|0.107142857142857	31|22|28	NA|NA|NA	NA|NA|NA	NA|NA|NA	-|-|+	0.518496301	9213	-5.25682733832889	-3.57144162092698	1.97304034103118
23131	chr2	+	ENSG00000115827.8	protein_coding,protein_coding,protein_coding,	protein_coding	4.39386	7.33053	68875	172290761	172341562	50802	protein_coding	KNOWN	DCAF17	protein_coding	DCAF17-001	172290761	2	9248	17.586585	9248	1	0	NA	NA	NA	NA	NA	NA	NA	NA	NA	NA	2	306|480.5	4|4	0.0416666666666667|0.0869565217391304	0.25|0.217391304347826	0.125|0	24|23	2|1	4|5	6|4	-|+	0.478704259	9224	4.13640345934123	-2.62755595235885	3.67065294998443
23176	chr2	-	ENSG00000115840.9	processed_transcript,	protein_coding	0.209232	0.217201	68923	172665935	172666790	856	protein_coding	KNOWN	SLC25A12	processed_transcript	SLC25A12-005	172666790	2	9258	0.2132165	9258	1	0	NA	NA	NA	NA	NA	NA	NA	NA	NA	NA	1	1426.5	4	0	0	0.24	25	NA	NA	NA	-	0.368326335	9234	-2.22960900788275	-6.45254620084904	2.46966355082691
23282	chr2	+	ENSG00000144354.9	retained_intron,protein_coding,protein_coding,	protein_coding	8.78773	1.1403	69031	174219600	174232798	13199	protein_coding	KNOWN	CDCA7	protein_coding	CDCA7-004	174219600	2	9294	14.892045	9294	1	1	-41	4	0.041666667	0.25	0.041666667	24	NA	NA	NA	-	2	495|800.5	4|5	0.125|0	0.208333333333333|0	0.0833333333333333|0.181818181818182	24|33	3|NA	2|NA	7|NA	-|-	0.420515897	9270	3.89646997565617	-3.5663055540556	4.25504334892826
23285	chr2	-	ENSG00000236391.2	processed_transcript,	processed_transcript	0.104616	0	69034	174203068	174220936	17869	processed_transcript	PUTATIVE	AC092573.3	processed_transcript	AC092573.3-001	174220936	2	9295	0.052308	9295	1	0	NA	NA	NA	NA	NA	NA	NA	NA	NA	NA	3	1377|841|535.5	4|4|5	0.0416666666666667|0.125|0	0.25|0.208333333333333|0	0.0416666666666667|0.0833333333333333|0.181818181818182	24|24|33	NA|3|NA	NA|2|NA	NA|7|NA	-|-|-	0.417916417	9271	-4.25682458024902	-3.60967567630827	5.06668966154444
23287	chr2	-	ENSG00000213148.3	processed_pseudogene,	pseudogene	0.26154	0.760203	69036	174296077	174296540	464	pseudogene	KNOWN	AC073465.1	processed_pseudogene	AC073465.1-001	174296540	2	9297	0.5108715	9297	1	0	NA	NA	NA	NA	NA	NA	NA	NA	NA	NA	0	NA	NA	NA	NA	NA	NA	NA	NA	NA	NA	0.417516497	9273	-0.96896764056595	-5.62109778012559	1.97465632985821
23378	chr2	-	ENSG00000128656.9	protein_coding,	protein_coding	0.313847	0.488702	69129	175666449	175712293	45845	protein_coding	KNOWN	CHN1	protein_coding	CHN1-011	175712293	2	9328	0.4012745	9328	1	1	-42.5	4	0.217391304	0	0.043478261	23	NA	NA	NA	+	1	1780.5	2	0	0	0.066666667	15	NA	NA	NA	+	0.380123975	9304	-1.317338615551	-4.82754315976405	0.986043893343603
23404	chr2	-	ENSG00000200121.1	misc_RNA,	misc_RNA	0	0.0543002	69155	176041227	176041318	92	misc_RNA	NOVEL	Y_RNA.125	misc_RNA	Y_RNA.125-201	176041318	2	9338	0.0271501	9338	1	0	NA	NA	NA	NA	NA	NA	NA	NA	NA	NA	0	NA	NA	NA	NA	NA	NA	NA	NA	NA	NA	0.397520496	9314	-5.20289867796098	-6.09611023430976	4.14834405166524
23515	chr2	-	ENSG00000213963.2	processed_transcript,	processed_transcript	0.418463	0.705903	69270	178175455	178179646	4192	processed_transcript	NOVEL	AC074286.1	processed_transcript	AC074286.1-005	178179646	2	9400	0.562183	9400	1	0	NA	NA	NA	NA	NA	NA	NA	NA	NA	NA	0	NA	NA	NA	NA	NA	NA	NA	NA	NA	NA	0.370525895	9376	-0.83088826654533	-6.18778601111485	1.91224593354237
23519	chr2	+	ENSG00000018510.7	protein_coding,	protein_coding	0.99385	0.380102	69274	178257372	178408564	151193	protein_coding	KNOWN	AGPS	protein_coding	AGPS-001	178257372	2	9403	0.686976	9403	1	0	NA	NA	NA	NA	NA	NA	NA	NA	NA	NA	0	NA	NA	NA	NA	NA	NA	NA	NA	NA	NA	0.376524695	9379	-0.54166839655111	-3.93196489005457	5.61324711806921
23520	chr2	-	ENSG00000213963.2	processed_transcript,	processed_transcript	2.09232	1.79191	69275	178186335	178257409	71075	processed_transcript	NOVEL	AC074286.1	processed_transcript	AC074286.1-003	178257409	2	9404	1.942115	9404	1	0	NA	NA	NA	NA	NA	NA	NA	NA	NA	NA	0	NA	NA	NA	NA	NA	NA	NA	NA	NA	NA	0.431713657	9380	0.957628630735235	-3.84646960915178	4.28501345999797
23523	chr2	-	ENSG00000116044.10	processed_transcript,	protein_coding	2.09232	1.73761	69278	178095036	178257425	162390	protein_coding	KNOWN	NFE2L2	processed_transcript	NFE2L2-003	178257425	2	9405	1.914965	9405	1	0	NA	NA	NA	NA	NA	NA	NA	NA	NA	NA	0	NA	NA	NA	NA	NA	NA	NA	NA	NA	NA	0.430113977	9381	0.937318024114789	-3.85897533011474	4.24613031429078
23524	chr2	+	ENSG00000018510.7	protein_coding,	protein_coding	101.582	71.5677	69279	178257496	178403146	145651	protein_coding	KNOWN	AGPS	protein_coding	AGPS-002	178257496	2	9406	86.57485	9406	1	0	NA	NA	NA	NA	NA	NA	NA	NA	NA	NA	0	NA	NA	NA	NA	NA	NA	NA	NA	NA	NA	0.388722256	9382	6.43587607769169	-3.84025713542498	6.03384462028487
23591	chr2	-	ENSG00000079150.12	nonsense_mediated_decay,processed_transcript,	protein_coding	4.18463	1.90051	69351	179330418	179343280	12863	protein_coding	KNOWN	FKBP7	nonsense_mediated_decay	FKBP7-006	179343280	2	9430	6.08514	9430	1	0	NA	NA	NA	NA	NA	NA	NA	NA	NA	NA	0	NA	NA	NA	NA	NA	NA	NA	NA	NA	NA	0.478904219	9406	2.60529045521218	-3.82586466904751	3.0013601755231
23600	chr2	+	ENSG00000237298.1	processed_transcript,	lincRNA	11.56	9.33964	69361	179387951	179484941	96991	lincRNA	NOVEL	AC009948.3	processed_transcript	AC009948.3-004	179387951	2	9432	10.44982	9432	1	0	NA	NA	NA	NA	NA	NA	NA	NA	NA	NA	2	220|1794	4|4	0.136363636363636|0.0909090909090909	0.0909090909090909|0.0454545454545455	0.0909090909090909|0.0909090909090909	22|22	NA|NA	NA|NA	NA|NA	-|-	0.435712857	9408	3.38540618672999	-3.40632301479074	6.67746799802757
23728	chr2	+	ENSG00000150722.6	processed_transcript,	protein_coding	1.04616	0.977404	69493	182819219	182982243	163025	protein_coding	KNOWN	PPP1R1C	processed_transcript	PPP1R1C-007	182819219	2	9470	1.011782	9470	1	1	-257.5	4	0.08	0.08	0.08	25	NA	NA	NA	-	1	1558	4	0.071428571	0.107142857	0.071428571	28	NA	NA	NA	-	0.400919816	9446	0.0168984783735263	-4.60058161040177	2.23693522082862
23791	chr2	+	ENSG00000163002.8	nonsense_mediated_decay,	protein_coding	37.9232	23.1319	69557	183989140	184025972	36833	protein_coding	KNOWN	NUP35	nonsense_mediated_decay	NUP35-004	183989140	2	9492	30.52755	9492	1	0	NA	NA	NA	NA	NA	NA	NA	NA	NA	NA	2	292|1627.5	4|4	0.166666666666667|0.263157894736842	0.166666666666667|0	0.0833333333333333|0	24|19	7|1	4|1	1|5	+|-	0.408518296	9468	4.93203990504516	-3.85479469310415	5.98563580365193
23842	chr2	-	ENSG00000227227.1	processed_transcript,	processed_transcript	0	0.0543002	69611	187506066	187560014	53949	processed_transcript	PUTATIVE	AC017101.10	processed_transcript	AC017101.10-001	187560014	2	9520	0.0271501	9520	1	0	NA	NA	NA	NA	NA	NA	NA	NA	NA	NA	2	1166|631	5|5	0.0277777777777778|0.117647058823529	0.305555555555556|0.0588235294117647	0.0555555555555556|0.147058823529412	36|34	NA|NA	NA|NA	NA|NA	-|+	0.362727455	9496	-5.20289867796098	-5.53162312083114	2.88384481996469
23846	chr2	+	ENSG00000224063.1	processed_transcript,	processed_transcript	0.0523079	0.162901	69615	187868001	188419120	551120	processed_transcript	NOVEL	AC007319.1	processed_transcript	AC007319.1-002	187868001	2	9522	0.10760445	9522	1	1	-1897	4	0.153846154	0.192307692	0.076923077	26	NA	NA	NA	+	0	NA	NA	NA	NA	NA	NA	NA	NA	NA	NA	0.416516697	9498	-3.21619035286476	-5.67905094899614	2.16965118119461
23852	chr2	-	ENSG00000064989.8	processed_transcript,processed_transcript,protein_coding,protein_coding,protein_coding,	protein_coding	3.55694	4.45262	69621	188210654	188312979	102326	protein_coding	KNOWN	CALCRL	protein_coding	CALCRL-004	188312979	2	9527	20.0239	9527	1	0	NA	NA	NA	NA	NA	NA	NA	NA	NA	NA	0	NA	NA	NA	NA	NA	NA	NA	NA	NA	NA	0.322135573	9503	4.32365108617885	-5.20993529718359	2.92606509997648
23864	chr2	-	ENSG00000003436.10	protein_coding,protein_coding,protein_coding,protein_coding,	protein_coding	1.56924	5.81012	69633	188328960	188419219	90260	protein_coding	KNOWN	TFPI	protein_coding	TFPI-001	188419219	2	9530	14.75872	9530	1	1	-1371.5	5	0.296296296	0	0	27	NA	NA	NA	-	0	NA	NA	NA	NA	NA	NA	NA	NA	NA	NA	0.51129774	9506	3.88349569909539	-5.32088977608809	0.988372759198067
23873	chr2	+	ENSG00000144366.11	protein_coding,	protein_coding	1.88308	4.34402	69642	189156604	189458738	302135	protein_coding	KNOWN	GULP1	protein_coding	GULP1-005	189156604	2	9535	3.11355	9535	1	0	NA	NA	NA	NA	NA	NA	NA	NA	NA	NA	1	26.5	4	0.08	0.24	0.08	25	NA	NA	NA	-	0.379124175	9511	1.63856044740945	-3.03483408049755	3.56476177922643
23900	chr2	-	ENSG00000204262.5	protein_coding,	protein_coding	5.02156	17.8648	69671	189898428	190044487	146060	protein_coding	KNOWN	COL5A2	protein_coding	COL5A2-203	190044487	2	9545	11.44318	9545	1	1	-295	4	0.181818182	0	0.090909091	22	2	3	1	-	0	NA	NA	NA	NA	NA	NA	NA	NA	NA	NA	0.382923415	9521	3.51641612014285	-4.90323078884569	2.73394994380373
23922	chr2	+	ENSG00000138381.4	protein_coding,	protein_coding	142.748	118.157	69693	190526189	190535376	9188	protein_coding	KNOWN	ASNSD1	protein_coding	ASNSD1-002	190526189	2	9550	130.4525	9550	1	0	NA	NA	NA	NA	NA	NA	NA	NA	NA	NA	0	NA	NA	NA	NA	NA	NA	NA	NA	NA	NA	0.403719256	9526	7.02738078209446	-2.50784528153458	7.70332738223731
23924	chr2	+	ENSG00000151687.9	processed_transcript,	protein_coding	0.209232	0.162901	69695	190539333	190560926	21594	protein_coding	KNOWN	ANKAR	processed_transcript	ANKAR-005	190539333	2	9551	0.1860665	9551	1	0	NA	NA	NA	NA	NA	NA	NA	NA	NA	NA	0	NA	NA	NA	NA	NA	NA	NA	NA	NA	NA	0.419316137	9527	-2.42610976347943	-3.50278306827697	3.39296935111844
23946	chr2	-	ENSG00000128699.9	protein_coding,	protein_coding	0.366155	0.271501	69717	190640291	190648299	8009	protein_coding	KNOWN	ORMDL1	protein_coding	ORMDL1-005	190648299	2	9560	0.318828	9560	1	1	-933.5	5	0	0.111111111	0.185185185	27	NA	NA	NA	+	0	NA	NA	NA	NA	NA	NA	NA	NA	NA	NA	0.454309138	9536	-1.64914976014086	-4.86069291658724	6.53709636239382
23999	chr2	+	ENSG00000151689.8	processed_transcript,processed_transcript,	protein_coding	2.56309	3.74671	69774	191208656	191231456	22801	protein_coding	KNOWN	INPP1	processed_transcript	INPP1-004	191208656	2	9573	6.3098	9573	1	3	-1327.5|-763.5|-375	4|5|5	0.130434782608696|0|0.2	0.0434782608695652|0.032258064516129|0.133333333333333	0.0869565217391304|0.193548387096774|0.0666666666666667	23|31|30	NA|NA|NA	NA|NA|NA	NA|NA|NA	+|-|-	2	310.5|342.5	5|4	0.0909090909090909|0.2	0.333333333333333|0.04	0.0303030303030303|0.08	33|25	NA|NA	NA|NA	NA|NA	-|+	0.434113177	9549	2.65759427722351	-3.73086147633869	3.20857121725317
24041	chr2	-	ENSG00000235852.1	processed_transcript,	processed_transcript	0.156924	0	69819	191745523	191746785	1263	processed_transcript	PUTATIVE	AC005540.3	processed_transcript	AC005540.3-001	191746785	2	9584	0.078462	9584	1	0	NA	NA	NA	NA	NA	NA	NA	NA	NA	NA	3	1404|673.5|413.5	4|4|6	0.0384615384615385|0.037037037037037|0.0571428571428571	0.0769230769230769|0.333333333333333|0.2	0.115384615384615|0|0.0571428571428571	26|27|35	NA|NA|NA	NA|NA|NA	NA|NA|NA	-|-|-	0.374125175	9560	-3.67186207952786	-4.54563880775894	6.07898432322998
24086	chr2	+	ENSG00000128641.12	protein_coding,	protein_coding	0.836926	1.46611	69868	192111009	192206288	95280	protein_coding	KNOWN	MYO1B	protein_coding	MYO1B-012	192111009	2	9598	1.151518	9598	1	4	-556.5|-421|-164.5|-30.5	4|4|4|4	0.111111111111111|0.208333333333333|0.103448275862069|0.19047619047619	0.259259259259259|0.0416666666666667|0.172413793103448|0.0476190476190476	0.037037037037037|0.0416666666666667|0.0689655172413793|0	27|24|29|21	NA|4|NA|NA	NA|1|NA|NA	NA|5|NA|NA	-|+|+|+	1	52.5	4	0.19047619	0	0.095238095	21	3	2	3	+	0.480303939	9574	0.203536962852661	-4.1299107467886	7.86528010802313
24106	chr2	-	ENSG00000168497.4	protein_coding,	protein_coding	2.09232	1.30321	69890	192699028	192711981	12954	protein_coding	KNOWN	SDPR	protein_coding	SDPR-001	192711981	2	9604	1.697765	9604	1	0	NA	NA	NA	NA	NA	NA	NA	NA	NA	NA	0	NA	NA	NA	NA	NA	NA	NA	NA	NA	NA	0.381123775	9580	0.763636778798159	-4.00189407785216	5.02989215043564
24271	chr2	-	ENSG00000144381.10	protein_coding,	protein_coding	0.0523079	0.0543002	70062	198361892	198381461	19570	protein_coding	KNOWN	HSPD1	protein_coding	HSPD1-009	198381461	2	9673	0.05330405	9673	1	0	NA	NA	NA	NA	NA	NA	NA	NA	NA	NA	0	NA	NA	NA	NA	NA	NA	NA	NA	NA	NA	0.406318736	9649	-4.22961103778577	-5.572230784132	4.27500301370474
24307	chr2	-	ENSG00000119042.11	protein_coding,	protein_coding	0	0.0543002	70100	200134223	200322819	188597	protein_coding	KNOWN	SATB2	protein_coding	SATB2-001	200322819	2	9692	0.0271501	9692	1	5	-43|-120.5|-256.5|-406|-1136.5	3|7|5|6|4	0.0555555555555556|0.0980392156862745|0.148148148148148|0.0714285714285714|0.08	0|0.0588235294117647|0.0740740740740741|0.261904761904762|0.24	0.111111111111111|0.0784313725490196|0.037037037037037|0.0952380952380952|0.08	18|51|27|42|25	NA|NA|NA|NA|NA	NA|NA|NA|NA|NA	NA|NA|NA|NA|NA	+|+|+|+|-	2	1986|1113.5	6|4	0.184210526315789|0.0967741935483871	0.0526315789473684|0.032258064516129	0.0526315789473684|0.032258064516129	38|31	NA|NA	NA|NA	NA|NA	+|+	0.556088782	9668	-5.20289867796098	-4.64681674407683	3.09368623682395
24420	chr2	-	ENSG00000013441.10	nonsense_mediated_decay,	protein_coding	5.12617	9.71974	70217	201717836	201729385	11550	protein_coding	KNOWN	CLK1	nonsense_mediated_decay	CLK1-006	201729385	2	9732	7.422955	9732	1	2	-805|-1375.5	4|5	0.0555555555555556|0.121212121212121	0.166666666666667|0.121212121212121	0.0555555555555556|0.0606060606060606	18|33	NA|NA	NA|NA	NA|NA	+|+	0	NA	NA	NA	NA	NA	NA	NA	NA	NA	NA	0.485502899	9708	2.89199362285321	-3.17503834415416	7.52478727541973
24481	chr2	+	ENSG00000003402.12	protein_coding,protein_coding,protein_coding,protein_coding,	protein_coding	13.1816	16.9417	70280	201980890	202027803	46914	protein_coding	KNOWN	CFLAR	protein_coding	CFLAR-201	201980890	2	9752	60.2466	9752	1	0	NA	NA	NA	NA	NA	NA	NA	NA	NA	NA	1	374.5	5	0	0.206896552	0.172413793	29	NA	NA	NA	-	0.469106179	9728	5.91280792043665	-4.50248885885753	4.6020497926409
24505	chr2	+	ENSG00000003402.12	retained_intron,	protein_coding	0.0523079	0	70304	202013674	202015078	1405	protein_coding	KNOWN	CFLAR	retained_intron	CFLAR-026	202013674	2	9757	0.02615395	9757	1	0	NA	NA	NA	NA	NA	NA	NA	NA	NA	NA	0	NA	NA	NA	NA	NA	NA	NA	NA	NA	NA	0.408518296	9733	-5.25682733832889	-5.55178408376705	1.35483766931793
24511	chr2	+	ENSG00000003400.10	retained_intron,	protein_coding	9.36311	8.57943	70310	202047835	202070973	23139	protein_coding	KNOWN	CASP10	retained_intron	CASP10-005	202047835	2	9761	8.97127	9761	1	0	NA	NA	NA	NA	NA	NA	NA	NA	NA	NA	0	NA	NA	NA	NA	NA	NA	NA	NA	NA	NA	0.481103779	9737	3.16531223185672	-3.96763396416587	2.84196224439626
24626	chr2	+	ENSG00000231124.1	processed_pseudogene,	pseudogene	0	0.0543002	70428	202689271	202689555	285	pseudogene	KNOWN	AC007242.3	processed_pseudogene	AC007242.3-001	202689271	2	9798	0.0271501	9798	1	0	NA	NA	NA	NA	NA	NA	NA	NA	NA	NA	0	NA	NA	NA	NA	NA	NA	NA	NA	NA	NA	0.391721656	9774	-5.20289867796098	-6.24135227034727	1.23941595522429
24662	chr2	+	ENSG00000238317.1	snoRNA,	snoRNA	0.0523079	0	70465	203157772	203157859	88	snoRNA	KNOWN	SNORD11	snoRNA	SNORD11-201	203157772	2	9820	0.02615395	9820	1	0	NA	NA	NA	NA	NA	NA	NA	NA	NA	NA	0	NA	NA	NA	NA	NA	NA	NA	NA	NA	NA	0.403919216	9796	-5.25682733832889	-6.35484802417042	4.11745786765001
24719	chr2	-	ENSG00000138442.3	protein_coding,	protein_coding	81.3911	67.9839	70522	203744993	203776380	31388	protein_coding	KNOWN	WDR12	protein_coding	WDR12-201	203776380	2	9845	74.6875	9845	1	0	NA	NA	NA	NA	NA	NA	NA	NA	NA	NA	0	NA	NA	NA	NA	NA	NA	NA	NA	NA	NA	0.436112777	9821	6.22279490286811	-4.42917182148641	7.10932651743089
24759	chr2	+	ENSG00000138443.10	protein_coding,	protein_coding	10.7231	6.95043	70563	204193003	204296896	103894	protein_coding	KNOWN	ABI2	protein_coding	ABI2-002	204193003	2	9860	8.836765	9860	1	1	-16.5	4	0.12	0.2	0.04	25	NA	NA	NA	+	3	74|477.5|725	4|5|4	0.0833333333333333|0.0689655172413793|0.0714285714285714	0.125|0.0689655172413793|0.107142857142857	0|0.137931034482759|0.214285714285714	24|29|28	NA|NA|NA	NA|NA|NA	NA|NA|NA	-|+|+	0.422915417	9836	3.14351831841397	-2.6618391775015	6.46320304463239
24845	chr2	+	ENSG00000227946.1	processed_transcript,	processed_transcript	0.156924	0.271501	70650	206949329	206951288	1960	processed_transcript	NOVEL	AC007383.3	processed_transcript	AC007383.3-001	206949329	2	9897	0.2142125	9897	1	0	NA	NA	NA	NA	NA	NA	NA	NA	NA	NA	6	410.5|622.5|652|802|1096|1265.5	7|4|4|4|4|5	0.0666666666666667|0.0434782608695652|0|0.115384615384615|0.03125|0.0645161290322581	0.155555555555556|0.0869565217391304|0.166666666666667|0.230769230769231|0.34375|0.225806451612903	0.111111111111111|0.130434782608696|0|0.0769230769230769|0.0625|0.0967741935483871	45|23|18|26|32|31	NA|NA|NA|NA|NA|NA	NA|NA|NA|NA|NA|NA	NA|NA|NA|NA|NA|NA	+|-|-|-|-|+	0.403119376	9873	-2.22288542636857	-3.882187925975	4.02140384971663
24857	chr2	+	ENSG00000114942.9	protein_coding,	protein_coding	76.2649	52.997	70662	207024318	207027651	3334	protein_coding	KNOWN	EEF1B2	protein_coding	EEF1B2-001	207024318	2	9902	64.63095	9902	1	0	NA	NA	NA	NA	NA	NA	NA	NA	NA	NA	1	562	5	0.115384615	0.192307692	0	26	NA	NA	NA	+	0.469306139	9878	6.0141532926028	-2.57073866036321	7.09465356627105
24880	chr2	+	ENSG00000204186.3	protein_coding,	protein_coding	0.313847	0.271501	70686	207139387	207179148	39762	protein_coding	KNOWN	ZDBF2	protein_coding	ZDBF2-001	207139387	2	9913	0.292674	9913	1	1	-66	4	0.055555556	0.111111111	0.055555556	18	1	1	2	+	2	441|596	4|4	0.178571428571429|0.0454545454545455	0.107142857142857|0.136363636363636	0.0357142857142857|0.136363636363636	28|22	NA|NA	NA|NA	NA|NA	-|+	0.437112577	9888	-1.77263350676672	-3.94523763211408	4.78445928744278
24896	chr2	-	ENSG00000138400.8	protein_coding,	protein_coding	1.67385	0.760203	70703	207602981	207630010	27030	protein_coding	KNOWN	MDH1B	protein_coding	MDH1B-006	207630010	2	9923	1.2170265	9923	1	0	NA	NA	NA	NA	NA	NA	NA	NA	NA	NA	0	NA	NA	NA	NA	NA	NA	NA	NA	NA	NA	0.406518696	9898	0.283360582186685	-3.18812782390419	1.98751951126901
24902	chr2	+	ENSG00000118246.9	protein_coding,	protein_coding	0.575387	0.543002	70709	207630089	207631789	1701	protein_coding	KNOWN	FASTKD2	protein_coding	FASTKD2-005	207630089	2	9924	0.5591945	9924	1	0	NA	NA	NA	NA	NA	NA	NA	NA	NA	NA	0	NA	NA	NA	NA	NA	NA	NA	NA	NA	NA	0.420115977	9899	-0.838577923840942	-3.08904634433468	4.17689289789665
24904	chr2	-	ENSG00000138400.8	protein_coding,protein_coding,	protein_coding	0.104616	0.1086	70711	207602487	207630271	27785	protein_coding	KNOWN	MDH1B	protein_coding	MDH1B-001	207630271	2	9925	0.213216	9925	1	0	NA	NA	NA	NA	NA	NA	NA	NA	NA	NA	0	NA	NA	NA	NA	NA	NA	NA	NA	NA	NA	0.401919616	9900	-2.22961239105604	-3.97669072176776	2.05378767055655
24905	chr2	+	ENSG00000118246.9	protein_coding,	protein_coding	17.3662	28.7791	70712	207630330	207656530	26201	protein_coding	KNOWN	FASTKD2	protein_coding	FASTKD2-003	207630330	2	9926	23.07265	9926	1	0	NA	NA	NA	NA	NA	NA	NA	NA	NA	NA	0	NA	NA	NA	NA	NA	NA	NA	NA	NA	NA	0.421515697	9901	4.52811180858737	-3.83201526081855	6.26025046374186
24975	chr2	-	ENSG00000163251.3	protein_coding,	protein_coding	0	0.0543002	70786	208627310	208634287	6978	protein_coding	KNOWN	FZD5	protein_coding	FZD5-001	208634287	2	9952	0.0271501	9952	1	2	-346|-400.5	4|4	0.111111111111111|0.0689655172413793	0.111111111111111|0.206896551724138	0|0.0344827586206897	18|29	NA|NA	NA|NA	NA|NA	-|-	1	1325.5	4	0.074074074	0.148148148	0.185185185	27	7	1	7	+	0.49270146	9927	-5.20289867796098	-2.98258548357558	2.74655913324439
25008	chr2	+	ENSG00000231908.1	processed_transcript,	processed_transcript	0.732311	0.325801	70822	209119971	209120905	935	processed_transcript	PUTATIVE	AC016697.3	processed_transcript	AC016697.3-001	209119971	2	9971	0.529056	9971	1	3	-932.5|-543.5|-95	5|4|4	0.130434782608696|0.217391304347826|0.0416666666666667	0.0434782608695652|0.130434782608696|0.0833333333333333	0|0.0869565217391304|0.0833333333333333	23|23|24	NA|3|NA	NA|1|NA	NA|7|NA	-|-|-	0	NA	NA	NA	NA	NA	NA	NA	NA	NA	NA	0.425914817	9946	-0.918507656770512	-2.64189191718169	3.17068559784618
25011	chr2	-	ENSG00000138413.8	protein_coding,	protein_coding	0.836926	0.434402	70825	209113321	209130798	17478	protein_coding	KNOWN	IDH1	protein_coding	IDH1-007	209130798	2	9972	0.635664	9972	1	0	NA	NA	NA	NA	NA	NA	NA	NA	NA	NA	0	NA	NA	NA	NA	NA	NA	NA	NA	NA	NA	0.469506099	9947	-0.653663709291009	-2.08977079653695	3.73988546102509
25064	chr2	+	ENSG00000197713.9	protein_coding,protein_coding,protein_coding,protein_coding,	protein_coding	10.0954	11.0229	70880	210867367	210884664	17298	protein_coding	KNOWN	RPE	protein_coding	RPE-016	210867367	2	9993	42.2366	9993	1	1	-179	4	0.090909091	0.227272727	0	22	NA	NA	NA	-	0	NA	NA	NA	NA	NA	NA	NA	NA	NA	NA	0.455908818	9968	5.40042179888856	-2.91573974702495	7.56841484327271
25099	chr2	+	ENSG00000021826.9	protein_coding,protein_coding,	protein_coding	10.6708	11.2401	70918	211342406	211441198	98793	protein_coding	KNOWN	CPS1	protein_coding	CPS1-002	211342406	2	10009	21.9109	10009	1	0	NA	NA	NA	NA	NA	NA	NA	NA	NA	NA	1	1242.5	12	0.229508197	0	0	61	NA	NA	NA	-	0.413117377	9984	4.4535768397755	-3.83407136065821	4.66938658680595
25183	chr2	-	ENSG00000144452.10	protein_coding,	protein_coding	0.941542	1.79191	71003	215940215	216003127	62913	protein_coding	KNOWN	ABCA12	protein_coding	ABCA12-003	216003127	2	10051	1.366726	10051	1	0	NA	NA	NA	NA	NA	NA	NA	NA	NA	NA	0	NA	NA	NA	NA	NA	NA	NA	NA	NA	NA	0.413517297	10026	0.450724041727372	-5.31513452717196	2.36847391659453
25214	chr2	-	ENSG00000115414.13	protein_coding,protein_coding,protein_coding,protein_coding,protein_coding,protein_coding,protein_coding,protein_coding,protein_coding,protein_coding,	protein_coding	197.619	381.948	71038	216225181	216300791	75611	protein_coding	KNOWN	FN1	protein_coding	FN1-201	216300791	2	10055	2897.835	10055	1	3	-111.5|-298.5|-702	8|4|4	0|0.19047619047619|0.233333333333333	0.142857142857143|0|0.2	0.0571428571428571|0.0952380952380952|0	35|21|30	NA|NA|NA	NA|NA|NA	NA|NA|NA	-|+|+	1	119.5	7	0.222222222	0.088888889	0.044444444	45	NA	NA	NA	+	0.397520496	10030	11.5007597361965	-3.02305870185491	4.02200783473034
25273	chr2	+	ENSG00000138375.8	protein_coding,retained_intron,	protein_coding	6.80003	8.03643	71098	217277488	217279704	2217	protein_coding	KNOWN	SMARCAL1	protein_coding	SMARCAL1-007	217277488	2	10085	14.83646	10085	1	0	NA	NA	NA	NA	NA	NA	NA	NA	NA	NA	1	393	4	0.083333333	0	0.083333333	24	NA	NA	NA	+	0.443311338	10060	3.89107499886214	-2.83425656179023	4.41239849106495
25290	chr2	+	ENSG00000241836.1	processed_transcript,	processed_transcript	9.99081	4.28972	71116	217364673	217394207	29535	processed_transcript	NOVEL	AC073321.5	processed_transcript	AC073321.5-002	217364673	2	10090	7.140265	10090	1	0	NA	NA	NA	NA	NA	NA	NA	NA	NA	NA	0	NA	NA	NA	NA	NA	NA	NA	NA	NA	NA	0.454109178	10065	2.83597761866491	-5.53162312083114	6.08500701520785
25316	chr2	-	ENSG00000231672.2	processed_transcript,	protein_coding	0.104616	0.1086	71143	218290233	218298939	8707	protein_coding	KNOWN	DIRC3	processed_transcript	DIRC3-004	218298939	2	10110	0.106608	10110	1	0	NA	NA	NA	NA	NA	NA	NA	NA	NA	NA	0	NA	NA	NA	NA	NA	NA	NA	NA	NA	NA	0.451909618	10085	-3.22961239105604	-2.84354645682768	1.12693717768419
25358	chr2	+	ENSG00000180871.3	protein_coding,	protein_coding	0.575387	2.28061	71187	218994010	219000041	6032	protein_coding	KNOWN	CXCR2	protein_coding	CXCR2-005	218994010	2	10121	1.4279985	10121	1	0	NA	NA	NA	NA	NA	NA	NA	NA	NA	NA	0	NA	NA	NA	NA	NA	NA	NA	NA	NA	NA	0.473305339	10096	0.513994463930249	-4.10487110400488	0.997072682994821
25360	chr2	-	ENSG00000163464.6	protein_coding,	protein_coding	12.6062	8.90524	71189	219027568	219031718	4151	protein_coding	KNOWN	CXCR1	protein_coding	CXCR1-001	219031718	2	10122	10.75572	10122	1	0	NA	NA	NA	NA	NA	NA	NA	NA	NA	NA	0	NA	NA	NA	NA	NA	NA	NA	NA	NA	NA	0.454709058	10097	3.42703219851039	-4.11233750550947	3.02402635693355
25393	chr2	+	ENSG00000127838.9	protein_coding,	protein_coding	6.80003	4.94132	71224	219135208	219211516	76309	protein_coding	KNOWN	PNKD	protein_coding	PNKD-001	219135208	2	10128	5.870675	10128	1	2	-738|-645	7|5	0.217391304347826|0.2	0.0434782608695652|0	0.108695652173913|0.0666666666666667	46|30	NA|NA	NA|NA	NA|NA	+|+	1	828.5	4	0.137931034	0.068965517	0.137931034	29	NA	NA	NA	-	0.565086983	10103	2.55352639143864	-2.35020610256467	4.78477334649208
25430	chr2	-	ENSG00000225062.1	processed_transcript,	processed_transcript	0	0.0543002	71261	219231388	219232558	1171	processed_transcript	NOVEL	AC021016.6	processed_transcript	AC021016.6-001	219232558	2	10137	0.0271501	10137	1	2	-182|-923.5	7|4	0.05|0.130434782608696	0.25|0	0.05|0.0869565217391304	40|23	NA|NA	NA|NA	NA|NA	+|+	0	NA	NA	NA	NA	NA	NA	NA	NA	NA	NA	0.50809838	10112	-5.20289867796098	-2.85081348481598	2.27618277110448
25474	chr2	-	ENSG00000135913.6	protein_coding,	protein_coding	0.941542	1.73761	71307	219317991	219433048	115058	protein_coding	KNOWN	USP37	protein_coding	USP37-004	219433048	2	10144	1.339576	10144	1	1	-103	4	0.076923077	0.115384615	0.076923077	26	NA	NA	NA	-	0	NA	NA	NA	NA	NA	NA	NA	NA	NA	NA	0.463507299	10119	0.421776433896032	-2.58885142780602	6.94468915328569
25481	chr2	+	ENSG00000144580.9	nonsense_mediated_decay,	protein_coding	32.8494	18.3535	71314	219433582	219449379	15798	protein_coding	KNOWN	RQCD1	nonsense_mediated_decay	RQCD1-004	219433582	2	10145	25.60145	10145	1	1	-431	4	0.076923077	0.115384615	0.076923077	26	NA	NA	NA	-	0	NA	NA	NA	NA	NA	NA	NA	NA	NA	NA	0.442311538	10120	4.67815361794733	-4.22923349329722	7.55548447411197
25488	chr2	+	ENSG00000115556.8	protein_coding,retained_intron,protein_coding,nonsense_mediated_decay,nonsense_mediated_decay,	protein_coding	7.58465	6.62463	71322	219472622	219501668	29047	protein_coding	KNOWN	PLCD4	protein_coding	PLCD4-201	219472622	2	10148	35.5232	10148	1	1	-116	4	0.083333333	0	0.166666667	24	NA	NA	NA	-	1	1678	4	0.125	0.083333333	0.208333333	24	3	5	4	-	0.457708458	10123	5.15068964324732	-3.01603927540927	2.15352844117392
25494	chr2	+	ENSG00000115556.8	retained_intron,	protein_coding	0	0.0543002	71328	219487085	219501907	14823	protein_coding	KNOWN	PLCD4	retained_intron	PLCD4-008	219487085	2	10150	0.0271501	10150	1	0	NA	NA	NA	NA	NA	NA	NA	NA	NA	NA	0	NA	NA	NA	NA	NA	NA	NA	NA	NA	NA	0.481703659	10125	-5.20289867796098	-6.30837291443407	1.12693717768419
25499	chr2	+	ENSG00000074582.8	protein_coding,	protein_coding	0.784619	1.35751	71335	219523528	219526639	3112	protein_coding	KNOWN	BCS1L	protein_coding	BCS1L-009	219523528	2	10152	1.0710645	10152	1	0	NA	NA	NA	NA	NA	NA	NA	NA	NA	NA	3	472.5|533.5|760	5|4|4	0.0740740740740741|0.222222222222222|0.0769230769230769	0.185185185185185|0.111111111111111|0.0769230769230769	0.148148148148148|0.0740740740740741|0.115384615384615	27|27|26	NA|7|NA	NA|2|NA	NA|5|NA	-|-|-	0.458908218	10127	0.0990453624674488	-3.78352898952576	4.49007883668986
25574	chr2	+	ENSG00000135925.4	protein_coding,	protein_coding	0.0523079	0	71418	219746883	219757868	10986	protein_coding	KNOWN	WNT10A	protein_coding	WNT10A-002	219746883	2	10164	0.02615395	10164	1	2	-1666.5|-1503.5	3|5	0.173913043478261|0.0645161290322581	0|0.161290322580645	0.0434782608695652|0.0967741935483871	23|31	NA|NA	NA|NA	NA|NA	+|-	3	282.5|1390.5|1575.5	4|11|9	0.148148148148148|0.0704225352112676|0.0909090909090909	0.111111111111111|0.183098591549296|0.163636363636364	0.037037037037037|0.028169014084507|0.0181818181818182	27|71|55	NA|NA|NA	NA|NA|NA	NA|NA|NA	-|-|-	0.597880424	10139	-5.25682733832889	-4.38028083956223	1.4310056270709
25627	chr2	-	ENSG00000115649.11	protein_coding,	protein_coding	1.67385	1.1403	71474	220036896	220042828	5933	protein_coding	KNOWN	C2orf24	protein_coding	C2orf24-003	220042828	2	10183	1.407075	10183	1	2	-291.5|-561.5	4|6	0.0476190476190476|0.114285714285714	0.0952380952380952|0.114285714285714	0.0952380952380952|0.0285714285714286	21|35	NA|NA	NA|NA	NA|NA	+|+	3	1754|1377|869	4|6|5	0.192307692307692|0.0833333333333333|0.1	0.115384615384615|0.194444444444444|0.166666666666667	0.0384615384615385|0|0.1	26|36|30	NA|NA|NA	NA|NA|NA	NA|NA|NA	+|+|-	0.551889622	10158	0.492699229245602	-2.03849223316935	0.999961038231962
25640	chr2	+	ENSG00000158552.8	protein_coding,protein_coding,retained_intron,	protein_coding	5.44002	6.46173	71488	220071529	220074328	2800	protein_coding	KNOWN	ZFAND2B	protein_coding	ZFAND2B-004	220071529	2	10185	17.852625	10185	1	0	NA	NA	NA	NA	NA	NA	NA	NA	NA	NA	3	62.5|303|1564	6|4|4	0.142857142857143|0.1875|0.357142857142857	0.114285714285714|0|0.0714285714285714	0.0285714285714286|0.0625|0	35|16|28	NA|1|NA	NA|2|NA	NA|1|NA	+|+|-	0.483703259	10160	4.15806431457862	-1.91203210066084	4.00869716441119
25706	chr2	-	ENSG00000163521.11	retained_intron,nonsense_mediated_decay,	protein_coding	2.6154	0.977404	71560	220104144	220108320	4177	protein_coding	KNOWN	GLB1L	nonsense_mediated_decay	GLB1L-009	220108320	2	10191	3.592804	10191	1	1	-423.5	7	0.025641026	0	0.153846154	39	NA	NA	NA	+	0	NA	NA	NA	NA	NA	NA	NA	NA	NA	NA	0.528894221	10166	1.84511023343613	-4.39538206924073	2.52324728682777
25733	chr2	-	ENSG00000127824.9	protein_coding,	protein_coding	0	0.1086	71587	220115494	220142598	27105	protein_coding	KNOWN	TUBA4A	protein_coding	TUBA4A-011	220142598	2	10201	0.0543	10201	1	1	-1434	5	0.125	0.15	0.075	40	NA	NA	NA	-	0	NA	NA	NA	NA	NA	NA	NA	NA	NA	NA	0.544491102	10176	-4.20290399174509	-4.69085175212433	1.6631833706809
25829	chr2	+	ENSG00000144591.11	retained_intron,	protein_coding	27.2001	30.1366	71686	220363606	220367163	3558	protein_coding	KNOWN	GMPPA	retained_intron	GMPPA-009	220363606	2	10216	28.66835	10216	1	0	NA	NA	NA	NA	NA	NA	NA	NA	NA	NA	1	1952	3	0.055555556	0.055555556	0	18	NA	NA	NA	+	0.595680864	10191	4.84138696788857	-1.90067518293502	5.57940785825371
25918	chr2	-	ENSG00000116106.7	protein_coding,nonsense_mediated_decay,	protein_coding	8.78773	16.996	71780	222428713	222437020	8308	protein_coding	KNOWN	EPHA4	nonsense_mediated_decay	EPHA4-013	222437020	2	10252	25.78373	10252	1	1	-1254	4	0.166666667	0.125	0.041666667	24	NA	NA	NA	-	2	972|187	4|4	0.0416666666666667|0.15625	0.0833333333333333|0.1875	0.0416666666666667|0.0625	24|32	NA|NA	NA|NA	NA|NA	-|-	0.49130174	10227	4.68838908097811	-2.43973113381908	3.47305252998751
26042	chr2	-	ENSG00000135905.12	retained_intron,protein_coding,	protein_coding	0.26154	0.0543002	71905	225629807	225907159	277353	protein_coding	KNOWN	DOCK10	protein_coding	DOCK10-001	225907159	2	10303	0.3158402	10303	1	1	-105.5	4	0.2	0	0.08	25	NA	NA	NA	-	0	NA	NA	NA	NA	NA	NA	NA	NA	NA	NA	0.435312937	10278	-1.66273328642001	-4.49596334278288	2.44952073276025
26133	chr2	+	ENSG00000123977.5	protein_coding,	protein_coding	0.104616	0.1086	71999	228735770	228789060	53291	protein_coding	KNOWN	WDR69	protein_coding	WDR69-002	228735770	2	10336	0.106608	10336	1	0	NA	NA	NA	NA	NA	NA	NA	NA	NA	NA	2	741|1641	4|3	0.125|0	0.0416666666666667|0	0.125|0.15	24|20	NA|NA	NA|NA	NA|NA	+|-	0.428514297	10311	-3.22961239105604	-2.98030662240952	1.67081586298518
26158	chr2	-	ENSG00000187957.6	protein_coding,	protein_coding	2.40616	2.33491	72024	230222838	230451615	228778	protein_coding	KNOWN	DNER	protein_coding	DNER-201	230451615	2	10352	2.370535	10352	1	0	NA	NA	NA	NA	NA	NA	NA	NA	NA	NA	2	471|292	5|5	0|0.0625	0|0.0625	0.230769230769231|0.25	26|32	NA|NA	NA|NA	NA|NA	-|-	0.424115177	10327	1.24521269403611	-3.14282472349786	2.76475930884752
26192	chr2	-	ENSG00000163053.6	protein_coding,	protein_coding	0.627695	0.543002	72058	230910373	230933623	23251	protein_coding	KNOWN	SLC16A14	protein_coding	SLC16A14-002	230933623	2	10366	0.5853485	10366	1	0	NA	NA	NA	NA	NA	NA	NA	NA	NA	NA	1	570.5	5	0.068965517	0.172413793	0.103448276	29	NA	NA	NA	-	0.450109978	10341	-0.772632274427648	-4.27877956988721	1.60138560394734
26210	chr2	-	ENSG00000135899.11	protein_coding,	protein_coding	47.391	54.5174	72076	231041189	231084688	43500	protein_coding	KNOWN	SP110	protein_coding	SP110-004	231084688	2	10372	50.9542	10372	1	0	NA	NA	NA	NA	NA	NA	NA	NA	NA	NA	0	NA	NA	NA	NA	NA	NA	NA	NA	NA	NA	0.457308538	10347	5.67112916315165	-3.11006859129805	4.39579945139944
26226	chr2	+	ENSG00000185404.12	protein_coding,protein_coding,	protein_coding	3.55694	5.53862	72093	231191899	231268447	76549	protein_coding	KNOWN	SP140L	protein_coding	SP140L-009	231191899	2	10374	9.09556	10374	1	0	NA	NA	NA	NA	NA	NA	NA	NA	NA	NA	0	NA	NA	NA	NA	NA	NA	NA	NA	NA	NA	0.521895621	10349	3.18516246518314	-3.13773666725186	4.63314903527967
26239	chr2	+	ENSG00000067066.11	protein_coding,protein_coding,protein_coding,protein_coding,	protein_coding	4.81233	6.08162	72106	231280981	231407898	126918	protein_coding	KNOWN	SP100	protein_coding	SP100-002	231280981	2	10375	21.7879	10375	1	3	-1978|-466|-276.5	4|4|4	0.2|0.115384615384615|0.241379310344828	0.05|0|0.172413793103448	0.1|0.192307692307692|0	20|26|29	2|1|NA	3|7|NA	2|5|NA	-|-|-	0	NA	NA	NA	NA	NA	NA	NA	NA	NA	NA	0.537292541	10350	4.44545524565113	-3.61320232669217	6.49742628634053
26253	chr2	-	ENSG00000183022.5	processed_pseudogene,	pseudogene	0.0523079	0	72121	231437882	231438524	643	pseudogene	KNOWN	TPM3P8	processed_pseudogene	TPM3P8-001	231438524	2	10380	0.02615395	10380	1	0	NA	NA	NA	NA	NA	NA	NA	NA	NA	NA	0	NA	NA	NA	NA	NA	NA	NA	NA	NA	NA	0.469306139	10355	-5.25682733832889	-6.13613763253321	2.12006855476925
26263	chr2	+	ENSG00000135932.6	retained_intron,	protein_coding	0.104616	0.162901	72131	231655613	231663839	8227	protein_coding	KNOWN	CAB39	retained_intron	CAB39-004	231655613	2	10387	0.1337585	10387	1	0	NA	NA	NA	NA	NA	NA	NA	NA	NA	NA	0	NA	NA	NA	NA	NA	NA	NA	NA	NA	NA	0.402119576	10362	-2.9022975209945	-5.97319709296672	5.84001866346443
26313	chr2	+	ENSG00000135931.12	retained_intron,	protein_coding	4.02771	7.65633	72185	232063357	232079993	16637	protein_coding	KNOWN	ARMC9	retained_intron	ARMC9-006	232063357	2	10402	5.84202	10402	1	0	NA	NA	NA	NA	NA	NA	NA	NA	NA	NA	0	NA	NA	NA	NA	NA	NA	NA	NA	NA	NA	0.482303539	10377	2.54646729720363	-2.72148708223027	4.46183928490731
26339	chr2	-	ENSG00000202400.1	snoRNA,	snoRNA	0.0523079	0	72213	232325082	232325151	70	snoRNA	KNOWN	SNORD82	snoRNA	SNORD82-201	232325151	2	10415	0.02615395	10415	1	0	NA	NA	NA	NA	NA	NA	NA	NA	NA	NA	0	NA	NA	NA	NA	NA	NA	NA	NA	NA	NA	0.51109778	10390	-5.25682733832889	-6.00064645649535	4.27827818388127
26375	chr2	+	ENSG00000144524.11	nonsense_mediated_decay,retained_intron,nonsense_mediated_decay,	protein_coding	1.77847	3.63811	72250	232646417	232661021	14605	protein_coding	KNOWN	COPS7B	nonsense_mediated_decay	COPS7B-017	232646417	2	10427	8.12487	10427	1	2	-879|-668	6|5	0.1|0.1	0.16|0.166666666666667	0.06|0.0666666666666667	50|30	NA|NA	NA|NA	NA|NA	-|-	0	NA	NA	NA	NA	NA	NA	NA	NA	NA	NA	0.455108978	10402	3.02234472972313	-3.2200360324408	5.49367119669062
26493	chr2	+	ENSG00000204120.8	retained_intron,	protein_coding	0.0523079	0.271501	72376	233671324	233680619	9296	protein_coding	KNOWN	GIGYF2	retained_intron	GIGYF2-042	233671324	2	10471	0.16190445	10471	1	0	NA	NA	NA	NA	NA	NA	NA	NA	NA	NA	0	NA	NA	NA	NA	NA	NA	NA	NA	NA	NA	0.360127974	10446	-2.62678545572802	-6.16690425962918	2.20812579849513
26693	chr2	+	ENSG00000157985.12	retained_intron,	protein_coding	0.104616	0	72589	236949256	237028923	79668	protein_coding	KNOWN	AGAP1	retained_intron	AGAP1-008	236949256	2	10538	0.052308	10538	1	0	NA	NA	NA	NA	NA	NA	NA	NA	NA	NA	0	NA	NA	NA	NA	NA	NA	NA	NA	NA	NA	0.454109178	10513	-4.25682458024902	-4.28720529458827	1.27139339035023
26779	chr2	-	ENSG00000124839.8	protein_coding,	protein_coding	0.26154	0.1086	72683	238483381	238499423	16043	protein_coding	KNOWN	RAB17	protein_coding	RAB17-201	238499423	2	10567	0.18507	10567	1	0	NA	NA	NA	NA	NA	NA	NA	NA	NA	NA	0	NA	NA	NA	NA	NA	NA	NA	NA	NA	NA	0.544891022	10542	-2.43385704278513	-3.90794416555632	2.47434413779531
26953	chr2	-	ENSG00000227479.1	processed_transcript,	processed_transcript	0.0523079	0.217201	72876	241166977	241195452	28476	processed_transcript	PUTATIVE	AC124861.1	processed_transcript	AC124861.1-001	241195452	2	10618	0.13475445	10618	1	0	NA	NA	NA	NA	NA	NA	NA	NA	NA	NA	3	1305.5|934.5|810.5	6|5|5	0.177777777777778|0.0967741935483871|0.135135135135135	0.177777777777778|0.0645161290322581|0.0810810810810811	0.133333333333333|0.161290322580645|0.135135135135135	45|31|37	NA|NA|NA	NA|NA|NA	NA|NA|NA	-|-|-	0.580083983	10593	-2.89159517896393	-2.74353998383074	3.47922357543157
26975	chr2	-	ENSG00000144504.10	protein_coding,protein_coding,protein_coding,	protein_coding	0.784619	0.597302	72899	241418839	241497380	78542	protein_coding	KNOWN	ANKMY1	protein_coding	ANKMY1-201	241497380	2	10626	2.0728815	10626	1	0	NA	NA	NA	NA	NA	NA	NA	NA	NA	NA	5	1762|537.5|389|206.5|151.5	5|4|4|6|3	0.235294117647059|0|0.192307692307692|0.0769230769230769|0	0.0588235294117647|0.347826086956522|0.230769230769231|0.102564102564103|0.142857142857143	0.176470588235294|0.0434782608695652|0.0384615384615385|0.128205128205128|0.0476190476190476	34|23|26|39|21	NA|4|NA|NA|NA	NA|2|NA|NA|NA	NA|4|NA|NA|NA	+|-|-|-|-	0.542691462	10601	1.05163764454725	-2.57675101793222	4.13877731093915
27203	chr2	+	ENSG00000168385.12	processed_transcript,	protein_coding	0.156924	0.162901	73138	242263631	242276513	12883	protein_coding	KNOWN	2-Sep	processed_transcript	SEPT2-041	242263631	2	10669	0.1599125	10669	1	0	NA	NA	NA	NA	NA	NA	NA	NA	NA	NA	0	NA	NA	NA	NA	NA	NA	NA	NA	NA	NA	0.393521296	10644	-2.64464537943893	-5.99143851723908	5.63999458816138
27296	chr2	-	ENSG00000168393.7	retained_intron,	protein_coding	7.74157	3.14941	73239	242624531	242626196	1666	protein_coding	KNOWN	DTYMK	retained_intron	DTYMK-003	242626196	2	10684	5.44549	10684	1	0	NA	NA	NA	NA	NA	NA	NA	NA	NA	NA	0	NA	NA	NA	NA	NA	NA	NA	NA	NA	NA	0.527494501	10659	2.4450618724066	-1.98382893334569	5.14665303629676
27331	chr2	+	ENSG00000154252.11	protein_coding,	protein_coding	0.104616	0.162901	73274	242716240	242743623	27384	protein_coding	KNOWN	GAL3ST2	protein_coding	GAL3ST2-001	242716240	2	10693	0.1337585	10693	1	3	-1750|-1019.5|-193	4|4|4	0.125|0.111111111111111|0.136363636363636	0.28125|0.111111111111111|0.0909090909090909	0.09375|0.148148148148148|0.0454545454545455	32|27|22	7|NA|NA	7|NA|NA	5|NA|NA	-|+|+	2	380|607	4|4	0.0357142857142857|0.0666666666666667	0.0357142857142857|0.133333333333333	0.321428571428571|0.166666666666667	28|30	NA|NA	NA|NA	NA|NA	+|+	0.615276945	10668	-2.9022975209945	-4.04887778186436	1.67984981906072
27357	chr2	+	ENSG00000233806.2	processed_transcript,	processed_transcript	0.0523079	0	73300	242823514	242908591	85078	processed_transcript	NOVEL	AC131097.3	processed_transcript	AC131097.3-002	242823514	2	10703	0.02615395	10703	1	1	-1169	5	0.25	0.035714286	0	28	NA	NA	NA	+	2	535|926	3|4	0|0.0416666666666667	0.166666666666667|0.291666666666667	0.0555555555555556|0.0833333333333333	18|24	NA|NA	NA|NA	NA|NA	+|+	0.603879224	10678	-5.25682733832889	-2.82400411351357	0.835071956292406
27362	chr2	-	ENSG00000216921.3	protein_coding,	protein_coding	0.0523079	0.1086	73306	242836188	242844702	8515	protein_coding	NOVEL	AC131097.4	protein_coding	AC131097.4-002	242844702	2	10704	0.08045395	10704	1	3	-1284.5|-1669|-1946	4|4|6	0.12|0.192307692307692|0.0625	0.12|0.0769230769230769|0.166666666666667	0.08|0.0769230769230769|0.1875	25|26|48	NA|1|NA	NA|5|NA	NA|6|NA	-|+|+	0	NA	NA	NA	NA	NA	NA	NA	NA	NA	NA	0.575484903	10679	-3.635692935942	-4.78317138641578	1.66954658160207
27374	chr2	+	ENSG00000220804.4	processed_transcript,processed_transcript,	pseudogene	3.2954	3.14941	73318	243030844	243064556	33713	pseudogene	KNOWN	AC093642.5	processed_transcript	AC093642.5-005	243030844	2	10712	6.44481	10712	1	1	-216.5	9	0.030769231	0.2	0	65	NA	NA	NA	-	2	253.5|597.5	5|4	0.121951219512195|0.105263157894737	0.195121951219512|0.0526315789473684	0.0731707317073171|0.0526315789473684	41|19	NA|NA	NA|NA	NA|NA	+|-	0.50609878	10687	2.68813782699681	-2.72434442282177	4.93485358904964
27487	chr3	+	ENSG00000170364.8	protein_coding,	protein_coding	7.9508	8.19933	83007	4345055	4358949	13895	protein_coding	KNOWN	SETMAR	protein_coding	SETMAR-008	4345055	3	10759	8.075065	10759	1	1	-558	5	0.15625	0.03125	0.15625	32	NA	NA	NA	+	0	NA	NA	NA	NA	NA	NA	NA	NA	NA	NA	0.421715657	10734	3.01347387278492	-2.90057818429487	4.58531987388686
27500	chr3	+	ENSG00000150995.12	protein_coding,protein_coding,protein_coding,protein_coding,protein_coding,	protein_coding	0.418463	0.217201	83020	4535032	4889524	354493	protein_coding	KNOWN	ITPR1	protein_coding	ITPR1-201	4535032	3	10763	1.58916	10763	1	0	NA	NA	NA	NA	NA	NA	NA	NA	NA	NA	1	277.5	4	0.086956522	0.217391304	0	23	2	4	3	+	0.433113377	10738	0.668264385596353	-2.42959142670564	2.42705527299347
27508	chr3	-	ENSG00000235947.1	non_coding,	lincRNA	0.836926	0.651603	83028	4790876	4793274	2399	lincRNA	KNOWN	EGOT	non_coding	EGOT-001	4793274	3	10764	0.7442645	10764	1	0	NA	NA	NA	NA	NA	NA	NA	NA	NA	NA	0	NA	NA	NA	NA	NA	NA	NA	NA	NA	NA	0.476904619	10739	-0.426112671102162	-3.87159048754064	1.79241644494161
27520	chr3	-	ENSG00000235978.2	processed_transcript,	protein_coding	0	0.0543002	83040	4855985	4873074	17090	protein_coding	NOVEL	AC018816.3	processed_transcript	AC018816.3-003	4873074	3	10766	0.0271501	10766	1	0	NA	NA	NA	NA	NA	NA	NA	NA	NA	NA	1	1526.5	4	0.176470588	0	0	17	1	1	1	-	0.453709258	10741	-5.20289867796098	-4.75173724507749	2.75359297397631
27529	chr3	-	ENSG00000235831.2	processed_transcript,processed_transcript,	lincRNA	0	0.0543002	83049	4938493	5021646	83154	lincRNA	NOVEL	AC018816.4	processed_transcript	AC018816.4-001	5021646	3	10771	0.0543002	10771	1	0	NA	NA	NA	NA	NA	NA	NA	NA	NA	NA	7	1516|1449.5|1249|929.5|812|645.5|567.5	4|4|4|4|4|5|10	0.178571428571429|0.2|0.136363636363636|0.08|0|0.161290322580645|0.0845070422535211	0.142857142857143|0.171428571428571|0.136363636363636|0.08|0.125|0.0645161290322581|0.0845070422535211	0|0.0571428571428571|0|0.08|0.0833333333333333|0.193548387096774|0.0704225352112676	28|35|22|25|24|31|71	7|NA|NA|NA|NA|NA|NA	1|NA|NA|NA|NA|NA|NA	6|NA|NA|NA|NA|NA|NA	+|+|-|-|+|-|-	0.471305739	10746	-4.20289867796098	-5.63536928861825	0.503124116526814
27530	chr3	+	ENSG00000134107.4	retained_intron,	protein_coding	0.104616	0.1086	83050	5021917	5023295	1379	protein_coding	KNOWN	BHLHE40	retained_intron	BHLHE40-003	5021917	3	10772	0.106608	10772	1	7	-1787|-1720.5|-1520|-1200.5|-1083|-916.5|-838.5	4|4|4|4|4|5|10	0.178571428571429|0.2|0.136363636363636|0.08|0|0.161290322580645|0.0845070422535211	0.142857142857143|0.171428571428571|0.136363636363636|0.08|0.125|0.0645161290322581|0.0845070422535211	0|0.0571428571428571|0|0.08|0.0833333333333333|0.193548387096774|0.0704225352112676	28|35|22|25|24|31|71	7|NA|NA|NA|NA|NA|NA	1|NA|NA|NA|NA|NA|NA	6|NA|NA|NA|NA|NA|NA	+|+|-|-|+|-|-	0	NA	NA	NA	NA	NA	NA	NA	NA	NA	NA	0.555488902	10747	-3.22961239105604	-5.41009080253786	6.90417512081778
27573	chr3	+	ENSG00000196277.10	protein_coding,nonsense_mediated_decay,protein_coding,	protein_coding	0.0523079	0	83093	6902802	7783198	880397	protein_coding	KNOWN	GRM7	protein_coding	GRM7-001	6902802	3	10793	0.07846185	10793	1	2	-189|-69.5	5|4	0.138888888888889|0.176470588235294	0.0833333333333333|0	0.0833333333333333|0.0588235294117647	36|17	NA|1	NA|1	NA|3	-|+	3	140.5|1212.5|1618.5	4|4|5	0.130434782608696|0.12|0.162162162162162	0.0869565217391304|0.04|0.027027027027027	0.0869565217391304|0.16|0.0810810810810811	23|25|37	NA|NA|NA	NA|NA|NA	NA|NA|NA	-|-|-	0.420315937	10768	-3.67186483760774	-5.36183159847072	0.910077172821075
27650	chr3	+	ENSG00000214041.3	processed_pseudogene,	pseudogene	0	0.1086	83172	9390071	9390952	882	pseudogene	KNOWN	AC026191.2	processed_pseudogene	AC026191.2-201	9390071	3	10823	0.0543	10823	1	0	NA	NA	NA	NA	NA	NA	NA	NA	NA	NA	1	849.5	7	0.133333333	0.155555556	0.088888889	45	NA	NA	NA	-	0.432113577	10798	-4.20290399174509	-5.7864324675057	2.70963166578242
27652	chr3	+	ENSG00000134077.10	protein_coding,	protein_coding	0.0523079	0	83174	9404526	9427386	22861	protein_coding	KNOWN	THUMPD3	protein_coding	THUMPD3-002	9404526	3	10824	0.02615395	10824	1	0	NA	NA	NA	NA	NA	NA	NA	NA	NA	NA	1	456.5	4	0.16	0.24	0.08	25	3	7	3	-	0.422715457	10799	-5.25682733832889	-3.8907223138934	4.87693660537768
27653	chr3	-	ENSG00000254485.1	processed_transcript,	processed_transcript	0.575387	0.651603	83175	9391369	9404625	13257	processed_transcript	NOVEL	RP11-380O24.1	processed_transcript	RP11-380O24.1-005	9404625	3	10825	0.613495	10825	1	1	-357.5	4	0.16	0.24	0.08	25	3	7	3	-	0	NA	NA	NA	NA	NA	NA	NA	NA	NA	NA	0.423915217	10800	-0.704876508952889	-3.21466877071354	3.69175143710652
27656	chr3	-	ENSG00000254485.1	processed_transcript,	processed_transcript	1.04616	1.41181	83178	9391369	9404690	13322	processed_transcript	NOVEL	RP11-380O24.1	processed_transcript	RP11-380O24.1-003	9404690	3	10827	1.228985	10827	1	1	-292.5	4	0.16	0.24	0.08	25	3	7	3	-	0	NA	NA	NA	NA	NA	NA	NA	NA	NA	NA	0.424315137	10802	0.297467307445582	-3.39869516376744	2.89753975553245
27658	chr3	+	ENSG00000134077.10	protein_coding,	protein_coding	19.6678	34.8607	83180	9404735	9412783	8049	protein_coding	KNOWN	THUMPD3	protein_coding	THUMPD3-005	9404735	3	10828	27.26425	10828	1	0	NA	NA	NA	NA	NA	NA	NA	NA	NA	NA	1	247.5	4	0.16	0.24	0.08	25	3	7	3	-	0.428114377	10803	4.7689385644409	-3.23354226255082	4.58495921854112
27661	chr3	+	ENSG00000134077.10	protein_coding,	protein_coding	18.4124	32.5258	83183	9404782	9426554	21773	protein_coding	KNOWN	THUMPD3	protein_coding	THUMPD3-003	9404782	3	10830	25.4691	10830	1	0	NA	NA	NA	NA	NA	NA	NA	NA	NA	NA	1	200.5	4	0.16	0.24	0.08	25	3	7	3	-	0.429914017	10805	4.67067607497541	-3.37156424285091	4.90636851818463
27662	chr3	-	ENSG00000254485.1	processed_transcript,	processed_transcript	0.0523079	0	83184	9379286	9404987	25702	processed_transcript	NOVEL	RP11-380O24.1	processed_transcript	RP11-380O24.1-002	9404987	3	10831	0.02615395	10831	1	0	NA	NA	NA	NA	NA	NA	NA	NA	NA	NA	1	4.5	4	0.16	0.24	0.08	25	3	7	3	-	0.409318136	10806	-5.25682733832889	-3.61850840406512	3.9647632921412
27859	chr3	+	ENSG00000230082.1	processed_transcript,	processed_transcript	0.418463	0.434402	83394	9989088	9996471	7384	processed_transcript	NOVEL	AC018809.6	processed_transcript	AC018809.6-001	9989088	3	10862	0.4264325	10862	1	0	NA	NA	NA	NA	NA	NA	NA	NA	NA	NA	2	1276.5|1409	4|4	0.111111111111111|0.166666666666667	0.037037037037037|0.208333333333333	0.148148148148148|0.0833333333333333	27|24	NA|3	NA|5	NA|4	-|+	0.580683863	10837	-1.2296106994684	-3.81161428521762	2.02628519273806
27866	chr3	-	ENSG00000125037.7	retained_intron,	protein_coding	142.905	148.565	83401	10010328	10028522	18195	protein_coding	KNOWN	TMEM111	retained_intron	TMEM111-003	10028522	3	10864	145.735	10864	1	0	NA	NA	NA	NA	NA	NA	NA	NA	NA	NA	0	NA	NA	NA	NA	NA	NA	NA	NA	NA	NA	0.448510298	10839	7.18720358922614	-3.99958453664871	7.61434135769445
27884	chr3	-	ENSG00000186162.6	processed_transcript,processed_transcript,	pseudogene	13.4431	21.9373	83419	10059437	10068041	8605	pseudogene	KNOWN	CIDECP	processed_transcript	CIDECP-007	10068041	3	10873	35.3804	10873	1	0	NA	NA	NA	NA	NA	NA	NA	NA	NA	NA	0	NA	NA	NA	NA	NA	NA	NA	NA	NA	NA	0.457908418	10848	5.14487845367758	-2.73487036906834	7.20691615000098
27888	chr3	+	ENSG00000144554.6	protein_coding,protein_coding,	protein_coding	3.81848	1.79191	83423	10068113	10143614	75502	protein_coding	KNOWN	FANCD2	protein_coding	FANCD2-201	10068113	3	10874	5.61039	10874	1	0	NA	NA	NA	NA	NA	NA	NA	NA	NA	NA	0	NA	NA	NA	NA	NA	NA	NA	NA	NA	NA	0.461107778	10849	2.48810106165572	-2.65273798589498	5.60277594007446
27971	chr3	+	ENSG00000196639.6	protein_coding,	protein_coding	13.1293	11.0229	83512	11267717	11300761	33045	protein_coding	KNOWN	HRH1	protein_coding	HRH1-004	11267717	3	10909	12.0761	10909	1	0	NA	NA	NA	NA	NA	NA	NA	NA	NA	NA	0	NA	NA	NA	NA	NA	NA	NA	NA	NA	NA	0.481503699	10884	3.59408270359771	-3.37156424285091	4.33864875455079
28001	chr3	-	ENSG00000144560.9	protein_coding,	protein_coding	1.88308	2.44351	83546	11599950	11685398	85449	protein_coding	KNOWN	VGLL4	protein_coding	VGLL4-003	11685398	3	10916	2.163295	10916	1	0	NA	NA	NA	NA	NA	NA	NA	NA	NA	NA	0	NA	NA	NA	NA	NA	NA	NA	NA	NA	NA	0.409118176	10891	1.11323041334307	-3.8843168425034	4.14051252509499
28084	chr3	-	ENSG00000088726.11	protein_coding,	protein_coding	91.8004	99.3694	83634	12775415	12800758	25344	protein_coding	KNOWN	TMEM40	protein_coding	TMEM40-003	12800758	3	10948	95.5849	10948	1	0	NA	NA	NA	NA	NA	NA	NA	NA	NA	NA	0	NA	NA	NA	NA	NA	NA	NA	NA	NA	NA	0.516296741	10923	6.57871082171533	-2.32251975600118	7.20781034700639
28095	chr3	-	ENSG00000207496.1	snoRNA,	snoRNA	1.9877	1.41181	83645	12881811	12881949	139	snoRNA	KNOWN	SNORA7A	snoRNA	SNORA7A-201	12881949	3	10951	1.699755	10951	1	1	-762.5	4	0.090909091	0.242424242	0.121212121	33	NA	NA	NA	-	0	NA	NA	NA	NA	NA	NA	NA	NA	NA	NA	0.472705459	10926	0.765326813564508	-5.44737503009086	7.86064468346534
28098	chr3	-	ENSG00000144713.8	retained_intron,	protein_coding	137.204	89.4868	83648	12880550	12883042	2493	protein_coding	KNOWN	RPL32	retained_intron	RPL32-007	12883042	3	10952	113.3454	10952	1	0	NA	NA	NA	NA	NA	NA	NA	NA	NA	NA	1	330.5	4	0.090909091	0.242424242	0.121212121	33	NA	NA	NA	-	0.452709458	10927	6.82458203182959	-4.15539259201133	8.57452369954553
28160	chr3	+	ENSG00000180438.9	protein_coding,	protein_coding	1.51693	2.60641	83713	14058980	14105901	46922	protein_coding	KNOWN	TPRXL	protein_coding	TPRXL-007	14058980	3	10973	2.06167	10973	1	1	-223.5	4	0.105263158	0.105263158	0.157894737	19	2	1	4	-	0	NA	NA	NA	NA	NA	NA	NA	NA	NA	NA	0.385322935	10948	1.0438134270494	-4.74398447527197	3.56948454188112
28172	chr3	+	ENSG00000228242.1	processed_transcript,	processed_transcript	0.0523079	0	83725	14186490	14189784	3295	processed_transcript	PUTATIVE	AC093495.4	processed_transcript	AC093495.4-001	14186490	3	10977	0.02615395	10977	1	0	NA	NA	NA	NA	NA	NA	NA	NA	NA	NA	1	1294	5	0.266666667	0.133333333	0.033333333	30	NA	NA	NA	+	0.469106179	10952	-5.25682733832889	-4.58664851281721	3.88595950953161
28179	chr3	-	ENSG00000154767.9	retained_intron,	protein_coding	1.25539	2.33491	83732	14206407	14212114	5708	protein_coding	KNOWN	XPC	retained_intron	XPC-004	14212114	3	10978	1.79515	10978	1	1	-1232	8	0.175	0.15	0.025	40	NA	NA	NA	+	0	NA	NA	NA	NA	NA	NA	NA	NA	NA	NA	0.397520496	10953	0.844104398485472	-5.90245390918483	3.73326169158712
28205	chr3	+	ENSG00000154781.10	protein_coding,protein_coding,retained_intron,	protein_coding	28.4555	35.2408	83758	14693271	14714166	20896	protein_coding	KNOWN	C3orf19	protein_coding	C3orf19-004	14693271	3	10990	95.54445	10990	1	0	NA	NA	NA	NA	NA	NA	NA	NA	NA	NA	0	NA	NA	NA	NA	NA	NA	NA	NA	NA	NA	0.451909618	10965	6.57810016704324	-3.19736176055409	6.36038438895672
28284	chr3	-	ENSG00000206562.5	processed_transcript,	protein_coding	0.0523079	0.217201	83840	15452837	15466572	13736	protein_coding	KNOWN	METTL6	processed_transcript	METTL6-004	15466572	3	11016	0.13475445	11016	1	0	NA	NA	NA	NA	NA	NA	NA	NA	NA	NA	0	NA	NA	NA	NA	NA	NA	NA	NA	NA	NA	0.454109178	10991	-2.89159517896393	-6.26334835159535	2.61427308853138
28286	chr3	-	ENSG00000206562.5	protein_coding,nonsense_mediated_decay,	protein_coding	7.16618	14.3353	83842	15452524	15469025	16502	protein_coding	KNOWN	METTL6	protein_coding	METTL6-001	15469025	3	11018	21.50148	11018	1	1	-648.5	4	0.08	0.08	0.08	25	NA	NA	NA	-	0	NA	NA	NA	NA	NA	NA	NA	NA	NA	NA	0.436312737	10993	4.42636406238459	-3.07438942442115	6.04658591639724
28300	chr3	-	ENSG00000131373.10	retained_intron,	protein_coding	0.209232	0	83856	15637422	15642692	5271	protein_coding	KNOWN	HACL1	retained_intron	HACL1-012	15642692	3	11025	0.104616	11025	1	0	NA	NA	NA	NA	NA	NA	NA	NA	NA	NA	0	NA	NA	NA	NA	NA	NA	NA	NA	NA	NA	0.474105179	11000	-3.25682458024902	-5.02947608708904	5.00954181497409
28307	chr3	-	ENSG00000131373.10	protein_coding,nonsense_mediated_decay,protein_coding,retained_intron,protein_coding,	protein_coding	79.1419	79.8756	83863	15604865	15643076	38212	protein_coding	KNOWN	HACL1	nonsense_mediated_decay	HACL1-004	15643076	3	11027	397.54375	11027	1	0	NA	NA	NA	NA	NA	NA	NA	NA	NA	NA	0	NA	NA	NA	NA	NA	NA	NA	NA	NA	NA	0.461907618	11002	8.6349698286241	-2.94321669251216	6.02134529908666
28336	chr3	+	ENSG00000131386.12	protein_coding,	protein_coding	0.0523079	0	83892	16216216	16273499	57284	protein_coding	KNOWN	GALNTL2	protein_coding	GALNTL2-002	16216216	3	11034	0.02615395	11034	1	1	-722	5	0.107142857	0.107142857	0.142857143	28	NA	NA	NA	-	1	1003.5	4	0.4	0.08	0.04	25	4	2	7	-	0.473705259	11009	-5.25682733832889	-4.65770009538459	1.62533875143597
28412	chr3	-	ENSG00000182568.10	protein_coding,	protein_coding	0.156924	0.1086	83970	18390240	18466065	75826	protein_coding	KNOWN	SATB1	protein_coding	SATB1-004	18466065	3	11059	0.132762	11059	1	3	-918|-1263.5|-1313	6|7|4	0.0833333333333333|0.163265306122449|0.153846153846154	0.111111111111111|0.142857142857143|0.115384615384615	0.0833333333333333|0|0	36|49|26	NA|NA|NA	NA|NA|NA	NA|NA|NA	+|+|+	2	597|151.5	4|4	0.25|0.137931034482759	0.0357142857142857|0.103448275862069	0.0357142857142857|0.0344827586206897	28|29	NA|NA	NA|NA	NA|NA	+|+	0.452309538	11034	-2.91308582664092	-4.63960649849893	1.96522869818706
28521	chr3	+	ENSG00000170142.7	retained_intron,protein_coding,	protein_coding	0.889234	0.325801	84081	23851934	23932805	80872	protein_coding	KNOWN	UBE2E1	protein_coding	UBE2E1-003	23851934	3	11110	1.215035	11110	1	0	NA	NA	NA	NA	NA	NA	NA	NA	NA	NA	2	309.5|594	4|6	0.19047619047619|0.19047619047619	0.0952380952380952|0.0952380952380952	0|0.119047619047619	21|42	NA|NA	NA|NA	NA|NA	-|+	0.51029794	11085	0.280997872348884	-4.44794166795075	6.03456670896905
28525	chr3	+	ENSG00000174748.11	protein_coding,	protein_coding	0.0523079	0	84086	23958036	23962338	4303	protein_coding	KNOWN	RPL15	protein_coding	RPL15-001	23958036	3	11112	0.02615395	11112	1	0	NA	NA	NA	NA	NA	NA	NA	NA	NA	NA	0	NA	NA	NA	NA	NA	NA	NA	NA	NA	NA	0.385922815	11087	-5.25682733832889	-5.31513452717196	6.80316948107193
28538	chr3	+	ENSG00000174748.11	retained_intron,protein_coding,protein_coding,retained_intron,protein_coding,	protein_coding	638.47	381.459	84099	23958639	23961038	2400	protein_coding	KNOWN	RPL15	protein_coding	RPL15-013	23958639	3	11116	2549.8225	11116	1	0	NA	NA	NA	NA	NA	NA	NA	NA	NA	NA	0	NA	NA	NA	NA	NA	NA	NA	NA	NA	NA	0.415716857	11091	11.3161811053608	-2.98372617415644	7.01270659657001
28602	chr3	+	ENSG00000151093.3	processed_transcript,	protein_coding	0.156924	0.162901	84164	25824530	25831477	6948	protein_coding	KNOWN	OXSM	processed_transcript	OXSM-005	25824530	3	11146	0.1599125	11146	1	0	NA	NA	NA	NA	NA	NA	NA	NA	NA	NA	3	185.5|577.5|764.5	4|7|8	0.0526315789473684|0.024390243902439|0.105263157894737	0.105263157894737|0.195121951219512|0.175438596491228	0.157894736842105|0.0731707317073171|0.12280701754386	19|41|57	NA|NA|NA	NA|NA|NA	NA|NA|NA	-|+|+	0.392521496	11121	-2.64464537943893	-3.32744969711005	1.16603794492789
28640	chr3	-	ENSG00000163491.10	protein_coding,protein_coding,	protein_coding	0	0.1086	84206	27257098	27410912	153815	protein_coding	KNOWN	NEK10	protein_coding	NEK10-003	27410912	3	11163	0.1086	11163	1	0	NA	NA	NA	NA	NA	NA	NA	NA	NA	NA	0	NA	NA	NA	NA	NA	NA	NA	NA	NA	NA	0.372125575	11138	-3.20290399174509	-2.4249355539809	2.57858759886285
28689	chr3	-	ENSG00000163512.9	protein_coding,	protein_coding	10.7754	15.5299	84257	28373317	28390310	16994	protein_coding	KNOWN	AZI2	protein_coding	AZI2-009	28390310	3	11179	13.15265	11179	1	1	-342.5	4	0.047619048	0.238095238	0	21	NA	NA	NA	+	2	424|387	4|4	0.230769230769231|0.153846153846154	0.0384615384615385|0.0384615384615385	0.0769230769230769|0.153846153846154	26|26	NA|NA	NA|NA	NA|NA	+|+	0.389122176	11154	3.71728159833563	-3.46405853711211	6.3990744318814
28749	chr3	-	ENSG00000144645.9	processed_transcript,	protein_coding	0.156924	0.271501	84319	31741791	31743963	2173	protein_coding	KNOWN	OSBPL10	processed_transcript	OSBPL10-008	31743963	3	11209	0.2142125	11209	1	0	NA	NA	NA	NA	NA	NA	NA	NA	NA	NA	0	NA	NA	NA	NA	NA	NA	NA	NA	NA	NA	0.446310738	11184	-2.22288542636857	-5.77059418100732	4.97533422779415
28772	chr3	+	ENSG00000197385.5	processed_transcript,	protein_coding	2.92924	3.74671	84343	32023263	32030417	7155	protein_coding	KNOWN	ZNF860	processed_transcript	ZNF860-002	32023263	3	11215	3.337975	11215	1	1	-66.5	4	0.047619048	0.095238095	0.142857143	21	6	1	1	-	0	NA	NA	NA	NA	NA	NA	NA	NA	NA	NA	0.487102579	11190	1.73897314957436	-3.17243458467422	5.35982849503102
28838	chr3	-	ENSG00000170266.10	processed_transcript,	protein_coding	0.0523079	0.325801	84413	33087098	33087684	587	protein_coding	KNOWN	GLB1	processed_transcript	GLB1-014	33087684	3	11247	0.18905445	11247	1	0	NA	NA	NA	NA	NA	NA	NA	NA	NA	NA	0	NA	NA	NA	NA	NA	NA	NA	NA	NA	NA	0.455908818	11222	-2.40312628672924	-5.81052076687263	1.56732444295923
28904	chr3	-	ENSG00000163539.11	processed_transcript,	protein_coding	0.418463	0.0543002	84480	33663645	33686961	23317	protein_coding	KNOWN	CLASP2	processed_transcript	CLASP2-016	33686961	3	11262	0.2363816	11262	1	0	NA	NA	NA	NA	NA	NA	NA	NA	NA	NA	0	NA	NA	NA	NA	NA	NA	NA	NA	NA	NA	0.345530894	11237	-2.08081035472675	-4.48623037032625	5.21761639203625
28922	chr3	+	ENSG00000170248.8	nonsense_mediated_decay,	protein_coding	31.4894	47.0783	84498	33840103	33866740	26638	protein_coding	KNOWN	PDCD6IP	nonsense_mediated_decay	PDCD6IP-005	33840103	3	11265	39.28385	11265	1	0	NA	NA	NA	NA	NA	NA	NA	NA	NA	NA	1	338.5	4	0.047619048	0.142857143	0.095238095	21	NA	NA	NA	+	0.388322336	11240	5.29586442229254	-3.11256209627494	6.79485181397209
29056	chr3	-	ENSG00000176354.2	pseudogene,	pseudogene	0.366155	0.543002	84639	37283303	37285686	2384	pseudogene	KNOWN	AC097359.1	pseudogene	AC097359.1-201	37285686	3	11304	0.4545785	11304	1	0	NA	NA	NA	NA	NA	NA	NA	NA	NA	NA	0	NA	NA	NA	NA	NA	NA	NA	NA	NA	NA	0.388322336	11279	-1.13739864363281	-3.95639233862163	5.3213489457622
29161	chr3	+	ENSG00000114739.8	retained_intron,	protein_coding	0.0523079	0.0543002	84752	38495810	38524864	29055	protein_coding	KNOWN	ACVR2B	retained_intron	ACVR2B-002	38495810	3	11337	0.05330405	11337	1	6	-574.5|-481.5|-367|-317|-249.5|-192	4|7|4|5|7|4	0.0476190476190476|0.0857142857142857|0.0833333333333333|0.0333333333333333|0.0377358490566038|0.0384615384615385	0.142857142857143|0.114285714285714|0|0.333333333333333|0.283018867924528|0.307692307692308	0.0476190476190476|0.0285714285714286|0.0416666666666667|0.0333333333333333|0.0188679245283019|0.0769230769230769	21|35|24|30|53|26	NA|NA|NA|NA|NA|2	NA|NA|NA|NA|NA|4	NA|NA|NA|NA|NA|7	+|-|-|-|-|-	3	200.5|686|1160.5	4|5|5	0|0.115384615384615|0.0344827586206897	0.148148148148148|0.0769230769230769|0.206896551724138	0.111111111111111|0.115384615384615|0.0344827586206897	27|26|29	NA|NA|NA	NA|NA|NA	NA|NA|NA	+|+|+	0.49530094	11312	-4.22961103778577	-3.39717451550359	3.02466467935764
29198	chr3	+	ENSG00000114742.9	protein_coding,protein_coding,protein_coding,nonsense_mediated_decay,	protein_coding	10.2523	13.0321	84792	39093507	39137879	44373	protein_coding	KNOWN	WDR48	protein_coding	WDR48-201	39093507	3	11353	46.5688	11353	1	1	-739.5	4	0.142857143	0	0.095238095	21	4	1	4	-	2	260.5|860.5	4|5	0.08|0.0571428571428571	0.36|0.171428571428571	0.08|0.114285714285714	25|35	4|NA	3|NA	6|NA	-|+	0.393121376	11328	5.54129180168906	-2.76201540240486	4.90399969539737
29235	chr3	-	ENSG00000114745.9	protein_coding,	protein_coding	0.156924	0.217201	84830	39144245	39149354	5110	protein_coding	KNOWN	GORASP1	protein_coding	GORASP1-009	39149354	3	11356	0.1870625	11356	1	0	NA	NA	NA	NA	NA	NA	NA	NA	NA	NA	2	1218|934.5	3|5	0.2|0.148148148148148	0.05|0.111111111111111	0.05|0.0740740740740741	20|27	NA|NA	NA|NA	NA|NA	+|-	0.515496901	11331	-2.41840772116399	-4.26762137655303	5.431554297336
29238	chr3	+	ENSG00000168026.11	processed_transcript,	protein_coding	0.0523079	0	84833	39170583	39171919	1337	protein_coding	KNOWN	TTC21A	processed_transcript	TTC21A-019	39170583	3	11357	0.02615395	11357	1	0	NA	NA	NA	NA	NA	NA	NA	NA	NA	NA	2	624|1288	4|5	0.178571428571429|0.178571428571429	0.0357142857142857|0.0714285714285714	0.142857142857143|0.107142857142857	28|28	NA|NA	NA|NA	NA|NA	+|+	0.49530094	11332	-5.25682733832889	-6.05716347658374	0.957658298454592
29266	chr3	+	ENSG00000144659.5	protein_coding,	protein_coding	14.2277	9.71974	84861	39424880	39433111	8232	protein_coding	KNOWN	SLC25A38	protein_coding	SLC25A38-002	39424880	3	11367	11.97372	11367	1	0	NA	NA	NA	NA	NA	NA	NA	NA	NA	NA	1	422	4	0.214285714	0.142857143	0.035714286	28	NA	NA	NA	+	0.459908018	11342	3.58179953386736	-3.47204090704429	5.30319426984855
29278	chr3	+	ENSG00000202363.1	snoRNA,	snoRNA	1.46462	0.868803	84873	39452545	39452697	153	snoRNA	NOVEL	SNORA62.4	snoRNA	SNORA62.4-201	39452545	3	11371	1.1667115	11371	1	0	NA	NA	NA	NA	NA	NA	NA	NA	NA	NA	0	NA	NA	NA	NA	NA	NA	NA	NA	NA	NA	0.455708858	11346	0.22244786098065	-5.85158384812816	4.23265662586117
29390	chr3	+	ENSG00000182606.9	protein_coding,protein_coding,	protein_coding	0.941542	0.217201	84985	42201661	42254115	52455	protein_coding	KNOWN	TRAK1	protein_coding	TRAK1-002	42201661	3	11413	1.158743	11413	1	0	NA	NA	NA	NA	NA	NA	NA	NA	NA	NA	0	NA	NA	NA	NA	NA	NA	NA	NA	NA	NA	0.431913617	11388	0.212560623514634	-2.80270822682458	5.61938794015686
29421	chr3	+	ENSG00000008324.6	protein_coding,	protein_coding	0.104616	0	85017	42623332	42636606	13275	protein_coding	KNOWN	SS18L2	protein_coding	SS18L2-001	42623332	3	11426	0.052308	11426	1	1	-103.5	5	0.074074074	0.222222222	0.111111111	27	NA	NA	NA	+	0	NA	NA	NA	NA	NA	NA	NA	NA	NA	NA	0.402919416	11401	-4.25682458024902	-2.71389485078389	3.87856311785279
29445	chr3	-	ENSG00000093183.9	protein_coding,	protein_coding	0.366155	0.543002	85041	42589496	42642572	53077	protein_coding	KNOWN	SEC22C	protein_coding	SEC22C-005	42642572	3	11431	0.4545785	11431	1	0	NA	NA	NA	NA	NA	NA	NA	NA	NA	NA	1	147	8	0.113636364	0.159090909	0	44	NA	NA	NA	-	0.394921016	11406	-1.13739864363281	-4.11233750550947	3.1768885682647
29481	chr3	-	ENSG00000244607.1	retained_intron,protein_coding,	protein_coding	0.0523079	0.162901	85078	42749761	42814745	64985	protein_coding	KNOWN	CCDC13	protein_coding	CCDC13-001	42814745	3	11445	0.2152089	11445	1	0	NA	NA	NA	NA	NA	NA	NA	NA	NA	NA	2	589|491	5|4	0.115384615384615|0.142857142857143	0.0384615384615385|0.142857142857143	0.192307692307692|0.107142857142857	26|28	NA|NA	NA|NA	NA|NA	+|+	0.395920816	11420	-2.21619035286476	-4.08514775187435	1.73359121049995
29512	chr3	+	ENSG00000240747.2	nonsense_mediated_decay,	protein_coding	4.02771	2.55211	85109	42977884	43097363	119480	protein_coding	KNOWN	KRBOX1	nonsense_mediated_decay	KRBOX1-002	42977884	3	11457	3.28991	11457	1	0	NA	NA	NA	NA	NA	NA	NA	NA	NA	NA	2	225|570	4|4	0.230769230769231|0.166666666666667	0.0769230769230769|0.166666666666667	0.0769230769230769|0.125	26|24	NA|NA	NA|NA	NA|NA	-|-	0.401719656	11432	1.71804811759891	-4.3013583860799	2.74337406030513
29525	chr3	-	ENSG00000144647.5	protein_coding,	protein_coding	3.60925	1.90051	85122	43120726	43147568	26843	protein_coding	KNOWN	C3orf39	protein_coding	C3orf39-001	43147568	3	11463	2.75488	11463	1	0	NA	NA	NA	NA	NA	NA	NA	NA	NA	NA	2	499.5|449	8|5	0.0392156862745098|0.0666666666666667	0.196078431372549|0.133333333333333	0.0980392156862745|0.0333333333333333	51|30	NA|NA	NA|NA	NA|NA	-|-	0.399720056	11438	1.46198947771643	-1.98782897634839	4.58146851164937
29600	chr3	-	ENSG00000233509.2	processed_transcript,	processed_transcript	0	0.162901	85199	44658620	44666289	7670	processed_transcript	PUTATIVE	RP11-944L7.1	processed_transcript	RP11-944L7.1-001	44666289	3	11495	0.0814505	11495	1	1	-368.5	6	0.03030303	0.151515152	0.121212121	33	NA	NA	NA	+	0	NA	NA	NA	NA	NA	NA	NA	NA	NA	NA	0.422315537	11470	-3.61793263472797	-3.26926182833944	1.51295803822439
29601	chr3	+	ENSG00000186448.9	protein_coding,protein_coding,	protein_coding	3.45232	3.96392	85200	44666511	44688996	22486	protein_coding	KNOWN	ZNF197	protein_coding	ZNF197-005	44666511	3	11496	7.41624	11496	1	0	NA	NA	NA	NA	NA	NA	NA	NA	NA	NA	1	146.5	6	0.03030303	0.151515152	0.121212121	33	NA	NA	NA	+	0.436112777	11471	2.89068793236787	-2.88131606046961	6.30374323778733
29610	chr3	-	ENSG00000236869.1	processed_transcript,	processed_transcript	0.156924	0.217201	85209	44598849	44727145	128297	processed_transcript	PUTATIVE	RP11-944L7.4	processed_transcript	RP11-944L7.4-001	44727145	3	11498	0.1870625	11498	1	0	NA	NA	NA	NA	NA	NA	NA	NA	NA	NA	0	NA	NA	NA	NA	NA	NA	NA	NA	NA	NA	0.427714457	11473	-2.41840772116399	-3.30874452929126	3.45763970402591
29616	chr3	+	ENSG00000186446.6	retained_intron,	protein_coding	5.38771	3.74671	85215	44771116	44773411	2296	protein_coding	KNOWN	ZNF501	retained_intron	ZNF501-002	44771116	3	11501	4.56721	11501	1	0	NA	NA	NA	NA	NA	NA	NA	NA	NA	NA	0	NA	NA	NA	NA	NA	NA	NA	NA	NA	NA	0.459908018	11476	2.19131312625958	-2.42648587885298	2.3063631415019
29621	chr3	-	ENSG00000163807.4	protein_coding,	protein_coding	19.197	21.34	85220	44790238	44803154	12917	protein_coding	KNOWN	KIAA1143	protein_coding	KIAA1143-001	44803154	3	11502	20.2685	11502	1	0	NA	NA	NA	NA	NA	NA	NA	NA	NA	NA	0	NA	NA	NA	NA	NA	NA	NA	NA	NA	NA	0.448510298	11477	4.34116741888527	-3.03601695138317	4.76402476690606
29629	chr3	+	ENSG00000169964.5	protein_coding,	protein_coding	2.24924	2.93221	85230	44903361	44907162	3802	protein_coding	KNOWN	TMEM42	protein_coding	TMEM42-001	44903361	3	11506	2.590725	11506	1	0	NA	NA	NA	NA	NA	NA	NA	NA	NA	NA	1	324.5	13	0.034482759	0.229885057	0.08045977	87	NA	NA	NA	+	0.48810238	11481	1.37335588460634	-2.68763224119531	5.11995149126564
29630	chr3	+	ENSG00000207783.1	miRNA,	miRNA	2.24924	2.98651	85231	44903380	44903473	94	miRNA	KNOWN	MIR564	miRNA	MIR564-201	44903380	3	11507	2.617875	11507	1	0	NA	NA	NA	NA	NA	NA	NA	NA	NA	NA	1	305.5	13	0.034482759	0.229885057	0.08045977	87	NA	NA	NA	+	0.49010198	11482	1.38839621218557	-2.69228700530521	5.21373400435364
29631	chr3	+	ENSG00000169964.5	retained_intron,	protein_coding	2.30155	2.98651	85232	44903396	44907162	3767	protein_coding	KNOWN	TMEM42	retained_intron	TMEM42-002	44903396	3	11508	2.64403	11508	1	0	NA	NA	NA	NA	NA	NA	NA	NA	NA	NA	1	289.5	13	0.034482759	0.229885057	0.08045977	87	NA	NA	NA	+	0.49130174	11483	1.40273854621235	-2.71578905721431	5.29899351369044
29644	chr3	+	ENSG00000075914.8	processed_transcript,	protein_coding	0.889234	0.923104	85248	45016733	45054158	37426	protein_coding	KNOWN	EXOSC7	processed_transcript	EXOSC7-002	45016733	3	11515	0.906169	11515	1	0	NA	NA	NA	NA	NA	NA	NA	NA	NA	NA	4	366|672.5|772|962.5	4|4|4|4	0.181818181818182|0.260869565217391|0.0769230769230769|0.037037037037037	0.0909090909090909|0.0434782608695652|0.192307692307692|0.0740740740740741	0.0909090909090909|0.0869565217391304|0.153846153846154|0.0740740740740741	22|23|26|27	2|NA|NA|NA	3|NA|NA|NA	3|NA|NA|NA	-|-|-|+	0.417716457	11490	-0.142147957723165	-4.62529318476837	5.77404764003989
29658	chr3	+	ENSG00000075914.8	processed_transcript,	protein_coding	0.313847	0.162901	85262	45052725	45054160	1436	protein_coding	KNOWN	EXOSC7	processed_transcript	EXOSC7-010	45052725	3	11519	0.238374	11519	1	0	NA	NA	NA	NA	NA	NA	NA	NA	NA	NA	0	NA	NA	NA	NA	NA	NA	NA	NA	NA	NA	0.484903019	11494	-2.06870120856985	-3.44194007144972	1.8773304214447
29660	chr3	+	ENSG00000163815.5	protein_coding,	protein_coding	0	0.0543002	85264	45071622	45077560	5939	protein_coding	KNOWN	CLEC3B	protein_coding	CLEC3B-002	45071622	3	11520	0.0271501	11520	1	0	NA	NA	NA	NA	NA	NA	NA	NA	NA	NA	0	NA	NA	NA	NA	NA	NA	NA	NA	NA	NA	0.50489902	11495	-5.20289867796098	-5.02008289689165	1.04004122388344
29674	chr3	+	ENSG00000011376.5	processed_transcript,	protein_coding	0	0.0543002	85278	45559455	45588896	29442	protein_coding	KNOWN	LARS2	processed_transcript	LARS2-007	45559455	3	11529	0.0271501	11529	1	0	NA	NA	NA	NA	NA	NA	NA	NA	NA	NA	0	NA	NA	NA	NA	NA	NA	NA	NA	NA	NA	0.485302939	11504	-5.20289867796098	-5.88529714822817	1.47193968408885
29678	chr3	+	ENSG00000144791.5	protein_coding,	protein_coding	0.26154	0.1086	85282	45635816	45715390	79575	protein_coding	KNOWN	LIMD1	protein_coding	LIMD1-002	45635816	3	11532	0.18507	11532	1	1	-244.5	4	0.068965517	0.172413793	0	29	NA	NA	NA	-	0	NA	NA	NA	NA	NA	NA	NA	NA	NA	NA	0.536292741	11507	-2.43385704278513	-2.91791878153564	6.23477617091938
29683	chr3	-	ENSG00000230530.1	processed_transcript,	lincRNA	0.0523079	0	85287	45720724	45730626	9903	lincRNA	NOVEL	RP11-697K23.1	processed_transcript	RP11-697K23.1-002	45730626	3	11535	0.02615395	11535	1	1	-210	4	0.15	0.05	0.05	20	NA	NA	NA	+	0	NA	NA	NA	NA	NA	NA	NA	NA	NA	NA	0.433513297	11510	-5.25682733832889	-2.82502609409115	2.17758169700748
29701	chr3	-	ENSG00000163817.11	protein_coding,protein_coding,	protein_coding	0.0523079	0.1086	85305	45796942	45838027	41086	protein_coding	KNOWN	SLC6A20	protein_coding	SLC6A20-001	45838027	3	11537	0.1609079	11537	1	1	-505.5	4	0.137931034	0.068965517	0.137931034	29	6	7	1	+	2	442.5|256	7|4	0.0888888888888889|0	0.155555555555556|0.208333333333333	0.155555555555556|0.0833333333333333	45|24	NA|NA	NA|NA	NA|NA	+|+	0.480903819	11512	-2.635692935942	-3.87793957926704	1.82535661860397
29734	chr3	+	ENSG00000183625.10	protein_coding,	protein_coding	0	0.0543002	85340	46205096	46308106	103011	protein_coding	KNOWN	CCR3	protein_coding	CCR3-001	46205096	3	11548	0.0271501	11548	1	1	-712.5	4	0.08	0.04	0.16	25	NA	NA	NA	-	0	NA	NA	NA	NA	NA	NA	NA	NA	NA	NA	0.413317337	11523	-5.20289867796098	-4.16830434439685	1.16526622788823
29749	chr3	+	ENSG00000160791.11	protein_coding,	protein_coding	0	0.0543002	85355	46412345	46417697	5353	protein_coding	KNOWN	CCR5	protein_coding	CCR5-001	46412345	3	11553	0.0271501	11553	1	1	-444	5	0.133333333	0.033333333	0.166666667	30	NA	NA	NA	+	0	NA	NA	NA	NA	NA	NA	NA	NA	NA	NA	0.438112378	11528	-5.20289867796098	-5.22065453092138	0.891710465372411
29770	chr3	-	ENSG00000163827.8	processed_transcript,	protein_coding	0.156924	0	85376	46586641	46608014	21374	protein_coding	KNOWN	LRRC2	processed_transcript	LRRC2-003	46608014	3	11559	0.078462	11559	1	0	NA	NA	NA	NA	NA	NA	NA	NA	NA	NA	2	1761|1335	4|4	0.0714285714285714|0.264705882352941	0.178571428571429|0.117647058823529	0.142857142857143|0.0882352941176471	28|34	NA|7	NA|7	NA|7	-|+	0.401119776	11534	-3.67186207952786	-4.56258467024973	1.89046459453675
29819	chr3	-	ENSG00000160799.6	retained_intron,	protein_coding	2.09232	2.55211	85429	47017497	47023500	6004	protein_coding	KNOWN	CCDC12	retained_intron	CCDC12-005	47023500	3	11581	2.322215	11581	1	2	-358.5|-434	4|5	0.111111111111111|0.0714285714285714	0.037037037037037|0.178571428571429	0.148148148148148|0.0714285714285714	27|28	NA|NA	NA|NA	NA|NA	+|-	2	1506.5|1178	4|5	0|0.166666666666667	0|0.0333333333333333	0.157894736842105|0.1	19|30	NA|NA	NA|NA	NA|NA	-|-	0.560287942	11555	1.21550154889363	-4.36831269747641	2.84886744821861
29820	chr3	+	ENSG00000160796.10	protein_coding,	protein_coding	3.2954	2.11771	85430	47029485	47051007	21523	protein_coding	KNOWN	NBEAL2	protein_coding	NBEAL2-202	47029485	3	11582	2.706555	11582	1	2	-1810.5|-112.5	4|4	0.08|0.0689655172413793	0.16|0.206896551724138	0.2|0.103448275862069	25|29	7|NA	4|NA	2|NA	-|-	2	508.5|1031.5	5|4	0.148148148148148|0.275862068965517	0.037037037037037|0.103448275862069	0.037037037037037|0	27|29	NA|NA	NA|NA	NA|NA	-|+	0.562287542	11556	1.43645770540745	-2.99288485340622	4.69275893401057
29844	chr3	-	ENSG00000088727.8	protein_coding,	protein_coding	3.03386	2.44351	85460	47270142	47324067	53926	protein_coding	KNOWN	KIF9	protein_coding	KIF9-005	47324067	3	11589	2.738685	11589	1	1	-548	5	0.184210526	0.157894737	0.052631579	38	NA	NA	NA	+	2	926|118	4|4	0.227272727272727|0.291666666666667	0.0909090909090909|0.0416666666666667	0|0.0416666666666667	22|24	NA|NA	NA|NA	NA|NA	-|-	0.49870026	11563	1.45348333867128	-2.69321978356824	4.05557277018316
29887	chr3	-	ENSG00000163832.10	retained_intron,protein_coding,nonsense_mediated_decay,	protein_coding	21.6555	15.9643	85503	47537131	47555199	18069	protein_coding	KNOWN	C3orf75	nonsense_mediated_decay	C3orf75-003	47555199	3	11597	56.4297	11597	1	1	-176	4	0.083333333	0.25	0.083333333	24	6	1	3	-	0	NA	NA	NA	NA	NA	NA	NA	NA	NA	NA	0.468706259	11571	5.81838277461914	-2.66275247889255	4.76852024085919
29927	chr3	-	ENSG00000224895.1	processed_pseudogene,	pseudogene	0.0523079	0.1086	85545	48001817	48002571	755	pseudogene	KNOWN	RP11-88B8.2	processed_pseudogene	RP11-88B8.2-001	48002571	3	11608	0.08045395	11608	1	1	-1366.5	4	0.095238095	0.047619048	0.047619048	21	NA	NA	NA	+	0	NA	NA	NA	NA	NA	NA	NA	NA	NA	NA	0.389122176	11582	-3.635692935942	-5.99143851723908	5.29645543455785
29946	chr3	+	ENSG00000164048.8	protein_coding,protein_coding,	protein_coding	5.80618	4.83272	85564	48282590	48312477	29888	protein_coding	KNOWN	ZNF589	protein_coding	ZNF589-001	48282590	3	11617	10.6389	11617	1	0	NA	NA	NA	NA	NA	NA	NA	NA	NA	NA	0	NA	NA	NA	NA	NA	NA	NA	NA	NA	NA	0.471305739	11591	3.41127708721297	-2.29040588372758	4.28672933230734
29995	chr3	-	ENSG00000164050.8	protein_coding,	protein_coding	3.60925	4.61552	85613	48445261	48471460	26200	protein_coding	KNOWN	PLXNB1	protein_coding	PLXNB1-001	48471460	3	11626	4.112385	11626	1	1	-771.5	4	0.19047619	0.095238095	0.095238095	21	3	5	1	-	8	1232.5|1105|1059|650.5|542.5|402.5|150.5|100.5	3|4|4|4|4|4|4|6	0|0.0454545454545455|0.166666666666667|0.105263157894737|0.0476190476190476|0.0526315789473684|0.08|0.2	0.0666666666666667|0.0454545454545455|0.0555555555555556|0.157894736842105|0.142857142857143|0.105263157894737|0.16|0.177777777777778	0.0666666666666667|0.181818181818182|0|0|0|0|0.16|0.0444444444444444	15|22|18|19|21|19|25|45	NA|NA|NA|NA|NA|NA|2|NA	NA|NA|NA|NA|NA|NA|7|NA	NA|NA|NA|NA|NA|NA|4|NA	-|-|+|-|-|+|-|-	0.544691062	11600	2.03997533544376	-2.69976607899372	4.14616200925014
30016	chr3	+	ENSG00000213689.5	protein_coding,	protein_coding	8.89234	4.88702	85634	48507661	48509044	1384	protein_coding	KNOWN	TREX1	protein_coding	TREX1-005	48507661	3	11632	6.88968	11632	1	2	-889|-144.5	4|5	0.153846153846154|0.0810810810810811	0.115384615384615|0.162162162162162	0.115384615384615|0.108108108108108	26|37	4|NA	3|NA	7|NA	+|+	2	303|419.5	5|4	0.115384615384615|0.0740740740740741	0|0.259259259259259	0.115384615384615|0.111111111111111	26|27	NA|NA	NA|NA	NA|NA	-|-	0.543491302	11606	2.78443697666917	-2.77578180927248	5.96387046546346
30021	chr3	-	ENSG00000164054.10	retained_intron,	protein_coding	463.343	381.948	85639	48510064	48514536	4473	protein_coding	KNOWN	SHISA5	retained_intron	SHISA5-011	48514536	3	11633	422.6455	11633	1	1	-121	4	0.083333333	0.125	0	24	NA	NA	NA	+	1	434.5	4	0.058823529	0.058823529	0.117647059	17	NA	NA	NA	-	0.545290942	11607	8.72330427907987	-2.10210594551596	2.69152207598858
30048	chr3	-	ENSG00000145040.3	protein_coding,	protein_coding	0	0.0543002	85667	48599160	48601206	2047	protein_coding	KNOWN	UCN2	protein_coding	UCN2-001	48601206	3	11635	0.0271501	11635	1	2	-1208|-1300.5	4|4	0.192307692307692|0.12	0.153846153846154|0.12	0.115384615384615|0.08	26|25	NA|NA	NA|NA	NA|NA	+|-	2	1787.5|90.5	4|5	0.193548387096774|0.130434782608696	0.0967741935483871|0.0434782608695652	0.0967741935483871|0.173913043478261	31|23	NA|NA	NA|NA	NA|NA	+|-	0.606478704	11609	-5.20289867796098	-4.96047412365187	3.71742374979795
30057	chr3	-	ENSG00000211535.1	miRNA,	miRNA	0	0.162901	85676	48616335	48616410	76	miRNA	KNOWN	MIR711	miRNA	MIR711-201	48616410	3	11637	0.0814505	11637	1	2	-910.5|-1643.5	4|4	0.161290322580645|0.225806451612903	0.161290322580645|0.129032258064516	0.161290322580645|0.0967741935483871	31|31	NA|5	NA|6	NA|6	+|-	2	565|82.5	5|4	0.25|0.161290322580645	0.0277777777777778|0.129032258064516	0.111111111111111|0.0967741935483871	36|31	NA|NA	NA|NA	NA|NA	+|-	0.594481104	11611	-3.61793263472797	-5.05323021128574	4.41929251878868
30162	chr3	+	ENSG00000178467.12	retained_intron,	protein_coding	0.627695	0.488702	85786	49027341	49044548	17208	protein_coding	KNOWN	P4HTM	retained_intron	P4HTM-003	49027341	3	11657	0.5581985	11657	1	0	NA	NA	NA	NA	NA	NA	NA	NA	NA	NA	1	654.5	4	0	0.347826087	0.086956522	23	NA	NA	NA	-	0.51209758	11631	-0.841149847311524	-3.3288986807038	2.76067785393621
30190	chr3	-	ENSG00000178149.12	protein_coding,protein_coding,	protein_coding	0.784619	0.488702	85815	49054222	49055997	1776	protein_coding	KNOWN	DALRD3	protein_coding	DALRD3-015	49055997	3	11661	1.273321	11661	1	0	NA	NA	NA	NA	NA	NA	NA	NA	NA	NA	0	NA	NA	NA	NA	NA	NA	NA	NA	NA	NA	0.598480304	11635	0.348596163724415	-4.33299265866513	4.21315641566193
30196	chr3	+	ENSG00000178057.9	protein_coding,	protein_coding	0.156924	0.1086	85821	49057892	49060720	2829	protein_coding	KNOWN	NDUFAF3	protein_coding	NDUFAF3-003	49057892	3	11663	0.132762	11663	1	0	NA	NA	NA	NA	NA	NA	NA	NA	NA	NA	4	318.5|1245.5|1461.5|1862.5	4|4|6|6	0.105263157894737|0.04|0.151515151515152|0.121212121212121	0.105263157894737|0.24|0.181818181818182|0.212121212121212	0.105263157894737|0.12|0.0606060606060606|0.0303030303030303	19|25|33|33	NA|4|NA|NA	NA|6|NA|NA	NA|1|NA|NA	-|-|+|-	0.569686063	11637	-2.91308582664092	-4.53891579884475	5.40184701053206
30204	chr3	+	ENSG00000178057.9	retained_intron,	protein_coding	152.896	74.88	85829	49059554	49060609	1056	protein_coding	KNOWN	NDUFAF3	retained_intron	NDUFAF3-006	49059554	3	11669	113.888	11669	1	3	-1343.5|-416.5|-200.5	4|4|6	0.105263157894737|0.04|0.151515151515152	0.105263157894737|0.24|0.181818181818182	0.105263157894737|0.12|0.0606060606060606	19|25|33	NA|4|NA	NA|6|NA	NA|1|NA	-|-|+	1	200.5	6	0.121212121	0.212121212	0.03030303	33	NA	NA	NA	-	0.614677065	11643	6.8314719328477	-2.48585850433344	6.81398567636466
30250	chr3	-	ENSG00000172053.9	nonsense_mediated_decay,retained_intron,nonsense_mediated_decay,	protein_coding	40.2248	49.4132	85876	49140099	49142190	2092	protein_coding	KNOWN	QARS	nonsense_mediated_decay	QARS-026	49142190	3	11675	134.457	11675	1	1	-564	5	0.178571429	0.142857143	0.071428571	28	NA	NA	NA	+	1	224	4	0.192307692	0.192307692	0.038461538	26	NA	NA	NA	+	0.535492901	11649	7.07100105545336	-2.18103166523305	6.53139308000167
30287	chr3	-	ENSG00000172037.8	protein_coding,	protein_coding	37.034	55.2776	85913	49158566	49170453	11888	protein_coding	KNOWN	LAMB2	protein_coding	LAMB2-003	49170453	3	11677	46.1558	11677	1	5	-117|-839|-1010|-1634.5|-1999	5|5|7|6|4	0.115384615384615|0.222222222222222|0.0238095238095238|0.145454545454545|0.1	0|0.166666666666667|0.0476190476190476|0.218181818181818|0.15	0.153846153846154|0.0833333333333333|0.166666666666667|0.145454545454545|0.15	26|36|42|55|20	NA|NA|NA|NA|2	NA|NA|NA|NA|3	NA|NA|NA|NA|3	-|+|+|+|-	2	1610.5|1120	4|4	0.16|0.166666666666667	0.08|0.166666666666667	0.16|0.166666666666667	25|30	3|NA	3|NA	6|NA	+|+	0.543491302	11651	5.52844004515215	-3.76379759107886	5.42256759745863
30338	chr3	+	ENSG00000145022.4	processed_transcript,	protein_coding	33.3201	24.0007	85965	49449824	49450705	882	protein_coding	KNOWN	TCTA	processed_transcript	TCTA-002	49449824	3	11690	28.6604	11690	1	4	-900|-846.5|-733|-400	5|5|4|5	0.0384615384615385|0.121212121212121|0|0.0384615384615385	0.192307692307692|0.242424242424242|0.272727272727273|0.192307692307692	0.115384615384615|0.0303030303030303|0.0454545454545455|0	26|33|22|26	NA|NA|NA|NA	NA|NA|NA|NA	NA|NA|NA|NA	-|+|+|+	1	293.5	4	0.095238095	0.047619048	0.047619048	21	NA	NA	NA	-	0.468506299	11664	4.84098683965802	-2.43348293406171	7.02923139333298
30366	chr3	-	ENSG00000145029.6	protein_coding,protein_coding,protein_coding,	protein_coding	15.3262	8.19933	85993	49460379	49466759	6381	protein_coding	KNOWN	NICN1	protein_coding	NICN1-002	49466759	3	11694	35.288295	11694	1	0	NA	NA	NA	NA	NA	NA	NA	NA	NA	NA	0	NA	NA	NA	NA	NA	NA	NA	NA	NA	NA	0.48910218	11668	5.14111782099628	-3.20932138949063	2.01119003537941
30420	chr3	-	ENSG00000173531.10	retained_intron,	protein_coding	0.627695	0.760203	86051	49721409	49726926	5518	protein_coding	KNOWN	MST1	retained_intron	MST1-002	49726926	3	11703	0.693949	11703	1	0	NA	NA	NA	NA	NA	NA	NA	NA	NA	NA	1	1960.5	5	0.181818182	0.060606061	0.060606061	33	NA	NA	NA	-	0.4875025	11677	-0.527098455355745	-3.2200360324408	3.61045746197382
30421	chr3	+	ENSG00000164068.10	protein_coding,	protein_coding	3.34771	3.52951	86052	49726932	49758960	32029	protein_coding	KNOWN	RNF123	protein_coding	RNF123-001	49726932	3	11704	3.43861	11704	1	1	-1966.5	5	0.181818182	0.060606061	0.060606061	33	NA	NA	NA	-	0	NA	NA	NA	NA	NA	NA	NA	NA	NA	NA	0.612477504	11678	1.78182549766985	-3.03601695138317	6.79348426555044
30422	chr3	-	ENSG00000173531.10	processed_transcript,	protein_coding	0.627695	0.760203	86053	49725246	49726934	1689	protein_coding	KNOWN	MST1	processed_transcript	MST1-010	49726934	3	11705	0.693949	11705	1	0	NA	NA	NA	NA	NA	NA	NA	NA	NA	NA	1	1968.5	5	0.181818182	0.060606061	0.060606061	33	NA	NA	NA	-	0.486902619	11679	-0.527098455355745	-3.25129150791986	3.6455571027977
30426	chr3	+	ENSG00000164068.10	protein_coding,nonsense_mediated_decay,	protein_coding	17.5231	13.9552	86057	49726990	49734845	7856	protein_coding	KNOWN	RNF123	nonsense_mediated_decay	RNF123-009	49726990	3	11706	31.4783	11706	1	0	NA	NA	NA	NA	NA	NA	NA	NA	NA	NA	0	NA	NA	NA	NA	NA	NA	NA	NA	NA	NA	0.613077385	11680	4.97628572443052	-3.10137527421324	6.56927759826827
30434	chr3	+	ENSG00000164068.10	retained_intron,	protein_coding	0	0.162901	86066	49757992	49758962	971	protein_coding	KNOWN	RNF123	retained_intron	RNF123-014	49757992	3	11708	0.0814505	11708	1	0	NA	NA	NA	NA	NA	NA	NA	NA	NA	NA	2	121|1380	6|6	0.119047619047619|0.0666666666666667	0.142857142857143|0.1	0.166666666666667|0.1	42|30	NA|NA	NA|NA	NA|NA	+|-	0.617676465	11682	-3.61793263472797	-5.12693327951422	3.54857791425062
30468	chr3	-	ENSG00000183763.4	retained_intron,processed_transcript,	protein_coding	3.2954	1.1403	86103	49881284	49893992	12709	protein_coding	KNOWN	TRAIP	processed_transcript	TRAIP-011	49893992	3	11718	4.4357	11718	1	0	NA	NA	NA	NA	NA	NA	NA	NA	NA	NA	0	NA	NA	NA	NA	NA	NA	NA	NA	NA	NA	0.562287542	11691	2.14916179490719	-2.05698342442494	6.99336582012234
30524	chr3	+	ENSG00000003756.11	protein_coding,protein_coding,	protein_coding	56.8064	40.9967	86159	50126352	50140540	14189	protein_coding	KNOWN	RBM5	protein_coding	RBM5-012	50126352	3	11731	97.8031	11731	1	0	NA	NA	NA	NA	NA	NA	NA	NA	NA	NA	1	543	5	0.133333333	0.1	0.066666667	30	NA	NA	NA	+	0.557088582	11704	6.61180828893754	-2.27775784901507	6.96739861545096
30598	chr3	+	ENSG00000012171.13	retained_intron,	polymorphic_pseudogene	0.889234	0.597302	86234	50306597	50311111	4515	polymorphic_pseudogene	KNOWN	SEMA3B	retained_intron	SEMA3B-011	50306597	3	11744	0.743268	11744	1	2	-1690.5|-40	4|4	0.2|0.115384615384615	0.12|0.115384615384615	0.08|0.0384615384615385	25|26	NA|3	NA|1	NA|6	-|-	1	1355.5	4	0.105263158	0.105263158	0.052631579	19	NA	NA	NA	+	0.595280944	11717	-0.428045598044333	-3.34933836042697	2.63272096134096
30627	chr3	-	ENSG00000243477.1	protein_coding,protein_coding,	protein_coding	2.40616	3.63811	86266	50334724	50336320	1597	protein_coding	KNOWN	NAT6	protein_coding	NAT6-007	50336320	3	11748	6.04427	11748	1	1	-637.5	4	0.04	0.16	0.16	25	NA	NA	NA	-	1	540.5	4	0.185185185	0.111111111	0.111111111	27	NA	NA	NA	-	0.589082184	11721	2.59556810771663	-3.53085592145071	3.89990510347564
30629	chr3	-	ENSG00000186792.11	protein_coding,protein_coding,	protein_coding	0.470771	0.217201	86268	50330476	50336663	6188	protein_coding	KNOWN	HYAL3	protein_coding	HYAL3-002	50336663	3	11749	0.687972	11749	1	2	-294.5|-1721.5	4|5	0.04|0.04	0.16|0	0.16|0.12	25|25	NA|NA	NA|NA	NA|NA	-|-	1	883.5	4	0.185185185	0.111111111	0.111111111	27	NA	NA	NA	-	0.580083983	11722	-0.539578245487849	-2.49721728953849	4.75006760364923
30636	chr3	-	ENSG00000114378.12	protein_coding,protein_coding,protein_coding,	protein_coding	2.56309	1.41181	86275	50337742	50341004	3263	protein_coding	KNOWN	HYAL1	protein_coding	HYAL1-002	50341004	3	11754	5.96235	11754	1	1	-63	4	0.1	0.2	0	20	NA	NA	NA	+	0	NA	NA	NA	NA	NA	NA	NA	NA	NA	NA	0.485302939	11727	2.57588106644675	-3.90794416555632	4.86068207150198
30669	chr3	-	ENSG00000004838.9	protein_coding,nonsense_mediated_decay,	protein_coding	0.156924	0.271501	86308	50380832	50383152	2321	protein_coding	KNOWN	ZMYND10	nonsense_mediated_decay	ZMYND10-006	50383152	3	11759	0.428425	11759	1	0	NA	NA	NA	NA	NA	NA	NA	NA	NA	NA	1	918.5	9	0.139534884	0.023255814	0.069767442	43	NA	NA	NA	-	0.550489902	11732	-1.22288542636857	-2.53184004683387	2.61182060828402
30683	chr3	-	ENSG00000114388.8	nonsense_mediated_decay,nonsense_mediated_decay,nonsense_mediated_decay,	protein_coding	7.9508	10.5342	86322	50385577	50388212	2636	protein_coding	KNOWN	NPRL2	nonsense_mediated_decay	NPRL2-014	50388212	3	11762	27.7275	11762	1	1	-843	4	0.178571429	0.142857143	0.107142857	28	5	4	6	+	1	230	5	0.142857143	0.178571429	0.071428571	28	NA	NA	NA	-	0.557688462	11735	4.79324563913367	-2.1882462311196	5.01610162406508
30686	chr3	+	ENSG00000114395.6	protein_coding,protein_coding,	protein_coding	32.0124	18.1363	86325	50388276	50391500	3225	protein_coding	KNOWN	CYB561D2	protein_coding	CYB561D2-001	50388276	3	11763	50.1487	11763	1	1	-294	5	0.142857143	0.178571429	0.071428571	28	NA	NA	NA	-	1	779	4	0.178571429	0.142857143	0.107142857	28	5	4	6	+	0.550689862	11736	5.64814039736266	-2.14549039529024	6.05650435026726
30690	chr3	+	ENSG00000114395.6	processed_transcript,	protein_coding	3.24309	2.00911	86329	50388628	50395891	7264	protein_coding	KNOWN	CYB561D2	processed_transcript	CYB561D2-006	50388628	3	11765	2.6261	11765	1	1	-646	5	0.142857143	0.178571429	0.071428571	28	NA	NA	NA	-	1	427	4	0.178571429	0.142857143	0.107142857	28	5	4	6	+	0.554289142	11738	1.39292185406675	-2.20145675441657	5.587087256189
30716	chr3	+	ENSG00000114738.6	processed_transcript,	protein_coding	0	0.0543002	86356	50648951	50651331	2381	protein_coding	KNOWN	MAPKAPK3	processed_transcript	MAPKAPK3-003	50648951	3	11774	0.0271501	11774	1	0	NA	NA	NA	NA	NA	NA	NA	NA	NA	NA	4	22.5|410.5|918.5|1611.5	4|4|4|4	0.130434782608696|0|0.142857142857143|0.0952380952380952	0.130434782608696|0.260869565217391|0.142857142857143|0	0.173913043478261|0.0434782608695652|0.0952380952380952|0.0952380952380952	23|23|21|21	4|NA|5|NA	1|NA|2|NA	6|NA|1|NA	-|+|+|-	0.560887822	11747	-5.20289867796098	-4.77920448832869	1.96626284108336
30817	chr3	-	ENSG00000090097.14	protein_coding,	protein_coding	49.274	40.9424	86460	51994317	52008032	13716	protein_coding	KNOWN	PCBP4	protein_coding	PCBP4-017	52008032	3	11810	45.1082	11810	1	3	-675|-1174.5|-1255	4|4|4	0.125|0.16|0.0833333333333333	0|0.24|0.208333333333333	0.0833333333333333|0.04|0	24|25|24	NA|6|NA	NA|6|NA	NA|1|NA	+|-|-	0	NA	NA	NA	NA	NA	NA	NA	NA	NA	NA	0.563087383	11782	5.49531781271396	-2.78968099341262	2.5071974073153
30818	chr3	-	ENSG00000114779.14	protein_coding,	protein_coding	49.3787	40.9967	86461	52003100	52008037	4938	protein_coding	KNOWN	ABHD14B	protein_coding	ABHD14B-004	52008037	3	11811	45.1877	11811	1	3	-670|-1169.5|-1250	4|4|4	0.125|0.16|0.0833333333333333	0|0.24|0.208333333333333	0.0833333333333333|0.04|0	24|25|24	NA|6|NA	NA|6|NA	NA|1|NA	+|-|-	0	NA	NA	NA	NA	NA	NA	NA	NA	NA	NA	0.562487502	11783	5.49785822230923	-2.81280992113809	2.58764007399104
30819	chr3	-	ENSG00000114779.14	protein_coding,	protein_coding	49.5879	41.3225	86462	52002546	52008047	5502	protein_coding	KNOWN	ABHD14B	protein_coding	ABHD14B-001	52008047	3	11813	90.9104	11813	1	3	-660|-1159.5|-1240	4|4|4	0.125|0.16|0.0833333333333333	0|0.24|0.208333333333333	0.0833333333333333|0.04|0	24|25|24	NA|6|NA	NA|6|NA	NA|1|NA	+|-|-	0	NA	NA	NA	NA	NA	NA	NA	NA	NA	NA	0.561487702	11784	6.5063734406838	-2.86230766689495	2.7362035271574
30825	chr3	+	ENSG00000114786.10	nonsense_mediated_decay,protein_coding,nonsense_mediated_decay,	protein_coding	6.17233	3.20371	86469	52009066	52023199	14134	protein_coding	NOVEL	RP11-155D18.11	protein_coding	RP11-155D18.11-201	52009066	3	11814	14.06406	11814	1	1	-359	4	0.125	0	0.083333333	24	NA	NA	NA	+	2	140.5|221	4|4	0.16|0.0833333333333333	0.24|0.208333333333333	0.04|0	25|24	6|NA	6|NA	1|NA	-|-	0.556288742	11785	3.81394122531051	-2.92228668345027	3.01598740081224
30828	chr3	+	ENSG00000248487.3	protein_coding,protein_coding,protein_coding,	protein_coding	7.11387	3.80102	86472	52009085	52015205	6121	protein_coding	KNOWN	ABHD14A	protein_coding	ABHD14A-201	52009085	3	11815	16.372335	11815	1	1	-378	4	0.125	0	0.083333333	24	NA	NA	NA	+	2	121.5|202	4|4	0.16|0.0833333333333333	0.24|0.208333333333333	0.04|0	25|24	6|NA	6|NA	1|NA	-|-	0.557288542	11786	4.03318818656442	-2.79969156636724	3.02289081214099
30851	chr3	-	ENSG00000256097.1	protein_coding,	protein_coding	0.0523079	0	86496	52097076	52097567	492	protein_coding	KNOWN	C3orf74	protein_coding	C3orf74-201	52097567	3	11823	0.02615395	11823	1	3	-1010.5|-1349|-1797.5	4|4|4	0.0476190476190476|0.192307692307692|0.111111111111111	0.142857142857143|0.153846153846154|0.148148148148148	0.142857142857143|0.0769230769230769|0.0740740740740741	21|26|27	2|7|6	2|2|6	3|5|1	+|+|-	0	NA	NA	NA	NA	NA	NA	NA	NA	NA	NA	0.580683863	11794	-5.25682733832889	-5.99143851723908	0.886547020603792
30875	chr3	+	ENSG00000164088.13	protein_coding,protein_coding,	protein_coding	0.156924	0.0543002	86521	52280225	52284609	4385	protein_coding	KNOWN	PPM1M	protein_coding	PPM1M-201	52280225	3	11831	0.2112242	11831	1	0	NA	NA	NA	NA	NA	NA	NA	NA	NA	NA	1	1615.5	6	0.148148148	0.037037037	0.111111111	27	NA	NA	NA	+	0.522095581	11802	-2.24315296085432	-4.28439121105188	3.11668846154818
30885	chr3	+	ENSG00000168237.12	protein_coding,nonsense_mediated_decay,protein_coding,protein_coding,	protein_coding	5.44002	3.04081	86531	52321836	52327150	5315	protein_coding	KNOWN	GLYCTK	protein_coding	GLYCTK-201	52321836	3	11835	16.96166	11835	1	0	NA	NA	NA	NA	NA	NA	NA	NA	NA	NA	0	NA	NA	NA	NA	NA	NA	NA	NA	NA	NA	0.474105179	11806	4.08420546505814	-2.74547368739308	3.4384985712464
30906	chr3	-	ENSG00000163930.5	retained_intron,	protein_coding	0.0523079	0.0543002	86554	52436040	52437567	1528	protein_coding	KNOWN	BAP1	retained_intron	BAP1-013	52437567	3	11844	0.05330405	11844	1	2	-324|-1692.5	4|5	0.307692307692308|0.0689655172413793	0.115384615384615|0.0344827586206897	0|0.275862068965517	26|29	2|NA	4|NA	6|NA	-|+	3	1871|1741.5|1335	4|5|4	0.1|0|0.291666666666667	0.05|0.241379310344828|0.0416666666666667	0.2|0.172413793103448|0.0416666666666667	20|29|24	2|NA|NA	2|NA|NA	4|NA|NA	-|-|+	0.542891422	11815	-4.22961103778577	-5.08226115807026	5.05309161134836
30966	chr3	-	ENSG00000168268.6	protein_coding,	protein_coding	1.20308	0.597302	86620	52558403	52569070	10668	protein_coding	KNOWN	NT5DC2	protein_coding	NT5DC2-001	52569070	3	11856	0.900191	11856	1	1	-1337	4	0.083333333	0.166666667	0	24	NA	NA	NA	+	5	1439|1326|1263|1110.5|854	5|4|4|5|4	0.0833333333333333|0.0384615384615385|0|0.0434782608695652|0.0909090909090909	0.277777777777778|0.192307692307692|0.25|0.130434782608696|0.227272727272727	0.0277777777777778|0.115384615384615|0|0|0.0454545454545455	36|26|24|23|22	NA|NA|4|NA|2	NA|NA|4|NA|1	NA|NA|4|NA|7	+|-|-|+|-	0.519296141	11827	-0.151696953981133	-3.92537397592133	1.94962682416189
31083	chr3	-	ENSG00000163933.5	protein_coding,	protein_coding	48.9079	30.8968	86744	53125681	53164469	38789	protein_coding	KNOWN	RFT1	protein_coding	RFT1-002	53164469	3	11887	39.90235	11887	1	0	NA	NA	NA	NA	NA	NA	NA	NA	NA	NA	0	NA	NA	NA	NA	NA	NA	NA	NA	NA	NA	0.479904019	11858	5.31840180959336	-2.9644548996595	7.01896732929818
31151	chr3	+	ENSG00000229806.1	processed_pseudogene,	pseudogene	0	0.0543002	86813	54660242	54660673	432	pseudogene	KNOWN	RP11-554O1.1	processed_pseudogene	RP11-554O1.1-001	54660242	3	11908	0.0271501	11908	1	1	-620.5	4	0.16	0.12	0.16	25	3	4	6	+	0	NA	NA	NA	NA	NA	NA	NA	NA	NA	NA	0.484303139	11879	-5.20289867796098	-3.20399376857932	2.13879677096473
31169	chr3	-	ENSG00000114251.8	protein_coding,	protein_coding	0.156924	0.271501	86831	55501607	55521670	20064	protein_coding	KNOWN	WNT5A	protein_coding	WNT5A-203	55521670	3	11918	0.2142125	11918	1	3	-505.5|-686.5|-960	7|4|4	0.0816326530612245|0.0434782608695652|0.0416666666666667	0.244897959183673|0.0434782608695652|0.166666666666667	0.0408163265306122|0.0869565217391304|0.0833333333333333	49|23|24	NA|NA|NA	NA|NA|NA	NA|NA|NA	+|-|+	1	1095	4	0.181818182	0.090909091	0.090909091	22	NA	NA	NA	-	0.528294341	11889	-2.22288542636857	-3.81364141316965	5.65208332806283
31171	chr3	-	ENSG00000114251.8	protein_coding,	protein_coding	0.209232	0.0543002	86833	55499743	55523973	24231	protein_coding	KNOWN	WNT5A	protein_coding	WNT5A-001	55523973	3	11920	0.1317661	11920	1	0	NA	NA	NA	NA	NA	NA	NA	NA	NA	NA	4	1797.5|1616.5|1343|39.5	7|4|4|4	0.0816326530612245|0.0434782608695652|0.0416666666666667|0.217391304347826	0.244897959183673|0.0434782608695652|0.166666666666667|0.0434782608695652	0.0408163265306122|0.0869565217391304|0.0833333333333333|0	49|23|24|23	NA|NA|NA|NA	NA|NA|NA|NA	NA|NA|NA|NA	+|-|+|-	0.443311338	11891	-2.92394884481943	-4.75173724507749	2.90241051169168
31302	chr3	+	ENSG00000136068.10	protein_coding,protein_coding,protein_coding,protein_coding,protein_coding,protein_coding,	protein_coding	345.912	321.023	86973	57994127	58157978	163852	protein_coding	KNOWN	FLNB	protein_coding	FLNB-001	57994127	3	11961	2000.805	11961	1	3	-266.5|-219.5|-55	6|4|7	0.0731707317073171|0.037037037037037|0.0555555555555556	0.219512195121951|0.185185185185185|0.138888888888889	0.121951219512195|0.0740740740740741|0.0833333333333333	41|27|36	NA|NA|NA	NA|NA|NA	NA|NA|NA	-|-|+	2	705|1745	4|7	0.0454545454545455|0.075	0.0454545454545455|0.05	0.272727272727273|0.225	22|40	4|NA	3|NA	2|NA	+|+	0.481303739	11932	10.9663648525846	-3.42324764255435	7.52471208511912
31417	chr3	-	ENSG00000189283.5	protein_coding,protein_coding,	protein_coding	5.07387	6.62463	87101	59735036	61237087	1502052	protein_coding	KNOWN	FHIT	protein_coding	FHIT-001	61237087	3	11997	11.6985	11997	1	0	NA	NA	NA	NA	NA	NA	NA	NA	NA	NA	1	277.5	4	0.086956522	0.173913043	0.173913043	23	NA	NA	NA	-	0.403119376	11967	3.54825165193588	-2.54356805464935	2.84742492314564
31435	chr3	-	ENSG00000241472.1	processed_transcript,processed_transcript,	processed_transcript	1.67385	1.1946	87119	62262102	62304567	42466	processed_transcript	NOVEL	RP11-204J18.3	processed_transcript	RP11-204J18.3-005	62304567	3	12005	2.86845	12005	1	0	NA	NA	NA	NA	NA	NA	NA	NA	NA	NA	0	NA	NA	NA	NA	NA	NA	NA	NA	NA	NA	0.372725455	11975	1.52027137056763	-2.60719462392543	1.89729696852666
31511	chr3	+	ENSG00000163635.12	protein_coding,retained_intron,protein_coding,	protein_coding	0	0.271501	87197	63850233	63989129	138897	protein_coding	KNOWN	ATXN7	protein_coding	ATXN7-201	63850233	3	12032	0.4072515	12032	1	10	-1784.5|-1266|-1137|-934|-850.5|-560|-456.5|-361|-236.5|-5	4|7|5|4|4|4|7|4|4|4	0.185185185185185|0.166666666666667|0.142857142857143|0.09375|0.111111111111111|0.133333333333333|0.0638297872340425|0.0333333333333333|0.0869565217391304|0.192307692307692	0.111111111111111|0.142857142857143|0.178571428571429|0.21875|0.222222222222222|0.2|0.234042553191489|0.2|0.0434782608695652|0.153846153846154	0.222222222222222|0.119047619047619|0.0714285714285714|0.0625|0.0740740740740741|0.0333333333333333|0.0425531914893617|0.1|0.0869565217391304|0.0769230769230769	27|42|28|32|27|30|47|30|23|26	NA|NA|NA|NA|NA|NA|NA|NA|NA|6	NA|NA|NA|NA|NA|NA|NA|NA|NA|3	NA|NA|NA|NA|NA|NA|NA|NA|NA|5	-|-|-|+|+|-|-|+|+|+	0	NA	NA	NA	NA	NA	NA	NA	NA	NA	NA	0.522295541	12002	-1.29600808235247	-4.09251239111864	6.29336948851178
31560	chr3	+	ENSG00000241684.1	processed_transcript,processed_transcript,	lincRNA	0.0523079	0.1086	87248	64670780	64961211	290432	lincRNA	NOVEL	CTD-2230D16.1	processed_transcript	CTD-2230D16.1-002	64670780	3	12050	0.1609079	12050	1	0	NA	NA	NA	NA	NA	NA	NA	NA	NA	NA	3	276|745.5|861.5	5|4|5	0.0714285714285714|0.206896551724138|0.0344827586206897	0.107142857142857|0.103448275862069|0.172413793103448	0.178571428571429|0.103448275862069|0.103448275862069	28|29|29	NA|5|NA	NA|6|NA	NA|5|NA	+|-|-	0.432113577	12020	-2.635692935942	-5.05802832343995	1.4833365009763
31589	chr3	+	ENSG00000144741.12	protein_coding,	protein_coding	22.2832	22.5346	87280	66271490	66438530	167041	protein_coding	KNOWN	SLC25A26	protein_coding	SLC25A26-202	66271490	3	12064	22.4089	12064	1	0	NA	NA	NA	NA	NA	NA	NA	NA	NA	NA	0	NA	NA	NA	NA	NA	NA	NA	NA	NA	NA	0.439344262	12034	4.48599992698	-2.56902540302632	5.62993784319541
31641	chr3	-	ENSG00000144747.9	protein_coding,protein_coding,protein_coding,	protein_coding	7.48003	11.5116	87333	69068980	69101484	32505	protein_coding	KNOWN	TMF1	protein_coding	TMF1-201	69101484	3	12085	28.487445	12085	1	1	-1953	3	0.115384615	0.115384615	0	26	NA	NA	NA	+	0	NA	NA	NA	NA	NA	NA	NA	NA	NA	NA	0.348330334	12055	4.83225432900527	-3.06349360368309	7.42478394496783
31647	chr3	-	ENSG00000144744.12	nonsense_mediated_decay,protein_coding,nonsense_mediated_decay,	protein_coding	224.767	161.923	87339	69104449	69129528	25080	protein_coding	KNOWN	UBA3	nonsense_mediated_decay	UBA3-007	69129528	3	12086	580.035	12086	1	1	-1069.5	4	0	0.074074074	0.111111111	27	NA	NA	NA	-	3	411.5|357.5|146	4|4|7	0.08|0.0434782608695652|0.0869565217391304	0.16|0.173913043478261|0.152173913043478	0.08|0.0434782608695652|0.0434782608695652	25|23|46	NA|NA|NA	NA|NA|NA	NA|NA|NA	+|-|+	0.422915417	12056	9.17999614657176	-2.68856202309044	6.94593005198554
31651	chr3	+	ENSG00000144746.5	nonsense_mediated_decay,	protein_coding	23.8001	42.4628	87343	69134166	69153640	19475	protein_coding	KNOWN	ARL6IP5	nonsense_mediated_decay	ARL6IP5-006	69134166	3	12087	33.13145	12087	1	0	NA	NA	NA	NA	NA	NA	NA	NA	NA	NA	2	494.5|1204	4|4	0.0434782608695652|0.25	0.0869565217391304|0.0416666666666667	0.0434782608695652|0.125	23|24	NA|3	NA|3	NA|6	-|+	0.430913817	12057	5.05012943932749	-4.45109392381382	6.25936938880395
31771	chr3	-	ENSG00000144736.9	nonsense_mediated_decay,	protein_coding	30.5478	21.9916	87465	72798430	72897566	99137	protein_coding	KNOWN	SHQ1	nonsense_mediated_decay	SHQ1-003	72897566	3	12136	26.2697	12136	1	0	NA	NA	NA	NA	NA	NA	NA	NA	NA	NA	0	NA	NA	NA	NA	NA	NA	NA	NA	NA	NA	0.408718256	12106	4.71532781987419	-2.94543765796374	6.0491939136718
31851	chr3	+	ENSG00000242516.1	processed_transcript,	lincRNA	0.156924	0.162901	87547	75721542	75728454	6913	lincRNA	NOVEL	RP11-413E6.8	processed_transcript	RP11-413E6.8-001	75721542	3	12188	0.1599125	12188	1	1	-282	5	0.071428571	0.142857143	0.142857143	28	NA	NA	NA	+	0	NA	NA	NA	NA	NA	NA	NA	NA	NA	NA	0.591281744	12158	-2.64464537943893	-5.20993529718359	4.23216541368273
31855	chr3	-	ENSG00000227124.4	processed_transcript,protein_coding,	protein_coding	2.82463	4.01822	87551	75786029	75834670	48642	protein_coding	KNOWN	ZNF717	protein_coding	ZNF717-201	75834670	3	12189	6.84285	12189	1	0	NA	NA	NA	NA	NA	NA	NA	NA	NA	NA	0	NA	NA	NA	NA	NA	NA	NA	NA	NA	NA	0.417716457	12159	2.77459732284571	-4.48300048653495	6.08848818267851
31921	chr3	-	ENSG00000114480.7	protein_coding,	protein_coding	1.93539	1.95481	87619	81538852	81810823	271972	protein_coding	KNOWN	GBE1	protein_coding	GBE1-201	81810823	3	12228	1.9451	12228	1	0	NA	NA	NA	NA	NA	NA	NA	NA	NA	NA	1	439	5	0.09375	0.21875	0.125	32	NA	NA	NA	-	0.409718056	12198	0.959844327856963	-2.84665632580728	2.3314604538009
31951	chr3	-	ENSG00000206538.3	protein_coding,	protein_coding	0.470771	0.543002	87649	86987119	87040257	53139	protein_coding	KNOWN	VGLL3	protein_coding	VGLL3-001	87040257	3	12249	0.5068865	12249	1	1	-119	6	0.204545455	0.113636364	0	44	NA	NA	NA	+	1	198	4	0.05	0.15	0.05	20	NA	NA	NA	+	0.403919216	12219	-0.980265354006745	-3.60791556988193	3.31920545465733
31953	chr3	-	ENSG00000241293.1	processed_pseudogene,	pseudogene	0	0.325801	87651	87100342	87101888	1547	pseudogene	KNOWN	PPATP1	processed_pseudogene	PPATP1-001	87101888	3	12250	0.1629005	12250	1	0	NA	NA	NA	NA	NA	NA	NA	NA	NA	NA	0	NA	NA	NA	NA	NA	NA	NA	NA	NA	NA	0.385922815	12220	-2.61793706286915	-3.69118714876924	1.67081586298518
31991	chr3	+	ENSG00000044524.6	protein_coding,	protein_coding	0.0523079	0.1086	87689	89156812	89449495	292684	protein_coding	KNOWN	EPHA3	protein_coding	EPHA3-003	89156812	3	12277	0.08045395	12277	1	0	NA	NA	NA	NA	NA	NA	NA	NA	NA	NA	0	NA	NA	NA	NA	NA	NA	NA	NA	NA	NA	0.400319936	12247	-3.635692935942	-3.4545376167178	0.692764994911141
32006	chr3	-	ENSG00000184500.10	protein_coding,	protein_coding	1.93539	3.14941	87704	93624632	93692706	68075	protein_coding	KNOWN	PROS1	protein_coding	PROS1-003	93692706	3	12289	2.5424	12289	1	1	-65.5	4	0.047619048	0.19047619	0.095238095	21	2	4	3	-	1	129	4	0	0.208333333	0.166666667	24	4	1	6	-	0.398920216	12259	1.34619102979907	-3.87159048754064	1.65624282488287
32067	chr3	+	ENSG00000113966.5	protein_coding,protein_coding,	protein_coding	2.6154	2.33491	87767	97483595	97517369	33775	protein_coding	KNOWN	ARL6	protein_coding	ARL6-201	97483595	3	12320	4.95031	12320	1	0	NA	NA	NA	NA	NA	NA	NA	NA	NA	NA	0	NA	NA	NA	NA	NA	NA	NA	NA	NA	NA	0.370325935	12290	2.30751887296173	-3.12887553624775	4.39670384952385
32148	chr3	+	ENSG00000064225.8	nonsense_mediated_decay,protein_coding,	protein_coding	1.67385	1.57471	87851	98451294	98514689	63396	protein_coding	KNOWN	ST3GAL6	protein_coding	ST3GAL6-201	98451294	3	12355	3.24856	12355	1	0	NA	NA	NA	NA	NA	NA	NA	NA	NA	NA	2	571.5|607.5	4|4	0.16|0	0.04|0.28	0.16|0.08	25|25	NA|NA	NA|NA	NA|NA	+|+	0.435312937	12325	1.6998003516067	-4.29851658733883	4.75133228452746
32150	chr3	-	ENSG00000239445.1	processed_transcript,	processed_transcript	0.156924	0.217201	87853	98433176	98451352	18177	processed_transcript	NOVEL	RP11-319J24.1	processed_transcript	RP11-319J24.1-001	98451352	3	12356	0.1870625	12356	1	2	-513.5|-549.5	4|4	0.16|0	0.04|0.28	0.16|0.08	25|25	NA|NA	NA|NA	NA|NA	+|+	0	NA	NA	NA	NA	NA	NA	NA	NA	NA	NA	0.484503099	12326	-2.41840772116399	-3.71561853124639	1.98358502373506
32185	chr3	+	ENSG00000240476.1	processed_transcript,	processed_transcript	1.56924	2.82361	87888	98699902	98701940	2039	processed_transcript	NOVEL	CTD-2021J15.2	processed_transcript	CTD-2021J15.2-001	98699902	3	12367	2.196425	12367	1	0	NA	NA	NA	NA	NA	NA	NA	NA	NA	NA	0	NA	NA	NA	NA	NA	NA	NA	NA	NA	NA	0.373925215	12337	1.13515723743413	-5.75492788494585	4.40832776633543
32193	chr3	+	ENSG00000144810.11	protein_coding,	protein_coding	431.488	345.838	87896	99357454	99515158	157705	protein_coding	KNOWN	COL8A1	protein_coding	COL8A1-201	99357454	3	12374	388.663	12374	1	2	-1185.5|-627	7|5	0.24390243902439|0.0666666666666667	0.024390243902439|0.133333333333333	0.0487804878048781|0.1	41|30	NA|NA	NA|NA	NA|NA	-|+	0	NA	NA	NA	NA	NA	NA	NA	NA	NA	NA	0.429914017	12344	8.60237596208457	-4.47656245986099	6.5628033053787
32226	chr3	+	ENSG00000114021.6	retained_intron,	protein_coding	76.6834	38.4446	87930	100053583	100074195	20613	protein_coding	KNOWN	NIT2	retained_intron	NIT2-004	100053583	3	12382	57.564	12382	1	0	NA	NA	NA	NA	NA	NA	NA	NA	NA	NA	0	NA	NA	NA	NA	NA	NA	NA	NA	NA	NA	0.447310538	12352	5.84709494026056	-2.72339144230665	5.36641824554894
32252	chr3	-	ENSG00000243495.1	processed_pseudogene,	pseudogene	0.209232	0.162901	87956	100383894	100384320	427	pseudogene	KNOWN	GMFBP1	processed_pseudogene	GMFBP1-001	100384320	3	12391	0.1860665	12391	1	0	NA	NA	NA	NA	NA	NA	NA	NA	NA	NA	0	NA	NA	NA	NA	NA	NA	NA	NA	NA	NA	0.430513897	12361	-2.42610976347943	-6.07650543440518	1.00658239747828
32303	chr3	-	ENSG00000138468.11	protein_coding,protein_coding,	protein_coding	3.19078	4.07252	88008	101043117	101232028	188912	protein_coding	KNOWN	SENP7	protein_coding	SENP7-005	101232028	3	12406	7.2633	12406	1	0	NA	NA	NA	NA	NA	NA	NA	NA	NA	NA	1	204.5	5	0.151515152	0.090909091	0	33	NA	NA	NA	-	0.400519896	12376	2.86062516970056	-3.29593541768102	3.56817150413155
32338	chr3	+	ENSG00000182504.6	retained_intron,	protein_coding	2.87693	2.28061	88043	101443437	101478356	34920	protein_coding	KNOWN	CEP97	retained_intron	CEP97-002	101443437	3	12422	2.57877	12422	1	0	NA	NA	NA	NA	NA	NA	NA	NA	NA	NA	1	377	4	0.115384615	0.269230769	0	26	5	5	4	-	0.355728854	12392	1.36668310517194	-3.2200360324408	6.03383587039247
32343	chr3	+	ENSG00000144815.9	protein_coding,	protein_coding	17.2616	8.36223	88049	101498046	101504450	6405	protein_coding	KNOWN	FAM55C	protein_coding	FAM55C-007	101498046	3	12423	12.811915	12423	1	1	-1072	4	0.136363636	0	0.045454545	22	NA	NA	NA	+	1	420	5	0	0.208333333	0	24	NA	NA	NA	+	0.423915217	12393	3.6794142266573	-2.81788748829491	5.47018365145378
32359	chr3	+	ENSG00000214407.3	processed_transcript,	processed_transcript	0.209232	0.0543002	88066	101659703	101716770	57068	processed_transcript	NOVEL	RP11-221J22.1	processed_transcript	RP11-221J22.1-001	101659703	3	12426	0.1317661	12426	1	0	NA	NA	NA	NA	NA	NA	NA	NA	NA	NA	0	NA	NA	NA	NA	NA	NA	NA	NA	NA	NA	0.381723655	12396	-2.92394884481943	-5.20460545281985	1.1102414853525
32468	chr3	-	ENSG00000114446.4	nonsense_mediated_decay,	protein_coding	60.3633	40.3451	88178	107885701	107941282	55582	protein_coding	KNOWN	IFT57	nonsense_mediated_decay	IFT57-002	107941282	3	12478	50.3542	12478	1	0	NA	NA	NA	NA	NA	NA	NA	NA	NA	NA	0	NA	NA	NA	NA	NA	NA	NA	NA	NA	NA	0.389522096	12448	5.654040212076	-1.95333853279511	4.76357867675087
32493	chr3	+	ENSG00000198919.6	nonsense_mediated_decay,	protein_coding	4.6031	5.21282	88204	108308552	108412879	104328	protein_coding	KNOWN	DZIP3	nonsense_mediated_decay	DZIP3-002	108308552	3	12488	4.90796	12488	1	0	NA	NA	NA	NA	NA	NA	NA	NA	NA	NA	0	NA	NA	NA	NA	NA	NA	NA	NA	NA	NA	0.390921816	12458	2.29512349104711	-3.41861217250755	2.30601309962571
32510	chr3	-	ENSG00000138472.6	protein_coding,	protein_coding	0.209232	0.0543002	88221	108626650	108672742	46093	protein_coding	KNOWN	GUCA1C	protein_coding	GUCA1C-001	108672742	3	12492	0.1317661	12492	1	0	NA	NA	NA	NA	NA	NA	NA	NA	NA	NA	0	NA	NA	NA	NA	NA	NA	NA	NA	NA	NA	0.351529694	12462	-2.92394884481943	-5.67167820692666	1.38953707280339
32624	chr3	-	ENSG00000174500.8	protein_coding,	protein_coding	1.04616	1.2489	88339	111842454	111852117	9664	protein_coding	KNOWN	GCET2	protein_coding	GCET2-002	111852117	3	12541	1.14753	12541	1	1	-717.5	4	0.172413793	0.068965517	0.206896552	29	7	3	3	-	0	NA	NA	NA	NA	NA	NA	NA	NA	NA	NA	0.402719456	12511	0.198531870663461	-3.97215522474514	1.8932635508357
32645	chr3	+	ENSG00000138459.3	protein_coding,	protein_coding	0.104616	0.271501	88360	112280556	112299406	18851	protein_coding	KNOWN	SLC35A5	protein_coding	SLC35A5-004	112280556	3	12550	0.1880585	12550	1	1	-22	5	0.115384615	0.153846154	0	26	NA	NA	NA	+	2	92.5|290.5	4|4	0.173913043478261|0	0.173913043478261|0.210526315789474	0|0.0526315789473684	23|19	NA|NA	NA|NA	NA|NA	+|+	0.411317736	12520	-2.41074657909298	-3.79149769945266	1.05626858990689
32651	chr3	+	ENSG00000138459.3	protein_coding,	protein_coding	23.957	19.0051	88366	112280884	112289421	8538	protein_coding	KNOWN	SLC35A5	protein_coding	SLC35A5-005	112280884	3	12552	21.48105	12552	1	3	-350|-235.5|-37.5	5|4|4	0.115384615384615|0.173913043478261|0	0.153846153846154|0.173913043478261|0.210526315789474	0|0|0.0526315789473684	26|23|19	NA|NA|NA	NA|NA|NA	NA|NA|NA	+|+|+	0	NA	NA	NA	NA	NA	NA	NA	NA	NA	NA	0.425514897	12522	4.42499260928935	-2.85707160849953	2.3516130671656
32652	chr3	-	ENSG00000144848.6	protein_coding,	protein_coding	0.0523079	0	88367	112256993	112280893	23901	protein_coding	KNOWN	ATG3	protein_coding	ATG3-005	112280893	3	12553	0.02615395	12553	1	0	NA	NA	NA	NA	NA	NA	NA	NA	NA	NA	3	359|244.5|46.5	5|4|4	0.115384615384615|0.173913043478261|0	0.153846153846154|0.173913043478261|0.210526315789474	0|0|0.0526315789473684	26|23|19	NA|NA|NA	NA|NA|NA	NA|NA|NA	+|+|+	0.429314137	12523	-5.25682733832889	-3.50605759670166	4.83729470304996
32653	chr3	+	ENSG00000138459.3	nonsense_mediated_decay,	protein_coding	26.0493	20.5255	88368	112280919	112303003	22085	protein_coding	KNOWN	SLC35A5	nonsense_mediated_decay	SLC35A5-003	112280919	3	12554	23.2874	12554	1	3	-385|-270.5|-72.5	5|4|4	0.115384615384615|0.173913043478261|0	0.153846153846154|0.173913043478261|0.210526315789474	0|0|0.0526315789473684	26|23|19	NA|NA|NA	NA|NA|NA	NA|NA|NA	+|+|+	0	NA	NA	NA	NA	NA	NA	NA	NA	NA	NA	0.426514697	12524	4.54147766889319	-3.04670644553124	2.3516130671656
32753	chr3	+	ENSG00000072858.6	retained_intron,	protein_coding	0.0523079	0.0543002	88475	113251402	113300722	49321	protein_coding	KNOWN	SIDT1	retained_intron	SIDT1-002	113251402	3	12578	0.05330405	12578	1	0	NA	NA	NA	NA	NA	NA	NA	NA	NA	NA	0	NA	NA	NA	NA	NA	NA	NA	NA	NA	NA	0.384923015	12548	-4.22961103778577	-4.9381879017792	1.90023733914016
32780	chr3	+	ENSG00000114573.4	nonsense_mediated_decay,protein_coding,	protein_coding	22.1262	32.743	88502	113465884	113528544	62661	protein_coding	KNOWN	ATP6V1A	nonsense_mediated_decay	ATP6V1A-002	113465884	3	12586	54.8692	12586	1	2	-1107|-20.5	4|2	0.192307692307692|0	0.153846153846154|0.0476190476190476	0.0384615384615385|0	26|21	7|NA	5|NA	2|NA	-|-	0	NA	NA	NA	NA	NA	NA	NA	NA	NA	NA	0.449310138	12556	5.77792463616906	-3.56972752052384	6.08851365103945
32788	chr3	+	ENSG00000178075.14	processed_transcript,	protein_coding	0.99385	2.06341	88510	113557721	113619892	62172	protein_coding	KNOWN	GRAMD1C	processed_transcript	GRAMD1C-010	113557721	3	12589	1.52863	12589	1	0	NA	NA	NA	NA	NA	NA	NA	NA	NA	NA	0	NA	NA	NA	NA	NA	NA	NA	NA	NA	NA	0.435712857	12559	0.612239249235104	-3.24854654636919	2.9601309609888
32871	chr3	-	ENSG00000181722.11	processed_transcript,	protein_coding	0.104616	0.543002	88595	114107893	114819139	711247	protein_coding	KNOWN	ZBTB20	processed_transcript	ZBTB20-008	114819139	3	12617	0.323809	12617	1	0	NA	NA	NA	NA	NA	NA	NA	NA	NA	NA	0	NA	NA	NA	NA	NA	NA	NA	NA	NA	NA	0.356328734	12587	-1.62678501018906	-5.53831218617798	1.94258805276145
32974	chr3	+	ENSG00000113845.5	nonsense_mediated_decay,	protein_coding	97.6065	172.023	88699	119217422	119242477	25056	protein_coding	KNOWN	C3orf1	nonsense_mediated_decay	C3orf1-005	119217422	3	12660	134.81475	12660	1	1	-1517	5	0.071428571	0	0.285714286	28	NA	NA	NA	-	1	297	4	0.192307692	0.115384615	0.192307692	26	5	4	5	-	0.422315537	12630	7.07483453931904	-2.07025141180774	5.19570766051341
33128	chr3	-	ENSG00000173230.10	nonsense_mediated_decay,	protein_coding	104.197	183.861	88861	121382948	121468569	85622	protein_coding	KNOWN	GOLGB1	nonsense_mediated_decay	GOLGB1-003	121468569	3	12716	144.029	12716	1	0	NA	NA	NA	NA	NA	NA	NA	NA	NA	NA	0	NA	NA	NA	NA	NA	NA	NA	NA	NA	NA	0.390721856	12686	7.17021551494149	-2.24456199918399	6.65386181299224
33134	chr3	-	ENSG00000173226.12	protein_coding,	protein_coding	34.7848	26.2813	88867	121514308	121553880	39573	protein_coding	KNOWN	IQCB1	protein_coding	IQCB1-005	121553880	3	12717	30.53305	12717	1	0	NA	NA	NA	NA	NA	NA	NA	NA	NA	NA	1	102	4	0.181818182	0.181818182	0	22	1	3	5	-	0.377724455	12687	4.93229980497233	-1.85559851693623	5.92601712513854
33180	chr3	-	ENSG00000196981.2	protein_coding,	protein_coding	2.40616	2.33491	88915	122130715	122134882	4168	protein_coding	KNOWN	WDR5B	protein_coding	WDR5B-001	122134882	3	12731	2.370535	12731	1	0	NA	NA	NA	NA	NA	NA	NA	NA	NA	NA	0	NA	NA	NA	NA	NA	NA	NA	NA	NA	NA	0.442911418	12701	1.24521269403611	-2.86545828606125	6.3890220108148
33187	chr3	-	ENSG00000114030.8	protein_coding,	protein_coding	81.6526	88.7266	88922	122172757	122233753	60997	protein_coding	KNOWN	KPNA1	protein_coding	KPNA1-008	122233753	3	12733	85.1896	12733	1	0	NA	NA	NA	NA	NA	NA	NA	NA	NA	NA	2	531.5|181	5|4	0.037037037037037|0.1	0.148148148148148|0.1	0.037037037037037|0	27|20	NA|NA	NA|NA	NA|NA	-|+	0.407718456	12703	6.41260541096948	-2.43036889043296	5.58511714120369
33193	chr3	+	ENSG00000163840.5	protein_coding,	protein_coding	0.313847	0.380102	88928	122283085	122294050	10966	protein_coding	KNOWN	DTX3L	protein_coding	DTX3L-001	122283085	3	12735	0.3469745	12735	1	1	-62	4	0.181818182	0.090909091	0	22	NA	NA	NA	-	3	77|164|1315.5	4|4|4	0.25|0.0454545454545455|0.2	0.208333333333333|0.227272727272727|0	0.0416666666666667|0.0454545454545455|0	24|22|15	4|NA|1	1|NA|1	7|NA|1	+|-|+	0.435912817	12705	-1.52709845535575	-2.60631581445104	5.53785347091612
33194	chr3	-	ENSG00000138496.10	protein_coding,protein_coding,protein_coding,	protein_coding	13.3908	15.8014	88929	122246865	122283089	36225	protein_coding	KNOWN	PARP9	protein_coding	PARP9-201	122283089	3	12736	43.7883	12736	1	3	-73|-160|-1311.5	4|4|4	0.25|0.0454545454545455|0.2	0.208333333333333|0.227272727272727|0	0.0416666666666667|0.0454545454545455|0	24|22|15	4|NA|1	1|NA|1	7|NA|1	+|-|+	1	66	4	0.181818182	0.090909091	0	22	NA	NA	NA	-	0.475304939	12706	5.45247353579057	-2.40875713629073	4.75576062780508
33197	chr3	+	ENSG00000163840.5	protein_coding,	protein_coding	3.2954	6.29883	88932	122283274	122290594	7321	protein_coding	KNOWN	DTX3L	protein_coding	DTX3L-002	122283274	3	12737	4.797115	12737	1	3	-251|-112|-25	4|4|4	0.181818181818182|0.25|0.0454545454545455	0.0909090909090909|0.208333333333333|0.227272727272727	0|0.0416666666666667|0.0454545454545455	22|24|22	NA|4|NA	NA|1|NA	NA|7|NA	-|+|-	1	1126.5	4	0.2	0	0	15	1	1	1	+	0.450309938	12707	2.26216702530989	-2.70164196355722	5.17155695435588
33207	chr3	+	ENSG00000173193.8	protein_coding,protein_coding,	protein_coding	28.2986	19.0594	88942	122399672	122439773	40102	protein_coding	KNOWN	PARP14	protein_coding	PARP14-201	122399672	3	12741	47.358	12741	1	0	NA	NA	NA	NA	NA	NA	NA	NA	NA	NA	3	263.5|380|712	4|4|4	0.103448275862069|0|0.107142857142857	0.0689655172413793|0.136363636363636|0.178571428571429	0.0689655172413793|0|0.142857142857143	29|22|28	NA|NA|NA	NA|NA|NA	NA|NA|NA	+|+|+	0.422115577	12711	5.56553624994611	-3.8843168425034	5.60872487268119
33234	chr3	+	ENSG00000065485.13	protein_coding,	protein_coding	48.8556	25.9012	88971	122785917	122880951	95035	protein_coding	KNOWN	PDIA5	protein_coding	PDIA5-001	122785917	3	12748	37.3784	12748	1	1	-416	4	0.192307692	0.076923077	0.115384615	26	5	5	4	+	3	41.5|156.5|1147.5	4|4|4	0.0588235294117647|0.0952380952380952|0.2	0.176470588235294|0.238095238095238|0.04	0|0.0476190476190476|0.16	17|21|25	1|2|NA	1|4|NA	3|2|NA	+|+|-	0.460507898	12718	5.22413291005206	-2.37169859312396	6.87157688773205
33261	chr3	-	ENSG00000206527.5	protein_coding,	protein_coding	0.0523079	0	89000	123219415	123303402	83988	protein_coding	KNOWN	PTPLB	protein_coding	PTPLB-005	123303402	3	12751	0.02615395	12751	1	2	-304.5|-571	4|7	0.0689655172413793|0.14	0.137931034482759|0.24	0.103448275862069|0	29|50	NA|NA	NA|NA	NA|NA	-|+	1	741	5	0.25	0.03125	0.09375	32	NA	NA	NA	+	0.48970206	12721	-5.25682733832889	-4.66134621286875	6.36774752235035
33264	chr3	+	ENSG00000239523.1	processed_transcript,processed_transcript,	lincRNA	2.40616	2.76931	89003	123304403	123348669	44267	lincRNA	NOVEL	RP11-202D20.1	processed_transcript	RP11-202D20.1-002	123304403	3	12752	5.17547	12752	1	3	-1742|-696.5|-430	5|4|7	0.25|0.0689655172413793|0.14	0.03125|0.137931034482759|0.24	0.09375|0.103448275862069|0	32|29|50	NA|NA|NA	NA|NA|NA	NA|NA|NA	+|-|+	0	NA	NA	NA	NA	NA	NA	NA	NA	NA	NA	0.457108578	12722	2.37168988403798	-4.68713039473039	3.7513293625143
33277	chr3	-	ENSG00000065534.13	protein_coding,	protein_coding	0.0523079	0	89016	123332952	123512688	179737	protein_coding	KNOWN	MYLK	protein_coding	MYLK-004	123512688	3	12755	0.02615395	12755	1	0	NA	NA	NA	NA	NA	NA	NA	NA	NA	NA	1	199	4	0.166666667	0.066666667	0.1	30	NA	NA	NA	-	0.422715457	12725	-5.25682733832889	-5.66434295099635	0.549862328870711
33295	chr3	-	ENSG00000175455.10	processed_transcript,	protein_coding	10.2	9.44824	89034	123616152	123680055	63904	protein_coding	KNOWN	CCDC14	processed_transcript	CCDC14-015	123680055	3	12758	9.82412	12758	1	0	NA	NA	NA	NA	NA	NA	NA	NA	NA	NA	1	111.5	4	0.161290323	0.064516129	0.161290323	31	NA	NA	NA	-	0.439112178	12728	3.29632818309689	-2.4095234502057	3.90911504283739
33325	chr3	+	ENSG00000160145.10	retained_intron,	protein_coding	0.0523079	0.1086	89070	124103566	124141739	38174	protein_coding	KNOWN	KALRN	retained_intron	KALRN-020	124103566	3	12763	0.08045395	12763	1	0	NA	NA	NA	NA	NA	NA	NA	NA	NA	NA	0	NA	NA	NA	NA	NA	NA	NA	NA	NA	NA	0.434513097	12733	-3.635692935942	-3.86948025443519	1.31170421107759
33341	chr3	+	ENSG00000114491.9	protein_coding,nonsense_mediated_decay,nonsense_mediated_decay,nonsense_mediated_decay,nonsense_mediated_decay,protein_coding,protein_coding,	protein_coding	25.9447	41.7026	89086	124449299	124463604	14306	protein_coding	KNOWN	UMPS	protein_coding	UMPS-201	124449299	3	12766	236.76555	12766	1	0	NA	NA	NA	NA	NA	NA	NA	NA	NA	NA	0	NA	NA	NA	NA	NA	NA	NA	NA	NA	NA	0.392721456	12736	7.88731537015128	-2.91791878153564	6.87862659157392
33344	chr3	+	ENSG00000114491.9	retained_intron,	protein_coding	0.104616	0	89089	124456978	124461512	4535	protein_coding	KNOWN	UMPS	retained_intron	UMPS-013	124456978	3	12768	0.052308	12768	1	0	NA	NA	NA	NA	NA	NA	NA	NA	NA	NA	0	NA	NA	NA	NA	NA	NA	NA	NA	NA	NA	0.379924015	12738	-4.25682458024902	-5.46638481448628	4.05077556577647
33368	chr3	-	ENSG00000221955.6	retained_intron,	protein_coding	0.104616	0.162901	89116	124826725	124829562	2838	protein_coding	KNOWN	SLC12A8	retained_intron	SLC12A8-008	124829562	3	12777	0.1337585	12777	1	0	NA	NA	NA	NA	NA	NA	NA	NA	NA	NA	1	312.5	4	0.034482759	0.068965517	0.172413793	29	7	1	4	-	0.445310938	12747	-2.9022975209945	-3.75793046418758	1.90840789052554
33381	chr3	-	ENSG00000221955.6	protein_coding,	protein_coding	7.37541	7.43913	89130	124802001	124931609	129609	protein_coding	KNOWN	SLC12A8	protein_coding	SLC12A8-004	124931609	3	12779	7.40727	12779	1	1	-182	6	0.236842105	0.078947368	0.078947368	38	NA	NA	NA	+	4	803|511|90|29.5	4|4|5|6	0.0454545454545455|0.15625|0.1|0.032258064516129	0.0909090909090909|0.09375|0.1|0.258064516129032	0.136363636363636|0.15625|0.15|0.032258064516129	22|32|40|31	NA|NA|NA|NA	NA|NA|NA|NA	NA|NA|NA|NA	-|+|-|-	0.456908618	12749	2.88894192537003	-3.69305190436733	3.79850118640555
33401	chr3	-	ENSG00000114520.6	nonsense_mediated_decay,protein_coding,	protein_coding	35.7263	23.8378	89150	125166555	125239025	72471	protein_coding	KNOWN	SNX4	nonsense_mediated_decay	SNX4-002	125239025	3	12790	59.5641	12790	1	0	NA	NA	NA	NA	NA	NA	NA	NA	NA	NA	2	415.5|224.5	4|10	0.2|0.0196078431372549	0.12|0.254901960784314	0|0.117647058823529	25|51	1|NA	3|NA	4|NA	-|-	0.479904019	12760	5.89637115784173	-2.52103434631094	6.77685599809181
[truncated: 3,063 more rows]
[truncated: 9 more columns]
