# Supplementary material for: Relationships between putative G-quadruplex-forming sequences, RecQ helicases, and transcription
Source: BMC Med Genet. 2015 Oct 8;16:91. doi: 10.1186/s12881-015-0236-4 (PMC4599794; doi:10.1186/s12881-015-0236-4)
Supplement: Additional file 19: — R code for implementing epigenetic modeling of gene expression and analyzing PQS transcriptional effects. Program written in R that takes Additional files 12, 13, 14, 15, 16, 17, 18 as inputs and trains a Bayesian linear regression model upon epigenomic data to predict gene expression levels. Models are then applied to gene sets not used for training, and the subsequent sorting of modeling prediction errors by PQS position is used to calculate PQS transcriptional effects. Also conducts statistical bootstrapping simulations to estimate the FDR for this analysis. (R 44 kb) [file 12881_2015_236_MOESM19_ESM.r]

## clear existing workspce
rm(list=ls())

## load packages
library(tgp)
library(stringr)
library(Hmisc)

# make sure that THERE IS ONLY ONE .csv FILE IN DIRECTORY!
files <- list.files(path = getwd(), pattern = "data_for_analysis.csv", all.files = FALSE,
                    full.names = FALSE, recursive = FALSE, ignore.case = TRUE,
                    include.dirs = FALSE)
## import dataset
import1 <- read.table(files[1], sep=",", header=TRUE)
import2 <- data.frame(lapply(import1, as.character), stringsAsFactors=FALSE, header=FALSE)
# find nearest.delta.up and nearest.delta.down and nearest.delta
for(i in 1: nrow(import2)){
  row <- import2[i,]
  delta.up <- row$delta.up
  strand.up <- row$strand.up
  delta.down <- row$delta.down
  strand.down <- row$strand.down
  delta.up.split <- strsplit(as.character(delta.up),"\\|")
  strand.up.split <- strsplit(as.character(strand.up),"\\|")
  # make data frame of delta and strand values for upstream PQS
  for(j in 1:length(delta.up.split[[1]])){
    # do this if first time through loop
    if(j == 1){
      u <- data.frame(as.numeric(delta.up.split[[1]][j]),strand.up.split[[1]][j])
    }
    if(j > 1){
      u <- rbind(u, data.frame(as.numeric(delta.up.split[[1]][j]),strand.up.split[[1]][j]))
    }
  }
  delta.down.split <- strsplit(as.character(delta.down),"\\|")
  strand.down.split <- strsplit(as.character(strand.down),"\\|")
  # make data frame of delta and strand values for downstream PQS
  for(j in 1:length(delta.down.split[[1]])){
    # do this if first time through loop
    if(j == 1){
      d <- data.frame(as.numeric(delta.down.split[[1]][j]),strand.down.split[[1]][j])
    }
    if(j > 1){
      d <- rbind(d, data.frame(as.numeric(delta.down.split[[1]][j]),strand.down.split[[1]][j]))
    }
  }
  # change colnames for dataframes
  colnames(u) <- colnames(d) <- c("delta","strand")
  # change factors to character designations
  u$strand <- as.character(u$strand)
  d$strand <- as.character(d$strand)
  # change strand designations to indicate template and non-template strands
  if(row$strand.x[1] == "+"){
    u$strand[u$strand == "+"] <- "nt"
    u$strand[u$strand == "-"] <- "t"
    d$strand[d$strand == "+"] <- "nt"
    d$strand[d$strand == "-"] <- "t"
  }
  if(row$strand.x[1] == "-"){
    u$strand[u$strand == "+"] <- "t"
    u$strand[u$strand == "-"] <- "nt"
    d$strand[d$strand == "+"] <- "t"
    d$strand[d$strand == "-"] <- "nt"
  }
  # rank "u" and "d" dataframes by abs(delta)
  if(nrow(u) > 1){
    rank.u <- u[with(u, order(-delta)), ]
  }
  if(nrow(d) > 1){
    rank.d <- d[with(d, order(delta)), ]
  }
  if(nrow(u) <= 1){
    rank.u <- u 
  }
  if(nrow(d) <= 1){
    rank.d <- d
  }
  nearest.up <- rank.u[1,]$delta
  strand.up <- rank.u[1,]$strand
  nearest.down <- rank.d[1,]$delta
  strand.down <- rank.d[1,]$strand
  if(is.na(nearest.up) == FALSE & is.na(nearest.down) == FALSE){
    if(abs(nearest.up) >= nearest.down){
      nearest <- nearest.down
      strand <- strand.down
    }
    if(abs(nearest.up) < nearest.down){
      nearest <- nearest.up
      strand <- strand.up
    }
  }
  if(is.na(nearest.up) == FALSE & is.na(nearest.down) == TRUE){
    nearest <- nearest.up
    strand <- strand.up
  }
  if(is.na(nearest.up) == TRUE & is.na(nearest.down) == FALSE){
    nearest <- nearest.down
    strand <- strand.down
  }
  if(is.na(nearest.up) == TRUE & is.na(nearest.down) == TRUE){
    nearest <- NA
    strand <- NA
  }
  if(i == 1){
    nearest.df <- data.frame(nearest, strand)
  }
  if(i > 1){
    nearest.df <- rbind(nearest.df, data.frame(nearest, strand))
  }
  print(i)
}
colnames(nearest.df) <- c("nearest","nearest.strand")
import <- cbind(import2, nearest.df)


no.quad <- import[with(import, (as.numeric(import$quad.num.up)+as.numeric(import$quad.num.down)) == 0), ]
quad <- import[with(import, (as.numeric(import$quad.num.up)+as.numeric(import$quad.num.down)) >= 1), ]
cq <- quad[,c(1,3,25,34,36,45,61,62)]
colnames(cq)[1] <- "tss"

## split 0.quad data into training and test sets
splitdf <- function(dat, seed=NULL) {
  if (!is.null(seed)) set.seed(seed)
  index <- 1:nrow(dat)
  trainindex <- sample(index, trunc(length(index)/2))
  trainset <- dat[trainindex, ]
  testset <- dat[-trainindex, ]
  list(trainset=trainset,testset=testset)
}

dat <- splitdf(no.quad, seed=13)
train <- dat$trainset
test1 <- dat$testset
# add test1 dataset back to quad dataset
test <- rbind(test1, quad)

## extract n X 1 matrix for "Y" for training
Z.train1 <- as.numeric(as.vector(train$log.exp))
Z.train2 <- Z.train1/sd(Z.train1)
Z.sd <- sd(Z.train1)
Z.train3 <- Z.train2-mean(Z.train2)
Z.mean <- mean(Z.train2)
Z.train <- as.matrix(Z.train3)

## extract n x d matrix for "X" for training 
l <- length(train)
train.list <- c(46,seq(from=49,to=59, by=1))
# scaletraining data so that distribution is centered on 0 and STDEV=1
names <- colnames(train)[train.list]
sd.out <- NULL
mean.out <- NULL
for(j in 1:12){
  data <- as.numeric(as.vector(train[,train.list[j]]))
  # adjust so that STDEV of data is 1
  scale1 <- data/sd(data)
  sd.out <- c(sd.out, sd(data))
  # adjust so that mean of data is 0
  scale2 <- scale1-mean(scale1)
  mean.out <- c(mean.out, mean(scale1))
  scale.df <- as.data.frame(scale2)
  if(j == 1){
    scale.out.df <- scale.df
  }
  if(j > 1){
    scale.out.df <- cbind(scale.out.df, scale.df)
  }
  print(j)
}
colnames(scale.out.df) <- names
X.df.train <- scale.out.df
X.train <- as.matrix(X.df.train)

improve <- FALSE
krige <- FALSE
Ds2x <- FALSE
trace <- FALSE
zcov <- FALSE

export.ls <- list()
get.rmse <- list()
get.quantile <- list()
get.quantile.div.pe <- list()
select <- test
# scale the input datasets so that mean is 0 and STDEV is 1
for(j in 1:12){
  data <- as.numeric(as.vector(select[,train.list[j]]))
  # adjust so that STDEV of data is 1
  scale1 <- data/sd(data)
  sd.out <- c(sd.out, sd(data))
  # adjust so that mean of data is 0
  scale2 <- scale1-mean(scale1)
  mean.out <- c(mean.out, mean(scale1))
  scale.df <- as.data.frame(scale2)
  if(j == 1){
    scale.out.df <- scale.df
  }
  if(j > 1){
    scale.out.df <- cbind(scale.out.df, scale.df)
  }
  print(j)
}
colnames(scale.out.df) <- names
X.df.test <- scale.out.df
X.test <- as.matrix(X.df.test)
## extract n X 1 matrix for "Y" for test dataset
Z.test1 <- as.numeric(as.vector(select$log.exp))
Z.test2 <- Z.test1/Z.sd
Z.test3 <- Z.test2-Z.mean
Z.test <- as.matrix(Z.test3)

# Fitting -----------------------------------------------------------------

## Baysian linear regression
model1 <- blm(X.train, Z.train, XX = X.test, meanfn = "linear", bprior = "bflat",BTE = c(1000, 4000, 3), 
              R = 1, m0r1 = TRUE, itemps = NULL, pred.n = TRUE, krige = krige, 
              zcov = TRUE, Ds2x = Ds2x, improv = improve, sens.p = NULL, trace = trace, 
              verb = 1)

## Bayesian treed linear model
# model2 <- btlm(X.train, Z.train, XX = X.test, meanfn = "linear", bprior = "bflat",
# 	tree = c(0.5, 2), BTE = c(2000, 7000, 2), R = 1, m0r1 = TRUE,
# 	itemps = NULL, pred.n = TRUE, krige = krige, zcov = TRUE,
# 	Ds2x = Ds2x, improv = improve, sens.p = NULL, trace = trace, verb= 1)

# 
# ## Treed constant model
# model3 <- bcart(X.train, Z.train, XX = X.test, bprior = "bflat", tree = c(0.5, 2),
# 	BTE = c(2000, 7000, 2), R = 1, m0r1 = TRUE, itemps = NULL,
# 	pred.n = TRUE, krige = krige, zcov = TRUE, Ds2x = Ds2x,
# 	improv=improve, sens.p = NULL, trace = trace, verb = 1)
# 
# 
# ## Gaussian process regression
# model4 <- bgp(X.train, Z.train, XX = X.test, meanfn = "linear", bprior = "bflat",
# 	corr = "expsep", BTE = c(1000, 4000, 2), R = 1, m0r1 = TRUE,
# 	itemps = NULL, pred.n = TRUE, krige = krige, zcov = TRUE,
# 	Ds2x = Ds2x, improv = improve, sens.p = NULL, nu = 1.5,
# 	trace = trace, verb = 1)
# 
# ## Gaussian process with jumps to limiting linear model
# model5 <- bgpllm(X.train, Z.train, XX = X.test, meanfn = "linear", bprior = "bflat",
# 	corr = "expsep", gamma=c(10,0.2,0.7), BTE = c(1000, 4000, 2),
# 	R = 1, m0r1 = TRUE, itemps = NULL, pred.n = TRUE,
# 	krige = krige, zcov = TRUE, Ds2x = Ds2x, improv = improve,
# 	sens.p = NULL, nu = 1.5, trace = trace, verb = 1)
# 
# ## treed Gaussian process
# model6 <- btgp(X.train, Z.train, XX = X.test, meanfn = "linear", bprior = "bflat",
# 	corr = "expsep", tree = c(0.5, 2), BTE = c(2000, 7000, 2),
# 	R = 1, m0r1 = TRUE, linburn = FALSE, itemps = NULL,
# 	pred.n = TRUE, krige = krige, zcov = TRUE, Ds2x = Ds2x,
# 	improv = improve, sens.p = NULL, nu = 1.5, trace = trace,
# 	verb = 1)

# 
# ## treed Gaussian process with jumps to limiting linear model
# model7 <- btgpllm(X.train, Z.train, XX = X.test, meanfn = "linear", bprior = "bflat",
# 	corr = "expsep", tree = c(0.5, 2), gamma=c(10,0.2,0.7),
# 	BTE = c(2000, 7000, 2), R = 1, m0r1 = TRUE, linburn = FALSE,
# 	itemps = NULL, pred.n = TRUE, krige = krige, zcov = TRUE,
# 	Ds2x = Ds2x, improv = improve, sens.p = NULL, nu = 1.5,
# 	trace = trace, verb = 1)
# Analysis Loop -----------------------------------------------------------
model <- model1
## "zp"= predictions at X (input training locations)
zp.mean <- as.data.frame(model$Zp.mean)
zp.mean2 <- as.vector(zp.mean[,1])
zp.q <- as.vector(as.data.frame(model$Zp.q))
zp.q1 <- as.vector(as.data.frame(model$Zp.q1))
zp.q2 <- as.vector(as.data.frame(model$Zp.q2))
zp.pe <- as.vector(Z.train)-zp.mean2
## "zz"= predictions at XX (test dataset)
zz.mean <- as.data.frame(model$ZZ.mean)
zz.mean2 <- as.vector(zz.mean[,1])
zz.q <- as.vector(as.data.frame(model$ZZ.q))
zz.q1 <- as.vector(as.data.frame(model$ZZ.q1))
zz.q2 <- as.vector(as.data.frame(model$ZZ.q2))
zz.pe <- as.vector(Z.test)-zz.mean2
## export selected parameters from single fit run to .csv
export <- data.frame(Z.train, as.data.frame(zp.mean2), as.data.frame(zp.pe), zp.q, zp.q1, zp.q2)
export2 <- data.frame(Z.test, as.data.frame(zz.mean2), as.data.frame(zz.pe), zz.q, zz.q1, zz.q2)
export.ls[[i]] <- export2
file.name <- as.character("tgp_data.csv")

# plot experimental verses predicted expression values
pdf(file="fitting.pdf")
plot(export2[,2]*Z.sd, export2[,1]*Z.sd, type= "p",xlab= "Predicted Expression (log2)",
     ylab= "Measured Expression (log2)", 
     pch=16, xlim=c(-9,10), ylim=c(-9,13),cex.axis=1.5,cex.lab=1.5,font=2,font.lab=2)
p <- cor.test(export2[,1], export2[,2],
              alternative = c("two.sided", "less", "greater"),
              method = c("pearson", "kendall", "spearman"),
              exact = NULL, conf.level = 0.95, continuity = FALSE)
rmse <- sqrt(sum(zz.pe^2)/length(zz.pe))*Z.sd
par(font=2)
legend("topleft", legend= c(paste("Correlation=", round(p$estimate,2)),
                            paste("P-Value=",p$p.value),
                            paste("RMSE=",round(rmse,1))), bty="n",cex=1.5)
dev.off()

# export model hyperparameters
par1 <- model$trees
par <- par1[[1]][13:24]
x <- barplot(as.numeric(par),names.arg=NULL, 
             angle = 45,
             col = NULL, border = NULL,
             main = NULL, sub = NULL, ylab = NULL,
             xlim = NULL, ylim = NULL, xpd = TRUE,
             axes = TRUE, axisnames = TRUE,
             cex.axis = 1.3, cex.names = 0.8,cex.lab=1.3, 
             plot = FALSE, axis.lty = 0,las=3)
pdf("Regression Model Parameters.pdf")
barplot(as.numeric(par),names.arg=NULL, 
        angle = 45,
        col = NULL, border = NULL,
        main = NULL, sub = NULL, ylab = "Contribution to Model",
        xlim = NULL, ylim = c(-0.3,0.3), xpd = TRUE,
        axes = TRUE, axisnames = TRUE,
        cex.axis = 1.3, cex.names = 0.8,cex.lab=1.3, 
        plot = TRUE, axis.lty = 0,las=3,font.lab=2,font=2)
labs <- c("GC Fraction","DNAse I","H3K79me2","H2A.Z",
          "H3K4me3","H3K4me2","H4K20me1","H3K27ac","H3K36me3","H3K27me3","H3K9ac","H3K4me1")
text(cex=1.3, x=x-.9, y=-0.33, labs, xpd=TRUE, srt=45,cex.lab=1.5,font=2)
dev.off()

# write model paramters to file
write.table(par, file="model parameters.csv",sep=",",col.names=colnames(par),row.names=FALSE)
# make dataset containing input and output parameters
full.dat <- cbind(export2, test)
# split full dataset into TSS with at least 1 PQS within 1 kb of the TSS, and those with none
quad.only.dat <- full.dat[with(full.dat, is.na(nearest) == FALSE), ]
no.quad.dat <- full.dat[with(full.dat, is.na(nearest) == TRUE), ]
# write datasets to file for future reference
write.table(full.dat, file = "full_test_dataset.csv", sep=",",row.names = FALSE,
            col.names = colnames(full.dat))
write.table(quad.only.dat, file = "quad_only_test_dataset.csv", sep=",",row.names = FALSE,
            col.names = colnames(quad.only.dat))
write.table(no.quad.dat, file = "no.quad_test_dataset.csv", sep=",",row.names = FALSE,
            col.names = colnames(no.quad.dat))
# create histograms showing the prediction error for each of these datasets
no.quad.h <- hist(no.quad.dat$zz.pe*Z.sd,breaks=seq(from=-40,to=40,by=0.2),plot=FALSE)
quad.h <- hist(quad.only.dat$zz.pe*Z.sd,breaks=seq(from=-40,to=40,by=0.2),plot=FALSE)
# calculate means and STDEV for these distributions
no.quad.m <- mean(no.quad.dat$zz.pe)*Z.sd
no.quad.sd <- sd(no.quad.dat$zz.pe)*Z.sd
quad.m <- mean(quad.only.dat$zz.pe)*Z.sd
quad.sd <- sd(quad.only.dat$zz.pe)*Z.sd
# calculate RMSE for the predictions
rmse.no.quad <- sqrt(sum((no.quad.dat$zz.mean2-no.quad.dat$Z.test)^2)/nrow(no.quad.dat))*Z.sd
rmse.quad <- sqrt(sum((quad.only.dat$zz.mean2-quad.only.dat$Z.test)^2)/nrow(quad.only.dat))*Z.sd

pdf("PE histograms.pdf")
par(mfrow=c(2,1))
c <- 1.5
c2 <- 1.5
c3 <- 1.5
plot(no.quad.h, xlab="Prediction Error (log2)", main="Prediction Errors: TSS Near No PQS",xlim=c(-10,10),col="gray", 
     cex.axis=c,cex.lab=c,cex.main=c3,font.lab=2,font.main=2,font=2)
par(font=2)
legend("topleft", legend=c(paste("Mean=",round(no.quad.m,2)),
                           paste("STDEV=",round(no.quad.sd,1)),
                           paste("RMSE=",round(rmse.no.quad,1))), bty="n",cex=c2)
plot(quad.h, xlab="Prediction Error (log2)", main="Prediction Errors: TSS Near at Least One PQS",xlim=c(-10,10),col="gray",
     cex.axis=c,cex.lab=c,cex.main=c3,font.lab=2,font.main=2,font=2)
par(font=2)
legend("topleft", legend=c(paste("Mean=",round(quad.m,2)),
                           paste("STDEV=",round(quad.sd,1)),
                           paste("RMSE=",round(rmse.quad,1))), bty="n",cex=c2)
dev.off()
par(mfrow=c(1,1))

# extract zero quad test dataset for calculating prediction error adjustment
pe <- (no.quad.dat$Z.test-no.quad.dat$zz.mean2)
pe.adjust <- pe-mean(pe)

# plot PE dataset
dat1 <- quad.only.dat[with(quad.only.dat, abs(nearest) < 2000), ]
dat <- dat1[with(dat1, (as.numeric(quad.num.up)+as.numeric(quad.num.down)) > 0), ]
# Y is the prediction error for the selected dataset "dat" minus the pe adjustment 
# calculated for the zero.quad data
Y <- ((dat$Z.test-dat$zz.mean2)-mean(pe))*Z.sd
X <- dat$nearest
pdf(file="Raw_PE_Dataset.pdf")
plot(X,Y, type="p", pch=16, cex=0.6,ylab="Prediction Error (log2)", 
     xlab="Distance Downstream of TSS (bp)",cex.axis=1.3,cex.lab=1.3)
abline(h=0)
dev.off()


#############################################################################################################
# map of quadruplex regulatory inflection points affecting gene expression - analyze template and non-template strands together
width <- 200
by=10
map.points <- seq(from=-2000+width/2, to=2000-width/2, by=by)
min.p.out <- NULL
ctl.p.out.out <- NULL
# generate dataframe of zero.quad PE and assign a "1" classifier
ctlY <- data.frame(pe.adjust, rep(1,length(pe.adjust)))
colnames(ctlY) <- c("prediction.error","classifier")
for(j in 1:100){
  print("loop number=")
  print(j)
  p2.out <- NULL
  pe.out <- NULL
  ctl.p.out <- NULL
  # generate control dataset (for judging statistical significance)
  ctl.dat <- quad.only.dat
  # replace the PE value in ctl.dat with randomly picked PE values from the no.quad dataset
  ctl.dat$zz.pe <- sample(pe.adjust, nrow(ctl.dat), replace=TRUE)
  # loop through the PQS bins specified above
  for(i in map.points){
    # pick portion of dataset within desired bin
    dat1 <- quad.only.dat[with(quad.only.dat, abs(nearest-i) < width/2), ]
    dat <- dat1[with(dat1, (as.numeric(quad.num.up)+as.numeric(quad.num.down)) > 0), ]
    # Y is the prediction error for the selected dataset "dat" minus the pe adjustment calculated for the zero.quad data
    Y <- (dat$Z.test-dat$zz.mean2)-mean(pe)
    # export prediction errors
    pe.out <- c(pe.out, mean(Y))
    # 1 way ANOVA comparing PE in this bin to the PE of the no.quad dataset
    testY <- data.frame(Y, rep(2, length(Y)))
    colnames(testY) <- c("prediction.error","classifier")
    anova.df <- rbind(ctlY, testY)
    p2 <- oneway.test(prediction.error ~ classifier, data=anova.df)
    p2.out <- c(p2.out, p2$p.value)
    # control sample of the same size as dat
    dat2 <- ctl.dat[with(ctl.dat, abs(nearest-i) < width/2), ]
    Y2 <- dat2$zz.pe
    ctl.sampleY <- data.frame(Y2, rep(2, length(Y2)))
    colnames(ctl.sampleY) <- c("prediction.error","classifier")
    anova.ctl.df <- rbind(ctlY, ctl.sampleY)
    ctl.p <- oneway.test(prediction.error ~ classifier, data=anova.ctl.df)
    ctl.p.out <- c(ctl.p.out, ctl.p$p.value)
    #print(i)
  }
  print(min(ctl.p.out))
  plot(map.points, ctl.p.out, log="y",ylim=c(1E-5,1))
  points(map.points, p2.out, pch=4)
  abline(h=0.01)
  min.p.out <- c(min.p.out, min(ctl.p.out))
  ctl.p.out.out <- c(ctl.p.out.out, ctl.p.out)
}
h <- hist(ctl.p.out.out, breaks=seq(from=0, to=1, by=0.01), plot=FALSE)
# plot histogram of min p values
plot(h$mids,h$counts, xlim=c(0,0.2),type="l")
# calculate p-value threshold for 1% chance of a p-value being randomly below this value
fdr.thresh <- 0.01
fdr1 <- sort(ctl.p.out.out, decreasing=FALSE)
fdr.coord <- floor(length(fdr1)*fdr.thresh)
# p.cut is the p-value threshold, below which there is a 1% chance of a a point in a 
# randomly-sampled dataset achieving significance 
p.cut <- fdr1[fdr.coord]
print(p.cut)
# calculate # of discoveries in test dataset
discoveries <- p2.out[p2.out <= p.cut]
disc.rate <- length(discoveries)/length(p2.out)
# calculate FDR (proportion of discoveries that are likely "false")
fdr <- fdr.thresh/disc.rate

# export FDR and threshold P-Value to file for future use
sink("FDR_thresh-strand aggregates.txt")
print("FD fraction of data points=")
print(fdr.thresh)
print("threshold p-value for specified FDR=")
print(p.cut)
print("number of false discoveries=")
print(length(map.points)*fdr.thresh)
print("number of discoveries in test dataset=")
print(length(discoveries))
print("discovery fraction=")
print(disc.rate)
print("FDR=")
print(fdr)
sink()

# calculate subset of map.points for which the p-value is below the specified threshold for FDR=0.01
# goal is to plot shaded areas on PE plot where data is statistically significant
sig1.df <- data.frame(seq(from=1, to=length(map.points), by=1),map.points, pe.out, p2.out)
# keep only entries below the significance threshold
sig2.df <- sig1.df[with(sig1.df, p2.out <= p.cut),]
colnames(sig2.df) <- c("number","map.points","pe.out","p2.out")
# identify continuous regions (plot each continuous region separately)
cont.start <- NULL
for(i in 1:nrow(sig2.df)){
  if(i ==1){
    sig.start <- sig2.df[i,]$number
    cont.start <- i
    sig.run <- sig.start
  }
  if(i > 1){
    num <- sig2.df[i,]$number    
    # do this if the row is the beginning of a new run
    if(num != sig.run+1){
      sig.start <- sig2.df[i,]$number
      cont.start <- c(cont.start,i)
      sig.run <- sig.start
    }
    # do this if the row is part of a continuous run
    if(num == sig.run+1){
      sig.run <- sig2.df[i,]$number
    }
  }
  print(i)
}
# split sig2.df into continuous regions
regions <- list()
for(i in 1:length(cont.start)){
  if(i < length(cont.start)){
    df <- sig2.df[(cont.start[i]:(cont.start[i+1]-1)),]
    regions[i][[1]] <- df
  }
  if(i == length(cont.start)){
    df <- sig2.df[(cont.start[i]:nrow(sig2.df)),]
    regions[i][[1]] <- df
  }
}
# define series of x and y coordinates for plotting shaded regions
cord.xl <- list()
cord.yl <- list()
for(i in 1:length(regions)){
  df <- regions[i][[1]]
  # do this if the df does not start at the leftmost moundary of the map or end at the rightmost boundary of the map
  if(df[1,]$map.points != -2000+width/2 & df[nrow(df),]$map.points != 2000-width/2){
    min.x <- as.numeric(df[1,]$map.points)-by/2
    max.x <- as.numeric(df[nrow(df),]$map.points)+by/2
    cord.x <- c(min.x,min.x,as.numeric(df$map.points),max.x,max.x)
    cord.xl[i][[1]] <- cord.x
    low.outside <- as.numeric(sig1.df[with(sig1.df, map.points == (min.x-by/2)),]$pe.out)
    high.outside <- as.numeric(sig1.df[with(sig1.df, map.points == (max.x+by/2)),]$pe.out)
    cord.y <- c(0,mean(c(low.outside,as.numeric(df[1,]$pe.out))),as.numeric(df$pe.out),mean(c(high.outside,as.numeric(df[nrow(df),]$pe.out))),0)
    cord.yl[i][[1]] <- cord.y
  }
  # do this if the region if touching the lefmost boundary of the map
  if(df[1,]$map.points == -2000+width/2){
    min.x <- as.numeric(df[1,]$map.points)
    max.x <- as.numeric(df[nrow(df),]$map.points)+by/2
    cord.x <- c(min.x,as.numeric(df$map.points),max.x,max.x)
    cord.xl[i][[1]] <- cord.x
    low.outside <- as.numeric(sig1.df[with(sig1.df, map.points == (min.x-by/2)),]$pe.out)
    high.outside <- as.numeric(sig1.df[with(sig1.df, map.points == (max.x+by/2)),]$pe.out)
    cord.y <- c(0,as.numeric(df$pe.out),mean(c(high.outside,as.numeric(df[nrow(df),]$pe.out))),0)
    cord.yl[i][[1]] <- cord.y
  }
  # do this if the region is touching the rightmost boundary of the map
  if(df[nrow(df),]$map.points == 2000-width/2){
    min.x <- as.numeric(df[1,]$map.points)-by/2
    max.x <- as.numeric(df[nrow(df),]$map.points)
    cord.x <- c(min.x,min.x,as.numeric(df$map.points),max.x)
    cord.xl[i][[1]] <- cord.x
    low.outside <- as.numeric(sig1.df[with(sig1.df, map.points == (min.x-by/2)),]$pe.out)
    high.outside <- as.numeric(sig1.df[with(sig1.df, map.points == (max.x+by/2)),]$pe.out)
    cord.y <- c(0,mean(c(low.outside,as.numeric(df[1,]$pe.out))),as.numeric(df$pe.out),0)
    cord.yl[i][[1]] <- cord.y
  }
}

df.export <- data.frame(map.points, pe.out*Z.sd, p2.out)
write.table(df.export, file="PE mapping (strand aggregate).csv",sep=",",col.names=colnames(df.export),row.names=FALSE)


cq2 <- quad.only.dat[,c(7,9,31,40,42,51,67,68)]
colnames(cq2) <- c("tss","tss.s","delta.up","strand.up","delta.down","strand.down","nearest","nearest.s")
#############################################################################################################
# analyze + and - strands SEPARATELY!!!!!
width <- 200
by=10
plus <- quad.only.dat[with(quad.only.dat, nearest.strand == "t"), ]
minus <- quad.only.dat[with(quad.only.dat, nearest.strand == "nt"), ]
map.points <- seq(from=-2000+width/2, to=2000-width/2, by=by)
min.p.plus.out <- NULL
min.p.minus.out <- NULL
ctl.p.plus.out.out <- NULL
ctl.p.minus.out.out <- NULL
# generate dataframe of zero.quad PE and assign a "1" classifier
ctlY <- data.frame(pe.adjust, rep(1,length(pe.adjust)))
colnames(ctlY) <- c("prediction.error","classifier")
# i=1 for plus strand analysis; i=2 for minus strand analysis
for(i in 1:2){
  # run 100 simulations for calculating p-value threshold for FDR=0.01
  for(j in 1:100){
    if(i ==1){
      ctl.plus.dat <- plus
      ctl.plus.dat$zz.pe <- sample(pe.adjust, nrow(ctl.plus.dat), replace=TRUE)
      p.plus.out <- NULL
      p.plus.ctl.out <- NULL
      pe.plus.out <- NULL
    }
    if(i == 2){
      ctl.minus.dat <- minus
      ctl.minus.dat$zz.pe <- sample(pe.adjust, nrow(ctl.minus.dat), replace=TRUE)
      p.minus.out <- NULL
      p.minus.ctl.out <- NULL
      pe.minus.out <- NULL
    }
    # calcualte p-value and PE along the TSS map
    for(k in map.points){
      if(i == 1){
        dat1 <- plus[with(plus, abs(nearest-k) < width/2), ]
        dat <- dat1[with(dat1, (as.numeric(quad.num.up)+as.numeric(quad.num.down)) > 0), ]
        Y <- (dat$Z.test-dat$zz.mean2)-mean(pe)
        pe.plus.out <- c(pe.plus.out, mean(Y, na.rm=TRUE))
        testY <- data.frame(Y, rep(2, length(Y)))
        colnames(testY) <- c("prediction.error","classifier")
        anova.df <- rbind(ctlY, testY)
        p <- oneway.test(prediction.error ~ classifier, data=anova.df)
        p.plus.out <- c(p.plus.out, p$p.value)
        # control sample of the same size as dat
        dat2 <- ctl.plus.dat[with(ctl.plus.dat, abs(nearest-k) < width/2), ]
        Y2 <- dat2$zz.pe
        ctl.sampleY <- data.frame(Y2, rep(2, length(Y2)))
        colnames(ctl.sampleY) <- c("prediction.error","classifier")
        anova.ctl.df <- rbind(ctlY, ctl.sampleY)
        ctl.p.plus <- oneway.test(prediction.error ~ classifier, data=anova.ctl.df)
        p.plus.ctl.out <- c(p.plus.ctl.out, ctl.p.plus$p.value)
      }
      if(i == 2){
        dat1 <- minus[with(minus, abs(nearest-k) < width/2), ]
        # set number of PQS per gene that is acceptable for inclusion
        dat <- dat1[with(dat1, (as.numeric(quad.num.up)+as.numeric(quad.num.down)) > 0), ]
        Y <- (dat$Z.test-dat$zz.mean2)-mean(pe)
        pe.minus.out <- c(pe.minus.out, mean(Y, na.rm=TRUE))
        testY <- data.frame(Y, rep(2, length(Y)))
        colnames(testY) <- c("prediction.error","classifier")
        anova.df <- rbind(ctlY, testY)
        p <- oneway.test(prediction.error ~ classifier, data=anova.df)
        p.minus.out <- c(p.minus.out, p$p.value)
        # control sample of the same size as dat
        dat2 <- ctl.minus.dat[with(ctl.minus.dat, abs(nearest-k) < width/2), ]
        Y2 <- dat2$zz.pe
        ctl.sampleY <- data.frame(Y2, rep(2, length(Y2)))
        colnames(ctl.sampleY) <- c("prediction.error","classifier")
        anova.ctl.df <- rbind(ctlY, ctl.sampleY)
        ctl.p.minus <- oneway.test(prediction.error ~ classifier, data=anova.ctl.df)
        p.minus.ctl.out <- c(p.minus.ctl.out, ctl.p.minus$p.value)
      }
    }
    print("strand=")
    print(i)
    print("simulation=")
    print(j)
    print("................................")
    if(i == 1){
      min.p.plus.out <- c(min.p.plus.out, min(p.plus.ctl.out))
      ctl.p.plus.out.out <- c(ctl.p.plus.out.out, p.plus.ctl.out)
      plot(map.points, p.plus.ctl.out, log="y",ylim=c(1E-5,1), main=c(paste("plus",j)))
      points(map.points, p.plus.out, pch=4)
    }
    if(i == 2){
      min.p.minus.out <- c(min.p.minus.out, min(p.minus.ctl.out))
      ctl.p.minus.out.out <- c(ctl.p.minus.out.out, p.minus.ctl.out)
      plot(map.points, p.minus.ctl.out, log="y",ylim=c(1E-5,1), main=c(paste("minus",j)))
      points(map.points, p.minus.out, pch=4)
    }
  } 
}
# calculate p-value threshold for FDR=0.01 (1% chance of a p-value in the random dataser being below this value)
fdr.thresh <- 0.01
fdr.plus1 <- sort(ctl.p.plus.out.out, decreasing=FALSE)
fdr.minus1 <- sort(ctl.p.minus.out.out, decreasing=FALSE)
fdr.plus.coord <- floor(length(fdr.plus1)*fdr.thresh)
fdr.minus.coord <- floor(length(fdr.minus1)*fdr.thresh)
# p.cut is the p-value threshold, below which there is a 1% chance of a a point in a 
# randomly-sampled dataset achieving significance ... so 1% of the points that achieve signifance
# in the test dataset are "false positives"
p.plus.cut <- fdr.plus1[fdr.plus.coord]
p.minus.cut <- fdr.minus1[fdr.minus.coord]
print(p.plus.cut)
print(p.minus.cut)
# calculate # of discoveries in test dataset
discoveries.plus <- p.plus.out[p.plus.out <= p.plus.cut]
disc.rate.plus <- length(discoveries.plus)/length(p.plus.out)
discoveries.minus <- p.minus.out[p.minus.out <= p.minus.cut]
disc.rate.minus <- length(discoveries.minus)/length(p.minus.out)
# calculate FDR (proportion of discoveries that are likely "false")
fdr.plus <- fdr.thresh/disc.rate.plus
fdr.minus <- fdr.thresh/disc.rate.minus

# export FDR and threshold P-Value to file for future use
sink("FDR_thresh-separate strands.txt")
print("FD fraction of data points=")
print(fdr.thresh)
print("threshold p-value for specified FDR (+ strand)=")
print(p.plus.cut)
print("number of false discoveries (+ strand)=")
print(length(map.points)*fdr.thresh)
print("number of discoveries in test dataset (+ strand)=")
print(length(discoveries.plus))
print("discovery fraction (+ strand)=")
print(disc.rate.plus)
print("FDR (+ strand)=")
print(fdr.plus)
print("")
print("FD fraction of data points (- strand)=")
print(fdr.thresh)
print("threshold p-value for specified FDR (- strand)=")
print(p.minus.cut)
print("number of false discoveries (- strand)=")
print(length(map.points)*fdr.thresh)
print("number of discoveries in test dataset (- strand)=")
print(length(discoveries.minus))
print("discovery fraction (- strand)=")
print(disc.rate.minus)
print("FDR (- strand)=")
print(fdr.minus)
sink()

# calculate subset of map.points for which the p-value is below the specified threshold for p-value
# goal is to plot shaded areas on PE plot where data is statistically significant
sig1.plus.df <- data.frame(seq(from=1, to=length(map.points), by=1),map.points, pe.plus.out, p.plus.out)
sig1.minus.df <- data.frame(seq(from=1, to=length(map.points), by=1),map.points, pe.minus.out, p.minus.out)
# keep only entries below the significance threshold
sig2.plus.df <- sig1.plus.df[with(sig1.plus.df, p.plus.out <= p.plus.cut),]
sig2.minus.df <- sig1.minus.df[with(sig1.minus.df, p.minus.out <= p.minus.cut),]
colnames(sig2.plus.df) <- colnames(sig2.minus.df) <- c("number","map.points","pe.out","p2.out")
# identify continuous regions (plot each continuous region separately)
cont.start.plus <- NULL
for(i in 1:nrow(sig2.plus.df)){
  if(i ==1){
    sig.start <- sig2.plus.df[i,]$number
    cont.start.plus <- i
    sig.run <- sig.start
  }
  if(i > 1){
    num <- sig2.plus.df[i,]$number    
    # do this if the row is the beginning of a new run
    if(num != sig.run+1){
      sig.start <- sig2.plus.df[i,]$number
      cont.start.plus <- c(cont.start.plus,i)
      sig.run <- sig.start
    }
    # do this if the row is part of a continuous run
    if(num == sig.run+1){
      sig.run <- sig2.plus.df[i,]$number
    }
  }
  print(i)
}
cont.start.minus <- NULL
for(i in 1:nrow(sig2.minus.df)){
  if(i ==1){
    sig.start <- sig2.minus.df[i,]$number
    cont.start.minus <- i
    sig.run <- sig.start
  }
  if(i > 1){
    num <- sig2.minus.df[i,]$number    
    # do this if the row is the beginning of a new run
    if(num != sig.run+1){
      sig.start <- sig2.minus.df[i,]$number
      cont.start.minus <- c(cont.start.minus,i)
      sig.run <- sig.start
    }
    # do this if the row is part of a continuous run
    if(num == sig.run+1){
      sig.run <- sig2.minus.df[i,]$number
    }
  }
  print(i)
}
# split sig2.df into continuous regions
regions.plus <- list()
for(i in 1:length(cont.start.plus)){
  if(i < length(cont.start.plus)){
    df <- sig2.plus.df[(cont.start.plus[i]:(cont.start.plus[i+1]-1)),]
    regions.plus[i][[1]] <- df
  }
  if(i == length(cont.start.plus)){
    df <- sig2.plus.df[(cont.start.plus[i]:nrow(sig2.plus.df)),]
    regions.plus[i][[1]] <- df
  }
}
regions.minus <- list()
for(i in 1:length(cont.start.minus)){
  if(i < length(cont.start.minus)){
    df <- sig2.minus.df[(cont.start.minus[i]:(cont.start.minus[i+1]-1)),]
    regions.minus[i][[1]] <- df
  }
  if(i == length(cont.start.minus)){
    df <- sig2.minus.df[(cont.start.minus[i]:nrow(sig2.minus.df)),]
    regions.minus[i][[1]] <- df
  }
}
# define series of x and y coordinates for plotting shaded regions
cord.xl.plus <- list()
cord.yl.plus <- list()
cord.xl.minus <- list()
cord.yl.minus <- list()
for(i in 1:length(regions.plus)){
  df <- regions.plus[i][[1]]
  # do this if the df does not start at the leftmost moundary of the map or end at the rightmost boundary of the map
  if(df[1,]$map.points != -2000+width/2 & df[nrow(df),]$map.points != 2000-width/2){
    min.x <- as.numeric(df[1,]$map.points)-by/2
    max.x <- as.numeric(df[nrow(df),]$map.points)+by/2
    cord.x <- c(min.x,min.x,as.numeric(df$map.points),max.x,max.x)
    cord.xl.plus[i][[1]] <- cord.x
    low.outside <- as.numeric(sig1.plus.df[with(sig1.plus.df, map.points == (min.x-by/2)),]$pe.out)
    high.outside <- as.numeric(sig1.plus.df[with(sig1.plus.df, map.points == (max.x+by/2)),]$pe.out)
    cord.y <- c(0,mean(c(low.outside,as.numeric(df[1,]$pe.out))),as.numeric(df$pe.out),mean(c(high.outside,as.numeric(df[nrow(df),]$pe.out))),0)
    cord.yl.plus[i][[1]] <- cord.y
  }
  # do this if the region if touching the lefmost boundary of the map
  if(df[1,]$map.points == -2000+width/2){
    min.x <- as.numeric(df[1,]$map.points)
    max.x <- as.numeric(df[nrow(df),]$map.points)+by/2
    cord.x <- c(min.x,as.numeric(df$map.points),max.x,max.x)
    cord.xl.plus[i][[1]] <- cord.x
    low.outside <- as.numeric(sig1.plus.df[with(sig1.plus.df, map.points == (min.x-by/2)),]$pe.out)
    high.outside <- as.numeric(sig1.plus.df[with(sig1.plus.df, map.points == (max.x+by/2)),]$pe.out)
    cord.y <- c(0,as.numeric(df$pe.out),mean(c(high.outside,as.numeric(df[nrow(df),]$pe.out))),0)
    cord.yl.plus[i][[1]] <- cord.y
  }
  # do this if the region is touching the rightmost boundary of the map
  if(df[nrow(df),]$map.points == 2000-width/2){
    min.x <- as.numeric(df[1,]$map.points)-by/2
    max.x <- as.numeric(df[nrow(df),]$map.points)
    cord.x <- c(min.x,min.x,as.numeric(df$map.points),max.x)
    cord.xl.plus[i][[1]] <- cord.x
    low.outside <- as.numeric(sig1.plus.df[with(sig1.plus.df, map.points == (min.x-by/2)),]$pe.out)
    high.outside <- as.numeric(sig1.plus.df[with(sig1.plus.df, map.points == (max.x+by/2)),]$pe.out)
    cord.y <- c(0,mean(c(low.outside,as.numeric(df[1,]$pe.out))),as.numeric(df$pe.out),0)
    cord.yl.plus[i][[1]] <- cord.y
  }
}
for(i in 1:length(regions.minus)){
  df <- regions.minus[i][[1]]
  # do this if the df does not start at the leftmost moundary of the map or end at the rightmost boundary of the map
  if(df[1,]$map.points != -2000+width/2 & df[nrow(df),]$map.points != 2000-width/2){
    min.x <- as.numeric(df[1,]$map.points)-by/2
    max.x <- as.numeric(df[nrow(df),]$map.points)+by/2
    cord.x <- c(min.x,min.x,as.numeric(df$map.points),max.x,max.x)
    cord.xl.minus[i][[1]] <- cord.x
    low.outside <- as.numeric(sig1.minus.df[with(sig1.minus.df, map.points == (min.x-by/2)),]$pe.out)
    high.outside <- as.numeric(sig1.minus.df[with(sig1.minus.df, map.points == (max.x+by/2)),]$pe.out)
    cord.y <- c(0,mean(c(low.outside,as.numeric(df[1,]$pe.out))),as.numeric(df$pe.out),mean(c(high.outside,as.numeric(df[nrow(df),]$pe.out))),0)
    cord.yl.minus[i][[1]] <- cord.y
  }
  # do this if the region if touching the lefmost boundary of the map
  if(df[1,]$map.points == -2000+width/2){
    min.x <- as.numeric(df[1,]$map.points)
    max.x <- as.numeric(df[nrow(df),]$map.points)+by/2
    cord.x <- c(min.x,as.numeric(df$map.points),max.x,max.x)
    cord.xl.minus[i][[1]] <- cord.x
    low.outside <- as.numeric(sig1.minus.df[with(sig1.minus.df, map.points == (min.x-by/2)),]$pe.out)
    high.outside <- as.numeric(sig1.minus.df[with(sig1.minus.df, map.points == (max.x+by/2)),]$pe.out)
    cord.y <- c(0,as.numeric(df$pe.out),mean(c(high.outside,as.numeric(df[nrow(df),]$pe.out))),0)
    cord.yl.minus[i][[1]] <- cord.y
  }
  # do this if the region is touching the rightmost boundary of the map
  if(df[nrow(df),]$map.points == 2000-width/2){
    min.x <- as.numeric(df[1,]$map.points)-by/2
    max.x <- as.numeric(df[nrow(df),]$map.points)
    cord.x <- c(min.x,min.x,as.numeric(df$map.points),max.x)
    cord.xl.minus[i][[1]] <- cord.x
    low.outside <- as.numeric(sig1.minus.df[with(sig1.minus.df, map.points == (min.x-by/2)),]$pe.out)
    high.outside <- as.numeric(sig1.minus.df[with(sig1.minus.df, map.points == (max.x+by/2)),]$pe.out)
    cord.y <- c(0,mean(c(low.outside,as.numeric(df[1,]$pe.out))),as.numeric(df$pe.out),0)
    cord.yl.minus[i][[1]] <- cord.y
  }
}


df.export <- data.frame(map.points, pe.plus.out*Z.sd, p.plus.out, pe.minus.out*Z.sd, p.minus.out)
colnames(df.export) <- c("points","plus.pe","plus.p","minus.pe","minus.p")
write.table(df.export, file="PE mapping (separate strands).csv",sep=",",col.names=colnames(df.export),row.names=FALSE)

sink("dataset stats.txt")
print("nrow(quad)")
print(nrow(quad))
print("nrow(no.quad)")
print(nrow(no.quad))
print("nrow(plus)")
print(nrow(plus))
print("nrow(minus)")
print(nrow(minus))
sink()


###########
# massive plot of all six figures

pdf("Running_PE (collective).pdf")
par(mfcol=c(2,3))
# mar: margins- bottom, left, top, right; oma: c(bottom, left, top) size of the outer margins in lines of text
par(mar = c(0, 0, 4, 0), oma = c(4, 8, 4, 1))
# tcl: length of tick marks as a fraction of the height ofa line of text, defaults to -0.5
par(tcl = -0.25)
# mgp: margin line for axis title, axis labels, and axis lines (default c(3,1,0)
par(mgp = c(3, 1, 0))
clegend <- 1.2
cmain <- 1.8
clabel <- 1
caxis <- 1.2
fline <- "azure3"
vline <- 1
bcol <- "white"
####################################################################################################################
### plot the strand aggregate data
plot(map.points,p2.out, type="l",log="y",lty=1,lwd=2,main="Both Strands",
     ylab="P-Value",xlab="Distance Downstream of TSS (bp)",xaxt="n",yaxt="n",cex.axis=caxis,cex.lab=clabel,
     font=2,font.main=2,font.lab=2,cex.main=cmain,ylim=c(1E-6,1))
abline(v=seq(-2000,2000,200),col=fline,lwd=1)
axis(2, at=c(0.00001,0.0001,0.001,0.01,0.1,1),cex.axis=caxis,las=1,font=2)
abline(h=p.cut,lty=3, lwd=2)
abline(v=0,lty=1,lwd=vline)
par(font=2)
legend("bottomright",legend=c(paste("Threshold=",round(p.cut,3),"  ")),lty=3,lwd=2,cex=clegend,bg="white",box.col=bcol)
box(lwd=2)
par(mar = c(4, 0, 0, 0))
plot(map.points, pe.out*Z.sd, type="l",lty=1,lwd=2,main="",xlab="",
     ylab="Prediction Error (log2)",yaxt="n",xaxt="n",cex.axis=caxis,cex.lab=clabel,
     ylim=c(-3,1.5),font=2,font.main=2,font.lab=2,cex.main=cmain)
abline(v=seq(-2000,2000,200),col=fline,lwd=1)
for(i in 1:length(regions)){
  polygon(cord.xl[i][[1]],cord.yl[i][[1]]*Z.sd,col="black")
}
axis(2, at=c(-2.5,-2,-1.5,-1,-0.5,0,0.5,1,1.5),cex.axis=caxis,las=1,font=2)
axis(1, at=seq(from=-1600, to=1600, by=400),cex.axis=caxis,font=2,las=2)
abline(h=0,lty=1,lwd=2)
abline(v=0,lty=1,lwd=vline)
legend("bottomright",legend=c(paste("FDR=",round(fdr,3)," ")),cex=clegend,bty="n")
box(lwd=2)
#####################################################################################################################
## plot template strand data
par(mar = c(0, 0, 4, 0))
plot(map.points,p.plus.out, type="l",log="y",lty=1,lwd=2,main="TS",
     ylab="",xlab="",xaxt="n",yaxt="n",cex.axis=caxis,cex.lab=clabel,ylim=c(1E-6,1),
     font=2,font.lab=2,font.main=2,cex.main=cmain)
abline(v=seq(-2000,2000,200),col=fline,lwd=1)
par(font=2)
abline(h=p.plus.cut,lty=3, lwd=2)
abline(v=0,lty=1,lwd=vline)
legend("bottomright",legend=c(paste("Threshold=",round(p.plus.cut,3)," ")),lty=3,lwd=2,cex=clegend, bg="white",box.col=bcol)
box(lwd=2)
par(mar = c(4, 0, 0, 0))
plot(map.points, pe.plus.out*Z.sd, type="l",lty=1,lwd=2,main="",
     xlab="",ylab="",yaxt="n",xaxt="n",cex.axis=caxis,cex.lab=clabel,
     ylim=c(-3,1.5),font=2,font.lab=2,font.main=2,cex.main=cmain)
abline(v=seq(-2000,2000,200), col=fline,lwd=1)
for(i in 1:length(regions.plus)){
  polygon(cord.xl.plus[i][[1]],cord.yl.plus[i][[1]]*Z.sd,col="black")
}
axis(1, at=seq(from=-1600, to=1600, by=400),cex.axis=caxis,font=2,las=2)
abline(h=0,lty=1,lwd=2)
abline(v=0,lty=1,lwd=vline)
legend("bottomright",legend=c(paste("FDR=",round(fdr.plus,3)," ")),cex=clegend, bty="n")
box(lwd=2)
##################################################################################################################
################### now plot non-template strand
par(mar = c(0, 0, 4, 0))
plot(map.points,p.minus.out, type="l",log="y",lty=1,lwd=2,main="Non-TS",
     ylab="",xlab="",xaxt="n",yaxt="n",cex.axis=caxis,cex.lab=clabel,ylim=c(1E-6,1),
     font=2,font.lab=2,font.main=2,cex.main=cmain)
abline(v=seq(-2000,2000,200),col=fline,lwd=1)
par(font=2)
abline(h=p.minus.cut,lty=3, lwd=2)
abline(v=0,lty=1,lwd=vline)
legend("bottomright",legend=c(paste("Threshold=",round(p.minus.cut,3)," ")),lty=3,lwd=2,cex=clegend, bg="white", box.col=bcol)
box(lwd=2)
par(mar = c(4, 0, 0, 0))
plot(map.points, pe.minus.out*Z.sd, type="l",lty=1,lwd=2,main="",
     xlab="",ylab="",yaxt="n",xaxt="n",cex.axis=caxis,cex.lab=clabel,
     ylim=c(-3,1.5),font=2,font.lab=2,font.main=2,cex.main=cmain)
abline(v=seq(-2000,2000,200), col=fline,lwd=1)
for(i in 1:length(regions.minus)){
  polygon(cord.xl.minus[i][[1]],cord.yl.minus[i][[1]]*Z.sd,col="black")
}
axis(1, at=seq(from=-1600, to=1600, by=400),cex.axis=caxis,font=2,las=2)
abline(h=0,lty=1,lwd=2)
abline(v=0,lty=1,lwd=vline)
legend("bottomright",legend=c(paste("FDR=",round(fdr.minus,3)," ")),cex=clegend, bty="n")
box(lwd=2)
mtext("Distance Downstream of TSS (bp)", side = 1, line = 0, outer = TRUE, cex=1.3,padj=1)
mtext("         Prediction Error (log2)                P-Value", side = 2, line = 5, outer = TRUE, adj=0,cex=1.3)
dev.off()


###########
# massive plot, only four panels
pdf("Running_PE (collective, 4 panel).pdf")
par(mfcol=c(2,2))
# mar: margins- bottom, left, top, right; oma: c(bottom, left, top, right) size of the outer margins in lines of text
par(mar = c(0, 0, 4, 0), oma = c(11, 8, 11, 1))
# tcl: length of tick marks as a fraction of the height ofa line of text, defaults to -0.5
par(tcl = -0.25)
# mgp: margin line for axis title, axis labels, and axis lines (default c(3,1,0)
par(mgp = c(3, 1, 0))
clegend <- 1.2
cmain <- 1.8
clabel <- 1
caxis <- 1.2
fline <- "azure3"
vline <- 1
bcol <- 0
#####################################################################################################################
## plot template strand data
par(mar = c(0.5, 0, 4, 0))
plot(map.points,p.plus.out, type="l",log="y",lty=1,lwd=2,main="TS",
     ylab="",xlab="",xaxt="n",yaxt="n",cex.axis=caxis,cex.lab=clabel,ylim=c(1E-7,1),
     font=2,font.lab=2,font.main=2,cex.main=cmain)
abline(v=seq(-2000,2000,200),col=fline,lwd=1)
axis(2, at=c(0.000001,0.0001,0.01,1),cex.axis=caxis,las=1,font=2)
par(font=2)
abline(h=p.plus.cut,lty=3, lwd=2)
abline(v=0,lty=1,lwd=vline)
#legend("bottomright",legend=c(paste("Threshold=",round(p.plus.cut,3)," ")),lty=0,lwd=2,cex=clegend, bg=NULL,box.col=bcol)
box(lwd=2)
par(mar = c(4, 0, 0.5, 0))
plot(map.points, pe.plus.out*Z.sd, type="l",lty=1,lwd=2,main="",
     xlab="",ylab="",yaxt="n",xaxt="n",cex.axis=caxis,cex.lab=clabel,
     ylim=c(-2,1.5),font=2,font.lab=2,font.main=2,cex.main=cmain)
abline(v=seq(-2000,2000,200), col=fline,lwd=1)
for(i in 1:length(regions.plus)){
  polygon(cord.xl.plus[i][[1]],cord.yl.plus[i][[1]]*Z.sd,col="black")
}
axis(2, at=c(-2,-1,0,1,2),cex.axis=caxis,las=1,font=2)
axis(1, at=seq(from=-1600, to=1600, by=400),cex.axis=caxis,font=2,las=2)
abline(h=0,lty=1,lwd=1)
abline(v=0,lty=1,lwd=vline)
legend("bottomright",legend=c(paste("FDR=",round(fdr.plus,3)," ")),cex=clegend, bty="n")
box(lwd=2)
##################################################################################################################
################### now plot non-template strand
par(mar = c(0.5, 0, 4, 0))
plot(map.points,p.minus.out, type="l",log="y",lty=1,lwd=2,main="NTS",
     ylab="",xlab="",xaxt="n",yaxt="n",cex.axis=caxis,cex.lab=clabel,ylim=c(1E-7,1),
     font=2,font.lab=2,font.main=2,cex.main=cmain)
abline(v=seq(-2000,2000,200),col=fline,lwd=1)
par(font=2)
abline(h=p.minus.cut,lty=3, lwd=2)
abline(v=0,lty=1,lwd=vline)
#legend("bottomright",legend=c(paste("Threshold=",round(p.minus.cut,3)," ")),lty=0,lwd=2,cex=clegend, bg=NULL, box.col=bcol)
box(lwd=2)
par(mar = c(4, 0, 0.5, 0))
plot(map.points, pe.minus.out*Z.sd, type="l",lty=1,lwd=2,main="",
     xlab="",ylab="",yaxt="n",xaxt="n",cex.axis=caxis,cex.lab=clabel,
     ylim=c(-2,1.5),font=2,font.lab=2,font.main=2,cex.main=cmain)
abline(v=seq(-2000,2000,200), col=fline,lwd=1)
for(i in 1:length(regions.minus)){
  polygon(cord.xl.minus[i][[1]],cord.yl.minus[i][[1]]*Z.sd,col="black")
}
axis(1, at=seq(from=-1600, to=1600, by=400),cex.axis=caxis,font=2,las=2)
abline(h=0,lty=1,lwd=1)
abline(v=0,lty=1,lwd=vline)
legend("bottomright",legend=c(paste("FDR=",round(fdr.minus,3)," ")),cex=clegend, bty="n")
box(lwd=2)
mtext("Distance Downstream of TSS (bp)", side = 1, line = -1, outer = TRUE, cex=1.3,padj=1)
mtext("                             P-Value", side = 2, line = 4.5, outer = TRUE, adj=0,cex=1.3)
mtext("         Prediction
              Error", side = 2, line = 3, outer = TRUE, adj=0,cex=1.3)
dev.off()
