# Supplementary material for: Relationships between putative G-quadruplex-forming sequences, RecQ helicases, and transcription
Source: BMC Med Genet. 2015 Oct 8;16:91. doi: 10.1186/s12881-015-0236-4 (PMC4599794; doi:10.1186/s12881-015-0236-4)
Supplement: Additional file 20: — R code for PQS feature analysis in BS and WS via ANOVA. Program written in R that analyses promoter-proximal PQS motif length, loop lengths, and base fraction in differentially expressed genes in BS and WS and compares the result to the genomic distribution. Takes Additional file 1 an Additional file 4 as input. (R 78 kb) [file 12881_2015_236_MOESM20_ESM.r]

rm(list=ls())

quad <- read.table("all_PQS_and_TSS_mappings.csv", sep=",",header=TRUE,stringsAsFactors=FALSE)
colnames(quad)[11:19] <- c("stacks","fa","fc","ft","ng","length2","l1","l2","l3")

# import differential gene expression dataset for BS or WS 
bdat <- read.table(".csv", sep=",", header=TRUE)

# split gene sets into up- and down-regulated
blm.up1 <- as.data.frame(bdat[with(bdat, logFC > 0), ]$gene)
blm.down1 <- as.data.frame(bdat[with(bdat, logFC < 0), ]$gene)
colnames(blm.up1) <- colnames(blm.down1) <- "gene_name"

# merge blm.up1 and blm.down1 datasets with quad --> full TSS and PQS lists
blm.up2 <- merge(quad, blm.up1, by="gene_name")
blm.down2 <- merge(quad, blm.down1, by="gene_name")

# calculate numbers of TSS in resepctive datasets
genomic.tss <- length(unique(quad$unique.tss.number))
blm.up.tss <- length(unique(blm.up2$unique.tss.number))
blm.down.tss <- length(unique(blm.down2$unique.tss.number))

# print datasets to file
####################### 
sink("dataset stats.txt")
print("number of unique genes")
print(length(unique(quad$gene_name)))
print("number of unique TSS")
print(length(unique(quad$unique.tss.number)))
print("number of PQS per TSS genome-wide")
print(sum(!is.na(quad$delta))/genomic.tss)
print("number of genes in bdat dataset")
print(nrow(bdat))
print("number of up-regulated genes")
print(nrow(blm.up1))
print("number of TSS in up-regulated gene set")
print(blm.up.tss)
print("number of PQS in up-regulated gene set")
print(sum(!is.na(blm.up2$delta)))
print("number of PQS per TSS in up-regulated gene set")
print(sum(!is.na(blm.up2$delta))/blm.up.tss)
print("number of down-regulated genes")
print(nrow(blm.down1))
print("number of TSS in down-regulated gene set")
print(blm.down.tss)
print("number of PQS in down-regulated gene set")
print(sum(!is.na(blm.down2$delta)))
print("number of PQS per TSS in down-regulated gene set")
print(sum(!is.na(blm.down2$delta))/blm.down.tss)
sink()
######################
# split into TS and NTS strand datasets
######################


# split into plus and minus strands, keep only row entries with PQS present
all <- quad[with(quad, is.na(delta) == FALSE), ]
plus <- quad[with(quad, strand.orient == "t" & is.na(delta) == FALSE), ]
minus <- quad[with(quad, strand.orient == "nt" & is.na(delta) == FALSE), ]
blm.up <- blm.up2[with(blm.up2, is.na(delta) == FALSE), ]
blm.up.plus <- blm.up2[with(blm.up2, strand.orient == "t" & is.na(delta) == FALSE), ]
blm.up.minus <- blm.up2[with(blm.up2, strand.orient == "nt" & is.na(delta) == FALSE), ]
blm.down <- blm.down2[with(blm.down2, is.na(delta) == FALSE), ]
blm.down.plus <- blm.down2[with(blm.down2, strand.orient == "t" & is.na(delta) == FALSE), ]
blm.down.minus <- blm.down2[with(blm.down2, strand.orient == "nt" & is.na(delta) == FALSE), ]

sink("feature averages.txt")
print("The order of values printed is fa,fc,ft,stacks,l1,l2,l3,length.")
print("Dataset=all")
dat <- all
for(i in c(12,13,14,11,17,18,19,16)){
  print(mean(dat[,i],na.rm=TRUE))
}
print("
      
      ")
print("Dataset=plus")
dat <- plus
for(i in c(12,13,14,11,17,18,19,16)){
  print(mean(dat[,i],na.rm=TRUE))
}
print("
      
      ")
print("Dataset=minus")
dat <- minus
for(i in c(12,13,14,11,17,18,19,16)){
  print(mean(dat[,i],na.rm=TRUE))
}
print("
      
      ")
print("Dataset=blm.up")
dat <- blm.up
for(i in c(13,14,15,12,18,19,20,17)){
  print(mean(dat[,i],na.rm=TRUE))
}
print("
      
      ")
print("Dataset=blm.up.plus")
dat <- blm.up.plus
for(i in c(13,14,15,12,18,19,20,17)){
  print(mean(dat[,i],na.rm=TRUE))
}
print("
      
      ")
print("Dataset=blm.up.minus")
dat <- blm.up.minus
for(i in c(13,14,15,12,18,19,20,17)){
  print(mean(dat[,i],na.rm=TRUE))
}
print("
      
      ")
print("Dataset=blm.down")
dat <- blm.down
for(i in c(13,14,15,12,18,19,20,17)){
  print(mean(dat[,i],na.rm=TRUE))
}
print("
      
      ")
print("Dataset=blm.down.plus")
dat <- blm.down.plus
for(i in c(13,14,15,12,18,19,20,17)){
  print(mean(dat[,i],na.rm=TRUE))
}
print("
      
      ")
print("Dataset=blm.down.minus")
dat <- blm.down.minus
for(i in c(13,14,15,12,18,19,20,17)){
  print(mean(dat[,i],na.rm=TRUE))
}
print("
      
      ")
sink()


width <- 200
# examine whether PQS sequence parameters are homogeneous along region near TSS
by <- 100
map.points <- seq(from=-2000+width/2, to=2000-width/2, by=by)
# vectors for p-value export (compare to random sample of PQS from a2 distribution. use same size sample as in the specified bin)
# vectors for plus strand
################
p.fa.outp <- NULL
p.fc.outp <- NULL
p.ft.outp <- NULL
p.length.outp <- NULL
p.l1.outp <- NULL
p.l2.outp <- NULL
p.l3.outp <- NULL
p.stacks.outp <- NULL
# blm up plus
p.fa.outpblmup <- NULL
p.fc.outpblmup <- NULL
p.ft.outpblmup <- NULL
p.length.outpblmup <- NULL
p.l1.outpblmup <- NULL
p.l2.outpblmup <- NULL
p.l3.outpblmup <- NULL
p.stacks.outpblmup <- NULL
# blm down.plus
p.fa.outpblmdown <- NULL
p.fc.outpblmdown <- NULL
p.ft.outpblmdown <- NULL
p.length.outpblmdown <- NULL
p.l1.outpblmdown <- NULL
p.l2.outpblmdown <- NULL
p.l3.outpblmdown <- NULL
p.stacks.outpblmdown <- NULL
# vecotrs for minus strand
p.fa.outm <- NULL
p.fc.outm <- NULL
p.ft.outm <- NULL
p.length.outm <- NULL
p.l1.outm <- NULL
p.l2.outm <- NULL
p.l3.outm <- NULL
p.stacks.outm <- NULL
# blm up minus
p.fa.outmblmup <- NULL
p.fc.outmblmup <- NULL
p.ft.outmblmup <- NULL
p.length.outmblmup <- NULL
p.l1.outmblmup <- NULL
p.l2.outmblmup <- NULL
p.l3.outmblmup <- NULL
p.stacks.outmblmup <- NULL
# blm down minus
p.fa.outmblmdown <- NULL
p.fc.outmblmdown <- NULL
p.ft.outmblmdown <- NULL
p.length.outmblmdown <- NULL
p.l1.outmblmdown <- NULL
p.l2.outmblmdown <- NULL
p.l3.outmblmdown <- NULL
p.stacks.outmblmdown <- NULL
# p values for control samples from either + or - strand
# blm up plus
p.fa.outpblmup.c <- NULL
p.fc.outpblmup.c <- NULL
p.ft.outpblmup.c <- NULL
p.length.outpblmup.c <- NULL
p.l1.outpblmup.c <- NULL
p.l2.outpblmup.c <- NULL
p.l3.outpblmup.c <- NULL
p.stacks.outpblmup.c <- NULL
# blm down.plus
p.fa.outpblmdown.c <- NULL
p.fc.outpblmdown.c <- NULL
p.ft.outpblmdown.c <- NULL
p.length.outpblmdown.c <- NULL
p.l1.outpblmdown.c <- NULL
p.l2.outpblmdown.c <- NULL
p.l3.outpblmdown.c <- NULL
p.stacks.outpblmdown.c <- NULL
# blm up minus
p.fa.outmblmup.c <- NULL
p.fc.outmblmup.c <- NULL
p.ft.outmblmup.c <- NULL
p.length.outmblmup.c <- NULL
p.l1.outmblmup.c <- NULL
p.l2.outmblmup.c <- NULL
p.l3.outmblmup.c <- NULL
p.stacks.outmblmup.c <- NULL
# blm down minus
p.fa.outmblmdown.c <- NULL
p.fc.outmblmdown.c <- NULL
p.ft.outmblmdown.c <- NULL
p.length.outmblmdown.c <- NULL
p.l1.outmblmdown.c <- NULL
p.l2.outmblmdown.c <- NULL
p.l3.outmblmdown.c <- NULL
p.stacks.outmblmdown.c <- NULL

# vectors for exporting mean values for parameters
# vectors for plus strand
fa.outp <- NULL
fc.outp <- NULL
ft.outp <- NULL
length.outp <- NULL
l1.outp <- NULL
l2.outp <- NULL
l3.outp <- NULL
stacks.outp <- NULL
# blm up plus
fa.outpblmup <- NULL
fc.outpblmup <- NULL
ft.outpblmup <- NULL
length.outpblmup <- NULL
l1.outpblmup <- NULL
l2.outpblmup <- NULL
l3.outpblmup <- NULL
stacks.outpblmup <- NULL
# blm down plus
fa.outpblmdown <- NULL
fc.outpblmdown <- NULL
ft.outpblmdown <- NULL
length.outpblmdown <- NULL
l1.outpblmdown <- NULL
l2.outpblmdown <- NULL
l3.outpblmdown <- NULL
stacks.outpblmdown <- NULL
# vectors for minus strand
fa.outm <- NULL
fc.outm <- NULL
ft.outm <- NULL
length.outm <- NULL
l1.outm <- NULL
l2.outm <- NULL
l3.outm <- NULL
stacks.outm <- NULL
# blm up minus
fa.outmblmup <- NULL
fc.outmblmup <- NULL
ft.outmblmup <- NULL
length.outmblmup <- NULL
l1.outmblmup <- NULL
l2.outmblmup <- NULL
l3.outmblmup <- NULL
stacks.outmblmup <- NULL
# blm down minus
fa.outmblmdown <- NULL
fc.outmblmdown <- NULL
ft.outmblmdown <- NULL
length.outmblmdown <- NULL
l1.outmblmdown <- NULL
l2.outmblmdown <- NULL
l3.outmblmdown <- NULL
stacks.outmblmdown <- NULL

gene.names <- unique(quad$gene_name)
###############
for(h in 1:1){
  # control datasets have rows that correspond to the PQS in a dataset of TSS that correspond to the same number
  # of genes in test datasets
  cdat.up.plus <- plus[with(plus, gene_name %in% sample(gene.names, length(unique(blm.up2$gene_name)), replace=FALSE)),]
  cdat.down.plus <- plus[with(plus, gene_name %in% sample(gene.names, length(unique(blm.down2$gene_name)), replace=FALSE)),]
  cdat.up.minus <- minus[with(minus, gene_name %in% sample(gene.names, length(unique(blm.up2$gene_name)), replace=FALSE)),]
  cdat.down.minus <- minus[with(minus, gene_name %in% sample(gene.names, length(unique(blm.down2$gene_name)), replace=FALSE)),]
  for(k in 1:6){
    for(i in map.points){
      if(k == 1){
        dat <- plus[with(plus, abs(delta-i) < width/2), ] 
        cdat <- all[with(all, abs(delta-i) < width/2), ]
        for(j in 1:8){
          if(j ==1){Y <- dat$fa
                    Y2 <- cdat$fa
                    fa.outp <- c(fa.outp, mean(Y))
                    testY <- data.frame(Y, rep(2, length(Y)))
                    colnames(testY) <- c("variable","classifier")
                    ctlY <- data.frame(Y2, rep(1,length(Y2)))
                    colnames(ctlY) <- c("variable","classifier")
                    anova.df <- rbind(ctlY, testY)
                    p <- oneway.test(variable ~ classifier, data=anova.df)
                    p.fa.outp <- c(p.fa.outp, p$p.value)
                    
                    
          }
          if(j ==2){Y <- dat$fc
                    Y2 <- cdat$fc
                    fc.outp <- c(fc.outp, mean(Y))
                    testY <- data.frame(Y, rep(2, length(Y)))
                    colnames(testY) <- c("variable","classifier")
                    ctlY <- data.frame(Y2, rep(1,length(Y2)))
                    colnames(ctlY) <- c("variable","classifier")
                    anova.df <- rbind(ctlY, testY)
                    p <- oneway.test(variable ~ classifier, data=anova.df)
                    p.fc.outp <- c(p.fc.outp, p$p.value)
                    
          }
          if(j ==3){Y <- dat$ft
                    Y2 <- cdat$ft
                    ft.outp <- c(ft.outp, mean(Y))
                    testY <- data.frame(Y, rep(2, length(Y)))
                    colnames(testY) <- c("variable","classifier")
                    ctlY <- data.frame(Y2, rep(1,length(Y2)))
                    colnames(ctlY) <- c("variable","classifier")
                    anova.df <- rbind(ctlY, testY)
                    p <- oneway.test(variable ~ classifier, data=anova.df)
                    p.ft.outp <- c(p.ft.outp, p$p.value)
          }
          if(j ==4){Y <- dat$length
                    Y2 <- cdat$length
                    length.outp <- c(length.outp, mean(Y))
                    testY <- data.frame(Y, rep(2, length(Y)))
                    colnames(testY) <- c("variable","classifier")
                    ctlY <- data.frame(Y2, rep(1,length(Y2)))
                    colnames(ctlY) <- c("variable","classifier")
                    anova.df <- rbind(ctlY, testY)
                    p <- oneway.test(variable ~ classifier, data=anova.df)
                    p.length.outp <- c(p.length.outp, p$p.value)
          }
          if(j ==5){Y <- dat$l1
                    Y2 <- cdat$l1
                    l1.outp <- c(l1.outp, mean(Y, na.rm=TRUE))
                    testY <- data.frame(Y, rep(2, length(Y)))
                    colnames(testY) <- c("variable","classifier")
                    ctlY <- data.frame(Y2, rep(1,length(Y2)))
                    colnames(ctlY) <- c("variable","classifier")
                    anova.df <- rbind(ctlY, testY)
                    p <- oneway.test(variable ~ classifier, data=anova.df)
                    p.l1.outp <- c(p.l1.outp, p$p.value)
          }
          if(j ==6){Y <- dat$l2
                    Y2 <- cdat$l2
                    l2.outp <- c(l2.outp, mean(Y, na.rm=TRUE))
                    testY <- data.frame(Y, rep(2, length(Y)))
                    colnames(testY) <- c("variable","classifier")
                    ctlY <- data.frame(Y2, rep(1,length(Y2)))
                    colnames(ctlY) <- c("variable","classifier")
                    anova.df <- rbind(ctlY, testY)
                    p <- oneway.test(variable ~ classifier, data=anova.df)
                    p.l2.outp <- c(p.l2.outp, p$p.value)
          }
          if(j ==7){Y <- dat$l3
                    Y2 <- cdat$l3
                    l3.outp <- c(l3.outp, mean(Y, na.rm=TRUE))
                    testY <- data.frame(Y, rep(2, length(Y)))
                    colnames(testY) <- c("variable","classifier")
                    ctlY <- data.frame(Y2, rep(1,length(Y2)))
                    colnames(ctlY) <- c("variable","classifier")
                    anova.df <- rbind(ctlY, testY)
                    p <- oneway.test(variable ~ classifier, data=anova.df)
                    p.l3.outp <- c(p.l3.outp, p$p.value)
          }
          if(j ==8){Y <- dat$stacks
                    Y2 <- cdat$stacks
                    stacks.outp <- c(stacks.outp, mean(Y))
                    testY <- data.frame(Y, rep(2, length(Y)))
                    colnames(testY) <- c("variable","classifier")
                    ctlY <- data.frame(Y2, rep(1,length(Y2)))
                    colnames(ctlY) <- c("variable","classifier")
                    anova.df <- rbind(ctlY, testY)
                    p <- oneway.test(variable ~ classifier, data=anova.df)
                    p.stacks.outp <- c(p.stacks.outp, p$p.value)
          } 
        }
      }
      if(k == 2){
        dat <- blm.up.plus[with(blm.up.plus, abs(delta-i) < width/2), ] 
        cdat <- plus[with(plus, abs(delta-i) < width/2), ] 
        ctl <- cdat.up.plus[with(cdat.up.plus, abs(delta-i) < width/2), ] 
        for(j in 1:8){
          if(j ==1){Y <- dat$fa
                    Y2 <- cdat$fa
                    fa.outpblmup <- c(fa.outpblmup, mean(Y)/mean(Y2))
                    testY <- data.frame(Y, rep(2, length(Y)))
                    colnames(testY) <- c("variable","classifier")
                    ctlY <- data.frame(Y2, rep(1,length(Y2)))
                    colnames(ctlY) <- c("variable","classifier")
                    anova.df <- rbind(ctlY, testY)
                    p <- oneway.test(variable ~ classifier, data=anova.df)
                    p.fa.outpblmup <- c(p.fa.outpblmup, p$p.value)
                    if(j == 1){name <- ctl$fa}
                    if(j == 2){name <- ctl$fc}
                    if(j == 3){name <- ctl$ft}
                    if(j == 4){name <- ctl$length}
                    if(j == 5){name <- ctl$l1}
                    if(j == 6){name <- ctl$l2}
                    if(j == 7){name <- ctl$l3}
                    if(j == 8){name <- ctl$stacks}
                    ctl2Y <- data.frame(name, rep(2, length(name)))
                    colnames(ctl2Y) <- c("variable", "classifier")
                    anova2.df <- rbind(ctlY, ctl2Y)
                    p2 <- oneway.test(variable ~ classifier, data=anova2.df)
                    p.fa.outpblmup.c <- c(p.fa.outpblmup.c,p2$p.value)       
          }
          if(j ==2){Y <- dat$fc
                    Y2 <- cdat$fc
                    fc.outpblmup <- c(fc.outpblmup, mean(Y)/mean(Y2))
                    testY <- data.frame(Y, rep(2, length(Y)))
                    colnames(testY) <- c("variable","classifier")
                    ctlY <- data.frame(Y2, rep(1,length(Y2)))
                    colnames(ctlY) <- c("variable","classifier")
                    anova.df <- rbind(ctlY, testY)
                    p <- oneway.test(variable ~ classifier, data=anova.df)
                    p.fc.outpblmup <- c(p.fc.outpblmup, p$p.value)
                    if(j == 1){name <- ctl$fa}
                    if(j == 2){name <- ctl$fc}
                    if(j == 3){name <- ctl$ft}
                    if(j == 4){name <- ctl$length}
                    if(j == 5){name <- ctl$l1}
                    if(j == 6){name <- ctl$l2}
                    if(j == 7){name <- ctl$l3}
                    if(j == 8){name <- ctl$stacks}
                    ctl2Y <- data.frame(name, rep(2, length(name)))
                    colnames(ctl2Y) <- c("variable", "classifier")
                    anova2.df <- rbind(ctlY, ctl2Y)
                    p2 <- oneway.test(variable ~ classifier, data=anova2.df)
                    p.fc.outpblmup.c <- c(p.fc.outpblmup.c,p2$p.value)       
          }
          if(j ==3){Y <- dat$ft
                    Y2 <- cdat$ft
                    ft.outpblmup <- c(ft.outpblmup, mean(Y)/mean(Y2))
                    testY <- data.frame(Y, rep(2, length(Y)))
                    colnames(testY) <- c("variable","classifier")
                    ctlY <- data.frame(Y2, rep(1,length(Y2)))
                    colnames(ctlY) <- c("variable","classifier")
                    anova.df <- rbind(ctlY, testY)
                    p <- oneway.test(variable ~ classifier, data=anova.df)
                    p.ft.outpblmup <- c(p.ft.outpblmup, p$p.value)
                    if(j == 1){name <- ctl$fa}
                    if(j == 2){name <- ctl$fc}
                    if(j == 3){name <- ctl$ft}
                    if(j == 4){name <- ctl$length}
                    if(j == 5){name <- ctl$l1}
                    if(j == 6){name <- ctl$l2}
                    if(j == 7){name <- ctl$l3}
                    if(j == 8){name <- ctl$stacks}
                    ctl2Y <- data.frame(name, rep(2, length(name)))
                    colnames(ctl2Y) <- c("variable", "classifier")
                    anova2.df <- rbind(ctlY, ctl2Y)
                    p2 <- oneway.test(variable ~ classifier, data=anova2.df)
                    p.ft.outpblmup.c <- c(p.ft.outpblmup.c,p2$p.value)       
          }
          if(j ==4){Y <- dat$length
                    Y2 <- cdat$length
                    length.outpblmup <- c(length.outpblmup, mean(Y)/mean(Y2))
                    testY <- data.frame(Y, rep(2, length(Y)))
                    colnames(testY) <- c("variable","classifier")
                    ctlY <- data.frame(Y2, rep(1,length(Y2)))
                    colnames(ctlY) <- c("variable","classifier")
                    anova.df <- rbind(ctlY, testY)
                    p <- oneway.test(variable ~ classifier, data=anova.df)
                    p.length.outpblmup <- c(p.length.outpblmup, p$p.value)
                    if(j == 1){name <- ctl$fa}
                    if(j == 2){name <- ctl$fc}
                    if(j == 3){name <- ctl$ft}
                    if(j == 4){name <- ctl$length}
                    if(j == 5){name <- ctl$l1}
                    if(j == 6){name <- ctl$l2}
                    if(j == 7){name <- ctl$l3}
                    if(j == 8){name <- ctl$stacks}
                    ctl2Y <- data.frame(name, rep(2, length(name)))
                    colnames(ctl2Y) <- c("variable", "classifier")
                    anova2.df <- rbind(ctlY, ctl2Y)
                    p2 <- oneway.test(variable ~ classifier, data=anova2.df)
                    p.length.outpblmup.c <- c(p.length.outpblmup.c,p2$p.value)        
          }
          if(j ==5){Y <- dat$l1
                    Y2 <- cdat$l1
                    l1.outpblmup <- c(l1.outpblmup, mean(Y, na.rm=TRUE)/mean(Y2, na.rm=TRUE))
                    testY <- data.frame(Y, rep(2, length(Y)))
                    colnames(testY) <- c("variable","classifier")
                    ctlY <- data.frame(Y2, rep(1,length(Y2)))
                    colnames(ctlY) <- c("variable","classifier")
                    anova.df <- rbind(ctlY, testY)
                    p <- oneway.test(variable ~ classifier, data=anova.df)
                    p.l1.outpblmup <- c(p.l1.outpblmup, p$p.value)
                    if(j == 1){name <- ctl$fa}
                    if(j == 2){name <- ctl$fc}
                    if(j == 3){name <- ctl$ft}
                    if(j == 4){name <- ctl$length}
                    if(j == 5){name <- ctl$l1}
                    if(j == 6){name <- ctl$l2}
                    if(j == 7){name <- ctl$l3}
                    if(j == 8){name <- ctl$stacks}
                    ctl2Y <- data.frame(name, rep(2, length(name)))
                    colnames(ctl2Y) <- c("variable", "classifier")
                    anova2.df <- rbind(ctlY, ctl2Y)
                    p2 <- oneway.test(variable ~ classifier, data=anova2.df)
                    p.l1.outpblmup.c <- c(p.l1.outpblmup.c,p2$p.value)       
          }
          if(j ==6){Y <- dat$l2
                    Y2 <- cdat$l2
                    l2.outpblmup <- c(l2.outpblmup, mean(Y, na.rm=TRUE)/mean(Y2, na.rm=TRUE))
                    testY <- data.frame(Y, rep(2, length(Y)))
                    colnames(testY) <- c("variable","classifier")
                    ctlY <- data.frame(Y2, rep(1,length(Y2)))
                    colnames(ctlY) <- c("variable","classifier")
                    anova.df <- rbind(ctlY, testY)
                    p <- oneway.test(variable ~ classifier, data=anova.df)
                    p.l2.outpblmup <- c(p.l2.outpblmup, p$p.value)
                    if(j == 1){name <- ctl$fa}
                    if(j == 2){name <- ctl$fc}
                    if(j == 3){name <- ctl$ft}
                    if(j == 4){name <- ctl$length}
                    if(j == 5){name <- ctl$l1}
                    if(j == 6){name <- ctl$l2}
                    if(j == 7){name <- ctl$l3}
                    if(j == 8){name <- ctl$stacks}
                    ctl2Y <- data.frame(name, rep(2, length(name)))
                    colnames(ctl2Y) <- c("variable", "classifier")
                    anova2.df <- rbind(ctlY, ctl2Y)
                    p2 <- oneway.test(variable ~ classifier, data=anova2.df)
                    p.l2.outpblmup.c <- c(p.l2.outpblmup.c,p2$p.value)        
          }
          if(j ==7){Y <- dat$l3
                    Y2 <- cdat$l3
                    l3.outpblmup <- c(l3.outpblmup, mean(Y, na.rm=TRUE)/mean(Y2, na.rm=TRUE))
                    testY <- data.frame(Y, rep(2, length(Y)))
                    colnames(testY) <- c("variable","classifier")
                    ctlY <- data.frame(Y2, rep(1,length(Y2)))
                    colnames(ctlY) <- c("variable","classifier")
                    anova.df <- rbind(ctlY, testY)
                    p <- oneway.test(variable ~ classifier, data=anova.df)
                    p.l3.outpblmup <- c(p.l3.outpblmup, p$p.value)
                    if(j == 1){name <- ctl$fa}
                    if(j == 2){name <- ctl$fc}
                    if(j == 3){name <- ctl$ft}
                    if(j == 4){name <- ctl$length}
                    if(j == 5){name <- ctl$l1}
                    if(j == 6){name <- ctl$l2}
                    if(j == 7){name <- ctl$l3}
                    if(j == 8){name <- ctl$stacks}
                    ctl2Y <- data.frame(name, rep(2, length(name)))
                    colnames(ctl2Y) <- c("variable", "classifier")
                    anova2.df <- rbind(ctlY, ctl2Y)
                    p2 <- oneway.test(variable ~ classifier, data=anova2.df)
                    p.l3.outpblmup.c <- c(p.l3.outpblmup.c,p2$p.value)       
          }
          if(j ==8){Y <- dat$stacks
                    Y2 <- cdat$stacks
                    stacks.outpblmup <- c(stacks.outpblmup, mean(Y)/mean(Y2, na.rm=TRUE))
                    testY <- data.frame(Y, rep(2, length(Y)))
                    colnames(testY) <- c("variable","classifier")
                    ctlY <- data.frame(Y2, rep(1,length(Y2)))
                    colnames(ctlY) <- c("variable","classifier")
                    anova.df <- rbind(ctlY, testY)
                    p <- oneway.test(variable ~ classifier, data=anova.df)
                    p.stacks.outpblmup <- c(p.stacks.outpblmup, p$p.value)
                    if(j == 1){name <- ctl$fa}
                    if(j == 2){name <- ctl$fc}
                    if(j == 3){name <- ctl$ft}
                    if(j == 4){name <- ctl$length}
                    if(j == 5){name <- ctl$l1}
                    if(j == 6){name <- ctl$l2}
                    if(j == 7){name <- ctl$l3}
                    if(j == 8){name <- ctl$stacks}
                    ctl2Y <- data.frame(name, rep(2, length(name)))
                    colnames(ctl2Y) <- c("variable", "classifier")
                    anova2.df <- rbind(ctlY, ctl2Y)
                    p2 <- oneway.test(variable ~ classifier, data=anova2.df)
                    p.stacks.outpblmup.c <- c(p.stacks.outpblmup.c,p2$p.value)       
          } 
        }
      }
      if(k == 3){
        dat <- blm.down.plus[with(blm.down.plus, abs(delta-i) < width/2), ] 
        cdat <- plus[with(plus, abs(delta-i) < width/2), ] 
        ctl <- cdat.down.plus[with(cdat.down.plus, abs(delta-i) < width/2), ] 
        for(j in 1:8){
          if(j ==1){Y <- dat$fa
                    Y2 <- cdat$fa
                    fa.outpblmdown <- c(fa.outpblmdown, mean(Y)/mean(Y2, na.rm=TRUE))
                    testY <- data.frame(Y, rep(2, length(Y)))
                    colnames(testY) <- c("variable","classifier")
                    ctlY <- data.frame(Y2, rep(1,length(Y2)))
                    colnames(ctlY) <- c("variable","classifier")
                    anova.df <- rbind(ctlY, testY)
                    p <- oneway.test(variable ~ classifier, data=anova.df)
                    p.fa.outpblmdown <- c(p.fa.outpblmdown, p$p.value)
                    if(j == 1){name <- ctl$fa}
                    if(j == 2){name <- ctl$fc}
                    if(j == 3){name <- ctl$ft}
                    if(j == 4){name <- ctl$length}
                    if(j == 5){name <- ctl$l1}
                    if(j == 6){name <- ctl$l2}
                    if(j == 7){name <- ctl$l3}
                    if(j == 8){name <- ctl$stacks}
                    ctl2Y <- data.frame(name, rep(2, length(name)))
                    colnames(ctl2Y) <- c("variable", "classifier")
                    anova2.df <- rbind(ctlY, ctl2Y)
                    p2 <- oneway.test(variable ~ classifier, data=anova2.df)
                    p.fa.outpblmdown.c <- c(p.fa.outpblmdown.c,p2$p.value)        
          }
          if(j ==2){Y <- dat$fc
                    Y2 <- cdat$fc
                    fc.outpblmdown <- c(fc.outpblmdown, mean(Y)/mean(Y2, na.rm=TRUE))
                    testY <- data.frame(Y, rep(2, length(Y)))
                    colnames(testY) <- c("variable","classifier")
                    ctlY <- data.frame(Y2, rep(1,length(Y2)))
                    colnames(ctlY) <- c("variable","classifier")
                    anova.df <- rbind(ctlY, testY)
                    p <- oneway.test(variable ~ classifier, data=anova.df)
                    p.fc.outpblmdown <- c(p.fc.outpblmdown, p$p.value)
                    if(j == 1){name <- ctl$fa}
                    if(j == 2){name <- ctl$fc}
                    if(j == 3){name <- ctl$ft}
                    if(j == 4){name <- ctl$length}
                    if(j == 5){name <- ctl$l1}
                    if(j == 6){name <- ctl$l2}
                    if(j == 7){name <- ctl$l3}
                    if(j == 8){name <- ctl$stacks}
                    ctl2Y <- data.frame(name, rep(2, length(name)))
                    colnames(ctl2Y) <- c("variable", "classifier")
                    anova2.df <- rbind(ctlY, ctl2Y)
                    p2 <- oneway.test(variable ~ classifier, data=anova2.df)
                    p.fc.outpblmdown.c <- c(p.fc.outpblmdown.c,p2$p.value)   
          }
          if(j ==3){Y <- dat$ft
                    Y2 <- cdat$ft
                    ft.outpblmdown <- c(ft.outpblmdown, mean(Y)/mean(Y2, na.rm=TRUE))
                    testY <- data.frame(Y, rep(2, length(Y)))
                    colnames(testY) <- c("variable","classifier")
                    ctlY <- data.frame(Y2, rep(1,length(Y2)))
                    colnames(ctlY) <- c("variable","classifier")
                    anova.df <- rbind(ctlY, testY)
                    p <- oneway.test(variable ~ classifier, data=anova.df)
                    p.ft.outpblmdown <- c(p.ft.outpblmdown, p$p.value)
                    if(j == 1){name <- ctl$fa}
                    if(j == 2){name <- ctl$fc}
                    if(j == 3){name <- ctl$ft}
                    if(j == 4){name <- ctl$length}
                    if(j == 5){name <- ctl$l1}
                    if(j == 6){name <- ctl$l2}
                    if(j == 7){name <- ctl$l3}
                    if(j == 8){name <- ctl$stacks}
                    ctl2Y <- data.frame(name, rep(2, length(name)))
                    colnames(ctl2Y) <- c("variable", "classifier")
                    anova2.df <- rbind(ctlY, ctl2Y)
                    p2 <- oneway.test(variable ~ classifier, data=anova2.df)
                    p.ft.outpblmdown.c <- c(p.ft.outpblmdown.c,p2$p.value)   
          }
          if(j ==4){Y <- dat$length
                    Y2 <- cdat$length
                    length.outpblmdown <- c(length.outpblmdown, mean(Y)/mean(Y2, na.rm=TRUE))
                    testY <- data.frame(Y, rep(2, length(Y)))
                    colnames(testY) <- c("variable","classifier")
                    ctlY <- data.frame(Y2, rep(1,length(Y2)))
                    colnames(ctlY) <- c("variable","classifier")
                    anova.df <- rbind(ctlY, testY)
                    p <- oneway.test(variable ~ classifier, data=anova.df)
                    p.length.outpblmdown <- c(p.length.outpblmdown, p$p.value)
                    if(j == 1){name <- ctl$fa}
                    if(j == 2){name <- ctl$fc}
                    if(j == 3){name <- ctl$ft}
                    if(j == 4){name <- ctl$length}
                    if(j == 5){name <- ctl$l1}
                    if(j == 6){name <- ctl$l2}
                    if(j == 7){name <- ctl$l3}
                    if(j == 8){name <- ctl$stacks}
                    ctl2Y <- data.frame(name, rep(2, length(name)))
                    colnames(ctl2Y) <- c("variable", "classifier")
                    anova2.df <- rbind(ctlY, ctl2Y)
                    p2 <- oneway.test(variable ~ classifier, data=anova2.df)
                    p.length.outpblmdown.c <- c(p.length.outpblmdown.c,p2$p.value)   
          }
          if(j ==5){Y <- dat$l1
                    Y2 <- cdat$l1
                    l1.outpblmdown <- c(l1.outpblmdown, mean(Y, na.rm=TRUE)/mean(Y2, na.rm=TRUE))
                    testY <- data.frame(Y, rep(2, length(Y)))
                    colnames(testY) <- c("variable","classifier")
                    ctlY <- data.frame(Y2, rep(1,length(Y2)))
                    colnames(ctlY) <- c("variable","classifier")
                    anova.df <- rbind(ctlY, testY)
                    p <- oneway.test(variable ~ classifier, data=anova.df)
                    p.l1.outpblmdown <- c(p.l1.outpblmdown, p$p.value)
                    if(j == 1){name <- ctl$fa}
                    if(j == 2){name <- ctl$fc}
                    if(j == 3){name <- ctl$ft}
                    if(j == 4){name <- ctl$length}
                    if(j == 5){name <- ctl$l1}
                    if(j == 6){name <- ctl$l2}
                    if(j == 7){name <- ctl$l3}
                    if(j == 8){name <- ctl$stacks}
                    ctl2Y <- data.frame(name, rep(2, length(name)))
                    colnames(ctl2Y) <- c("variable", "classifier")
                    anova2.df <- rbind(ctlY, ctl2Y)
                    p2 <- oneway.test(variable ~ classifier, data=anova2.df)
                    p.l1.outpblmdown.c <- c(p.l1.outpblmdown.c,p2$p.value)   
          }
          if(j ==6){Y <- dat$l2
                    Y2 <- cdat$l2
                    l2.outpblmdown <- c(l2.outpblmdown, mean(Y, na.rm=TRUE)/mean(Y2, na.rm=TRUE))
                    testY <- data.frame(Y, rep(2, length(Y)))
                    colnames(testY) <- c("variable","classifier")
                    ctlY <- data.frame(Y2, rep(1,length(Y2)))
                    colnames(ctlY) <- c("variable","classifier")
                    anova.df <- rbind(ctlY, testY)
                    p <- oneway.test(variable ~ classifier, data=anova.df)
                    p.l2.outpblmdown <- c(p.l2.outpblmdown, p$p.value)
                    if(j == 1){name <- ctl$fa}
                    if(j == 2){name <- ctl$fc}
                    if(j == 3){name <- ctl$ft}
                    if(j == 4){name <- ctl$length}
                    if(j == 5){name <- ctl$l1}
                    if(j == 6){name <- ctl$l2}
                    if(j == 7){name <- ctl$l3}
                    if(j == 8){name <- ctl$stacks}
                    ctl2Y <- data.frame(name, rep(2, length(name)))
                    colnames(ctl2Y) <- c("variable", "classifier")
                    anova2.df <- rbind(ctlY, ctl2Y)
                    p2 <- oneway.test(variable ~ classifier, data=anova2.df)
                    p.l2.outpblmdown.c <- c(p.l2.outpblmdown.c,p2$p.value)  
          }
          if(j ==7){Y <- dat$l3
                    Y2 <- cdat$l3
                    l3.outpblmdown <- c(l3.outpblmdown, mean(Y, na.rm=TRUE)/mean(Y2, na.rm=TRUE))
                    testY <- data.frame(Y, rep(2, length(Y)))
                    colnames(testY) <- c("variable","classifier")
                    ctlY <- data.frame(Y2, rep(1,length(Y2)))
                    colnames(ctlY) <- c("variable","classifier")
                    anova.df <- rbind(ctlY, testY)
                    p <- oneway.test(variable ~ classifier, data=anova.df)
                    p.l3.outpblmdown <- c(p.l3.outpblmdown, p$p.value)
                    if(j == 1){name <- ctl$fa}
                    if(j == 2){name <- ctl$fc}
                    if(j == 3){name <- ctl$ft}
                    if(j == 4){name <- ctl$length}
                    if(j == 5){name <- ctl$l1}
                    if(j == 6){name <- ctl$l2}
                    if(j == 7){name <- ctl$l3}
                    if(j == 8){name <- ctl$stacks}
                    ctl2Y <- data.frame(name, rep(2, length(name)))
                    colnames(ctl2Y) <- c("variable", "classifier")
                    anova2.df <- rbind(ctlY, ctl2Y)
                    p2 <- oneway.test(variable ~ classifier, data=anova2.df)
                    p.l3.outpblmdown.c <- c(p.l3.outpblmdown.c,p2$p.value)  
          }
          if(j ==8){Y <- dat$stacks
                    Y2 <- cdat$stacks
                    stacks.outpblmdown <- c(stacks.outpblmdown, mean(Y)/mean(Y2, na.rm=TRUE))
                    testY <- data.frame(Y, rep(2, length(Y)))
                    colnames(testY) <- c("variable","classifier")
                    ctlY <- data.frame(Y2, rep(1,length(Y2)))
                    colnames(ctlY) <- c("variable","classifier")
                    anova.df <- rbind(ctlY, testY)
                    p <- oneway.test(variable ~ classifier, data=anova.df)
                    p.stacks.outpblmdown <- c(p.stacks.outpblmdown, p$p.value)
                    if(j == 1){name <- ctl$fa}
                    if(j == 2){name <- ctl$fc}
                    if(j == 3){name <- ctl$ft}
                    if(j == 4){name <- ctl$length}
                    if(j == 5){name <- ctl$l1}
                    if(j == 6){name <- ctl$l2}
                    if(j == 7){name <- ctl$l3}
                    if(j == 8){name <- ctl$stacks}
                    ctl2Y <- data.frame(name, rep(2, length(name)))
                    colnames(ctl2Y) <- c("variable", "classifier")
                    anova2.df <- rbind(ctlY, ctl2Y)
                    p2 <- oneway.test(variable ~ classifier, data=anova2.df)
                    p.stacks.outpblmdown.c <- c(p.stacks.outpblmdown.c,p2$p.value) 
          } 
        }
      }
      if(k == 4){
        dat <- minus[with(minus, abs(delta-i) < width/2), ]
        cdat <- all[with(all, abs(delta-i) < width/2), ]
        for(j in 1:8){
          if(j ==1){Y <- dat$fa
                    Y2 <- cdat$fa
                    fa.outm <- c(fa.outm, mean(Y))
                    testY <- data.frame(Y, rep(2, length(Y)))
                    colnames(testY) <- c("variable","classifier")
                    ctlY <- data.frame(Y2, rep(1,length(Y2)))
                    colnames(ctlY) <- c("variable","classifier")
                    anova.df <- rbind(ctlY, testY)
                    p <- oneway.test(variable ~ classifier, data=anova.df)
                    p.fa.outm <- c(p.fa.outm, p$p.value)
          }
          if(j ==2){Y <- dat$fc
                    Y2 <- cdat$fc
                    fc.outm <- c(fc.outm, mean(Y))
                    testY <- data.frame(Y, rep(2, length(Y)))
                    colnames(testY) <- c("variable","classifier")
                    ctlY <- data.frame(Y2, rep(1,length(Y2)))
                    colnames(ctlY) <- c("variable","classifier")
                    anova.df <- rbind(ctlY, testY)
                    p <- oneway.test(variable ~ classifier, data=anova.df)
                    p.fc.outm <- c(p.fc.outm, p$p.value)
          }
          if(j ==3){Y <- dat$ft
                    Y2 <- cdat$ft
                    ft.outm <- c(ft.outm, mean(Y))
                    testY <- data.frame(Y, rep(2, length(Y)))
                    colnames(testY) <- c("variable","classifier")
                    ctlY <- data.frame(Y2, rep(1,length(Y2)))
                    colnames(ctlY) <- c("variable","classifier")
                    anova.df <- rbind(ctlY, testY)
                    p <- oneway.test(variable ~ classifier, data=anova.df)
                    p.ft.outm <- c(p.ft.outm, p$p.value)
          }
          if(j ==4){Y <- dat$length
                    Y2 <- cdat$length
                    length.outm <- c(length.outm, mean(Y))
                    testY <- data.frame(Y, rep(2, length(Y)))
                    colnames(testY) <- c("variable","classifier")
                    ctlY <- data.frame(Y2, rep(1,length(Y2)))
                    colnames(ctlY) <- c("variable","classifier")
                    anova.df <- rbind(ctlY, testY)
                    p <- oneway.test(variable ~ classifier, data=anova.df)
                    p.length.outm <- c(p.length.outm, p$p.value)
          }
          if(j ==5){Y <- dat$l1
                    Y2 <- cdat$l1
                    l1.outm <- c(l1.outm, mean(Y, na.rm=TRUE))
                    testY <- data.frame(Y, rep(2, length(Y)))
                    colnames(testY) <- c("variable","classifier")
                    ctlY <- data.frame(Y2, rep(1,length(Y2)))
                    colnames(ctlY) <- c("variable","classifier")
                    anova.df <- rbind(ctlY, testY)
                    p <- oneway.test(variable ~ classifier, data=anova.df)
                    p.l1.outm <- c(p.l1.outm, p$p.value)
          }
          if(j ==6){Y <- dat$l2
                    Y2 <- cdat$l2
                    l2.outm <- c(l2.outm, mean(Y, na.rm=TRUE))
                    testY <- data.frame(Y, rep(2, length(Y)))
                    colnames(testY) <- c("variable","classifier")
                    ctlY <- data.frame(Y2, rep(1,length(Y2)))
                    colnames(ctlY) <- c("variable","classifier")
                    anova.df <- rbind(ctlY, testY)
                    p <- oneway.test(variable ~ classifier, data=anova.df)
                    p.l2.outm <- c(p.l2.outm, p$p.value)
          }
          if(j ==7){Y <- dat$l3
                    Y2 <- cdat$l3
                    l3.outm <- c(l3.outm, mean(Y, na.rm=TRUE))
                    testY <- data.frame(Y, rep(2, length(Y)))
                    colnames(testY) <- c("variable","classifier")
                    ctlY <- data.frame(Y2, rep(1,length(Y2)))
                    colnames(ctlY) <- c("variable","classifier")
                    anova.df <- rbind(ctlY, testY)
                    p <- oneway.test(variable ~ classifier, data=anova.df)
                    p.l3.outm <- c(p.l3.outm, p$p.value)
          }
          if(j ==8){Y <- dat$stacks
                    Y2 <- cdat$stacks
                    stacks.outm <- c(stacks.outm, mean(Y))
                    testY <- data.frame(Y, rep(2, length(Y)))
                    colnames(testY) <- c("variable","classifier")
                    ctlY <- data.frame(Y2, rep(1,length(Y2)))
                    colnames(ctlY) <- c("variable","classifier")
                    anova.df <- rbind(ctlY, testY)
                    p <- oneway.test(variable ~ classifier, data=anova.df)
                    p.stacks.outm <- c(p.stacks.outm, p$p.value)
          } 
        } 
      }
      if(k == 5){
        dat <- blm.up.minus[with(blm.up.minus, abs(delta-i) < width/2), ]
        cdat <- minus[with(minus, abs(delta-i) < width/2), ]
        ctl <- cdat.up.minus[with(cdat.up.minus, abs(delta-i) < width/2), ] 
        for(j in 1:8){
          if(j ==1){Y <- dat$fa
                    Y2 <- cdat$fa
                    fa.outmblmup <- c(fa.outmblmup, mean(Y)/mean(Y2, na.rm=TRUE))
                    testY <- data.frame(Y, rep(2, length(Y)))
                    colnames(testY) <- c("variable","classifier")
                    ctlY <- data.frame(Y2, rep(1,length(Y2)))
                    colnames(ctlY) <- c("variable","classifier")
                    anova.df <- rbind(ctlY, testY)
                    p <- oneway.test(variable ~ classifier, data=anova.df)
                    p.fa.outmblmup <- c(p.fa.outmblmup, p$p.value)
                    if(j == 1){name <- ctl$fa}
                    if(j == 2){name <- ctl$fc}
                    if(j == 3){name <- ctl$ft}
                    if(j == 4){name <- ctl$length}
                    if(j == 5){name <- ctl$l1}
                    if(j == 6){name <- ctl$l2}
                    if(j == 7){name <- ctl$l3}
                    if(j == 8){name <- ctl$stacks}
                    ctl2Y <- data.frame(name, rep(2, length(name)))
                    colnames(ctl2Y) <- c("variable", "classifier")
                    anova2.df <- rbind(ctlY, ctl2Y)
                    p2 <- oneway.test(variable ~ classifier, data=anova2.df)
                    p.fa.outmblmup.c <- c(p.fa.outmblmup.c,p2$p.value)   
          }
          if(j ==2){Y <- dat$fc
                    Y2 <- cdat$fc
                    fc.outmblmup <- c(fc.outmblmup, mean(Y)/mean(Y2, na.rm=TRUE))
                    testY <- data.frame(Y, rep(2, length(Y)))
                    colnames(testY) <- c("variable","classifier")
                    ctlY <- data.frame(Y2, rep(1,length(Y2)))
                    colnames(ctlY) <- c("variable","classifier")
                    anova.df <- rbind(ctlY, testY)
                    p <- oneway.test(variable ~ classifier, data=anova.df)
                    p.fc.outmblmup <- c(p.fc.outmblmup, p$p.value)
                    if(j == 1){name <- ctl$fa}
                    if(j == 2){name <- ctl$fc}
                    if(j == 3){name <- ctl$ft}
                    if(j == 4){name <- ctl$length}
                    if(j == 5){name <- ctl$l1}
                    if(j == 6){name <- ctl$l2}
                    if(j == 7){name <- ctl$l3}
                    if(j == 8){name <- ctl$stacks}
                    ctl2Y <- data.frame(name, rep(2, length(name)))
                    colnames(ctl2Y) <- c("variable", "classifier")
                    anova2.df <- rbind(ctlY, ctl2Y)
                    p2 <- oneway.test(variable ~ classifier, data=anova2.df)
                    p.fc.outmblmup.c <- c(p.fc.outmblmup.c,p2$p.value)  
          }
          if(j ==3){Y <- dat$ft
                    Y2 <- cdat$ft
                    ft.outmblmup <- c(ft.outmblmup, mean(Y)/mean(Y2, na.rm=TRUE))
                    testY <- data.frame(Y, rep(2, length(Y)))
                    colnames(testY) <- c("variable","classifier")
                    ctlY <- data.frame(Y2, rep(1,length(Y2)))
                    colnames(ctlY) <- c("variable","classifier")
                    anova.df <- rbind(ctlY, testY)
                    p <- oneway.test(variable ~ classifier, data=anova.df)
                    p.ft.outmblmup <- c(p.ft.outmblmup, p$p.value)
                    if(j == 1){name <- ctl$fa}
                    if(j == 2){name <- ctl$fc}
                    if(j == 3){name <- ctl$ft}
                    if(j == 4){name <- ctl$length}
                    if(j == 5){name <- ctl$l1}
                    if(j == 6){name <- ctl$l2}
                    if(j == 7){name <- ctl$l3}
                    if(j == 8){name <- ctl$stacks}
                    ctl2Y <- data.frame(name, rep(2, length(name)))
                    colnames(ctl2Y) <- c("variable", "classifier")
                    anova2.df <- rbind(ctlY, ctl2Y)
                    p2 <- oneway.test(variable ~ classifier, data=anova2.df)
                    p.ft.outmblmup.c <- c(p.ft.outmblmup.c,p2$p.value) 
          }
          if(j ==4){Y <- dat$length
                    Y2 <- cdat$length
                    length.outmblmup <- c(length.outmblmup, mean(Y)/mean(Y2, na.rm=TRUE))
                    testY <- data.frame(Y, rep(2, length(Y)))
                    colnames(testY) <- c("variable","classifier")
                    ctlY <- data.frame(Y2, rep(1,length(Y2)))
                    colnames(ctlY) <- c("variable","classifier")
                    anova.df <- rbind(ctlY, testY)
                    p <- oneway.test(variable ~ classifier, data=anova.df)
                    p.length.outmblmup <- c(p.length.outmblmup, p$p.value)
                    if(j == 1){name <- ctl$fa}
                    if(j == 2){name <- ctl$fc}
                    if(j == 3){name <- ctl$ft}
                    if(j == 4){name <- ctl$length}
                    if(j == 5){name <- ctl$l1}
                    if(j == 6){name <- ctl$l2}
                    if(j == 7){name <- ctl$l3}
                    if(j == 8){name <- ctl$stacks}
                    ctl2Y <- data.frame(name, rep(2, length(name)))
                    colnames(ctl2Y) <- c("variable", "classifier")
                    anova2.df <- rbind(ctlY, ctl2Y)
                    p2 <- oneway.test(variable ~ classifier, data=anova2.df)
                    p.length.outmblmup.c <- c(p.length.outmblmup.c,p2$p.value)   
          }
          if(j ==5){Y <- dat$l1
                    Y2 <- cdat$l1
                    l1.outmblmup <- c(l1.outmblmup, mean(Y, na.rm=TRUE)/mean(Y2, na.rm=TRUE))
                    testY <- data.frame(Y, rep(2, length(Y)))
                    colnames(testY) <- c("variable","classifier")
                    ctlY <- data.frame(Y2, rep(1,length(Y2)))
                    colnames(ctlY) <- c("variable","classifier")
                    anova.df <- rbind(ctlY, testY)
                    p <- oneway.test(variable ~ classifier, data=anova.df)
                    p.l1.outmblmup <- c(p.l1.outmblmup, p$p.value)
                    if(j == 1){name <- ctl$fa}
                    if(j == 2){name <- ctl$fc}
                    if(j == 3){name <- ctl$ft}
                    if(j == 4){name <- ctl$length}
                    if(j == 5){name <- ctl$l1}
                    if(j == 6){name <- ctl$l2}
                    if(j == 7){name <- ctl$l3}
                    if(j == 8){name <- ctl$stacks}
                    ctl2Y <- data.frame(name, rep(2, length(name)))
                    colnames(ctl2Y) <- c("variable", "classifier")
                    anova2.df <- rbind(ctlY, ctl2Y)
                    p2 <- oneway.test(variable ~ classifier, data=anova2.df)
                    p.l1.outmblmup.c <- c(p.l1.outmblmup.c,p2$p.value)   
          }
          if(j ==6){Y <- dat$l2
                    Y2 <- cdat$l2
                    l2.outmblmup <- c(l2.outmblmup, mean(Y, na.rm=TRUE)/mean(Y2, na.rm=TRUE))
                    testY <- data.frame(Y, rep(2, length(Y)))
                    colnames(testY) <- c("variable","classifier")
                    ctlY <- data.frame(Y2, rep(1,length(Y2)))
                    colnames(ctlY) <- c("variable","classifier")
                    anova.df <- rbind(ctlY, testY)
                    p <- oneway.test(variable ~ classifier, data=anova.df)
                    p.l2.outmblmup <- c(p.l2.outmblmup, p$p.value)
                    if(j == 1){name <- ctl$fa}
                    if(j == 2){name <- ctl$fc}
                    if(j == 3){name <- ctl$ft}
                    if(j == 4){name <- ctl$length}
                    if(j == 5){name <- ctl$l1}
                    if(j == 6){name <- ctl$l2}
                    if(j == 7){name <- ctl$l3}
                    if(j == 8){name <- ctl$stacks}
                    ctl2Y <- data.frame(name, rep(2, length(name)))
                    colnames(ctl2Y) <- c("variable", "classifier")
                    anova2.df <- rbind(ctlY, ctl2Y)
                    p2 <- oneway.test(variable ~ classifier, data=anova2.df)
                    p.l2.outmblmup.c <- c(p.l2.outmblmup.c,p2$p.value)  
          }
          if(j ==7){Y <- dat$l3
                    Y2 <- cdat$l3
                    l3.outmblmup <- c(l3.outmblmup, mean(Y, na.rm=TRUE)/mean(Y2, na.rm=TRUE))
                    testY <- data.frame(Y, rep(2, length(Y)))
                    colnames(testY) <- c("variable","classifier")
                    ctlY <- data.frame(Y2, rep(1,length(Y2)))
                    colnames(ctlY) <- c("variable","classifier")
                    anova.df <- rbind(ctlY, testY)
                    p <- oneway.test(variable ~ classifier, data=anova.df)
                    p.l3.outmblmup <- c(p.l3.outmblmup, p$p.value)
                    if(j == 1){name <- ctl$fa}
                    if(j == 2){name <- ctl$fc}
                    if(j == 3){name <- ctl$ft}
                    if(j == 4){name <- ctl$length}
                    if(j == 5){name <- ctl$l1}
                    if(j == 6){name <- ctl$l2}
                    if(j == 7){name <- ctl$l3}
                    if(j == 8){name <- ctl$stacks}
                    ctl2Y <- data.frame(name, rep(2, length(name)))
                    colnames(ctl2Y) <- c("variable", "classifier")
                    anova2.df <- rbind(ctlY, ctl2Y)
                    p2 <- oneway.test(variable ~ classifier, data=anova2.df)
                    p.l3.outmblmup.c <- c(p.l3.outmblmup.c,p2$p.value)   
          }
          if(j ==8){Y <- dat$stacks
                    Y2 <- cdat$stacks
                    stacks.outmblmup <- c(stacks.outmblmup, mean(Y)/mean(Y2, na.rm=TRUE))
                    testY <- data.frame(Y, rep(2, length(Y)))
                    colnames(testY) <- c("variable","classifier")
                    ctlY <- data.frame(Y2, rep(1,length(Y2)))
                    colnames(ctlY) <- c("variable","classifier")
                    anova.df <- rbind(ctlY, testY)
                    p <- oneway.test(variable ~ classifier, data=anova.df)
                    p.stacks.outmblmup <- c(p.stacks.outmblmup, p$p.value)
                    if(j == 1){name <- ctl$fa}
                    if(j == 2){name <- ctl$fc}
                    if(j == 3){name <- ctl$ft}
                    if(j == 4){name <- ctl$length}
                    if(j == 5){name <- ctl$l1}
                    if(j == 6){name <- ctl$l2}
                    if(j == 7){name <- ctl$l3}
                    if(j == 8){name <- ctl$stacks}
                    ctl2Y <- data.frame(name, rep(2, length(name)))
                    colnames(ctl2Y) <- c("variable", "classifier")
                    anova2.df <- rbind(ctlY, ctl2Y)
                    p2 <- oneway.test(variable ~ classifier, data=anova2.df)
                    p.stacks.outmblmup.c <- c(p.stacks.outmblmup.c,p2$p.value)   
          } 
        } 
      }
      if(k == 6){
        dat <- blm.down.minus[with(blm.down.minus, abs(delta-i) < width/2), ]
        cdat <- minus[with(minus, abs(delta-i) < width/2), ]
        ctl <- cdat.down.minus[with(cdat.down.minus, abs(delta-i) < width/2), ] 
        for(j in 1:8){
          if(j ==1){Y <- dat$fa
                    Y2 <- cdat$fa
                    fa.outmblmdown <- c(fa.outmblmdown, mean(Y)/mean(Y2, na.rm=TRUE))
                    testY <- data.frame(Y, rep(2, length(Y)))
                    colnames(testY) <- c("variable","classifier")
                    ctlY <- data.frame(Y2, rep(1,length(Y2)))
                    colnames(ctlY) <- c("variable","classifier")
                    anova.df <- rbind(ctlY, testY)
                    p <- oneway.test(variable ~ classifier, data=anova.df)
                    p.fa.outmblmdown <- c(p.fa.outmblmdown, p$p.value)
                    if(j == 1){name <- ctl$fa}
                    if(j == 2){name <- ctl$fc}
                    if(j == 3){name <- ctl$ft}
                    if(j == 4){name <- ctl$length}
                    if(j == 5){name <- ctl$l1}
                    if(j == 6){name <- ctl$l2}
                    if(j == 7){name <- ctl$l3}
                    if(j == 8){name <- ctl$stacks}
                    ctl2Y <- data.frame(name, rep(2, length(name)))
                    colnames(ctl2Y) <- c("variable", "classifier")
                    anova2.df <- rbind(ctlY, ctl2Y)
                    p2 <- oneway.test(variable ~ classifier, data=anova2.df)
                    p.fa.outmblmdown.c <- c(p.fa.outmblmdown.c,p2$p.value)  
          }
          if(j ==2){Y <- dat$fc
                    Y2 <- cdat$fc
                    fc.outmblmdown <- c(fc.outmblmdown, mean(Y)/mean(Y2, na.rm=TRUE))
                    testY <- data.frame(Y, rep(2, length(Y)))
                    colnames(testY) <- c("variable","classifier")
                    ctlY <- data.frame(Y2, rep(1,length(Y2)))
                    colnames(ctlY) <- c("variable","classifier")
                    anova.df <- rbind(ctlY, testY)
                    p <- oneway.test(variable ~ classifier, data=anova.df)
                    p.fc.outmblmdown <- c(p.fc.outmblmdown, p$p.value)
                    if(j == 1){name <- ctl$fa}
                    if(j == 2){name <- ctl$fc}
                    if(j == 3){name <- ctl$ft}
                    if(j == 4){name <- ctl$length}
                    if(j == 5){name <- ctl$l1}
                    if(j == 6){name <- ctl$l2}
                    if(j == 7){name <- ctl$l3}
                    if(j == 8){name <- ctl$stacks}
                    ctl2Y <- data.frame(name, rep(2, length(name)))
                    colnames(ctl2Y) <- c("variable", "classifier")
                    anova2.df <- rbind(ctlY, ctl2Y)
                    p2 <- oneway.test(variable ~ classifier, data=anova2.df)
                    p.fc.outmblmdown.c <- c(p.fc.outmblmdown.c,p2$p.value)  
          }
          if(j ==3){Y <- dat$ft
                    Y2 <- cdat$ft
                    ft.outmblmdown <- c(ft.outmblmdown, mean(Y)/mean(Y2, na.rm=TRUE))
                    testY <- data.frame(Y, rep(2, length(Y)))
                    colnames(testY) <- c("variable","classifier")
                    ctlY <- data.frame(Y2, rep(1,length(Y2)))
                    colnames(ctlY) <- c("variable","classifier")
                    anova.df <- rbind(ctlY, testY)
                    p <- oneway.test(variable ~ classifier, data=anova.df)
                    p.ft.outmblmdown <- c(p.ft.outmblmdown, p$p.value)
                    if(j == 1){name <- ctl$fa}
                    if(j == 2){name <- ctl$fc}
                    if(j == 3){name <- ctl$ft}
                    if(j == 4){name <- ctl$length}
                    if(j == 5){name <- ctl$l1}
                    if(j == 6){name <- ctl$l2}
                    if(j == 7){name <- ctl$l3}
                    if(j == 8){name <- ctl$stacks}
                    ctl2Y <- data.frame(name, rep(2, length(name)))
                    colnames(ctl2Y) <- c("variable", "classifier")
                    anova2.df <- rbind(ctlY, ctl2Y)
                    p2 <- oneway.test(variable ~ classifier, data=anova2.df)
                    p.ft.outmblmdown.c <- c(p.ft.outmblmdown.c,p2$p.value)  
          }
          if(j ==4){Y <- dat$length
                    Y2 <- cdat$length
                    length.outmblmdown <- c(length.outmblmdown, mean(Y)/mean(Y2, na.rm=TRUE))
                    testY <- data.frame(Y, rep(2, length(Y)))
                    colnames(testY) <- c("variable","classifier")
                    ctlY <- data.frame(Y2, rep(1,length(Y2)))
                    colnames(ctlY) <- c("variable","classifier")
                    anova.df <- rbind(ctlY, testY)
                    p <- oneway.test(variable ~ classifier, data=anova.df)
                    p.length.outmblmdown <- c(p.length.outmblmdown, p$p.value)
                    if(j == 1){name <- ctl$fa}
                    if(j == 2){name <- ctl$fc}
                    if(j == 3){name <- ctl$ft}
                    if(j == 4){name <- ctl$length}
                    if(j == 5){name <- ctl$l1}
                    if(j == 6){name <- ctl$l2}
                    if(j == 7){name <- ctl$l3}
                    if(j == 8){name <- ctl$stacks}
                    ctl2Y <- data.frame(name, rep(2, length(name)))
                    colnames(ctl2Y) <- c("variable", "classifier")
                    anova2.df <- rbind(ctlY, ctl2Y)
                    p2 <- oneway.test(variable ~ classifier, data=anova2.df)
                    p.length.outmblmdown.c <- c(p.length.outmblmdown.c,p2$p.value)   
          }
          if(j ==5){Y <- dat$l1
                    Y2 <- cdat$l1
                    l1.outmblmdown <- c(l1.outmblmdown, mean(Y, na.rm=TRUE)/mean(Y2, na.rm=TRUE))
                    testY <- data.frame(Y, rep(2, length(Y)))
                    colnames(testY) <- c("variable","classifier")
                    ctlY <- data.frame(Y2, rep(1,length(Y2)))
                    colnames(ctlY) <- c("variable","classifier")
                    anova.df <- rbind(ctlY, testY)
                    p <- oneway.test(variable ~ classifier, data=anova.df)
                    p.l1.outmblmdown <- c(p.l1.outmblmdown, p$p.value)
                    if(j == 1){name <- ctl$fa}
                    if(j == 2){name <- ctl$fc}
                    if(j == 3){name <- ctl$ft}
                    if(j == 4){name <- ctl$length}
                    if(j == 5){name <- ctl$l1}
                    if(j == 6){name <- ctl$l2}
                    if(j == 7){name <- ctl$l3}
                    if(j == 8){name <- ctl$stacks}
                    ctl2Y <- data.frame(name, rep(2, length(name)))
                    colnames(ctl2Y) <- c("variable", "classifier")
                    anova2.df <- rbind(ctlY, ctl2Y)
                    p2 <- oneway.test(variable ~ classifier, data=anova2.df)
                    p.l1.outmblmdown.c <- c(p.l1.outmblmdown.c,p2$p.value)   
          }
          if(j ==6){Y <- dat$l2
                    Y2 <- cdat$l2
                    l2.outmblmdown <- c(l2.outmblmdown, mean(Y, na.rm=TRUE)/mean(Y2, na.rm=TRUE))
                    testY <- data.frame(Y, rep(2, length(Y)))
                    colnames(testY) <- c("variable","classifier")
                    ctlY <- data.frame(Y2, rep(1,length(Y2)))
                    colnames(ctlY) <- c("variable","classifier")
                    anova.df <- rbind(ctlY, testY)
                    p <- oneway.test(variable ~ classifier, data=anova.df)
                    p.l2.outmblmdown <- c(p.l2.outmblmdown, p$p.value)
                    if(j == 1){name <- ctl$fa}
                    if(j == 2){name <- ctl$fc}
                    if(j == 3){name <- ctl$ft}
                    if(j == 4){name <- ctl$length}
                    if(j == 5){name <- ctl$l1}
                    if(j == 6){name <- ctl$l2}
                    if(j == 7){name <- ctl$l3}
                    if(j == 8){name <- ctl$stacks}
                    ctl2Y <- data.frame(name, rep(2, length(name)))
                    colnames(ctl2Y) <- c("variable", "classifier")
                    anova2.df <- rbind(ctlY, ctl2Y)
                    p2 <- oneway.test(variable ~ classifier, data=anova2.df)
                    p.l2.outmblmdown.c <- c(p.l2.outmblmdown.c,p2$p.value)   
          }
          if(j ==7){Y <- dat$l3
                    Y2 <- cdat$l3
                    l3.outmblmdown <- c(l3.outmblmdown, mean(Y, na.rm=TRUE)/mean(Y2, na.rm=TRUE))
                    testY <- data.frame(Y, rep(2, length(Y)))
                    colnames(testY) <- c("variable","classifier")
                    ctlY <- data.frame(Y2, rep(1,length(Y2)))
                    colnames(ctlY) <- c("variable","classifier")
                    anova.df <- rbind(ctlY, testY)
                    p <- oneway.test(variable ~ classifier, data=anova.df)
                    p.l3.outmblmdown <- c(p.l3.outmblmdown, p$p.value)
                    if(j == 1){name <- ctl$fa}
                    if(j == 2){name <- ctl$fc}
                    if(j == 3){name <- ctl$ft}
                    if(j == 4){name <- ctl$length}
                    if(j == 5){name <- ctl$l1}
                    if(j == 6){name <- ctl$l2}
                    if(j == 7){name <- ctl$l3}
                    if(j == 8){name <- ctl$stacks}
                    ctl2Y <- data.frame(name, rep(2, length(name)))
                    colnames(ctl2Y) <- c("variable", "classifier")
                    anova2.df <- rbind(ctlY, ctl2Y)
                    p2 <- oneway.test(variable ~ classifier, data=anova2.df)
                    p.l3.outmblmdown.c <- c(p.l3.outmblmdown.c,p2$p.value)   
          }
          if(j ==8){Y <- dat$stacks
                    Y2 <- cdat$stacks
                    stacks.outmblmdown <- c(stacks.outmblmdown, mean(Y)/mean(Y2, na.rm=TRUE))
                    testY <- data.frame(Y, rep(2, length(Y)))
                    colnames(testY) <- c("variable","classifier")
                    ctlY <- data.frame(Y2, rep(1,length(Y2)))
                    colnames(ctlY) <- c("variable","classifier")
                    anova.df <- rbind(ctlY, testY)
                    p <- oneway.test(variable ~ classifier, data=anova.df)
                    p.stacks.outmblmdown <- c(p.stacks.outmblmdown, p$p.value)
                    if(j == 1){name <- ctl$fa}
                    if(j == 2){name <- ctl$fc}
                    if(j == 3){name <- ctl$ft}
                    if(j == 4){name <- ctl$length}
                    if(j == 5){name <- ctl$l1}
                    if(j == 6){name <- ctl$l2}
                    if(j == 7){name <- ctl$l3}
                    if(j == 8){name <- ctl$stacks}
                    ctl2Y <- data.frame(name, rep(2, length(name)))
                    colnames(ctl2Y) <- c("variable", "classifier")
                    anova2.df <- rbind(ctlY, ctl2Y)
                    p2 <- oneway.test(variable ~ classifier, data=anova2.df)
                    p.stacks.outmblmdown.c <- c(p.stacks.outmblmdown.c,p2$p.value)   
          } 
        } 
      }
      print(i)
    }
    print("k==........................")
    print(k)
    print("h=............................................................")
    print(h)
    print("...............")
  }
}


# write output to file showing enrichment ratios and p-values as a function of distance 
output.df <- data.frame(map.points,fa.outpblmup,p.fa.outpblmup,fc.outpblmup,p.fc.outpblmup,ft.outpblmup,p.ft.outpblmup,l1.outpblmup,p.l1.outpblmup,
                        l2.outpblmup,p.l2.outpblmup,l3.outpblmup,p.l3.outpblmup,stacks.outpblmup,p.stacks.outpblmup,length.outpblmup,p.length.outpblmup,
                        fa.outpblmdown,p.fa.outpblmdown,fc.outpblmdown,p.fc.outpblmdown,ft.outpblmdown,p.ft.outpblmdown,l1.outpblmdown,p.l1.outpblmdown,
                        l2.outpblmdown,p.l2.outpblmdown,l3.outpblmdown,p.l3.outpblmdown,stacks.outpblmdown,p.stacks.outpblmdown,length.outpblmdown,p.length.outpblmdown,
                        fa.outmblmup,p.fa.outmblmup,fc.outmblmup,p.fc.outmblmup,ft.outmblmup,p.ft.outmblmup,l1.outmblmup,p.l1.outmblmup,
                        l2.outmblmup,p.l2.outmblmup,l3.outmblmup,p.l3.outmblmup,stacks.outmblmup,p.stacks.outmblmup,length.outmblmup,p.length.outmblmup,
                        fa.outmblmdown,p.fa.outmblmdown,fc.outmblmdown,p.fc.outmblmdown,ft.outmblmdown,p.ft.outmblmdown,l1.outmblmdown,p.l1.outmblmdown,
                        l2.outmblmdown,p.l2.outmblmdown,l3.outmblmdown,p.l3.outmblmdown,stacks.outmblmdown,p.stacks.outmblmdown,length.outmblmdown,p.length.outmblmdown)
write.table(output.df, file="blm ratios and p-values map.csv", sep=",", col.names=colnames(output.df), row.names=FALSE)

ctl.df <- data.frame(p.fa.outpblmup.c,p.fc.outpblmup.c,p.ft.outpblmup.c,p.l1.outpblmup.c,p.l2.outpblmup.c,p.l3.outpblmup.c,p.stacks.outpblmup.c,p.length.outpblmup.c,
                     p.fa.outpblmdown.c,p.fc.outpblmdown.c,p.ft.outpblmdown.c,p.l1.outpblmdown.c,p.l2.outpblmdown.c,p.l3.outpblmdown.c,p.stacks.outpblmdown.c,p.length.outpblmdown.c,
                     p.fa.outmblmup.c,p.fc.outmblmup.c,p.ft.outmblmup.c,p.l1.outmblmup.c,p.l2.outmblmup.c,p.l3.outmblmup.c,p.stacks.outmblmup.c,p.length.outmblmup.c,
                     p.fa.outmblmdown.c,p.fc.outmblmdown.c,p.ft.outmblmdown.c,p.l1.outmblmdown.c,p.l2.outmblmdown.c,p.l3.outmblmdown.c,p.stacks.outmblmdown.c,p.length.outmblmdown.c)
output2.df <- output.df[,seq(from=3,to=65, by=2)]
sink("dataset stats and FDR.txt")
for(i in 1:length(ctl.df)){
  col <- ctl.df[,i]
  col2 <- sort(col, decreasing=FALSE)
  col2.fd <- col2[col2 < 0.01]
  av.fd <- length(col2.fd)/100
  dat1 <- output2.df[,i]
  dat1.disc <- dat1[dat1 < 0.01]
  fdr <- av.fd/length(dat1.disc)
  print(names(output2.df)[i])
  print("fd #")
  print(av.fd)
  print("disc #")
  print(length(dat1.disc))
  print("fdr")
  print(fdr)
  print("")
  print("")
}
sink()


plim <- NULL
ylim <- NULL
lwidth <- 4
type <- "l"
pch1 <- 16
pch2 <- 17
col1 <- "red"
col2 <- "blue"
lty1 <- 1
lty2 <- 2
line <- 0.01
line.lty <- 3
caxis <- 1.5
clegend <- 1.5
clab <- 1.5
cmain <- 2.5
las <- 0
las2 <- 2
margin1 <- c(2,3,3,0)
margin2 <- c(3,3,2,0)
# bottom left top right
pdf("features.pdf")
par(oma=c(4,2,1,1))
par(mfrow=c(4,4))
# Fa p-value
par(mar=margin1)
plot(map.points, p.fa.outpblmup, col=col1, type=type, lwd=lwidth, xlab="", ylab="", main="Fa", log="y", ylim=c(1E-36,1),lty=lty1,pch=pch1, xaxt="n",yaxt="n", cex.main=cmain)
abline(v=seq(from=-2000,to=2000, by=200), col="azure3", lwd=1)
abline(v=0, col="black")
abline(h=line, lty=3, lwd=lwidth, col="black")
points(map.points, p.fa.outpblmup, col=col1, type=type, lwd=lwidth,lty=lty1,pch=pch1)
points(map.points, p.fa.outmblmup, col=col1, type=type, lwd=lwidth,lty=lty2,pch=pch2)
points(map.points, p.fa.outpblmdown, col=col2, type=type, lwd=lwidth,lty=lty1,pch=pch1)
points(map.points, p.fa.outmblmdown, col=col2, type=type, lwd=lwidth,lty=lty2,pch=pch2)
axis(side=2,font=2,cex.axis=caxis,las=las)
par(font=2)
#legend("bottomleft", legend="Fa", cex=clegend, bty="n")
box(lwd=2)
# Fc p-value
par(mar=margin1)
plot(map.points, p.fc.outpblmup, col=col1, type=type, lwd=lwidth, xlab="", ylab="", main="Fc", log="y", ylim=c(1E-15,1),lty=lty1,pch=pch1, xaxt="n", yaxt="n", cex.main=cmain)
abline(v=seq(from=-2000,to=2000, by=200), col="azure3", lwd=1)
abline(v=0, col="black")
abline(h=line, lty=3, lwd=lwidth, col="black")
points(map.points, p.fc.outpblmup, col=col1, type=type, lwd=lwidth,lty=lty1,pch=pch1)
points(map.points, p.fc.outmblmup, col=col1, type=type, lwd=lwidth,lty=lty2,pch=pch2)
points(map.points, p.fc.outpblmdown, col=col2, type=type, lwd=lwidth,lty=lty1,pch=pch1)
points(map.points, p.fc.outmblmdown, col=col2, type=type, lwd=lwidth,lty=lty2,pch=pch2)
axis(side=2,font=2,cex.axis=caxis,las=las)
par(font=2)
#legend("bottomleft", legend="Fc", cex=clegend, bty="n")
box(lwd=2)
# Ft p-value
par(mar=margin1)
plot(map.points, p.ft.outpblmup, col=col1, type=type, lwd=lwidth, xlab="", ylab="", main="Ft", log="y", ylim=c(1E-100,1),lty=lty1,pch=pch1, xaxt="n",yaxt="n", cex.main=cmain)
abline(v=seq(from=-2000,to=2000, by=200), col="azure3", lwd=1)
abline(v=0, col="black")
abline(h=line, lty=3, lwd=lwidth, col="black")
points(map.points, p.ft.outpblmup, col=col1, type=type, lwd=lwidth, lty=lty1,pch=pch1)
points(map.points, p.ft.outmblmup, col=col1, type=type, lwd=lwidth,lty=lty2,pch=pch2)
points(map.points, p.ft.outpblmdown, col=col2, type=type, lwd=lwidth,lty=lty1,pch=pch1)
points(map.points, p.ft.outmblmdown, col=col2, type=type, lwd=lwidth,lty=lty2,pch=pch2)
axis(side=2,font=2,cex.axis=caxis,las=las)
par(font=2)
#legend("bottomleft", legend="Ft", cex=clegend, bty="n")
box(lwd=2)
# stacks p-value
par(mar=margin1)
plot(map.points, p.stacks.outpblmup, col=col1, type=type, lwd=lwidth, xlab="", ylab="", main="Stacks", log="y", ylim=c(1E-11,1),lty=lty1,pch=pch1, xaxt="n",yaxt="n", cex.main=cmain)
abline(v=seq(from=-2000,to=2000, by=200), col="azure3", lwd=1)
abline(v=0, col="black")
abline(h=line, lty=3, lwd=lwidth, col="black")
points(map.points, p.stacks.outpblmup, col=col1, type=type, lwd=lwidth, lty=lty1,pch=pch1)
points(map.points, p.stacks.outmblmup, col=col1, type=type, lwd=lwidth,lty=lty2,pch=pch2)
points(map.points, p.stacks.outpblmdown, col=col2, type=type, lwd=lwidth,lty=lty1,pch=pch1)
points(map.points, p.stacks.outmblmdown, col=col2, type=type, lwd=lwidth,lty=lty2,pch=pch2)
axis(side=2,font=2,cex.axis=caxis,las=las)
par(font=2)
#legend("bottomleft", legend="Stacks", cex=clegend, bty="n")
box(lwd=2)
# Fa ratio
par(mar=margin2)
plot(map.points, fa.outpblmup, col=col1, type=type, lwd=lwidth, xlab="", ylab="", main="", ylim=c(0.75,1.2),lty=lty1,pch=pch1, xaxt="n", yaxt="n")
abline(v=seq(from=-2000,to=2000, by=200), col="azure3", lwd=1)
abline(v=0, col="black")
abline(h=1, lty=1, lwd=lwidth, col="black")
points(map.points, fa.outpblmup, col=col1, type=type, lwd=lwidth, ylim=ylim,lty=lty1,pch=pch1)
points(map.points, fa.outmblmup, col=col1, type=type, lwd=lwidth,lty=lty2,pch=pch2)
points(map.points, fa.outpblmdown, col=col2, type=type, lwd=lwidth,lty=lty1,pch=pch1)
points(map.points, fa.outmblmdown, col=col2, type=type, lwd=lwidth,lty=lty2,pch=pch2)
axis(side=2,font=2,cex.axis=caxis,las=las)
par(font=2)
#legend("bottomleft", legend="Fa", cex=clegend, bty="n")
box(lwd=2)
# Fc ratio
par(mar=margin2)
plot(map.points, fc.outpblmup, col=col1, type=type, lwd=lwidth, xlab="", ylab="", main="", ylim=c(0.75,1.2),lty=lty1,pch=pch1, xaxt="n",yaxt="n")
abline(v=seq(from=-2000,to=2000, by=200), col="azure3", lwd=1)
abline(v=0, col="black")
abline(h=1, lty=1, lwd=lwidth, col="black")
points(map.points, fc.outpblmup, col=col1, type=type, lwd=lwidth, ylim=ylim,lty=lty1,pch=pch1)
points(map.points, fc.outmblmup, col=col1, type=type, lwd=lwidth,lty=lty2,pch=pch2)
points(map.points, fc.outpblmdown, col=col2, type=type, lwd=lwidth,lty=lty1,pch=pch1)
points(map.points, fc.outmblmdown, col=col2, type=type, lwd=lwidth,lty=lty2,pch=pch2)
axis(side=2,font=2,cex.axis=caxis,las=las)
par(font=2)
#legend("bottomleft", legend="Fc", cex=clegend, bty="n")
box(lwd=2)
# Ft ratio
par(mar=margin2)
plot(map.points, ft.outpblmup, col=col1, type=type, lwd=lwidth, xlab="", ylab="", main="", ylim=c(0.75,1.2),lty=lty1,pch=pch1, xaxt="n",yaxt="n")
abline(v=seq(from=-2000,to=2000, by=200), col="azure3", lwd=1)
abline(v=0, col="black")
abline(h=1, lty=1, lwd=lwidth, col="black")
points(map.points, ft.outpblmup, col=col1, type=type, lwd=lwidth, lty=lty1,pch=pch1)
points(map.points, ft.outmblmup, col=col1, type=type, lwd=lwidth,lty=lty2,pch=pch2)
points(map.points, ft.outpblmdown, col=col2, type=type, lwd=lwidth,lty=lty1,pch=pch1)
points(map.points, ft.outmblmdown, col=col2, type=type, lwd=lwidth,lty=lty2,pch=pch2)
axis(side=2,font=2,cex.axis=caxis,las=las)
par(font=2)
#legend("bottomleft", legend="Ft", cex=clegend, bty="n")
box(lwd=2)
# stacks ratio
par(mar=margin2)
plot(map.points, stacks.outpblmup, col=col1, type=type, lwd=lwidth, xlab="", ylab="", main="", ylim=c(0.93,1.02),lty=lty1,pch=pch1, xaxt="n",yaxt="n")
abline(v=seq(from=-2000,to=2000, by=200), col="azure3", lwd=1)
abline(v=0, col="black")
abline(h=1, lty=1, lwd=lwidth, col="black")
points(map.points, stacks.outpblmup, col=col1, type=type, lwd=lwidth, lty=lty1,pch=pch1)
points(map.points, stacks.outmblmup, col=col1, type=type, lwd=lwidth,lty=lty2,pch=pch2)
points(map.points, stacks.outpblmdown, col=col2, type=type, lwd=lwidth,lty=lty1,pch=pch1)
points(map.points, stacks.outmblmdown, col=col2, type=type, lwd=lwidth,lty=lty2,pch=pch2)
axis(side=2,font=2,cex.axis=caxis,las=las)
par(font=2)
#legend("bottomleft", legend="Stacks", cex=clegend, bty="n")
box(lwd=2)
# L1 p-value
par(mar=margin1)
plot(map.points, p.l1.outpblmup, col=col1, type=type, lwd=lwidth, xlab="", ylab="", main="L1", log="y", ylim=c(1E-5,1),lty=lty1,pch=pch1, xaxt="n",yaxt="n", cex.main=cmain)
abline(v=seq(from=-2000,to=2000, by=200), col="azure3", lwd=1)
abline(v=0, col="black")
abline(h=line, lty=3, lwd=lwidth, col="black")
points(map.points, p.l1.outpblmup, col=col1, type=type, lwd=lwidth, lty=lty1,pch=pch1)
points(map.points, p.l1.outmblmup, col=col1, type=type, lwd=lwidth,lty=lty2,pch=pch2)
points(map.points, p.l1.outpblmdown, col=col2, type=type, lwd=lwidth,lty=lty1,pch=pch1)
points(map.points, p.l1.outmblmdown, col=col2, type=type, lwd=lwidth,lty=lty2,pch=pch2)
axis(side=2,font=2,cex.axis=caxis,las=las)
par(font=2)
#legend("bottomleft", legend="L1", cex=clegend, bty="n")
box(lwd=2)
# L2 p-value
par(mar=margin1)
plot(map.points, p.l2.outpblmup, col=col1, type=type, lwd=lwidth, xlab="", ylab="", main="L2", log="y", ylim=c(1E-5,1),lty=lty1,pch=pch1, xaxt="n",yaxt="n", cex.main=cmain)
abline(v=seq(from=-2000,to=2000, by=200), col="azure3", lwd=1)
abline(v=0, col="black")
abline(h=line, lty=3, lwd=lwidth, col="black")
points(map.points, p.l2.outpblmup, col=col1, type=type, lwd=lwidth, lty=lty1,pch=pch1)
points(map.points, p.l2.outmblmup, col=col1, type=type, lwd=lwidth,lty=lty2,pch=pch2)
points(map.points, p.l2.outpblmdown, col=col2, type=type, lwd=lwidth,lty=lty1,pch=pch1)
points(map.points, p.l2.outmblmdown, col=col2, type=type, lwd=lwidth,lty=lty2,pch=pch2)
axis(side=2,font=2,cex.axis=caxis,las=las)
par(font=2)
#legend("bottomleft", legend="L2", cex=clegend, bty="n")
box(lwd=2)
# L3 p-value
par(mar=margin1)
plot(map.points, p.l3.outpblmup, col=col1, type=type, lwd=lwidth, xlab="", ylab="", main="L3", log="y", ylim=c(1E-5,1),lty=lty1,pch=pch1, xaxt="n",yaxt="n", cex.main=cmain)
abline(v=seq(from=-2000,to=2000, by=200), col="azure3", lwd=1)
abline(v=0, col="black")
abline(h=line, lty=3, lwd=lwidth, col="black")
points(map.points, p.l3.outpblmup, col=col1, type=type, lwd=lwidth, lty=lty1,pch=pch1)
points(map.points, p.l3.outmblmup, col=col1, type=type, lwd=lwidth,lty=lty2,pch=pch2)
points(map.points, p.l3.outpblmdown, col=col2, type=type, lwd=lwidth,lty=lty1,pch=pch1)
points(map.points, p.l3.outmblmdown, col=col2, type=type, lwd=lwidth,lty=lty2,pch=pch2)
axis(side=2,font=2,cex.axis=caxis,las=las)
par(font=2)
#legend("bottomleft", legend="L3", cex=clegend, bty="n")
box(lwd=2)
# length p-value
par(mar=margin1)
plot(map.points, p.length.outpblmup, col=col1, type=type, lwd=lwidth, xlab="", ylab="", main="Length", log="y", ylim=c(1E-10,1),lty=lty1,pch=pch1, xaxt="n",yaxt="n",cex.main=cmain)
abline(v=seq(from=-2000,to=2000, by=200), col="azure3", lwd=1)
abline(v=0, col="black")
abline(h=line, lty=3, lwd=lwidth, col="black")
points(map.points, p.length.outpblmup, col=col1, type=type, lwd=lwidth, lty=lty1,pch=pch1)
points(map.points, p.length.outmblmup, col=col1, type=type, lwd=lwidth,lty=lty2,pch=pch2)
points(map.points, p.length.outpblmdown, col=col2, type=type, lwd=lwidth,lty=lty1,pch=pch1)
points(map.points, p.length.outmblmdown, col=col2, type=type, lwd=lwidth,lty=lty2,pch=pch2)
axis(side=2,font=2,cex.axis=caxis,las=las)
par(font=2)
#legend("bottomleft", legend="Length", cex=clegend, bty="n")
box(lwd=2)
# L1 ratio
par(mar=margin2)
plot(map.points, l1.outpblmup, col=col1, type=type, lwd=lwidth, xlab="", ylab="", main="", ylim=c(0.8,1.2),lty=lty1,pch=pch1, xaxt="n",yaxt="n")
abline(v=seq(from=-2000,to=2000, by=200), col="azure3", lwd=1)
abline(v=0, col="black")
abline(h=1, lty=1, lwd=lwidth, col="black")
points(map.points, l1.outpblmup, col=col1, type=type, lwd=lwidth, lty=lty1,pch=pch1)
points(map.points, l1.outmblmup, col=col1, type=type, lwd=lwidth,lty=lty2,pch=pch2)
points(map.points, l1.outpblmdown, col=col2, type=type, lwd=lwidth,lty=lty1,pch=pch1)
points(map.points, l1.outmblmdown, col=col2, type=type, lwd=lwidth,lty=lty2,pch=pch2)
axis(side=2,font=2,cex.axis=caxis,las=las)
axis(side=1,at=seq(from=-1600, to=1600, by=800),font=2,cex.axis=caxis,las=las2)
par(font=2)
#legend("bottomleft", legend="L1", cex=clegend, bty="n")
box(lwd=2)
# L2 ratio
par(mar=margin2)
plot(map.points, l2.outpblmup, col=col1, type=type, lwd=lwidth, xlab="", ylab="", main="", ylim=c(0.8,1.2),lty=lty1,pch=pch1, xaxt="n",yaxt="n")
abline(v=seq(from=-2000,to=2000, by=200), col="azure3", lwd=1)
abline(v=0, col="black")
abline(h=1, lty=1, lwd=lwidth, col="black")
points(map.points, l2.outpblmup, col=col1, type=type, lwd=lwidth, lty=lty1,pch=pch1)
points(map.points, l2.outmblmup, col=col1, type=type, lwd=lwidth,lty=lty2,pch=pch2)
points(map.points, l2.outpblmdown, col=col2, type=type, lwd=lwidth,lty=lty1,pch=pch1)
points(map.points, l2.outmblmdown, col=col2, type=type, lwd=lwidth,lty=lty2,pch=pch2)
axis(side=2,font=2,cex.axis=caxis,las=las)
axis(side=1,at=seq(from=-1600, to=1600, by=800),font=2,cex.axis=caxis,las=las2)
par(font=2)
#legend("bottomleft", legend="L2", cex=clegend, bty="n")
box(lwd=2)
# L3 ratio
par(mar=margin2)
plot(map.points, l3.outpblmup, col=col1, type=type, lwd=lwidth, xlab="", ylab="", main="", ylim=c(0.8,1.2),lty=lty1,pch=pch1, xaxt="n",yaxt="n")
abline(v=seq(from=-2000,to=2000, by=200), col="azure3", lwd=1)
abline(v=0, col="black")
abline(h=1, lty=1, lwd=lwidth, col="black")
points(map.points, l3.outpblmup, col=col1, type=type, lwd=lwidth, lty=lty1,pch=pch1)
points(map.points, l3.outmblmup, col=col1, type=type, lwd=lwidth,lty=lty2,pch=pch2)
points(map.points, l3.outpblmdown, col=col2, type=type, lwd=lwidth,lty=lty1,pch=pch1)
points(map.points, l3.outmblmdown, col=col2, type=type, lwd=lwidth,lty=lty2,pch=pch2)
axis(side=2,font=2,cex.axis=caxis,las=las)
axis(side=1,at=seq(from=-1600, to=1600, by=800),font=2,cex.axis=caxis,las=las2)
par(font=2)
#legend("bottomleft", legend="L3", cex=clegend, bty="n")
box(lwd=2)
# length ratio
par(mar=margin2)
plot(map.points, length.outpblmup, col=col1, type=type, lwd=lwidth, xlab="", ylab="", main="", ylim=c(0.9,1.05),lty=lty1,pch=pch1, xaxt="n",yaxt="n")
abline(v=seq(from=-2000,to=2000, by=200), col="azure3", lwd=1)
abline(v=0, col="black")
abline(h=1, lty=1, lwd=lwidth, col="black")
points(map.points, length.outpblmup, col=col1, type=type, lwd=lwidth, lty=lty1,pch=pch1)
points(map.points, length.outmblmup, col=col1, type=type, lwd=lwidth,lty=lty2,pch=pch2)
points(map.points, length.outpblmdown, col=col2, type=type, lwd=lwidth,lty=lty1,pch=pch1)
points(map.points, length.outmblmdown, col=col2, type=type, lwd=lwidth,lty=lty2,pch=pch2)
axis(side=2,font=2,cex.axis=caxis,las=las)
axis(side=1,at=seq(from=-1600, to=1600, by=800),font=2,cex.axis=caxis,las=las2)
par(font=2)
#legend("bottomleft", legend="Length", cex=clegend, bty="n")
box(lwd=2)
mtext(side=2, text="         Ratio        P-Value              Ratio         P-Value", cex=clab, font=2, line=0, adj=0, outer=TRUE)
mtext(side=1, text="                      Distance Downstream of TSS (bp)", cex=clab, font=2, line=2.5, adj=0, outer=TRUE)
dev.off()
par(mfrow=c(1,1))
