# Supplementary material for: Relationships between putative G-quadruplex-forming sequences, RecQ helicases, and transcription
Source: BMC Med Genet. 2015 Oct 8;16:91. doi: 10.1186/s12881-015-0236-4 (PMC4599794; doi:10.1186/s12881-015-0236-4)
Supplement: Additional file 22: — PQS motif classifications from SOM method. PQS motif classifications from self-organizing map analysis. Number of nearest multidimensional cluster is given as the last column in the dataset. (CSV 8064 kb) [file 12881_2015_236_MOESM22_ESM.csv]

row_number	chr	start	end	length	strand.q	matched_sequence	reverse_complement	oriented	GC	stacks	fa	fc	ft	ng	length2	l1	l2	l3	match_count	pattern_number	pattern_seq	header	delta	seqnames	start.1	end.1	width	strand.t	source	gene_id	transcript_id	gene_type	gene_status	gene_name	transcript_type	transcript_status	transcript_name	level	havana_gene	havana_transcript	ont	tag	ccdsid	tss.out	chr.out	unique.tss.number	unique.gene.number	header.1	strand.orient
9	1	26072	26093	21	-	CCCCAGCCCTCCCTTCTGCCC	GGGCAGAAGGGAGGGCTGGGG	GGGCAGAAGGGAGGGCTGGGG	0.49000999	4	0.19047619047619	0.0952380952380952	0.0476190476190476	3	21	5	1	2	1	78	GGGHNNNHGGGHGGGHHGGG	FALSE	-1196.5	chr1	14363	24886	10524	-	ENSEMBL	ENSG00000227232.3	ENST00000541675.1	pseudogene	KNOWN	WASH7P	unprocessed_pseudogene	KNOWN	WASH7P-206	3	OTTHUMG00000000958.1	NA	NA	NA	NA	24886	1	6	5	FALSE	nt
7	1	23515	23534	19	+	GGGAAGGGACAGGGCAGGG		GGGAAGGGACAGGGCAGGG	0.507992008	4	0.263157894736842	0.105263157894737	0	3	19	2	3	2	1	59	GGGHHGGGHNHGGGHHGGG	FALSE	1361.5	chr1	14363	24886	10524	-	ENSEMBL	ENSG00000227232.3	ENST00000541675.1	pseudogene	KNOWN	WASH7P	unprocessed_pseudogene	KNOWN	WASH7P-206	3	OTTHUMG00000000958.1	NA	NA	NA	NA	24886	1	6	5	FALSE	t
10	1	28998	29026	28	-	CCCCGCAGAGCCCGGGTCCCTGCGCCCC	GGGGCGCAGGGACCCGGGCTCTGCGGGG	GGGGCGCAGGGACCCGGGCTCTGCGGGG	0.568431568	4	0.0714285714285714	0.285714285714286	0.0714285714285714	3	28	4	4	6	1	270	GGGHNNHGGGHNNHGGGHNNNNHGGG	FALSE	332	chr1	17021	29344	12324	-	ENSEMBL	ENSG00000227232.3	ENST00000430492.2	pseudogene	KNOWN	WASH7P	unprocessed_pseudogene	KNOWN	WASH7P-202	3	OTTHUMG00000000958.1	NA	NA	NA	NA	29344	1	7	5	FALSE	nt
11	1	29048	29073	25	+	GGGCCGGGCAAGGCCGGGTGCAGGG		GGGCCGGGCAAGGCCGGGTGCAGGG	0.574925075	4	0.12	0.24	0.04	3	25	2	7	4	1	161	GGGHHGGGHNNNNNHGGGHNNHGGG	FALSE	283.5	chr1	17021	29344	12324	-	ENSEMBL	ENSG00000227232.3	ENST00000430492.2	pseudogene	KNOWN	WASH7P	unprocessed_pseudogene	KNOWN	WASH7P-202	3	OTTHUMG00000000958.1	NA	NA	NA	NA	29344	1	7	5	FALSE	t
16	1	34369	34388	19	+	GGGGAGGGTGGGCAAAGGG		GGGGAGGGTGGGCAAAGGG	0.455044955	4	0.210526315789474	0.0526315789473684	0.0526315789473684	3	19	1	1	4	1	148	GGGHGGGHGGGHNNHGGG	FALSE	1694.5	chr1	35245	36073	829	-	HAVANA	ENSG00000237613.2	ENST00000461467.1	protein_coding	KNOWN	FAM138A	processed_transcript	KNOWN	FAM138A-002	2	OTTHUMG00000000960.1	OTTHUMT00000002843.1	NA	NA	NA	36073	1	14	9	FALSE	t
21	1	131383	131410	27	-	CCCTGAAAGCCCAGGGCCCGCAACCCC	GGGGTTGCGGGCCCTGGGCTTTCAGGG	GGGGTTGCGGGCCCTGGGCTTTCAGGG	0.545454545	4	0.037037037037037	0.222222222222222	0.222222222222222	3	27	4	4	6	1	270	GGGHNNHGGGHNNHGGGHNNNNHGGG	FALSE	292.5	chr1	131104	133923	2820	+	HAVANA	ENSG00000233750.2	ENST00000442987.2	pseudogene	KNOWN	RP11-34P13.10	processed_pseudogene	KNOWN	RP11-34P13.10-001	1	OTTHUMG00000001257.2	OTTHUMT00000003691.2	PGO:0000004	pseudo_consens	NA	131104	1	23	14	FALSE	t
23	1	133326	133348	22	-	CCCCTGCCCTGACTCCCAGCCC	GGGCTGGGAGTCAGGGCAGGGG	GGGCTGGGAGTCAGGGCAGGGG	0.592407592	4	0.136363636363636	0.136363636363636	0.0909090909090909	3	22	2	5	2	1	61	GGGHHGGGHNNNHGGGHHGGG	FALSE	229	chr1	129081	133566	4486	-	HAVANA	ENSG00000238009.2	ENST00000453576.2	processed_transcript	NOVEL	RP11-34P13.7	processed_transcript	PUTATIVE	RP11-34P13.7-004	2	OTTHUMG00000001096.2	OTTHUMT00000003689.1	NA	NA	NA	133566	1	24	15	FALSE	nt
36	1	330001	330023	22	+	GGGCTGGGAGTCAGGGCAGGGG		GGGCTGGGAGTCAGGGCAGGGG	0.595404595	4	0.136363636363636	0.136363636363636	0.0909090909090909	3	22	2	5	2	1	61	GGGHHGGGHNNNHGGGHHGGG	FALSE	228	chr1	329784	334271	4488	+	HAVANA	ENSG00000224813.1	ENST00000431812.1	pseudogene	KNOWN	RP4-669L17.4	processed_transcript	PUTATIVE	RP4-669L17.4-002	2	OTTHUMG00000002857.4	OTTHUMT00000007996.1	NA	NA	NA	329784	1	52	29	FALSE	nt
38	1	331939	331966	27	+	GGGGTTGCGGGCCCTGGGCTTTCAGGG		GGGGTTGCGGGCCCTGGGCTTTCAGGG	0.546953047	4	0.037037037037037	0.222222222222222	0.222222222222222	3	27	4	4	6	1	270	GGGHNNHGGGHNNHGGGHNNNNHGGG	FALSE	290.5	chr1	329426	332243	2818	-	HAVANA	ENSG00000233653.1	ENST00000432723.1	pseudogene	KNOWN	CICP7	processed_pseudogene	KNOWN	CICP7-001	1	OTTHUMG00000057429.1	OTTHUMT00000127609.1	PGO:0000004	pseudo_consens	NA	332243	1	53	30	FALSE	t
45	1	437529	437550	21	-	CCCTTCACCCTGAGCCCACCC	GGGTGGGCTCAGGGTGAAGGG	GGGTGGGCTCAGGGTGAAGGG	0.641358641	4	0.142857142857143	0.0952380952380952	0.142857142857143	3	21	1	4	4	1	151	GGGHGGGHNNHGGGHNNHGGG	FALSE	-1825.5	chr1	439365	453722	14358	+	HAVANA	ENSG00000224813.1	ENST00000440163.1	pseudogene	KNOWN	RP4-669L17.4	processed_transcript	KNOWN	RP4-669L17.4-004	2	OTTHUMG00000002857.4	OTTHUMT00000346889.1	NA	NA	NA	439365	1	59	34	FALSE	t
50	1	454076	454102	26	+	GGGCACAGGTGGGCGCCAGGGAGGGG		GGGCACAGGTGGGCGCCAGGGAGGGG	0.472027972	4	0.153846153846154	0.192307692307692	0.0384615384615385	3	26	7	5	1	1	47	GGGHNNNNNHGGGHNNNHGGGHGGG	FALSE	872	chr1	453217	453948	732	+	HAVANA	ENSG00000224813.1	ENST00000431321.1	pseudogene	KNOWN	RP4-669L17.4	processed_transcript	PUTATIVE	RP4-669L17.4-005	2	OTTHUMG00000002857.4	OTTHUMT00000007989.1	NA	NA	NA	453217	1	62	36	FALSE	nt
52	1	529678	529704	26	-	CCCCTCCCTGGCGCCCACCTGTGCCC	GGGCACAGGTGGGCGCCAGGGAGGGG	GGGCACAGGTGGGCGCCAGGGAGGGG	0.472027972	4	0.153846153846154	0.192307692307692	0.0384615384615385	3	26	7	5	1	1	47	GGGHNNNNNHGGGHNNNHGGGHGGG	FALSE	-142	chr1	529833	530595	763	+	HAVANA	ENSG00000239664.1	ENST00000440196.1	processed_transcript	PUTATIVE	RP5-857K21.3	processed_transcript	PUTATIVE	RP5-857K21.3-001	2	OTTHUMG00000002330.1	OTTHUMT00000006708.1	NA	NA	NA	529833	1	70	42	FALSE	t
64	1	657747	657774	27	-	CCCTGAAAGCCCAGGGCCCGCAACCCC	GGGGTTGCGGGCCCTGGGCTTTCAGGG	GGGGTTGCGGGCCCTGGGCTTTCAGGG	0.544955045	4	0.037037037037037	0.222222222222222	0.222222222222222	3	27	4	4	6	1	270	GGGHNNHGGGHNNHGGGHNNNNHGGG	FALSE	295.5	chr1	657465	660287	2823	+	HAVANA	ENSG00000229376.1	ENST00000440782.1	pseudogene	KNOWN	CICP3	processed_pseudogene	KNOWN	CICP3-001	1	OTTHUMG00000057431.1	OTTHUMT00000127611.1	PGO:0000004	pseudo_consens	NA	657465	1	94	63	FALSE	t
66	1	659690	659712	22	-	CCCCTGCCCTGACTCCCAGCCC	GGGCTGGGAGTCAGGGCAGGGG	GGGCTGGGAGTCAGGGCAGGGG	0.594405594	4	0.136363636363636	0.136363636363636	0.0909090909090909	3	22	2	5	2	1	61	GGGHHGGGHNNNHGGGHHGGG	FALSE	229	chr1	655438	659930	4493	-	HAVANA	ENSG00000230021.1	ENST00000447954.1	processed_transcript	NOVEL	RP5-857K21.4	processed_transcript	PUTATIVE	RP5-857K21.4-005	2	OTTHUMG00000002331.3	OTTHUMT00000006878.2	NA	NA	NA	659930	1	95	64	FALSE	nt
71	1	698053	698080	27	+	GGGAAGGAGGGAAAAAGGGAAGGAGGG		GGGAAGGAGGGAAAAAGGGAAGGAGGG	0.423576424	4	0.407407407407407	0	0	3	27	5	5	5	1	229	GGGHNNNHGGGHNNNHGGGHNNNHGGG	FALSE	1775.5	chr1	696291	697369	1079	+	HAVANA	ENSG00000229905.1	ENST00000422528.1	processed_transcript	PUTATIVE	RP11-206L10.4	processed_transcript	PUTATIVE	RP11-206L10.4-001	2	OTTHUMG00000002408.1	OTTHUMT00000006891.1	NA	NA	NA	696291	1	101	69	FALSE	nt
93	1	805396	805422	26	-	CCCCGACGCCCAGCCGGACCCTGCCC	GGGCAGGGTCCGGCTGGGCGTCGGGG	GGGCAGGGTCCGGCTGGGCGTCGGGG	0.453046953	4	0.0384615384615385	0.230769230769231	0.115384615384615	3	26	2	7	4	1	161	GGGHHGGGHNNNNNHGGGHNNHGGG	FALSE	172	chr1	803620	805581	1962	-	HAVANA	ENSG00000230368.2	ENST00000432963.1	processed_transcript	KNOWN	FAM41C	processed_transcript	KNOWN	FAM41C-003	2	OTTHUMG00000002469.1	OTTHUMT00000007023.1	NA	NA	NA	805581	1	122	81	FALSE	nt
115	1	845938	845965	27	-	CCCCTCAGGCTCCCTCCCGGCAGGCCC	GGGCCTGCCGGGAGGGAGCCTGAGGGG	GGGCCTGCCGGGAGGGAGCCTGAGGGG	0.679320679	4	0.111111111111111	0.222222222222222	0.0740740740740741	3	27	6	1	7	1	330	GGGHNNNNHGGGHGGGHNNNNNHGGG	FALSE	-796.5	chr1	844533	845155	623	-	ENSEMBL	ENSG00000256461.1	ENST00000539392.1	protein_coding	NOVEL	AL645608.1	protein_coding	NOVEL	AL645608.1-201	3	NA	NA	NA	NA	NA	845155	1	127	85	FALSE	nt
122	1	855544	855570	26	+	GGGACGGCAGGGAAGGGTCCCTCGGG		GGGACGGCAGGGAAGGGTCCCTCGGG	0.631368631	4	0.153846153846154	0.230769230769231	0.0769230769230769	3	26	6	2	6	1	282	GGGHNNNNHGGGHHGGGHNNNNHGGG	FALSE	-1643	chr1	852750	853914	1165	-	HAVANA	ENSG00000223764.1	ENST00000432961.1	processed_transcript	NOVEL	RP11-54O7.3	processed_transcript	KNOWN	RP11-54O7.3-002	2	OTTHUMG00000040718.1	OTTHUMT00000097859.1	NA	NA	NA	853914	1	130	88	FALSE	t
119	1	852365	852384	19	-	CCCGTCCCTCACCCTGCCC	GGGCAGGGTGAGGGACGGG	GGGCAGGGTGAGGGACGGG	0.613886114	4	0.157894736842105	0.105263157894737	0.0526315789473684	3	19	2	3	2	1	59	GGGHHGGGHNHGGGHHGGG	FALSE	1539.5	chr1	852750	853914	1165	-	HAVANA	ENSG00000223764.1	ENST00000432961.1	processed_transcript	NOVEL	RP11-54O7.3	processed_transcript	KNOWN	RP11-54O7.3-002	2	OTTHUMG00000040718.1	OTTHUMT00000097859.1	NA	NA	NA	853914	1	130	88	FALSE	nt
121	1	853173	853198	25	-	CCCTGCTGCCCAGCCTCGCCCACCC	GGGTGGGCGAGGCTGGGCAGCAGGG	GGGTGGGCGAGGCTGGGCAGCAGGG	0.601898102	4	0.12	0.16	0.08	3	25	1	7	5	1	203	GGGHGGGHNNNNNHGGGHNNNHGGG	FALSE	728.5	chr1	852750	853914	1165	-	HAVANA	ENSG00000223764.1	ENST00000432961.1	processed_transcript	NOVEL	RP11-54O7.3	processed_transcript	KNOWN	RP11-54O7.3-002	2	OTTHUMG00000040718.1	OTTHUMT00000097859.1	NA	NA	NA	853914	1	130	88	FALSE	nt
125	1	859099	859118	19	-	CCCAGCCCATCCCAGTCCC	GGGACTGGGATGGGCTGGG	GGGACTGGGATGGGCTGGG	0.706793207	4	0.105263157894737	0.105263157894737	0.157894736842105	3	19	3	2	2	1	65	GGGHNHGGGHHGGGHHGGG	FALSE	-1151.5	chr1	860260	874671	14412	+	HAVANA	ENSG00000187634.6	ENST00000420190.1	protein_coding	KNOWN	SAMD11	protein_coding	KNOWN	SAMD11-011	2	OTTHUMG00000040719.8	OTTHUMT00000316521.1	NA	cds_end_NF	NA	860260	1	133	90	FALSE	t
151	1	878844	878866	22	-	CCCCAACGCCCTCTCCCTCCCC	GGGGAGGGAGAGGGCGTTGGGG	GGGGAGGGAGAGGGCGTTGGGG	0.655344655	4	0.136363636363636	0.0454545454545455	0.0909090909090909	3	22	1	3	4	1	150	GGGHGGGHNHGGGHNNHGGG	FALSE	1372	chr1	877483	878182	700	+	HAVANA	ENSG00000187634.6	ENST00000466827.1	protein_coding	KNOWN	SAMD11	retained_intron	KNOWN	SAMD11-008	2	OTTHUMG00000040719.8	OTTHUMT00000097867.2	NA	NA	NA	877483	1	138	90	FALSE	t
152	1	879054	879071	17	-	CCCTCCCTCCCTCCCCC	GGGGGAGGGAGGGAGGG	GGGGGAGGGAGGGAGGG	0.636363636	4	0.176470588235294	0	0	3	17	1	1	1	1	1	GGGHGGGHGGGHGGG	FALSE	1579.5	chr1	877483	878182	700	+	HAVANA	ENSG00000187634.6	ENST00000466827.1	protein_coding	KNOWN	SAMD11	retained_intron	KNOWN	SAMD11-008	2	OTTHUMG00000040719.8	OTTHUMT00000097867.2	NA	NA	NA	877483	1	138	90	FALSE	t
154	1	880852	880874	22	-	CCCTCCAGGCCCACCCTTCCCC	GGGGAAGGGTGGGCCTGGAGGG	GGGGAAGGGTGGGCCTGGAGGG	0.615384615	4	0.136363636363636	0.0909090909090909	0.0909090909090909	3	22	2	1	6	1	253	GGGHHGGGHGGGHNNNNHGGG	FALSE	79	chr1	880699	880942	244	-	HAVANA	ENSG00000188976.6	ENST00000496938.1	protein_coding	KNOWN	NOC2L	processed_transcript	PUTATIVE	NOC2L-002	2	OTTHUMG00000040720.1	OTTHUMT00000097870.1	NA	NA	NA	880942	1	140	91	FALSE	nt
163	1	894901	894924	23	-	CCCGCCGCGCCCGCAGCCCACCC	GGGTGGGCTGCGGGCGCGGCGGG	GGGTGGGCTGCGGGCGCGGCGGG	0.682317682	4	0	0.217391304347826	0.0869565217391304	3	23	1	4	6	1	249	GGGHGGGHNNHGGGHNNNNHGGG	FALSE	-1074.5	chr1	879585	893838	14254	-	HAVANA	ENSG00000188976.6	ENST00000477976.1	protein_coding	KNOWN	NOC2L	processed_transcript	KNOWN	NOC2L-005	2	OTTHUMG00000040720.1	OTTHUMT00000097873.1	NA	NA	NA	893838	1	142	91	FALSE	nt
166	1	896575	896603	28	+	GGGGCTGGGTCCCCGCGGGCTGCCCGGG		GGGGCTGGGTCCCCGCGGGCTGCCCGGG	0.71978022	4	0	0.357142857142857	0.107142857142857	3	28	2	7	6	1	259	GGGHHGGGHNNNNNHGGGHNNNNHGGG	FALSE	-1953	chr1	893626	894636	1011	-	HAVANA	ENSG00000188976.6	ENST00000469563.1	protein_coding	KNOWN	NOC2L	processed_transcript	KNOWN	NOC2L-004	2	OTTHUMG00000040720.1	OTTHUMT00000097872.1	NA	NA	NA	894636	1	143	91	FALSE	t
170	1	898025	898054	29	-	CCCTGACGCCCAGTGTGCCCGAGGGTCCC	GGGACCCTCGGGCACACTGGGCGTCAGGG	GGGACCCTCGGGCACACTGGGCGTCAGGG	0.65034965	4	0.137931034482759	0.310344827586207	0.103448275862069	3	29	6	6	5	1	237	GGGHNNNNHGGGHNNNNHGGGHNNNHGGG	FALSE	1210.5	chr1	896829	897858	1030	+	HAVANA	ENSG00000187961.7	ENST00000463212.1	protein_coding	KNOWN	KLHL17	processed_transcript	KNOWN	KLHL17-003	2	OTTHUMG00000040721.4	OTTHUMT00000097877.1	NA	NA	NA	896829	1	148	92	FALSE	t
171	1	898303	898328	25	-	CCCCCCGCCCGTTTCCCTCTTGCCC	GGGCAAGAGGGAAACGGGCGGGGGG	GGGCAAGAGGGAAACGGGCGGGGGG	0.64985015	4	0.24	0.12	0	3	25	5	4	1	1	32	GGGHNNNHGGGHNNHGGGHGGG	FALSE	1486.5	chr1	896829	897858	1030	+	HAVANA	ENSG00000187961.7	ENST00000463212.1	protein_coding	KNOWN	KLHL17	processed_transcript	KNOWN	KLHL17-003	2	OTTHUMG00000040721.4	OTTHUMT00000097877.1	NA	NA	NA	896829	1	148	92	FALSE	t
173	1	900945	900966	21	+	GGGGTCCCGGGAAGGGTGGGG		GGGGTCCCGGGAAGGGTGGGG	0.663836164	4	0.0952380952380952	0.142857142857143	0.0952380952380952	3	21	4	2	1	1	23	GGGHNNHGGGHHGGGHGGG	FALSE	-921.5	chr1	901877	910476	8600	+	ENSEMBL	ENSG00000187583.5	ENST00000379407.2	protein_coding	KNOWN	PLEKHN1	protein_coding	KNOWN	PLEKHN1-201	3	OTTHUMG00000040756.1	NA	NA	NA	NA	901877	1	151	93	FALSE	nt
183	1	906898	906915	17	-	CCCTGCCCACCCAGCCC	GGGCTGGGTGGGCAGGG	GGGCTGGGTGGGCAGGG	0.673826174	4	0.0588235294117647	0.117647058823529	0.117647058823529	3	17	2	1	2	1	57	GGGHHGGGHGGGHHGGG	FALSE	651.5	chr1	906255	906903	649	+	HAVANA	ENSG00000187583.5	ENST00000480267.1	protein_coding	KNOWN	PLEKHN1	processed_transcript	KNOWN	PLEKHN1-002	2	OTTHUMG00000040756.1	OTTHUMT00000097941.1	NA	NA	NA	906255	1	153	93	FALSE	t
184	1	907107	907128	21	+	GGGCGGGCTCCGGGAAGGGGG		GGGCGGGCTCCGGGAAGGGGG	0.664335664	4	0.0952380952380952	0.19047619047619	0.0476190476190476	3	21	1	4	2	1	53	GGGHGGGHNNHGGGHHGGG	FALSE	862.5	chr1	906255	906903	649	+	HAVANA	ENSG00000187583.5	ENST00000480267.1	protein_coding	KNOWN	PLEKHN1	processed_transcript	KNOWN	PLEKHN1-002	2	OTTHUMG00000040756.1	OTTHUMT00000097941.1	NA	NA	NA	906255	1	153	93	FALSE	nt
186	1	908701	908733	32	-	CCCAGGTGGGCCCAGCACACCCACACAGCCCC	GGGGCTGTGTGGGTGTGCTGGGCCCACCTGGG	GGGGCTGTGTGGGTGTGCTGGGCCCACCTGGG	0.656843157	4	0.03125	0.21875	0.21875	3	32	6	6	7	1	335	GGGHNNNNHGGGHNNNNHGGGHNNNNNHGGG	FALSE	-175	chr1	908892	911245	2354	+	HAVANA	ENSG00000187583.5	ENST00000491024.1	protein_coding	KNOWN	PLEKHN1	processed_transcript	KNOWN	PLEKHN1-003	2	OTTHUMG00000040756.1	OTTHUMT00000097942.1	NA	NA	NA	908892	1	154	93	FALSE	t
188	1	909242	909266	24	-	CCCACGCCCTCGAGCCCACTCCCC	GGGGAGTGGGCTCGAGGGCGTGGG	GGGGAGTGGGCTCGAGGGCGTGGG	0.664335664	4	0.0833333333333333	0.125	0.125	3	24	3	5	3	1	117	GGGHNHGGGHNNNHGGGHNHGGG	FALSE	362	chr1	908892	911245	2354	+	HAVANA	ENSG00000187583.5	ENST00000491024.1	protein_coding	KNOWN	PLEKHN1	processed_transcript	KNOWN	PLEKHN1-003	2	OTTHUMG00000040756.1	OTTHUMT00000097942.1	NA	NA	NA	908892	1	154	93	FALSE	t
192	1	910266	910288	22	+	GGGAGTGGGAGGGCAGCACGGG		GGGAGTGGGAGGGCAGCACGGG	0.63036963	4	0.181818181818182	0.136363636363636	0.0454545454545455	3	22	3	1	6	1	260	GGGHNHGGGHGGGHNNNNHGGG	FALSE	1385	chr1	908892	911245	2354	+	HAVANA	ENSG00000187583.5	ENST00000491024.1	protein_coding	KNOWN	PLEKHN1	processed_transcript	KNOWN	PLEKHN1-003	2	OTTHUMG00000040756.1	OTTHUMT00000097942.1	NA	NA	NA	908892	1	154	93	FALSE	nt
194	1	911455	911479	24	+	GGGGTCAGAGGGCCCGGGCGAGGG		GGGGTCAGAGGGCCCGGGCGAGGG	0.65984016	4	0.125	0.208333333333333	0.0416666666666667	3	24	5	3	3	1	129	GGGHNNNHGGGHNHGGGHNHGGG	FALSE	554	chr1	910585	912021	1437	-	HAVANA	ENSG00000187642.5	ENST00000479361.1	protein_coding	KNOWN	C1orf170	processed_transcript	KNOWN	C1orf170-002	2	OTTHUMG00000040757.3	OTTHUMT00000101761.1	NA	NA	NA	912021	1	155	94	FALSE	t
220	1	937325	937346	21	-	CCCCGTCCCGCGTCCCTCCCC	GGGGAGGGACGCGGGACGGGG	GGGGAGGGACGCGGGACGGGG	0.616383616	4	0.142857142857143	0.142857142857143	0	3	21	1	4	2	1	53	GGGHGGGHNNHGGGHHGGG	FALSE	-1974.5	chr1	934350	935361	1012	-	HAVANA	ENSG00000188290.6	ENST00000484667.2	protein_coding	KNOWN	HES4	protein_coding	NOVEL	HES4-004	2	OTTHUMG00000040758.2	OTTHUMT00000366973.1	NA	NA	NA	935361	1	158	95	FALSE	nt
210	1	933912	933936	24	+	GGGGACTGGGAGTCGGGAAAGGGG		GGGGACTGGGAGTCGGGAAAGGGG	0.725774226	4	0.208333333333333	0.0833333333333333	0.0833333333333333	3	24	3	4	3	1	116	GGGHNHGGGHNNHGGGHNHGGG	FALSE	1437	chr1	934350	935361	1012	-	HAVANA	ENSG00000188290.6	ENST00000484667.2	protein_coding	KNOWN	HES4	protein_coding	NOVEL	HES4-004	2	OTTHUMG00000040758.2	OTTHUMT00000366973.1	NA	NA	NA	935361	1	158	95	FALSE	t
215	1	934850	934875	25	-	CCCGGGGGTCCCGCGCCCTCCCCCC	GGGGGGAGGGCGCGGGACCCCCGGG	GGGGGGAGGGCGCGGGACCCCCGGG	0.745754246	4	0.08	0.28	0	3	25	1	3	6	1	248	GGGHGGGHNHGGGHNNNNHGGG	FALSE	498.5	chr1	934350	935361	1012	-	HAVANA	ENSG00000188290.6	ENST00000484667.2	protein_coding	KNOWN	HES4	protein_coding	NOVEL	HES4-004	2	OTTHUMG00000040758.2	OTTHUMT00000366973.1	NA	NA	NA	935361	1	158	95	FALSE	nt
227	1	950403	950422	19	+	GGGCTGGGCTAGGGAGGGG		GGGCTGGGCTAGGGAGGGG	0.618881119	4	0.105263157894737	0.105263157894737	0.105263157894737	3	19	2	3	1	1	10	GGGHHGGGHNHGGGHGGG	FALSE	-1839.5	chr1	947377	948573	1197	-	HAVANA	ENSG00000224969.1	ENST00000458555.1	processed_transcript	PUTATIVE	RP11-54O7.11	processed_transcript	PUTATIVE	RP11-54O7.11-001	2	OTTHUMG00000040779.1	OTTHUMT00000097998.1	NA	NA	NA	948573	1	163	97	FALSE	t
256	1	968150	968175	25	+	GGGCAGGGTAATGGGTGCGCAGGGG		GGGCAGGGTAATGGGTGCGCAGGGG	0.695304695	4	0.16	0.12	0.12	3	25	2	4	6	1	256	GGGHHGGGHNNHGGGHNNNNHGGG	FALSE	-1323.5	chr1	969486	976105	6620	+	HAVANA	ENSG00000188157.7	ENST00000477585.1	protein_coding	KNOWN	AGRN	processed_transcript	KNOWN	AGRN-002	2	OTTHUMG00000040778.3	OTTHUMT00000097991.1	NA	NA	NA	969486	1	166	99	FALSE	nt
268	1	970588	970609	21	+	GGGCAAAGGGATGGGACAGGG		GGGCAAAGGGATGGGACAGGG	0.667332667	4	0.285714285714286	0.0952380952380952	0.0476190476190476	3	21	4	2	3	1	121	GGGHNNHGGGHHGGGHNHGGG	FALSE	1112.5	chr1	969486	976105	6620	+	HAVANA	ENSG00000188157.7	ENST00000477585.1	protein_coding	KNOWN	AGRN	processed_transcript	KNOWN	AGRN-002	2	OTTHUMG00000040778.3	OTTHUMT00000097991.1	NA	NA	NA	969486	1	166	99	FALSE	nt
278	1	979126	979145	19	+	GGGGCCGGGCGGGCCAGGG		GGGGCCGGGCGGGCCAGGG	0.667832168	4	0.0526315789473684	0.263157894736842	0	3	19	2	1	3	1	106	GGGHHGGGHGGGHNHGGG	FALSE	1620.5	chr1	977515	991492	13978	+	ENSEMBL	ENSG00000188157.7	ENST00000539069.1	protein_coding	KNOWN	AGRN	protein_coding	KNOWN	AGRN-202	3	OTTHUMG00000040778.3	NA	NA	NA	NA	977515	1	168	99	FALSE	nt
279	1	980411	980437	26	+	GGGCTCCTCTGGGAGCTGGGATCGGG		GGGCTCCTCTGGGAGCTGGGATCGGG	0.645354645	4	0.0769230769230769	0.230769230769231	0.192307692307692	3	26	7	4	3	1	144	GGGHNNNNNHGGGHNNHGGGHNHGGG	FALSE	-355	chr1	980779	981729	951	+	HAVANA	ENSG00000188157.7	ENST00000479707.1	protein_coding	KNOWN	AGRN	processed_transcript	KNOWN	AGRN-004	2	OTTHUMG00000040778.3	OTTHUMT00000097993.1	NA	NA	NA	980779	1	169	99	FALSE	nt
290	1	984908	984933	25	-	CCCCTGAGCCCTGACCCGGTGTCCC	GGGACACCGGGTCAGGGCTCAGGGG	GGGACACCGGGTCAGGGCTCAGGGG	0.681818182	4	0.16	0.24	0.08	3	25	5	3	4	1	178	GGGHNNNHGGGHNHGGGHNNHGGG	FALSE	1011.5	chr1	983909	984774	866	+	HAVANA	ENSG00000188157.7	ENST00000492947.1	protein_coding	KNOWN	AGRN	processed_transcript	PUTATIVE	AGRN-007	2	OTTHUMG00000040778.3	OTTHUMT00000097996.1	NA	NA	NA	983909	1	172	99	FALSE	t
293	1	985973	986006	33	+	GGGCCGGCAAGGGTGGCTCTGGGAGGCCTGGGG		GGGCCGGCAAGGGTGGCTCTGGGAGGCCTGGGG	0.693306693	4	0.0909090909090909	0.212121212121212	0.121212121212121	3	33	7	7	6	1	294	GGGHNNNNNHGGGHNNNNNHGGGHNNNNHGGG	FALSE	887.5	chr1	985102	991492	6391	+	ENSEMBL	ENSG00000188157.7	ENST00000379364.2	protein_coding	KNOWN	AGRN	protein_coding	KNOWN	AGRN-201	3	OTTHUMG00000040778.3	NA	NA	NA	NA	985102	1	173	99	FALSE	nt
321	1	1000904	1000931	27	+	GGGAGCGCAGGGTCTGGGACTGTAGGG		GGGAGCGCAGGGTCTGGGACTGTAGGG	0.61038961	4	0.148148148148148	0.148148148148148	0.148148148148148	3	27	6	3	6	1	283	GGGHNNNNHGGGHNHGGGHNNNNHGGG	FALSE	1042.5	chr1	999875	1001654	1780	+	HAVANA	ENSG00000217801.4	ENST00000433695.1	pseudogene	KNOWN	RP11-465B22.3	processed_transcript	PUTATIVE	RP11-465B22.3-003	2	OTTHUMG00000000629.2	OTTHUMT00000001282.1	NA	NA	NA	999875	1	182	101	FALSE	nt
341	1	1010090	1010108	18	-	CCCTGCCCACACCCACCC	GGGTGGGTGTGGGCAGGG	GGGTGGGTGTGGGCAGGG	0.664335664	4	0.0555555555555556	0.0555555555555556	0.166666666666667	3	18	1	3	2	1	52	GGGHGGGHNHGGGHHGGG	FALSE	-412	chr1	1007126	1009687	2562	-	ENSEMBL	ENSG00000237330.1	ENST00000453464.1	protein_coding	KNOWN	AL390719.1	protein_coding	KNOWN	AL390719.1-201	3	NA	NA	NA	NA	NA	1009687	1	184	102	FALSE	nt
338	1	1008628	1008653	25	+	GGGGGCTTTGGGACGACAGGGAGGG		GGGGGCTTTGGGACGACAGGGAGGG	0.665334665	4	0.16	0.12	0.12	3	25	4	6	1	1	27	GGGHNNHGGGHNNNNHGGGHGGG	FALSE	1046.5	chr1	1007126	1009687	2562	-	ENSEMBL	ENSG00000237330.1	ENST00000453464.1	protein_coding	KNOWN	AL390719.1	protein_coding	KNOWN	AL390719.1-201	3	NA	NA	NA	NA	NA	1009687	1	184	102	FALSE	t
350	1	1020142	1020167	25	-	CCCCGCTCCCTGGACCCACCTTCCC	GGGAAGGTGGGTCCAGGGAGCGGGG	GGGAAGGTGGGTCCAGGGAGCGGGG	0.676323676	4	0.16	0.12	0.08	3	25	5	4	3	1	130	GGGHNNNHGGGHNNHGGGHNHGGG	FALSE	-702.5	chr1	1017526	1019452	1927	-	HAVANA	ENSG00000131591.12	ENST00000464905.1	protein_coding	KNOWN	C1orf159	processed_transcript	KNOWN	C1orf159-014	2	OTTHUMG00000000745.7	OTTHUMT00000099677.1	NA	NA	NA	1019452	1	185	103	FALSE	nt
351	1	1020240	1020255	15	-	CCCTCCCACCCTCCC	GGGAGGGTGGGAGGG	GGGAGGGTGGGAGGG	0.678321678	4	0.133333333333333	0	0.0666666666666667	3	15	1	1	1	1	1	GGGHGGGHGGGHGGG	FALSE	-795.5	chr1	1017526	1019452	1927	-	HAVANA	ENSG00000131591.12	ENST00000464905.1	protein_coding	KNOWN	C1orf159	processed_transcript	KNOWN	C1orf159-014	2	OTTHUMG00000000745.7	OTTHUMT00000099677.1	NA	NA	NA	1019452	1	185	103	FALSE	nt
390	1	1072514	1072534	20	+	GGGAGGGCGGGTCCTGGGGG		GGGAGGGCGGGTCCTGGGGG	0.662337662	4	0.05	0.15	0.1	3	20	1	1	4	1	148	GGGHGGGHGGGHNNHGGG	FALSE	127	chr1	1072397	1079436	7040	+	HAVANA	ENSG00000223823.1	ENST00000416774.1	processed_transcript	NOVEL	RP11-465B22.5	processed_transcript	KNOWN	RP11-465B22.5-001	2	OTTHUMG00000000827.1	OTTHUMT00000002221.1	NA	NA	NA	1072397	1	200	104	FALSE	nt
431	1	1103229	1103251	22	-	CCCCACGTCCCTCCCGGGCCCC	GGGGCCCGGGAGGGACGTGGGG	GGGGCCCGGGAGGGACGTGGGG	0.692307692	4	0.0909090909090909	0.181818181818182	0.0454545454545455	3	22	3	1	4	1	162	GGGHNHGGGHGGGHNNHGGG	FALSE	756	chr1	1102484	1102578	95	+	ENSEMBL	ENSG00000207730.1	ENST00000384997.1	miRNA	KNOWN	MIR200B	miRNA	KNOWN	MIR200B-201	3	NA	NA	NA	NA	NA	1102484	1	201	105	FALSE	t
433	1	1103418	1103444	26	+	GGGTGAGGGCGGAGGGCCGAGCGGGG		GGGTGAGGGCGGAGGGCCGAGCGGGG	0.686813187	4	0.115384615384615	0.153846153846154	0.0384615384615385	3	26	3	4	6	1	263	GGGHNHGGGHNNHGGGHNNNNHGGG	FALSE	947	chr1	1102484	1102578	95	+	ENSEMBL	ENSG00000207730.1	ENST00000384997.1	miRNA	KNOWN	MIR200B	miRNA	KNOWN	MIR200B-201	3	NA	NA	NA	NA	NA	1102484	1	201	105	FALSE	nt
434	1	1103453	1103479	26	+	GGGTGAGGGCGGAGGGCCGAGCGGGG		GGGTGAGGGCGGAGGGCCGAGCGGGG	0.684315684	4	0.115384615384615	0.153846153846154	0.0384615384615385	3	26	3	4	6	1	263	GGGHNHGGGHNNHGGGHNNNNHGGG	FALSE	982	chr1	1102484	1102578	95	+	ENSEMBL	ENSG00000207730.1	ENST00000384997.1	miRNA	KNOWN	MIR200B	miRNA	KNOWN	MIR200B-201	3	NA	NA	NA	NA	NA	1102484	1	201	105	FALSE	nt
436	1	1103748	1103775	27	+	GGGCTGGGATGCCAGGGCTGGAGAGGG		GGGCTGGGATGCCAGGGCTGGAGAGGG	0.682317682	4	0.148148148148148	0.148148148148148	0.111111111111111	3	27	2	6	7	1	307	GGGHHGGGHNNNNHGGGHNNNNNHGGG	FALSE	1277.5	chr1	1102484	1102578	95	+	ENSEMBL	ENSG00000207730.1	ENST00000384997.1	miRNA	KNOWN	MIR200B	miRNA	KNOWN	MIR200B-201	3	NA	NA	NA	NA	NA	1102484	1	201	105	FALSE	nt
438	1	1105849	1105865	16	-	CCCTCCCTCCCTTCCC	GGGAAGGGAGGGAGGG	GGGAAGGGAGGGAGGG	0.655844156	4	0.25	0	0	3	16	2	1	1	1	8	GGGHHGGGHGGGHGGG	FALSE	1472	chr1	1104385	1104467	83	+	ENSEMBL	ENSG00000198976.1	ENST00000362106.1	miRNA	KNOWN	MIR429	miRNA	KNOWN	MIR429-201	3	NA	NA	NA	NA	NA	1104385	1	203	107	FALSE	t
440	1	1109029	1109049	20	+	GGGAGGGCCGGGCGGAGGGG		GGGAGGGCCGGGCGGAGGGG	0.57992008	4	0.1	0.15	0	3	20	1	2	4	1	149	GGGHGGGHHGGGHNNHGGG	FALSE	-225	chr1	1109264	1110414	1151	+	HAVANA	ENSG00000162571.9	ENST00000506177.1	protein_coding	KNOWN	TTLL10	processed_transcript	PUTATIVE	TTLL10-005	2	OTTHUMG00000000851.3	OTTHUMT00000367063.1	NA	NA	NA	1109264	1	204	108	FALSE	nt
441	1	1109135	1109164	29	-	CCCTCAGCCCGGCTTCCCGGGCTGGCCCC	GGGGCCAGCCCGGGAAGCCGGGCTGAGGG	GGGGCCAGCCCGGGAAGCCGGGCTGAGGG	0.588911089	4	0.137931034482759	0.275862068965517	0.0344827586206897	3	29	7	5	4	1	194	GGGHNNNNNHGGGHNNNHGGGHNNHGGG	FALSE	-114.5	chr1	1109264	1110414	1151	+	HAVANA	ENSG00000162571.9	ENST00000506177.1	protein_coding	KNOWN	TTLL10	processed_transcript	PUTATIVE	TTLL10-005	2	OTTHUMG00000000851.3	OTTHUMT00000367063.1	NA	NA	NA	1109264	1	204	108	FALSE	t
442	1	1109430	1109449	19	+	GGGATCGGGTAGGGTGGGG		GGGATCGGGTAGGGTGGGG	0.622877123	4	0.105263157894737	0.0526315789473684	0.157894736842105	3	19	3	2	1	1	16	GGGHNHGGGHHGGGHGGG	FALSE	175.5	chr1	1109264	1110414	1151	+	HAVANA	ENSG00000162571.9	ENST00000506177.1	protein_coding	KNOWN	TTLL10	processed_transcript	PUTATIVE	TTLL10-005	2	OTTHUMG00000000851.3	OTTHUMT00000367063.1	NA	NA	NA	1109264	1	204	108	FALSE	nt
454	1	1116502	1116524	22	-	CCCCTGTCCCATAAACCCACCC	GGGTGGGTTTATGGGACAGGGG	GGGTGGGTTTATGGGACAGGGG	0.673326673	4	0.136363636363636	0.0454545454545455	0.227272727272727	3	22	1	5	3	1	103	GGGHGGGHNNNHGGGHNHGGG	FALSE	-1578	chr1	1108436	1114935	6500	-	HAVANA	ENSG00000205231.1	ENST00000379317.1	processed_transcript	NOVEL	RP11-465B22.6	processed_transcript	KNOWN	RP11-465B22.6-001	2	OTTHUMG00000000850.1	OTTHUMT00000002419.1	NA	NA	NA	1114935	1	207	109	FALSE	nt
455	1	1116774	1116794	20	-	CCCAGCCCTGCCCACTGCCC	GGGCAGTGGGCAGGGCTGGG	GGGCAGTGGGCAGGGCTGGG	0.667332667	4	0.1	0.15	0.1	3	20	4	2	2	1	72	GGGHNNHGGGHHGGGHHGGG	FALSE	-1849	chr1	1108436	1114935	6500	-	HAVANA	ENSG00000205231.1	ENST00000379317.1	processed_transcript	NOVEL	RP11-465B22.6	processed_transcript	KNOWN	RP11-465B22.6-001	2	OTTHUMG00000000850.1	OTTHUMT00000002419.1	NA	NA	NA	1114935	1	207	109	FALSE	nt
447	1	1114560	1114590	30	-	CCCTTCAGGGCCCTCGCCCGGGCACCCCCC	GGGGGGTGCCCGGGCGAGGGCCCTGAAGGG	GGGGGGTGCCCGGGCGAGGGCCCTGAAGGG	0.655344655	4	0.1	0.233333333333333	0.0666666666666667	3	30	5	3	7	1	325	GGGHNNNHGGGHNHGGGHNNNNNHGGG	FALSE	360	chr1	1108436	1114935	6500	-	HAVANA	ENSG00000205231.1	ENST00000379317.1	processed_transcript	NOVEL	RP11-465B22.6	processed_transcript	KNOWN	RP11-465B22.6-001	2	OTTHUMG00000000850.1	OTTHUMT00000002419.1	NA	NA	NA	1114935	1	207	109	FALSE	nt
503	1	1141272	1141293	21	-	CCCTTCCCAACCCACAGGCCC	GGGCCTGTGGGTTGGGAAGGG	GGGCCTGTGGGTTGGGAAGGG	0.674825175	4	0.0952380952380952	0.0952380952380952	0.19047619047619	3	21	5	2	2	1	79	GGGHNNNHGGGHHGGGHHGGG	FALSE	-222.5	chr1	1139224	1141060	1837	-	HAVANA	ENSG00000186891.9	ENST00000486728.1	protein_coding	KNOWN	TNFRSF18	processed_transcript	KNOWN	TNFRSF18-004	2	OTTHUMG00000001414.2	OTTHUMT00000099679.1	NA	NA	NA	1141060	1	212	111	FALSE	nt
514	1	1148685	1148708	23	-	CCCCAGCCACCCTTCCCTACCCC	GGGGTAGGGAAGGGTGGCTGGGG	GGGGTAGGGAAGGGTGGCTGGGG	0.704295704	4	0.130434782608696	0.0434782608695652	0.130434782608696	3	23	2	2	5	1	205	GGGHHGGGHHGGGHNNNHGGG	FALSE	181.5	chr1	1147399	1148878	1480	-	HAVANA	ENSG00000186827.6	ENST00000453580.1	protein_coding	KNOWN	TNFRSF4	protein_coding	KNOWN	TNFRSF4-003	2	OTTHUMG00000001415.2	OTTHUMT00000004088.2	NA	cds_end_NF	NA	1148878	1	215	112	FALSE	nt
523	1	1154068	1154096	28	-	CCCCGACCTCCCGACGATGCCCGGCCCC	GGGGCCGGGCATCGTCGGGAGGTCGGGG	GGGGCCGGGCATCGTCGGGAGGTCGGGG	0.644355644	4	0.0714285714285714	0.214285714285714	0.107142857142857	3	28	2	7	5	1	210	GGGHHGGGHNNNNNHGGGHNNNHGGG	FALSE	1591	chr1	1152314	1155673	3360	-	HAVANA	ENSG00000078808.11	ENST00000478938.1	protein_coding	KNOWN	SDF4	processed_transcript	KNOWN	SDF4-004	2	OTTHUMG00000001812.4	OTTHUMT00000005067.1	NA	NA	NA	1155673	1	218	113	FALSE	nt
533	1	1164173	1164195	22	+	GGGGCGGGCTGCAGGGTGTGGG		GGGGCGGGCTGCAGGGTGTGGG	0.616383616	4	0.0454545454545455	0.136363636363636	0.136363636363636	3	22	1	5	3	1	103	GGGHGGGHNNNHGGGHNHGGG	FALSE	-208	chr1	1153903	1163976	10074	-	HAVANA	ENSG00000078808.11	ENST00000403997.2	protein_coding	KNOWN	SDF4	protein_coding	KNOWN	SDF4-006	2	OTTHUMG00000001812.4	OTTHUMT00000005069.1	NA	cds_end_NF	NA	1163976	1	220	113	FALSE	t
530	1	1162510	1162533	23	-	CCCTCCCGCCTGGCCCTCAGCCC	GGGCTGAGGGCCAGGCGGGAGGG	GGGCTGAGGGCCAGGCGGGAGGG	0.65984016	4	0.130434782608696	0.173913043478261	0.0434782608695652	3	23	4	6	1	1	27	GGGHNNHGGGHNNNNHGGGHGGG	FALSE	1454.5	chr1	1153903	1163976	10074	-	HAVANA	ENSG00000078808.11	ENST00000403997.2	protein_coding	KNOWN	SDF4	protein_coding	KNOWN	SDF4-006	2	OTTHUMG00000001812.4	OTTHUMT00000005069.1	NA	cds_end_NF	NA	1163976	1	220	113	FALSE	nt
561	1	1181648	1181669	21	-	CCCCCTTCACCCACCCACCCC	GGGGTGGGTGGGTGAAGGGGG	GGGGTGGGTGGGTGAAGGGGG	0.708791209	4	0.0952380952380952	0	0.142857142857143	3	21	1	1	4	1	148	GGGHGGGHGGGHNNHGGG	FALSE	-1860.5	chr1	1178646	1179798	1153	-	HAVANA	ENSG00000184163.3	ENST00000468365.1	protein_coding	KNOWN	FAM132A	processed_transcript	KNOWN	FAM132A-002	2	OTTHUMG00000001412.6	OTTHUMT00000005055.1	NA	NA	NA	1179798	1	228	115	FALSE	nt
574	1	1197848	1197866	18	-	CCCACCCACAACCCTCCC	GGGAGGGTTGTGGGTGGG	GGGAGGGTTGTGGGTGGG	0.517982018	4	0.0555555555555556	0	0.222222222222222	3	18	1	4	1	1	4	GGGHGGGHNNHGGGHGGG	FALSE	1092	chr1	1192502	1198949	6448	-	HAVANA	ENSG00000160087.16	ENST00000471154.1	protein_coding	KNOWN	UBE2J2	retained_intron	KNOWN	UBE2J2-008	2	OTTHUMG00000001911.7	OTTHUMT00000005437.1	NA	NA	NA	1198949	1	232	116	FALSE	nt
577	1	1207772	1207794	22	-	CCCAGCGTCCCTCACCCGTCCC	GGGACGGGTGAGGGACGCTGGG	GGGACGGGTGAGGGACGCTGGG	0.559440559	4	0.136363636363636	0.136363636363636	0.0909090909090909	3	22	2	3	5	1	206	GGGHHGGGHNHGGGHNNNHGGG	FALSE	1068	chr1	1203242	1208851	5610	-	HAVANA	ENSG00000160087.16	ENST00000488418.1	protein_coding	KNOWN	UBE2J2	protein_coding	KNOWN	UBE2J2-013	2	OTTHUMG00000001911.7	OTTHUMT00000005794.5	NA	cds_end_NF	NA	1208851	1	234	116	FALSE	nt
585	1	1216247	1216267	20	-	CCCACCCTCAGCACCCACCC	GGGTGGGTGCTGAGGGTGGG	GGGTGGGTGCTGAGGGTGGG	0.591908092	4	0.05	0.05	0.2	3	20	1	6	1	1	6	GGGHGGGHNNNNHGGGHGGG	FALSE	1810	chr1	1214447	1227399	12953	+	ENSEMBL	ENSG00000162572.13	ENST00000379110.4	protein_coding	KNOWN	SCNN1D	protein_coding	KNOWN	SCNN1D-201	3	OTTHUMG00000002081.5	NA	NA	NA	NA	1214447	1	250	118	FALSE	t
589	1	1218716	1218737	21	+	GGGAAGGGAGGGAGTGCTGGG		GGGAAGGGAGGGAGTGCTGGG	0.609390609	4	0.19047619047619	0.0476190476190476	0.0952380952380952	3	21	2	1	6	1	253	GGGHHGGGHGGGHNNNNHGGG	FALSE	1421.5	chr1	1217305	1221548	4244	+	HAVANA	ENSG00000162572.13	ENST00000470022.1	protein_coding	KNOWN	SCNN1D	protein_coding	NOVEL	SCNN1D-006	2	OTTHUMG00000002081.5	OTTHUMT00000352308.1	NA	cds_end_NF	NA	1217305	1	253	118	FALSE	nt
595	1	1221875	1221903	28	+	GGGACACCAGGGCCCTCGGGAGCCTGGG		GGGACACCAGGGCCCTCGGGAGCCTGGG	0.676823177	4	0.142857142857143	0.321428571428571	0.0714285714285714	3	28	6	5	5	1	236	GGGHNNNNHGGGHNNNHGGGHNNNHGGG	FALSE	-600	chr1	1222489	1226323	3835	+	HAVANA	ENSG00000162572.13	ENST00000379099.3	protein_coding	KNOWN	SCNN1D	protein_coding	KNOWN	SCNN1D-005	2	OTTHUMG00000002081.5	OTTHUMT00000005804.1	NA	cds_end_NF	NA	1222489	1	258	118	FALSE	nt
605	1	1228420	1228439	19	-	CCCCTCCCGCCCAGCACCC	GGGTGCTGGGCGGGAGGGG	GGGTGCTGGGCGGGAGGGG	0.678321678	4	0.0526315789473684	0.105263157894737	0.105263157894737	3	19	4	1	1	1	22	GGGHNNHGGGHGGGHGGG	FALSE	1958.5	chr1	1229879	1230388	510	-	HAVANA	ENSG00000131584.12	ENST00000470659.1	protein_coding	KNOWN	ACAP3	retained_intron	KNOWN	ACAP3-010	2	OTTHUMG00000002235.3	OTTHUMT00000006375.1	NA	NA	NA	1230388	1	259	119	FALSE	nt
618	1	1235084	1235106	22	+	GGGTGTGGGCAGGGCAGGTGGG		GGGTGTGGGCAGGGCAGGTGGG	0.656843157	4	0.0909090909090909	0.0909090909090909	0.136363636363636	3	22	3	2	5	1	212	GGGHNHGGGHHGGGHNNNHGGG	FALSE	-1474	chr1	1233217	1233621	405	-	HAVANA	ENSG00000131584.12	ENST00000493992.1	protein_coding	KNOWN	ACAP3	retained_intron	KNOWN	ACAP3-008	2	OTTHUMG00000002235.3	OTTHUMT00000006373.1	NA	NA	NA	1233621	1	260	119	FALSE	t
628	1	1241320	1241344	24	-	CCCGCCCACCCTGCCTGGCCCCCC	GGGGGGCCAGGCAGGGTGGGCGGG	GGGGGGCCAGGCAGGGTGGGCGGG	0.633366633	4	0.0833333333333333	0.166666666666667	0.0416666666666667	3	24	7	1	1	1	43	GGGHNNNNNHGGGHGGGHGGG	FALSE	-1051	chr1	1236828	1240281	3454	-	HAVANA	ENSG00000131584.12	ENST00000478065.1	protein_coding	KNOWN	ACAP3	retained_intron	KNOWN	ACAP3-007	2	OTTHUMG00000002235.3	OTTHUMT00000006372.2	NA	NA	NA	1240281	1	264	119	FALSE	nt
623	1	1238399	1238431	32	-	CCCAGGTCACCCAGCCACGCCCTCTGAGCCCC	GGGGCTCAGAGGGCGTGGCTGGGTGACCTGGG	GGGGCTCAGAGGGCGTGGCTGGGTGACCTGGG	0.667832168	4	0.09375	0.1875	0.15625	3	32	6	7	6	1	287	GGGHNNNNHGGGHNNNNNHGGGHNNNNHGGG	FALSE	1866	chr1	1236828	1240281	3454	-	HAVANA	ENSG00000131584.12	ENST00000478065.1	protein_coding	KNOWN	ACAP3	retained_intron	KNOWN	ACAP3-007	2	OTTHUMG00000002235.3	OTTHUMT00000006372.2	NA	NA	NA	1240281	1	264	119	FALSE	nt
636	1	1250099	1250123	24	-	CCCCCCACCCTGAGACCCTGACCC	GGGTCAGGGTCTCAGGGTGGGGGG	GGGTCAGGGTCTCAGGGTGGGGGG	0.627372627	4	0.0833333333333333	0.125	0.166666666666667	3	24	3	5	1	1	19	GGGHNHGGGHNNNHGGGHGGG	FALSE	-981	chr1	1247666	1249130	1465	-	HAVANA	ENSG00000127054.12	ENST00000525769.1	protein_coding	KNOWN	CPSF3L	retained_intron	KNOWN	CPSF3L-047	2	OTTHUMG00000003330.9	OTTHUMT00000383032.1	NA	NA	NA	1249130	1	278	122	FALSE	nt
642	1	1257268	1257294	26	-	CCCCTTGAATCCCACCCACCTCCCCC	GGGGGAGGTGGGTGGGATTCAAGGGG	GGGGGAGGTGGGTGGGATTCAAGGGG	0.637862138	4	0.153846153846154	0.0384615384615385	0.153846153846154	3	26	4	1	6	1	267	GGGHNNHGGGHGGGHNNNNHGGG	FALSE	-996	chr1	1250940	1256285	5346	-	HAVANA	ENSG00000127054.12	ENST00000525603.1	protein_coding	KNOWN	CPSF3L	retained_intron	KNOWN	CPSF3L-026	2	OTTHUMG00000003330.9	OTTHUMT00000382779.1	NA	NA	NA	1256285	1	290	124	FALSE	nt
641	1	1256228	1256248	20	-	CCCACCCATCCCTGCTCCCC	GGGGAGCAGGGATGGGTGGG	GGGGAGCAGGGATGGGTGGG	0.641858142	4	0.15	0.05	0.1	3	20	4	2	1	1	23	GGGHNNHGGGHHGGGHGGG	FALSE	47	chr1	1250940	1256285	5346	-	HAVANA	ENSG00000127054.12	ENST00000525603.1	protein_coding	KNOWN	CPSF3L	retained_intron	KNOWN	CPSF3L-026	2	OTTHUMG00000003330.9	OTTHUMT00000382779.1	NA	NA	NA	1256285	1	290	124	FALSE	nt
652	1	1260273	1260293	20	+	GGGGCCGGGAGCGGGAGGGG		GGGGCCGGGAGCGGGAGGGG	0.714285714	4	0.1	0.15	0	3	20	2	3	1	1	10	GGGHHGGGHNHGGGHGGG	FALSE	-294	chr1	1246986	1259989	13004	-	ENSEMBL	ENSG00000127054.12	ENST00000540437.1	protein_coding	KNOWN	CPSF3L	protein_coding	KNOWN	CPSF3L-202	3	OTTHUMG00000003330.9	NA	NA	NA	NA	1259989	1	291	124	FALSE	t
653	1	1261083	1261103	20	+	GGGCCACGGGCTGGGCAGGG		GGGCCACGGGCTGGGCAGGG	0.643856144	4	0.1	0.25	0.05	3	20	4	2	2	1	72	GGGHNNHGGGHHGGGHHGGG	FALSE	-1104	chr1	1246986	1259989	13004	-	ENSEMBL	ENSG00000127054.12	ENST00000540437.1	protein_coding	KNOWN	CPSF3L	protein_coding	KNOWN	CPSF3L-202	3	OTTHUMG00000003330.9	NA	NA	NA	NA	1259989	1	291	124	FALSE	t
657	1	1264803	1264829	26	+	GGGTCTGCGTGGGCCCCAGGGCAGGG		GGGTCTGCGTGGGCCCCAGGGCAGGG	0.604895105	4	0.0769230769230769	0.269230769230769	0.115384615384615	3	26	7	5	2	1	96	GGGHNNNNNHGGGHNNNHGGGHHGGG	FALSE	-1878	chr1	1266694	1270686	3993	+	HAVANA	ENSG00000169962.4	ENST00000339381.5	protein_coding	KNOWN	TAS1R3	protein_coding	KNOWN	TAS1R3-001	2	OTTHUMG00000003071.1	OTTHUMT00000008493.1	NA	CCDS	CCDS30556.1	1266694	1	316	126	FALSE	nt
695	1	1284719	1284745	26	-	CCCCGCCGCCCTCCCGCCTGCGCCCC	GGGGCGCAGGCGGGAGGGCGGCGGGG	GGGGCGCAGGCGGGAGGGCGGCGGGG	0.762737263	4	0.0769230769230769	0.192307692307692	0	3	26	7	1	4	1	190	GGGHNNNNNHGGGHGGGHNNHGGG	FALSE	-397	chr1	1277150	1284335	7186	-	HAVANA	ENSG00000107404.12	ENST00000472445.1	protein_coding	KNOWN	DVL1	retained_intron	KNOWN	DVL1-005	2	OTTHUMG00000003069.2	OTTHUMT00000008491.1	NA	NA	NA	1284335	1	317	127	FALSE	nt
698	1	1288708	1288738	30	+	GGGTCTGAGGGCATGATGGGCATCAGTGGG		GGGTCTGAGGGCATGATGGGCATCAGTGGG	0.634365634	4	0.166666666666667	0.133333333333333	0.2	3	30	5	6	7	1	328	GGGHNNNHGGGHNNNNHGGGHNNNNNHGGG	FALSE	904	chr1	1288595	1289627	1033	-	HAVANA	ENSG00000162576.10	ENST00000478517.1	protein_coding	KNOWN	MXRA8	processed_transcript	KNOWN	MXRA8-008	2	OTTHUMG00000002973.4	OTTHUMT00000008480.1	NA	NA	NA	1289627	1	322	128	FALSE	t
716	1	1293802	1293827	25	-	CCCCCCACCCGCCTCCCAGGGCCCC	GGGGCCCTGGGAGGCGGGTGGGGGG	GGGGCCCTGGGAGGCGGGTGGGGGG	0.618881119	4	0.04	0.16	0.08	3	25	4	4	1	1	25	GGGHNNHGGGHNNHGGGHGGG	FALSE	100.5	chr1	1288071	1293915	5845	-	HAVANA	ENSG00000162576.10	ENST00000309212.6	protein_coding	KNOWN	MXRA8	protein_coding	KNOWN	MXRA8-001	2	OTTHUMG00000002973.4	OTTHUMT00000008282.2	NA	CCDS	CCDS24.1	1293915	1	327	128	FALSE	nt
726	1	1310221	1310240	19	+	GGGCGGGCCGGGACTGGGG		GGGCGGGCCGGGACTGGGG	0.652347652	4	0.0526315789473684	0.210526315789474	0.0526315789473684	3	19	1	2	3	1	100	GGGHGGGHHGGGHNHGGG	FALSE	293.5	chr1	1309624	1310524	901	-	HAVANA	ENSG00000175756.8	ENST00000489799.1	protein_coding	KNOWN	AURKAIP1	processed_transcript	PUTATIVE	AURKAIP1-005	2	OTTHUMG00000001413.3	OTTHUMT00000008276.1	NA	NA	NA	1310524	1	331	129	FALSE	t
728	1	1310508	1310530	22	-	CCCGCTGACCCTTCCCAAGCCC	GGGCTTGGGAAGGGTCAGCGGG	GGGCTTGGGAAGGGTCAGCGGG	0.641858142	4	0.136363636363636	0.136363636363636	0.136363636363636	3	22	3	2	5	1	212	GGGHNHGGGHHGGGHNNNHGGG	FALSE	5	chr1	1309624	1310524	901	-	HAVANA	ENSG00000175756.8	ENST00000489799.1	protein_coding	KNOWN	AURKAIP1	processed_transcript	PUTATIVE	AURKAIP1-005	2	OTTHUMG00000001413.3	OTTHUMT00000008276.1	NA	NA	NA	1310524	1	331	129	FALSE	nt
732	1	1337177	1337198	21	+	GGGGAGCCAGGGTGGGTGGGG		GGGGAGCCAGGGTGGGTGGGG	0.554945055	4	0.0952380952380952	0.0952380952380952	0.0952380952380952	3	21	5	1	1	1	29	GGGHNNNHGGGHGGGHGGG	FALSE	1388.5	chr1	1335799	1337426	1628	+	HAVANA	ENSG00000239298.1	ENST00000453521.1	lincRNA	PUTATIVE	RP4-758J18.3	processed_transcript	PUTATIVE	RP4-758J18.3-001	2	OTTHUMG00000002909.1	OTTHUMT00000008129.1	NA	NA	NA	1335799	1	360	133	FALSE	nt
735	1	1354280	1354310	30	+	GGGTCAGTGGGCCCTCCTGGGAGCTGGGGG		GGGTCAGTGGGCCCTCCTGGGAGCTGGGGG	0.591408591	4	0.0666666666666667	0.233333333333333	0.166666666666667	3	30	5	7	4	1	182	GGGHNNNHGGGHNNNNNHGGGHNNHGGG	FALSE	1238	chr1	1354260	1355533	1274	-	HAVANA	ENSG00000235098.4	ENST00000454272.1	protein_coding	KNOWN	RP4-758J18.6	processed_transcript	KNOWN	RP4-758J18.6-004	2	OTTHUMG00000002911.3	OTTHUMT00000008134.1	NA	NA	NA	1355533	1	368	136	FALSE	t
740	1	1357999	1358023	24	-	CCCCTCCCAAGACTCCCGTCTCCC	GGGAGACGGGAGTCTTGGGAGGGG	GGGAGACGGGAGTCTTGGGAGGGG	0.56993007	4	0.166666666666667	0.0833333333333333	0.125	3	24	4	6	1	1	27	GGGHNNHGGGHNNNNHGGGHGGG	FALSE	-1739	chr1	1355625	1356272	648	-	HAVANA	ENSG00000235098.4	ENST00000436362.1	protein_coding	KNOWN	RP4-758J18.6	protein_coding	PUTATIVE	RP4-758J18.6-003	2	OTTHUMG00000002911.3	OTTHUMT00000008133.2	NA	cds_end_NF	NA	1356272	1	370	138	FALSE	nt
760	1	1366151	1366173	22	-	CCCAGGCCCACCCTGAGGCCCC	GGGGCCTCAGGGTGGGCCTGGG	GGGGCCTCAGGGTGGGCCTGGG	0.621878122	4	0.0454545454545455	0.227272727272727	0.136363636363636	3	22	5	1	3	1	127	GGGHNNNHGGGHGGGHNHGGG	FALSE	-527	chr1	1363502	1365635	2134	-	HAVANA	ENSG00000236239.1	ENST00000428781.1	processed_transcript	PUTATIVE	RP4-758J18.9	processed_transcript	PUTATIVE	RP4-758J18.9-001	2	OTTHUMG00000002914.1	OTTHUMT00000008137.1	NA	NA	NA	1365635	1	378	142	FALSE	nt
860	1	1550867	1550893	26	-	CCCTGGGCTCCCGCCCTTCGGGTCCC	GGGACCCGAAGGGCGGGAGCCCAGGG	GGGACCCGAAGGGCGGGAGCCCAGGG	0.688311688	4	0.192307692307692	0.269230769230769	0	3	26	7	1	6	1	288	GGGHNNNNNHGGGHGGGHNNNNHGGG	FALSE	85	chr1	1550795	1565990	15196	+	ENSEMBL	ENSG00000197530.8	ENST00000378710.3	protein_coding	KNOWN	MIB2	protein_coding	KNOWN	MIB2-203	3	OTTHUMG00000074647.8	NA	NA	NA	NA	1550795	1	413	156	FALSE	t
861	1	1551102	1551128	26	-	CCCGCTCCCGCTGGCCCAGCAGCCCC	GGGGCTGCTGGGCCAGCGGGAGCGGG	GGGGCTGCTGGGCCAGCGGGAGCGGG	0.696303696	4	0.0769230769230769	0.230769230769231	0.0769230769230769	3	26	5	5	3	1	131	GGGHNNNHGGGHNNNHGGGHNHGGG	FALSE	320	chr1	1550795	1565990	15196	+	ENSEMBL	ENSG00000197530.8	ENST00000378710.3	protein_coding	KNOWN	MIB2	protein_coding	KNOWN	MIB2-203	3	OTTHUMG00000074647.8	NA	NA	NA	NA	1550795	1	413	156	FALSE	t
862	1	1551145	1551169	24	+	GGGTCCGCACGGGATGGGCTGGGG		GGGTCCGCACGGGATGGGCTGGGG	0.697302697	4	0.0833333333333333	0.208333333333333	0.125	3	24	7	2	2	1	93	GGGHNNNNNHGGGHHGGGHHGGG	FALSE	362	chr1	1550795	1565990	15196	+	ENSEMBL	ENSG00000197530.8	ENST00000378710.3	protein_coding	KNOWN	MIB2	protein_coding	KNOWN	MIB2-203	3	OTTHUMG00000074647.8	NA	NA	NA	NA	1550795	1	413	156	FALSE	nt
877	1	1563015	1563035	20	-	CCCGGCGCCCTCCCTCTCCC	GGGAGAGGGAGGGCGCCGGG	GGGAGAGGGAGGGCGCCGGG	0.693306693	4	0.15	0.15	0	3	20	3	1	4	1	162	GGGHNHGGGHGGGHNNHGGG	FALSE	785	chr1	1562240	1563210	971	+	HAVANA	ENSG00000197530.8	ENST00000505370.1	protein_coding	KNOWN	MIB2	retained_intron	KNOWN	MIB2-032	2	OTTHUMG00000074647.8	OTTHUMT00000365944.1	NA	NA	NA	1562240	1	438	156	FALSE	t
935	1	1662022	1662044	22	+	GGGGAGAGTGGGACAGGGTGGG		GGGGAGAGTGGGACAGGGTGGG	0.534465534	4	0.181818181818182	0.0454545454545455	0.0909090909090909	3	22	5	3	1	1	31	GGGHNNNHGGGHNHGGGHGGG	FALSE	-1960	chr1	1663993	1667414	3422	+	HAVANA	ENSG00000244250.1	ENST00000424604.1	processed_transcript	NOVEL	RP1-283E3.8	processed_transcript	KNOWN	RP1-283E3.8-001	2	OTTHUMG00000042091.1	OTTHUMT00000100213.1	NA	NA	NA	1663993	1	484	166	FALSE	nt
941	1	1687080	1687101	21	+	GGGTGGGCCGGGCCACCAGGG		GGGTGGGCCGGGCCACCAGGG	0.586913087	4	0.0952380952380952	0.285714285714286	0.0476190476190476	3	21	1	2	6	1	247	GGGHGGGHHGGGHNNNNHGGG	FALSE	-1268.5	chr1	1684414	1685822	1409	-	HAVANA	ENSG00000008130.10	ENST00000498806.1	protein_coding	KNOWN	NADK	processed_transcript	KNOWN	NADK-012	2	OTTHUMG00000000942.3	OTTHUMT00000100197.1	NA	NA	NA	1685822	1	489	170	FALSE	t
940	1	1684561	1684580	19	-	CCCTTCCTCCCTCCCTCCC	GGGAGGGAGGGAGGAAGGG	GGGAGGGAGGGAGGAAGGG	0.603896104	4	0.263157894736842	0	0	3	19	1	1	5	1	197	GGGHGGGHGGGHNNNHGGG	FALSE	1251.5	chr1	1684414	1685822	1409	-	HAVANA	ENSG00000008130.10	ENST00000498806.1	protein_coding	KNOWN	NADK	processed_transcript	KNOWN	NADK-012	2	OTTHUMG00000000942.3	OTTHUMT00000100197.1	NA	NA	NA	1685822	1	489	170	FALSE	nt
947	1	1710001	1710027	26	+	GGGCGGGAGGCGGCGGGCGTGGCGGG		GGGCGGGAGGCGGCGGGCGTGGCGGG	0.675324675	4	0.0384615384615385	0.192307692307692	0.0384615384615385	3	26	1	7	6	1	252	GGGHGGGHNNNNNHGGGHNNNNHGGG	FALSE	-156	chr1	1688027	1709858	21832	-	HAVANA	ENSG00000008130.10	ENST00000492768.1	protein_coding	KNOWN	NADK	processed_transcript	KNOWN	NADK-007	2	OTTHUMG00000000942.3	OTTHUMT00000002773.2	NA	NA	NA	1709858	1	499	170	FALSE	t
949	1	1710254	1710276	22	-	CCCAGCCCGGCGTCCCGCCCCC	GGGGGCGGGACGCCGGGCTGGG	GGGGGCGGGACGCCGGGCTGGG	0.66983017	4	0.0454545454545455	0.227272727272727	0.0454545454545455	3	22	1	5	2	1	54	GGGHGGGHNNNHGGGHHGGG	FALSE	-407	chr1	1688027	1709858	21832	-	HAVANA	ENSG00000008130.10	ENST00000492768.1	protein_coding	KNOWN	NADK	processed_transcript	KNOWN	NADK-007	2	OTTHUMG00000000942.3	OTTHUMT00000002773.2	NA	NA	NA	1709858	1	499	170	FALSE	nt
972	1	1824678	1824699	21	-	CCCATCACCCGCCCTCTCCCC	GGGGAGAGGGCGGGTGATGGG	GGGGAGAGGGCGGGTGATGGG	0.581918082	4	0.142857142857143	0.0476190476190476	0.0952380952380952	3	21	3	1	4	1	162	GGGHNHGGGHGGGHNNHGGG	FALSE	1778.5	chr1	1822910	1824097	1188	+	HAVANA	ENSG00000231050.1	ENST00000412228.1	processed_transcript	NOVEL	RP1-140A9.1	processed_transcript	KNOWN	RP1-140A9.1-001	2	OTTHUMG00000000941.1	OTTHUMT00000002766.1	NA	NA	NA	1822910	1	515	172	FALSE	t
973	1	1824875	1824898	23	-	CCCCAGCCCTAACCATCCCTCCC	GGGAGGGATGGTTAGGGCTGGGG	GGGAGGGATGGTTAGGGCTGGGG	0.584415584	4	0.130434782608696	0.0434782608695652	0.173913043478261	3	23	1	7	2	1	56	GGGHGGGHNNNNNHGGGHHGGG	FALSE	1976.5	chr1	1822910	1824097	1188	+	HAVANA	ENSG00000231050.1	ENST00000412228.1	processed_transcript	NOVEL	RP1-140A9.1	processed_transcript	KNOWN	RP1-140A9.1-001	2	OTTHUMG00000000941.1	OTTHUMT00000002766.1	NA	NA	NA	1822910	1	515	172	FALSE	t
990	1	1850531	1850557	26	+	GGGGACAAGGGTGAGCCCGGGAGGGG		GGGGACAAGGGTGAGCCCGGGAGGGG	0.697802198	4	0.192307692307692	0.153846153846154	0.0384615384615385	3	26	4	7	1	1	28	GGGHNNHGGGHNNNNNHGGGHGGG	FALSE	-308	chr1	1849029	1850236	1208	-	HAVANA	ENSG00000178821.7	ENST00000378602.3	protein_coding	KNOWN	TMEM52	protein_coding	KNOWN	TMEM52-004	2	OTTHUMG00000000944.5	OTTHUMT00000002784.2	NA	mRNA_start_NF	NA	1850236	1	520	174	FALSE	t
992	1	1851015	1851039	24	-	CCCCGCCCACAGGAGCCCTCGCCC	GGGCGAGGGCTCCTGTGGGCGGGG	GGGCGAGGGCTCCTGTGGGCGGGG	0.6998002	4	0.0416666666666667	0.208333333333333	0.125	3	24	3	7	1	1	21	GGGHNHGGGHNNNNNHGGGHGGG	FALSE	-791	chr1	1849029	1850236	1208	-	HAVANA	ENSG00000178821.7	ENST00000378602.3	protein_coding	KNOWN	TMEM52	protein_coding	KNOWN	TMEM52-004	2	OTTHUMG00000000944.5	OTTHUMT00000002784.2	NA	mRNA_start_NF	NA	1850236	1	520	174	FALSE	nt
1007	1	1859994	1860013	19	-	CCCACCCTTCCCTGCTCCC	GGGAGCAGGGAAGGGTGGG	GGGAGCAGGGAAGGGTGGG	0.637862138	4	0.210526315789474	0.0526315789473684	0.0526315789473684	3	19	4	2	1	1	23	GGGHNNHGGGHHGGGHGGG	FALSE	-1161.5	chr1	1853522	1858842	5321	-	HAVANA	ENSG00000142609.12	ENST00000412120.2	protein_coding	KNOWN	C1orf222	retained_intron	KNOWN	C1orf222-003	2	OTTHUMG00000000945.11	OTTHUMT00000354602.1	NA	NA	NA	1858842	1	524	175	FALSE	nt
1006	1	1858238	1858259	21	-	CCCCCTGCCCGCCCAGGCCCC	GGGGCCTGGGCGGGCAGGGGG	GGGGCCTGGGCGGGCAGGGGG	0.637862138	4	0.0476190476190476	0.19047619047619	0.0476190476190476	3	21	3	1	2	1	64	GGGHNHGGGHGGGHHGGG	FALSE	593.5	chr1	1853522	1858842	5321	-	HAVANA	ENSG00000142609.12	ENST00000412120.2	protein_coding	KNOWN	C1orf222	retained_intron	KNOWN	C1orf222-003	2	OTTHUMG00000000945.11	OTTHUMT00000354602.1	NA	NA	NA	1858842	1	524	175	FALSE	nt
1043	1	1919824	1919851	27	-	CCCTGTGCGACCCTCCCTTGCAGGCCC	GGGCCTGCAAGGGAGGGTCGCACAGGG	GGGCCTGCAAGGGAGGGTCGCACAGGG	0.559440559	4	0.185185185185185	0.222222222222222	0.0740740740740741	3	27	7	1	7	1	337	GGGHNNNNNHGGGHGGGHNNNNNHGGG	FALSE	236.5	chr1	1885363	1920074	34712	-	HAVANA	ENSG00000142609.12	ENST00000450874.3	protein_coding	KNOWN	C1orf222	retained_intron	KNOWN	C1orf222-007	2	OTTHUMG00000000945.11	OTTHUMT00000003034.3	NA	NA	NA	1920074	1	527	175	FALSE	nt
1049	1	1947111	1947138	27	+	GGGTGTGTAGGGATCAAGGGCTCTGGG		GGGTGTGTAGGGATCAAGGGCTCTGGG	0.521978022	4	0.148148148148148	0.111111111111111	0.222222222222222	3	27	6	5	4	1	187	GGGHNNNNHGGGHNNNHGGGHNNHGGG	FALSE	-155.5	chr1	1944652	1946969	2318	-	HAVANA	ENSG00000233542.1	ENST00000443930.1	processed_transcript	NOVEL	RP11-547D24.1	processed_transcript	KNOWN	RP11-547D24.1-001	2	OTTHUMG00000041065.1	OTTHUMT00000098494.1	NA	NA	NA	1946969	1	530	176	FALSE	t
1050	1	1950174	1950198	24	+	GGGGTGTGGAGGGCGGGCCTGGGG		GGGGTGTGGAGGGCGGGCCTGGGG	0.650849151	4	0.0416666666666667	0.125	0.125	3	24	6	1	3	1	134	GGGHNNNNHGGGHGGGHNHGGG	FALSE	-594	chr1	1950780	1962192	11413	+	HAVANA	ENSG00000187730.6	ENST00000378585.4	protein_coding	KNOWN	GABRD	protein_coding	KNOWN	GABRD-001	2	OTTHUMG00000041064.1	OTTHUMT00000098493.1	NA	CCDS	CCDS36.1	1950780	1	531	177	FALSE	nt
1073	1	1979153	1979172	19	-	CCCTCTCCCTCCCAACCCC	GGGGTTGGGAGGGAGAGGG	GGGGTTGGGAGGGAGAGGG	0.613886114	4	0.157894736842105	0	0.105263157894737	3	19	2	1	3	1	106	GGGHHGGGHGGGHNHGGG	FALSE	1927.5	chr1	1980642	1981090	449	-	HAVANA	ENSG00000226969.1	ENST00000445600.1	processed_transcript	NOVEL	RP11-547D24.3	processed_transcript	KNOWN	RP11-547D24.3-001	2	OTTHUMG00000041087.1	OTTHUMT00000098536.1	NA	NA	NA	1981090	1	532	178	FALSE	nt
1075	1	1980218	1980242	24	+	GGGCGAGGGATGGGAGATTTAGGG		GGGCGAGGGATGGGAGATTTAGGG	0.606893107	4	0.208333333333333	0.0416666666666667	0.166666666666667	3	24	3	2	7	1	310	GGGHNHGGGHHGGGHNNNNNHGGG	FALSE	860	chr1	1980642	1981090	449	-	HAVANA	ENSG00000226969.1	ENST00000445600.1	processed_transcript	NOVEL	RP11-547D24.3	processed_transcript	KNOWN	RP11-547D24.3-001	2	OTTHUMG00000041087.1	OTTHUMT00000098536.1	NA	NA	NA	1981090	1	532	178	FALSE	t
1098	1	2012877	2012904	27	+	GGGTCTCGGGCGAGTCTGGGCTGTGGG		GGGTCTCGGGCGAGTCTGGGCTGTGGG	0.582917083	4	0.037037037037037	0.185185185185185	0.222222222222222	3	27	4	7	4	1	175	GGGHNNHGGGHNNNNNHGGGHNNHGGG	FALSE	-796.5	chr1	2013687	2082375	68689	+	HAVANA	ENSG00000067606.11	ENST00000481140.1	protein_coding	KNOWN	PRKCZ	nonsense_mediated_decay	KNOWN	PRKCZ-019	2	OTTHUMG00000001238.11	OTTHUMT00000317175.2	NA	mRNA_end_NF	NA	2013687	1	546	179	FALSE	nt
1099	1	2014125	2014145	20	-	CCCCCCGCCCAACCCTCCCC	GGGGAGGGTTGGGCGGGGGG	GGGGAGGGTTGGGCGGGGGG	0.551448551	4	0.05	0.05	0.1	3	20	1	2	1	1	2	GGGHGGGHHGGGHGGG	FALSE	448	chr1	2013687	2082375	68689	+	HAVANA	ENSG00000067606.11	ENST00000481140.1	protein_coding	KNOWN	PRKCZ	nonsense_mediated_decay	KNOWN	PRKCZ-019	2	OTTHUMG00000001238.11	OTTHUMT00000317175.2	NA	mRNA_end_NF	NA	2013687	1	546	179	FALSE	t
1101	1	2014314	2014340	26	+	GGGTGCAAGGGAGAGGGTGGAGAGGG		GGGTGCAAGGGAGAGGGTGGAGAGGG	0.529470529	4	0.230769230769231	0.0384615384615385	0.0769230769230769	3	26	5	3	6	1	276	GGGHNNNHGGGHNHGGGHNNNNHGGG	FALSE	640	chr1	2013687	2082375	68689	+	HAVANA	ENSG00000067606.11	ENST00000481140.1	protein_coding	KNOWN	PRKCZ	nonsense_mediated_decay	KNOWN	PRKCZ-019	2	OTTHUMG00000001238.11	OTTHUMT00000317175.2	NA	mRNA_end_NF	NA	2013687	1	546	179	FALSE	nt
1117	1	2041297	2041324	27	+	GGGCGAGAGAGGGCCAGGGCAGTGGGG		GGGCGAGAGAGGGCCAGGGCAGTGGGG	0.626873127	4	0.185185185185185	0.148148148148148	0.037037037037037	3	27	7	3	4	1	192	GGGHNNNNNHGGGHNHGGGHNNHGGG	FALSE	-1782.5	chr1	2043093	2082417	39325	+	HAVANA	ENSG00000067606.11	ENST00000470986.1	protein_coding	KNOWN	PRKCZ	protein_coding	KNOWN	PRKCZ-010	2	OTTHUMG00000001238.11	OTTHUMT00000100280.7	NA	cds_end_NF	NA	2043093	1	549	179	FALSE	nt
1129	1	2065568	2065584	16	+	GGGAGGGCTGGGTGGG		GGGAGGGCTGGGTGGG	0.616883117	4	0.0625	0.0625	0.125	3	16	1	2	1	1	2	GGGHGGGHHGGGHGGG	FALSE	499	chr1	2065077	2080363	15287	+	HAVANA	ENSG00000067606.11	ENST00000471018.2	protein_coding	KNOWN	PRKCZ	protein_coding	KNOWN	PRKCZ-004	2	OTTHUMG00000001238.11	OTTHUMT00000003651.9	NA	cds_end_NF	NA	2065077	1	551	179	FALSE	nt
1141	1	2101280	2101307	27	+	GGGGTCAGCAGGGAGCTCAAGGGAGGG		GGGGTCAGCAGGGAGCTCAAGGGAGGG	0.592907093	4	0.222222222222222	0.148148148148148	0.0740740740740741	3	27	6	7	1	1	42	GGGHNNNNHGGGHNNNNNHGGGHGGG	FALSE	1006.5	chr1	2100287	2116832	16546	+	HAVANA	ENSG00000067606.11	ENST00000505322.1	protein_coding	KNOWN	PRKCZ	retained_intron	KNOWN	PRKCZ-025	2	OTTHUMG00000001238.11	OTTHUMT00000366157.1	NA	NA	NA	2100287	1	558	179	FALSE	nt
1154	1	2116216	2116241	25	-	CCCAGCCTGCCCTTGAGTCCCACCC	GGGTGGGACTCAAGGGCAGGCTGGG	GGGTGGGACTCAAGGGCAGGCTGGG	0.571428571	4	0.16	0.16	0.12	3	25	1	6	6	1	251	GGGHGGGHNNNNHGGGHNNNNHGGG	FALSE	-914.5	chr1	2113233	2115314	2082	-	HAVANA	ENSG00000182873.4	ENST00000333854.2	processed_transcript	NOVEL	RP11-181G12.2	processed_transcript	PUTATIVE	RP11-181G12.2-001	2	OTTHUMG00000001239.2	OTTHUMT00000003654.1	NA	NA	NA	2115314	1	560	180	FALSE	nt
1161	1	2125627	2125651	24	+	GGGGAGACCCGGGAGGGCCTGGGG		GGGGAGACCCGGGAGGGCCTGGGG	0.680819181	4	0.125	0.208333333333333	0.0416666666666667	3	24	6	1	3	1	134	GGGHNNNNHGGGHGGGHNHGGG	FALSE	-92	chr1	2124864	2125547	684	-	HAVANA	ENSG00000162585.11	ENST00000497675.1	protein_coding	KNOWN	C1orf86	retained_intron	KNOWN	C1orf86-005	2	OTTHUMG00000001404.6	OTTHUMT00000100290.1	NA	NA	NA	2125547	1	563	181	FALSE	t
1169	1	2126513	2126542	29	-	CCCGGCTGCACCCAACAGCTCCCGCCCCC	GGGGGCGGGAGCTGTTGGGTGCAGCCGGG	GGGGGCGGGAGCTGTTGGGTGCAGCCGGG	0.703796204	4	0.0689655172413793	0.172413793103448	0.137931034482759	3	29	1	7	7	1	301	GGGHGGGHNNNNNHGGGHNNNNNHGGG	FALSE	-980.5	chr1	2124864	2125547	684	-	HAVANA	ENSG00000162585.11	ENST00000497675.1	protein_coding	KNOWN	C1orf86	retained_intron	KNOWN	C1orf86-005	2	OTTHUMG00000001404.6	OTTHUMT00000100290.1	NA	NA	NA	2125547	1	563	181	FALSE	nt
1175	1	2134810	2134832	22	-	CCCACCCATGGCTGCCCTGCCC	GGGCAGGGCAGCCATGGGTGGG	GGGCAGGGCAGCCATGGGTGGG	0.601898102	4	0.136363636363636	0.181818181818182	0.0909090909090909	3	22	2	7	1	1	14	GGGHHGGGHNNNNNHGGGHGGG	FALSE	500	chr1	2129502	2135321	5820	-	HAVANA	ENSG00000162585.11	ENST00000514625.1	protein_coding	KNOWN	C1orf86	retained_intron	KNOWN	C1orf86-013	2	OTTHUMG00000001404.6	OTTHUMT00000366246.1	NA	NA	NA	2135321	1	572	181	FALSE	nt
1187	1	2139634	2139661	27	+	GGGCCTGGGCTTCTTGGGAGCCCGGGG		GGGCCTGGGCTTCTTGGGAGCCCGGGG	0.636863137	4	0.037037037037037	0.259259259259259	0.185185185185185	3	27	3	6	5	1	216	GGGHNHGGGHNNNNHGGGHNNNHGGG	FALSE	-475.5	chr1	2115903	2139172	23270	-	HAVANA	ENSG00000162585.11	ENST00000469733.1	protein_coding	KNOWN	C1orf86	processed_transcript	KNOWN	C1orf86-003	2	OTTHUMG00000001404.6	OTTHUMT00000004066.2	NA	NA	NA	2139172	1	573	181	FALSE	t
1185	1	2138546	2138578	32	+	GGGGGGCCAGTGAGGGCTGGGCCGGTGAGGGG		GGGGGGCCAGTGAGGGCTGGGCCGGTGAGGGG	0.603396603	4	0.09375	0.15625	0.09375	3	32	7	2	7	1	338	GGGHNNNNNHGGGHHGGGHNNNNNHGGG	FALSE	610	chr1	2115903	2139172	23270	-	HAVANA	ENSG00000162585.11	ENST00000469733.1	protein_coding	KNOWN	C1orf86	processed_transcript	KNOWN	C1orf86-003	2	OTTHUMG00000001404.6	OTTHUMT00000004066.2	NA	NA	NA	2139172	1	573	181	FALSE	t
1186	1	2138961	2138984	23	-	CCCTACCCGGGGCCCGGACTCCC	GGGAGTCCGGGCCCCGGGTAGGG	GGGAGTCCGGGCCCCGGGTAGGG	0.61988012	4	0.0869565217391304	0.260869565217391	0.0869565217391304	3	23	5	4	2	1	81	GGGHNNNHGGGHNNHGGGHHGGG	FALSE	199.5	chr1	2115903	2139172	23270	-	HAVANA	ENSG00000162585.11	ENST00000469733.1	protein_coding	KNOWN	C1orf86	processed_transcript	KNOWN	C1orf86-003	2	OTTHUMG00000001404.6	OTTHUMT00000004066.2	NA	NA	NA	2139172	1	573	181	FALSE	nt
1208	1	2159608	2159626	18	+	GGGCGGGCGGGCCGGGGG		GGGCGGGCGGGCCGGGGG	0.817182817	4	0	0.222222222222222	0	3	18	1	1	2	1	50	GGGHGGGHGGGHHGGG	FALSE	-517	chr1	2160134	2241558	81425	+	HAVANA	ENSG00000157933.9	ENST00000378536.4	protein_coding	KNOWN	SKI	protein_coding	KNOWN	SKI-001	2	OTTHUMG00000001407.3	OTTHUMT00000004070.1	NA	CCDS	CCDS39.1	2160134	1	578	186	FALSE	nt
1218	1	2178732	2178753	21	+	GGGAAGGGCCTGGGTCAGGGG		GGGAAGGGCCTGGGTCAGGGG	0.591408591	4	0.142857142857143	0.142857142857143	0.0952380952380952	3	21	2	3	3	1	108	GGGHHGGGHNHGGGHNHGGG	FALSE	-692.5	chr1	2179435	2234815	55381	+	HAVANA	ENSG00000157933.9	ENST00000478223.2	protein_coding	KNOWN	SKI	processed_transcript	PUTATIVE	SKI-002	2	OTTHUMG00000001407.3	OTTHUMT00000100293.2	NA	NA	NA	2179435	1	580	186	FALSE	nt
1245	1	2233675	2233693	18	+	GGGTGGGCTGGGTCTGGG		GGGTGGGCTGGGTCTGGG	0.622377622	4	0	0.111111111111111	0.222222222222222	3	18	1	2	3	1	100	GGGHGGGHHGGGHNHGGG	FALSE	-1401	chr1	2235085	2235807	723	+	HAVANA	ENSG00000157933.9	ENST00000507179.1	protein_coding	KNOWN	SKI	retained_intron	KNOWN	SKI-005	2	OTTHUMG00000001407.3	OTTHUMT00000366272.1	NA	NA	NA	2235085	1	581	186	FALSE	nt
1310	1	2285186	2285212	26	-	CCCTCTGCCCAGCACCCTGCTGTCCC	GGGACAGCAGGGTGCTGGGCAGAGGG	GGGACAGCAGGGTGCTGGGCAGAGGG	0.58041958	4	0.192307692307692	0.153846153846154	0.0769230769230769	3	26	6	4	4	1	186	GGGHNNNNHGGGHNNHGGGHNNHGGG	FALSE	-1901	chr1	2283095	2283298	204	-	HAVANA	ENSG00000238240.1	ENST00000417061.1	pseudogene	KNOWN	RP4-740C4.5	processed_pseudogene	KNOWN	RP4-740C4.5-001	1	OTTHUMG00000057495.2	OTTHUMT00000127763.1	PGO:0000004	pseudo_consens	NA	2283298	1	582	187	FALSE	nt
1330	1	2332645	2332676	31	-	CCCTCCTCCTCCCTCCTCCTCCCTTCCTCCC	GGGAGGAAGGGAGGAGGAGGGAGGAGGAGGG	GGGAGGAAGGGAGGAGGAGGGAGGAGGAGGG	0.55994006	4	0.290322580645161	0	0	3	31	5	7	7	1	329	GGGHNNNHGGGHNNNNNHGGGHNNNNNHGGG	FALSE	-729.5	chr1	2333390	2334666	1277	+	HAVANA	ENSG00000157916.12	ENST00000462129.1	protein_coding	KNOWN	RER1	processed_transcript	KNOWN	RER1-007	2	OTTHUMG00000001403.2	OTTHUMT00000100287.1	NA	NA	NA	2333390	1	596	190	FALSE	t
1331	1	2332695	2332719	24	-	CCCTCCTCCACCCTCCCTCCTCCC	GGGAGGAGGGAGGGTGGAGGAGGG	GGGAGGAGGGAGGGTGGAGGAGGG	0.557942058	4	0.208333333333333	0	0.0416666666666667	3	24	4	1	7	1	316	GGGHNNHGGGHGGGHNNNNNHGGG	FALSE	-683	chr1	2333390	2334666	1277	+	HAVANA	ENSG00000157916.12	ENST00000462129.1	protein_coding	KNOWN	RER1	processed_transcript	KNOWN	RER1-007	2	OTTHUMG00000001403.2	OTTHUMT00000100287.1	NA	NA	NA	2333390	1	596	190	FALSE	t
1332	1	2332814	2332847	33	-	CCCTCCTCCTCCCTCCTCCTCCCTCCTCCTCCC	GGGAGGAGGAGGGAGGAGGAGGGAGGAGGAGGG	GGGAGGAGGAGGGAGGAGGAGGGAGGAGGAGGG	0.562437562	4	0.272727272727273	0	0	3	33	7	7	7	1	343	GGGHNNNNNHGGGHNNNNNHGGGHNNNNNHGGG	FALSE	-559.5	chr1	2333390	2334666	1277	+	HAVANA	ENSG00000157916.12	ENST00000462129.1	protein_coding	KNOWN	RER1	processed_transcript	KNOWN	RER1-007	2	OTTHUMG00000001403.2	OTTHUMT00000100287.1	NA	NA	NA	2333390	1	596	190	FALSE	t
1336	1	2341049	2341076	27	-	CCCCTGCCCACGTCCCTGGAATGCCCC	GGGGCATTCCAGGGACGTGGGCAGGGG	GGGGCATTCCAGGGACGTGGGCAGGGG	0.624375624	4	0.148148148148148	0.185185185185185	0.111111111111111	3	27	7	4	2	1	95	GGGHNNNNNHGGGHNNHGGGHHGGG	FALSE	380.5	chr1	2340022	2341443	1422	-	HAVANA	ENSG00000157911.5	ENST00000515760.1	protein_coding	KNOWN	PEX10	processed_transcript	KNOWN	PEX10-009	2	OTTHUMG00000001637.2	OTTHUMT00000367461.1	NA	NA	NA	2341443	1	597	191	FALSE	nt
1339	1	2344089	2344116	27	+	GGGGCCAGGGCCCGGGCGGAAGCGGGG		GGGGCCAGGGCCCGGGCGGAAGCGGGG	0.710789211	4	0.111111111111111	0.259259259259259	0	3	27	3	3	7	1	311	GGGHNHGGGHNHGGGHNNNNNHGGG	FALSE	-1827.5	chr1	2340043	2342275	2233	-	HAVANA	ENSG00000157911.5	ENST00000502666.1	protein_coding	KNOWN	PEX10	processed_transcript	KNOWN	PEX10-008	2	OTTHUMG00000001637.2	OTTHUMT00000367460.1	NA	NA	NA	2342275	1	598	191	FALSE	t
1354	1	2358391	2358416	25	+	GGGGCCTTGGGCTGGGAGAGTGGGG		GGGGCCTTGGGCTGGGAGAGTGGGG	0.648851149	4	0.08	0.12	0.16	3	25	4	2	5	1	219	GGGHNNHGGGHHGGGHNNNHGGG	FALSE	984.5	chr1	2357419	2362089	4671	+	HAVANA	ENSG00000229813.1	ENST00000420406.1	processed_transcript	NOVEL	RP4-740C4.4	processed_transcript	KNOWN	RP4-740C4.4-001	2	OTTHUMG00000001636.1	OTTHUMT00000004637.1	NA	NA	NA	2357419	1	607	193	FALSE	nt
1356	1	2359338	2359363	25	+	GGGCGGGCAGGCTGGGAACTTAGGG		GGGCGGGCAGGCTGGGAACTTAGGG	0.678321678	4	0.16	0.16	0.12	3	25	1	6	6	1	251	GGGHGGGHNNNNHGGGHNNNNHGGG	FALSE	1931.5	chr1	2357419	2362089	4671	+	HAVANA	ENSG00000229813.1	ENST00000420406.1	processed_transcript	NOVEL	RP4-740C4.4	processed_transcript	KNOWN	RP4-740C4.4-001	2	OTTHUMG00000001636.1	OTTHUMT00000004637.1	NA	NA	NA	2357419	1	607	193	FALSE	nt
1426	1	2406053	2406068	15	+	GGGAGGGAGGGAGGG		GGGAGGGAGGGAGGG	0.673326673	4	0.2	0	0	3	15	1	1	1	1	1	GGGHGGGHGGGHGGG	FALSE	-1693.5	chr1	2407754	2436964	29211	+	ENSEMBL	ENSG00000149527.10	ENST00000378488.3	protein_coding	KNOWN	PLCH2	protein_coding	KNOWN	PLCH2-203	3	OTTHUMG00000000719.1	NA	NA	NA	NA	2407754	1	610	194	FALSE	nt
1431	1	2407615	2407636	21	-	CCCCAGTGCCCTCCCATCCCC	GGGGATGGGAGGGCACTGGGG	GGGGATGGGAGGGCACTGGGG	0.674325674	4	0.142857142857143	0.0952380952380952	0.0952380952380952	3	21	2	1	4	1	155	GGGHHGGGHGGGHNNHGGG	FALSE	-128.5	chr1	2407754	2436964	29211	+	ENSEMBL	ENSG00000149527.10	ENST00000378488.3	protein_coding	KNOWN	PLCH2	protein_coding	KNOWN	PLCH2-203	3	OTTHUMG00000000719.1	NA	NA	NA	NA	2407754	1	610	194	FALSE	t
1440	1	2412174	2412201	27	-	CCCCATGCCGCCCTCGCCCAACCACCC	GGGTGGTTGGGCGAGGGCGGCATGGGG	GGGTGGTTGGGCGAGGGCGGCATGGGG	0.64035964	4	0.0740740740740741	0.111111111111111	0.148148148148148	3	27	5	3	6	1	276	GGGHNNNHGGGHNHGGGHNNNNHGGG	FALSE	1658.5	chr1	2410529	2436969	26441	+	HAVANA	ENSG00000149527.10	ENST00000343889.3	protein_coding	KNOWN	PLCH2	protein_coding	KNOWN	PLCH2-001	2	OTTHUMG00000000719.1	OTTHUMT00000001791.1	NA	NA	NA	2410529	1	613	194	FALSE	t
1441	1	2412923	2412950	27	+	GGGCCCGGGCAGCAGGGTGGCTTAGGG		GGGCCCGGGCAGCAGGGTGGCTTAGGG	0.623376623	4	0.111111111111111	0.222222222222222	0.111111111111111	3	27	3	5	7	1	313	GGGHNHGGGHNNNHGGGHNNNNNHGGG	FALSE	1609.5	chr1	2411327	2436964	25638	+	HAVANA	ENSG00000149527.10	ENST00000278878.5	protein_coding	KNOWN	PLCH2	protein_coding	KNOWN	PLCH2-002	2	OTTHUMG00000000719.1	OTTHUMT00000001792.1	NA	NA	NA	2411327	1	614	194	FALSE	nt
1458	1	2430340	2430365	25	-	CCCGGGTGCCCTGCCCAGGCCTCCC	GGGAGGCCTGGGCAGGGCACCCGGG	GGGAGGCCTGGGCAGGGCACCCGGG	0.661838162	4	0.12	0.28	0.04	3	25	6	2	5	1	233	GGGHNNNNHGGGHHGGGHNNNHGGG	FALSE	1131.5	chr1	2429221	2436967	7747	+	HAVANA	ENSG00000149527.10	ENST00000473964.1	protein_coding	KNOWN	PLCH2	processed_transcript	KNOWN	PLCH2-005	2	OTTHUMG00000000719.1	OTTHUMT00000001795.1	NA	NA	NA	2429221	1	617	197	FALSE	t
1488	1	2446404	2446424	20	+	GGGTCCTGGGCAGGGCTGGG		GGGTCCTGGGCAGGGCTGGG	0.645854146	4	0.05	0.2	0.15	3	20	4	2	2	1	72	GGGHNNHGGGHHGGGHHGGG	FALSE	-1962	chr1	2441732	2444452	2721	-	HAVANA	ENSG00000157881.8	ENST00000471361.1	protein_coding	KNOWN	PANK4	processed_transcript	KNOWN	PANK4-003	2	OTTHUMG00000000791.2	OTTHUMT00000002084.1	NA	NA	NA	2444452	1	619	198	FALSE	t
1481	1	2442683	2442709	26	-	CCCGAGGCAGCCCATGCCCACCTCCC	GGGAGGTGGGCATGGGCTGCCTCGGG	GGGAGGTGGGCATGGGCTGCCTCGGG	0.622377622	4	0.0769230769230769	0.192307692307692	0.153846153846154	3	26	4	3	7	1	318	GGGHNNHGGGHNHGGGHNNNNNHGGG	FALSE	1756	chr1	2441732	2444452	2721	-	HAVANA	ENSG00000157881.8	ENST00000471361.1	protein_coding	KNOWN	PANK4	processed_transcript	KNOWN	PANK4-003	2	OTTHUMG00000000791.2	OTTHUMT00000002084.1	NA	NA	NA	2444452	1	619	198	FALSE	nt
1494	1	2458218	2458237	19	+	GGGGCTGCGGGCGGGCGGG		GGGGCTGCGGGCGGGCGGG	0.664835165	4	0	0.210526315789474	0.0526315789473684	3	19	4	1	1	1	22	GGGHNNHGGGHGGGHGGG	FALSE	-601.5	chr1	2452700	2457626	4927	-	HAVANA	ENSG00000157881.8	ENST00000491212.1	protein_coding	KNOWN	PANK4	processed_transcript	KNOWN	PANK4-006	2	OTTHUMG00000000791.2	OTTHUMT00000002087.1	NA	NA	NA	2457626	1	622	198	FALSE	t
1497	1	2459994	2460015	21	-	CCCTCCATCCCTCCCTCCCCC	GGGGGAGGGAGGGATGGAGGG	GGGGGAGGGAGGGATGGAGGG	0.64985015	4	0.19047619047619	0	0.0476190476190476	3	21	1	1	5	1	197	GGGHGGGHGGGHNNNHGGG	FALSE	-1969.5	chr1	2439976	2458035	18060	-	HAVANA	ENSG00000157881.8	ENST00000435556.3	protein_coding	KNOWN	PANK4	protein_coding	NOVEL	PANK4-008	2	OTTHUMG00000000791.2	OTTHUMT00000366428.1	NA	NA	NA	2458035	1	623	198	FALSE	nt
1528	1	2484438	2484470	32	+	GGGGGATGCCTGGGTGGTGGGACAGAGTGGGG		GGGGGATGCCTGGGTGGTGGGACAGAGTGGGG	0.647852148	4	0.125	0.09375	0.15625	3	32	6	4	7	1	333	GGGHNNNNHGGGHNNHGGGHNNNNNHGGG	FALSE	-1417	chr1	2481513	2483037	1525	-	HAVANA	ENSG00000238164.2	ENST00000448624.2	lincRNA	NOVEL	RP3-395M20.8	processed_transcript	KNOWN	RP3-395M20.8-004	2	OTTHUMG00000000818.3	OTTHUMT00000002188.2	NA	NA	NA	2483037	1	627	200	FALSE	t
1539	1	2491545	2491569	24	-	CCCCAGGCCCACCCACTTCAGCCC	GGGCTGAAGTGGGTGGGCCTGGGG	GGGCTGAAGTGGGTGGGCCTGGGG	0.646353646	4	0.0833333333333333	0.125	0.166666666666667	3	24	7	1	3	1	141	GGGHNNNNNHGGGHGGGHNHGGG	FALSE	538	chr1	2491019	2492981	1963	+	HAVANA	ENSG00000157873.11	ENST00000471768.1	protein_coding	KNOWN	TNFRSF14	retained_intron	KNOWN	TNFRSF14-010	2	OTTHUMG00000000792.14	OTTHUMT00000002097.1	NA	NA	NA	2491019	1	646	203	FALSE	t
1546	1	2498990	2499013	23	+	GGGATGGAGGGCAGGGTCCGGGG		GGGATGGAGGGCAGGGTCCGGGG	0.641358641	4	0.130434782608696	0.130434782608696	0.0869565217391304	3	23	5	2	3	1	128	GGGHNNNHGGGHHGGGHNHGGG	FALSE	1152.5	chr1	2497849	2508811	10963	+	HAVANA	ENSG00000225931.2	ENST00000456687.2	processed_transcript	PUTATIVE	RP3-395M20.7	processed_transcript	PUTATIVE	RP3-395M20.7-001	2	OTTHUMG00000158429.2	OTTHUMT00000350999.2	NA	NA	NA	2497849	1	650	204	FALSE	nt
1566	1	2521089	2521110	21	+	GGGCCCTCAGGGCGGGCAGGG		GGGCCCTCAGGGCGGGCAGGG	0.625374625	4	0.0952380952380952	0.285714285714286	0.0476190476190476	3	21	6	1	2	1	85	GGGHNNNNHGGGHGGGHHGGG	FALSE	1066.5	chr1	2520033	2522907	2875	+	HAVANA	ENSG00000157870.9	ENST00000476686.1	protein_coding	KNOWN	C1orf93	processed_transcript	KNOWN	C1orf93-005	2	OTTHUMG00000000847.2	OTTHUMT00000002405.1	NA	NA	NA	2520033	1	666	206	FALSE	nt
1571	1	2524187	2524211	24	-	CCCCGGCCCTGACTTCCCTCTCCC	GGGAGAGGGAAGTCAGGGCCGGGG	GGGAGAGGGAAGTCAGGGCCGGGG	0.671828172	4	0.208333333333333	0.125	0.0416666666666667	3	24	3	6	2	1	69	GGGHNHGGGHNNNNHGGGHHGGG	FALSE	-82	chr1	2522078	2524117	2040	-	HAVANA	ENSG00000142606.10	ENST00000471840.1	protein_coding	KNOWN	MMEL1	processed_transcript	KNOWN	MMEL1-002	2	OTTHUMG00000000846.3	OTTHUMT00000002396.1	NA	NA	NA	2524117	1	667	207	FALSE	nt
1572	1	2525789	2525813	24	+	GGGCCTGGGCAGGCAGGGAGGGGG		GGGCCTGGGCAGGCAGGGAGGGGG	0.638861139	4	0.125	0.166666666666667	0.0416666666666667	3	24	3	6	1	1	20	GGGHNHGGGHNNNNHGGGHGGG	FALSE	-1684	chr1	2522078	2524117	2040	-	HAVANA	ENSG00000142606.10	ENST00000471840.1	protein_coding	KNOWN	MMEL1	processed_transcript	KNOWN	MMEL1-002	2	OTTHUMG00000000846.3	OTTHUMT00000002396.1	NA	NA	NA	2524117	1	667	207	FALSE	t
1602	1	2561631	2561656	25	+	GGGAGCTGGGCAGGAAGGGTTGGGG		GGGAGCTGGGCAGGAAGGGTTGGGG	0.60989011	4	0.16	0.08	0.12	3	25	4	6	2	1	76	GGGHNNHGGGHNNNNHGGGHHGGG	FALSE	-710.5	chr1	2522365	2560933	38569	-	HAVANA	ENSG00000142606.10	ENST00000502556.1	protein_coding	KNOWN	MMEL1	protein_coding	KNOWN	MMEL1-006	2	OTTHUMG00000000846.3	OTTHUMT00000359554.1	NA	NA	NA	2560933	1	672	207	FALSE	t
1599	1	2560666	2560686	20	+	GGGCGGGCTCGGGCTGGGGG		GGGCGGGCTCGGGCTGGGGG	0.701798202	4	0	0.2	0.1	3	20	1	3	2	1	52	GGGHGGGHNHGGGHHGGG	FALSE	257	chr1	2522365	2560933	38569	-	HAVANA	ENSG00000142606.10	ENST00000502556.1	protein_coding	KNOWN	MMEL1	protein_coding	KNOWN	MMEL1-006	2	OTTHUMG00000000846.3	OTTHUMT00000359554.1	NA	NA	NA	2560933	1	672	207	FALSE	t
1604	1	2565197	2565218	21	+	GGGCATCTGGGCAGGGCTGGG		GGGCATCTGGGCAGGGCTGGG	0.62987013	4	0.0952380952380952	0.19047619047619	0.142857142857143	3	21	5	2	2	1	79	GGGHNNNHGGGHHGGGHHGGG	FALSE	1200.5	chr1	2564007	2568059	4053	+	HAVANA	ENSG00000237058.1	ENST00000427302.1	processed_transcript	PUTATIVE	RP13-436F16.1	processed_transcript	PUTATIVE	RP13-436F16.1-001	2	OTTHUMG00000039631.1	OTTHUMT00000095593.1	NA	NA	NA	2564007	1	673	208	FALSE	nt
1605	1	2565560	2565583	23	+	GGGGAGCTGGGAGTGGGCCAGGG		GGGGAGCTGGGAGTGGGCCAGGG	0.61988012	4	0.130434782608696	0.130434782608696	0.0869565217391304	3	23	4	3	3	1	122	GGGHNNHGGGHNHGGGHNHGGG	FALSE	1564.5	chr1	2564007	2568059	4053	+	HAVANA	ENSG00000237058.1	ENST00000427302.1	processed_transcript	PUTATIVE	RP13-436F16.1	processed_transcript	PUTATIVE	RP13-436F16.1-001	2	OTTHUMG00000039631.1	OTTHUMT00000095593.1	NA	NA	NA	2564007	1	673	208	FALSE	nt
1658	1	2727630	2727652	22	-	CCCTCCCGGACTGCCCAGGCCC	GGGCCTGGGCAGTCCGGGAGGG	GGGCCTGGGCAGTCCGGGAGGG	0.604895105	4	0.0909090909090909	0.227272727272727	0.0909090909090909	3	22	3	6	1	1	20	GGGHNHGGGHNNNNHGGGHGGG	FALSE	1616	chr1	2728415	2729257	843	-	HAVANA	ENSG00000233234.1	ENST00000457440.1	processed_transcript	PUTATIVE	RP11-740P5.2	processed_transcript	PUTATIVE	RP11-740P5.2-001	2	OTTHUMG00000000564.1	OTTHUMT00000001337.1	NA	NA	NA	2729257	1	679	211	FALSE	nt
1661	1	2733200	2733219	19	+	GGGCTGGGCGGGCTGTGGG		GGGCTGGGCGGGCTGTGGG	0.45954046	4	0	0.157894736842105	0.157894736842105	3	19	2	1	4	1	155	GGGHHGGGHGGGHNNHGGG	FALSE	-1646.5	chr1	2730997	2731563	567	-	HAVANA	ENSG00000231630.1	ENST00000429389.1	processed_transcript	PUTATIVE	RP11-740P5.3	processed_transcript	PUTATIVE	RP11-740P5.3-001	2	OTTHUMG00000000565.1	OTTHUMT00000001338.1	NA	NA	NA	2731563	1	680	212	FALSE	t
1808	1	2978018	2978045	27	+	GGGCAGGGCTTGACTGGGAGCTAGGGG		GGGCAGGGCTTGACTGGGAGCTAGGGG	0.612387612	4	0.148148148148148	0.148148148148148	0.148148148148148	3	27	2	7	5	1	210	GGGHHGGGHNNNNNHGGGHNNNHGGG	FALSE	283.5	chr1	2976181	2978315	2135	-	HAVANA	ENSG00000177133.5	ENST00000413472.1	processed_transcript	NOVEL	RP1-163G9.1	processed_transcript	KNOWN	RP1-163G9.1-005	2	OTTHUMG00000000563.2	OTTHUMT00000001336.1	NA	NA	NA	2978315	1	683	214	FALSE	t
1817	1	2985467	2985488	21	+	GGGGTGCGGGCCCCGGGCGGG		GGGGTGCGGGCCCCGGGCGGG	0.714785215	4	0	0.285714285714286	0.0476190476190476	3	21	3	4	1	1	18	GGGHNHGGGHNNHGGGHGGG	FALSE	-1144.5	chr1	2980636	2984333	3698	-	HAVANA	ENSG00000177133.5	ENST00000321336.1	processed_transcript	NOVEL	RP1-163G9.1	processed_transcript	KNOWN	RP1-163G9.1-004	2	OTTHUMG00000000563.2	OTTHUMT00000001335.1	NA	NA	NA	2984333	1	688	216	FALSE	t
1824	1	2987101	2987116	15	-	CCCGCCCGCCCACCC	GGGTGGGCGGGCGGG	GGGTGGGCGGGCGGG	0.738761239	4	0	0.133333333333333	0.0666666666666667	3	15	1	1	1	1	1	GGGHGGGHGGGHGGG	FALSE	1376.5	chr1	2985732	3350906	365175	+	HAVANA	ENSG00000142611.10	ENST00000511072.1	protein_coding	KNOWN	PRDM16	protein_coding	PUTATIVE	PRDM16-007	2	OTTHUMG00000000581.8	OTTHUMT00000367522.1	NA	NA	NA	2985732	1	690	217	FALSE	t
1869	1	3050943	3050963	20	+	GGGCATGGGCTGGGCGGGGG		GGGCATGGGCTGGGCGGGGG	0.608391608	4	0.05	0.15	0.1	3	20	3	2	1	1	16	GGGHNHGGGHHGGGHGGG	FALSE	-680	chr1	3049491	3050273	783	-	HAVANA	ENSG00000226286.1	ENST00000440516.1	processed_transcript	NOVEL	RP1-163G9.2	processed_transcript	KNOWN	RP1-163G9.2-001	2	OTTHUMG00000000624.1	OTTHUMT00000001514.1	NA	NA	NA	3050273	1	694	218	FALSE	t
1935	1	3158694	3158716	22	+	GGGCTCTGGGTGGGTACGTGGG		GGGCTCTGGGTGGGTACGTGGG	0.614385614	4	0.0454545454545455	0.136363636363636	0.227272727272727	3	22	4	1	5	1	218	GGGHNNHGGGHGGGHNNNHGGG	FALSE	-1991	chr1	3160696	3303482	142787	+	HAVANA	ENSG00000142611.10	ENST00000463591.1	protein_coding	KNOWN	PRDM16	processed_transcript	KNOWN	PRDM16-004	2	OTTHUMG00000000581.8	OTTHUMT00000001508.1	NA	NA	NA	3160696	1	696	219	FALSE	nt
2046	1	3311908	3311934	26	-	CCCCTCAATCCCTGGGAGCCCTTCCC	GGGAAGGGCTCCCAGGGATTGAGGGG	GGGAAGGGCTCCCAGGGATTGAGGGG	0.588911089	4	0.192307692307692	0.153846153846154	0.115384615384615	3	26	2	6	5	1	209	GGGHHGGGHNNNNHGGGHNNNHGGG	FALSE	-963	chr1	3312884	3355183	42300	+	ENSEMBL	ENSG00000142611.10	ENST00000408992.3	protein_coding	KNOWN	PRDM16	protein_coding	KNOWN	PRDM16-202	3	OTTHUMG00000000581.8	NA	NA	NA	NA	3312884	1	697	219	FALSE	t
2085	1	3369970	3369991	21	-	CCCTCATCCACCCTCCCTCCC	GGGAGGGAGGGTGGATGAGGG	GGGAGGGAGGGTGGATGAGGG	0.644855145	4	0.19047619047619	0	0.0952380952380952	3	21	1	1	7	1	295	GGGHGGGHGGGHNNNNNHGGG	FALSE	-1009.5	chr1	3370990	3397677	26688	+	HAVANA	ENSG00000130762.10	ENST00000378378.4	protein_coding	KNOWN	ARHGEF16	protein_coding	KNOWN	ARHGEF16-001	2	OTTHUMG00000000625.3	OTTHUMT00000001515.1	NA	CCDS	CCDS46.2	3370990	1	699	220	FALSE	t
2097	1	3382247	3382267	20	-	CCCAGGAGCCCAGCCCTCCC	GGGAGGGCTGGGCTCCTGGG	GGGAGGGCTGGGCTCCTGGG	0.634365634	4	0.05	0.2	0.15	3	20	1	2	5	1	198	GGGHGGGHHGGGHNNNHGGG	FALSE	-312	chr1	3382569	3397677	15109	+	HAVANA	ENSG00000130762.10	ENST00000378373.1	protein_coding	KNOWN	ARHGEF16	protein_coding	PUTATIVE	ARHGEF16-002	2	OTTHUMG00000000625.3	OTTHUMT00000001516.2	NA	NA	NA	3382569	1	700	220	FALSE	t
2098	1	3382386	3382414	28	-	CCCCACTGTCCCTTCACAGCCCTCTCCC	GGGAGAGGGCTGTGAAGGGACAGTGGGG	GGGAGAGGGCTGTGAAGGGACAGTGGGG	0.638361638	4	0.214285714285714	0.0714285714285714	0.107142857142857	3	28	3	7	5	1	217	GGGHNHGGGHNNNNNHGGGHNNNHGGG	FALSE	-169	chr1	3382569	3397677	15109	+	HAVANA	ENSG00000130762.10	ENST00000378373.1	protein_coding	KNOWN	ARHGEF16	protein_coding	PUTATIVE	ARHGEF16-002	2	OTTHUMG00000000625.3	OTTHUMT00000001516.2	NA	NA	NA	3382569	1	700	220	FALSE	t
2100	1	3383598	3383622	24	-	CCCCTCCCAAAGCCTCCCTCTCCC	GGGAGAGGGAGGCTTTGGGAGGGG	GGGAGAGGGAGGCTTTGGGAGGGG	0.648851149	4	0.166666666666667	0.0416666666666667	0.125	3	24	3	7	1	1	21	GGGHNHGGGHNNNNNHGGGHGGG	FALSE	1041	chr1	3382569	3397677	15109	+	HAVANA	ENSG00000130762.10	ENST00000378373.1	protein_coding	KNOWN	ARHGEF16	protein_coding	PUTATIVE	ARHGEF16-002	2	OTTHUMG00000000625.3	OTTHUMT00000001516.2	NA	NA	NA	3382569	1	700	220	FALSE	t
2104	1	3385506	3385524	18	+	GGGCCCTGGGCGGGAGGG		GGGCCCTGGGCGGGAGGG	0.653846154	4	0.0555555555555556	0.222222222222222	0.0555555555555556	3	18	4	1	1	1	22	GGGHNNHGGGHGGGHGGG	FALSE	1980	chr1	3383535	3397677	14143	+	HAVANA	ENSG00000130762.10	ENST00000378371.2	protein_coding	KNOWN	ARHGEF16	protein_coding	PUTATIVE	ARHGEF16-003	2	OTTHUMG00000000625.3	OTTHUMT00000001517.1	NA	NA	NA	3383535	1	701	220	FALSE	nt
2105	1	3387986	3388008	22	+	GGGGCCCTGAGGGTGGGCAGGG		GGGGCCCTGAGGGTGGGCAGGG	0.639360639	4	0.0909090909090909	0.181818181818182	0.0909090909090909	3	22	6	1	2	1	85	GGGHNNNNHGGGHGGGHHGGG	FALSE	-174	chr1	3388171	3391021	2851	+	HAVANA	ENSG00000130762.10	ENST00000464620.1	protein_coding	KNOWN	ARHGEF16	retained_intron	KNOWN	ARHGEF16-006	2	OTTHUMG00000000625.3	OTTHUMT00000324123.1	NA	NA	NA	3388171	1	703	220	FALSE	nt
2107	1	3389439	3389454	15	-	CCCACCCGCCCTCCC	GGGAGGGCGGGTGGG	GGGAGGGCGGGTGGG	0.631368631	4	0.0666666666666667	0.0666666666666667	0.0666666666666667	3	15	1	1	1	1	1	GGGHGGGHGGGHGGG	FALSE	1275.5	chr1	3388171	3391021	2851	+	HAVANA	ENSG00000130762.10	ENST00000464620.1	protein_coding	KNOWN	ARHGEF16	retained_intron	KNOWN	ARHGEF16-006	2	OTTHUMG00000000625.3	OTTHUMT00000324123.1	NA	NA	NA	3388171	1	703	220	FALSE	t
2129	1	3412616	3412643	27	-	CCCTTCTCTCCCTGCCCGGTCAACCCC	GGGGTTGACCGGGCAGGGAGAGAAGGG	GGGGTTGACCGGGCAGGGAGAGAAGGG	0.665834166	4	0.222222222222222	0.111111111111111	0.0740740740740741	3	27	6	2	6	1	282	GGGHNNNNHGGGHHGGGHNNNNHGGG	FALSE	-1821.5	chr1	3409292	3410808	1517	-	HAVANA	ENSG00000162591.10	ENST00000461795.1	protein_coding	KNOWN	MEGF6	processed_transcript	KNOWN	MEGF6-006	2	OTTHUMG00000000611.5	OTTHUMT00000001550.1	NA	NA	NA	3410808	1	707	221	FALSE	nt
2133	1	3414439	3414462	23	+	GGGGCTTGGGTGGGAGGCCGGGG		GGGGCTTGGGTGGGAGGCCGGGG	0.686813187	4	0.0434782608695652	0.130434782608696	0.130434782608696	3	23	3	1	5	1	211	GGGHNHGGGHGGGHNNNHGGG	FALSE	-1872.5	chr1	3409203	3412578	3376	-	HAVANA	ENSG00000162591.10	ENST00000475790.1	protein_coding	KNOWN	MEGF6	processed_transcript	KNOWN	MEGF6-004	2	OTTHUMG00000000611.5	OTTHUMT00000001548.1	NA	NA	NA	3412578	1	708	221	FALSE	t
2170	1	3449707	3449734	27	+	GGGCACCTGGGAGCAAGGGCTGAGGGG		GGGCACCTGGGAGCAAGGGCTGAGGGG	0.632867133	4	0.185185185185185	0.185185185185185	0.0740740740740741	3	27	5	5	4	1	180	GGGHNNNHGGGHNNNHGGGHNNHGGG	FALSE	-1708.5	chr1	3406484	3448012	41529	-	HAVANA	ENSG00000162591.10	ENST00000294599.4	protein_coding	KNOWN	MEGF6	protein_coding	KNOWN	MEGF6-001	2	OTTHUMG00000000611.5	OTTHUMT00000001469.3	NA	NA	NA	3448012	1	710	221	FALSE	t
2165	1	3446290	3446314	24	-	CCCACGTCCCACAGCTCCCAGCCC	GGGCTGGGAGCTGTGGGACGTGGG	GGGCTGGGAGCTGTGGGACGTGGG	0.624875125	4	0.0833333333333333	0.125	0.166666666666667	3	24	2	6	4	1	160	GGGHHGGGHNNNNHGGGHNNHGGG	FALSE	1710	chr1	3406484	3448012	41529	-	HAVANA	ENSG00000162591.10	ENST00000294599.4	protein_coding	KNOWN	MEGF6	protein_coding	KNOWN	MEGF6-001	2	OTTHUMG00000000611.5	OTTHUMT00000001469.3	NA	NA	NA	3448012	1	710	221	FALSE	nt
2166	1	3446607	3446635	28	-	CCCAGCTCCCGAGCGCCCAGCGACACCC	GGGTGTCGCTGGGCGCTCGGGAGCTGGG	GGGTGTCGCTGGGCGCTCGGGAGCTGGG	0.63986014	4	0.0357142857142857	0.214285714285714	0.178571428571429	3	28	7	5	4	1	194	GGGHNNNNNHGGGHNNNHGGGHNNHGGG	FALSE	1391	chr1	3406484	3448012	41529	-	HAVANA	ENSG00000162591.10	ENST00000294599.4	protein_coding	KNOWN	MEGF6	protein_coding	KNOWN	MEGF6-001	2	OTTHUMG00000000611.5	OTTHUMT00000001469.3	NA	NA	NA	3448012	1	710	221	FALSE	nt
2276	1	3526974	3526992	18	-	CCCTCGCCCACCCACCCC	GGGGTGGGTGGGCGAGGG	GGGGTGGGTGGGCGAGGG	0.647352647	4	0.0555555555555556	0.0555555555555556	0.111111111111111	3	18	1	1	3	1	99	GGGHGGGHGGGHNHGGG	FALSE	1076	chr1	3406490	3528059	121570	-	HAVANA	ENSG00000162591.10	ENST00000356575.4	protein_coding	KNOWN	MEGF6	protein_coding	KNOWN	MEGF6-007	2	OTTHUMG00000000611.5	OTTHUMT00000354866.1	NA	CCDS	CCDS41237.1	3528059	1	712	223	FALSE	nt
2278	1	3527980	3528001	21	-	CCCGGCTTCCCGCCCGCGCCC	GGGCGCGGGCGGGAAGCCGGG	GGGCGCGGGCGGGAAGCCGGG	0.672827173	4	0.0952380952380952	0.238095238095238	0	3	21	3	1	5	1	211	GGGHNHGGGHGGGHNNNHGGG	FALSE	68.5	chr1	3406490	3528059	121570	-	HAVANA	ENSG00000162591.10	ENST00000356575.4	protein_coding	KNOWN	MEGF6	protein_coding	KNOWN	MEGF6-007	2	OTTHUMG00000000611.5	OTTHUMT00000354866.1	NA	CCDS	CCDS41237.1	3528059	1	712	223	FALSE	nt
2292	1	3539746	3539773	27	-	CCCTTCTCCTCCCTCTTTCTCCCTCCC	GGGAGGGAGAAAGAGGGAGGAGAAGGG	GGGAGGGAGAAAGAGGGAGGAGAAGGG	0.534965035	4	0.37037037037037	0	0	3	27	1	7	7	1	301	GGGHGGGHNNNNNHGGGHNNNNNHGGG	FALSE	1547.5	chr1	3539754	3541307	1554	-	HAVANA	ENSG00000238260.1	ENST00000435049.1	processed_transcript	NOVEL	RP11-46F15.2	processed_transcript	KNOWN	RP11-46F15.2-001	2	OTTHUMG00000000613.1	OTTHUMT00000001480.1	NA	NA	NA	3541307	1	713	224	FALSE	nt
2298	1	3566587	3566615	28	-	CCCTGCGCCCGAAAACCCGCGGGACCCC	GGGGTCCCGCGGGTTTTCGGGCGCAGGG	GGGGTCCCGCGGGTTTTCGGGCGCAGGG	0.562437562	4	0.0357142857142857	0.25	0.178571428571429	3	28	6	5	4	1	187	GGGHNNNNHGGGHNNNHGGGHNNHGGG	FALSE	-11	chr1	3548777	3566590	17814	-	HAVANA	ENSG00000116213.10	ENST00000424367.1	protein_coding	KNOWN	WDR8	protein_coding	KNOWN	WDR8-005	2	OTTHUMG00000000612.2	OTTHUMT00000001474.2	NA	cds_end_NF	NA	3566590	1	721	226	FALSE	nt
2306	1	3585296	3585321	25	+	GGGGACGGGTGGATGGGTTCCTGGG		GGGGACGGGTGGATGGGTTCCTGGG	0.580919081	4	0.08	0.12	0.2	3	25	2	5	5	1	208	GGGHHGGGHNNNHGGGHNNNHGGG	FALSE	27.5	chr1	3575502	3585336	9835	-	HAVANA	ENSG00000227589.1	ENST00000443034.1	processed_transcript	PUTATIVE	RP5-1092A11.5	processed_transcript	PUTATIVE	RP5-1092A11.5-001	2	OTTHUMG00000041605.1	OTTHUMT00000099597.1	NA	NA	NA	3585336	1	729	229	FALSE	t
2336	1	3606072	3606094	22	+	GGGGCAGGGCGGGTCCCCAGGG		GGGGCAGGGCGGGTCCCCAGGG	0.64035964	4	0.0909090909090909	0.272727272727273	0.0454545454545455	3	22	2	1	6	1	253	GGGHHGGGHGGGHNNNNHGGG	FALSE	-1153	chr1	3607236	3649856	42621	+	HAVANA	ENSG00000078900.9	ENST00000378285.1	protein_coding	KNOWN	TP73	protein_coding	KNOWN	TP73-004	2	OTTHUMG00000000610.3	OTTHUMT00000009532.1	NA	CCDS	CCDS44050.1	3607236	1	730	230	FALSE	nt
2338	1	3608857	3608876	19	+	GGGTGGGTGAGGGTGTGGG		GGGTGGGTGAGGGTGTGGG	0.588411588	4	0.0526315789473684	0	0.210526315789474	3	19	1	3	3	1	101	GGGHGGGHNHGGGHNHGGG	FALSE	1630.5	chr1	3607236	3649856	42621	+	HAVANA	ENSG00000078900.9	ENST00000378285.1	protein_coding	KNOWN	TP73	protein_coding	KNOWN	TP73-004	2	OTTHUMG00000000610.3	OTTHUMT00000009532.1	NA	CCDS	CCDS44050.1	3607236	1	730	230	FALSE	nt
2375	1	3630907	3630939	32	-	CCCACTGACCCTGGGGCACCCTTCCAATCCCC	GGGGATTGGAAGGGTGCCCCAGGGTCAGTGGG	GGGGATTGGAAGGGTGCCCCAGGGTCAGTGGG	0.616883117	4	0.15625	0.15625	0.15625	3	32	7	7	5	1	245	GGGHNNNNNHGGGHNNNNNHGGGHNNNHGGG	FALSE	-61	chr1	3628764	3630862	2099	-	HAVANA	ENSG00000235131.1	ENST00000416554.1	processed_transcript	NOVEL	RP5-1092A11.2	processed_transcript	KNOWN	RP5-1092A11.2-001	2	OTTHUMG00000003412.1	OTTHUMT00000009554.1	NA	NA	NA	3630862	1	732	231	FALSE	nt
2396	1	3655685	3655709	24	+	GGGTCTGGGAGCGAAGGGACAGGG		GGGTCTGGGAGCGAAGGGACAGGG	0.503996004	4	0.208333333333333	0.125	0.0833333333333333	3	24	3	6	3	1	118	GGGHNHGGGHNNNNHGGGHNHGGG	FALSE	-1258	chr1	3652739	3654439	1701	-	HAVANA	ENSG00000244553.1	ENST00000419973.1	lincRNA	NOVEL	RP5-1092A11.3	processed_transcript	KNOWN	RP5-1092A11.3-001	2	OTTHUMG00000003413.1	OTTHUMT00000009555.1	NA	NA	NA	3654439	1	733	232	FALSE	t
2399	1	3662685	3662708	23	+	GGGGCAAGGGCGGGTGGCACGGG		GGGGCAAGGGCGGGTGGCACGGG	0.610889111	4	0.130434782608696	0.173913043478261	0.0434782608695652	3	23	3	1	6	1	260	GGGHNHGGGHGGGHNNNNHGGG	FALSE	105.5	chr1	3659683	3662802	3120	-	ENSEMBL	ENSG00000227372.4	ENST00000544565.1	lincRNA	NOVEL	KIAA0495	processed_transcript	KNOWN	KIAA0495-201	3	OTTHUMG00000003414.1	NA	NA	NA	NA	3662802	1	734	233	FALSE	t
2423	1	3700762	3700780	18	-	CCCTCCCGACTCCCGCCC	GGGCGGGAGTCGGGAGGG	GGGCGGGAGTCGGGAGGG	0.537962038	4	0.111111111111111	0.111111111111111	0.0555555555555556	3	18	1	4	1	1	4	GGGHGGGHNNHGGGHGGG	FALSE	-160	chr1	3697854	3700611	2758	-	HAVANA	ENSG00000130764.5	ENST00000479239.1	protein_coding	KNOWN	LRRC47	processed_transcript	KNOWN	LRRC47-003	2	OTTHUMG00000003506.1	OTTHUMT00000009746.1	NA	NA	NA	3700611	1	742	236	FALSE	nt
2446	1	3786061	3786085	24	+	GGGCTTGGGCAGGGTCTCAGAGGG		GGGCTTGGGCAGGGTCTCAGAGGG	0.597902098	4	0.125	0.166666666666667	0.166666666666667	3	24	3	2	7	1	310	GGGHNHGGGHHGGGHNNNNNHGGG	FALSE	1846	chr1	3784227	3789109	4883	+	HAVANA	ENSG00000169598.10	ENST00000481945.1	protein_coding	KNOWN	DFFB	processed_transcript	KNOWN	DFFB-008	2	OTTHUMG00000003525.5	OTTHUMT00000009911.1	NA	NA	NA	3784227	1	761	238	FALSE	nt
2670	1	4713993	4714024	31	+	GGGCGATGAGGGACCGTTGGGTAATTGGGGG		GGGCGATGAGGGACCGTTGGGTAATTGGGGG	0.687812188	4	0.161290322580645	0.0967741935483871	0.193548387096774	3	31	6	6	5	1	237	GGGHNNNNHGGGHNNNNHGGGHNNNHGGG	FALSE	-783.5	chr1	4714792	4837854	123063	+	HAVANA	ENSG00000196581.5	ENST00000378190.3	protein_coding	KNOWN	AJAP1	protein_coding	KNOWN	AJAP1-002	2	OTTHUMG00000000645.4	OTTHUMT00000001543.4	NA	CCDS	CCDS54.1	4714792	1	776	247	FALSE	nt
2672	1	4714608	4714630	22	+	GGGCCGGGCGGGCGGAGTTGGG		GGGCCGGGCGGGCGGAGTTGGG	0.725274725	4	0.0454545454545455	0.181818181818182	0.0909090909090909	3	22	2	1	7	1	302	GGGHHGGGHGGGHNNNNNHGGG	FALSE	-173	chr1	4714792	4837854	123063	+	HAVANA	ENSG00000196581.5	ENST00000378190.3	protein_coding	KNOWN	AJAP1	protein_coding	KNOWN	AJAP1-002	2	OTTHUMG00000000645.4	OTTHUMT00000001543.4	NA	CCDS	CCDS54.1	4714792	1	776	247	FALSE	nt
2963	1	6051659	6051682	23	+	GGGGAAGGGCACGCGGGAGCGGG		GGGGAAGGGCACGCGGGAGCGGG	0.627872128	4	0.173913043478261	0.173913043478261	0	3	23	2	5	3	1	110	GGGHHGGGHNNNHGGGHNHGGG	FALSE	144.5	chr1	6051526	6160235	108710	+	HAVANA	ENSG00000069424.8	ENST00000378111.1	protein_coding	KNOWN	KCNAB2	protein_coding	KNOWN	KCNAB2-003	2	OTTHUMG00000000795.4	OTTHUMT00000002116.1	NA	NA	NA	6051526	1	788	252	FALSE	nt
3032	1	6146945	6146967	22	-	CCCCTCCCTCCCTTGGTGCCCC	GGGGCACCAAGGGAGGGAGGGG	GGGGCACCAAGGGAGGGAGGGG	0.581418581	4	0.227272727272727	0.136363636363636	0	3	22	6	1	1	1	36	GGGHNNNNHGGGHGGGHGGG	FALSE	1696	chr1	6145260	6146423	1164	+	HAVANA	ENSG00000069424.8	ENST00000462676.1	protein_coding	KNOWN	KCNAB2	processed_transcript	KNOWN	KCNAB2-012	2	OTTHUMG00000000795.4	OTTHUMT00000002821.1	NA	NA	NA	6145260	1	806	254	FALSE	t
3041	1	6155702	6155721	19	+	GGGGAGGGACGGGCAGGGG		GGGGAGGGACGGGCAGGGG	0.632867133	4	0.157894736842105	0.105263157894737	0	3	19	1	2	2	1	51	GGGHGGGHHGGGHHGGG	FALSE	-604.5	chr1	6156316	6158870	2555	+	HAVANA	ENSG00000069424.8	ENST00000481789.1	protein_coding	KNOWN	KCNAB2	processed_transcript	KNOWN	KCNAB2-011	2	OTTHUMG00000000795.4	OTTHUMT00000002820.1	NA	NA	NA	6156316	1	807	254	FALSE	nt
3045	1	6157448	6157468	20	-	CCCATCCCAGCCCGAGCCCC	GGGGCTCGGGCTGGGATGGG	GGGGCTCGGGCTGGGATGGG	0.618881119	4	0.05	0.15	0.15	3	20	3	2	2	1	65	GGGHNHGGGHHGGGHHGGG	FALSE	1142	chr1	6156316	6158870	2555	+	HAVANA	ENSG00000069424.8	ENST00000481789.1	protein_coding	KNOWN	KCNAB2	processed_transcript	KNOWN	KCNAB2-011	2	OTTHUMG00000000795.4	OTTHUMT00000002820.1	NA	NA	NA	6156316	1	807	254	FALSE	t
3062	1	6165015	6165045	30	+	GGGGACACTGAGGGCTCCTAGGGCACCGGG		GGGGACACTGAGGGCTCCTAGGGCACCGGG	0.607892108	4	0.166666666666667	0.266666666666667	0.1	3	30	7	6	4	1	195	GGGHNNNNNHGGGHNNNNHGGGHNNHGGG	FALSE	1802	chr1	6165141	6166832	1692	-	HAVANA	ENSG00000116254.10	ENST00000475121.1	protein_coding	KNOWN	CHD5	processed_transcript	KNOWN	CHD5-003	2	OTTHUMG00000000952.4	OTTHUMT00000002825.1	NA	NA	NA	6166832	1	808	255	FALSE	t
3081	1	6187939	6187962	23	+	GGGGCACAGCAGGGAGGGCGGGG		GGGGCACAGCAGGGAGGGCGGGG	0.615884116	4	0.173913043478261	0.173913043478261	0	3	23	7	1	1	1	43	GGGHNNNNNHGGGHGGGHGGG	FALSE	651.5	chr1	6185594	6188602	3009	-	HAVANA	ENSG00000116254.10	ENST00000491020.1	protein_coding	KNOWN	CHD5	processed_transcript	KNOWN	CHD5-006	2	OTTHUMG00000000952.4	OTTHUMT00000002828.1	NA	NA	NA	6188602	1	809	255	FALSE	t
3084	1	6191849	6191874	25	+	GGGGCCCCATGGGCCATGGGCGGGG		GGGGCCCCATGGGCCATGGGCGGGG	0.514485514	4	0.08	0.28	0.08	3	25	6	4	1	1	39	GGGHNNNNHGGGHNNHGGGHGGG	FALSE	-62.5	chr1	6165143	6191799	26657	-	HAVANA	ENSG00000116254.10	ENST00000377999.1	protein_coding	KNOWN	CHD5	protein_coding	KNOWN	CHD5-005	2	OTTHUMG00000000952.4	OTTHUMT00000002827.1	NA	NA	NA	6191799	1	810	255	FALSE	t
3117	1	6240943	6240970	27	-	CCCCGCTCCCACCGCCCACGTGCCCCC	GGGGGCACGTGGGCGGTGGGAGCGGGG	GGGGGCACGTGGGCGGTGGGAGCGGGG	0.651848152	4	0.0740740740740741	0.148148148148148	0.0740740740740741	3	27	5	4	3	1	130	GGGHNNNHGGGHNNHGGGHNHGGG	FALSE	-873.5	chr1	6165151	6240083	74933	-	HAVANA	ENSG00000116254.10	ENST00000496404.1	protein_coding	KNOWN	CHD5	nonsense_mediated_decay	KNOWN	CHD5-002	2	OTTHUMG00000000952.4	OTTHUMT00000002824.3	NA	NA	NA	6240083	1	813	255	FALSE	nt
3113	1	6239534	6239552	18	-	CCCCACCCAGCCCGCCCC	GGGGCGGGCTGGGTGGGG	GGGGCGGGCTGGGTGGGG	0.704795205	4	0	0.111111111111111	0.111111111111111	3	18	1	2	1	1	2	GGGHGGGHHGGGHGGG	FALSE	540	chr1	6165151	6240083	74933	-	HAVANA	ENSG00000116254.10	ENST00000496404.1	protein_coding	KNOWN	CHD5	nonsense_mediated_decay	KNOWN	CHD5-002	2	OTTHUMG00000000952.4	OTTHUMT00000002824.3	NA	NA	NA	6240083	1	813	255	FALSE	nt
3121	1	6265152	6265170	18	-	CCCACCCAAACCCATCCC	GGGATGGGTTTGGGTGGG	GGGATGGGTTTGGGTGGG	0.57042957	4	0.0555555555555556	0	0.277777777777778	3	18	2	3	1	1	10	GGGHHGGGHNHGGGHGGG	FALSE	-1607	chr1	6252987	6263554	10568	-	HAVANA	ENSG00000116251.5	ENST00000462296.1	protein_coding	KNOWN	RPL22	processed_transcript	KNOWN	RPL22-008	2	OTTHUMG00000000953.3	OTTHUMT00000003679.1	NA	NA	NA	6263554	1	820	256	FALSE	nt
3124	1	6266616	6266648	32	-	CCCCTGGAGGGCCCGAGCTCCCTGGATGCCCC	GGGGCATCCAGGGAGCTCGGGCCCTCCAGGGG	GGGGCATCCAGGGAGCTCGGGCCCTCCAGGGG	0.656843157	4	0.125	0.3125	0.09375	3	32	6	5	7	1	334	GGGHNNNNHGGGHNNNHGGGHNNNNNHGGG	FALSE	1097	chr1	6265535	6268367	2833	+	HAVANA	ENSG00000158286.8	ENST00000466994.1	protein_coding	KNOWN	RNF207	retained_intron	KNOWN	RNF207-007	2	OTTHUMG00000001089.4	OTTHUMT00000003215.1	NA	NA	NA	6265535	1	821	257	FALSE	t
3128	1	6267574	6267594	20	+	GGGGCGGCAGGGCGGGTGGG		GGGGCGGCAGGGCGGGTGGG	0.596403596	4	0.05	0.15	0.05	3	20	5	1	1	1	29	GGGHNNNHGGGHGGGHGGG	FALSE	-1744	chr1	6264900	6265840	941	-	HAVANA	ENSG00000226944.1	ENST00000455744.1	processed_transcript	NOVEL	RP1-120G22.11	processed_transcript	KNOWN	RP1-120G22.11-001	2	OTTHUMG00000041452.1	OTTHUMT00000099316.1	NA	NA	NA	6265840	1	822	258	FALSE	t
3150	1	6303547	6303569	22	-	CCCCTCCCAATCCCAAGGCCCC	GGGGCCTTGGGATTGGGAGGGG	GGGGCCTTGGGATTGGGAGGGG	0.627372627	4	0.0909090909090909	0.0909090909090909	0.181818181818182	3	22	4	3	1	1	24	GGGHNNHGGGHNHGGGHGGG	FALSE	-694	chr1	6304252	6305638	1387	+	HAVANA	ENSG00000173673.7	ENST00000377898.3	protein_coding	KNOWN	HES3	protein_coding	KNOWN	HES3-002	2	OTTHUMG00000001271.3	OTTHUMT00000003716.3	NA	CCDS	CCDS41238.1	6304252	1	840	264	FALSE	t
3155	1	6304694	6304719	25	+	GGGGAGGGCTGGAGGGAGGAGGGGG		GGGGAGGGCTGGAGGGAGGAGGGGG	0.642357642	4	0.16	0.04	0.04	3	25	1	5	4	1	152	GGGHGGGHNNNHGGGHNNHGGG	FALSE	454.5	chr1	6304252	6305638	1387	+	HAVANA	ENSG00000173673.7	ENST00000377898.3	protein_coding	KNOWN	HES3	protein_coding	KNOWN	HES3-002	2	OTTHUMG00000001271.3	OTTHUMT00000003716.3	NA	CCDS	CCDS41238.1	6304252	1	840	264	FALSE	nt
3224	1	6418314	6418334	20	+	GGGAAGGGTGGGAGGAAGGG		GGGAAGGGTGGGAGGAAGGG	0.592407592	4	0.25	0	0.05	3	20	2	1	5	1	204	GGGHHGGGHGGGHNNNHGGG	FALSE	1080	chr1	6324333	6419404	95072	-	HAVANA	ENSG00000097021.14	ENST00000377842.3	protein_coding	KNOWN	ACOT7	protein_coding	KNOWN	ACOT7-005	2	OTTHUMG00000001295.5	OTTHUMT00000003777.2	NA	CCDS	CCDS67.1	6419404	1	844	266	FALSE	t
3225	1	6418793	6418813	20	-	CCCCTCTACCCACCCTTCCC	GGGAAGGGTGGGTAGAGGGG	GGGAAGGGTGGGTAGAGGGG	0.597902098	4	0.2	0	0.1	3	20	2	1	4	1	155	GGGHHGGGHGGGHNNHGGG	FALSE	601	chr1	6324333	6419404	95072	-	HAVANA	ENSG00000097021.14	ENST00000377842.3	protein_coding	KNOWN	ACOT7	protein_coding	KNOWN	ACOT7-005	2	OTTHUMG00000001295.5	OTTHUMT00000003777.2	NA	CCDS	CCDS67.1	6419404	1	844	266	FALSE	nt
3228	1	6422536	6422560	24	-	CCCCCATCCCTCCCATACCTACCC	GGGTAGGTATGGGAGGGATGGGGG	GGGTAGGTATGGGAGGGATGGGGG	0.504995005	4	0.166666666666667	0	0.166666666666667	3	24	7	1	2	1	92	GGGHNNNNNHGGGHGGGHHGGG	FALSE	-1782	chr1	6366175	6420766	54592	-	ENSEMBL	ENSG00000097021.14	ENST00000541130.1	protein_coding	KNOWN	ACOT7	protein_coding	KNOWN	ACOT7-201	3	OTTHUMG00000001295.5	NA	NA	NA	NA	6420766	1	845	266	FALSE	nt
3233	1	6447103	6447131	28	+	GGGAACAGGGTAATACAGGGCTACGGGG		GGGAACAGGGTAATACAGGGCTACGGGG	0.5004995	4	0.285714285714286	0.142857142857143	0.107142857142857	3	28	4	7	4	1	175	GGGHNNHGGGHNNNNNHGGGHNNHGGG	FALSE	-1244	chr1	6324333	6445873	121541	-	HAVANA	ENSG00000097021.14	ENST00000377855.2	protein_coding	KNOWN	ACOT7	protein_coding	KNOWN	ACOT7-001	2	OTTHUMG00000001295.5	OTTHUMT00000003773.1	NA	CCDS	CCDS65.1	6445873	1	847	266	FALSE	t
3231	1	6445437	6445458	21	-	CCCGACCCTACTACCCTCCCC	GGGGAGGGTAGTAGGGTCGGG	GGGGAGGGTAGTAGGGTCGGG	0.543456543	4	0.142857142857143	0.0476190476190476	0.142857142857143	3	21	1	5	2	1	54	GGGHGGGHNNNHGGGHHGGG	FALSE	425.5	chr1	6324333	6445873	121541	-	HAVANA	ENSG00000097021.14	ENST00000377855.2	protein_coding	KNOWN	ACOT7	protein_coding	KNOWN	ACOT7-001	2	OTTHUMG00000001295.5	OTTHUMT00000003773.1	NA	CCDS	CCDS65.1	6445873	1	847	266	FALSE	nt
3240	1	6478954	6478983	29	+	GGGCCGCAGGGAGGCGAGGGCGGCGAGGG		GGGCCGCAGGGAGGCGAGGGCGGCGAGGG	0.663836164	4	0.137931034482759	0.206896551724138	0	3	29	5	6	6	1	279	GGGHNNNHGGGHNNNNHGGGHNNNNHGGG	FALSE	994.5	chr1	6473060	6479963	6904	-	HAVANA	ENSG00000069812.7	ENST00000377836.4	protein_coding	KNOWN	HES2	protein_coding	KNOWN	HES2-003	2	OTTHUMG00000000752.1	OTTHUMT00000001883.1	NA	alternative_5_UTR	NA	6479963	1	852	267	FALSE	t
3242	1	6479240	6479263	23	+	GGGGTAGGGTGCCGGGTGCGGGG		GGGGTAGGGTGCCGGGTGCGGGG	0.6998002	4	0.0434782608695652	0.130434782608696	0.130434782608696	3	23	2	4	3	1	109	GGGHHGGGHNNHGGGHNHGGG	FALSE	711.5	chr1	6473060	6479963	6904	-	HAVANA	ENSG00000069812.7	ENST00000377836.4	protein_coding	KNOWN	HES2	protein_coding	KNOWN	HES2-003	2	OTTHUMG00000000752.1	OTTHUMT00000001883.1	NA	alternative_5_UTR	NA	6479963	1	852	267	FALSE	t
3243	1	6479629	6479654	25	-	CCCCAGGACCCTCTGCCCTCCGCCC	GGGCGGAGGGCAGAGGGTCCTGGGG	GGGCGGAGGGCAGAGGGTCCTGGGG	0.705794206	4	0.12	0.16	0.08	3	25	4	4	4	1	172	GGGHNNHGGGHNNHGGGHNNHGGG	FALSE	321.5	chr1	6473060	6479963	6904	-	HAVANA	ENSG00000069812.7	ENST00000377836.4	protein_coding	KNOWN	HES2	protein_coding	KNOWN	HES2-003	2	OTTHUMG00000000752.1	OTTHUMT00000001883.1	NA	alternative_5_UTR	NA	6479963	1	852	267	FALSE	nt
3252	1	6486510	6486537	27	+	GGGCTGGGCAGGCTTGGGTGTGGGGGG		GGGCTGGGCAGGCTTGGGTGTGGGGGG	0.607892108	4	0.037037037037037	0.111111111111111	0.185185185185185	3	27	2	7	3	1	112	GGGHHGGGHNNNNNHGGGHNHGGG	FALSE	-1793.5	chr1	6472478	6484730	12253	-	HAVANA	ENSG00000069812.7	ENST00000377837.1	protein_coding	KNOWN	HES2	protein_coding	KNOWN	HES2-002	2	OTTHUMG00000000752.1	OTTHUMT00000001882.1	NA	NA	NA	6484730	1	856	267	FALSE	t
3266	1	6500088	6500110	22	+	GGGCAGGGCAGTGCTGGGTGGG		GGGCAGGGCAGTGCTGGGTGGG	0.623876124	4	0.0909090909090909	0.136363636363636	0.136363636363636	3	22	2	7	1	1	14	GGGHHGGGHNNNNNHGGGHGGG	FALSE	-339	chr1	6500438	6505817	5380	+	HAVANA	ENSG00000187017.10	ENST00000418286.1	protein_coding	KNOWN	ESPN	protein_coding	KNOWN	ESPN-002	2	OTTHUMG00000000753.4	OTTHUMT00000001929.2	NA	cds_end_NF	NA	6500438	1	858	268	FALSE	nt
3267	1	6500194	6500215	21	-	CCCTTTCCCACCCACTCTCCC	GGGAGAGTGGGTGGGAAAGGG	GGGAGAGTGGGTGGGAAAGGG	0.631368631	4	0.238095238095238	0	0.0952380952380952	3	21	5	1	3	1	127	GGGHNNNHGGGHGGGHNHGGG	FALSE	-233.5	chr1	6500438	6505817	5380	+	HAVANA	ENSG00000187017.10	ENST00000418286.1	protein_coding	KNOWN	ESPN	protein_coding	KNOWN	ESPN-002	2	OTTHUMG00000000753.4	OTTHUMT00000001929.2	NA	cds_end_NF	NA	6500438	1	858	268	FALSE	t
3280	1	6508522	6508547	25	-	CCCCCATGACCCTCGCCCGCTGCCC	GGGCAGCGGGCGAGGGTCATGGGGG	GGGCAGCGGGCGAGGGTCATGGGGG	0.70979021	4	0.12	0.16	0.08	3	25	4	3	4	1	171	GGGHNNHGGGHNHGGGHNNHGGG	FALSE	-1468.5	chr1	6503094	6507066	3973	-	HAVANA	ENSG00000231868.1	ENST00000419034.1	processed_transcript	PUTATIVE	RP1-202O8.2	processed_transcript	PUTATIVE	RP1-202O8.2-001	2	OTTHUMG00000000769.1	OTTHUMT00000001934.1	NA	NA	NA	6507066	1	859	269	FALSE	nt
3278	1	6506715	6506742	27	+	GGGTATCCCGGGCAGGGTGCCCTGGGG		GGGTATCCCGGGCAGGGTGCCCTGGGG	0.66033966	4	0.0740740740740741	0.259259259259259	0.148148148148148	3	27	6	2	6	1	282	GGGHNNNNHGGGHHGGGHNNNNHGGG	FALSE	337.5	chr1	6503094	6507066	3973	-	HAVANA	ENSG00000231868.1	ENST00000419034.1	processed_transcript	PUTATIVE	RP1-202O8.2	processed_transcript	PUTATIVE	RP1-202O8.2-001	2	OTTHUMG00000000769.1	OTTHUMT00000001934.1	NA	NA	NA	6507066	1	859	269	FALSE	t
3279	1	6506940	6506962	22	+	GGGCAAGGGAGGCATGGGAGGG		GGGCAAGGGAGGCATGGGAGGG	0.662337662	4	0.227272727272727	0.0909090909090909	0.0454545454545455	3	22	3	6	1	1	20	GGGHNHGGGHNNNNHGGGHGGG	FALSE	115	chr1	6503094	6507066	3973	-	HAVANA	ENSG00000231868.1	ENST00000419034.1	processed_transcript	PUTATIVE	RP1-202O8.2	processed_transcript	PUTATIVE	RP1-202O8.2-001	2	OTTHUMG00000000769.1	OTTHUMT00000001934.1	NA	NA	NA	6507066	1	859	269	FALSE	t
3290	1	6519926	6519950	24	-	CCCCAGCCCTCAGTAACCCACCCC	GGGGTGGGTTACTGAGGGCTGGGG	GGGGTGGGTTACTGAGGGCTGGGG	0.575424575	4	0.0833333333333333	0.0833333333333333	0.208333333333333	3	24	1	7	2	1	56	GGGHGGGHNNNNNHGGGHHGGG	FALSE	-630	chr1	6520568	6521430	863	+	HAVANA	ENSG00000187017.10	ENST00000468561.1	protein_coding	KNOWN	ESPN	processed_transcript	KNOWN	ESPN-008	2	OTTHUMG00000000753.4	OTTHUMT00000002258.1	NA	NA	NA	6520568	1	866	270	FALSE	t
3292	1	6524392	6524416	24	-	CCCAGCCGCCCTTCCCTCCATCCC	GGGATGGAGGGAAGGGCGGCTGGG	GGGATGGAGGGAAGGGCGGCTGGG	0.538961039	4	0.166666666666667	0.0833333333333333	0.0833333333333333	3	24	5	2	5	1	226	GGGHNNNHGGGHHGGGHNNNHGGG	FALSE	-1737	chr1	6521816	6522667	852	-	HAVANA	ENSG00000215788.5	ENST00000475730.1	protein_coding	KNOWN	TNFRSF25	processed_transcript	KNOWN	TNFRSF25-011	2	OTTHUMG00000000831.5	OTTHUMT00000002269.1	NA	NA	NA	6522667	1	867	271	FALSE	nt
3295	1	6526235	6526259	24	-	CCCCGCGCCCGCAGGGCCCGCCCC	GGGGCGGGCCCTGCGGGCGCGGGG	GGGGCGGGCCCTGCGGGCGCGGGG	0.634365634	4	0	0.291666666666667	0.0416666666666667	3	24	1	6	3	1	104	GGGHGGGHNNNNHGGGHNHGGG	FALSE	-915	chr1	6522054	6525332	3279	-	HAVANA	ENSG00000215788.5	ENST00000469691.1	protein_coding	KNOWN	TNFRSF25	processed_transcript	KNOWN	TNFRSF25-008	2	OTTHUMG00000000831.5	OTTHUMT00000002266.1	NA	NA	NA	6525332	1	870	271	FALSE	nt
3303	1	6533521	6533543	22	+	GGGAAGGGTGGTCAGGGCCGGG		GGGAAGGGTGGTCAGGGCCGGG	0.628871129	4	0.136363636363636	0.136363636363636	0.0909090909090909	3	22	2	6	2	1	62	GGGHHGGGHNNNNHGGGHHGGG	FALSE	-1889	chr1	6527182	6531643	4462	-	HAVANA	ENSG00000171680.14	ENST00000487949.1	protein_coding	KNOWN	PLEKHG5	processed_transcript	KNOWN	PLEKHG5-009	2	OTTHUMG00000000905.1	OTTHUMT00000002638.1	NA	NA	NA	6531643	1	877	272	FALSE	t
3327	1	6556027	6556050	23	-	CCCCACTCCCAGCTCCCAAGCCC	GGGCTTGGGAGCTGGGAGTGGGG	GGGCTTGGGAGCTGGGAGTGGGG	0.601898102	4	0.0869565217391304	0.0869565217391304	0.173913043478261	3	23	3	4	3	1	116	GGGHNHGGGHNNHGGGHNHGGG	FALSE	717.5	chr1	6527182	6556756	29575	-	HAVANA	ENSG00000171680.14	ENST00000377732.1	protein_coding	KNOWN	PLEKHG5	protein_coding	KNOWN	PLEKHG5-004	2	OTTHUMG00000000905.1	OTTHUMT00000002633.1	NA	NA	NA	6556756	1	884	272	FALSE	nt
3344	1	6594620	6594647	27	+	GGGGCCAGTAAGGGCAGGGATGTGGGG		GGGGCCAGTAAGGGCAGGGATGTGGGG	0.474525475	4	0.185185185185185	0.111111111111111	0.111111111111111	3	27	7	2	4	1	191	GGGHNNNNNHGGGHHGGGHNNHGGG	FALSE	-1188.5	chr1	6592289	6593445	1157	-	HAVANA	ENSG00000162408.10	ENST00000462798.1	protein_coding	KNOWN	NOL9	processed_transcript	KNOWN	NOL9-005	2	OTTHUMG00000000904.1	OTTHUMT00000002629.1	NA	NA	NA	6593445	1	890	273	FALSE	t
3346	1	6606232	6606249	17	+	GGGTGGGATAGGGAGGG		GGGTGGGATAGGGAGGG	0.457042957	4	0.176470588235294	0	0.117647058823529	3	17	1	3	1	1	3	GGGHGGGHNHGGGHGGG	FALSE	-1163.5	chr1	6592055	6605077	13023	-	HAVANA	ENSG00000162408.10	ENST00000464383.1	protein_coding	KNOWN	NOL9	processed_transcript	KNOWN	NOL9-004	2	OTTHUMG00000000904.1	OTTHUMT00000002628.1	NA	NA	NA	6605077	1	892	275	FALSE	t
3351	1	6630068	6630085	17	+	GGGAGGGAGGGAGGGGG		GGGAGGGAGGGAGGGGG	0.524475524	4	0.176470588235294	0	0	3	17	1	1	1	1	1	GGGHGGGHGGGHGGG	FALSE	-924.5	chr1	6631001	6639486	8486	+	HAVANA	ENSG00000173662.14	ENST00000415267.1	protein_coding	KNOWN	TAS1R1	protein_coding	PUTATIVE	TAS1R1-003	2	OTTHUMG00000001441.2	OTTHUMT00000004213.1	NA	cds_end_NF	NA	6631001	1	900	278	FALSE	nt
3352	1	6631539	6631568	29	-	CCCCTGCTGCCCTCCACTTCCCTCCTCCC	GGGAGGAGGGAAGTGGAGGGCAGCAGGGG	GGGAGGAGGGAAGTGGAGGGCAGCAGGGG	0.536963037	4	0.241379310344828	0.0689655172413793	0.0344827586206897	3	29	4	7	5	1	224	GGGHNNHGGGHNNNNNHGGGHNNNHGGG	FALSE	552.5	chr1	6631001	6639486	8486	+	HAVANA	ENSG00000173662.14	ENST00000415267.1	protein_coding	KNOWN	TAS1R1	protein_coding	PUTATIVE	TAS1R1-003	2	OTTHUMG00000001441.2	OTTHUMT00000004213.1	NA	cds_end_NF	NA	6631001	1	900	278	FALSE	t
3353	1	6632200	6632225	25	-	CCCTGCCCTCATTGACCCTCAGCCC	GGGCTGAGGGTCAATGAGGGCAGGG	GGGCTGAGGGTCAATGAGGGCAGGG	0.54995005	4	0.2	0.12	0.12	3	25	4	7	2	1	77	GGGHNNHGGGHNNNNNHGGGHHGGG	FALSE	1211.5	chr1	6631001	6639486	8486	+	HAVANA	ENSG00000173662.14	ENST00000415267.1	protein_coding	KNOWN	TAS1R1	protein_coding	PUTATIVE	TAS1R1-003	2	OTTHUMG00000001441.2	OTTHUMT00000004213.1	NA	cds_end_NF	NA	6631001	1	900	278	FALSE	t
3358	1	6640514	6640536	22	-	CCCCTCACCCTGACCCAAGCCC	GGGCTTGGGTCAGGGTGAGGGG	GGGCTTGGGTCAGGGTGAGGGG	0.624375624	4	0.0909090909090909	0.0909090909090909	0.181818181818182	3	22	3	3	3	1	115	GGGHNHGGGHNHGGGHNHGGG	FALSE	464	chr1	6640061	6642359	2299	+	HAVANA	ENSG00000204859.6	ENST00000319084.5	protein_coding	KNOWN	ZBTB48	protein_coding	KNOWN	ZBTB48-004	2	OTTHUMG00000001438.2	OTTHUMT00000004196.2	NA	cds_end_NF	NA	6640061	1	901	279	FALSE	t
3362	1	6647200	6647224	24	+	GGGTGGGTGGCAGGGTTTCATGGG		GGGTGGGTGGCAGGGTTTCATGGG	0.612887113	4	0.0833333333333333	0.0833333333333333	0.25	3	24	1	5	6	1	250	GGGHGGGHNNNHGGGHNNNNHGGG	FALSE	1850	chr1	6645362	6649340	3979	+	HAVANA	ENSG00000204859.6	ENST00000482360.1	protein_coding	KNOWN	ZBTB48	processed_transcript	KNOWN	ZBTB48-002	2	OTTHUMG00000001438.2	OTTHUMT00000004194.1	NA	NA	NA	6645362	1	905	279	FALSE	nt
3363	1	6647493	6647513	20	-	CCCTGGCCCTGGTCCCTCCC	GGGAGGGACCAGGGCCAGGG	GGGAGGGACCAGGGCCAGGG	0.611888112	4	0.2	0.2	0	3	20	1	4	3	1	102	GGGHGGGHNNHGGGHNHGGG	FALSE	1236	chr1	6646267	6649340	3074	+	HAVANA	ENSG00000204859.6	ENST00000498342.1	protein_coding	KNOWN	ZBTB48	processed_transcript	KNOWN	ZBTB48-003	2	OTTHUMG00000001438.2	OTTHUMT00000004195.1	NA	NA	NA	6646267	1	906	279	FALSE	t
3366	1	6650362	6650385	23	+	GGGCTGTGGGAGCCGGGCCCGGG		GGGCTGTGGGAGCCGGGCCCGGG	0.520979021	4	0.0434782608695652	0.260869565217391	0.0869565217391304	3	23	4	4	3	1	123	GGGHNNHGGGHNNHGGGHNHGGG	FALSE	1626.5	chr1	6648747	6649340	594	+	HAVANA	ENSG00000204859.6	ENST00000466941.1	protein_coding	KNOWN	ZBTB48	processed_transcript	KNOWN	ZBTB48-008	2	OTTHUMG00000001438.2	OTTHUMT00000004200.1	NA	NA	NA	6648747	1	908	279	FALSE	nt
3369	1	6662982	6663000	18	+	GGGGCGGGATGGGCGGGG		GGGGCGGGATGGGCGGGG	0.675824176	4	0.0555555555555556	0.111111111111111	0.0555555555555556	3	18	1	2	1	1	2	GGGHGGGHHGGGHGGG	FALSE	-62	chr1	6650784	6662929	12146	-	HAVANA	ENSG00000162413.11	ENST00000377658.4	protein_coding	KNOWN	KLHL21	protein_coding	KNOWN	KLHL21-001	2	OTTHUMG00000001437.1	OTTHUMT00000004188.1	NA	CCDS	CCDS30575.1	6662929	1	910	280	FALSE	t
3379	1	6675140	6675157	17	+	GGGAGGGCGGGTGGGGG		GGGAGGGCGGGTGGGGG	0.705294705	4	0.0588235294117647	0.0588235294117647	0.0588235294117647	3	17	1	1	1	1	1	GGGHGGGHGGGHGGG	FALSE	1403.5	chr1	6673745	6684093	10349	+	HAVANA	ENSG00000116273.5	ENST00000377648.4	protein_coding	KNOWN	PHF13	protein_coding	KNOWN	PHF13-001	2	OTTHUMG00000001439.1	OTTHUMT00000004201.1	NA	CCDS	CCDS85.1	6673745	1	913	281	FALSE	nt
3380	1	6675190	6675221	31	+	GGGGGGGCGGGCGGCGTGGGCCGTGTGGGGG		GGGGGGGCGGGCGGCGTGGGCCGTGTGGGGG	0.701298701	4	0	0.161290322580645	0.0967741935483871	3	31	1	6	6	1	251	GGGHGGGHNNNNHGGGHNNNNHGGG	FALSE	1460.5	chr1	6673745	6684093	10349	+	HAVANA	ENSG00000116273.5	ENST00000377648.4	protein_coding	KNOWN	PHF13	protein_coding	KNOWN	PHF13-001	2	OTTHUMG00000001439.1	OTTHUMT00000004201.1	NA	CCDS	CCDS85.1	6673745	1	913	281	FALSE	nt
3384	1	6682962	6682982	20	+	GGGGCTGGGAGGGAGAGGGG		GGGGCTGGGAGGGAGAGGGG	0.488011988	4	0.15	0.05	0.05	3	20	2	1	3	1	106	GGGHHGGGHGGGHNHGGG	FALSE	-1954	chr1	6684926	6693625	8700	+	HAVANA	ENSG00000041988.10	ENST00000054650.4	protein_coding	KNOWN	THAP3	protein_coding	KNOWN	THAP3-001	2	OTTHUMG00000001440.1	OTTHUMT00000004203.1	NA	NA	NA	6684926	1	917	283	FALSE	nt
3386	1	6685563	6685588	25	+	GGGGCCAGGGCCGGGACGTGCAGGG		GGGGCCAGGGCCGGGACGTGCAGGG	0.608891109	4	0.12	0.24	0.04	3	25	3	2	7	1	310	GGGHNHGGGHHGGGHNNNNNHGGG	FALSE	649.5	chr1	6684926	6693625	8700	+	HAVANA	ENSG00000041988.10	ENST00000054650.4	protein_coding	KNOWN	THAP3	protein_coding	KNOWN	THAP3-001	2	OTTHUMG00000001440.1	OTTHUMT00000004203.1	NA	NA	NA	6684926	1	917	283	FALSE	nt
3394	1	6761605	6761626	21	+	GGGAGGGTCTGGGCGGTGGGG		GGGAGGGTCTGGGCGGTGGGG	0.59040959	4	0.0476190476190476	0.0952380952380952	0.142857142857143	3	21	1	3	4	1	150	GGGHGGGHNHGGGHNNHGGG	FALSE	246.5	chr1	6705860	6761862	56003	-	HAVANA	ENSG00000007923.11	ENST00000426784.1	protein_coding	KNOWN	DNAJC11	protein_coding	KNOWN	DNAJC11-009	2	OTTHUMG00000001443.3	OTTHUMT00000004975.1	NA	cds_end_NF	NA	6761862	1	930	284	FALSE	t
3635	1	7740072	7740096	24	-	CCCACCCAAGGGCCCAGCCTTCCC	GGGAAGGCTGGGCCCTTGGGTGGG	GGGAAGGCTGGGCCCTTGGGTGGG	0.661338661	4	0.0833333333333333	0.166666666666667	0.166666666666667	3	24	6	5	1	1	40	GGGHNNNNHGGGHNNNHGGGHGGG	FALSE	-64	chr1	7740148	7826792	86645	+	ENSEMBL	ENSG00000171735.11	ENST00000303646.7	protein_coding	KNOWN	CAMTA1	protein_coding	KNOWN	CAMTA1-201	3	OTTHUMG00000001212.1	NA	NA	NA	NA	7740148	1	963	297	FALSE	t
3683	1	8002637	8002655	18	-	CCCTCCCGCCCTTGGCCC	GGGCCAAGGGCGGGAGGG	GGGCCAAGGGCGGGAGGG	0.490509491	4	0.166666666666667	0.166666666666667	0	3	18	4	1	1	1	22	GGGHNNHGGGHGGGHGGG	FALSE	-1720	chr1	7979907	8000926	21020	-	HAVANA	ENSG00000049249.4	ENST00000377507.3	protein_coding	KNOWN	TNFRSF9	protein_coding	KNOWN	TNFRSF9-001	2	OTTHUMG00000001223.2	OTTHUMT00000003622.1	NA	CCDS	CCDS92.1	8000926	1	984	304	FALSE	nt
3693	1	8068049	8068077	28	+	GGGGGAATCTGGGTAATGGGCATAGGGG		GGGGGAATCTGGGTAATGGGCATAGGGG	0.435564436	4	0.214285714285714	0.0714285714285714	0.178571428571429	3	28	5	4	4	1	179	GGGHNNNHGGGHNNHGGGHNNHGGG	FALSE	-1279	chr1	8066074	8066784	711	-	HAVANA	ENSG00000225820.1	ENST00000423628.1	processed_transcript	PUTATIVE	CTA-215D11.3	processed_transcript	PUTATIVE	CTA-215D11.3-001	2	OTTHUMG00000001222.1	OTTHUMT00000003621.1	NA	NA	NA	8066784	1	995	307	FALSE	t
3733	1	8378065	8378087	22	-	CCCCTCCCGCCCGCGGGGCCCC	GGGGCCCCGCGGGCGGGAGGGG	GGGGCCCCGCGGGCGGGAGGGG	0.599400599	4	0.0454545454545455	0.272727272727273	0	3	22	6	1	1	1	36	GGGHNNNNHGGGHGGGHGGG	FALSE	190	chr1	8377886	8404225	26340	+	HAVANA	ENSG00000162426.10	ENST00000471889.1	protein_coding	KNOWN	SLC45A1	protein_coding	KNOWN	SLC45A1-001	2	OTTHUMG00000000503.5	OTTHUMT00000001245.5	NA	CCDS	CCDS30577.1	8377886	1	1007	316	FALSE	t
3748	1	8415446	8415471	25	-	CCCCTCCACTCCCTCCCAGCACCCC	GGGGTGCTGGGAGGGAGTGGAGGGG	GGGGTGCTGGGAGGGAGTGGAGGGG	0.528971029	4	0.12	0.04	0.12	3	25	4	1	6	1	267	GGGHNNHGGGHGGGHNNNNHGGG	FALSE	-316.5	chr1	8412969	8415142	2174	-	HAVANA	ENSG00000142599.13	ENST00000467350.1	protein_coding	KNOWN	RERE	processed_transcript	KNOWN	RERE-011	2	OTTHUMG00000001765.4	OTTHUMT00000083598.1	NA	NA	NA	8415142	1	1013	319	FALSE	nt
3789	1	8877053	8877075	22	-	CCCTGCCCTCGCCCGACTCCCC	GGGGAGTCGGGCGAGGGCAGGG	GGGGAGTCGGGCGAGGGCAGGG	0.515484515	4	0.136363636363636	0.136363636363636	0.0454545454545455	3	22	4	3	2	1	73	GGGHNNHGGGHNHGGGHHGGG	FALSE	460	chr1	8412457	8877524	465068	-	HAVANA	ENSG00000142599.13	ENST00000337907.3	protein_coding	KNOWN	RERE	protein_coding	KNOWN	RERE-001	2	OTTHUMG00000001765.4	OTTHUMT00000004916.1	NA	CCDS	CCDS95.1	8877524	1	1036	331	FALSE	nt
3798	1	8929983	8930003	20	+	GGGACGGGCCGAAGGGAGGG		GGGACGGGCCGAAGGGAGGG	0.48001998	4	0.2	0.15	0	3	20	2	5	1	1	12	GGGHHGGGHNNNHGGGHGGG	FALSE	1363	chr1	8921064	8931356	10293	-	HAVANA	ENSG00000074800.8	ENST00000464920.1	protein_coding	KNOWN	ENO1	processed_transcript	KNOWN	ENO1-002	2	OTTHUMG00000001773.2	OTTHUMT00000004946.1	NA	NA	NA	8931356	1	1039	333	FALSE	t
3800	1	8933786	8933806	20	+	GGGGAAGGGAAGGGCTGGGG		GGGGAAGGGAAGGGCTGGGG	0.461538462	4	0.2	0.05	0.05	3	20	2	2	2	1	58	GGGHHGGGHHGGGHHGGG	FALSE	1180	chr1	8931150	8934976	3827	-	HAVANA	ENSG00000074800.8	ENST00000463324.1	protein_coding	KNOWN	ENO1	processed_transcript	KNOWN	ENO1-007	2	OTTHUMG00000001773.2	OTTHUMT00000083603.1	NA	NA	NA	8934976	1	1040	333	FALSE	t
3817	1	9085156	9085182	26	+	GGGACGCTGTGGGCTTGGGCCTCGGG		GGGACGCTGTGGGCTTGGGCCTCGGG	0.555444555	4	0.0384615384615385	0.230769230769231	0.192307692307692	3	26	7	3	4	1	192	GGGHNNNNNHGGGHNHGGGHNNHGGG	FALSE	1235	chr1	9063359	9086404	23046	-	HAVANA	ENSG00000197241.3	ENST00000400906.1	protein_coding	KNOWN	SLC2A7	protein_coding	KNOWN	SLC2A7-001	2	OTTHUMG00000057499.3	OTTHUMT00000127768.3	NA	CCDS	CCDS98.2	9086404	1	1059	343	FALSE	t
3818	1	9085589	9085606	17	+	GGGTGGGCAGGGCAGGG		GGGTGGGCAGGGCAGGG	0.583416583	4	0.117647058823529	0.117647058823529	0.0588235294117647	3	17	1	2	2	1	51	GGGHGGGHHGGGHHGGG	FALSE	806.5	chr1	9063359	9086404	23046	-	HAVANA	ENSG00000197241.3	ENST00000400906.1	protein_coding	KNOWN	SLC2A7	protein_coding	KNOWN	SLC2A7-001	2	OTTHUMG00000057499.3	OTTHUMT00000127768.3	NA	CCDS	CCDS98.2	9086404	1	1059	343	FALSE	t
3824	1	9100559	9100586	27	-	CCCGGCCTGACCCAACTGCCCACTCCC	GGGAGTGGGCAGTTGGGTCAGGCCGGG	GGGAGTGGGCAGTTGGGTCAGGCCGGG	0.611888112	4	0.111111111111111	0.148148148148148	0.148148148148148	3	27	3	5	7	1	313	GGGHNHGGGHNNNHGGGHNNNNNHGGG	FALSE	-618.5	chr1	9098490	9099954	1465	-	HAVANA	ENSG00000142583.11	ENST00000487492.1	protein_coding	KNOWN	SLC2A5	processed_transcript	KNOWN	SLC2A5-003	2	OTTHUMG00000001771.1	OTTHUMT00000004934.1	NA	NA	NA	9099954	1	1060	344	FALSE	nt
3829	1	9131893	9131915	22	+	GGGCCTGCGGGCTCCGGGTGGG		GGGCCTGCGGGCTCCGGGTGGG	0.585914086	4	0	0.272727272727273	0.136363636363636	3	22	5	4	1	1	32	GGGHNNNHGGGHNNHGGGHGGG	FALSE	-118	chr1	9101844	9131786	29943	-	HAVANA	ENSG00000142583.11	ENST00000484798.1	protein_coding	KNOWN	SLC2A5	processed_transcript	KNOWN	SLC2A5-007	2	OTTHUMG00000001771.1	OTTHUMT00000004938.1	NA	NA	NA	9131786	1	1067	344	FALSE	t
3837	1	9188633	9188655	22	+	GGGAGGGCAAGACCGGGAGGGG		GGGAGGGCAAGACCGGGAGGGG	0.66033966	4	0.227272727272727	0.136363636363636	0	3	22	1	7	1	1	7	GGGHGGGHNNNNNHGGGHGGG	FALSE	196	chr1	9171228	9188840	17613	-	HAVANA	ENSG00000180758.9	ENST00000466131.1	protein_coding	KNOWN	GPR157	processed_transcript	PUTATIVE	GPR157-003	2	OTTHUMG00000001758.3	OTTHUMT00000004908.1	NA	NA	NA	9188840	1	1076	347	FALSE	t
3850	1	9243018	9243043	25	-	CCCGCCGGCCCGGCGCCCTGCCCCC	GGGGGCAGGGCGCCGGGCCGGCGGG	GGGGGCAGGGCGCCGGGCCGGCGGG	0.68031968	4	0.04	0.28	0	3	25	2	4	5	1	207	GGGHHGGGHNNHGGGHNNNHGGG	FALSE	759.5	chr1	9242271	9243855	1585	+	HAVANA	ENSG00000234546.1	ENST00000412639.1	processed_transcript	PUTATIVE	RP3-510D11.2	processed_transcript	PUTATIVE	RP3-510D11.2-001	2	OTTHUMG00000001764.1	OTTHUMT00000004915.1	NA	NA	NA	9242271	1	1081	349	FALSE	t
3853	1	9243481	9243502	21	-	CCCCACCCACCCTCCTGCCCC	GGGGCAGGAGGGTGGGTGGGG	GGGGCAGGAGGGTGGGTGGGG	0.651348651	4	0.0952380952380952	0.0476190476190476	0.0952380952380952	3	21	5	1	1	1	29	GGGHNNNHGGGHGGGHGGG	FALSE	1220.5	chr1	9242271	9243855	1585	+	HAVANA	ENSG00000234546.1	ENST00000412639.1	processed_transcript	PUTATIVE	RP3-510D11.2	processed_transcript	PUTATIVE	RP3-510D11.2-001	2	OTTHUMG00000001764.1	OTTHUMT00000004915.1	NA	NA	NA	9242271	1	1081	349	FALSE	t
3859	1	9263843	9263860	17	-	CCCTCACCCGCCCTCCC	GGGAGGGCGGGTGAGGG	GGGAGGGCGGGTGAGGG	0.47002997	4	0.117647058823529	0.0588235294117647	0.0588235294117647	3	17	1	1	3	1	99	GGGHGGGHGGGHNHGGG	FALSE	-1173.5	chr1	9228327	9262678	34352	-	HAVANA	ENSG00000228526.1	ENST00000437157.1	processed_transcript	PUTATIVE	RP3-510D11.1	processed_transcript	PUTATIVE	RP3-510D11.1-001	2	OTTHUMG00000001762.1	OTTHUMT00000004910.1	NA	NA	NA	9262678	1	1082	350	FALSE	nt
3864	1	9294654	9294678	24	+	GGGGGCCGAAGGGAAGGGCGGGGG		GGGGGCCGAAGGGAAGGGCGGGGG	0.617882118	4	0.166666666666667	0.125	0	3	24	5	2	1	1	30	GGGHNNNHGGGHHGGGHGGG	FALSE	-197	chr1	9294863	9331396	36534	+	HAVANA	ENSG00000049239.7	ENST00000377403.1	protein_coding	KNOWN	H6PD	protein_coding	KNOWN	H6PD-001	2	OTTHUMG00000001768.1	OTTHUMT00000004928.1	NA	CCDS	CCDS101.1	9294863	1	1083	351	FALSE	nt
3873	1	9324973	9325001	28	-	CCCGTGTCTTCCCTCCCTTCTCGGCCCC	GGGGCCGAGAAGGGAGGGAAGACACGGG	GGGGCCGAGAAGGGAGGGAAGACACGGG	0.598901099	4	0.285714285714286	0.142857142857143	0	3	28	7	1	7	1	337	GGGHNNNNNHGGGHGGGHNNNNNHGGG	FALSE	-602	chr1	9325589	9331396	5808	+	HAVANA	ENSG00000049239.7	ENST00000495451.1	protein_coding	KNOWN	H6PD	processed_transcript	KNOWN	H6PD-002	2	OTTHUMG00000001768.1	OTTHUMT00000004929.1	NA	NA	NA	9325589	1	1084	351	FALSE	t
3885	1	9351890	9351912	22	-	CCCACTCAGGCCCGCCCAGCCC	GGGCTGGGCGGGCCTGAGTGGG	GGGCTGGGCGGGCCTGAGTGGG	0.577422577	4	0.0454545454545455	0.181818181818182	0.136363636363636	3	22	2	1	7	1	302	GGGHHGGGHGGGHNNNNNHGGG	FALSE	-1038	chr1	9352939	9429591	76653	+	HAVANA	ENSG00000171621.9	ENST00000328089.6	protein_coding	KNOWN	SPSB1	protein_coding	KNOWN	SPSB1-001	2	OTTHUMG00000001279.3	OTTHUMT00000003727.2	NA	CCDS	CCDS102.1	9352939	1	1086	353	FALSE	t
3914	1	9414928	9414955	27	-	CCCCCAACCCAGAGTCCCTGTTCTCCC	GGGAGAACAGGGACTCTGGGTTGGGGG	GGGAGAACAGGGACTCTGGGTTGGGGG	0.577922078	4	0.185185185185185	0.111111111111111	0.148148148148148	3	27	6	5	2	1	89	GGGHNNNNHGGGHNNNHGGGHHGGG	FALSE	-824.5	chr1	9415766	9427634	11869	+	HAVANA	ENSG00000171621.9	ENST00000377399.2	protein_coding	KNOWN	SPSB1	protein_coding	KNOWN	SPSB1-002	2	OTTHUMG00000001279.3	OTTHUMT00000003728.2	NA	CCDS	CCDS102.1	9415766	1	1089	353	FALSE	t
3915	1	9417034	9417056	22	+	GGGTGGATGGGTGGGTAGGGGG		GGGTGGATGGGTGGGTAGGGGG	0.51998002	4	0.0909090909090909	0	0.181818181818182	3	22	5	1	2	1	78	GGGHNNNHGGGHGGGHHGGG	FALSE	1279	chr1	9415766	9427634	11869	+	HAVANA	ENSG00000171621.9	ENST00000377399.2	protein_coding	KNOWN	SPSB1	protein_coding	KNOWN	SPSB1-002	2	OTTHUMG00000001279.3	OTTHUMT00000003728.2	NA	CCDS	CCDS102.1	9415766	1	1089	353	FALSE	nt
3924	1	9428768	9428788	20	+	GGGGGCAGGGTGGGATGGGG		GGGGGCAGGGTGGGATGGGG	0.525474525	4	0.1	0.05	0.1	3	20	2	1	2	1	57	GGGHHGGGHGGGHHGGG	FALSE	1171	chr1	9427607	9429588	1982	+	ENSEMBL	ENSG00000256831.1	ENST00000544846.1	protein_coding	KNOWN	AL358252.1	protein_coding	KNOWN	AL358252.1-201	3	NA	NA	NA	NA	NA	9427607	1	1090	354	FALSE	nt
3957	1	9499196	9499223	27	+	GGGGAGACTCAGGGCAGAAGGGAAGGG		GGGGAGACTCAGGGCAGAAGGGAAGGG	0.495004995	4	0.296296296296296	0.111111111111111	0.037037037037037	3	27	7	5	2	1	96	GGGHNNNNNHGGGHNNNHGGGHHGGG	FALSE	-1372.5	chr1	9497728	9497837	110	-	ENSEMBL	ENSG00000252956.1	ENST00000517147.1	rRNA	NOVEL	5S_rRNA.493	rRNA	NOVEL	5S_rRNA.493-201	3	NA	NA	NA	NA	NA	9497837	1	1091	355	FALSE	t
3990	1	9650219	9650246	27	-	CCCCAGCCCAGAGGTCCCTGACAACCC	GGGTTGTCAGGGACCTCTGGGCTGGGG	GGGTTGTCAGGGACCTCTGGGCTGGGG	0.602897103	4	0.0740740740740741	0.185185185185185	0.222222222222222	3	27	6	6	2	1	90	GGGHNNNNHGGGHNNNNHGGGHHGGG	FALSE	1300.5	chr1	9648932	9674935	26004	+	ENSEMBL	ENSG00000188807.8	ENST00000377376.4	protein_coding	KNOWN	TMEM201	protein_coding	KNOWN	TMEM201-201	3	OTTHUMG00000057457.2	NA	NA	CCDS	CCDS44055.1	9648932	1	1095	359	FALSE	t
4040	1	9747913	9747934	21	-	CCCCTCCCACCCTGGCCCCCC	GGGGGGCCAGGGTGGGAGGGG	GGGGGGCCAGGGTGGGAGGGG	0.57992008	4	0.0952380952380952	0.0952380952380952	0.0476190476190476	3	21	3	1	1	1	15	GGGHNHGGGHGGGHGGG	FALSE	-291.5	chr1	9739858	9747632	7775	-	HAVANA	ENSG00000231789.1	ENST00000415330.1	lincRNA	NOVEL	RP11-558F24.4	processed_transcript	KNOWN	RP11-558F24.4-001	2	OTTHUMG00000001449.1	OTTHUMT00000004234.1	NA	NA	NA	9747632	1	1103	363	FALSE	nt
4053	1	9775366	9775397	31	-	CCCCAGATCCCAGCACCTCCCAGGTGCCCCC	GGGGGCACCTGGGAGGTGCTGGGATCTGGGG	GGGGGCACCTGGGAGGTGCTGGGATCTGGGG	0.574425574	4	0.0967741935483871	0.161290322580645	0.161290322580645	3	31	5	7	4	1	182	GGGHNNNHGGGHNNNNNHGGGHNNHGGG	FALSE	-375.5	chr1	9775757	9776221	465	+	HAVANA	ENSG00000171608.9	ENST00000481137.1	protein_coding	KNOWN	PIK3CD	processed_transcript	KNOWN	PIK3CD-005	2	OTTHUMG00000001450.2	OTTHUMT00000099298.1	NA	NA	NA	9775757	1	1106	364	FALSE	t
4054	1	9775528	9775552	24	-	CCCTCCCTCAGCCTCCCACCTCCC	GGGAGGTGGGAGGCTGAGGGAGGG	GGGAGGTGGGAGGCTGAGGGAGGG	0.586413586	4	0.166666666666667	0.0416666666666667	0.0833333333333333	3	24	4	7	1	1	28	GGGHNNHGGGHNNNNNHGGGHGGG	FALSE	-217	chr1	9775757	9776221	465	+	HAVANA	ENSG00000171608.9	ENST00000481137.1	protein_coding	KNOWN	PIK3CD	processed_transcript	KNOWN	PIK3CD-005	2	OTTHUMG00000001450.2	OTTHUMT00000099298.1	NA	NA	NA	9775757	1	1106	364	FALSE	t
4057	1	9776726	9776747	21	+	GGGCCTGGGTGGGAGTCGGGG		GGGCCTGGGTGGGAGTCGGGG	0.638361638	4	0.0476190476190476	0.142857142857143	0.142857142857143	3	21	3	1	4	1	162	GGGHNHGGGHGGGHNNHGGG	FALSE	979.5	chr1	9775757	9776221	465	+	HAVANA	ENSG00000171608.9	ENST00000481137.1	protein_coding	KNOWN	PIK3CD	processed_transcript	KNOWN	PIK3CD-005	2	OTTHUMG00000001450.2	OTTHUMT00000099298.1	NA	NA	NA	9775757	1	1106	364	FALSE	nt
4058	1	9778004	9778030	26	+	GGGGCTGGGTCCAGCTGGGCTGGGGG		GGGGCTGGGTCCAGCTGGGCTGGGGG	0.619380619	4	0.0384615384615385	0.192307692307692	0.153846153846154	3	26	2	7	2	1	63	GGGHHGGGHNNNNNHGGGHHGGG	FALSE	1683	chr1	9776334	9777639	1306	+	HAVANA	ENSG00000171608.9	ENST00000479223.1	protein_coding	KNOWN	PIK3CD	processed_transcript	KNOWN	PIK3CD-006	2	OTTHUMG00000001450.2	OTTHUMT00000099299.1	NA	NA	NA	9776334	1	1107	364	FALSE	nt
4059	1	9778557	9778580	23	-	CCCGTGGTACCCTCCCTCACCCC	GGGGTGAGGGAGGGTACCACGGG	GGGGTGAGGGAGGGTACCACGGG	0.611888112	4	0.173913043478261	0.130434782608696	0.0869565217391304	3	23	3	1	6	1	260	GGGHNHGGGHGGGHNNNNHGGG	FALSE	441.5	chr1	9778127	9782192	4066	+	ENSEMBL	ENSG00000171608.9	ENST00000543390.1	protein_coding	KNOWN	PIK3CD	protein_coding	KNOWN	PIK3CD-203	3	OTTHUMG00000001450.2	NA	NA	NA	NA	9778127	1	1108	364	FALSE	t
4061	1	9778975	9779000	25	+	GGGTCCCAGGGCCGGCTGGGAGGGG		GGGTCCCAGGGCCGGCTGGGAGGGG	0.607892108	4	0.08	0.24	0.08	3	25	5	6	1	1	34	GGGHNNNHGGGHNNNNHGGGHGGG	FALSE	860.5	chr1	9778127	9782192	4066	+	ENSEMBL	ENSG00000171608.9	ENST00000543390.1	protein_coding	KNOWN	PIK3CD	protein_coding	KNOWN	PIK3CD-203	3	OTTHUMG00000001450.2	NA	NA	NA	NA	9778127	1	1108	364	FALSE	nt
4063	1	9780062	9780089	27	-	CCCTCCGTCCCAGGTCGGCCCAGGCCC	GGGCCTGGGCCGACCTGGGACGGAGGG	GGGCCTGGGCCGACCTGGGACGGAGGG	0.630869131	4	0.111111111111111	0.259259259259259	0.0740740740740741	3	27	3	7	5	1	217	GGGHNHGGGHNNNNNHGGGHNNNHGGG	FALSE	1948.5	chr1	9778127	9782192	4066	+	ENSEMBL	ENSG00000171608.9	ENST00000543390.1	protein_coding	KNOWN	PIK3CD	protein_coding	KNOWN	PIK3CD-203	3	OTTHUMG00000001450.2	NA	NA	NA	NA	9778127	1	1108	364	FALSE	t
4071	1	9795247	9795269	22	+	GGGGAAGGGTCAGGGCTTTGGG		GGGGAAGGGTCAGGGCTTTGGG	0.541958042	4	0.136363636363636	0.0909090909090909	0.181818181818182	3	22	2	3	4	1	157	GGGHHGGGHNHGGGHNNHGGG	FALSE	-1714	chr1	9789086	9793544	4459	-	HAVANA	ENSG00000171603.11	ENST00000477264.1	protein_coding	KNOWN	CLSTN1	processed_transcript	KNOWN	CLSTN1-006	2	OTTHUMG00000001451.1	OTTHUMT00000004244.1	NA	NA	NA	9793544	1	1109	365	FALSE	t
4095	1	9907167	9907192	25	+	GGGGGCTGGGCAGGTGGGACCAGGG		GGGGGCTGGGCAGGTGGGACCAGGG	0.5004995	4	0.12	0.16	0.08	3	25	2	5	4	1	159	GGGHHGGGHNNNHGGGHNNHGGG	FALSE	-1196.5	chr1	9908376	9910212	1837	+	HAVANA	ENSG00000223989.1	ENST00000454104.1	processed_transcript	NOVEL	RP11-84A14.5	processed_transcript	KNOWN	RP11-84A14.5-001	2	OTTHUMG00000037769.1	OTTHUMT00000092157.1	NA	NA	NA	9908376	1	1115	367	FALSE	nt
4101	1	9930883	9930903	20	+	GGGTGCTGGGTGGGTAGGGG		GGGTGCTGGGTGGGTAGGGG	0.568931069	4	0.05	0.05	0.2	3	20	4	1	2	1	71	GGGHNNHGGGHGGGHHGGG	FALSE	1257	chr1	9909597	9932150	22554	-	ENSEMBL	ENSG00000178585.10	ENST00000537447.1	protein_coding	KNOWN	CTNNBIP1	protein_coding	KNOWN	CTNNBIP1-201	3	OTTHUMG00000001796.1	NA	NA	CCDS	CCDS106.1	9932150	1	1116	368	FALSE	t
4108	1	9961309	9961339	30	+	GGGTCAGGATGGGTCTCTGGGAAGCCAGGG		GGGTCAGGATGGGTCTCTGGGAAGCCAGGG	0.531468531	4	0.166666666666667	0.166666666666667	0.166666666666667	3	30	7	5	6	1	292	GGGHNNNNNHGGGHNNNHGGGHNNNNHGGG	FALSE	-194	chr1	9961518	9962174	657	+	HAVANA	ENSG00000234374.1	ENST00000453140.1	processed_transcript	NOVEL	RP11-84A14.2	processed_transcript	KNOWN	RP11-84A14.2-001	2	OTTHUMG00000001803.1	OTTHUMT00000005036.1	NA	NA	NA	9961518	1	1119	369	FALSE	nt
4109	1	9962013	9962037	24	-	CCCTTTGCCCTCTCTACCCAGCCC	GGGCTGGGTAGAGAGGGCAAAGGG	GGGCTGGGTAGAGAGGGCAAAGGG	0.498501499	4	0.25	0.0833333333333333	0.0833333333333333	3	24	2	6	4	1	160	GGGHHGGGHNNNNHGGGHNNHGGG	FALSE	507	chr1	9961518	9962174	657	+	HAVANA	ENSG00000234374.1	ENST00000453140.1	processed_transcript	NOVEL	RP11-84A14.2	processed_transcript	KNOWN	RP11-84A14.2-001	2	OTTHUMG00000001803.1	OTTHUMT00000005036.1	NA	NA	NA	9961518	1	1119	369	FALSE	t
4117	1	10057496	10057529	33	-	CCCTGCTGCGCCCACCGTCGCCCAGTCGCCCCC	GGGGGCGACTGGGCGACGGTGGGCGCAGCAGGG	GGGGGCGACTGGGCGACGGTGGGCGCAGCAGGG	0.615384615	4	0.121212121212121	0.212121212121212	0.0606060606060606	3	33	5	7	7	1	329	GGGHNNNHGGGHNNNNNHGGGHNNNNNHGGG	FALSE	248.5	chr1	10057264	10076078	18815	+	HAVANA	ENSG00000162444.10	ENST00000315901.3	protein_coding	KNOWN	RBP7	protein_coding	KNOWN	RBP7-002	2	OTTHUMG00000001798.1	OTTHUMT00000005028.1	NA	NA	NA	10057264	1	1136	378	FALSE	t
4119	1	10057671	10057698	27	-	CCCCCACCCGTCCGTCCCTGAGTGCCC	GGGCACTCAGGGACGGACGGGTGGGGG	GGGCACTCAGGGACGGACGGGTGGGGG	0.626873127	4	0.148148148148148	0.185185185185185	0.0740740740740741	3	27	6	6	1	1	41	GGGHNNNNHGGGHNNNNHGGGHGGG	FALSE	420.5	chr1	10057264	10076078	18815	+	HAVANA	ENSG00000162444.10	ENST00000315901.3	protein_coding	KNOWN	RBP7	protein_coding	KNOWN	RBP7-002	2	OTTHUMG00000001798.1	OTTHUMT00000005028.1	NA	NA	NA	10057264	1	1136	378	FALSE	t
4126	1	10118573	10118598	25	+	GGGGTGCTGGGTGGTGGGCCAGGGG		GGGGTGCTGGGTGGTGGGCCAGGGG	0.506493506	4	0.04	0.12	0.16	3	25	4	4	3	1	123	GGGHNNHGGGHNNHGGGHNHGGG	FALSE	-143.5	chr1	10118729	10119710	982	+	HAVANA	ENSG00000233623.1	ENST00000416729.1	pseudogene	KNOWN	RP11-496H15.3	processed_pseudogene	KNOWN	RP11-496H15.3-001	1	OTTHUMG00000001802.1	OTTHUMT00000005035.1	PGO:0000004	pseudo_consens	NA	10118729	1	1144	382	FALSE	nt
4136	1	10270331	10270358	27	+	GGGGGTCACCCGGGAGGGAACTCCGGG		GGGGGTCACCCGGGAGGGAACTCCGGG	0.617882118	4	0.148148148148148	0.259259259259259	0.0740740740740741	3	27	6	1	6	1	281	GGGHNNNNHGGGHGGGHNNNNHGGG	FALSE	-419.5	chr1	10270764	10438460	167697	+	ENSEMBL	ENSG00000054523.11	ENST00000355249.4	protein_coding	KNOWN	KIF1B	protein_coding	KNOWN	KIF1B-201	3	OTTHUMG00000001817.1	NA	NA	NA	NA	10270764	1	1154	386	FALSE	nt
4139	1	10271054	10271075	21	+	GGGACGGGCGCCGGGTGCGGG		GGGACGGGCGCCGGGTGCGGG	0.663336663	4	0.0476190476190476	0.238095238095238	0.0476190476190476	3	21	2	4	3	1	109	GGGHHGGGHNNHGGGHNHGGG	FALSE	300.5	chr1	10270764	10438460	167697	+	ENSEMBL	ENSG00000054523.11	ENST00000355249.4	protein_coding	KNOWN	KIF1B	protein_coding	KNOWN	KIF1B-201	3	OTTHUMG00000001817.1	NA	NA	NA	NA	10270764	1	1154	386	FALSE	nt
4150	1	10490637	10490658	21	+	GGGGGTCGGGCTGGGCTGGGG		GGGGGTCGGGCTGGGCTGGGG	0.574425574	4	0	0.142857142857143	0.142857142857143	3	21	2	2	2	1	58	GGGHHGGGHHGGGHHGGG	FALSE	488.5	chr1	10490159	10512210	22052	+	ENSEMBL	ENSG00000175279.12	ENST00000320498.3	protein_coding	KNOWN	APITD1	protein_coding	KNOWN	APITD1-201	3	OTTHUMG00000059085.5	NA	NA	CCDS	CCDS114.1	10490159	1	1178	390	FALSE	nt
4151	1	10491522	10491544	22	-	CCCATGCTTCCCTCCCAGCCCC	GGGGCTGGGAGGGAAGCATGGG	GGGGCTGGGAGGGAAGCATGGG	0.544455544	4	0.181818181818182	0.0909090909090909	0.0909090909090909	3	22	2	1	6	1	253	GGGHHGGGHGGGHNNNNHGGG	FALSE	1374	chr1	10490159	10512210	22052	+	ENSEMBL	ENSG00000175279.12	ENST00000320498.3	protein_coding	KNOWN	APITD1	protein_coding	KNOWN	APITD1-201	3	OTTHUMG00000059085.5	NA	NA	CCDS	CCDS114.1	10490159	1	1178	390	FALSE	t
4154	1	10535342	10535366	24	+	GGGGAGGGTGACGGGACCCTTGGG		GGGGAGGGTGACGGGACCCTTGGG	0.532967033	4	0.125	0.166666666666667	0.125	3	24	1	4	6	1	249	GGGHGGGHNNHGGGHNNNNHGGG	FALSE	410	chr1	10534944	10690815	155872	+	HAVANA	ENSG00000142655.7	ENST00000356607.4	protein_coding	KNOWN	PEX14	protein_coding	KNOWN	PEX14-001	2	OTTHUMG00000001908.1	OTTHUMT00000005414.1	NA	CCDS	CCDS30582.1	10534944	1	1192	400	FALSE	nt
4212	1	10712950	10712976	26	+	GGGAGCCTGGGAAGGGCGTCCCTGGG		GGGAGCCTGGGAAGGGCGTCCCTGGG	0.620879121	4	0.115384615384615	0.230769230769231	0.115384615384615	3	26	5	2	7	1	324	GGGHNNNHGGGHHGGGHNNNNNHGGG	FALSE	-1806	chr1	10710541	10711157	617	-	HAVANA	ENSG00000130940.9	ENST00000490176.1	protein_coding	KNOWN	CASZ1	processed_transcript	KNOWN	CASZ1-005	2	OTTHUMG00000002035.2	OTTHUMT00000005675.1	NA	NA	NA	10711157	1	1199	402	FALSE	t
4213	1	10713095	10713119	24	+	GGGTGGACTTGGGATGTGGGAGGG		GGGTGGACTTGGGATGTGGGAGGG	0.623376623	4	0.125	0.0416666666666667	0.208333333333333	3	24	7	4	1	1	46	GGGHNNNNNHGGGHNNHGGGHGGG	FALSE	-1950	chr1	10710541	10711157	617	-	HAVANA	ENSG00000130940.9	ENST00000490176.1	protein_coding	KNOWN	CASZ1	processed_transcript	KNOWN	CASZ1-005	2	OTTHUMG00000002035.2	OTTHUMT00000005675.1	NA	NA	NA	10711157	1	1199	402	FALSE	t
4222	1	10720624	10720641	17	+	GGGAGGGAGTGGGAGGG		GGGAGGGAGTGGGAGGG	0.593906094	4	0.176470588235294	0	0.0588235294117647	3	17	1	3	1	1	3	GGGHGGGHNHGGGHGGG	FALSE	822.5	chr1	10718064	10721455	3392	-	HAVANA	ENSG00000130940.9	ENST00000492173.1	protein_coding	KNOWN	CASZ1	processed_transcript	KNOWN	CASZ1-002	2	OTTHUMG00000002035.2	OTTHUMT00000005672.1	NA	NA	NA	10721455	1	1200	402	FALSE	t
4281	1	10766106	10766127	21	+	GGGGCAAGGGCGGGCCAGGGG		GGGGCAAGGGCGGGCCAGGGG	0.611888112	4	0.142857142857143	0.19047619047619	0	3	21	3	1	3	1	113	GGGHNHGGGHGGGHNHGGG	FALSE	-484.5	chr1	10764253	10765632	1380	-	HAVANA	ENSG00000130940.9	ENST00000472814.1	protein_coding	KNOWN	CASZ1	processed_transcript	KNOWN	CASZ1-008	2	OTTHUMG00000002035.2	OTTHUMT00000005678.1	NA	NA	NA	10765632	1	1203	402	FALSE	t
4282	1	10767039	10767061	22	+	GGGAGGGTCACAGGGTCCGGGG		GGGAGGGTCACAGGGTCCGGGG	0.583416583	4	0.136363636363636	0.181818181818182	0.0909090909090909	3	22	1	5	3	1	103	GGGHGGGHNNNHGGGHNHGGG	FALSE	-1418	chr1	10764253	10765632	1380	-	HAVANA	ENSG00000130940.9	ENST00000472814.1	protein_coding	KNOWN	CASZ1	processed_transcript	KNOWN	CASZ1-008	2	OTTHUMG00000002035.2	OTTHUMT00000005678.1	NA	NA	NA	10765632	1	1203	402	FALSE	t
4425	1	10957132	10957151	19	-	CCCCCACCCAACCCTCCCC	GGGGAGGGTTGGGTGGGGG	GGGGAGGGTTGGGTGGGGG	0.516983017	4	0.0526315789473684	0	0.157894736842105	3	19	1	2	1	1	2	GGGHGGGHHGGGHGGG	FALSE	1320.5	chr1	10955821	10956697	877	+	HAVANA	ENSG00000225158.1	ENST00000450782.1	pseudogene	KNOWN	RP11-340B24.3	processed_pseudogene	KNOWN	RP11-340B24.3-001	1	OTTHUMG00000002034.1	OTTHUMT00000005670.1	PGO:0000004	pseudo_consens	NA	10955821	1	1206	403	FALSE	t
4469	1	11040211	11040231	20	+	GGGTGGGCAGAGGGCCAGGG		GGGTGGGCAGAGGGCCAGGG	0.533966034	4	0.15	0.15	0.05	3	20	1	4	3	1	102	GGGHGGGHNNHGGGHNHGGG	FALSE	1873	chr1	11006530	11042094	35565	-	ENSEMBL	ENSG00000175262.9	ENST00000377004.4	protein_coding	KNOWN	C1orf127	protein_coding	KNOWN	C1orf127-201	3	OTTHUMG00000002032.3	NA	NA	NA	NA	11042094	1	1209	404	FALSE	t
4479	1	11106859	11106886	27	-	CCCCTGCTCCCAGGTGTCCCTGAACCC	GGGTTCAGGGACACCTGGGAGCAGGGG	GGGTTCAGGGACACCTGGGAGCAGGGG	0.5999001	4	0.185185185185185	0.185185185185185	0.111111111111111	3	27	4	6	4	1	174	GGGHNNHGGGHNNNNHGGGHNNHGGG	FALSE	407.5	chr1	11086580	11107280	20701	-	HAVANA	ENSG00000009724.12	ENST00000400897.3	protein_coding	KNOWN	MASP2	protein_coding	KNOWN	MASP2-001	2	OTTHUMG00000002121.1	OTTHUMT00000006072.1	NA	CCDS	CCDS123.1	11107280	1	1222	408	FALSE	nt
4482	1	11114981	11115005	24	-	CCCTGGGTCCCACCACCCAGCCCC	GGGGCTGGGTGGTGGGACCCAGGG	GGGGCTGGGTGGTGGGACCCAGGG	0.597402597	4	0.0833333333333333	0.166666666666667	0.125	3	24	2	4	5	1	207	GGGHHGGGHNNHGGGHNNNHGGG	FALSE	268	chr1	11114641	11115261	621	-	HAVANA	ENSG00000116649.4	ENST00000475189.1	protein_coding	KNOWN	SRM	processed_transcript	KNOWN	SRM-002	2	OTTHUMG00000002119.1	OTTHUMT00000006057.1	NA	NA	NA	11115261	1	1225	409	FALSE	nt
4552	1	11487695	11487722	27	-	CCCTCCCTGACTGGCCCAGCTCACCCC	GGGGTGAGCTGGGCCAGTCAGGGAGGG	GGGGTGAGCTGGGCCAGTCAGGGAGGG	0.489010989	4	0.148148148148148	0.148148148148148	0.111111111111111	3	27	6	7	1	1	42	GGGHNNNNHGGGHNNNNNHGGGHGGG	FALSE	-1817.5	chr1	11485315	11485891	577	-	HAVANA	ENSG00000224338.1	ENST00000435243.1	pseudogene	KNOWN	RP11-149P14.1	processed_pseudogene	KNOWN	RP11-149P14.1-001	2	OTTHUMG00000002073.1	OTTHUMT00000005769.1	PGO:0000004	NA	NA	11485891	1	1268	425	FALSE	nt
4603	1	11594377	11594393	16	+	GGGAAGGGCGGGTGGG		GGGAAGGGCGGGTGGG	0.591908092	4	0.125	0.0625	0.0625	3	16	2	1	1	1	8	GGGHHGGGHGGGHGGG	FALSE	652	chr1	11593733	11597282	3550	+	HAVANA	ENSG00000204624.6	ENST00000304391.6	protein_coding	KNOWN	PTCHD2	protein_coding	PUTATIVE	PTCHD2-002	2	OTTHUMG00000002074.2	OTTHUMT00000005771.1	NA	NA	NA	11593733	1	1271	426	FALSE	nt
4605	1	11595708	11595732	24	-	CCCTGCCCGCCTTACCCACTTCCC	GGGAAGTGGGTAAGGCGGGCAGGG	GGGAAGTGGGTAAGGCGGGCAGGG	0.614385614	4	0.208333333333333	0.0833333333333333	0.0833333333333333	3	24	4	6	2	1	76	GGGHNNHGGGHNNNNHGGGHHGGG	FALSE	1987	chr1	11593733	11597282	3550	+	HAVANA	ENSG00000204624.6	ENST00000304391.6	protein_coding	KNOWN	PTCHD2	protein_coding	PUTATIVE	PTCHD2-002	2	OTTHUMG00000002074.2	OTTHUMT00000005771.1	NA	NA	NA	11593733	1	1271	426	FALSE	t
4628	1	11668872	11668894	22	+	GGGTGGGCATGGGCTTGGCGGG		GGGTGGGCATGGGCTTGGCGGG	0.583416583	4	0.0454545454545455	0.136363636363636	0.181818181818182	3	22	1	3	6	1	248	GGGHGGGHNHGGGHNNNNHGGG	FALSE	-705	chr1	11669588	11673412	3825	+	HAVANA	ENSG00000235643.1	ENST00000453135.1	processed_transcript	NOVEL	RP1-69M21.2	processed_transcript	KNOWN	RP1-69M21.2-001	2	OTTHUMG00000002076.1	OTTHUMT00000005777.1	NA	NA	NA	11669588	1	1272	427	FALSE	nt
4655	1	11710303	11710323	20	-	CCCCCATCCCGCCCTGCCCC	GGGGCAGGGCGGGATGGGGG	GGGGCAGGGCGGGATGGGGG	0.613886114	4	0.1	0.1	0.05	3	20	2	1	2	1	57	GGGHHGGGHGGGHHGGG	FALSE	457	chr1	11709585	11710770	1186	-	HAVANA	ENSG00000116661.8	ENST00000471501.1	protein_coding	KNOWN	FBXO2	processed_transcript	KNOWN	FBXO2-004	2	OTTHUMG00000002072.2	OTTHUMT00000005767.1	NA	NA	NA	11710770	1	1273	428	FALSE	nt
4666	1	11715345	11715365	20	-	CCCTTCCCTGTCGCCCACCC	GGGTGGGCGACAGGGAAGGG	GGGTGGGCGACAGGGAAGGG	0.64985015	4	0.2	0.1	0.05	3	20	1	5	2	1	54	GGGHGGGHNNNHGGGHHGGG	FALSE	-1769	chr1	11710794	11713586	2793	-	HAVANA	ENSG00000116661.8	ENST00000475961.1	protein_coding	KNOWN	FBXO2	processed_transcript	KNOWN	FBXO2-003	2	OTTHUMG00000002072.2	OTTHUMT00000005766.1	NA	NA	NA	11713586	1	1274	428	FALSE	nt
4657	1	11713228	11713250	22	-	CCCTCCCTCCGGCCCTGGCCCC	GGGGCCAGGGCCGGAGGGAGGG	GGGGCCAGGGCCGGAGGGAGGG	0.591408591	4	0.136363636363636	0.181818181818182	0	3	22	3	5	1	1	19	GGGHNHGGGHNNNHGGGHGGG	FALSE	347	chr1	11710794	11713586	2793	-	HAVANA	ENSG00000116661.8	ENST00000475961.1	protein_coding	KNOWN	FBXO2	processed_transcript	KNOWN	FBXO2-003	2	OTTHUMG00000002072.2	OTTHUMT00000005766.1	NA	NA	NA	11713586	1	1274	428	FALSE	nt
4670	1	11718764	11718787	23	-	CCCTGATGGGCCCTCCCTCTCCC	GGGAGAGGGAGGGCCCATCAGGG	GGGAGAGGGAGGGCCCATCAGGG	0.527972028	4	0.217391304347826	0.173913043478261	0.0434782608695652	3	23	3	1	7	1	309	GGGHNHGGGHGGGHNNNNNHGGG	FALSE	176.5	chr1	11718599	11723381	4783	+	HAVANA	ENSG00000132879.9	ENST00000471895.1	protein_coding	KNOWN	FBXO44	processed_transcript	KNOWN	FBXO44-005	2	OTTHUMG00000002071.4	OTTHUMT00000006297.1	NA	NA	NA	11718599	1	1285	433	FALSE	t
4686	1	11740955	11740983	28	+	GGGAAACAGCGGGATGCCCAGGGCCGGG		GGGAAACAGCGGGATGCCCAGGGCCGGG	0.631368631	4	0.214285714285714	0.25	0.0357142857142857	3	28	7	7	2	1	98	GGGHNNNNNHGGGHNNNNNHGGGHHGGG	FALSE	199	chr1	11735633	11741168	5536	-	HAVANA	ENSG00000116670.9	ENST00000376664.5	protein_coding	KNOWN	MAD2L2	protein_coding	KNOWN	MAD2L2-008	2	OTTHUMG00000002231.1	OTTHUMT00000006351.1	NA	NA	NA	11741168	1	1288	435	FALSE	t
4695	1	11751354	11751381	27	-	CCCGCCGCGGCCCTTTGTCGCCCGCCC	GGGCGGGCGACAAAGGGCCGCGGCGGG	GGGCGGGCGACAAAGGGCCGCGGCGGG	0.666833167	4	0.148148148148148	0.259259259259259	0	3	27	1	7	7	1	301	GGGHGGGHNNNNNHGGGHNNNNNHGGG	FALSE	166.5	chr1	11734582	11751534	16953	-	HAVANA	ENSG00000116670.9	ENST00000376672.1	protein_coding	KNOWN	MAD2L2	protein_coding	KNOWN	MAD2L2-004	2	OTTHUMG00000002231.1	OTTHUMT00000006347.1	NA	NA	NA	11751534	1	1292	435	FALSE	nt
4696	1	11751419	11751440	21	-	CCCCTCCCGTCCCACGCGCCC	GGGCGCGTGGGACGGGAGGGG	GGGCGCGTGGGACGGGAGGGG	0.678821179	4	0.0952380952380952	0.142857142857143	0.0476190476190476	3	21	5	2	1	1	30	GGGHNNNHGGGHHGGGHGGG	FALSE	104.5	chr1	11734582	11751534	16953	-	HAVANA	ENSG00000116670.9	ENST00000376672.1	protein_coding	KNOWN	MAD2L2	protein_coding	KNOWN	MAD2L2-004	2	OTTHUMG00000002231.1	OTTHUMT00000006347.1	NA	NA	NA	11751534	1	1292	435	FALSE	nt
4714	1	11796382	11796411	29	+	GGGGAAAGAGGGATGGTAGGGAGGAAGGG		GGGGAAAGAGGGATGGTAGGGAGGAAGGG	0.560939061	4	0.310344827586207	0	0.0689655172413793	3	29	5	6	5	1	230	GGGHNNNHGGGHNNNNHGGGHNNNHGGG	FALSE	255.5	chr1	11796141	11810767	14627	+	HAVANA	ENSG00000177674.10	ENST00000376637.3	protein_coding	KNOWN	AGTRAP	protein_coding	KNOWN	AGTRAP-003	2	OTTHUMG00000002230.3	OTTHUMT00000006337.1	NA	CCDS	CCDS30586.1	11796141	1	1297	437	FALSE	nt
4718	1	11807675	11807700	25	-	CCCCGTCCCATCCCAATCTTCCCCC	GGGGGAAGATTGGGATGGGACGGGG	GGGGGAAGATTGGGATGGGACGGGG	0.579420579	4	0.2	0.04	0.12	3	25	6	2	2	1	86	GGGHNNNNHGGGHHGGGHHGGG	FALSE	1829.5	chr1	11805858	11810466	4609	+	HAVANA	ENSG00000177674.10	ENST00000476309.1	protein_coding	KNOWN	AGTRAP	processed_transcript	KNOWN	AGTRAP-006	2	OTTHUMG00000002230.3	OTTHUMT00000006340.2	NA	NA	NA	11805858	1	1307	437	FALSE	t
4723	1	11827054	11827083	29	+	GGGGGCCCCGAGGGAGCGGGTCCACAGGG		GGGGGCCCCGAGGGAGCGGGTCCACAGGG	0.603896104	4	0.137931034482759	0.275862068965517	0.0344827586206897	3	29	6	3	6	1	283	GGGHNNNNHGGGHNHGGGHNNNNHGGG	FALSE	269.5	chr1	11826799	11838367	11569	+	HAVANA	ENSG00000215910.3	ENST00000484153.1	protein_coding	KNOWN	C1orf167	processed_transcript	KNOWN	C1orf167-001	2	OTTHUMG00000002228.2	OTTHUMT00000006326.2	NA	NA	NA	11826799	1	1313	438	FALSE	nt
4734	1	11840461	11840482	21	-	CCCCCCATACCCTCCCATCCC	GGGATGGGAGGGTATGGGGGG	GGGATGGGAGGGTATGGGGGG	0.549450549	4	0.142857142857143	0	0.142857142857143	3	21	2	1	3	1	106	GGGHHGGGHGGGHNHGGG	FALSE	-795.5	chr1	11837134	11839676	2543	-	HAVANA	ENSG00000177553.6	ENST00000376620.3	processed_transcript	NOVEL	RP11-56N19.5	processed_transcript	KNOWN	RP11-56N19.5-001	2	OTTHUMG00000037775.1	OTTHUMT00000092169.1	NA	NA	NA	11839676	1	1314	439	FALSE	nt
4736	1	11845069	11845091	22	+	GGGAGTGTGGGAGGTGGGTGGG		GGGAGTGTGGGAGGTGGGTGGG	0.604895105	4	0.0909090909090909	0	0.181818181818182	3	22	5	4	1	1	32	GGGHNNNHGGGHNNHGGGHGGG	FALSE	-148	chr1	11845228	11848012	2785	+	HAVANA	ENSG00000215910.3	ENST00000475041.1	protein_coding	KNOWN	C1orf167	retained_intron	KNOWN	C1orf167-006	2	OTTHUMG00000002228.2	OTTHUMT00000006331.1	NA	NA	NA	11845228	1	1315	440	FALSE	nt
4746	1	11884617	11884643	26	+	GGGCTGAGAGGGTGTGGGCCTCTGGG		GGGCTGAGAGGGTGTGGGCCTCTGGG	0.493506494	4	0.0769230769230769	0.153846153846154	0.192307692307692	3	26	6	3	5	1	234	GGGHNNNNHGGGHNHGGGHNNNHGGG	FALSE	-1293	chr1	11882854	11883337	484	-	HAVANA	ENSG00000236997.1	ENST00000442242.1	processed_transcript	NOVEL	RP5-934G17.2	processed_transcript	KNOWN	RP5-934G17.2-001	2	OTTHUMG00000002376.1	OTTHUMT00000006811.1	NA	NA	NA	11883337	1	1330	444	FALSE	t
4749	1	11919185	11919206	21	+	GGGCCGGGTCGGGCCGGGGGG		GGGCCGGGTCGGGCCGGGGGG	0.597902098	4	0	0.238095238095238	0.0476190476190476	3	21	2	2	2	1	58	GGGHHGGGHHGGGHHGGG	FALSE	-238.5	chr1	11917522	11918957	1436	-	HAVANA	ENSG00000120937.7	ENST00000474547.1	protein_coding	KNOWN	NPPB	processed_transcript	KNOWN	NPPB-002	2	OTTHUMG00000002389.1	OTTHUMT00000006855.1	NA	NA	NA	11918957	1	1336	448	FALSE	t
4776	1	11994996	11995026	30	+	GGGAGGCCTGGGCTGGAGAGGGAGTCTGGG		GGGAGGCCTGGGCTGGAGAGGGAGTCTGGG	0.561938062	4	0.133333333333333	0.133333333333333	0.133333333333333	3	30	6	7	5	1	238	GGGHNNNNHGGGHNNNNNHGGGHNNNHGGG	FALSE	749	chr1	11994262	12018677	24416	+	HAVANA	ENSG00000083444.10	ENST00000485046.1	protein_coding	KNOWN	PLOD1	processed_transcript	KNOWN	PLOD1-004	2	OTTHUMG00000002393.2	OTTHUMT00000006868.1	NA	NA	NA	11994262	1	1343	453	FALSE	nt
4793	1	12026796	12026818	22	-	CCCCCTCCCTCCCTCCATGCCC	GGGCATGGAGGGAGGGAGGGGG	GGGCATGGAGGGAGGGAGGGGG	0.551948052	4	0.181818181818182	0.0454545454545455	0.0454545454545455	3	22	6	1	1	1	36	GGGHNNNNHGGGHGGGHGGG	FALSE	501	chr1	12026306	12035599	9294	+	HAVANA	ENSG00000083444.10	ENST00000496354.1	protein_coding	KNOWN	PLOD1	processed_transcript	KNOWN	PLOD1-008	2	OTTHUMG00000002393.2	OTTHUMT00000006872.1	NA	NA	NA	12026306	1	1353	453	FALSE	t
4795	1	12027461	12027492	31	+	GGGGAGGAAAGGGCCAAGGTGGGATGAGGGG		GGGGAGGAAAGGGCCAAGGTGGGATGAGGGG	0.517982018	4	0.258064516129032	0.0645161290322581	0.0645161290322581	3	31	6	7	4	1	189	GGGHNNNNHGGGHNNNNNHGGGHNNHGGG	FALSE	1170.5	chr1	12026306	12035599	9294	+	HAVANA	ENSG00000083444.10	ENST00000496354.1	protein_coding	KNOWN	PLOD1	processed_transcript	KNOWN	PLOD1-008	2	OTTHUMG00000002393.2	OTTHUMT00000006872.1	NA	NA	NA	12026306	1	1353	453	FALSE	nt
4808	1	12040713	12040736	23	+	GGGGGCGGGCCACGGGACCTGGG		GGGGGCGGGCCACGGGACCTGGG	0.586913087	4	0.0869565217391304	0.260869565217391	0.0434782608695652	3	23	1	4	4	1	151	GGGHGGGHNNHGGGHNNHGGG	FALSE	486.5	chr1	12040238	12073571	33334	+	ENSEMBL	ENSG00000116688.9	ENST00000444836.1	protein_coding	KNOWN	MFN2	protein_coding	KNOWN	MFN2-203	3	OTTHUMG00000002392.3	NA	NA	CCDS	CCDS30587.1	12040238	1	1355	454	FALSE	nt
4821	1	12091604	12091631	27	-	CCCTCCAGCCCTGACCCTAGCCATCCC	GGGATGGCTAGGGTCAGGGCTGGAGGG	GGGATGGCTAGGGTCAGGGCTGGAGGG	0.593906094	4	0.148148148148148	0.111111111111111	0.148148148148148	3	27	7	3	5	1	241	GGGHNNNNNHGGGHNHGGGHNNNHGGG	FALSE	433.5	chr1	12091184	12092096	913	+	HAVANA	ENSG00000116691.6	ENST00000478299.1	protein_coding	KNOWN	MIIP	processed_transcript	KNOWN	MIIP-007	2	OTTHUMG00000002439.1	OTTHUMT00000006947.1	NA	NA	NA	12091184	1	1370	457	FALSE	t
4834	1	12122375	12122398	23	-	CCCATCCACCCACCCATTTACCC	GGGTAAATGGGTGGGTGGATGGG	GGGTAAATGGGTGGGTGGATGGG	0.513486513	4	0.173913043478261	0	0.217391304347826	3	23	5	1	5	1	225	GGGHNNNHGGGHGGGHNNNHGGG	FALSE	-1047.5	chr1	12123434	12204264	80831	+	HAVANA	ENSG00000120949.10	ENST00000263932.2	protein_coding	KNOWN	TNFRSF8	protein_coding	KNOWN	TNFRSF8-001	2	OTTHUMG00000001827.2	OTTHUMT00000005130.1	NA	CCDS	CCDS144.1	12123434	1	1372	459	FALSE	t
4835	1	12122666	12122689	23	-	CCCATCCACCCACCCATTTACCC	GGGTAAATGGGTGGGTGGATGGG	GGGTAAATGGGTGGGTGGATGGG	0.538461538	4	0.173913043478261	0	0.217391304347826	3	23	5	1	5	1	225	GGGHNNNHGGGHGGGHNNNHGGG	FALSE	-756.5	chr1	12123434	12204264	80831	+	HAVANA	ENSG00000120949.10	ENST00000263932.2	protein_coding	KNOWN	TNFRSF8	protein_coding	KNOWN	TNFRSF8-001	2	OTTHUMG00000001827.2	OTTHUMT00000005130.1	NA	CCDS	CCDS144.1	12123434	1	1372	459	FALSE	t
4838	1	12136057	12136082	25	-	CCCATCCCAGAACCCTTAAATACCC	GGGTATTTAAGGGTTCTGGGATGGG	GGGTATTTAAGGGTTCTGGGATGGG	0.498501499	4	0.16	0.04	0.32	3	25	7	4	2	1	95	GGGHNNNNNHGGGHNNHGGGHHGGG	FALSE	1971.5	chr1	12137938	12138041	104	-	ENSEMBL	ENSG00000201135.1	ENST00000364265.1	snRNA	NOVEL	U6.233	snRNA	NOVEL	U6.233-201	3	NA	NA	NA	NA	NA	12138041	1	1374	460	FALSE	nt
4856	1	12186646	12186667	21	-	CCCTCCCTTTCTCCCTCTCCC	GGGAGAGGGAGAAAGGGAGGG	GGGAGAGGGAGAAAGGGAGGG	0.588911089	4	0.333333333333333	0	0	3	21	3	5	1	1	19	GGGHNHGGGHNNNHGGGHGGG	FALSE	700.5	chr1	12185956	12204264	18309	+	HAVANA	ENSG00000120949.10	ENST00000413146.2	protein_coding	KNOWN	TNFRSF8	protein_coding	KNOWN	TNFRSF8-002	2	OTTHUMG00000001827.2	OTTHUMT00000005131.2	NA	CCDS	CCDS44057.1	12185956	1	1376	462	FALSE	t
4872	1	12225070	12225096	26	-	CCCTTTCCTTCCCAAACCCTCACCCC	GGGGTGAGGGTTTGGGAAGGAAAGGG	GGGGTGAGGGTTTGGGAAGGAAAGGG	0.577922078	4	0.230769230769231	0	0.153846153846154	3	26	3	3	7	1	311	GGGHNHGGGHNHGGGHNNNNNHGGG	FALSE	-1977	chr1	12227060	12269285	42226	+	HAVANA	ENSG00000028137.11	ENST00000376259.3	protein_coding	KNOWN	TNFRSF1B	protein_coding	KNOWN	TNFRSF1B-001	2	OTTHUMG00000001829.1	OTTHUMT00000005133.1	NA	CCDS	CCDS145.1	12227060	1	1378	463	FALSE	t
4875	1	12227134	12227157	23	-	CCCCGCCCGCACCCATGGCGCCC	GGGCGCCATGGGTGCGGGCGGGG	GGGCGCCATGGGTGCGGGCGGGG	0.594405594	4	0.0434782608695652	0.217391304347826	0.0869565217391304	3	23	6	3	1	1	38	GGGHNNNNHGGGHNHGGGHGGG	FALSE	85.5	chr1	12227060	12269285	42226	+	HAVANA	ENSG00000028137.11	ENST00000376259.3	protein_coding	KNOWN	TNFRSF1B	protein_coding	KNOWN	TNFRSF1B-001	2	OTTHUMG00000001829.1	OTTHUMT00000005133.1	NA	CCDS	CCDS145.1	12227060	1	1378	463	FALSE	t
4877	1	12227860	12227889	29	+	GGGGACAGGGCAAGCGAGGGAGGTCTGGG		GGGGACAGGGCAAGCGAGGGAGGTCTGGG	0.648851149	4	0.206896551724138	0.137931034482759	0.0689655172413793	3	29	3	7	6	1	266	GGGHNHGGGHNNNNNHGGGHNNNNHGGG	FALSE	814.5	chr1	12227060	12269285	42226	+	HAVANA	ENSG00000028137.11	ENST00000376259.3	protein_coding	KNOWN	TNFRSF1B	protein_coding	KNOWN	TNFRSF1B-001	2	OTTHUMG00000001829.1	OTTHUMT00000005133.1	NA	CCDS	CCDS145.1	12227060	1	1378	463	FALSE	nt
4899	1	12251758	12251783	25	+	GGGCTGTCTGGGAGGGCAGCGTGGG		GGGCTGTCTGGGAGGGCAGCGTGGG	0.597402597	4	0.08	0.16	0.16	3	25	6	1	6	1	281	GGGHNNNNHGGGHGGGHNNNNHGGG	FALSE	-124.5	chr1	12251895	12253065	1171	+	HAVANA	ENSG00000028137.11	ENST00000489921.1	protein_coding	KNOWN	TNFRSF1B	processed_transcript	KNOWN	TNFRSF1B-003	2	OTTHUMG00000001829.1	OTTHUMT00000005135.1	NA	NA	NA	12251895	1	1380	463	FALSE	nt
4908	1	12290963	12290983	20	+	GGGGGCGGGAGGGTTGTGGG		GGGGGCGGGAGGGTTGTGGG	0.626373626	4	0.05	0.05	0.15	3	20	1	1	4	1	148	GGGHGGGHGGGHNNHGGG	FALSE	849	chr1	12290124	12572099	281976	+	HAVANA	ENSG00000048707.8	ENST00000358136.3	protein_coding	KNOWN	VPS13D	protein_coding	KNOWN	VPS13D-001	2	OTTHUMG00000013155.2	OTTHUMT00000036897.2	NA	CCDS	CCDS30588.1	12290124	1	1383	466	FALSE	nt
4920	1	12465511	12465531	20	+	GGGTAAGGGTAGGGCAAGGG		GGGTAAGGGTAGGGCAAGGG	0.44955045	4	0.25	0.05	0.1	3	20	3	2	3	1	114	GGGHNHGGGHHGGGHNHGGG	FALSE	-1786	chr1	12467307	12476880	9574	+	HAVANA	ENSG00000048707.8	ENST00000476045.1	protein_coding	KNOWN	VPS13D	processed_transcript	KNOWN	VPS13D-013	2	OTTHUMG00000013155.2	OTTHUMT00000036909.1	NA	NA	NA	12467307	1	1391	466	FALSE	nt
4924	1	12538153	12538179	26	+	GGGGCCCAGGGCCTGCTGGGATGGGG		GGGGCCCAGGGCCTGCTGGGATGGGG	0.484015984	4	0.0769230769230769	0.230769230769231	0.115384615384615	3	26	4	6	2	1	76	GGGHNNHGGGHNNNNHGGGHHGGG	FALSE	-438	chr1	12538604	12569753	31150	+	ENSEMBL	ENSG00000048707.8	ENST00000543710.1	protein_coding	KNOWN	VPS13D	protein_coding	KNOWN	VPS13D-201	3	OTTHUMG00000013155.2	NA	NA	NA	NA	12538604	1	1396	468	FALSE	nt
4955	1	12655232	12655256	24	-	CCCGGGCCGTCCCAACCCTGGCCC	GGGCCAGGGTTGGGACGGCCCGGG	GGGCCAGGGTTGGGACGGCCCGGG	0.627872128	4	0.0833333333333333	0.25	0.0833333333333333	3	24	3	2	7	1	310	GGGHNHGGGHHGGGHNNNNNHGGG	FALSE	1077	chr1	12638746	12656321	17576	-	HAVANA	ENSG00000162496.4	ENST00000430996.1	protein_coding	KNOWN	DHRS3	protein_coding	KNOWN	DHRS3-004	2	OTTHUMG00000001885.1	OTTHUMT00000005321.1	NA	cds_end_NF	NA	12656321	1	1402	473	FALSE	nt
4960	1	12655586	12655617	31	+	GGGCGACTGGGTGGAGCGGGTGAGGAGGGGG		GGGCGACTGGGTGGAGCGGGTGAGGAGGGGG	0.653846154	4	0.129032258064516	0.0967741935483871	0.0967741935483871	3	31	5	6	6	1	279	GGGHNNNHGGGHNNNNHGGGHNNNNHGGG	FALSE	719.5	chr1	12638746	12656321	17576	-	HAVANA	ENSG00000162496.4	ENST00000430996.1	protein_coding	KNOWN	DHRS3	protein_coding	KNOWN	DHRS3-004	2	OTTHUMG00000001885.1	OTTHUMT00000005321.1	NA	cds_end_NF	NA	12656321	1	1402	473	FALSE	t
4993	1	12833250	12833275	25	-	CCCGGTCCCATCCTGCCCAGCCCCC	GGGGGCTGGGCAGGATGGGACCGGG	GGGGGCTGGGCAGGATGGGACCGGG	0.436563437	4	0.12	0.16	0.08	3	25	2	6	3	1	111	GGGHHGGGHNNNNHGGGHNHGGG	FALSE	-1721.5	chr1	12834984	12838049	3066	+	HAVANA	ENSG00000116726.4	ENST00000357726.4	protein_coding	KNOWN	PRAMEF12	protein_coding	KNOWN	PRAMEF12-001	2	OTTHUMG00000001927.1	OTTHUMT00000005457.1	NA	CCDS	CCDS41254.1	12834984	1	1414	479	FALSE	t
5002	1	12984589	12984614	25	+	GGGACTGAGAGGGAACAGGGAAGGG		GGGACTGAGAGGGAACAGGGAAGGG	0.471528472	4	0.32	0.08	0.04	3	25	7	4	2	1	95	GGGHNNNNNHGGGHNNHGGGHHGGG	FALSE	-1388.5	chr1	12985990	12988081	2092	+	HAVANA	ENSG00000234064.1	ENST00000418187.1	pseudogene	KNOWN	RP11-450I1.2	unprocessed_pseudogene	KNOWN	RP11-450I1.2-001	2	OTTHUMG00000001983.1	OTTHUMT00000005514.1	PGO:0000005	NA	NA	12985990	1	1428	490	FALSE	nt
5013	1	13382600	13382625	25	-	CCCTTCCCTGTTCCCTCTCAGTCCC	GGGACTGAGAGGGAACAGGGAAGGG	GGGACTGAGAGGGAACAGGGAAGGG	0.472027972	4	0.32	0.08	0.04	3	25	7	4	2	1	95	GGGHNNNNNHGGGHNNHGGGHHGGG	FALSE	-1375.5	chr1	13379149	13381237	2089	-	HAVANA	ENSG00000231219.1	ENST00000431596.1	pseudogene	KNOWN	RP11-219C24.8	unprocessed_pseudogene	KNOWN	RP11-219C24.8-008	2	OTTHUMG00000008039.1	OTTHUMT00000022045.1	PGO:0000005	NA	NA	13381237	1	1449	505	FALSE	nt
5068	1	13838745	13838775	30	-	CCCCTTAACTCCCTCCGCCCTGGTGTTCCC	GGGAACACCAGGGCGGAGGGAGTTAAGGGG	GGGAACACCAGGGCGGAGGGAGTTAAGGGG	0.551448551	4	0.266666666666667	0.133333333333333	0.0666666666666667	3	30	7	4	6	1	291	GGGHNNNNNHGGGHNNHGGGHNNNNHGGG	FALSE	-955	chr1	13839715	13842765	3051	+	HAVANA	ENSG00000229350.1	ENST00000450259.1	processed_transcript	NOVEL	RP4-597A16.2	ambiguous_orf	KNOWN	RP4-597A16.2-001	2	OTTHUMG00000007920.1	OTTHUMT00000021795.1	NA	NA	NA	13839715	1	1470	524	FALSE	t
5072	1	13841426	13841449	23	-	CCCAGAGACCCTTCCCTGGCCCC	GGGGCCAGGGAAGGGTCTCTGGG	GGGGCCAGGGAAGGGTCTCTGGG	0.548951049	4	0.130434782608696	0.173913043478261	0.130434782608696	3	23	3	2	5	1	212	GGGHNHGGGHHGGGHNNNHGGG	FALSE	1722.5	chr1	13839715	13842765	3051	+	HAVANA	ENSG00000229350.1	ENST00000450259.1	processed_transcript	NOVEL	RP4-597A16.2	ambiguous_orf	KNOWN	RP4-597A16.2-001	2	OTTHUMG00000007920.1	OTTHUMT00000021795.1	NA	NA	NA	13839715	1	1470	524	FALSE	t
5261	1	15256604	15256630	26	+	GGGGAGCTGGTGGGCTCTGGGTGGGG		GGGGAGCTGGTGGGCTCTGGGTGGGG	0.521478521	4	0.0384615384615385	0.115384615384615	0.192307692307692	3	26	7	4	1	1	46	GGGHNNNNNHGGGHNNHGGGHGGG	FALSE	321	chr1	15256296	15382641	126346	+	HAVANA	ENSG00000189337.10	ENST00000376028.4	protein_coding	KNOWN	KAZN	protein_coding	KNOWN	KAZN-005	2	OTTHUMG00000002042.5	OTTHUMT00000005694.2	NA	cds_end_NF	NA	15256296	1	1505	539	FALSE	nt
5328	1	15480128	15480144	16	+	GGGCCGGGAGGGAGGG		GGGCCGGGAGGGAGGG	0.675324675	4	0.125	0.125	0	3	16	2	1	1	1	8	GGGHHGGGHGGGHGGG	FALSE	-1238	chr1	15442448	15478898	36451	-	HAVANA	ENSG00000175147.7	ENST00000404665.2	lincRNA	KNOWN	C1orf126	processed_transcript	KNOWN	C1orf126-002	2	OTTHUMG00000002043.4	OTTHUMT00000092380.2	NA	NA	NA	15478898	1	1508	540	FALSE	t
5373	1	15711453	15711470	17	-	CCCGGCCCTCCCAGCCC	GGGCTGGGAGGGCCGGG	GGGCTGGGAGGGCCGGG	0.511488511	4	0.0588235294117647	0.176470588235294	0.0588235294117647	3	17	2	1	2	1	57	GGGHHGGGHGGGHHGGG	FALSE	1588.5	chr1	15709873	15724025	14153	+	HAVANA	ENSG00000142621.14	ENST00000472086.1	protein_coding	KNOWN	FHAD1	processed_transcript	KNOWN	FHAD1-018	2	OTTHUMG00000002088.8	OTTHUMT00000005879.1	NA	NA	NA	15709873	1	1537	547	FALSE	t
5376	1	15717090	15717108	18	-	CCCAGCTCCCTCCCTCCC	GGGAGGGAGGGAGCTGGG	GGGAGGGAGGGAGCTGGG	0.486013986	4	0.166666666666667	0.0555555555555556	0.0555555555555556	3	18	1	1	4	1	148	GGGHGGGHGGGHNNHGGG	FALSE	-544	chr1	15717643	15726779	9137	+	HAVANA	ENSG00000142621.14	ENST00000472449.1	protein_coding	KNOWN	FHAD1	processed_transcript	KNOWN	FHAD1-017	2	OTTHUMG00000002088.8	OTTHUMT00000005878.1	NA	NA	NA	15717643	1	1538	547	FALSE	t
5434	1	15890615	15890633	18	+	GGGGCTGGGAAGGGTGGG		GGGGCTGGGAAGGGTGGG	0.47002997	4	0.111111111111111	0.0555555555555556	0.111111111111111	3	18	2	2	1	1	9	GGGHHGGGHHGGGHGGG	FALSE	-1689	chr1	15892313	15892904	592	+	HAVANA	ENSG00000116138.7	ENST00000479655.1	protein_coding	KNOWN	DNAJC16	processed_transcript	KNOWN	DNAJC16-008	2	OTTHUMG00000002358.3	OTTHUMT00000006771.1	NA	NA	NA	15892313	1	1565	556	FALSE	nt
5450	1	16010895	16010917	22	+	GGGCCGGGCGGCGGGCGCCGGG		GGGCCGGGCGGCGGGCGCCGGG	0.682817183	4	0	0.318181818181818	0	3	22	2	4	4	1	158	GGGHHGGGHNNHGGGHNNHGGG	FALSE	79	chr1	16010827	16061264	50438	+	HAVANA	ENSG00000116786.7	ENST00000375799.3	protein_coding	KNOWN	PLEKHM2	protein_coding	KNOWN	PLEKHM2-001	2	OTTHUMG00000003062.1	OTTHUMT00000008463.1	NA	CCDS	CCDS44063.1	16010827	1	1579	564	FALSE	nt
5452	1	16011355	16011374	19	-	CCCGGGGCCCTGCCCTCCC	GGGAGGGCAGGGCCCCGGG	GGGAGGGCAGGGCCCCGGG	0.603396603	4	0.105263157894737	0.263157894736842	0	3	19	1	2	4	1	149	GGGHGGGHHGGGHNNHGGG	FALSE	537.5	chr1	16010827	16061264	50438	+	HAVANA	ENSG00000116786.7	ENST00000375799.3	protein_coding	KNOWN	PLEKHM2	protein_coding	KNOWN	PLEKHM2-001	2	OTTHUMG00000003062.1	OTTHUMT00000008463.1	NA	CCDS	CCDS44063.1	16010827	1	1579	564	FALSE	t
5475	1	16063394	16063421	27	-	CCCATGACCCAGCTCCCACAGGGGCCC	GGGCCCCTGTGGGAGCTGGGTCATGGG	GGGCCCCTGTGGGAGCTGGGTCATGGG	0.612887113	4	0.0740740740740741	0.222222222222222	0.185185185185185	3	27	7	4	4	1	193	GGGHNNNNNHGGGHNNHGGGHNNHGGG	FALSE	507.5	chr1	16062900	16067891	4992	+	HAVANA	ENSG00000162461.7	ENST00000294454.5	protein_coding	KNOWN	SLC25A34	protein_coding	KNOWN	SLC25A34-001	2	OTTHUMG00000003063.1	OTTHUMT00000008467.1	NA	CCDS	CCDS162.1	16062900	1	1583	565	FALSE	t
5478	1	16067780	16067807	27	-	CCCCACCTGCCCTCCCAGCCACACCCC	GGGGTGTGGCTGGGAGGGCAGGTGGGG	GGGGTGTGGCTGGGAGGGCAGGTGGGG	0.557442557	4	0.0740740740740741	0.0740740740740741	0.148148148148148	3	27	7	1	5	1	239	GGGHNNNNNHGGGHGGGHNNNHGGG	FALSE	-1123.5	chr1	16068917	16074477	5561	+	HAVANA	ENSG00000162460.6	ENST00000375782.1	protein_coding	NOVEL	TMEM82	protein_coding	KNOWN	TMEM82-001	2	OTTHUMG00000003065.2	OTTHUMT00000008471.2	NA	CCDS	CCDS30608.1	16068917	1	1587	568	FALSE	t
5481	1	16069723	16069751	28	-	CCCCAGCCCAGGGCCCGGGCTCACCCCC	GGGGGTGAGCCCGGGCCCTGGGCTGGGG	GGGGGTGAGCCCGGGCCCTGGGCTGGGG	0.611388611	4	0.0357142857142857	0.25	0.107142857142857	3	28	7	4	2	1	95	GGGHNNNNNHGGGHNNHGGGHHGGG	FALSE	820	chr1	16068917	16074477	5561	+	HAVANA	ENSG00000162460.6	ENST00000375782.1	protein_coding	NOVEL	TMEM82	protein_coding	KNOWN	TMEM82-001	2	OTTHUMG00000003065.2	OTTHUMT00000008471.2	NA	CCDS	CCDS30608.1	16068917	1	1587	568	FALSE	t
5485	1	16077761	16077780	19	-	CCCCAGGTCCCACCCACCC	GGGTGGGTGGGACCTGGGG	GGGTGGGTGGGACCTGGGG	0.571928072	4	0.0526315789473684	0.105263157894737	0.157894736842105	3	19	1	1	4	1	148	GGGHGGGHGGGHNNHGGG	FALSE	-1379.5	chr1	16066546	16076391	9846	-	HAVANA	ENSG00000224459.1	ENST00000418525.1	processed_transcript	NOVEL	RP11-169K16.4	processed_transcript	KNOWN	RP11-169K16.4-001	2	OTTHUMG00000003078.1	OTTHUMT00000008509.1	NA	NA	NA	16076391	1	1589	569	FALSE	nt
5495	1	16085349	16085367	18	+	GGGCCGGGTGGGTGGGGG		GGGCCGGGTGGGTGGGGG	0.681318681	4	0	0.111111111111111	0.111111111111111	3	18	2	1	1	1	8	GGGHHGGGHGGGHGGG	FALSE	917	chr1	16084441	16091522	7082	+	HAVANA	ENSG00000162458.8	ENST00000510929.1	protein_coding	KNOWN	FBLIM1	protein_coding	KNOWN	FBLIM1-010	2	OTTHUMG00000003079.5	OTTHUMT00000368041.1	NA	cds_end_NF	NA	16084441	1	1595	570	FALSE	nt
5496	1	16085810	16085831	21	+	GGGGAGGGACGGGTCCCGGGG		GGGGAGGGACGGGTCCCGGGG	0.664835165	4	0.0952380952380952	0.19047619047619	0.0476190476190476	3	21	1	2	4	1	149	GGGHGGGHHGGGHNNHGGG	FALSE	1379.5	chr1	16084441	16091522	7082	+	HAVANA	ENSG00000162458.8	ENST00000510929.1	protein_coding	KNOWN	FBLIM1	protein_coding	KNOWN	FBLIM1-010	2	OTTHUMG00000003079.5	OTTHUMT00000368041.1	NA	cds_end_NF	NA	16084441	1	1595	570	FALSE	nt
5503	1	16091872	16091893	21	+	GGGTGGGCAAGGGAGCCCGGG		GGGTGGGCAAGGGAGCCCGGG	0.587912088	4	0.142857142857143	0.19047619047619	0.0476190476190476	3	21	1	3	5	1	199	GGGHGGGHNHGGGHNNNHGGG	FALSE	888.5	chr1	16090994	16101737	10744	+	HAVANA	ENSG00000162458.8	ENST00000441801.2	protein_coding	KNOWN	FBLIM1	protein_coding	KNOWN	FBLIM1-003	2	OTTHUMG00000003079.5	OTTHUMT00000008512.2	NA	CCDS	CCDS44064.1	16090994	1	1602	570	FALSE	nt
5522	1	16263732	16263748	16	-	CCCTGCCCGCCCTCCC	GGGAGGGCGGGCAGGG	GGGAGGGCGGGCAGGG	0.552947053	4	0.125	0.125	0	3	16	1	1	2	1	50	GGGHGGGHGGGHHGGG	FALSE	-1338	chr1	16265078	16266039	962	+	HAVANA	ENSG00000065526.5	ENST00000487496.1	protein_coding	KNOWN	SPEN	processed_transcript	KNOWN	SPEN-005	2	OTTHUMG00000009376.1	OTTHUMT00000025997.1	NA	NA	NA	16265078	1	1618	579	FALSE	t
5526	1	16272565	16272595	30	-	CCCCAAGGCAGCCCTCACTACCCTGTGCCC	GGGCACAGGGTAGTGAGGGCTGCCTTGGGG	GGGCACAGGGTAGTGAGGGCTGCCTTGGGG	0.617382617	4	0.133333333333333	0.166666666666667	0.166666666666667	3	30	4	6	7	1	321	GGGHNNHGGGHNNNNHGGGHNNNNNHGGG	FALSE	-1727	chr1	16269735	16270853	1119	-	HAVANA	ENSG00000116809.6	ENST00000471805.1	protein_coding	KNOWN	ZBTB17	processed_transcript	KNOWN	ZBTB17-010	2	OTTHUMG00000009377.1	OTTHUMT00000026007.1	NA	NA	NA	16270853	1	1622	580	FALSE	nt
5542	1	16316939	16316959	20	-	CCCTCCCAGCACCCTGGCCC	GGGCCAGGGTGCTGGGAGGG	GGGCCAGGGTGCTGGGAGGG	0.606393606	4	0.1	0.15	0.1	3	20	3	4	1	1	18	GGGHNHGGGHNNHGGGHGGG	FALSE	583	chr1	16316366	16321246	4881	+	HAVANA	ENSG00000224966.4	ENST00000505954.1	pseudogene	KNOWN	RP11-5P18.2	unprocessed_pseudogene	KNOWN	RP11-5P18.2-001	2	OTTHUMG00000009379.1	OTTHUMT00000026013.1	PGO:0000005	NA	NA	16316366	1	1637	584	FALSE	t
5557	1	16343694	16343714	20	+	GGGGCGGGCTGTGGGATGGG		GGGGCGGGCTGTGGGATGGG	0.635864136	4	0.05	0.1	0.15	3	20	1	4	2	1	53	GGGHGGGHNNHGGGHHGGG	FALSE	616	chr1	16341869	16344320	2452	-	HAVANA	ENSG00000173641.12	ENST00000463576.1	protein_coding	KNOWN	HSPB7	protein_coding	NOVEL	HSPB7-007	2	OTTHUMG00000009531.2	OTTHUMT00000355540.1	NA	mRNA_start_NF	NA	16344320	1	1640	587	FALSE	t
5561	1	16349348	16349369	21	+	GGGTGGCAGGGAGGGAAGGGG		GGGTGGCAGGGAGGGAAGGGG	0.615384615	4	0.19047619047619	0.0476190476190476	0.0476190476190476	3	21	5	1	2	1	78	GGGHNNNHGGGHGGGHHGGG	FALSE	992.5	chr1	16348366	16360545	12180	+	HAVANA	ENSG00000186510.6	ENST00000375692.1	protein_coding	KNOWN	CLCNKA	protein_coding	KNOWN	CLCNKA-002	2	OTTHUMG00000009529.2	OTTHUMT00000026327.1	NA	CCDS	CCDS41269.1	16348366	1	1649	590	FALSE	nt
5565	1	16353315	16353343	28	-	CCCCTCACACCCTGGGCTCCCTCGGCCC	GGGCCGAGGGAGCCCAGGGTGTGAGGGG	GGGCCGAGGGAGCCCAGGGTGTGAGGGG	0.627372627	4	0.142857142857143	0.178571428571429	0.0714285714285714	3	28	4	6	5	1	223	GGGHNNHGGGHNNNNHGGGHNNNHGGG	FALSE	-5	chr1	16353334	16356570	3237	+	HAVANA	ENSG00000186510.6	ENST00000491433.1	protein_coding	KNOWN	CLCNKA	processed_transcript	KNOWN	CLCNKA-005	2	OTTHUMG00000009529.2	OTTHUMT00000026330.1	NA	NA	NA	16353334	1	1654	590	FALSE	t
5567	1	16354020	16354047	27	-	CCCTTCCCTCTCTCTCCCTCTTTTCCC	GGGAAAAGAGGGAGAGAGAGGGAAGGG	GGGAAAAGAGGGAGAGAGAGGGAAGGG	0.629370629	4	0.407407407407407	0	0	3	27	6	7	2	1	91	GGGHNNNNHGGGHNNNNNHGGGHHGGG	FALSE	699.5	chr1	16353334	16356570	3237	+	HAVANA	ENSG00000186510.6	ENST00000491433.1	protein_coding	KNOWN	CLCNKA	processed_transcript	KNOWN	CLCNKA-005	2	OTTHUMG00000009529.2	OTTHUMT00000026330.1	NA	NA	NA	16353334	1	1654	590	FALSE	t
5581	1	16366592	16366615	23	+	GGGGCCCTGGGTGAGGGTGGGGG		GGGGCCCTGGGTGAGGGTGGGGG	0.567932068	4	0.0434782608695652	0.130434782608696	0.130434782608696	3	23	4	3	1	1	24	GGGHNNHGGGHNHGGGHGGG	FALSE	-79.5	chr1	16361673	16366524	4852	-	HAVANA	ENSG00000232456.1	ENST00000447882.1	pseudogene	KNOWN	RP11-5P18.10	unprocessed_pseudogene	KNOWN	RP11-5P18.10-001	2	OTTHUMG00000009526.1	OTTHUMT00000026321.1	PGO:0000005	NA	NA	16366524	1	1655	591	FALSE	t
5582	1	16367215	16367234	19	-	CCCATCCCTGCCCTCCCCC	GGGGGAGGGCAGGGATGGG	GGGGGAGGGCAGGGATGGG	0.573926074	4	0.157894736842105	0.0526315789473684	0.0526315789473684	3	19	1	2	2	1	51	GGGHGGGHHGGGHHGGG	FALSE	-700.5	chr1	16361673	16366524	4852	-	HAVANA	ENSG00000232456.1	ENST00000447882.1	pseudogene	KNOWN	RP11-5P18.10	unprocessed_pseudogene	KNOWN	RP11-5P18.10-001	2	OTTHUMG00000009526.1	OTTHUMT00000026321.1	PGO:0000005	NA	NA	16366524	1	1655	591	FALSE	nt
5584	1	16368425	16368449	24	-	CCCCGCTCCCACCCATACCTGCCC	GGGCAGGTATGGGTGGGAGCGGGG	GGGCAGGTATGGGTGGGAGCGGGG	0.581918082	4	0.125	0.0833333333333333	0.125	3	24	7	1	3	1	141	GGGHNNNNNHGGGHGGGHNHGGG	FALSE	-1913	chr1	16361673	16366524	4852	-	HAVANA	ENSG00000232456.1	ENST00000447882.1	pseudogene	KNOWN	RP11-5P18.10	unprocessed_pseudogene	KNOWN	RP11-5P18.10-001	2	OTTHUMG00000009526.1	OTTHUMT00000026321.1	PGO:0000005	NA	NA	16366524	1	1655	591	FALSE	nt
5588	1	16371225	16371246	21	+	GGGTGGCAGGGAGGGAAGGGG		GGGTGGCAGGGAGGGAAGGGG	0.627872128	4	0.19047619047619	0.0476190476190476	0.0476190476190476	3	21	5	1	2	1	78	GGGHNNNHGGGHGGGHHGGG	FALSE	988.5	chr1	16370247	16383780	13534	+	ENSEMBL	ENSG00000184908.12	ENST00000375668.2	protein_coding	KNOWN	CLCNKB	protein_coding	KNOWN	CLCNKB-202	3	OTTHUMG00000009530.2	NA	NA	NA	NA	16370247	1	1656	592	FALSE	nt
5591	1	16374368	16374393	25	-	CCCCCTCCTGGCCCTGCCCACCCCC	GGGGGTGGGCAGGGCCAGGAGGGGG	GGGGGTGGGCAGGGCCAGGAGGGGG	0.582917083	4	0.12	0.12	0.04	3	25	1	2	6	1	247	GGGHGGGHHGGGHNNNNHGGG	FALSE	-903.5	chr1	16375284	16383803	8520	+	HAVANA	ENSG00000184908.12	ENST00000375667.3	protein_coding	KNOWN	CLCNKB	protein_coding	KNOWN	CLCNKB-002	2	OTTHUMG00000009530.2	OTTHUMT00000026332.1	NA	NA	NA	16375284	1	1658	592	FALSE	t
5597	1	16376504	16376533	29	-	CCCCTAAAGCCCATCCTAGCCCATGCCCC	GGGGCATGGGCTAGGATGGGCTTTAGGGG	GGGGCATGGGCTAGGATGGGCTTTAGGGG	0.617882118	4	0.137931034482759	0.103448275862069	0.206896551724138	3	29	3	7	5	1	217	GGGHNHGGGHNNNNNHGGGHNNNHGGG	FALSE	1234.5	chr1	16375284	16383803	8520	+	HAVANA	ENSG00000184908.12	ENST00000375667.3	protein_coding	KNOWN	CLCNKB	protein_coding	KNOWN	CLCNKB-002	2	OTTHUMG00000009530.2	OTTHUMT00000026332.1	NA	NA	NA	16375284	1	1658	592	FALSE	t
5598	1	16376960	16376980	20	+	GGGATGTGGGAAAGGGAGGG		GGGATGTGGGAAAGGGAGGG	0.607892108	4	0.25	0	0.1	3	20	4	3	1	1	24	GGGHNNHGGGHNHGGGHGGG	FALSE	1686	chr1	16375284	16383803	8520	+	HAVANA	ENSG00000184908.12	ENST00000375667.3	protein_coding	KNOWN	CLCNKB	protein_coding	KNOWN	CLCNKB-002	2	OTTHUMG00000009530.2	OTTHUMT00000026332.1	NA	NA	NA	16375284	1	1658	592	FALSE	nt
5599	1	16376984	16377006	22	-	CCCTAGAGCCCACCCATCCCCC	GGGGGATGGGTGGGCTCTAGGG	GGGGGATGGGTGGGCTCTAGGG	0.605894106	4	0.0909090909090909	0.0909090909090909	0.181818181818182	3	22	2	1	5	1	204	GGGHHGGGHGGGHNNNHGGG	FALSE	1711	chr1	16375284	16383803	8520	+	HAVANA	ENSG00000184908.12	ENST00000375667.3	protein_coding	KNOWN	CLCNKB	protein_coding	KNOWN	CLCNKB-002	2	OTTHUMG00000009530.2	OTTHUMT00000026332.1	NA	NA	NA	16375284	1	1658	592	FALSE	t
5665	1	16460306	16460330	24	+	GGGGACGGTGCGGGCAGGGCTGGG		GGGGACGGTGCGGGCAGGGCTGGG	0.606893107	4	0.0833333333333333	0.166666666666667	0.0833333333333333	3	24	7	2	2	1	93	GGGHNNNNNHGGGHHGGGHHGGG	FALSE	-261	chr1	16459508	16460057	550	-	HAVANA	ENSG00000142627.8	ENST00000462805.1	protein_coding	KNOWN	EPHA2	processed_transcript	KNOWN	EPHA2-004	2	OTTHUMG00000009527.2	OTTHUMT00000085366.1	NA	NA	NA	16460057	1	1661	594	FALSE	t
5666	1	16460909	16460931	22	-	CCCCATTTTCCCACCCAAGCCC	GGGCTTGGGTGGGAAAATGGGG	GGGCTTGGGTGGGAAAATGGGG	0.606393606	4	0.181818181818182	0.0454545454545455	0.181818181818182	3	22	3	1	5	1	211	GGGHNHGGGHGGGHNNNHGGG	FALSE	-863	chr1	16459508	16460057	550	-	HAVANA	ENSG00000142627.8	ENST00000462805.1	protein_coding	KNOWN	EPHA2	processed_transcript	KNOWN	EPHA2-004	2	OTTHUMG00000009527.2	OTTHUMT00000085366.1	NA	NA	NA	16460057	1	1661	594	FALSE	nt
5674	1	16472067	16472089	22	+	GGGGAGGGTCCGGCAGGGAGGG		GGGGAGGGTCCGGCAGGGAGGG	0.605394605	4	0.136363636363636	0.136363636363636	0.0454545454545455	3	22	1	7	1	1	7	GGGHGGGHNNNNNHGGGHGGG	FALSE	867	chr1	16461055	16472945	11891	-	HAVANA	ENSG00000142627.8	ENST00000480202.1	protein_coding	KNOWN	EPHA2	processed_transcript	KNOWN	EPHA2-003	2	OTTHUMG00000009527.2	OTTHUMT00000026324.1	NA	NA	NA	16472945	1	1662	594	FALSE	t
5682	1	16482453	16482480	27	-	CCCCCCGAGCCCGGCTCCCGCACACCC	GGGTGTGCGGGAGCCGGGCTCGGGGGG	GGGTGTGCGGGAGCCGGGCTCGGGGGG	0.621878122	4	0.037037037037037	0.185185185185185	0.111111111111111	3	27	5	4	3	1	130	GGGHNNNHGGGHNNHGGGHNHGGG	FALSE	760.5	chr1	16481706	16483824	2119	+	HAVANA	ENSG00000227959.1	ENST00000424774.1	processed_transcript	NOVEL	RP11-276H7.2	processed_transcript	KNOWN	RP11-276H7.2-001	2	OTTHUMG00000009528.1	OTTHUMT00000026325.1	NA	NA	NA	16481706	1	1663	595	FALSE	t
5712	1	16525808	16525826	18	+	GGGTAGGGCAGGGAGGGG		GGGTAGGGCAGGGAGGGG	0.56043956	4	0.166666666666667	0.0555555555555556	0.0555555555555556	3	18	2	2	1	1	9	GGGHHGGGHHGGGHGGG	FALSE	1468	chr1	16524349	16524852	504	+	HAVANA	ENSG00000234166.1	ENST00000457809.1	processed_transcript	NOVEL	RP4-733M16.2	processed_transcript	KNOWN	RP4-733M16.2-001	2	OTTHUMG00000002220.1	OTTHUMT00000006294.1	NA	NA	NA	16524349	1	1668	598	FALSE	nt
5714	1	16531960	16531979	19	-	CCCGAGACCCGGCCCGCCC	GGGCGGGCCGGGTCTCGGG	GGGCGGGCCGGGTCTCGGG	0.615384615	4	0	0.263157894736842	0.105263157894737	3	19	1	2	4	1	149	GGGHGGGHHGGGHNNHGGG	FALSE	1051.5	chr1	16531395	16533021	1627	-	HAVANA	ENSG00000142632.10	ENST00000478210.1	protein_coding	KNOWN	ARHGEF19	processed_transcript	KNOWN	ARHGEF19-003	2	OTTHUMG00000002219.2	OTTHUMT00000006291.1	NA	NA	NA	16533021	1	1669	599	FALSE	nt
5726	1	16537482	16537502	20	+	GGGAGGGTGGGAAGAAGGGG		GGGAGGGTGGGAAGAAGGGG	0.562937063	4	0.25	0	0.05	3	20	1	1	5	1	197	GGGHGGGHGGGHNNNHGGG	FALSE	1612	chr1	16524599	16539104	14506	-	HAVANA	ENSG00000142632.10	ENST00000270747.3	protein_coding	KNOWN	ARHGEF19	protein_coding	KNOWN	ARHGEF19-001	2	OTTHUMG00000002219.2	OTTHUMT00000006289.1	NA	CCDS	CCDS170.1	16539104	1	1673	599	FALSE	t
5741	1	16556341	16556363	22	-	CCCCAGCCCTGTTGCCCTCCCC	GGGGAGGGCAACAGGGCTGGGG	GGGGAGGGCAACAGGGCTGGGG	0.571928072	4	0.181818181818182	0.136363636363636	0.0454545454545455	3	22	1	5	2	1	54	GGGHGGGHNNNHGGGHHGGG	FALSE	-258	chr1	16555170	16556094	925	-	HAVANA	ENSG00000204377.2	ENST00000375605.1	protein_coding	KNOWN	C1orf134	protein_coding	KNOWN	C1orf134-001	2	OTTHUMG00000002216.1	OTTHUMT00000006282.1	NA	NA	NA	16556094	1	1676	601	FALSE	nt
5745	1	16563737	16563756	19	+	GGGTTGGGCGGGTTCCGGG		GGGTTGGGCGGGTTCCGGG	0.546953047	4	0	0.157894736842105	0.210526315789474	3	19	2	1	4	1	155	GGGHHGGGHGGGHNNHGGG	FALSE	-592.5	chr1	16558776	16563154	4379	-	HAVANA	ENSG00000132881.5	ENST00000434014.1	protein_coding	KNOWN	RSG1	protein_coding	KNOWN	RSG1-003	2	OTTHUMG00000002214.2	OTTHUMT00000092463.1	NA	cds_end_NF	NA	16563154	1	1677	602	FALSE	t
5746	1	16569214	16569237	23	+	GGGGAGTGAGGGAGGGTGGGGGG		GGGGAGTGAGGGAGGGTGGGGGG	0.550949051	4	0.130434782608696	0	0.0869565217391304	3	23	5	1	1	1	29	GGGHNNNHGGGHGGGHGGG	FALSE	-1332.5	chr1	16567708	16567893	186	-	HAVANA	ENSG00000233929.1	ENST00000421314.1	pseudogene	KNOWN	MT1XP1	processed_pseudogene	KNOWN	MT1XP1-001	1	OTTHUMG00000037883.1	OTTHUMT00000092471.1	PGO:0000004	pseudo_consens	NA	16567893	1	1680	603	FALSE	t
5782	1	16817892	16817920	28	+	GGGGAGGAGAAGGGAGAGAAAGGGAGGG		GGGGAGGAGAAGGGAGAGAAAGGGAGGG	0.576423576	4	0.357142857142857	0	0	3	28	7	7	1	1	49	GGGHNNNNNHGGGHNNNNNHGGGHGGG	FALSE	-104	chr1	16802411	16817802	15392	-	HAVANA	ENSG00000080947.9	ENST00000420820.1	pseudogene	KNOWN	CROCCP3	unprocessed_pseudogene	KNOWN	CROCCP3-001	2	OTTHUMG00000037885.2	OTTHUMT00000092473.2	PGO:0000005	NA	NA	16817802	1	1711	610	FALSE	t
5784	1	16818921	16818947	26	-	CCCTATATCCCAGGGCCCTGAGACCC	GGGTCTCAGGGCCCTGGGATATAGGG	GGGTCTCAGGGCCCTGGGATATAGGG	0.509490509	4	0.153846153846154	0.192307692307692	0.192307692307692	3	26	5	4	5	1	228	GGGHNNNHGGGHNNHGGGHNNNHGGG	FALSE	-1132	chr1	16802411	16817802	15392	-	HAVANA	ENSG00000080947.9	ENST00000420820.1	pseudogene	KNOWN	CROCCP3	unprocessed_pseudogene	KNOWN	CROCCP3-001	2	OTTHUMG00000037885.2	OTTHUMT00000092473.2	PGO:0000005	NA	NA	16817802	1	1711	610	FALSE	nt
5779	1	16817332	16817357	25	-	CCCTGGCCCTCCCTGTTGTGCCCCC	GGGGGCACAACAGGGAGGGCCAGGG	GGGGGCACAACAGGGAGGGCCAGGG	0.581918082	4	0.24	0.2	0	3	25	7	1	3	1	141	GGGHNNNNNHGGGHGGGHNHGGG	FALSE	457.5	chr1	16802411	16817802	15392	-	HAVANA	ENSG00000080947.9	ENST00000420820.1	pseudogene	KNOWN	CROCCP3	unprocessed_pseudogene	KNOWN	CROCCP3-001	2	OTTHUMG00000037885.2	OTTHUMT00000092473.2	PGO:0000005	NA	NA	16817802	1	1711	610	FALSE	nt
5792	1	16840845	16840875	30	-	CCCCGCGCACTCCCGAGCCCTTTCCAGCCC	GGGCTGGAAAGGGCTCGGGAGTGCGCGGGG	GGGCTGGAAAGGGCTCGGGAGTGCGCGGGG	0.483016983	4	0.133333333333333	0.166666666666667	0.1	3	30	7	3	7	1	339	GGGHNNNNNHGGGHNHGGGHNNNNNHGGG	FALSE	-80	chr1	16840617	16840780	164	-	ENSEMBL	ENSG00000206652.1	ENST00000383925.1	snRNA	KNOWN	RNU1-1	snRNA	KNOWN	RNU1-1-201	3	NA	NA	NA	NA	NA	16840780	1	1713	611	FALSE	nt
5793	1	16841119	16841139	20	-	CCCTTTTTCCCTCCCGCCCC	GGGGCGGGAGGGAAAAAGGG	GGGGCGGGAGGGAAAAAGGG	0.475524476	4	0.3	0.05	0	3	20	1	1	5	1	197	GGGHGGGHGGGHNNNHGGG	FALSE	-349	chr1	16840617	16840780	164	-	ENSEMBL	ENSG00000206652.1	ENST00000383925.1	snRNA	KNOWN	RNU1-1	snRNA	KNOWN	RNU1-1-201	3	NA	NA	NA	NA	NA	16840780	1	1713	611	FALSE	nt
5807	1	16948625	16948646	21	+	GGGGGAAAGGGCAGGGTTGGG		GGGGGAAAGGGCAGGGTTGGG	0.522477522	4	0.19047619047619	0.0476190476190476	0.0952380952380952	3	21	3	2	2	1	65	GGGHNHGGGHHGGGHHGGG	FALSE	1725.5	chr1	16946910	16951432	4523	+	ENSEMBL	ENSG00000245549.1	ENST00000501442.1	lincRNA	NOVEL	AL137798.2	lincRNA	NOVEL	AL137798.2-201	3	NA	NA	NA	NA	NA	16946910	1	1730	621	FALSE	nt
5814	1	16958574	16958598	24	+	GGGCTGCTGGGAGGGAGAAATGGG		GGGCTGCTGGGAGGGAGAAATGGG	0.584415584	4	0.208333333333333	0.0833333333333333	0.125	3	24	5	1	6	1	274	GGGHNNNHGGGHGGGHNNNNHGGG	FALSE	-1185	chr1	16944751	16957401	12651	-	ENSEMBL	ENSG00000215908.4	ENST00000540383.1	lincRNA	NOVEL	CROCCP2	processed_transcript	KNOWN	CROCCP2-201	3	OTTHUMG00000037884.2	NA	NA	NA	NA	16957401	1	1731	622	FALSE	t
5815	1	16958726	16958745	19	-	CCCCATCCCACCCTGCCCC	GGGGCAGGGTGGGATGGGG	GGGGCAGGGTGGGATGGGG	0.584415584	4	0.105263157894737	0.0526315789473684	0.105263157894737	3	19	2	1	2	1	57	GGGHHGGGHGGGHHGGG	FALSE	-1334.5	chr1	16944751	16957401	12651	-	ENSEMBL	ENSG00000215908.4	ENST00000540383.1	lincRNA	NOVEL	CROCCP2	processed_transcript	KNOWN	CROCCP2-201	3	OTTHUMG00000037884.2	NA	NA	NA	NA	16957401	1	1731	622	FALSE	nt
5818	1	16974328	16974351	23	+	GGGAAGGGTGAGGGCTACCGGGG		GGGAAGGGTGAGGGCTACCGGGG	0.650849151	4	0.173913043478261	0.130434782608696	0.0869565217391304	3	23	2	3	5	1	206	GGGHHGGGHNHGGGHNNNHGGG	FALSE	1557.5	chr1	16973894	16975897	2004	-	ENSEMBL	ENSG00000256048.1	ENST00000535991.1	lincRNA	NOVEL	AL137798.3	lincRNA	NOVEL	AL137798.3-201	3	NA	NA	NA	NA	NA	16975897	1	1738	624	FALSE	t
5825	1	16993508	16993538	30	-	CCCCGCGCACTCCCGAGCCCTTTCCAGCCC	GGGCTGGAAAGGGCTCGGGAGTGCGCGGGG	GGGCTGGAAAGGGCTCGGGAGTGCGCGGGG	0.484515485	4	0.133333333333333	0.166666666666667	0.1	3	30	7	3	7	1	339	GGGHNNNNNHGGGHNHGGGHNNNNNHGGG	FALSE	-80	chr1	16993280	16993443	164	-	ENSEMBL	ENSG00000207513.1	ENST00000384782.1	snRNA	KNOWN	RNU1-3	snRNA	KNOWN	RNU1-3-201	3	NA	NA	NA	NA	NA	16993443	1	1739	625	FALSE	nt
5826	1	16993781	16993801	20	-	CCCTTTTTCCCTCCCGCCCC	GGGGCGGGAGGGAAAAAGGG	GGGGCGGGAGGGAAAAAGGG	0.477522478	4	0.3	0.05	0	3	20	1	1	5	1	197	GGGHGGGHGGGHNNNHGGG	FALSE	-348	chr1	16993280	16993443	164	-	ENSEMBL	ENSG00000207513.1	ENST00000384782.1	snRNA	KNOWN	RNU1-3	snRNA	KNOWN	RNU1-3-201	3	NA	NA	NA	NA	NA	16993443	1	1739	625	FALSE	nt
5829	1	17018955	17018974	19	+	GGGCCGGCGGGCGGGCGGG		GGGCCGGCGGGCGGGCGGG	0.657842158	4	0	0.263157894736842	0	3	19	5	1	1	1	29	GGGHNNNHGGGHGGGHGGG	FALSE	-160.5	chr1	17013834	17018804	4971	-	HAVANA	ENSG00000239644.1	ENST00000414828.1	pseudogene	KNOWN	RP1-163M9.6	processed_transcript	PUTATIVE	RP1-163M9.6-002	2	OTTHUMG00000057487.2	OTTHUMT00000331077.1	NA	NA	NA	17018804	1	1743	628	FALSE	t
5850	1	17037676	17037694	18	+	GGGCTGGGTGGGAAGGGG		GGGCTGGGTGGGAAGGGG	0.548951049	4	0.111111111111111	0.0555555555555556	0.111111111111111	3	18	2	1	2	1	57	GGGHHGGGHGGGHHGGG	FALSE	-571	chr1	17033419	17037114	3696	-	ENSEMBL	ENSG00000116219.8	ENST00000535711.1	pseudogene	KNOWN	ESPNP	processed_transcript	KNOWN	ESPNP-201	3	OTTHUMG00000000803.4	NA	NA	NA	NA	17037114	1	1744	629	FALSE	t
5860	1	17066652	17066672	20	+	GGGGCGGGAGGGAAAAAGGG		GGGGCGGGAGGGAAAAAGGG	0.477522478	4	0.3	0.05	0	3	20	1	1	5	1	197	GGGHGGGHGGGHNNNHGGG	FALSE	-349	chr1	17067011	17067174	164	+	ENSEMBL	ENSG00000207389.1	ENST00000384659.1	snRNA	KNOWN	RNU1-4	snRNA	KNOWN	RNU1-4-201	3	NA	NA	NA	NA	NA	17067011	1	1747	631	FALSE	nt
5861	1	17066915	17066945	30	+	GGGCTGGAAAGGGCTCGGGAGTGCGCGGGG		GGGCTGGAAAGGGCTCGGGAGTGCGCGGGG	0.485014985	4	0.133333333333333	0.166666666666667	0.1	3	30	7	3	7	1	339	GGGHNNNNNHGGGHNHGGGHNNNNNHGGG	FALSE	-81	chr1	17067011	17067174	164	+	ENSEMBL	ENSG00000207389.1	ENST00000384659.1	snRNA	KNOWN	RNU1-4	snRNA	KNOWN	RNU1-4-201	3	NA	NA	NA	NA	NA	17067011	1	1747	631	FALSE	nt
5864	1	17077087	17077107	20	+	GGGTGGGTGCCAGGGTGGGG		GGGTGGGTGCCAGGGTGGGG	0.515984016	4	0.05	0.1	0.15	3	20	1	5	1	1	5	GGGHGGGHNNNHGGGHGGG	FALSE	369	chr1	17076728	17077459	732	+	HAVANA	ENSG00000227684.1	ENST00000457096.1	pseudogene	KNOWN	RP1-163M9.5	unprocessed_pseudogene	KNOWN	RP1-163M9.5-001	2	OTTHUMG00000057485.1	OTTHUMT00000127740.1	PGO:0000005	NA	NA	17076728	1	1748	632	FALSE	nt
5868	1	17086108	17086131	23	-	CCCCGGTAGCCCTCACCCTTCCC	GGGAAGGGTGAGGGCTACCGGGG	GGGAAGGGTGAGGGCTACCGGGG	0.646853147	4	0.173913043478261	0.130434782608696	0.0869565217391304	3	23	2	3	5	1	206	GGGHHGGGHNHGGGHNNNHGGG	FALSE	-801.5	chr1	17084548	17085318	771	-	HAVANA	ENSG00000186715.5	ENST00000544155.1	protein_coding	KNOWN	MST1P9	retained_intron	KNOWN	MST1P9-005	2	OTTHUMG00000002578.2	OTTHUMT00000400330.1	NA	NA	NA	17085318	1	1749	633	FALSE	nt
5885	1	17222116	17222136	20	+	GGGGCGGGAGGGAAAAAGGG		GGGGCGGGAGGGAAAAAGGG	0.479020979	4	0.3	0.05	0	3	20	1	1	5	1	197	GGGHGGGHGGGHNNNHGGG	FALSE	-106	chr1	17222232	17267929	45698	+	HAVANA	ENSG00000058453.11	ENST00000466256.1	protein_coding	KNOWN	CROCC	processed_transcript	KNOWN	CROCC-003	2	OTTHUMG00000002200.3	OTTHUMT00000006578.1	NA	NA	NA	17222232	1	1768	644	FALSE	nt
5886	1	17222379	17222409	30	+	GGGCTGGAAAGGGCTCGGGAGTGCGCGGGG		GGGCTGGAAAGGGCTCGGGAGTGCGCGGGG	0.487012987	4	0.133333333333333	0.166666666666667	0.1	3	30	7	3	7	1	339	GGGHNNNNNHGGGHNHGGGHNNNNNHGGG	FALSE	162	chr1	17222232	17267929	45698	+	HAVANA	ENSG00000058453.11	ENST00000466256.1	protein_coding	KNOWN	CROCC	processed_transcript	KNOWN	CROCC-003	2	OTTHUMG00000002200.3	OTTHUMT00000006578.1	NA	NA	NA	17222232	1	1768	644	FALSE	nt
5887	1	17223435	17223459	24	-	CCCAGACCCATCCTTCCCACCCCC	GGGGGTGGGAAGGATGGGTCTGGG	GGGGGTGGGAAGGATGGGTCTGGG	0.483016983	4	0.125	0.0416666666666667	0.166666666666667	3	24	1	6	3	1	104	GGGHGGGHNNNNHGGGHNHGGG	FALSE	1215	chr1	17222232	17267929	45698	+	HAVANA	ENSG00000058453.11	ENST00000466256.1	protein_coding	KNOWN	CROCC	processed_transcript	KNOWN	CROCC-003	2	OTTHUMG00000002200.3	OTTHUMT00000006578.1	NA	NA	NA	17222232	1	1768	644	FALSE	t
5893	1	17247203	17247229	26	+	GGGTCTCAGGGCCCTGGGATATAGGG		GGGTCTCAGGGCCCTGGGATATAGGG	0.51048951	4	0.153846153846154	0.192307692307692	0.192307692307692	3	26	5	4	5	1	228	GGGHNNNHGGGHNNHGGGHNNNHGGG	FALSE	-1229	chr1	17248445	17299459	51015	+	HAVANA	ENSG00000058453.11	ENST00000375541.4	protein_coding	KNOWN	CROCC	protein_coding	KNOWN	CROCC-001	2	OTTHUMG00000002200.3	OTTHUMT00000006249.1	NA	CCDS	CCDS30616.1	17248445	1	1770	646	FALSE	nt
5897	1	17249560	17249583	23	-	CCCCAAATCCCGTATTCCCACCC	GGGTGGGAATACGGGATTTGGGG	GGGTGGGAATACGGGATTTGGGG	0.568931069	4	0.173913043478261	0.0434782608695652	0.217391304347826	3	23	1	5	4	1	152	GGGHGGGHNNNHGGGHNNHGGG	FALSE	1126.5	chr1	17248445	17299459	51015	+	HAVANA	ENSG00000058453.11	ENST00000375541.4	protein_coding	KNOWN	CROCC	protein_coding	KNOWN	CROCC-001	2	OTTHUMG00000002200.3	OTTHUMT00000006249.1	NA	CCDS	CCDS30616.1	17248445	1	1770	646	FALSE	t
5901	1	17256846	17256869	23	+	GGGCGCAGCAGGGAGGGCCAGGG		GGGCGCAGCAGGGAGGGCCAGGG	0.5999001	4	0.173913043478261	0.217391304347826	0	3	23	7	1	3	1	141	GGGHNNNNNHGGGHGGGHNHGGG	FALSE	227.5	chr1	17256630	17272900	16271	+	HAVANA	ENSG00000058453.11	ENST00000492631.1	protein_coding	KNOWN	CROCC	processed_transcript	KNOWN	CROCC-005	2	OTTHUMG00000002200.3	OTTHUMT00000006580.1	NA	NA	NA	17256630	1	1772	646	FALSE	nt
5902	1	17264814	17264838	24	+	GGGCCAGGTAGGGAGGGAAAGGGG		GGGCCAGGTAGGGAGGGAAAGGGG	0.622377622	4	0.25	0.0833333333333333	0.0416666666666667	3	24	7	1	3	1	141	GGGHNNNNNHGGGHGGGHNHGGG	FALSE	1653	chr1	17263173	17278380	15208	+	HAVANA	ENSG00000058453.11	ENST00000488646.1	protein_coding	KNOWN	CROCC	processed_transcript	KNOWN	CROCC-007	2	OTTHUMG00000002200.3	OTTHUMT00000006582.1	NA	NA	NA	17263173	1	1773	646	FALSE	nt
5906	1	17267435	17267465	30	-	CCCTCACCACCCTCTGAGCCCTCACCTCCC	GGGAGGTGAGGGCTCAGAGGGTGGTGAGGG	GGGAGGTGAGGGCTCAGAGGGTGGTGAGGG	0.517982018	4	0.166666666666667	0.0666666666666667	0.133333333333333	3	30	6	6	6	1	286	GGGHNNNNHGGGHNNNNHGGGHNNNNHGGG	FALSE	1862	chr1	17265588	17280857	15270	+	HAVANA	ENSG00000058453.11	ENST00000497654.1	protein_coding	KNOWN	CROCC	processed_transcript	KNOWN	CROCC-008	2	OTTHUMG00000002200.3	OTTHUMT00000006583.1	NA	NA	NA	17265588	1	1777	646	FALSE	t
5907	1	17270124	17270152	28	-	CCCAGTTGTTCCCTTCTCCTCCCTCCCC	GGGGAGGGAGGAGAAGGGAACAACTGGG	GGGGAGGGAGGAGAAGGGAACAACTGGG	0.537462537	4	0.321428571428571	0.0714285714285714	0.0357142857142857	3	28	1	7	7	1	301	GGGHGGGHNNNNNHGGGHNNNNNHGGG	FALSE	-482	chr1	17270620	17278450	7831	+	HAVANA	ENSG00000058453.11	ENST00000486318.1	protein_coding	KNOWN	CROCC	processed_transcript	KNOWN	CROCC-011	2	OTTHUMG00000002200.3	OTTHUMT00000006586.1	NA	NA	NA	17270620	1	1778	646	FALSE	t
5909	1	17271933	17271952	19	-	CCCACCCACCCTTTGTCCC	GGGACAAAGGGTGGGTGGG	GGGACAAAGGGTGGGTGGG	0.538461538	4	0.210526315789474	0.0526315789473684	0.105263157894737	3	19	5	1	1	1	29	GGGHNNNHGGGHGGGHGGG	FALSE	1322.5	chr1	17270620	17278450	7831	+	HAVANA	ENSG00000058453.11	ENST00000486318.1	protein_coding	KNOWN	CROCC	processed_transcript	KNOWN	CROCC-011	2	OTTHUMG00000002200.3	OTTHUMT00000006586.1	NA	NA	NA	17270620	1	1778	646	FALSE	t
5938	1	17304950	17304972	22	-	CCCAGTCCCTGCTGGCCCACCC	GGGTGGGCCAGCAGGGACTGGG	GGGTGGGCCAGCAGGGACTGGG	0.607892108	4	0.136363636363636	0.181818181818182	0.0909090909090909	3	22	1	6	3	1	104	GGGHGGGHNNNNHGGGHNHGGG	FALSE	-190	chr1	17300997	17304771	3775	-	HAVANA	ENSG00000117122.9	ENST00000375534.3	protein_coding	KNOWN	MFAP2	protein_coding	KNOWN	MFAP2-003	2	OTTHUMG00000002290.1	OTTHUMT00000006611.1	NA	CCDS	CCDS44071.1	17304771	1	1783	647	FALSE	nt
5939	1	17305787	17305808	21	+	GGGAGGGCTGCGAGGGCGGGG		GGGAGGGCTGCGAGGGCGGGG	0.638361638	4	0.0952380952380952	0.142857142857143	0.0476190476190476	3	21	1	6	1	1	6	GGGHGGGHNNNNHGGGHGGG	FALSE	-1026.5	chr1	17300997	17304771	3775	-	HAVANA	ENSG00000117122.9	ENST00000375534.3	protein_coding	KNOWN	MFAP2	protein_coding	KNOWN	MFAP2-003	2	OTTHUMG00000002290.1	OTTHUMT00000006611.1	NA	CCDS	CCDS44071.1	17304771	1	1783	647	FALSE	t
5955	1	17316340	17316372	32	+	GGGGAGGCGCAGGGCGGCCAGGGAGCTGGGGG		GGGGAGGCGCAGGGCGGCCAGGGAGCTGGGGG	0.573926074	4	0.125	0.1875	0.03125	3	32	7	6	4	1	195	GGGHNNNNNHGGGHNNNNHGGGHNNHGGG	FALSE	1997	chr1	17312454	17318353	5900	-	HAVANA	ENSG00000159363.13	ENST00000466561.1	protein_coding	KNOWN	ATP13A2	retained_intron	KNOWN	ATP13A2-004	2	OTTHUMG00000002293.3	OTTHUMT00000006620.1	NA	NA	NA	17318353	1	1790	650	FALSE	t
5957	1	17322838	17322872	34	+	GGGGGGGGCTATGGGCAGAGGAGGGTGCAGGGGG		GGGGGGGGCTATGGGCAGAGGAGGGTGCAGGGGG	0.587912088	4	0.147058823529412	0.0882352941176471	0.0882352941176471	3	34	4	7	4	1	175	GGGHNNHGGGHNNNNNHGGGHNNHGGG	FALSE	-77	chr1	17316670	17322778	6109	-	HAVANA	ENSG00000159363.13	ENST00000503552.1	protein_coding	KNOWN	ATP13A2	protein_coding	NOVEL	ATP13A2-014	2	OTTHUMG00000002293.3	OTTHUMT00000368170.1	NA	cds_end_NF	NA	17322778	1	1791	650	FALSE	t
5966	1	17331693	17331714	21	-	CCCGACCCGTCCCTTCTGCCC	GGGCAGAAGGGACGGGTCGGG	GGGCAGAAGGGACGGGTCGGG	0.586913087	4	0.19047619047619	0.142857142857143	0.0476190476190476	3	21	5	2	2	1	79	GGGHNNNHGGGHHGGGHHGGG	FALSE	-136.5	chr1	17326764	17331567	4804	-	HAVANA	ENSG00000159363.13	ENST00000511957.1	protein_coding	KNOWN	ATP13A2	protein_coding	NOVEL	ATP13A2-011	2	OTTHUMG00000002293.3	OTTHUMT00000368167.1	NA	cds_end_NF	NA	17331567	1	1796	650	FALSE	nt
5967	1	17332111	17332133	22	+	GGGGTGTCTGGGTGGGCCTGGG		GGGGTGTCTGGGTGGGCCTGGG	0.572927073	4	0	0.136363636363636	0.227272727272727	3	22	5	1	3	1	127	GGGHNNNHGGGHGGGHNHGGG	FALSE	-555	chr1	17326764	17331567	4804	-	HAVANA	ENSG00000159363.13	ENST00000511957.1	protein_coding	KNOWN	ATP13A2	protein_coding	NOVEL	ATP13A2-011	2	OTTHUMG00000002293.3	OTTHUMT00000368167.1	NA	cds_end_NF	NA	17331567	1	1796	650	FALSE	t
5974	1	17338451	17338474	23	-	CCCCGCCCGGCCCTCTGCGGCCC	GGGCCGCAGAGGGCCGGGCGGGG	GGGCCGCAGAGGGCCGGGCGGGG	0.633866134	4	0.0869565217391304	0.260869565217391	0	3	23	7	2	1	1	44	GGGHNNNNNHGGGHHGGGHGGG	FALSE	-195.5	chr1	17312453	17338267	25815	-	HAVANA	ENSG00000159363.13	ENST00000326735.8	protein_coding	KNOWN	ATP13A2	protein_coding	KNOWN	ATP13A2-001	2	OTTHUMG00000002293.3	OTTHUMT00000006617.1	NA	CCDS	CCDS175.1	17338267	1	1800	650	FALSE	nt
5975	1	17347568	17347587	19	-	CCCTAGCCCTTCCCTGCCC	GGGCAGGGAAGGGCTAGGG	GGGCAGGGAAGGGCTAGGG	0.504495504	4	0.210526315789474	0.105263157894737	0.0526315789473684	3	19	2	2	3	1	107	GGGHHGGGHHGGGHNHGGG	FALSE	1953.5	chr1	17345247	17349531	4285	-	HAVANA	ENSG00000117118.5	ENST00000485092.1	protein_coding	KNOWN	SDHB	processed_transcript	KNOWN	SDHB-007	2	OTTHUMG00000002289.2	OTTHUMT00000091162.1	NA	NA	NA	17349531	1	1803	651	FALSE	nt
5979	1	17380661	17380684	23	+	GGGTGGGCGGAGGGAAGGCGGGG		GGGTGGGCGGAGGGAAGGCGGGG	0.554945055	4	0.130434782608696	0.0869565217391304	0.0434782608695652	3	23	1	4	5	1	200	GGGHGGGHNNHGGGHNNNHGGG	FALSE	-1689.5	chr1	17354244	17378983	24740	-	HAVANA	ENSG00000117118.5	ENST00000463045.1	protein_coding	KNOWN	SDHB	processed_transcript	KNOWN	SDHB-006	2	OTTHUMG00000002289.2	OTTHUMT00000006608.1	NA	NA	NA	17378983	1	1807	651	FALSE	t
5991	1	17445378	17445406	28	+	GGGGCTGGGTTGAGGTGGGTCCGAGGGG		GGGGCTGGGTTGAGGTGGGTCCGAGGGG	0.621378621	4	0.0714285714285714	0.107142857142857	0.178571428571429	3	28	2	7	5	1	210	GGGHHGGGHNNNNNHGGGHNNNHGGG	FALSE	538	chr1	17393256	17445930	52675	-	HAVANA	ENSG00000117115.8	ENST00000375486.4	protein_coding	KNOWN	PADI2	protein_coding	KNOWN	PADI2-001	2	OTTHUMG00000002295.1	OTTHUMT00000006624.1	NA	CCDS	CCDS177.1	17445930	1	1813	652	FALSE	t
6025	1	17550201	17550230	29	-	CCCTGGCTGCCCATCTATCCCTTTGCCCC	GGGGCAAAGGGATAGATGGGCAGCCAGGG	GGGGCAAAGGGATAGATGGGCAGCCAGGG	0.574925075	4	0.275862068965517	0.137931034482759	0.0689655172413793	3	29	4	6	6	1	272	GGGHNNHGGGHNNNNHGGGHNNNNHGGG	FALSE	233.5	chr1	17549982	17552653	2672	+	HAVANA	ENSG00000142623.8	ENST00000483501.1	protein_coding	KNOWN	PADI1	processed_transcript	KNOWN	PADI1-003	2	OTTHUMG00000002294.3	OTTHUMT00000006797.1	NA	NA	NA	17549982	1	1818	655	FALSE	t
6033	1	17559335	17559361	26	-	CCCGGGAGATCCCGCTCCCTGGTCCC	GGGACCAGGGAGCGGGATCTCCCGGG	GGGACCAGGGAGCGGGATCTCCCGGG	0.512987013	4	0.153846153846154	0.269230769230769	0.0769230769230769	3	26	4	3	7	1	318	GGGHNNHGGGHNHGGGHNNNNNHGGG	FALSE	-428	chr1	17559776	17570840	11065	+	ENSEMBL	ENSG00000142623.8	ENST00000537499.1	protein_coding	KNOWN	PADI1	protein_coding	KNOWN	PADI1-203	3	OTTHUMG00000002294.3	NA	NA	NA	NA	17559776	1	1819	655	FALSE	t
6036	1	17561694	17561713	19	+	GGGAGGGAGGGAGGAAGGG		GGGAGGGAGGGAGGAAGGG	0.505494505	4	0.263157894736842	0	0	3	19	1	1	5	1	197	GGGHGGGHGGGHNNNHGGG	FALSE	1927.5	chr1	17559776	17570840	11065	+	ENSEMBL	ENSG00000142623.8	ENST00000537499.1	protein_coding	KNOWN	PADI1	protein_coding	KNOWN	PADI1-203	3	OTTHUMG00000002294.3	NA	NA	NA	NA	17559776	1	1819	655	FALSE	nt
6054	1	17636386	17636415	29	-	CCCAGCATGCCCAGGCTAGCCCTCTACCC	GGGTAGAGGGCTAGCCTGGGCATGCTGGG	GGGTAGAGGGCTAGCCTGGGCATGCTGGG	0.477022977	4	0.137931034482759	0.172413793103448	0.172413793103448	3	29	4	7	6	1	273	GGGHNNHGGGHNNNNNHGGGHNNNNHGGG	FALSE	1710.5	chr1	17634690	17661291	26602	+	HAVANA	ENSG00000159339.8	ENST00000375453.1	protein_coding	KNOWN	PADI4	protein_coding	KNOWN	PADI4-002	2	OTTHUMG00000002371.1	OTTHUMT00000006800.1	NA	NA	NA	17634690	1	1824	657	FALSE	t
6113	1	17866014	17866047	33	+	GGGGGGCCGGTGGGCTGCCGGGACCGCTGGGGG		GGGGGGCCGGTGGGCTGCCGGGACCGCTGGGGG	0.644355644	4	0.0303030303030303	0.242424242424242	0.0909090909090909	3	33	5	5	6	1	278	GGGHNNNHGGGHNNNHGGGHNNNNHGGG	FALSE	-299.5	chr1	17866330	18024364	158035	+	HAVANA	ENSG00000074964.11	ENST00000361221.3	protein_coding	KNOWN	ARHGEF10L	protein_coding	KNOWN	ARHGEF10L-001	2	OTTHUMG00000002514.1	OTTHUMT00000007147.1	NA	CCDS	CCDS182.1	17866330	1	1835	663	FALSE	nt
6114	1	17866166	17866185	19	+	GGGACCGGGCGGGCGGGGG		GGGACCGGGCGGGCGGGGG	0.653846154	4	0.0526315789473684	0.210526315789474	0	3	19	3	1	1	1	15	GGGHNHGGGHGGGHGGG	FALSE	-154.5	chr1	17866330	18024364	158035	+	HAVANA	ENSG00000074964.11	ENST00000361221.3	protein_coding	KNOWN	ARHGEF10L	protein_coding	KNOWN	ARHGEF10L-001	2	OTTHUMG00000002514.1	OTTHUMT00000007147.1	NA	CCDS	CCDS182.1	17866330	1	1835	663	FALSE	nt
6145	1	17928513	17928543	30	-	CCCTCAGCCCACTTTTGCCCATCATGTCCC	GGGACATGATGGGCAAAAGTGGGCTGAGGG	GGGACATGATGGGCAAAAGTGGGCTGAGGG	0.562937063	4	0.266666666666667	0.1	0.133333333333333	3	30	7	7	4	1	196	GGGHNNNNNHGGGHNNNNNHGGGHNNHGGG	FALSE	-138	chr1	17928666	17931377	2712	+	HAVANA	ENSG00000074964.11	ENST00000482892.1	protein_coding	KNOWN	ARHGEF10L	processed_transcript	KNOWN	ARHGEF10L-007	2	OTTHUMG00000002514.1	OTTHUMT00000007153.1	NA	NA	NA	17928666	1	1838	663	FALSE	t
6146	1	17928721	17928745	24	-	CCCCTCCGGCCCACCGCCCACCCC	GGGGTGGGCGGTGGGCCGGAGGGG	GGGGTGGGCGGTGGGCCGGAGGGG	0.583916084	4	0.0416666666666667	0.125	0.0833333333333333	3	24	1	4	5	1	200	GGGHGGGHNNHGGGHNNNHGGG	FALSE	67	chr1	17928666	17931377	2712	+	HAVANA	ENSG00000074964.11	ENST00000482892.1	protein_coding	KNOWN	ARHGEF10L	processed_transcript	KNOWN	ARHGEF10L-007	2	OTTHUMG00000002514.1	OTTHUMT00000007153.1	NA	NA	NA	17928666	1	1838	663	FALSE	t
6155	1	17942467	17942485	18	+	GGGAGGGAAGGGTCTGGG		GGGAGGGAAGGGTCTGGG	0.571928072	4	0.166666666666667	0.0555555555555556	0.111111111111111	3	18	1	2	3	1	100	GGGHGGGHHGGGHNHGGG	FALSE	893	chr1	17941583	18024355	82773	+	HAVANA	ENSG00000074964.11	ENST00000469726.1	protein_coding	KNOWN	ARHGEF10L	processed_transcript	KNOWN	ARHGEF10L-004	2	OTTHUMG00000002514.1	OTTHUMT00000007150.1	NA	NA	NA	17941583	1	1839	663	FALSE	nt
6164	1	17952329	17952357	28	+	GGGATAGGCAGGGTCTTAGGGCCTGGGG		GGGATAGGCAGGGTCTTAGGGCCTGGGG	0.545454545	4	0.142857142857143	0.142857142857143	0.178571428571429	3	28	7	5	3	1	145	GGGHNNNNNHGGGHNNNHGGGHNHGGG	FALSE	-159	chr1	17952502	18024363	71862	+	HAVANA	ENSG00000074964.11	ENST00000475356.1	protein_coding	KNOWN	ARHGEF10L	processed_transcript	KNOWN	ARHGEF10L-005	2	OTTHUMG00000002514.1	OTTHUMT00000007151.1	NA	NA	NA	17952502	1	1843	663	FALSE	nt
6214	1	18043197	18043216	19	-	CCCTTCCCTTCCCTTCCCC	GGGGAAGGGAAGGGAAGGG	GGGGAAGGGAAGGGAAGGG	0.507992008	4	0.315789473684211	0	0	3	19	2	2	2	1	58	GGGHHGGGHHGGGHHGGG	FALSE	-975.5	chr1	18044182	18076473	32292	+	HAVANA	ENSG00000236648.1	ENST00000430540.1	processed_transcript	PUTATIVE	RP11-473A10.2	processed_transcript	PUTATIVE	RP11-473A10.2-001	2	OTTHUMG00000002515.1	OTTHUMT00000007156.1	NA	NA	NA	18044182	1	1847	664	FALSE	t
6216	1	18045412	18045435	23	+	GGGTTCTGGGAAGGCAGGGAGGG		GGGTTCTGGGAAGGCAGGGAGGG	0.538961039	4	0.173913043478261	0.0869565217391304	0.130434782608696	3	23	4	6	1	1	27	GGGHNNHGGGHNNNNHGGGHGGG	FALSE	1241.5	chr1	18044182	18076473	32292	+	HAVANA	ENSG00000236648.1	ENST00000430540.1	processed_transcript	PUTATIVE	RP11-473A10.2	processed_transcript	PUTATIVE	RP11-473A10.2-001	2	OTTHUMG00000002515.1	OTTHUMT00000007156.1	NA	NA	NA	18044182	1	1847	664	FALSE	nt
6322	1	18432230	18432258	28	-	CCCTGGAATCCCACCTGCTCCCTGGCCC	GGGCCAGGGAGCAGGTGGGATTCCAGGG	GGGCCAGGGAGCAGGTGGGATTCCAGGG	0.52047952	4	0.178571428571429	0.178571428571429	0.107142857142857	3	28	3	7	6	1	266	GGGHNHGGGHNNNNNHGGGHNNNNHGGG	FALSE	-1996	chr1	18434240	18704976	270737	+	HAVANA	ENSG00000117154.6	ENST00000251296.1	protein_coding	KNOWN	IGSF21	protein_coding	KNOWN	IGSF21-001	2	OTTHUMG00000002432.1	OTTHUMT00000006924.1	NA	CCDS	CCDS184.1	18434240	1	1849	666	FALSE	t
6357	1	18505138	18505163	25	-	CCCTCCCTCTTTCTCCCAGTGCCCC	GGGGCACTGGGAGAAAGAGGGAGGG	GGGGCACTGGGAGAAAGAGGGAGGG	0.482017982	4	0.28	0.08	0.04	3	25	4	7	1	1	28	GGGHNNHGGGHNNNNNHGGGHGGG	FALSE	689.5	chr1	18493423	18505840	12418	-	HAVANA	ENSG00000230035.1	ENST00000419667.1	processed_transcript	NOVEL	AL359738.1	processed_transcript	NOVEL	AL359738.1-001	2	OTTHUMG00000002434.1	OTTHUMT00000006929.1	NA	NA	NA	18505840	1	1850	667	FALSE	nt
6416	1	18701060	18701083	23	-	CCCTTCCCTTCCCAGCGATTCCC	GGGAATCGCTGGGAAGGGAAGGG	GGGAATCGCTGGGAAGGGAAGGG	0.528971029	4	0.260869565217391	0.0869565217391304	0.0869565217391304	3	23	7	2	2	1	93	GGGHNNNNNHGGGHHGGGHHGGG	FALSE	-1379.5	chr1	18702451	18703414	964	+	HAVANA	ENSG00000117154.6	ENST00000473951.1	protein_coding	KNOWN	IGSF21	processed_transcript	KNOWN	IGSF21-004	2	OTTHUMG00000002432.1	OTTHUMT00000006927.1	NA	NA	NA	18702451	1	1853	668	FALSE	t
6418	1	18702341	18702368	27	+	GGGGGTAGCGTGGGTGGGAGTTGGGGG		GGGGGTAGCGTGGGTGGGAGTTGGGGG	0.527472527	4	0.0740740740740741	0.037037037037037	0.185185185185185	3	27	6	1	4	1	183	GGGHNNNNHGGGHGGGHNNHGGG	FALSE	-96.5	chr1	18702451	18703414	964	+	HAVANA	ENSG00000117154.6	ENST00000473951.1	protein_coding	KNOWN	IGSF21	processed_transcript	KNOWN	IGSF21-004	2	OTTHUMG00000002432.1	OTTHUMT00000006927.1	NA	NA	NA	18702451	1	1853	668	FALSE	nt
6420	1	18711129	18711149	20	+	GGGAAAGGGAGTGGGAGGGG		GGGAAAGGGAGTGGGAGGGG	0.551448551	4	0.25	0	0.05	3	20	3	3	1	1	17	GGGHNHGGGHNHGGGHGGG	FALSE	-1184	chr1	18712323	18715008	2686	+	HAVANA	ENSG00000225387.1	ENST00000420211.1	processed_transcript	PUTATIVE	RP11-422P22.1	processed_transcript	PUTATIVE	RP11-422P22.1-001	2	OTTHUMG00000002437.1	OTTHUMT00000006932.1	NA	NA	NA	18712323	1	1854	669	FALSE	nt
6421	1	18712213	18712239	26	-	CCCCCTCTTCCCTCCCATCCTATCCC	GGGATAGGATGGGAGGGAAGAGGGGG	GGGATAGGATGGGAGGGAAGAGGGGG	0.523476523	4	0.269230769230769	0	0.0769230769230769	3	26	7	1	4	1	190	GGGHNNNNNHGGGHGGGHNNHGGG	FALSE	-97	chr1	18712323	18715008	2686	+	HAVANA	ENSG00000225387.1	ENST00000420211.1	processed_transcript	PUTATIVE	RP11-422P22.1	processed_transcript	PUTATIVE	RP11-422P22.1-001	2	OTTHUMG00000002437.1	OTTHUMT00000006932.1	NA	NA	NA	18712323	1	1854	669	FALSE	t
6489	1	18956491	18956509	18	-	CCCTCCCTCCCATTTCCC	GGGAAATGGGAGGGAGGG	GGGAAATGGGAGGGAGGG	0.569430569	4	0.277777777777778	0	0.0555555555555556	3	18	4	1	1	1	22	GGGHNNHGGGHGGGHGGG	FALSE	-1000	chr1	18957500	19062632	105133	+	HAVANA	ENSG00000009709.7	ENST00000375375.3	protein_coding	KNOWN	PAX7	protein_coding	KNOWN	PAX7-001	2	OTTHUMG00000002433.2	OTTHUMT00000006928.1	NA	CCDS	CCDS186.1	18957500	1	1859	673	FALSE	t
6494	1	18959644	18959672	28	+	GGGGGGACCGGGAGAGCGAGGGAGGGGG		GGGGGGACCGGGAGAGCGAGGGAGGGGG	0.544455544	4	0.178571428571429	0.107142857142857	0	3	28	3	7	1	1	21	GGGHNHGGGHNNNNNHGGGHGGG	FALSE	1643	chr1	18958015	19075360	117346	+	HAVANA	ENSG00000009709.7	ENST00000420770.2	protein_coding	KNOWN	PAX7	protein_coding	KNOWN	PAX7-002	2	OTTHUMG00000002433.2	OTTHUMT00000372482.1	NA	CCDS	CCDS44074.1	18958015	1	1860	673	FALSE	nt
6635	1	19231062	19231080	18	+	GGGCTTGGGAGGGAAGGG		GGGCTTGGGAGGGAAGGG	0.48951049	4	0.166666666666667	0.0555555555555556	0.111111111111111	3	18	3	1	2	1	64	GGGHNHGGGHGGGHHGGG	FALSE	-1853	chr1	19209605	19229218	19614	-	HAVANA	ENSG00000159423.11	ENST00000432718.1	protein_coding	KNOWN	ALDH4A1	protein_coding	KNOWN	ALDH4A1-003	2	OTTHUMG00000002443.2	OTTHUMT00000006956.1	NA	cds_end_NF	NA	19229218	1	1868	677	FALSE	t
6671	1	19282906	19282925	19	+	GGGCCAGGGTGGGCGCGGG		GGGCCAGGGTGGGCGCGGG	0.731768232	4	0.0526315789473684	0.210526315789474	0.0526315789473684	3	19	3	1	3	1	113	GGGHNHGGGHGGGHNHGGG	FALSE	-89.5	chr1	19230774	19282826	52053	-	ENSEMBL	ENSG00000169991.5	ENST00000304963.3	protein_coding	KNOWN	IFFO2	protein_coding	KNOWN	IFFO2-201	3	OTTHUMG00000002499.2	NA	NA	NA	NA	19282826	1	1870	678	FALSE	t
6721	1	19549074	19549107	33	-	CCCAAGGGAACCCAGCCATCCCAGAGGCTCCCC	GGGGAGCCTCTGGGATGGCTGGGTTCCCTTGGG	GGGGAGCCTCTGGGATGGCTGGGTTCCCTTGGG	0.497002997	4	0.0606060606060606	0.212121212121212	0.242424242424242	3	33	7	6	7	1	342	GGGHNNNNNHGGGHNNNNHGGGHNNNNNHGGG	FALSE	-1391.5	chr1	19545439	19547699	2261	-	HAVANA	ENSG00000127463.8	ENST00000461353.1	protein_coding	KNOWN	KIAA0090	processed_transcript	KNOWN	KIAA0090-008	2	OTTHUMG00000002497.3	OTTHUMT00000007080.2	NA	NA	NA	19547699	1	1892	681	FALSE	nt
6720	1	19547644	19547673	29	-	CCCCGGGGCCTCCCTCCCATACCTCCCCC	GGGGGAGGTATGGGAGGGAGGCCCCGGGG	GGGGGAGGTATGGGAGGGAGGCCCCGGGG	0.474025974	4	0.137931034482759	0.137931034482759	0.0689655172413793	3	29	6	1	7	1	330	GGGHNNNNHGGGHGGGHNNNNNHGGG	FALSE	40.5	chr1	19545439	19547699	2261	-	HAVANA	ENSG00000127463.8	ENST00000461353.1	protein_coding	KNOWN	KIAA0090	processed_transcript	KNOWN	KIAA0090-008	2	OTTHUMG00000002497.3	OTTHUMT00000007080.2	NA	NA	NA	19547699	1	1892	681	FALSE	nt
6728	1	19596017	19596040	23	+	GGGCTGGGCATCTGTGGGTCGGG		GGGCTGGGCATCTGTGGGTCGGG	0.562937063	4	0.0434782608695652	0.173913043478261	0.217391304347826	3	23	2	7	2	1	63	GGGHHGGGHNNNNNHGGGHHGGG	FALSE	1734.5	chr1	19597027	19597763	737	-	HAVANA	ENSG00000211454.7	ENST00000493176.1	protein_coding	KNOWN	AKR7L	retained_intron	KNOWN	AKR7L-003	2	OTTHUMG00000002520.4	OTTHUMT00000346740.1	NA	NA	NA	19597763	1	1906	685	FALSE	t
6740	1	19620993	19621014	21	+	GGGAGGGAGGAAGGGCCAGGG		GGGAGGGAGGAAGGGCCAGGG	0.45004995	4	0.238095238095238	0.0952380952380952	0	3	21	1	5	3	1	103	GGGHGGGHNNNHGGGHNHGGG	FALSE	586.5	chr1	19619743	19621590	1848	-	ENSEMBL	ENSG00000203345.2	ENST00000513218.2	protein_coding	KNOWN	AL035413.1	protein_coding	KNOWN	AL035413.1-201	3	NA	NA	NA	NA	NA	19621590	1	1912	687	FALSE	t
6771	1	19711598	19711621	23	-	CCCTCCCAGCCCTCAGGATCCCC	GGGGATCCTGAGGGCTGGGAGGG	GGGGATCCTGAGGGCTGGGAGGG	0.499000999	4	0.130434782608696	0.130434782608696	0.130434782608696	3	23	7	2	1	1	44	GGGHNNNNNHGGGHHGGGHGGG	FALSE	681.5	chr1	19683939	19712291	28353	-	HAVANA	ENSG00000077549.11	ENST00000457768.1	protein_coding	KNOWN	CAPZB	protein_coding	KNOWN	CAPZB-005	2	OTTHUMG00000002556.2	OTTHUMT00000007262.1	NA	cds_end_NF	NA	19712291	1	1922	691	FALSE	nt
6793	1	19836471	19836486	15	+	GGGAGGGAGGGAGGG		GGGAGGGAGGGAGGG	0.458041958	4	0.2	0	0	3	15	1	1	1	1	1	GGGHGGGHGGGHGGG	FALSE	-608.5	chr1	19837087	19837227	141	+	ENSEMBL	ENSG00000201609.1	ENST00000364739.1	snRNA	NOVEL	U4.37	snRNA	NOVEL	U4.37-201	3	NA	NA	NA	NA	NA	19837087	1	1936	696	FALSE	nt
6806	1	19971234	19971259	25	+	GGGGGAGAGAGGGAGCGAGGGAGGG		GGGGGAGAGAGGGAGCGAGGGAGGG	0.72977023	4	0.24	0.04	0	3	25	5	5	1	1	33	GGGHNNNHGGGHNNNHGGGHGGG	FALSE	1520.5	chr1	19969726	19983622	13897	+	HAVANA	ENSG00000158747.8	ENST00000289749.2	protein_coding	KNOWN	NBL1	protein_coding	KNOWN	NBL1-002	2	OTTHUMG00000002700.3	OTTHUMT00000007682.2	NA	CCDS	CCDS41278.1	19969726	1	1950	701	FALSE	nt
6809	1	19973133	19973162	29	-	CCCAGCCACCCTCCACACCCTCTGCACCC	GGGTGCAGAGGGTGTGGAGGGTGGCTGGG	GGGTGCAGAGGGTGTGGAGGGTGGCTGGG	0.55044955	4	0.103448275862069	0.0689655172413793	0.172413793103448	3	29	6	6	5	1	237	GGGHNNNNHGGGHNNNNHGGGHNNNHGGG	FALSE	1281.5	chr1	19971866	19983426	11561	+	HAVANA	ENSG00000158747.8	ENST00000425400.1	protein_coding	KNOWN	NBL1	protein_coding	KNOWN	NBL1-006	2	OTTHUMG00000002700.3	OTTHUMT00000313742.2	NA	cds_end_NF	NA	19971866	1	1954	701	FALSE	t
6828	1	19992966	19992995	29	+	GGGGTGCGCAGGGAGACCCGGGCTGTGGG		GGGGTGCGCAGGGAGACCCGGGCTGTGGG	0.61038961	4	0.103448275862069	0.206896551724138	0.103448275862069	3	29	6	6	4	1	188	GGGHNNNNHGGGHNNNNHGGGHNNHGGG	FALSE	1200.5	chr1	19991780	20006055	14276	+	HAVANA	ENSG00000158748.3	ENST00000289753.1	protein_coding	KNOWN	HTR6	protein_coding	KNOWN	HTR6-001	2	OTTHUMG00000002713.1	OTTHUMT00000007704.1	NA	CCDS	CCDS197.1	19991780	1	1957	702	FALSE	nt
6836	1	20066733	20066753	20	-	CCCCTGCCCTGCCCATCCCC	GGGGATGGGCAGGGCAGGGG	GGGGATGGGCAGGGCAGGGG	0.518981019	4	0.15	0.1	0.05	3	20	2	2	2	1	58	GGGHHGGGHHGGGHHGGG	FALSE	-1831	chr1	20008735	20064912	56178	-	HAVANA	ENSG00000162542.7	ENST00000489814.1	protein_coding	KNOWN	TMCO4	processed_transcript	KNOWN	TMCO4-003	2	OTTHUMG00000002697.1	OTTHUMT00000007660.1	NA	NA	NA	20064912	1	1959	703	FALSE	nt
6852	1	20140860	20140890	30	+	GGGGGCCCAAGGGCAGAAAGGGCTGCAGGG		GGGGGCCCAAGGGCAGAAAGGGCTGCAGGG	0.546453546	4	0.233333333333333	0.2	0.0333333333333333	3	30	5	6	5	1	230	GGGHNNNHGGGHNNNNHGGGHNNNHGGG	FALSE	15	chr1	20140860	20145995	5136	+	HAVANA	ENSG00000235434.1	ENST00000454736.1	processed_transcript	PUTATIVE	RP11-91K11.2	processed_transcript	PUTATIVE	RP11-91K11.2-001	2	OTTHUMG00000002710.1	OTTHUMT00000007695.1	NA	NA	NA	20140860	1	1967	704	FALSE	nt
6854	1	20142607	20142633	26	+	GGGAAGGCTGGGAAACAAGGGCAGGG		GGGAAGGCTGGGAAACAAGGGCAGGG	0.5004995	4	0.307692307692308	0.115384615384615	0.0384615384615385	3	26	6	6	2	1	90	GGGHNNNNHGGGHNNNNHGGGHHGGG	FALSE	1760	chr1	20140860	20145995	5136	+	HAVANA	ENSG00000235434.1	ENST00000454736.1	processed_transcript	PUTATIVE	RP11-91K11.2	processed_transcript	PUTATIVE	RP11-91K11.2-001	2	OTTHUMG00000002710.1	OTTHUMT00000007695.1	NA	NA	NA	20140860	1	1967	704	FALSE	nt
6864	1	20231721	20231748	27	+	GGGGTTGGGAGTACAGGGTGCTGGGGG		GGGGTTGGGAGTACAGGGTGCTGGGGG	0.37962038	4	0.111111111111111	0.0740740740740741	0.185185185185185	3	27	2	6	4	1	160	GGGHHGGGHNNNNHGGGHNNHGGG	FALSE	-1323.5	chr1	20233058	20233437	380	+	HAVANA	ENSG00000169914.5	ENST00000481686.1	protein_coding	KNOWN	OTUD3	processed_transcript	KNOWN	OTUD3-003	2	OTTHUMG00000002696.1	OTTHUMT00000007657.1	NA	NA	NA	20233058	1	1971	706	FALSE	nt
6865	1	20233582	20233603	21	-	CCCTCCCTGCCCTTCACTCCC	GGGAGTGAAGGGCAGGGAGGG	GGGAGTGAAGGGCAGGGAGGG	0.420579421	4	0.238095238095238	0.0476190476190476	0.0476190476190476	3	21	6	2	1	1	37	GGGHNNNNHGGGHHGGGHGGG	FALSE	534.5	chr1	20233058	20233437	380	+	HAVANA	ENSG00000169914.5	ENST00000481686.1	protein_coding	KNOWN	OTUD3	processed_transcript	KNOWN	OTUD3-003	2	OTTHUMG00000002696.1	OTTHUMT00000007657.1	NA	NA	NA	20233058	1	1971	706	FALSE	t
6872	1	20250327	20250346	19	-	CCCTTCCCATCACCCACCC	GGGTGGGTGATGGGAAGGG	GGGTGGGTGATGGGAAGGG	0.56993007	4	0.157894736842105	0	0.157894736842105	3	19	1	4	2	1	53	GGGHGGGHNNHGGGHHGGG	FALSE	-226.5	chr1	20246502	20250110	3609	-	HAVANA	ENSG00000188784.4	ENST00000375116.3	protein_coding	KNOWN	PLA2G2E	protein_coding	KNOWN	PLA2G2E-001	2	OTTHUMG00000002702.1	OTTHUMT00000007684.1	NA	CCDS	CCDS200.1	20250110	1	1972	707	FALSE	nt
6886	1	20307211	20307231	20	-	CCCCAGCCCTTCCCTGCCCC	GGGGCAGGGAAGGGCTGGGG	GGGGCAGGGAAGGGCTGGGG	0.481518482	4	0.15	0.1	0.05	3	20	2	2	2	1	58	GGGHHGGGHHGGGHHGGG	FALSE	-1661	chr1	20304739	20305560	822	-	HAVANA	ENSG00000188257.6	ENST00000461140.1	protein_coding	KNOWN	PLA2G2A	processed_transcript	KNOWN	PLA2G2A-006	2	OTTHUMG00000002699.1	OTTHUMT00000007680.1	NA	NA	NA	20305560	1	1974	709	FALSE	nt
6914	1	20479595	20479616	21	+	GGGGGAAAGGGAGCGGGTGGG		GGGGGAAAGGGAGCGGGTGGG	0.566933067	4	0.19047619047619	0.0476190476190476	0.0476190476190476	3	21	3	3	1	1	17	GGGHNHGGGHNHGGGHGGG	FALSE	-1225.5	chr1	20480831	20487061	6231	+	HAVANA	ENSG00000227066.1	ENST00000417884.1	processed_transcript	PUTATIVE	RP3-340N1.2	processed_transcript	PUTATIVE	RP3-340N1.2-001	2	OTTHUMG00000002703.1	OTTHUMT00000007685.1	NA	NA	NA	20480831	1	1990	713	FALSE	nt
6940	1	20617445	20617468	23	+	GGGCAGCGGGCGCAGGGCTTGGG		GGGCAGCGGGCGCAGGGCTTGGG	0.557942058	4	0.0869565217391304	0.217391304347826	0.0869565217391304	3	23	4	4	3	1	123	GGGHNNHGGGHNNHGGGHNHGGG	FALSE	44.5	chr1	20617412	20680744	63333	+	HAVANA	ENSG00000158816.10	ENST00000485375.2	protein_coding	KNOWN	VWA5B1	nonsense_mediated_decay	KNOWN	VWA5B1-004	2	OTTHUMG00000002835.5	OTTHUMT00000242830.3	NA	NA	NA	20617412	1	1998	718	FALSE	nt
6941	1	20617624	20617649	25	+	GGGGGCTGCTCTGGGTGGGCAAGGG		GGGGGCTGCTCTGGGTGGGCAAGGG	0.556943057	4	0.08	0.16	0.16	3	25	7	1	3	1	141	GGGHNNNNNHGGGHGGGHNHGGG	FALSE	224.5	chr1	20617412	20680744	63333	+	HAVANA	ENSG00000158816.10	ENST00000485375.2	protein_coding	KNOWN	VWA5B1	nonsense_mediated_decay	KNOWN	VWA5B1-004	2	OTTHUMG00000002835.5	OTTHUMT00000242830.3	NA	NA	NA	20617412	1	1998	718	FALSE	nt
6955	1	20651215	20651234	19	+	GGGTTGGGTGGGATCTGGG		GGGTTGGGTGGGATCTGGG	0.468531469	4	0.0526315789473684	0.0526315789473684	0.263157894736842	3	19	2	1	4	1	155	GGGHHGGGHGGGHNNHGGG	FALSE	-1544.5	chr1	20620704	20649680	28977	-	HAVANA	ENSG00000226664.1	ENST00000444923.1	processed_transcript	PUTATIVE	RP4-745E8.2	processed_transcript	PUTATIVE	RP4-745E8.2-001	2	OTTHUMG00000002836.1	OTTHUMT00000007948.1	NA	NA	NA	20649680	1	2002	719	FALSE	t
6958	1	20659153	20659178	25	-	CCCCTCTTCCCTGCTCCCACTCCCC	GGGGAGTGGGAGCAGGGAAGAGGGG	GGGGAGTGGGAGCAGGGAAGAGGGG	0.465534466	4	0.24	0.04	0.04	3	25	3	4	4	1	165	GGGHNHGGGHNNHGGGHNNHGGG	FALSE	-245.5	chr1	20659411	20680715	21305	+	HAVANA	ENSG00000158816.10	ENST00000525343.1	protein_coding	KNOWN	VWA5B1	processed_transcript	KNOWN	VWA5B1-005	2	OTTHUMG00000002835.5	OTTHUMT00000389809.1	NA	NA	NA	20659411	1	2003	720	FALSE	t
6993	1	20738277	20738298	21	-	CCCATCCCTCCCACCATCCCC	GGGGATGGTGGGAGGGATGGG	GGGGATGGTGGGAGGGATGGG	0.500999001	4	0.142857142857143	0	0.142857142857143	3	21	5	1	2	1	78	GGGHNNNHGGGHGGGHHGGG	FALSE	1458.5	chr1	20738797	20739746	950	-	HAVANA	ENSG00000226487.1	ENST00000421114.1	processed_transcript	PUTATIVE	RP4-749H3.2	processed_transcript	PUTATIVE	RP4-749H3.2-001	2	OTTHUMG00000002843.1	OTTHUMT00000007960.1	NA	NA	NA	20739746	1	2004	721	FALSE	nt
7015	1	20811271	20811302	31	-	CCCGTGCGACCCGAACACCCTAGCCTTCCCC	GGGGAAGGCTAGGGTGTTCGGGTCGCACGGG	GGGGAAGGCTAGGGTGTTCGGGTCGCACGGG	0.701798202	4	0.129032258064516	0.161290322580645	0.161290322580645	3	31	7	5	6	1	292	GGGHNNNNNHGGGHNNNHGGGHNNNNHGGG	FALSE	-148.5	chr1	20809680	20811138	1459	-	HAVANA	ENSG00000162545.5	ENST00000489020.1	protein_coding	KNOWN	CAMK2N1	processed_transcript	KNOWN	CAMK2N1-002	2	OTTHUMG00000002837.1	OTTHUMT00000007950.1	NA	NA	NA	20811138	1	2008	723	FALSE	nt
7037	1	20913639	20913657	18	+	GGGCAGGGCTGGGTGGGG		GGGCAGGGCTGGGTGGGG	0.490509491	4	0.0555555555555556	0.111111111111111	0.111111111111111	3	18	2	2	1	1	9	GGGHHGGGHHGGGHGGG	FALSE	-1793	chr1	20915441	20945401	29961	+	HAVANA	ENSG00000158825.5	ENST00000375071.3	protein_coding	KNOWN	CDA	protein_coding	KNOWN	CDA-001	2	OTTHUMG00000002845.1	OTTHUMT00000007965.1	NA	CCDS	CCDS210.1	20915441	1	2013	727	FALSE	nt
7045	1	20980085	20980106	21	-	CCCTTTGGGCCCTCCCACCCC	GGGGTGGGAGGGCCCAAAGGG	GGGGTGGGAGGGCCCAAAGGG	0.520979021	4	0.19047619047619	0.142857142857143	0.0476190476190476	3	21	1	1	6	1	246	GGGHGGGHGGGHNNNNHGGG	FALSE	-1409.5	chr1	20969150	20978686	9537	-	HAVANA	ENSG00000117242.7	ENST00000451424.1	processed_transcript	NOVEL	PINK1-AS1	processed_transcript	KNOWN	PINK1-AS1-001	2	OTTHUMG00000002840.1	OTTHUMT00000007953.1	NA	NA	NA	20978686	1	2019	730	FALSE	nt
7046	1	20984639	20984667	28	-	CCCTTCACCCTTCTGAACCCACTTCCCC	GGGGAAGTGGGTTCAGAAGGGTGAAGGG	GGGGAAGTGGGTTCAGAAGGGTGAAGGG	0.504995005	4	0.25	0.0357142857142857	0.142857142857143	3	28	4	7	4	1	175	GGGHNNHGGGHNNNNNHGGGHNNHGGG	FALSE	-1973	chr1	20979991	20982680	2690	-	HAVANA	ENSG00000244038.2	ENST00000486473.1	protein_coding	KNOWN	DDOST	processed_transcript	KNOWN	DDOST-002	2	OTTHUMG00000002844.2	OTTHUMT00000007962.1	NA	NA	NA	20982680	1	2021	731	FALSE	nt
7059	1	21021388	21021411	23	-	CCCTGACTCCCTCACCCAGCCCC	GGGGCTGGGTGAGGGAGTCAGGG	GGGGCTGGGTGAGGGAGTCAGGG	0.526473526	4	0.130434782608696	0.0869565217391304	0.130434782608696	3	23	2	3	5	1	206	GGGHHGGGHNHGGGHNNNHGGG	FALSE	-893.5	chr1	21019227	21020506	1280	-	HAVANA	ENSG00000235432.1	ENST00000440621.1	pseudogene	KNOWN	RP5-930J4.5	unprocessed_pseudogene	KNOWN	RP5-930J4.5-001	2	OTTHUMG00000129003.1	OTTHUMT00000250992.1	PGO:0000005	NA	NA	21020506	1	2032	733	FALSE	nt
7058	1	21020288	21020316	28	+	GGGAAGGGTGTGAATGGGTGTGAATGGG		GGGAAGGGTGTGAATGGGTGTGAATGGG	0.517982018	4	0.214285714285714	0	0.214285714285714	3	28	2	7	7	1	308	GGGHHGGGHNNNNNHGGGHNNNNNHGGG	FALSE	204	chr1	21019227	21020506	1280	-	HAVANA	ENSG00000235432.1	ENST00000440621.1	pseudogene	KNOWN	RP5-930J4.5	unprocessed_pseudogene	KNOWN	RP5-930J4.5-001	2	OTTHUMG00000129003.1	OTTHUMT00000250992.1	PGO:0000005	NA	NA	21020506	1	2032	733	FALSE	t
7062	1	21024804	21024827	23	-	CCCTGCCCTTCCCGCTGGGCCCC	GGGGCCCAGCGGGAAGGGCAGGG	GGGGCCCAGCGGGAAGGGCAGGG	0.531968032	4	0.173913043478261	0.217391304347826	0	3	23	6	2	2	1	86	GGGHNNNNHGGGHHGGGHHGGG	FALSE	116.5	chr1	20990507	21024932	34426	-	HAVANA	ENSG00000117245.7	ENST00000490034.1	protein_coding	KNOWN	KIF17	processed_transcript	KNOWN	KIF17-002	2	OTTHUMG00000002863.2	OTTHUMT00000008010.1	NA	NA	NA	21024932	1	2033	734	FALSE	nt
7080	1	21113637	21113662	25	-	CCCAGCGAGCCCGCGCCCACTCCCC	GGGGAGTGGGCGCGGGCTCGCTGGG	GGGGAGTGGGCGCGGGCTCGCTGGG	0.653346653	4	0.04	0.2	0.12	3	25	3	3	6	1	262	GGGHNHGGGHNHGGGHNNNNHGGG	FALSE	-873.5	chr1	21100080	21112776	12697	-	HAVANA	ENSG00000127483.12	ENST00000417710.1	protein_coding	KNOWN	HP1BP3	protein_coding	KNOWN	HP1BP3-014	2	OTTHUMG00000002622.3	OTTHUMT00000318670.1	NA	cds_end_NF	NA	21112776	1	2050	738	FALSE	nt
7124	1	21564768	21564793	25	-	CCCCAGCCCTTTGTTTCCCAACCCC	GGGGTTGGGAAACAAAGGGCTGGGG	GGGGTTGGGAAACAAAGGGCTGGGG	0.543956044	4	0.24	0.08	0.12	3	25	2	7	2	1	63	GGGHHGGGHNNNNNHGGGHHGGG	FALSE	62.5	chr1	21560063	21564843	4781	-	HAVANA	ENSG00000117298.10	ENST00000470394.1	protein_coding	KNOWN	ECE1	retained_intron	KNOWN	ECE1-003	2	OTTHUMG00000002625.2	OTTHUMT00000007471.1	NA	NA	NA	21564843	1	2084	749	FALSE	nt
7133	1	21607074	21607094	20	+	GGGAAGGGCAGGGTGGAGGG		GGGAAGGGCAGGGTGGAGGG	0.531468531	4	0.2	0.05	0.05	3	20	2	2	4	1	156	GGGHHGGGHHGGGHNNHGGG	FALSE	-1042	chr1	21545077	21606042	60966	-	HAVANA	ENSG00000117298.10	ENST00000357071.4	protein_coding	KNOWN	ECE1	protein_coding	KNOWN	ECE1-005	2	OTTHUMG00000002625.2	OTTHUMT00000007473.1	NA	CCDS	CCDS44083.1	21606042	1	2087	751	FALSE	t
7135	1	21616135	21616162	27	+	GGGGGAGTGGGTTCCAGGGATGCAGGG		GGGGGAGTGGGTTCCAGGGATGCAGGG	0.647352647	4	0.148148148148148	0.111111111111111	0.148148148148148	3	27	3	5	5	1	215	GGGHNHGGGHNNNHGGGHNNNHGGG	FALSE	601.5	chr1	21546430	21616750	70321	-	HAVANA	ENSG00000117298.10	ENST00000264205.6	protein_coding	KNOWN	ECE1	protein_coding	KNOWN	ECE1-006	2	OTTHUMG00000002625.2	OTTHUMT00000007474.2	NA	CCDS	CCDS44082.1	21616750	1	2089	751	FALSE	t
7141	1	21624724	21624742	18	-	CCCTCCCTCCCGACTCCC	GGGAGTCGGGAGGGAGGG	GGGAGTCGGGAGGGAGGG	0.527972028	4	0.166666666666667	0.0555555555555556	0.0555555555555556	3	18	4	1	1	1	22	GGGHNNHGGGHGGGHGGG	FALSE	759	chr1	21599239	21625492	26254	-	HAVANA	ENSG00000117298.10	ENST00000481130.2	protein_coding	KNOWN	ECE1	protein_coding	PUTATIVE	ECE1-010	2	OTTHUMG00000002625.2	OTTHUMT00000393420.1	NA	cds_end_NF	NA	21625492	1	2095	753	FALSE	nt
7169	1	21671904	21671928	24	-	CCCCGCGCCCGGCTCCCGATTCCC	GGGAATCGGGAGCCGGGCGCGGGG	GGGAATCGGGAGCCGGGCGCGGGG	0.648351648	4	0.125	0.208333333333333	0.0416666666666667	3	24	4	4	3	1	123	GGGHNNHGGGHNNHGGGHNHGGG	FALSE	-286	chr1	21599328	21671630	72303	-	HAVANA	ENSG00000117298.10	ENST00000463334.2	protein_coding	KNOWN	ECE1	processed_transcript	KNOWN	ECE1-004	2	OTTHUMG00000002625.2	OTTHUMT00000007472.1	NA	NA	NA	21671630	1	2096	753	FALSE	nt
7170	1	21672118	21672145	27	-	CCCCGCGCCCGCGCGGGCCCTTAACCC	GGGTTAAGGGCCCGCGCGGGCGCGGGG	GGGTTAAGGGCCCGCGCGGGCGCGGGG	0.635364635	4	0.0740740740740741	0.259259259259259	0.0740740740740741	3	27	4	7	3	1	126	GGGHNNHGGGHNNNNNHGGGHNHGGG	FALSE	-501.5	chr1	21599328	21671630	72303	-	HAVANA	ENSG00000117298.10	ENST00000463334.2	protein_coding	KNOWN	ECE1	processed_transcript	KNOWN	ECE1-004	2	OTTHUMG00000002625.2	OTTHUMT00000007472.1	NA	NA	NA	21671630	1	2096	753	FALSE	nt
7209	1	21773066	21773081	15	-	CCCTCCCTCCCTCCC	GGGAGGGAGGGAGGG	GGGAGGGAGGGAGGG	0.473526474	4	0.2	0	0	3	15	1	1	1	1	1	GGGHGGGHGGGHGGG	FALSE	1636.5	chr1	21771437	21809811	38375	+	HAVANA	ENSG00000142794.11	ENST00000434838.1	protein_coding	KNOWN	NBPF3	protein_coding	KNOWN	NBPF3-003	2	OTTHUMG00000002944.4	OTTHUMT00000008194.1	NA	cds_end_NF	NA	21771437	1	2115	761	FALSE	t
7210	1	21786614	21786641	27	+	GGGGCCGCCTGGGCTGGCGGGCAGGGG		GGGGCCGCCTGGGCTGGCGGGCAGGGG	0.412587413	4	0.037037037037037	0.259259259259259	0.0740740740740741	3	27	6	5	2	1	89	GGGHNNNNHGGGHNNNHGGGHHGGG	FALSE	-53.5	chr1	21786160	21786574	415	-	HAVANA	ENSG00000176378.7	ENST00000455962.1	pseudogene	KNOWN	RP11-293F5.6	processed_pseudogene	KNOWN	RP11-293F5.6-001	1	OTTHUMG00000002948.1	OTTHUMT00000008201.1	PGO:0000004	pseudo_consens	NA	21786574	1	2117	762	FALSE	t
7217	1	21835676	21835699	23	+	GGGGCGGGCGAGGGACGCCAGGG		GGGGCGGGCGAGGGACGCCAGGG	0.656843157	4	0.130434782608696	0.217391304347826	0	3	23	1	3	6	1	248	GGGHGGGHNHGGGHNNNNHGGG	FALSE	-170.5	chr1	21835858	21904902	69045	+	ENSEMBL	ENSG00000162551.9	ENST00000539907.1	protein_coding	KNOWN	ALPL	protein_coding	KNOWN	ALPL-202	3	OTTHUMG00000002949.1	NA	NA	NA	NA	21835858	1	2120	764	FALSE	nt
7220	1	21836182	21836212	30	-	CCCCTGTCCTCCCGCGCATCCCAAGCTCCC	GGGAGCTTGGGATGCGCGGGAGGACAGGGG	GGGAGCTTGGGATGCGCGGGAGGACAGGGG	0.652347652	4	0.166666666666667	0.133333333333333	0.1	3	30	5	6	6	1	279	GGGHNNNHGGGHNNNNHGGGHNNNNHGGG	FALSE	339	chr1	21835858	21904902	69045	+	ENSEMBL	ENSG00000162551.9	ENST00000539907.1	protein_coding	KNOWN	ALPL	protein_coding	KNOWN	ALPL-202	3	OTTHUMG00000002949.1	NA	NA	NA	NA	21835858	1	2120	764	FALSE	t
7221	1	21836455	21836480	25	-	CCCTCCCAGGCGTCCCACCTGACCC	GGGTCAGGTGGGACGCCTGGGAGGG	GGGTCAGGTGGGACGCCTGGGAGGG	0.642357642	4	0.12	0.16	0.12	3	25	6	6	1	1	41	GGGHNNNNHGGGHNNNNHGGGHGGG	FALSE	609.5	chr1	21835858	21904902	69045	+	ENSEMBL	ENSG00000162551.9	ENST00000539907.1	protein_coding	KNOWN	ALPL	protein_coding	KNOWN	ALPL-202	3	OTTHUMG00000002949.1	NA	NA	NA	NA	21835858	1	2120	764	FALSE	t
7222	1	21836894	21836921	27	+	GGGCCAGGAAGGGCTTTGGGCCCTGGG		GGGCCAGGAAGGGCTTTGGGCCCTGGG	0.586913087	4	0.111111111111111	0.222222222222222	0.148148148148148	3	27	7	4	4	1	193	GGGHNNNNNHGGGHNNHGGGHNNHGGG	FALSE	1049.5	chr1	21835858	21904902	69045	+	ENSEMBL	ENSG00000162551.9	ENST00000539907.1	protein_coding	KNOWN	ALPL	protein_coding	KNOWN	ALPL-202	3	OTTHUMG00000002949.1	NA	NA	NA	NA	21835858	1	2120	764	FALSE	nt
7223	1	21837311	21837337	26	-	CCCCAGCCATCCCACTCCCTGGCCCC	GGGGCCAGGGAGTGGGATGGCTGGGG	GGGGCCAGGGAGTGGGATGGCTGGGG	0.547952048	4	0.115384615384615	0.115384615384615	0.115384615384615	3	26	3	3	6	1	262	GGGHNHGGGHNHGGGHNNNNHGGG	FALSE	1466	chr1	21835858	21904902	69045	+	ENSEMBL	ENSG00000162551.9	ENST00000539907.1	protein_coding	KNOWN	ALPL	protein_coding	KNOWN	ALPL-202	3	OTTHUMG00000002949.1	NA	NA	NA	NA	21835858	1	2120	764	FALSE	t
7256	1	21911744	21911771	27	+	GGGGGCGGGTGCACAGGGAACAGAGGG		GGGGGCGGGTGCACAGGGAACAGAGGG	0.531968032	4	0.222222222222222	0.148148148148148	0.037037037037037	3	27	1	6	6	1	251	GGGHGGGHNNNNHGGGHNNNNHGGG	FALSE	-1207.5	chr1	21912965	21917680	4716	+	HAVANA	ENSG00000233431.1	ENST00000457706.1	processed_transcript	NOVEL	RP11-63N8.3	processed_transcript	KNOWN	RP11-63N8.3-001	2	OTTHUMG00000037843.1	OTTHUMT00000092373.1	NA	NA	NA	21912965	1	2127	765	FALSE	nt
7261	1	21919809	21919831	22	+	GGGAGCAGGGAAGAAGGGAGGG		GGGAGCAGGGAAGAAGGGAGGG	0.596903097	4	0.318181818181818	0.0454545454545455	0	3	22	4	5	1	1	26	GGGHNNHGGGHNNNHGGGHGGG	FALSE	-779	chr1	21918904	21919041	138	-	ENSEMBL	ENSG00000221781.1	ENST00000408854.1	miRNA	NOVEL	AL359815.1	miRNA	NOVEL	AL359815.1-201	3	NA	NA	NA	NA	NA	21919041	1	2128	766	FALSE	t
7289	1	21944872	21944896	24	-	CCCTCACCCTGTAGCCCTGGGCCC	GGGCCCAGGGCTACAGGGTGAGGG	GGGCCCAGGGCTACAGGGTGAGGG	0.617882118	4	0.166666666666667	0.208333333333333	0.0833333333333333	3	24	4	5	3	1	124	GGGHNNHGGGHNNNHGGGHNHGGG	FALSE	1650	chr1	21922715	21946534	23820	-	ENSEMBL	ENSG00000076864.12	ENST00000374758.4	protein_coding	KNOWN	RAP1GAP	protein_coding	KNOWN	RAP1GAP-202	3	OTTHUMG00000007513.8	NA	NA	NA	NA	21946534	1	2131	767	FALSE	nt
7296	1	21949140	21949168	28	-	CCCCCCGGGCGGCCCGGCCCGCGGCCCC	GGGGCCGCGGGCCGGGCCGCCCGGGGGG	GGGGCCGCGGGCCGGGCCGCCCGGGGGG	0.640859141	4	0	0.357142857142857	0	3	28	4	2	6	1	268	GGGHNNHGGGHHGGGHNNNNHGGG	FALSE	-248	chr1	21922708	21948906	26199	-	ENSEMBL	ENSG00000076864.12	ENST00000374761.2	protein_coding	KNOWN	RAP1GAP	protein_coding	KNOWN	RAP1GAP-203	3	OTTHUMG00000007513.8	NA	NA	NA	NA	21948906	1	2132	767	FALSE	nt
7298	1	21950675	21950700	25	+	GGGAGGAGGGAAGGAGGGTCCTGGG		GGGAGGAGGGAAGGAGGGTCCTGGG	0.553446553	4	0.2	0.08	0.08	3	25	4	5	4	1	173	GGGHNNHGGGHNNNHGGGHNNHGGG	FALSE	-1781.5	chr1	21922708	21948906	26199	-	ENSEMBL	ENSG00000076864.12	ENST00000374761.2	protein_coding	KNOWN	RAP1GAP	protein_coding	KNOWN	RAP1GAP-203	3	OTTHUMG00000007513.8	NA	NA	NA	NA	21948906	1	2132	767	FALSE	t
7294	1	21948648	21948672	24	+	GGGTCCGGGACCCCAGGGTAGGGG		GGGTCCGGGACCCCAGGGTAGGGG	0.637862138	4	0.125	0.25	0.0833333333333333	3	24	3	6	2	1	69	GGGHNHGGGHNNNNHGGGHHGGG	FALSE	246	chr1	21922708	21948906	26199	-	ENSEMBL	ENSG00000076864.12	ENST00000374761.2	protein_coding	KNOWN	RAP1GAP	protein_coding	KNOWN	RAP1GAP-203	3	OTTHUMG00000007513.8	NA	NA	NA	NA	21948906	1	2132	767	FALSE	t
7299	1	21951157	21951179	22	+	GGGGGTGGGCTGTCGGGAAGGG		GGGGGTGGGCTGTCGGGAAGGG	0.528971029	4	0.0909090909090909	0.0909090909090909	0.136363636363636	3	22	1	5	2	1	54	GGGHGGGHNNNHGGGHHGGG	FALSE	1722	chr1	21922714	21952890	30177	-	HAVANA	ENSG00000076864.12	ENST00000471600.1	protein_coding	KNOWN	RAP1GAP	nonsense_mediated_decay	KNOWN	RAP1GAP-002	2	OTTHUMG00000007513.8	OTTHUMT00000019760.3	NA	NA	NA	21952890	1	2134	767	FALSE	t
7326	1	21979319	21979349	30	-	CCCTCCAGCCCAACACCCAGTCTTCCCCCC	GGGGGGAAGACTGGGTGTTGGGCTGGAGGG	GGGGGGAAGACTGGGTGTTGGGCTGGAGGG	0.632867133	4	0.133333333333333	0.0666666666666667	0.166666666666667	3	30	6	4	5	1	235	GGGHNNNNHGGGHNNHGGGHNNNHGGG	FALSE	-1005	chr1	21938519	21978329	39811	-	HAVANA	ENSG00000076864.12	ENST00000359708.4	protein_coding	KNOWN	RAP1GAP	protein_coding	KNOWN	RAP1GAP-011	2	OTTHUMG00000007513.8	OTTHUMT00000020818.3	NA	cds_end_NF	NA	21978329	1	2135	767	FALSE	nt
7327	1	21979367	21979397	30	-	CCCCCAGGCCCTGCACCCAAGGAGGCCCCC	GGGGGCCTCCTTGGGTGCAGGGCCTGGGGG	GGGGGCCTCCTTGGGTGCAGGGCCTGGGGG	0.621378621	4	0.0333333333333333	0.233333333333333	0.166666666666667	3	30	7	4	3	1	144	GGGHNNNNNHGGGHNNHGGGHNHGGG	FALSE	-1053	chr1	21938519	21978329	39811	-	HAVANA	ENSG00000076864.12	ENST00000359708.4	protein_coding	KNOWN	RAP1GAP	protein_coding	KNOWN	RAP1GAP-011	2	OTTHUMG00000007513.8	OTTHUMT00000020818.3	NA	cds_end_NF	NA	21978329	1	2135	767	FALSE	nt
7328	1	21980086	21980101	15	-	CCCTCCCTCCCTCCC	GGGAGGGAGGGAGGG	GGGAGGGAGGGAGGG	0.554445554	4	0.2	0	0	3	15	1	1	1	1	1	GGGHGGGHGGGHGGG	FALSE	-1764.5	chr1	21938519	21978329	39811	-	HAVANA	ENSG00000076864.12	ENST00000359708.4	protein_coding	KNOWN	RAP1GAP	protein_coding	KNOWN	RAP1GAP-011	2	OTTHUMG00000007513.8	OTTHUMT00000020818.3	NA	cds_end_NF	NA	21978329	1	2135	767	FALSE	nt
7329	1	21980134	21980153	19	-	CCCTCCCTTCCTCCCTCCC	GGGAGGGAGGAAGGGAGGG	GGGAGGGAGGAAGGGAGGG	0.552947053	4	0.263157894736842	0	0	3	19	1	5	1	1	5	GGGHGGGHNNNHGGGHGGG	FALSE	-1814.5	chr1	21938519	21978329	39811	-	HAVANA	ENSG00000076864.12	ENST00000359708.4	protein_coding	KNOWN	RAP1GAP	protein_coding	KNOWN	RAP1GAP-011	2	OTTHUMG00000007513.8	OTTHUMT00000020818.3	NA	cds_end_NF	NA	21978329	1	2135	767	FALSE	nt
7319	1	21978164	21978181	17	-	CCCAGGCCCACCCGCCC	GGGCGGGTGGGCCTGGG	GGGCGGGTGGGCCTGGG	0.654845155	4	0	0.176470588235294	0.117647058823529	3	17	1	1	3	1	99	GGGHGGGHGGGHNHGGG	FALSE	156.5	chr1	21938519	21978329	39811	-	HAVANA	ENSG00000076864.12	ENST00000359708.4	protein_coding	KNOWN	RAP1GAP	protein_coding	KNOWN	RAP1GAP-011	2	OTTHUMG00000007513.8	OTTHUMT00000020818.3	NA	cds_end_NF	NA	21978329	1	2135	767	FALSE	nt
7353	1	22109610	22109628	18	-	CCCGCCCGCGCCCGACCC	GGGTCGGGCGCGGGCGGG	GGGTCGGGCGCGGGCGGG	0.570929071	4	0	0.222222222222222	0.0555555555555556	3	18	2	3	1	1	10	GGGHHGGGHNHGGGHGGG	FALSE	-1106	chr1	22079500	22108513	29014	-	HAVANA	ENSG00000090686.11	ENST00000527823.1	protein_coding	KNOWN	USP48	protein_coding	PUTATIVE	USP48-011	2	OTTHUMG00000007798.3	OTTHUMT00000393683.1	NA	cds_end_NF	NA	22108513	1	2154	770	FALSE	nt
7361	1	22149243	22149268	25	+	GGGGCTGGGTGGAGGTGGGTGGGGG		GGGGCTGGGTGGAGGTGGGTGGGGG	0.633866134	4	0.04	0.04	0.16	3	25	2	7	1	1	14	GGGHHGGGHNNNNNHGGGHGGG	FALSE	1265.5	chr1	22147990	22149041	1052	+	HAVANA	ENSG00000187942.7	ENST00000484271.1	protein_coding	KNOWN	LDLRAD2	processed_transcript	KNOWN	LDLRAD2-002	2	OTTHUMG00000002675.1	OTTHUMT00000007602.1	NA	NA	NA	22147990	1	2162	771	FALSE	nt
7366	1	22151854	22151884	30	-	CCCTGAAAGTCCCACATCCCAAGAAACCCC	GGGGTTTCTTGGGATGTGGGACTTTCAGGG	GGGGTTTCTTGGGATGTGGGACTTTCAGGG	0.520979021	4	0.1	0.1	0.333333333333333	3	30	6	4	7	1	333	GGGHNNNNHGGGHNNHGGGHNNNNNHGGG	FALSE	-1110	chr1	22149794	22150759	966	-	HAVANA	ENSG00000142798.11	ENST00000481644.1	protein_coding	KNOWN	HSPG2	processed_transcript	KNOWN	HSPG2-012	2	OTTHUMG00000002674.5	OTTHUMT00000007777.1	NA	NA	NA	22150759	1	2163	772	FALSE	nt
7375	1	22158093	22158113	20	+	GGGCAAGGGCGGGATGAGGG		GGGCAAGGGCGGGATGAGGG	0.606893107	4	0.2	0.1	0.05	3	20	3	1	4	1	162	GGGHNHGGGHGGGHNNHGGG	FALSE	-897	chr1	22148738	22157206	8469	-	HAVANA	ENSG00000142798.11	ENST00000486901.1	protein_coding	KNOWN	HSPG2	processed_transcript	KNOWN	HSPG2-002	2	OTTHUMG00000002674.5	OTTHUMT00000007599.1	NA	NA	NA	22157206	1	2164	772	FALSE	t
7381	1	22161935	22161963	28	+	GGGGGATTCCTAGGGAACAGGGTCTGGG		GGGGGATTCCTAGGGAACAGGGTCTGGG	0.513986014	4	0.178571428571429	0.142857142857143	0.178571428571429	3	28	7	4	3	1	144	GGGHNNNNNHGGGHNNHGGGHNHGGG	FALSE	-1842	chr1	22159609	22160107	499	-	HAVANA	ENSG00000142798.11	ENST00000469378.1	protein_coding	KNOWN	HSPG2	processed_transcript	KNOWN	HSPG2-011	2	OTTHUMG00000002674.5	OTTHUMT00000007776.1	NA	NA	NA	22160107	1	2165	772	FALSE	t
7378	1	22159638	22159659	21	+	GGGAGGGCTGAGGGATTGGGG		GGGAGGGCTGAGGGATTGGGG	0.584415584	4	0.142857142857143	0.0476190476190476	0.142857142857143	3	21	1	4	3	1	102	GGGHGGGHNNHGGGHNHGGG	FALSE	458.5	chr1	22159609	22160107	499	-	HAVANA	ENSG00000142798.11	ENST00000469378.1	protein_coding	KNOWN	HSPG2	processed_transcript	KNOWN	HSPG2-011	2	OTTHUMG00000002674.5	OTTHUMT00000007776.1	NA	NA	NA	22160107	1	2165	772	FALSE	t
7379	1	22159713	22159738	25	-	CCCTCAACCCAGGCCAGCCCACCCC	GGGGTGGGCTGGCCTGGGTTGAGGG	GGGGTGGGCTGGCCTGGGTTGAGGG	0.585414585	4	0.04	0.12	0.2	3	25	1	7	4	1	154	GGGHGGGHNNNNNHGGGHNNHGGG	FALSE	381.5	chr1	22159609	22160107	499	-	HAVANA	ENSG00000142798.11	ENST00000469378.1	protein_coding	KNOWN	HSPG2	processed_transcript	KNOWN	HSPG2-011	2	OTTHUMG00000002674.5	OTTHUMT00000007776.1	NA	NA	NA	22160107	1	2165	772	FALSE	nt
7395	1	22179337	22179356	19	+	GGGGTGGGTTGGGAGGGGG		GGGGTGGGTTGGGAGGGGG	0.603396603	4	0.0526315789473684	0	0.157894736842105	3	19	1	2	1	1	2	GGGHGGGHHGGGHGGG	FALSE	1802.5	chr1	22177804	22181149	3346	-	HAVANA	ENSG00000142798.11	ENST00000493940.1	protein_coding	KNOWN	HSPG2	processed_transcript	KNOWN	HSPG2-009	2	OTTHUMG00000002674.5	OTTHUMT00000007774.1	NA	NA	NA	22181149	1	2169	772	FALSE	t
7491	1	22379636	22379657	21	+	GGGCGCTTGGGCCGGGCCGGG		GGGCGCTTGGGCCGGGCCGGG	0.600899101	4	0	0.285714285714286	0.0952380952380952	3	21	5	2	2	1	79	GGGHNNNHGGGHHGGGHHGGG	FALSE	526.5	chr1	22379120	22419416	40297	+	ENSEMBL	ENSG00000070831.11	ENST00000400259.1	protein_coding	KNOWN	CDC42	protein_coding	KNOWN	CDC42-201	3	OTTHUMG00000002753.3	NA	NA	CCDS	CCDS221.1	22379120	1	2192	783	FALSE	nt
7516	1	22469486	22469509	23	+	GGGCGCCCGCGGGCGGGCCGGGG		GGGCGCCCGCGGGCGGGCCGGGG	0.743756244	4	0	0.347826086956522	0	3	23	7	1	2	1	92	GGGHNNNNNHGGGHGGGHHGGG	FALSE	-38.5	chr1	22446461	22469459	22999	-	HAVANA	ENSG00000162552.8	ENST00000290167.5	protein_coding	KNOWN	WNT4	protein_coding	KNOWN	WNT4-001	2	OTTHUMG00000002894.1	OTTHUMT00000008088.1	NA	CCDS	CCDS223.1	22469459	1	2199	785	FALSE	t
7656	1	22891149	22891180	31	-	CCCACACACCCGTTAGCTCCCTGGAGACCCC	GGGGTCTCCAGGGAGCTAACGGGTGTGTGGG	GGGGTCTCCAGGGAGCTAACGGGTGTGTGGG	0.627872128	4	0.129032258064516	0.161290322580645	0.193548387096774	3	31	6	7	5	1	238	GGGHNNNNHGGGHNNNNNHGGGHNNNHGGG	FALSE	1107.5	chr1	22890057	22930087	40031	+	HAVANA	ENSG00000070886.6	ENST00000166244.3	protein_coding	KNOWN	EPHA8	protein_coding	KNOWN	EPHA8-001	2	OTTHUMG00000002892.1	OTTHUMT00000008085.1	NA	CCDS	CCDS225.1	22890057	1	2208	789	FALSE	t
7658	1	22891983	22892003	20	+	GGGTGGGTGGAGGGAAGGGG		GGGTGGGTGGAGGGAAGGGG	0.588411588	4	0.15	0	0.1	3	20	1	4	2	1	53	GGGHGGGHNNHGGGHHGGG	FALSE	1936	chr1	22890057	22930087	40031	+	HAVANA	ENSG00000070886.6	ENST00000166244.3	protein_coding	KNOWN	EPHA8	protein_coding	KNOWN	EPHA8-001	2	OTTHUMG00000002892.1	OTTHUMT00000008085.1	NA	CCDS	CCDS225.1	22890057	1	2208	789	FALSE	nt
7708	1	22964032	22964055	23	+	GGGACTCAAGGGTGGGAGCTGGG		GGGACTCAAGGGTGGGAGCTGGG	0.558941059	4	0.173913043478261	0.130434782608696	0.130434782608696	3	23	6	1	4	1	183	GGGHNNNNHGGGHGGGHNNHGGG	FALSE	1044.5	chr1	22962999	22966101	3103	+	HAVANA	ENSG00000173372.11	ENST00000374642.3	protein_coding	KNOWN	C1QA	protein_coding	KNOWN	C1QA-001	2	OTTHUMG00000002893.3	OTTHUMT00000008087.2	NA	CCDS	CCDS226.1	22962999	1	2210	790	FALSE	nt
7775	1	23102222	23102249	27	+	GGGGGTGTGGGTACGGTAGGGATAGGG		GGGGGTGTGGGTACGGTAGGGATAGGG	0.504995005	4	0.148148148148148	0.037037037037037	0.185185185185185	3	27	3	7	3	1	119	GGGHNHGGGHNNNNNHGGGHNHGGG	FALSE	564.5	chr1	23101671	23240245	138575	+	HAVANA	ENSG00000133216.11	ENST00000374627.1	protein_coding	KNOWN	EPHB2	protein_coding	KNOWN	EPHB2-004	2	OTTHUMG00000002881.3	OTTHUMT00000008062.2	NA	NA	NA	23101671	1	2224	795	FALSE	nt
7776	1	23102435	23102454	19	+	GGGTGGGAGGGCCTAAGGG		GGGTGGGAGGGCCTAAGGG	0.51048951	4	0.157894736842105	0.105263157894737	0.105263157894737	3	19	1	1	5	1	197	GGGHGGGHGGGHNNNHGGG	FALSE	773.5	chr1	23101671	23240245	138575	+	HAVANA	ENSG00000133216.11	ENST00000374627.1	protein_coding	KNOWN	EPHB2	protein_coding	KNOWN	EPHB2-004	2	OTTHUMG00000002881.3	OTTHUMT00000008062.2	NA	NA	NA	23101671	1	2224	795	FALSE	nt
7884	1	23572082	23572102	20	+	GGGTTGGGCTGGGTGAGGGG		GGGTTGGGCTGGGTGAGGGG	0.526473526	4	0.05	0.05	0.2	3	20	2	2	3	1	107	GGGHHGGGHHGGGHNHGGG	FALSE	834	chr1	23571258	23571717	460	+	HAVANA	ENSG00000215381.3	ENST00000442089.1	pseudogene	KNOWN	RP5-1057J7.1	processed_pseudogene	KNOWN	RP5-1057J7.1-001	1	OTTHUMG00000003221.1	OTTHUMT00000008883.1	PGO:0000004	pseudo_consens	NA	23571258	1	2248	808	FALSE	nt
7899	1	23744785	23744804	19	-	CCCCTCCCATTCCCAACCC	GGGTTGGGAATGGGAGGGG	GGGTTGGGAATGGGAGGGG	0.533466533	4	0.157894736842105	0	0.157894736842105	3	19	2	3	1	1	10	GGGHHGGGHNHGGGHGGG	FALSE	-3.5	chr1	23743838	23744791	954	-	HAVANA	ENSG00000204219.5	ENST00000492271.1	protein_coding	KNOWN	TCEA3	processed_transcript	KNOWN	TCEA3-005	2	OTTHUMG00000003233.2	OTTHUMT00000008915.1	NA	NA	NA	23744791	1	2273	816	FALSE	nt
7911	1	23762565	23762590	25	-	CCCAGCTGATCCCTGGGGCCCTCCC	GGGAGGGCCCCAGGGATCAGCTGGG	GGGAGGGCCCCAGGGATCAGCTGGG	0.55044955	4	0.16	0.24	0.08	3	25	1	5	7	1	299	GGGHGGGHNNNHGGGHNNNNNHGGG	FALSE	592.5	chr1	23755056	23763170	8115	-	HAVANA	ENSG00000088280.11	ENST00000495646.1	protein_coding	KNOWN	ASAP3	protein_coding	KNOWN	ASAP3-005	2	OTTHUMG00000003234.5	OTTHUMT00000008920.2	NA	NA	NA	23763170	1	2278	817	FALSE	nt
7937	1	23856486	23856510	24	+	GGGAGGGAAGACTGGGCCTGGGGG		GGGAGGGAAGACTGGGCCTGGGGG	0.574425574	4	0.166666666666667	0.125	0.0833333333333333	3	24	1	6	3	1	104	GGGHGGGHNNNNHGGGHNHGGG	FALSE	1214	chr1	23832922	23857712	24791	-	HAVANA	ENSG00000007968.6	ENST00000361729.2	protein_coding	KNOWN	E2F2	protein_coding	KNOWN	E2F2-001	2	OTTHUMG00000003223.1	OTTHUMT00000008885.1	NA	CCDS	CCDS236.1	23857712	1	2288	818	FALSE	t
7985	1	24070092	24070117	25	+	GGGATGGGCGTTGGGTCGGTGAGGG		GGGATGGGCGTTGGGTCGGTGAGGG	0.607392607	4	0.08	0.08	0.2	3	25	2	4	7	1	305	GGGHHGGGHNNHGGGHNNNNNHGGG	FALSE	459.5	chr1	24069645	24088549	18905	+	HAVANA	ENSG00000011007.7	ENST00000418390.2	protein_coding	KNOWN	TCEB3	protein_coding	KNOWN	TCEB3-001	2	OTTHUMG00000002957.2	OTTHUMT00000008230.2	NA	CCDS	CCDS239.2	24069645	1	2302	828	FALSE	nt
7987	1	24071304	24071326	22	+	GGGAGGGCTAGGGCCGTGGGGG		GGGAGGGCTAGGGCCGTGGGGG	0.465534466	4	0.0909090909090909	0.136363636363636	0.0909090909090909	3	22	1	3	4	1	150	GGGHGGGHNHGGGHNNHGGG	FALSE	1670	chr1	24069645	24088549	18905	+	HAVANA	ENSG00000011007.7	ENST00000418390.2	protein_coding	KNOWN	TCEB3	protein_coding	KNOWN	TCEB3-001	2	OTTHUMG00000002957.2	OTTHUMT00000008230.2	NA	CCDS	CCDS239.2	24069645	1	2302	828	FALSE	nt
7992	1	24118010	24118036	26	+	GGGCAGGTGGGAGTCCTGGGTCAGGG		GGGCAGGTGGGAGTCCTGGGTCAGGG	0.591908092	4	0.115384615384615	0.153846153846154	0.153846153846154	3	26	5	6	3	1	132	GGGHNNNHGGGHNNNNHGGGHNHGGG	FALSE	563	chr1	24117460	24122029	4570	+	HAVANA	ENSG00000011009.5	ENST00000374514.3	protein_coding	KNOWN	LYPLA2	protein_coding	KNOWN	LYPLA2-001	2	OTTHUMG00000002961.3	OTTHUMT00000008245.1	NA	CCDS	CCDS241.1	24117460	1	2309	831	FALSE	nt
7993	1	24118090	24118116	26	+	GGGGAGCGGGAGATCCTGGGTCAGGG		GGGGAGCGGGAGATCCTGGGTCAGGG	0.600899101	4	0.153846153846154	0.153846153846154	0.115384615384615	3	26	3	7	3	1	119	GGGHNHGGGHNNNNNHGGGHNHGGG	FALSE	643	chr1	24117460	24122029	4570	+	HAVANA	ENSG00000011009.5	ENST00000374514.3	protein_coding	KNOWN	LYPLA2	protein_coding	KNOWN	LYPLA2-001	2	OTTHUMG00000002961.3	OTTHUMT00000008245.1	NA	CCDS	CCDS241.1	24117460	1	2309	831	FALSE	nt
8010	1	24128032	24128061	29	+	GGGCCCGGGAGCGCCAGGGAGAGGCCGGG		GGGCCCGGGAGCGCCAGGGAGAGGCCGGG	0.593906094	4	0.137931034482759	0.275862068965517	0	3	29	3	7	7	1	315	GGGHNHGGGHNNNNNHGGGHNNNNNHGGG	FALSE	-1986.5	chr1	24123584	24126060	2477	-	HAVANA	ENSG00000117308.9	ENST00000445705.1	protein_coding	KNOWN	GALE	protein_coding	KNOWN	GALE-008	2	OTTHUMG00000002958.7	OTTHUMT00000008239.2	NA	cds_end_NF	NA	24126060	1	2322	832	FALSE	t
8020	1	24229271	24229297	26	+	GGGCTGCGCGGGCGCGGGCGCGGGGG		GGGCTGCGCGGGCGCGGGCGCGGGGG	0.597402597	4	0	0.269230769230769	0.0384615384615385	3	26	6	3	3	1	136	GGGHNNNNHGGGHNHGGGHNHGGG	FALSE	-57	chr1	24227961	24229227	1267	-	HAVANA	ENSG00000229106.1	ENST00000412176.1	pseudogene	KNOWN	RP11-4M23.2	processed_pseudogene	KNOWN	RP11-4M23.2-001	1	OTTHUMG00000013894.1	OTTHUMT00000038964.1	PGO:0000004	pseudo_consens	NA	24229227	1	2345	836	FALSE	t
8023	1	24232378	24232406	28	+	GGGATTTGGGATCTAGCGGGATCACGGG		GGGATTTGGGATCTAGCGGGATCACGGG	0.453546454	4	0.178571428571429	0.142857142857143	0.214285714285714	3	28	4	7	5	1	224	GGGHNNHGGGHNNNNNHGGGHNNNHGGG	FALSE	1983	chr1	24233601	24234375	775	-	HAVANA	ENSG00000232557.1	ENST00000411815.1	processed_transcript	PUTATIVE	RP11-4M23.3	processed_transcript	PUTATIVE	RP11-4M23.3-001	2	OTTHUMG00000013895.1	OTTHUMT00000038965.1	NA	NA	NA	24234375	1	2346	837	FALSE	t
8026	1	24239746	24239776	30	+	GGGTGGCTGGGCACTGGGAGCTGCCGGGGG		GGGTGGCTGGGCACTGGGAGCTGCCGGGGG	0.51048951	4	0.0666666666666667	0.2	0.133333333333333	3	30	5	4	7	1	326	GGGHNNNHGGGHNNHGGGHNNNNNHGGG	FALSE	91	chr1	24197016	24239852	42837	-	HAVANA	ENSG00000188822.6	ENST00000374472.4	protein_coding	KNOWN	CNR2	protein_coding	KNOWN	CNR2-001	2	OTTHUMG00000013892.1	OTTHUMT00000038949.1	NA	CCDS	CCDS245.1	24239852	1	2347	838	FALSE	t
8061	1	24393417	24393436	19	+	GGGGGCCGGGTGGGCAGGG		GGGGGCCGGGTGGGCAGGG	0.507492507	4	0.0526315789473684	0.157894736842105	0.0526315789473684	3	19	2	1	2	1	57	GGGHHGGGHGGGHHGGG	FALSE	-728.5	chr1	24382531	24392698	10168	-	ENSEMBL	ENSG00000142661.12	ENST00000374442.5	protein_coding	KNOWN	MYOM3	protein_coding	KNOWN	MYOM3-203	3	OTTHUMG00000002969.2	NA	NA	NA	NA	24392698	1	2371	845	FALSE	t
8059	1	24392290	24392311	21	-	CCCTGCCCTGACTCCCAGCCC	GGGCTGGGAGTCAGGGCAGGG	GGGCTGGGAGTCAGGGCAGGG	0.493006993	4	0.142857142857143	0.142857142857143	0.0952380952380952	3	21	2	5	2	1	61	GGGHHGGGHNNNHGGGHHGGG	FALSE	397.5	chr1	24382531	24392698	10168	-	ENSEMBL	ENSG00000142661.12	ENST00000374442.5	protein_coding	KNOWN	MYOM3	protein_coding	KNOWN	MYOM3-203	3	OTTHUMG00000002969.2	NA	NA	NA	NA	24392698	1	2371	845	FALSE	nt
8069	1	24409024	24409045	21	-	CCCCAGCTCCCTGCCCAGCCC	GGGCTGGGCAGGGAGCTGGGG	GGGCTGGGCAGGGAGCTGGGG	0.524475524	4	0.0952380952380952	0.142857142857143	0.0952380952380952	3	21	2	2	4	1	156	GGGHHGGGHHGGGHNNHGGG	FALSE	1587.5	chr1	24382586	24410622	28037	-	HAVANA	ENSG00000240284.1	ENST00000448831.1	processed_transcript	NOVEL	RP11-293P20.3	processed_transcript	KNOWN	RP11-293P20.3-001	2	OTTHUMG00000003035.1	OTTHUMT00000008401.1	NA	NA	NA	24410622	1	2374	847	FALSE	nt
8097	1	24467950	24467977	27	+	GGGTGGGAAATAGAGGGCCCATCTGGG		GGGTGGGAAATAGAGGGCCCATCTGGG	0.554445554	4	0.222222222222222	0.148148148148148	0.148148148148148	3	27	1	7	7	1	301	GGGHGGGHNNNNNHGGGHNNNNNHGGG	FALSE	1647.5	chr1	24446261	24469611	23351	-	HAVANA	ENSG00000142677.3	ENST00000270800.1	protein_coding	KNOWN	IL22RA1	protein_coding	KNOWN	IL22RA1-001	2	OTTHUMG00000003041.1	OTTHUMT00000008412.1	NA	CCDS	CCDS247.1	24469611	1	2377	849	FALSE	t
8140	1	24667316	24667341	25	+	GGGGCCTTGGGTTCAGGGAGTGGGG		GGGGCCTTGGGTTCAGGGAGTGGGG	0.558441558	4	0.08	0.12	0.2	3	25	4	4	3	1	123	GGGHNNHGGGHNNHGGGHNHGGG	FALSE	-1321.5	chr1	24668650	24669765	1116	+	HAVANA	ENSG00000158055.11	ENST00000461318.1	protein_coding	KNOWN	GRHL3	retained_intron	KNOWN	GRHL3-004	2	OTTHUMG00000003040.5	OTTHUMT00000009170.2	NA	NA	NA	24668650	1	2392	854	FALSE	nt
8141	1	24667349	24667377	28	+	GGGAAGGGAGAGATGGGTTTCGGTGGGG		GGGAAGGGAGAGATGGGTTTCGGTGGGG	0.560939061	4	0.178571428571429	0.0357142857142857	0.178571428571429	3	28	2	6	7	1	307	GGGHHGGGHNNNNHGGGHNNNNNHGGG	FALSE	-1287	chr1	24668650	24669765	1116	+	HAVANA	ENSG00000158055.11	ENST00000461318.1	protein_coding	KNOWN	GRHL3	retained_intron	KNOWN	GRHL3-004	2	OTTHUMG00000003040.5	OTTHUMT00000009170.2	NA	NA	NA	24668650	1	2392	854	FALSE	nt
8142	1	24669139	24669163	24	-	CCCCTCCCAGGCCCTTGGTGACCC	GGGTCACCAAGGGCCTGGGAGGGG	GGGTCACCAAGGGCCTGGGAGGGG	0.564935065	4	0.166666666666667	0.208333333333333	0.0833333333333333	3	24	7	3	1	1	45	GGGHNNNNNHGGGHNHGGGHGGG	FALSE	501	chr1	24668650	24669765	1116	+	HAVANA	ENSG00000158055.11	ENST00000461318.1	protein_coding	KNOWN	GRHL3	retained_intron	KNOWN	GRHL3-004	2	OTTHUMG00000003040.5	OTTHUMT00000009170.2	NA	NA	NA	24668650	1	2392	854	FALSE	t
8143	1	24669268	24669290	22	+	GGGGATCCAGGGCCTGGGTGGG		GGGGATCCAGGGCCTGGGTGGG	0.562937063	4	0.0909090909090909	0.181818181818182	0.136363636363636	3	22	5	3	1	1	31	GGGHNNNHGGGHNHGGGHGGG	FALSE	629	chr1	24668650	24669765	1116	+	HAVANA	ENSG00000158055.11	ENST00000461318.1	protein_coding	KNOWN	GRHL3	retained_intron	KNOWN	GRHL3-004	2	OTTHUMG00000003040.5	OTTHUMT00000009170.2	NA	NA	NA	24668650	1	2392	854	FALSE	nt
8190	1	24970554	24970580	26	-	CCCGCCCTCCACATCCCTCACCACCC	GGGTGGTGAGGGATGTGGAGGGCGGG	GGGTGGTGAGGGATGTGGAGGGCGGG	0.529470529	4	0.115384615384615	0.0384615384615385	0.153846153846154	3	26	6	7	1	1	42	GGGHNNNNHGGGHNNNNNHGGGHGGG	FALSE	973	chr1	24969594	24999758	30165	+	HAVANA	ENSG00000133226.10	ENST00000323848.8	protein_coding	KNOWN	SRRM1	protein_coding	KNOWN	SRRM1-001	2	OTTHUMG00000003320.2	OTTHUMT00000009292.1	NA	CCDS	CCDS255.1	24969594	1	2424	866	FALSE	t
8206	1	25070722	25070752	30	+	GGGGGGAAGAAATGGGTGTGGGCAGTGGGG		GGGGGGAAGAAATGGGTGTGGGCAGTGGGG	0.52047952	4	0.2	0.0333333333333333	0.133333333333333	3	30	7	3	4	1	192	GGGHNNNNNHGGGHNHGGGHNNHGGG	FALSE	-1111	chr1	25071848	25170815	98968	+	HAVANA	ENSG00000169504.9	ENST00000374379.4	protein_coding	KNOWN	CLIC4	protein_coding	KNOWN	CLIC4-001	2	OTTHUMG00000003327.3	OTTHUMT00000009332.1	NA	CCDS	CCDS256.1	25071848	1	2445	869	FALSE	nt
8267	1	25256475	25256502	27	+	GGGGCCCGGGCCTCAGGGCGCAGGGGG		GGGGCCCGGGCCTCAGGGCGCAGGGGG	0.72027972	4	0.0740740740740741	0.296296296296296	0.037037037037037	3	27	3	5	4	1	166	GGGHNHGGGHNNNHGGGHNNHGGG	FALSE	-1199.5	chr1	25229063	25255289	26227	-	HAVANA	ENSG00000020633.13	ENST00000496967.1	protein_coding	KNOWN	RUNX3	processed_transcript	KNOWN	RUNX3-004	2	OTTHUMG00000003316.1	OTTHUMT00000009287.1	NA	NA	NA	25255289	1	2450	872	FALSE	t
8282	1	25286380	25286402	22	-	CCCAGCCCTCCCTGTGGCTCCC	GGGAGCCACAGGGAGGGCTGGG	GGGAGCCACAGGGAGGGCTGGG	0.581418581	4	0.181818181818182	0.181818181818182	0.0454545454545455	3	22	7	1	2	1	92	GGGHNNNNNHGGGHGGGHHGGG	FALSE	-1445	chr1	25287836	25289588	1753	+	HAVANA	ENSG00000229162.1	ENST00000456316.1	processed_transcript	PUTATIVE	RP11-84D1.1	processed_transcript	PUTATIVE	RP11-84D1.1-001	2	OTTHUMG00000003322.1	OTTHUMT00000009317.1	NA	NA	NA	25287836	1	2454	873	FALSE	t
8360	1	25438525	25438552	27	+	GGGCACTGCGGGCAGGGCAGAACTGGG		GGGCACTGCGGGCAGGGCAGAACTGGG	0.491508492	4	0.185185185185185	0.222222222222222	0.0740740740740741	3	27	6	2	7	1	331	GGGHNNNNHGGGHHGGGHNNNNNHGGG	FALSE	1071.5	chr1	25370198	25439610	69413	-	HAVANA	ENSG00000233755.1	ENST00000424084.1	processed_transcript	PUTATIVE	RP4-799D16.1	processed_transcript	PUTATIVE	RP4-799D16.1-001	2	OTTHUMG00000003326.1	OTTHUMT00000009330.1	NA	NA	NA	25439610	1	2458	875	FALSE	t
8398	1	25617297	25617323	26	+	GGGAGGAGGGACCTGGGAGAAAAGGG		GGGAGGAGGGACCTGGGAGAAAAGGG	0.471528472	4	0.307692307692308	0.0769230769230769	0.0384615384615385	3	26	4	4	6	1	270	GGGHNNHGGGHNNHGGGHNNNNHGGG	FALSE	785	chr1	25605879	25618095	12217	-	ENSEMBL	ENSG00000255759.1	ENST00000537220.1	protein_coding	NOVEL	AL928711.2	protein_coding	NOVEL	AL928711.2-201	3	NA	NA	NA	NA	NA	25618095	1	2476	883	FALSE	t
8399	1	25621313	25621334	21	+	GGGTGGGAAGGAGGGATGGGG		GGGTGGGAAGGAGGGATGGGG	0.498001998	4	0.19047619047619	0	0.0952380952380952	3	21	1	5	2	1	54	GGGHGGGHNNNHGGGHHGGG	FALSE	-189.5	chr1	25620655	25621134	480	-	HAVANA	ENSG00000224183.1	ENST00000414693.1	pseudogene	KNOWN	SDHDP6	processed_pseudogene	KNOWN	SDHDP6-001	2	OTTHUMG00000003481.1	OTTHUMT00000009671.1	PGO:0000004	NA	NA	25621134	1	2479	885	FALSE	t
8413	1	25725011	25725032	21	-	CCCCATCCCTCCTTCCCACCC	GGGTGGGAAGGAGGGATGGGG	GGGTGGGAAGGAGGGATGGGG	0.496503497	4	0.19047619047619	0	0.0952380952380952	3	21	1	5	2	1	54	GGGHGGGHNNNHGGGHHGGG	FALSE	-181.5	chr1	25725203	25725771	569	+	ENSEMBL	ENSG00000238084.2	ENST00000541879.1	pseudogene	KNOWN	RP3-469D22.1	retrotransposed	KNOWN	RP3-469D22.1-201	3	OTTHUMG00000003482.2	NA	NA	NA	NA	25725203	1	2490	892	FALSE	t
8418	1	25748250	25748273	23	+	GGGATGTAGGGAGGGAGGAAGGG		GGGATGTAGGGAGGGAGGAAGGG	0.451048951	4	0.260869565217391	0	0.0869565217391304	3	23	5	1	5	1	225	GGGHNNNHGGGHGGGHNNNHGGG	FALSE	-984.5	chr1	25688859	25747277	58419	-	ENSEMBL	ENSG00000188672.10	ENST00000447203.2	protein_coding	KNOWN	RHCE	protein_coding	KNOWN	RHCE-205	3	OTTHUMG00000007650.3	NA	NA	NA	NA	25747277	1	2493	893	FALSE	t
8421	1	25757871	25757892	21	+	GGGCGGGCAGGGCGCGGCGGG		GGGCGGGCAGGGCGCGGCGGG	0.58041958	4	0.0476190476190476	0.238095238095238	0	3	21	1	2	6	1	247	GGGHGGGHHGGGHNNNNHGGG	FALSE	-1198.5	chr1	25688803	25756683	67881	-	HAVANA	ENSG00000188672.10	ENST00000349320.3	protein_coding	KNOWN	RHCE	protein_coding	PUTATIVE	RHCE-005	2	OTTHUMG00000007650.3	OTTHUMT00000101974.1	NA	NA	NA	25756683	1	2502	893	FALSE	t
8419	1	25756536	25756559	23	-	CCCGGTCCGGCCCGGCCCGGCCC	GGGCCGGGCCGGGCCGGACCGGG	GGGCCGGGCCGGGCCGGACCGGG	0.536963037	4	0.0434782608695652	0.347826086956522	0	3	23	2	2	7	1	303	GGGHHGGGHHGGGHNNNNNHGGG	FALSE	135.5	chr1	25688803	25756683	67881	-	HAVANA	ENSG00000188672.10	ENST00000349320.3	protein_coding	KNOWN	RHCE	protein_coding	PUTATIVE	RHCE-005	2	OTTHUMG00000007650.3	OTTHUMT00000101974.1	NA	NA	NA	25756683	1	2502	893	FALSE	nt
8440	1	25870298	25870317	19	+	GGGCCGGGCCGGGATCGGG		GGGCCGGGCCGGGATCGGG	0.642857143	4	0.0526315789473684	0.263157894736842	0.0526315789473684	3	19	2	2	3	1	107	GGGHHGGGHHGGGHNHGGG	FALSE	236.5	chr1	25870071	25895377	25307	+	HAVANA	ENSG00000157978.6	ENST00000374338.4	protein_coding	KNOWN	LDLRAP1	protein_coding	KNOWN	LDLRAP1-001	2	OTTHUMG00000007386.4	OTTHUMT00000019350.3	NA	CCDS	CCDS30639.1	25870071	1	2506	895	FALSE	nt
8441	1	25870395	25870419	24	-	CCCGGCGTGGCCCTTTCCCGGCCC	GGGCCGGGAAAGGGCCACGCCGGG	GGGCCGGGAAAGGGCCACGCCGGG	0.65034965	4	0.166666666666667	0.291666666666667	0	3	24	2	3	7	1	304	GGGHHGGGHNHGGGHNNNNNHGGG	FALSE	336	chr1	25870071	25895377	25307	+	HAVANA	ENSG00000157978.6	ENST00000374338.4	protein_coding	KNOWN	LDLRAP1	protein_coding	KNOWN	LDLRAP1-001	2	OTTHUMG00000007386.4	OTTHUMT00000019350.3	NA	CCDS	CCDS30639.1	25870071	1	2506	895	FALSE	t
8444	1	25871054	25871079	25	+	GGGGCGTCTGGGAGGCTGGGAGGGG		GGGGCGTCTGGGAGGCTGGGAGGGG	0.646853147	4	0.08	0.12	0.12	3	25	5	5	1	1	33	GGGHNNNHGGGHNNNHGGGHGGG	FALSE	995.5	chr1	25870071	25895377	25307	+	HAVANA	ENSG00000157978.6	ENST00000374338.4	protein_coding	KNOWN	LDLRAP1	protein_coding	KNOWN	LDLRAP1-001	2	OTTHUMG00000007386.4	OTTHUMT00000019350.3	NA	CCDS	CCDS30639.1	25870071	1	2506	895	FALSE	nt
8445	1	25871712	25871731	19	+	GGGAGGGAGGGTGGTGGGG		GGGAGGGAGGGTGGTGGGG	0.577422577	4	0.105263157894737	0	0.105263157894737	3	19	1	1	4	1	148	GGGHGGGHGGGHNNHGGG	FALSE	1650.5	chr1	25870071	25895377	25307	+	HAVANA	ENSG00000157978.6	ENST00000374338.4	protein_coding	KNOWN	LDLRAP1	protein_coding	KNOWN	LDLRAP1-001	2	OTTHUMG00000007386.4	OTTHUMT00000019350.3	NA	CCDS	CCDS30639.1	25870071	1	2506	895	FALSE	nt
8447	1	25876310	25876333	23	+	GGGGAGGGTGTGGGCATGAGGGG		GGGGAGGGTGTGGGCATGAGGGG	0.518481518	4	0.130434782608696	0.0434782608695652	0.130434782608696	3	23	1	3	5	1	199	GGGHGGGHNHGGGHNNNHGGG	FALSE	-130.5	chr1	25876452	25881448	4997	+	HAVANA	ENSG00000157978.6	ENST00000485476.1	protein_coding	KNOWN	LDLRAP1	processed_transcript	KNOWN	LDLRAP1-006	2	OTTHUMG00000007386.4	OTTHUMT00000101971.1	NA	NA	NA	25876452	1	2507	895	FALSE	nt
8460	1	25887983	25888004	21	+	GGGGGAGGGCAGGGAGCGGGG		GGGGGAGGGCAGGGAGCGGGG	0.515984016	4	0.142857142857143	0.0952380952380952	0	3	21	1	2	3	1	100	GGGHGGGHHGGGHNHGGG	FALSE	-1313.5	chr1	25889307	25893491	4185	+	HAVANA	ENSG00000157978.6	ENST00000484476.1	protein_coding	KNOWN	LDLRAP1	processed_transcript	KNOWN	LDLRAP1-004	2	OTTHUMG00000007386.4	OTTHUMT00000089939.2	NA	NA	NA	25889307	1	2510	895	FALSE	nt
8461	1	25890020	25890047	27	+	GGGCCGGGCTCTGCTGGGAGGCCTGGG		GGGCCGGGCTCTGCTGGGAGGCCTGGG	0.54045954	4	0.037037037037037	0.259259259259259	0.148148148148148	3	27	2	7	6	1	259	GGGHHGGGHNNNNNHGGGHNNNNHGGG	FALSE	726.5	chr1	25889307	25893491	4185	+	HAVANA	ENSG00000157978.6	ENST00000484476.1	protein_coding	KNOWN	LDLRAP1	processed_transcript	KNOWN	LDLRAP1-004	2	OTTHUMG00000007386.4	OTTHUMT00000089939.2	NA	NA	NA	25889307	1	2510	895	FALSE	nt
8500	1	26099765	26099782	17	+	GGGTGGGTGGGTGTGGG		GGGTGGGTGGGTGTGGG	0.516983017	4	0	0	0.235294117647059	3	17	1	1	3	1	99	GGGHGGGHGGGHNHGGG	FALSE	1213.5	chr1	26098560	26109191	10632	+	HAVANA	ENSG00000117643.9	ENST00000496532.1	protein_coding	KNOWN	MAN1C1	processed_transcript	KNOWN	MAN1C1-004	2	OTTHUMG00000004417.3	OTTHUMT00000012831.1	NA	NA	NA	26098560	1	2519	899	FALSE	nt
8511	1	26125214	26125232	18	+	GGGCAAGGGTTGGGTGGG		GGGCAAGGGTTGGGTGGG	0.551448551	4	0.111111111111111	0.0555555555555556	0.166666666666667	3	18	3	2	1	1	16	GGGHNHGGGHHGGGHGGG	FALSE	-1444	chr1	26126667	26144713	18047	+	HAVANA	ENSG00000162430.12	ENST00000361547.2	protein_coding	KNOWN	SEPN1	protein_coding	KNOWN	SEPN1-001	2	OTTHUMG00000007375.2	OTTHUMT00000019314.1	NA	seleno	CCDS41282.1	26126667	1	2522	900	FALSE	nt
8513	1	26126723	26126751	28	+	GGGCCGGGCCCGGCCGGGCCAACGCGGG		GGGCCGGGCCCGGCCGGGCCAACGCGGG	0.663836164	4	0.0714285714285714	0.392857142857143	0	3	28	2	7	7	1	308	GGGHHGGGHNNNNNHGGGHNNNNNHGGG	FALSE	70	chr1	26126667	26144713	18047	+	HAVANA	ENSG00000162430.12	ENST00000361547.2	protein_coding	KNOWN	SEPN1	protein_coding	KNOWN	SEPN1-001	2	OTTHUMG00000007375.2	OTTHUMT00000019314.1	NA	seleno	CCDS41282.1	26126667	1	2522	900	FALSE	nt
8514	1	26126923	26126946	23	+	GGGGCGGGAGCGCGGGAGCGGGG		GGGGCGGGAGCGCGGGAGCGGGG	0.665834166	4	0.0869565217391304	0.173913043478261	0	3	23	1	5	3	1	103	GGGHGGGHNNNHGGGHNHGGG	FALSE	267.5	chr1	26126667	26144713	18047	+	HAVANA	ENSG00000162430.12	ENST00000361547.2	protein_coding	KNOWN	SEPN1	protein_coding	KNOWN	SEPN1-001	2	OTTHUMG00000007375.2	OTTHUMT00000019314.1	NA	seleno	CCDS41282.1	26126667	1	2522	900	FALSE	nt
8526	1	26144619	26144639	20	+	GGGTGGGAGAGGGCCCCGGG		GGGTGGGAGAGGGCCCCGGG	0.517482517	4	0.1	0.2	0.05	3	20	1	3	4	1	150	GGGHGGGHNHGGGHNNHGGG	FALSE	-502	chr1	26145131	26156005	10875	+	HAVANA	ENSG00000117640.13	ENST00000424294.1	protein_coding	KNOWN	FAM54B	protein_coding	KNOWN	FAM54B-007	2	OTTHUMG00000007377.4	OTTHUMT00000019325.1	NA	alternative_5_UTR	NA	26145131	1	2525	901	FALSE	nt
8531	1	26149885	26149904	19	-	CCCCTTCCCTGACCCTCCC	GGGAGGGTCAGGGAAGGGG	GGGAGGGTCAGGGAAGGGG	0.507992008	4	0.210526315789474	0.0526315789473684	0.0526315789473684	3	19	1	3	2	1	52	GGGHGGGHNHGGGHHGGG	FALSE	1880.5	chr1	26148014	26159427	11414	+	HAVANA	ENSG00000117640.13	ENST00000466284.1	protein_coding	KNOWN	FAM54B	protein_coding	KNOWN	FAM54B-005	2	OTTHUMG00000007377.4	OTTHUMT00000019323.2	NA	CCDS	CCDS44089.1	26148014	1	2546	905	FALSE	t
8543	1	26202070	26202093	23	+	GGGGGAGGGCGGGCGGCCTCGGG		GGGGGAGGGCGGGCGGCCTCGGG	0.649350649	4	0.0434782608695652	0.217391304347826	0.0434782608695652	3	23	1	1	7	1	295	GGGHGGGHGGGHNNNNNHGGG	FALSE	-1905.5	chr1	26203987	26204096	110	+	ENSEMBL	ENSG00000207302.1	ENST00000384572.1	misc_RNA	NOVEL	Y_RNA.602	misc_RNA	NOVEL	Y_RNA.602-201	3	NA	NA	NA	NA	NA	26203987	1	2553	909	FALSE	nt
8546	1	26202580	26202599	19	-	CCCACCCGAAACCCGCCCC	GGGGCGGGTTTCGGGTGGG	GGGGCGGGTTTCGGGTGGG	0.606893107	4	0	0.105263157894737	0.210526315789474	3	19	1	4	1	1	4	GGGHGGGHNNHGGGHGGG	FALSE	-1397.5	chr1	26203987	26204096	110	+	ENSEMBL	ENSG00000207302.1	ENST00000384572.1	misc_RNA	NOVEL	Y_RNA.602	misc_RNA	NOVEL	Y_RNA.602-201	3	NA	NA	NA	NA	NA	26203987	1	2553	909	FALSE	t
8548	1	26212737	26212756	19	+	GGGAGGGAAGGGCAGAGGG		GGGAGGGAAGGGCAGAGGG	0.503496503	4	0.263157894736842	0.0526315789473684	0	3	19	1	2	4	1	149	GGGHGGGHHGGGHNNHGGG	FALSE	-1104.5	chr1	26213851	26214101	251	+	HAVANA	ENSG00000229786.1	ENST00000440710.1	pseudogene	KNOWN	RP1-125I3.7	processed_pseudogene	KNOWN	RP1-125I3.7-001	1	OTTHUMG00000156992.1	OTTHUMT00000347001.1	PGO:0000004	pseudo_consens	NA	26213851	1	2554	910	FALSE	nt
8549	1	26216763	26216787	24	-	CCCAGCCCTCTTCCCTGATTGCCC	GGGCAATCAGGGAAGAGGGCTGGG	GGGCAATCAGGGAAGAGGGCTGGG	0.504495504	4	0.25	0.125	0.0833333333333333	3	24	6	4	2	1	88	GGGHNNNNHGGGHNNHGGGHHGGG	FALSE	1314	chr1	26215461	26215600	140	+	HAVANA	ENSG00000223624.1	ENST00000453780.1	pseudogene	KNOWN	RP1-125I3.4	processed_pseudogene	KNOWN	RP1-125I3.4-001	1	OTTHUMG00000007388.2	OTTHUMT00000019354.2	PGO:0000004	pseudo_consens	NA	26215461	1	2555	911	FALSE	t
8564	1	26324343	26324363	20	+	GGGAGGGTCAAGGGAGCGGG		GGGAGGGTCAAGGGAGCGGG	0.512487512	4	0.2	0.1	0.05	3	20	1	4	3	1	102	GGGHGGGHNNHGGGHNHGGG	FALSE	171	chr1	26310447	26324524	14078	-	HAVANA	ENSG00000158006.8	ENST00000439092.1	protein_coding	KNOWN	PAFAH2	protein_coding	KNOWN	PAFAH2-005	2	OTTHUMG00000007437.2	OTTHUMT00000019548.1	NA	cds_end_NF	NA	26324524	1	2566	914	FALSE	t
8567	1	26331822	26331842	20	+	GGGAAGGGATGGGAACTGGG		GGGAAGGGATGGGAACTGGG	0.5004995	4	0.25	0.05	0.1	3	20	2	2	4	1	156	GGGHHGGGHHGGGHNNHGGG	FALSE	-665	chr1	26332497	26332621	125	+	ENSEMBL	ENSG00000252190.1	ENST00000516381.1	snoRNA	NOVEL	SCARNA17.3	snoRNA	NOVEL	SCARNA17.3-201	3	NA	NA	NA	NA	NA	26332497	1	2572	915	FALSE	nt
8571	1	26349793	26349822	29	-	CCCCCAGCCCGGGGTAGCCCTGCTAGCCC	GGGCTAGCAGGGCTACCCCGGGCTGGGGG	GGGCTAGCAGGGCTACCCCGGGCTGGGGG	0.564935065	4	0.103448275862069	0.275862068965517	0.103448275862069	3	29	6	7	2	1	91	GGGHNNNNHGGGHNNNNNHGGGHHGGG	FALSE	1536.5	chr1	26348271	26362955	14685	+	HAVANA	ENSG00000158008.5	ENST00000374280.3	protein_coding	KNOWN	EXTL1	protein_coding	KNOWN	EXTL1-001	2	OTTHUMG00000007509.1	OTTHUMT00000019749.1	NA	CCDS	CCDS271.1	26348271	1	2575	917	FALSE	t
8590	1	26393426	26393454	28	-	CCCACTGCCTCCCTGACACCCTCCTCCC	GGGAGGAGGGTGTCAGGGAGGCAGTGGG	GGGAGGAGGGTGTCAGGGAGGCAGTGGG	0.557442557	4	0.178571428571429	0.0714285714285714	0.107142857142857	3	28	4	5	7	1	320	GGGHNNHGGGHNNNHGGGHNNNNNHGGG	FALSE	684	chr1	26377795	26394124	16330	-	HAVANA	ENSG00000158022.6	ENST00000374272.3	protein_coding	KNOWN	TRIM63	protein_coding	KNOWN	TRIM63-001	2	OTTHUMG00000007510.1	OTTHUMT00000019750.1	NA	CCDS	CCDS273.1	26394124	1	2582	919	FALSE	nt
8597	1	26437922	26437943	21	+	GGGGGCGGGTAGAGGGAGGGG		GGGGGCGGGTAGAGGGAGGGG	0.674825175	4	0.142857142857143	0.0476190476190476	0.0476190476190476	3	21	1	4	1	1	4	GGGHGGGHNNHGGGHGGG	FALSE	268.5	chr1	26437664	26448615	10952	+	HAVANA	ENSG00000175087.5	ENST00000444713.1	protein_coding	KNOWN	PDIK1L	protein_coding	KNOWN	PDIK1L-003	2	OTTHUMG00000007511.1	OTTHUMT00000019754.1	NA	cds_end_NF	NA	26437664	1	2584	920	FALSE	nt
8602	1	26487280	26487298	18	+	GGGGGCGGGAAGGGTGGG		GGGGGCGGGAAGGGTGGG	0.57992008	4	0.111111111111111	0.0555555555555556	0.0555555555555556	3	18	1	2	1	1	2	GGGHGGGHHGGGHGGG	FALSE	1778	chr1	26485511	26489119	3609	+	HAVANA	ENSG00000197245.4	ENST00000374268.3	protein_coding	KNOWN	GRRP1	protein_coding	KNOWN	GRRP1-001	2	OTTHUMG00000007537.1	OTTHUMT00000019841.1	NA	CCDS	CCDS41285.1	26485511	1	2587	921	FALSE	nt
8608	1	26503934	26503955	21	-	CCCAGGACCCAGCCCGGCCCC	GGGGCCGGGCTGGGTCCTGGG	GGGGCCGGGCTGGGTCCTGGG	0.537962038	4	0	0.238095238095238	0.142857142857143	3	21	2	2	4	1	156	GGGHHGGGHHGGGHNNHGGG	FALSE	50.5	chr1	26503894	26516377	12484	+	HAVANA	ENSG00000142675.11	ENST00000361530.6	protein_coding	KNOWN	CNKSR1	protein_coding	KNOWN	CNKSR1-001	2	OTTHUMG00000007541.4	OTTHUMT00000019856.2	NA	CCDS	CCDS276.1	26503894	1	2595	924	FALSE	t
8618	1	26515950	26515975	25	-	CCCCCCACTCCCTGCCCTCTGACCC	GGGTCAGAGGGCAGGGAGTGGGGGG	GGGTCAGAGGGCAGGGAGTGGGGGG	0.605394605	4	0.16	0.08	0.08	3	25	5	2	3	1	128	GGGHNNNHGGGHHGGGHNHGGG	FALSE	-1089.5	chr1	26517052	26528094	11043	+	HAVANA	ENSG00000188782.3	ENST00000338855.2	protein_coding	KNOWN	CATSPER4	protein_coding	PUTATIVE	CATSPER4-002	2	OTTHUMG00000003383.3	OTTHUMT00000381673.1	NA	cds_end_NF	NA	26517052	1	2607	925	FALSE	t
8626	1	26551305	26551326	21	+	GGGTGTGGGCGGGCGCTGGGG		GGGTGTGGGCGGGCGCTGGGG	0.523476523	4	0	0.142857142857143	0.142857142857143	3	21	3	1	4	1	162	GGGHNHGGGHGGGHNNHGGG	FALSE	-495.5	chr1	26551811	26556331	4521	+	HAVANA	ENSG00000236155.1	ENST00000451482.1	pseudogene	KNOWN	RP11-231P20.2	processed_transcript	KNOWN	RP11-231P20.2-002	2	OTTHUMG00000003384.2	OTTHUMT00000009505.1	NA	NA	NA	26551811	1	2612	926	FALSE	nt
8630	1	26606755	26606779	24	-	CCCTAGCGCCCGGGACCCACCCCC	GGGGGTGGGTCCCGGGCGCTAGGG	GGGGGTGGGTCCCGGGCGCTAGGG	0.623376623	4	0.0416666666666667	0.208333333333333	0.125	3	24	1	4	5	1	200	GGGHGGGHNNHGGGHNNNHGGG	FALSE	1100	chr1	26605667	26608007	2341	+	HAVANA	ENSG00000142669.8	ENST00000270792.5	protein_coding	KNOWN	SH3BGRL3	protein_coding	KNOWN	SH3BGRL3-001	2	OTTHUMG00000003381.1	OTTHUMT00000009498.1	NA	CCDS	CCDS278.1	26605667	1	2621	931	FALSE	t
8631	1	26606831	26606854	23	-	CCCGGACCCGGTCCCGAGGCCCC	GGGGCCTCGGGACCGGGTCCGGG	GGGGCCTCGGGACCGGGTCCGGG	0.62037962	4	0.0434782608695652	0.304347826086957	0.0869565217391304	3	23	4	3	3	1	122	GGGHNNHGGGHNHGGGHNHGGG	FALSE	1175.5	chr1	26605667	26608007	2341	+	HAVANA	ENSG00000142669.8	ENST00000270792.5	protein_coding	KNOWN	SH3BGRL3	protein_coding	KNOWN	SH3BGRL3-001	2	OTTHUMG00000003381.1	OTTHUMT00000009498.1	NA	CCDS	CCDS278.1	26605667	1	2621	931	FALSE	t
8634	1	26607231	26607253	22	-	CCCCTACCCACCCTCTGTCCCC	GGGGACAGAGGGTGGGTAGGGG	GGGGACAGAGGGTGGGTAGGGG	0.623876124	4	0.181818181818182	0.0454545454545455	0.0909090909090909	3	22	5	1	2	1	78	GGGHNNNHGGGHGGGHHGGG	FALSE	1575	chr1	26605667	26608007	2341	+	HAVANA	ENSG00000142669.8	ENST00000270792.5	protein_coding	KNOWN	SH3BGRL3	protein_coding	KNOWN	SH3BGRL3-001	2	OTTHUMG00000003381.1	OTTHUMT00000009498.1	NA	CCDS	CCDS278.1	26605667	1	2621	931	FALSE	t
8636	1	26607950	26607978	28	-	CCCCGCAGTCCCTCTCCCAGGAGGACCC	GGGTCCTCCTGGGAGAGGGACTGCGGGG	GGGTCCTCCTGGGAGAGGGACTGCGGGG	0.595904096	4	0.107142857142857	0.214285714285714	0.142857142857143	3	28	7	3	5	1	241	GGGHNNNNNHGGGHNHGGGHNNNHGGG	FALSE	1351	chr1	26606613	26607941	1329	+	HAVANA	ENSG00000142669.8	ENST00000319041.6	protein_coding	KNOWN	SH3BGRL3	protein_coding	KNOWN	SH3BGRL3-002	2	OTTHUMG00000003381.1	OTTHUMT00000009499.1	NA	NA	NA	26606613	1	2622	931	FALSE	t
8650	1	26635305	26635326	21	-	CCCCATCCCTTCTTCCCACCC	GGGTGGGAAGAAGGGATGGGG	GGGTGGGAAGAAGGGATGGGG	0.482017982	4	0.238095238095238	0	0.0952380952380952	3	21	1	5	2	1	54	GGGHGGGHNNNHGGGHHGGG	FALSE	-1835.5	chr1	26620683	26633480	12798	-	HAVANA	ENSG00000158062.13	ENST00000450041.1	protein_coding	KNOWN	UBXN11	protein_coding	KNOWN	UBXN11-009	2	OTTHUMG00000003382.10	OTTHUMT00000009697.1	NA	cds_end_NF	NA	26633480	1	2635	932	FALSE	nt
8660	1	26650894	26650917	23	-	CCCAAGCCCTCCCTCCTGTCCCC	GGGGACAGGAGGGAGGGCTTGGG	GGGGACAGGAGGGAGGGCTTGGG	0.490509491	4	0.173913043478261	0.0869565217391304	0.0869565217391304	3	23	6	1	3	1	134	GGGHNNNNHGGGHGGGHNHGGG	FALSE	566.5	chr1	26648368	26651472	3105	-	HAVANA	ENSG00000176092.8	ENST00000374211.1	protein_coding	KNOWN	AIM1L	processed_transcript	KNOWN	AIM1L-002	2	OTTHUMG00000003490.7	OTTHUMT00000009790.2	NA	NA	NA	26651472	1	2641	935	FALSE	nt
8661	1	26654959	26654988	29	+	GGGTTCCCAGGGCGGAGAGGGAGGCTGGG		GGGTTCCCAGGGCGGAGAGGGAGGCTGGG	0.518981019	4	0.137931034482759	0.172413793103448	0.103448275862069	3	29	6	6	5	1	237	GGGHNNNNHGGGHNNNNHGGGHNNNHGGG	FALSE	1795.5	chr1	26653178	26653530	353	+	HAVANA	ENSG00000225854.1	ENST00000434718.1	pseudogene	KNOWN	RP11-569G9.7	processed_pseudogene	KNOWN	RP11-569G9.7-001	1	OTTHUMG00000156993.1	OTTHUMT00000347002.1	PGO:0000004	pseudo_consens	NA	26653178	1	2643	936	FALSE	nt
8667	1	26664353	26664383	30	-	CCCAGTGAGCCCATCAGGTCCCATCCCCCC	GGGGGGATGGGACCTGATGGGCTCACTGGG	GGGGGGATGGGACCTGATGGGCTCACTGGG	0.574925075	4	0.133333333333333	0.166666666666667	0.166666666666667	3	30	2	7	6	1	259	GGGHHGGGHNNNNNHGGGHNNNNHGGG	FALSE	-1494	chr1	26655100	26662874	7775	-	HAVANA	ENSG00000176092.8	ENST00000520372.1	protein_coding	KNOWN	AIM1L	retained_intron	KNOWN	AIM1L-009	2	OTTHUMG00000003490.7	OTTHUMT00000381701.1	NA	NA	NA	26662874	1	2644	937	FALSE	nt
8672	1	26681697	26681717	20	+	GGGGCTGAGGGCTGGGTGGG		GGGGCTGAGGGCTGGGTGGG	0.57992008	4	0.05	0.1	0.15	3	20	4	2	1	1	23	GGGHNNHGGGHHGGGHGGG	FALSE	-1120	chr1	26669245	26680587	11343	-	HAVANA	ENSG00000176092.8	ENST00000374207.4	protein_coding	KNOWN	AIM1L	nonsense_mediated_decay	KNOWN	AIM1L-005	2	OTTHUMG00000003490.7	OTTHUMT00000096878.2	NA	NA	NA	26680587	1	2651	937	FALSE	t
8688	1	26736232	26736253	21	-	CCCACCAGCCCACCCAGTCCC	GGGACTGGGTGGGCTGGTGGG	GGGACTGGGTGGGCTGGTGGG	0.547952048	4	0.0476190476190476	0.0952380952380952	0.19047619047619	3	21	3	1	5	1	211	GGGHNHGGGHGGGHNNNHGGG	FALSE	-1026.5	chr1	26737269	26756213	18945	+	HAVANA	ENSG00000131914.6	ENST00000326279.6	protein_coding	KNOWN	LIN28A	protein_coding	KNOWN	LIN28A-001	2	OTTHUMG00000003550.2	OTTHUMT00000009891.2	NA	CCDS	CCDS280.1	26737269	1	2661	939	FALSE	t
8754	1	27114494	27114517	23	+	GGGGAGGTCGGGACGGGCAGGGG		GGGGAGGTCGGGACGGGCAGGGG	0.575924076	4	0.130434782608696	0.130434782608696	0.0434782608695652	3	23	5	2	2	1	79	GGGHNNNHGGGHHGGGHHGGG	FALSE	542.5	chr1	27113963	27120741	6779	+	HAVANA	ENSG00000060642.6	ENST00000430292.1	protein_coding	KNOWN	PIGV	protein_coding	KNOWN	PIGV-003	2	OTTHUMG00000004005.4	OTTHUMT00000011442.2	NA	cds_end_NF	NA	27113963	1	2726	954	FALSE	nt
8771	1	27153233	27153261	28	-	CCCGGTCCCGGAGTGGCCCGGCCGGCCC	GGGCCGGCCGGGCCACTCCGGGACCGGG	GGGCCGGCCGGGCCACTCCGGGACCGGG	0.648351648	4	0.0714285714285714	0.392857142857143	0.0357142857142857	3	28	6	7	3	1	140	GGGHNNNNHGGGHNNNNNHGGGHNHGGG	FALSE	46	chr1	27153201	27182207	29007	+	HAVANA	ENSG00000204160.5	ENST00000374142.3	protein_coding	KNOWN	ZDHHC18	protein_coding	KNOWN	ZDHHC18-001	2	OTTHUMG00000004092.2	OTTHUMT00000011706.2	NA	CCDS	CCDS30650.1	27153201	1	2734	956	FALSE	t
8775	1	27153861	27153881	20	-	CCCTCCACCCTCCCAGCCCC	GGGGCTGGGAGGGTGGAGGG	GGGGCTGGGAGGGTGGAGGG	0.653846154	4	0.1	0.05	0.1	3	20	2	1	4	1	155	GGGHHGGGHGGGHNNHGGG	FALSE	670	chr1	27153201	27182207	29007	+	HAVANA	ENSG00000204160.5	ENST00000374142.3	protein_coding	KNOWN	ZDHHC18	protein_coding	KNOWN	ZDHHC18-001	2	OTTHUMG00000004092.2	OTTHUMT00000011706.2	NA	CCDS	CCDS30650.1	27153201	1	2734	956	FALSE	t
8776	1	27154338	27154364	26	-	CCCTCAGATCCCGCCCGCCTCCACCC	GGGTGGAGGCGGGCGGGATCTGAGGG	GGGTGGAGGCGGGCGGGATCTGAGGG	0.591408591	4	0.115384615384615	0.115384615384615	0.115384615384615	3	26	7	1	6	1	288	GGGHNNNNNHGGGHGGGHNNNNHGGG	FALSE	1150	chr1	27153201	27182207	29007	+	HAVANA	ENSG00000204160.5	ENST00000374142.3	protein_coding	KNOWN	ZDHHC18	protein_coding	KNOWN	ZDHHC18-001	2	OTTHUMG00000004092.2	OTTHUMT00000011706.2	NA	CCDS	CCDS30650.1	27153201	1	2734	956	FALSE	t
8777	1	27154688	27154703	15	-	CCCACCCACCCACCC	GGGTGGGTGGGTGGG	GGGTGGGTGGGTGGG	0.551948052	4	0	0	0.2	3	15	1	1	1	1	1	GGGHGGGHGGGHGGG	FALSE	1494.5	chr1	27153201	27182207	29007	+	HAVANA	ENSG00000204160.5	ENST00000374142.3	protein_coding	KNOWN	ZDHHC18	protein_coding	KNOWN	ZDHHC18-001	2	OTTHUMG00000004092.2	OTTHUMT00000011706.2	NA	CCDS	CCDS30650.1	27153201	1	2734	956	FALSE	t
8780	1	27160057	27160087	30	-	CCCTGTGCTCCCAGGCAGCCCAGGTGGCCC	GGGCCACCTGGGCTGCCTGGGAGCACAGGG	GGGCCACCTGGGCTGCCTGGGAGCACAGGG	0.527472527	4	0.133333333333333	0.3	0.1	3	30	6	6	6	1	286	GGGHNNNNHGGGHNNNNHGGGHNNNNHGGG	FALSE	1577	chr1	27158495	27180454	21960	+	HAVANA	ENSG00000204160.5	ENST00000374141.2	protein_coding	KNOWN	ZDHHC18	protein_coding	PUTATIVE	ZDHHC18-005	2	OTTHUMG00000004092.2	OTTHUMT00000381797.1	NA	mRNA_end_NF	NA	27158495	1	2735	956	FALSE	t
8782	1	27160370	27160385	15	+	GGGAGGGAGGGAGGG		GGGAGGGAGGGAGGG	0.518481518	4	0.2	0	0	3	15	1	1	1	1	1	GGGHGGGHGGGHGGG	FALSE	1882.5	chr1	27158495	27180454	21960	+	HAVANA	ENSG00000204160.5	ENST00000374141.2	protein_coding	KNOWN	ZDHHC18	protein_coding	PUTATIVE	ZDHHC18-005	2	OTTHUMG00000004092.2	OTTHUMT00000381797.1	NA	mRNA_end_NF	NA	27158495	1	2735	956	FALSE	nt
8794	1	27191141	27191159	18	+	GGGACCGGGAGGGTCGGG		GGGACCGGGAGGGTCGGG	0.638861139	4	0.111111111111111	0.166666666666667	0.0555555555555556	3	18	3	1	2	1	64	GGGHNHGGGHGGGHHGGG	FALSE	1517	chr1	27189633	27190947	1315	+	HAVANA	ENSG00000175793.9	ENST00000339276.4	protein_coding	KNOWN	SFN	protein_coding	KNOWN	SFN-001	2	OTTHUMG00000004093.1	OTTHUMT00000011709.1	NA	CCDS	CCDS288.1	27189633	1	2738	957	FALSE	nt
8795	1	27191501	27191521	20	+	GGGTGGGAAGGGCCGCTGGG		GGGTGGGAAGGGCCGCTGGG	0.623376623	4	0.1	0.15	0.1	3	20	1	2	5	1	198	GGGHGGGHHGGGHNNNHGGG	FALSE	1878	chr1	27189633	27190947	1315	+	HAVANA	ENSG00000175793.9	ENST00000339276.4	protein_coding	KNOWN	SFN	protein_coding	KNOWN	SFN-001	2	OTTHUMG00000004093.1	OTTHUMT00000011709.1	NA	CCDS	CCDS288.1	27189633	1	2738	957	FALSE	nt
8799	1	27228904	27228931	27	-	CCCACTTCCTCCCACCCAGTTCTGCCC	GGGCAGAACTGGGTGGGAGGAAGTGGG	GGGCAGAACTGGGTGGGAGGAAGTGGG	0.437562438	4	0.222222222222222	0.0740740740740741	0.111111111111111	3	27	7	1	7	1	337	GGGHNNNNNHGGGHGGGHNNNNNHGGG	FALSE	-1960.5	chr1	27216980	27226957	9978	-	HAVANA	ENSG00000198746.7	ENST00000361720.5	protein_coding	KNOWN	GPATCH3	protein_coding	KNOWN	GPATCH3-001	2	OTTHUMG00000004229.2	OTTHUMT00000012181.1	NA	CCDS	CCDS290.1	27226957	1	2750	963	FALSE	nt
8809	1	27286107	27286123	16	-	CCCGGCCCGCCCTCCC	GGGAGGGCGGGCCGGG	GGGAGGGCGGGCCGGG	0.618381618	4	0.0625	0.1875	0	3	16	1	1	2	1	50	GGGHGGGHGGGHHGGG	FALSE	761	chr1	27276056	27286876	10821	-	ENSEMBL	ENSG00000175707.6	ENST00000374109.2	protein_coding	KNOWN	C1orf172	protein_coding	KNOWN	C1orf172-201	3	OTTHUMG00000004272.1	NA	NA	NA	NA	27286876	1	2757	966	FALSE	nt
8810	1	27286516	27286536	20	-	CCCAGCCTCCCTCCCGTCCC	GGGACGGGAGGGAGGCTGGG	GGGACGGGAGGGAGGCTGGG	0.622877123	4	0.15	0.1	0.05	3	20	2	1	5	1	204	GGGHHGGGHGGGHNNNHGGG	FALSE	350	chr1	27276056	27286876	10821	-	ENSEMBL	ENSG00000175707.6	ENST00000374109.2	protein_coding	KNOWN	C1orf172	protein_coding	KNOWN	C1orf172-201	3	OTTHUMG00000004272.1	NA	NA	NA	NA	27286876	1	2757	966	FALSE	nt
8811	1	27286691	27286714	23	-	CCCCAGCCCGGCCCGCGCACCCC	GGGGTGCGCGGGCCGGGCTGGGG	GGGGTGCGCGGGCCGGGCTGGGG	0.622877123	4	0	0.217391304347826	0.0869565217391304	3	23	5	2	2	1	79	GGGHNNNHGGGHHGGGHHGGG	FALSE	173.5	chr1	27276056	27286876	10821	-	ENSEMBL	ENSG00000175707.6	ENST00000374109.2	protein_coding	KNOWN	C1orf172	protein_coding	KNOWN	C1orf172-201	3	OTTHUMG00000004272.1	NA	NA	NA	NA	27286876	1	2757	966	FALSE	nt
8857	1	27427394	27427421	27	-	CCCTGGGGCCCTGCCCTCACGTTCCCC	GGGGAACGTGAGGGCAGGGCCCCAGGG	GGGGAACGTGAGGGCAGGGCCCCAGGG	0.638861139	4	0.185185185185185	0.222222222222222	0.037037037037037	3	27	7	2	5	1	240	GGGHNNNNNHGGGHHGGGHNNNHGGG	FALSE	-1234.5	chr1	27425307	27426173	867	-	HAVANA	ENSG00000090020.5	ENST00000490329.1	protein_coding	KNOWN	SLC9A1	processed_transcript	KNOWN	SLC9A1-006	2	OTTHUMG00000004271.2	OTTHUMT00000096876.1	NA	NA	NA	27426173	1	2766	973	FALSE	nt
8880	1	27560871	27560891	20	-	CCCAGCTTTCCCGCCCGCCC	GGGCGGGCGGGAAAGCTGGG	GGGCGGGCGGGAAAGCTGGG	0.63036963	4	0.15	0.15	0.05	3	20	1	1	6	1	246	GGGHGGGHGGGHNNNNHGGG	FALSE	-38	chr1	27555597	27560843	5247	-	HAVANA	ENSG00000224311.1	ENST00000425205.1	processed_transcript	NOVEL	RP11-40H20.4	processed_transcript	KNOWN	RP11-40H20.4-001	2	OTTHUMG00000004413.2	OTTHUMT00000012820.2	NA	NA	NA	27560843	1	2777	978	FALSE	nt
8895	1	27633997	27634023	26	-	CCCCCTCTCTCCCTCCCTGCTTCCCC	GGGGAAGCAGGGAGGGAGAGAGGGGG	GGGGAAGCAGGGAGGGAGAGAGGGGG	0.580919081	4	0.269230769230769	0.0384615384615385	0	3	26	5	1	5	1	225	GGGHNNNHGGGHGGGHNNNHGGG	FALSE	268	chr1	27633257	27634278	1022	-	HAVANA	ENSG00000240397.1	ENST00000474826.1	processed_transcript	NOVEL	RP11-4K3__A.2	processed_transcript	KNOWN	RP11-4K3__A.2-001	2	OTTHUMG00000004408.1	OTTHUMT00000012807.1	NA	NA	NA	27634278	1	2783	982	FALSE	nt
8899	1	27642847	27642868	21	+	GGGTGGAGGGTGGGAGGAGGG		GGGTGGAGGGTGGGAGGAGGG	0.487512488	4	0.142857142857143	0	0.0952380952380952	3	21	4	1	4	1	169	GGGHNNHGGGHGGGHNNHGGG	FALSE	-1496.5	chr1	27641249	27641361	113	-	ENSEMBL	ENSG00000241856.1	ENST00000468871.1	scRNA_pseudogene	NOVEL	AL663123.1	scRNA_pseudogene	NOVEL	AL663123.1-201	3	NA	NA	NA	NA	NA	27641361	1	2785	984	FALSE	t
8907	1	27661784	27661812	28	+	GGGGTCTGTGGGTGCTCAGGGCTGCGGG		GGGGTCTGTGGGTGCTCAGGGCTGCGGG	0.587912088	4	0.0357142857142857	0.178571428571429	0.214285714285714	3	28	5	6	4	1	181	GGGHNNNHGGGHNNNNHGGGHNNHGGG	FALSE	1844	chr1	27659954	27662890	2937	+	HAVANA	ENSG00000186501.8	ENST00000470223.1	protein_coding	KNOWN	TMEM222	retained_intron	KNOWN	TMEM222-003	2	OTTHUMG00000004410.4	OTTHUMT00000012811.1	NA	NA	NA	27659954	1	2791	988	FALSE	nt
8913	1	27676433	27676454	21	-	CCCTGACTCCCACCCACTCCC	GGGAGTGGGTGGGAGTCAGGG	GGGAGTGGGTGGGAGTCAGGG	0.665834166	4	0.142857142857143	0.0476190476190476	0.142857142857143	3	21	3	1	5	1	211	GGGHNHGGGHGGGHNNNHGGG	FALSE	476.5	chr1	27675967	27678036	2070	+	HAVANA	ENSG00000142765.12	ENST00000496001.1	protein_coding	KNOWN	SYTL1	protein_coding	KNOWN	SYTL1-006	2	OTTHUMG00000005770.5	OTTHUMT00000015780.1	NA	cds_end_NF	NA	27675967	1	2798	989	FALSE	t
8929	1	27693460	27693483	23	-	CCCAGCCCTTTCCCGGCCGACCC	GGGTCGGCCGGGAAAGGGCTGGG	GGGTCGGCCGGGAAAGGGCTGGG	0.616383616	4	0.130434782608696	0.173913043478261	0.0869565217391304	3	23	6	3	2	1	87	GGGHNNNNHGGGHNHGGGHHGGG	FALSE	-134.5	chr1	27681670	27693337	11668	-	ENSEMBL	ENSG00000142733.8	ENST00000374040.2	protein_coding	KNOWN	MAP3K6	protein_coding	KNOWN	MAP3K6-202	3	OTTHUMG00000004631.4	NA	NA	NA	NA	27693337	1	2805	990	FALSE	nt
8930	1	27693802	27693822	20	+	GGGAGGGACTGGGATGGGGG		GGGAGGGACTGGGATGGGGG	0.593906094	4	0.15	0.05	0.1	3	20	1	3	2	1	52	GGGHGGGHNHGGGHHGGG	FALSE	-475	chr1	27681670	27693337	11668	-	ENSEMBL	ENSG00000142733.8	ENST00000374040.2	protein_coding	KNOWN	MAP3K6	protein_coding	KNOWN	MAP3K6-202	3	OTTHUMG00000004631.4	NA	NA	NA	NA	27693337	1	2805	990	FALSE	t
8931	1	27700251	27700278	27	-	CCCCACTCCTCCCAGCCCTCCATCCCC	GGGGATGGAGGGCTGGGAGGAGTGGGG	GGGGATGGAGGGCTGGGAGGAGTGGGG	0.573426573	4	0.148148148148148	0.037037037037037	0.111111111111111	3	27	5	2	6	1	275	GGGHNNNHGGGHHGGGHNNNNHGGG	FALSE	-95.5	chr1	27696964	27700169	3206	-	HAVANA	ENSG00000142748.8	ENST00000498393.1	protein_coding	KNOWN	FCN3	protein_coding	KNOWN	FCN3-004	2	OTTHUMG00000005722.1	OTTHUMT00000015670.1	NA	NA	NA	27700169	1	2808	991	FALSE	nt
8941	1	27710339	27710366	27	-	CCCCTCCACCCGCCTCCCTTCTGCCCC	GGGGCAGAAGGGAGGCGGGTGGAGGGG	GGGGCAGAAGGGAGGCGGGTGGAGGGG	0.58991009	4	0.185185185185185	0.0740740740740741	0.037037037037037	3	27	5	4	4	1	179	GGGHNNNHGGGHNNHGGGHNNHGGG	FALSE	-559.5	chr1	27705666	27709793	4128	-	HAVANA	ENSG00000174950.6	ENST00000374027.3	protein_coding	KNOWN	CD164L2	protein_coding	KNOWN	CD164L2-003	2	OTTHUMG00000003395.2	OTTHUMT00000009520.2	NA	CCDS	CCDS302.1	27709793	1	2811	992	FALSE	nt
9075	1	27961894	27961922	28	-	CCCCAGCCCGGCCTTCCCAAAAGCCCCC	GGGGGCTTTTGGGAAGGCCGGGCTGGGG	GGGGGCTTTTGGGAAGGCCGGGCTGGGG	0.596403596	4	0.0714285714285714	0.142857142857143	0.178571428571429	3	28	5	6	2	1	83	GGGHNNNHGGGHNNNNHGGGHHGGG	FALSE	-263	chr1	27949895	27961645	11751	-	HAVANA	ENSG00000000938.7	ENST00000475472.1	protein_coding	KNOWN	FGR	processed_transcript	KNOWN	FGR-005	2	OTTHUMG00000003516.1	OTTHUMT00000009776.1	NA	NA	NA	27961645	1	2833	999	FALSE	nt
9073	1	27960934	27960958	24	+	GGGCGGGCCGAGAGGGTCGCGGGG		GGGCGGGCCGAGAGGGTCGCGGGG	0.632867133	4	0.0833333333333333	0.208333333333333	0.0416666666666667	3	24	1	6	4	1	153	GGGHGGGHNNNNHGGGHNNHGGG	FALSE	699	chr1	27949895	27961645	11751	-	HAVANA	ENSG00000000938.7	ENST00000475472.1	protein_coding	KNOWN	FGR	processed_transcript	KNOWN	FGR-005	2	OTTHUMG00000003516.1	OTTHUMT00000009776.1	NA	NA	NA	27961645	1	2833	999	FALSE	t
9156	1	28520477	28520499	22	+	GGGCTCTGCTGGGTGGGCAGGG		GGGCTCTGCTGGGTGGGCAGGG	0.566433566	4	0.0454545454545455	0.181818181818182	0.181818181818182	3	22	7	1	2	1	92	GGGHNNNNNHGGGHGGGHHGGG	FALSE	-104	chr1	28476184	28520384	44201	-	HAVANA	ENSG00000169403.7	ENST00000305392.3	protein_coding	KNOWN	PTAFR	protein_coding	KNOWN	PTAFR-002	2	OTTHUMG00000003953.1	OTTHUMT00000011259.1	NA	CCDS	CCDS318.1	28520384	1	2904	1032	FALSE	t
9155	1	28519752	28519777	25	+	GGGTGGAGGGTCTTCCGGGTTGGGG		GGGTGGAGGGTCTTCCGGGTTGGGG	0.545454545	4	0.04	0.12	0.24	3	25	4	6	2	1	76	GGGHNNHGGGHNNNNHGGGHHGGG	FALSE	619.5	chr1	28476184	28520384	44201	-	HAVANA	ENSG00000169403.7	ENST00000305392.3	protein_coding	KNOWN	PTAFR	protein_coding	KNOWN	PTAFR-002	2	OTTHUMG00000003953.1	OTTHUMT00000011259.1	NA	CCDS	CCDS318.1	28520384	1	2904	1032	FALSE	t
9159	1	28526437	28526452	15	-	CCCACCCACCCACCC	GGGTGGGTGGGTGGG	GGGTGGGTGGGTGGG	0.461038961	4	0	0	0.2	3	15	1	1	1	1	1	GGGHGGGHGGGHGGG	FALSE	707.5	chr1	28527013	28527152	140	-	ENSEMBL	ENSG00000215902.1	ENST00000321830.5	protein_coding	KNOWN	AL353354.1	protein_coding	KNOWN	AL353354.1-201	3	NA	NA	NA	NA	NA	28527152	1	2906	1033	FALSE	nt
9170	1	28696934	28696960	26	-	CCCCTCTCTCCCACCCTCTACACCCC	GGGGTGTAGAGGGTGGGAGAGAGGGG	GGGGTGTAGAGGGTGGGAGAGAGGGG	0.55044955	4	0.192307692307692	0	0.115384615384615	3	26	6	1	5	1	232	GGGHNNNNHGGGHGGGHNNNHGGG	FALSE	833	chr1	28696114	28826881	130768	+	HAVANA	ENSG00000204138.7	ENST00000373839.3	protein_coding	KNOWN	PHACTR4	protein_coding	KNOWN	PHACTR4-001	2	OTTHUMG00000003541.4	OTTHUMT00000009868.4	NA	CCDS	CCDS41293.1	28696114	1	2922	1039	FALSE	t
9175	1	28844122	28844148	26	-	CCCGTGCCCAAATTCCCATATATCCC	GGGATATATGGGAATTTGGGCACGGG	GGGATATATGGGAATTTGGGCACGGG	0.543456543	4	0.230769230769231	0.0769230769230769	0.230769230769231	3	26	6	5	3	1	138	GGGHNNNNHGGGHNNNHGGGHNHGGG	FALSE	147	chr1	28843988	28844087	100	+	ENSEMBL	ENSG00000238821.1	ENST00000459072.1	snoRNA	NOVEL	snoU13.263	snoRNA	NOVEL	snoU13.263-201	3	NA	NA	NA	NA	NA	28843988	1	2941	1055	FALSE	t
9186	1	28919367	28919387	20	-	CCCTGCCCTGGGTCCCGCCC	GGGCGGGACCCAGGGCAGGG	GGGCGGGACCCAGGGCAGGG	0.625374625	4	0.15	0.25	0	3	20	1	5	2	1	54	GGGHGGGHNNNHGGGHHGGG	FALSE	665	chr1	28918712	28921955	3244	+	HAVANA	ENSG00000188060.6	ENST00000373826.3	protein_coding	KNOWN	RAB42	protein_coding	KNOWN	RAB42-001	2	OTTHUMG00000003656.1	OTTHUMT00000010371.1	NA	CCDS	CCDS325.1	28918712	1	2975	1067	FALSE	t
9197	1	29014428	29014446	18	+	GGGTGGGTGGGAAAAGGG		GGGTGGGTGGGAAAAGGG	0.42957043	4	0.222222222222222	0	0.111111111111111	3	18	1	1	4	1	148	GGGHGGGHGGGHNNHGGG	FALSE	-1740	chr1	29016177	29016306	130	+	ENSEMBL	ENSG00000252777.1	ENST00000516968.1	snoRNA	NOVEL	SCARNA24.2	snoRNA	NOVEL	SCARNA24.2-201	3	NA	NA	NA	NA	NA	29016177	1	2989	1072	FALSE	nt
9206	1	29139191	29139217	26	-	CCCCAAGCCCGTTCCCTGGACTCCCC	GGGGAGTCCAGGGAACGGGCTTGGGG	GGGGAGTCCAGGGAACGGGCTTGGGG	0.620879121	4	0.153846153846154	0.153846153846154	0.115384615384615	3	26	6	3	3	1	136	GGGHNNNNHGGGHNHGGGHNHGGG	FALSE	550	chr1	29138654	29190208	51555	+	HAVANA	ENSG00000116329.5	ENST00000234961.2	protein_coding	KNOWN	OPRD1	protein_coding	KNOWN	OPRD1-001	2	OTTHUMG00000003646.1	OTTHUMT00000010330.1	NA	CCDS	CCDS329.1	29138654	1	2998	1074	FALSE	t
9214	1	29192729	29192756	27	+	GGGAGCCCCAGGGAGGGTGTCACAGGG		GGGAGCCCCAGGGAGGGTGTCACAGGG	0.493006993	4	0.185185185185185	0.222222222222222	0.0740740740740741	3	27	7	1	7	1	337	GGGHNNNNNHGGGHGGGHNNNNNHGGG	FALSE	-1344.5	chr1	29194087	29197779	3693	+	HAVANA	ENSG00000226852.1	ENST00000443593.1	processed_transcript	PUTATIVE	RP1-212P9.2	processed_transcript	PUTATIVE	RP1-212P9.2-001	2	OTTHUMG00000003650.1	OTTHUMT00000010343.1	NA	NA	NA	29194087	1	3000	1075	FALSE	nt
9215	1	29194627	29194649	22	+	GGGAGGGCAGGAGGGTGATGGG		GGGAGGGCAGGAGGGTGATGGG	0.517982018	4	0.181818181818182	0.0454545454545455	0.0909090909090909	3	22	1	5	4	1	152	GGGHGGGHNNNHGGGHNNHGGG	FALSE	551	chr1	29194087	29197779	3693	+	HAVANA	ENSG00000226852.1	ENST00000443593.1	processed_transcript	PUTATIVE	RP1-212P9.2	processed_transcript	PUTATIVE	RP1-212P9.2-001	2	OTTHUMG00000003650.1	OTTHUMT00000010343.1	NA	NA	NA	29194087	1	3000	1075	FALSE	nt
9221	1	29213391	29213409	18	-	CCCTGCCCTTCCCTCCCC	GGGGAGGGAAGGGCAGGG	GGGGAGGGAAGGGCAGGG	0.585414585	4	0.222222222222222	0.0555555555555556	0	3	18	1	2	2	1	51	GGGHGGGHHGGGHHGGG	FALSE	-203	chr1	29213603	29446532	232930	+	ENSEMBL	ENSG00000159023.13	ENST00000358989.4	protein_coding	KNOWN	EPB41	protein_coding	KNOWN	EPB41-202	3	OTTHUMG00000003644.2	NA	NA	NA	NA	29213603	1	3003	1078	FALSE	t
9226	1	29213831	29213857	26	+	GGGTCGAAGGGTCCAGGGCTGAGGGG		GGGTCGAAGGGTCCAGGGCTGAGGGG	0.628371628	4	0.153846153846154	0.153846153846154	0.115384615384615	3	26	5	4	4	1	179	GGGHNNNHGGGHNNHGGGHNNHGGG	FALSE	241	chr1	29213603	29446532	232930	+	ENSEMBL	ENSG00000159023.13	ENST00000358989.4	protein_coding	KNOWN	EPB41	protein_coding	KNOWN	EPB41-202	3	OTTHUMG00000003644.2	NA	NA	NA	NA	29213603	1	3003	1078	FALSE	nt
9229	1	29214740	29214764	24	+	GGGGCTGGGCTTAGGGCAACTGGG		GGGGCTGGGCTTAGGGCAACTGGG	0.617382617	4	0.125	0.166666666666667	0.166666666666667	3	24	2	4	5	1	207	GGGHHGGGHNNHGGGHNNNHGGG	FALSE	1149	chr1	29213603	29446532	232930	+	ENSEMBL	ENSG00000159023.13	ENST00000358989.4	protein_coding	KNOWN	EPB41	protein_coding	KNOWN	EPB41-202	3	OTTHUMG00000003644.2	NA	NA	NA	NA	29213603	1	3003	1078	FALSE	nt
9231	1	29215518	29215544	26	+	GGGAGCAGAGGGAGGGATGAAAGGGG		GGGAGCAGAGGGAGGGATGAAAGGGG	0.565934066	4	0.307692307692308	0.0384615384615385	0.0384615384615385	3	26	6	1	6	1	281	GGGHNNNNHGGGHGGGHNNNNHGGG	FALSE	1928	chr1	29213603	29446532	232930	+	ENSEMBL	ENSG00000159023.13	ENST00000358989.4	protein_coding	KNOWN	EPB41	protein_coding	KNOWN	EPB41-202	3	OTTHUMG00000003644.2	NA	NA	NA	NA	29213603	1	3003	1078	FALSE	nt
9233	1	29221470	29221492	22	+	GGGCCCTGGGATAAGGGCTGGG		GGGCCCTGGGATAAGGGCTGGG	0.48001998	4	0.136363636363636	0.181818181818182	0.136363636363636	3	22	4	4	2	1	74	GGGHNNHGGGHNNHGGGHHGGG	FALSE	1228	chr1	29220253	29446553	226301	+	HAVANA	ENSG00000159023.13	ENST00000373798.1	protein_coding	KNOWN	EPB41	protein_coding	KNOWN	EPB41-203	2	OTTHUMG00000003644.2	OTTHUMT00000010312.1	NA	NA	NA	29220253	1	3007	1078	FALSE	nt
9268	1	29529571	29529596	25	+	GGGCACCGCAGGGATGGGAGGTGGG		GGGCACCGCAGGGATGGGAGGTGGG	0.487512488	4	0.16	0.16	0.08	3	25	7	2	4	1	191	GGGHNNNNNHGGGHHGGGHNNHGGG	FALSE	98.5	chr1	29526836	29529682	2847	-	HAVANA	ENSG00000116353.8	ENST00000464511.1	protein_coding	KNOWN	MECR	processed_transcript	KNOWN	MECR-017	2	OTTHUMG00000059082.3	OTTHUMT00000130756.1	NA	NA	NA	29529682	1	3028	1086	FALSE	t
9269	1	29550354	29550384	30	+	GGGAACTAAGGGAGTCCTGGGCTCTCGGGG		GGGAACTAAGGGAGTCCTGGGCTCTCGGGG	0.47952048	4	0.166666666666667	0.2	0.166666666666667	3	30	6	6	5	1	237	GGGHNNNNHGGGHNNNNHGGGHNNNHGGG	FALSE	-308	chr1	29542549	29550061	7513	-	HAVANA	ENSG00000116353.8	ENST00000464915.1	protein_coding	KNOWN	MECR	processed_transcript	KNOWN	MECR-005	2	OTTHUMG00000059082.3	OTTHUMT00000130744.1	NA	NA	NA	29550061	1	3032	1086	FALSE	t
9274	1	29563086	29563109	23	+	GGGCTGGGCTCGGGCTCCGGGGG		GGGCTGGGCTCGGGCTCCGGGGG	0.59040959	4	0	0.260869565217391	0.130434782608696	3	23	2	3	4	1	157	GGGHHGGGHNHGGGHNNHGGG	FALSE	69.5	chr1	29563028	29652173	89146	+	HAVANA	ENSG00000060656.14	ENST00000345512.3	protein_coding	KNOWN	PTPRU	protein_coding	KNOWN	PTPRU-003	2	OTTHUMG00000003699.5	OTTHUMT00000010447.1	NA	CCDS	CCDS334.1	29563028	1	3044	1089	FALSE	nt
9275	1	29564135	29564157	22	+	GGGCTGCCCGGGTCGGGCAGGG		GGGCTGCCCGGGTCGGGCAGGG	0.681818182	4	0.0454545454545455	0.272727272727273	0.0909090909090909	3	22	6	2	2	1	86	GGGHNNNNHGGGHHGGGHHGGG	FALSE	1118	chr1	29563028	29652173	89146	+	HAVANA	ENSG00000060656.14	ENST00000345512.3	protein_coding	KNOWN	PTPRU	protein_coding	KNOWN	PTPRU-003	2	OTTHUMG00000003699.5	OTTHUMT00000010447.1	NA	CCDS	CCDS334.1	29563028	1	3044	1089	FALSE	nt
9291	1	29609476	29609508	32	+	GGGTCATGGTGGGCGTGGTTGGGTGTGGGGGG		GGGTCATGGTGGGCGTGGTTGGGTGTGGGGGG	0.582917083	4	0.03125	0.0625	0.25	3	32	7	7	3	1	147	GGGHNNNNNHGGGHNNNNNHGGGHNHGGG	FALSE	-743	chr1	29610235	29630552	20318	+	HAVANA	ENSG00000060656.14	ENST00000531385.1	protein_coding	KNOWN	PTPRU	retained_intron	KNOWN	PTPRU-010	2	OTTHUMG00000003699.5	OTTHUMT00000392495.1	NA	NA	NA	29610235	1	3051	1091	FALSE	nt
9293	1	29609645	29609670	25	-	CCCCACCTCCCATAGCCCTGGCCCC	GGGGCCAGGGCTATGGGAGGTGGGG	GGGGCCAGGGCTATGGGAGGTGGGG	0.594405594	4	0.12	0.12	0.12	3	25	3	4	4	1	165	GGGHNHGGGHNNHGGGHNNHGGG	FALSE	-577.5	chr1	29610235	29630552	20318	+	HAVANA	ENSG00000060656.14	ENST00000531385.1	protein_coding	KNOWN	PTPRU	retained_intron	KNOWN	PTPRU-010	2	OTTHUMG00000003699.5	OTTHUMT00000392495.1	NA	NA	NA	29610235	1	3051	1091	FALSE	t
9307	1	29636893	29636917	24	+	GGGAACAGGGCAGGGCCATTGGGG		GGGAACAGGGCAGGGCCATTGGGG	0.536963037	4	0.208333333333333	0.166666666666667	0.0833333333333333	3	24	4	2	5	1	219	GGGHNNHGGGHHGGGHNNNHGGG	FALSE	-953	chr1	29637858	29639171	1314	+	HAVANA	ENSG00000060656.14	ENST00000526080.1	protein_coding	KNOWN	PTPRU	retained_intron	KNOWN	PTPRU-011	2	OTTHUMG00000003699.5	OTTHUMT00000392496.1	NA	NA	NA	29637858	1	3052	1091	FALSE	nt
9310	1	29645761	29645779	18	-	CCCTCCCGCCCAGCCCCC	GGGGGCTGGGCGGGAGGG	GGGGGCTGGGCGGGAGGG	0.571428571	4	0.0555555555555556	0.111111111111111	0.0555555555555556	3	18	2	1	1	1	8	GGGHHGGGHGGGHGGG	FALSE	1498	chr1	29644272	29651810	7539	+	HAVANA	ENSG00000060656.14	ENST00000493601.1	protein_coding	KNOWN	PTPRU	processed_transcript	KNOWN	PTPRU-007	2	OTTHUMG00000003699.5	OTTHUMT00000010787.1	NA	NA	NA	29644272	1	3053	1091	FALSE	t
9322	1	29678094	29678117	23	-	CCCTTCCCAGGCTCCCAGTGCCC	GGGCACTGGGAGCCTGGGAAGGG	GGGCACTGGGAGCCTGGGAAGGG	0.474525475	4	0.173913043478261	0.173913043478261	0.0869565217391304	3	23	4	5	2	1	75	GGGHNNHGGGHNNNHGGGHHGGG	FALSE	-1479.5	chr1	29656132	29676626	20495	-	HAVANA	ENSG00000230523.1	ENST00000417651.1	lincRNA	NOVEL	RP3-437I16.1	processed_transcript	KNOWN	RP3-437I16.1-001	2	OTTHUMG00000003931.1	OTTHUMT00000011215.1	NA	NA	NA	29676626	1	3056	1092	FALSE	nt
9544	1	30508646	30508671	25	-	CCCCAGGTCCCAGGTCCCACGGCCC	GGGCCGTGGGACCTGGGACCTGGGG	GGGCCGTGGGACCTGGGACCTGGGG	0.537462537	4	0.08	0.24	0.12	3	25	4	4	4	1	172	GGGHNNHGGGHNNHGGGHNNHGGG	FALSE	1800.5	chr1	30486799	30510459	23661	-	HAVANA	ENSG00000233399.1	ENST00000445180.1	processed_transcript	NOVEL	RP11-111I12.1	processed_transcript	KNOWN	RP11-111I12.1-001	2	OTTHUMG00000003683.1	OTTHUMT00000010417.1	NA	NA	NA	30510459	1	3061	1097	FALSE	nt
9606	1	30698204	30698223	19	-	CCCTCCCTCCCACTGGCCC	GGGCCAGTGGGAGGGAGGG	GGGCCAGTGGGAGGGAGGG	0.532467532	4	0.157894736842105	0.105263157894737	0.0526315789473684	3	19	5	1	1	1	29	GGGHNNNHGGGHGGGHGGG	FALSE	-1156.5	chr1	30699370	30699462	93	+	HAVANA	ENSG00000231251.1	ENST00000442774.1	pseudogene	KNOWN	RP3-357I16.1	processed_pseudogene	KNOWN	RP3-357I16.1-001	2	OTTHUMG00000057511.1	OTTHUMT00000127811.1	PGO:0000004	NA	NA	30699370	1	3063	1099	FALSE	t
9650	1	30882566	30882593	27	+	GGGCTCTAGTGGGAAGGAGGGAGAGGG		GGGCTCTAGTGGGAAGGAGGGAGAGGG	0.556943057	4	0.222222222222222	0.0740740740740741	0.111111111111111	3	27	7	5	3	1	145	GGGHNNNNNHGGGHNNNHGGGHNHGGG	FALSE	1905.5	chr1	30882407	30884485	2079	-	HAVANA	ENSG00000236335.1	ENST00000427319.1	processed_transcript	PUTATIVE	RP4-591L5.1	processed_transcript	PUTATIVE	RP4-591L5.1-001	2	OTTHUMG00000003682.1	OTTHUMT00000010416.1	NA	NA	NA	30884485	1	3064	1100	FALSE	t
9754	1	31191162	31191186	24	-	CCCGCTCAGCCCTGGCCCTGCCCC	GGGGCAGGGCCAGGGCTGAGCGGG	GGGGCAGGGCCAGGGCTGAGCGGG	0.656343656	4	0.125	0.208333333333333	0.0416666666666667	3	24	2	3	6	1	255	GGGHHGGGHNHGGGHNNNNHGGG	FALSE	234	chr1	31190940	31199591	8652	+	HAVANA	ENSG00000186056.4	ENST00000414532.1	processed_transcript	NOVEL	RP5-1166H10.2	processed_transcript	KNOWN	RP5-1166H10.2-002	2	OTTHUMG00000003706.2	OTTHUMT00000010461.1	NA	NA	NA	31190940	1	3067	1103	FALSE	t
9806	1	31295904	31295928	24	-	CCCCACCCGTATTCCCTCTCCCCC	GGGGGAGAGGGAATACGGGTGGGG	GGGGGAGAGGGAATACGGGTGGGG	0.525974026	4	0.208333333333333	0.0416666666666667	0.0833333333333333	3	24	3	5	1	1	19	GGGHNHGGGHNNNHGGGHGGG	FALSE	-1159	chr1	31297075	31306693	9619	+	HAVANA	ENSG00000223382.1	ENST00000430320.1	processed_transcript	NOVEL	RP1-65J11.1	processed_transcript	KNOWN	RP1-65J11.1-002	2	OTTHUMG00000003749.3	OTTHUMT00000010559.2	NA	NA	NA	31297075	1	3078	1108	FALSE	t
9811	1	31317410	31317430	20	+	GGGAGGGAGGGCCCTCAGGG		GGGAGGGAGGGCCCTCAGGG	0.536463536	4	0.15	0.2	0.05	3	20	1	1	6	1	246	GGGHGGGHGGGHNNNNHGGG	FALSE	750	chr1	31316670	31316957	288	+	ENSEMBL	ENSG00000222784.1	ENST00000410852.1	misc_RNA	NOVEL	7SK.164	misc_RNA	NOVEL	7SK.164-201	3	NA	NA	NA	NA	NA	31316670	1	3080	1109	FALSE	nt
9854	1	31380676	31380698	22	-	CCCCTTCCCGGGCCCACTGCCC	GGGCAGTGGGCCCGGGAAGGGG	GGGCAGTGGGCCCGGGAAGGGG	0.7002997	4	0.136363636363636	0.181818181818182	0.0454545454545455	3	22	4	3	2	1	73	GGGHNNHGGGHNHGGGHHGGG	FALSE	921	chr1	31345982	31381608	35627	-	HAVANA	ENSG00000162512.11	ENST00000339394.6	protein_coding	KNOWN	SDC3	protein_coding	KNOWN	SDC3-002	2	OTTHUMG00000043646.1	OTTHUMT00000102017.1	NA	CCDS	CCDS30661.1	31381608	1	3085	1111	FALSE	nt
9861	1	31408954	31408977	23	+	GGGACTCTGGGAAGGGTGAGGGG		GGGACTCTGGGAAGGGTGAGGGG	0.495504496	4	0.173913043478261	0.0869565217391304	0.130434782608696	3	23	5	2	3	1	128	GGGHNNNHGGGHHGGGHNHGGG	FALSE	-345.5	chr1	31408535	31408620	86	-	ENSEMBL	ENSG00000200154.1	ENST00000363284.1	snoRNA	KNOWN	SNORD103A	snoRNA	KNOWN	SNORD103A-201	3	NA	NA	NA	NA	NA	31408620	1	3086	1112	FALSE	t
9862	1	31422383	31422406	23	+	GGGACTCTGGGAAGGGTGAGGGG		GGGACTCTGGGAAGGGTGAGGGG	0.434565435	4	0.173913043478261	0.0869565217391304	0.130434782608696	3	23	5	2	3	1	128	GGGHNNNHGGGHHGGGHNHGGG	FALSE	-345.5	chr1	31421964	31422049	86	-	ENSEMBL	ENSG00000202107.1	ENST00000365237.1	snoRNA	KNOWN	SNORD103B	snoRNA	KNOWN	SNORD103B-201	3	NA	NA	NA	NA	NA	31422049	1	3087	1113	FALSE	t
9914	1	31881169	31881184	15	-	CCCTCCCTCCCTCCC	GGGAGGGAGGGAGGG	GGGAGGGAGGGAGGG	0.502997003	4	0.2	0	0	3	15	1	1	1	1	1	GGGHGGGHGGGHGGG	FALSE	-1235.5	chr1	31882412	31907524	25113	+	HAVANA	ENSG00000168528.7	ENST00000373710.1	protein_coding	KNOWN	SERINC2	protein_coding	KNOWN	SERINC2-002	2	OTTHUMG00000003796.2	OTTHUMT00000010681.1	NA	NA	NA	31882412	1	3138	1129	FALSE	t
9915	1	31882875	31882897	22	+	GGGCTGGGTGATGGGCACAGGG		GGGCTGGGTGATGGGCACAGGG	0.500999001	4	0.136363636363636	0.136363636363636	0.136363636363636	3	22	2	4	4	1	158	GGGHHGGGHNNHGGGHNNHGGG	FALSE	474	chr1	31882412	31907524	25113	+	HAVANA	ENSG00000168528.7	ENST00000373710.1	protein_coding	KNOWN	SERINC2	protein_coding	KNOWN	SERINC2-002	2	OTTHUMG00000003796.2	OTTHUMT00000010681.1	NA	NA	NA	31882412	1	3138	1129	FALSE	nt
9921	1	31888047	31888070	23	-	CCCACACCTTCCCTCCCTTCCCC	GGGGAAGGGAGGGAAGGTGTGGG	GGGGAAGGGAGGGAAGGTGTGGG	0.532967033	4	0.217391304347826	0	0.0869565217391304	3	23	2	1	7	1	302	GGGHHGGGHGGGHNNNNNHGGG	FALSE	1398.5	chr1	31886660	31907524	20865	+	HAVANA	ENSG00000168528.7	ENST00000491976.1	protein_coding	KNOWN	SERINC2	processed_transcript	KNOWN	SERINC2-003	2	OTTHUMG00000003796.2	OTTHUMT00000010682.1	NA	NA	NA	31886660	1	3142	1129	FALSE	t
9945	1	32041571	32041594	23	-	CCCCCACACCCTGCCCACCTCCC	GGGAGGTGGGCAGGGTGTGGGGG	GGGAGGTGGGCAGGGTGTGGGGG	0.597402597	4	0.0869565217391304	0.0434782608695652	0.130434782608696	3	23	4	2	3	1	121	GGGHNNHGGGHHGGGHNHGGG	FALSE	-408.5	chr1	32037186	32041174	3989	-	HAVANA	ENSG00000229167.1	ENST00000435872.1	processed_transcript	PUTATIVE	RP11-73M7.1	processed_transcript	PUTATIVE	RP11-73M7.1-001	2	OTTHUMG00000003875.1	OTTHUMT00000011041.1	NA	NA	NA	32041174	1	3148	1134	FALSE	nt
9950	1	32049792	32049815	23	-	CCCTGGCCCTGCCCTTATTCCCC	GGGGAATAAGGGCAGGGCCAGGG	GGGGAATAAGGGCAGGGCCAGGG	0.597902098	4	0.260869565217391	0.130434782608696	0.0434782608695652	3	23	5	2	3	1	128	GGGHNNNHGGGHHGGGHNHGGG	FALSE	689.5	chr1	32049114	32053287	4174	+	HAVANA	ENSG00000142910.9	ENST00000463112.1	protein_coding	KNOWN	TINAGL1	processed_transcript	KNOWN	TINAGL1-003	2	OTTHUMG00000003884.1	OTTHUMT00000011074.1	NA	NA	NA	32049114	1	3159	1135	FALSE	t
9959	1	32084115	32084138	23	-	CCCTTGGCCCGTTTTCCCAACCC	GGGTTGGGAAAACGGGCCAAGGG	GGGTTGGGAAAACGGGCCAAGGG	0.64035964	4	0.260869565217391	0.130434782608696	0.0869565217391304	3	23	2	5	4	1	159	GGGHHGGGHNNNHGGGHNNHGGG	FALSE	839.5	chr1	32083287	32089350	6064	+	HAVANA	ENSG00000121764.7	ENST00000485464.1	protein_coding	KNOWN	HCRTR1	processed_transcript	KNOWN	HCRTR1-004	2	OTTHUMG00000003876.1	OTTHUMT00000011045.1	NA	NA	NA	32083287	1	3161	1136	FALSE	t
9972	1	32127908	32127924	16	-	CCCGCCCTCCCAGCCC	GGGCTGGGAGGGCGGG	GGGCTGGGAGGGCGGG	0.58041958	4	0.0625	0.125	0.0625	3	16	2	1	1	1	8	GGGHHGGGHGGGHGGG	FALSE	-555	chr1	32126186	32127361	1176	-	HAVANA	ENSG00000084636.11	ENST00000466829.1	protein_coding	KNOWN	COL16A1	processed_transcript	PUTATIVE	COL16A1-007	2	OTTHUMG00000003883.4	OTTHUMT00000011063.1	NA	NA	NA	32127361	1	3177	1140	FALSE	nt
9981	1	32140809	32140828	19	+	GGGAAGGGCAGGGAAGGGG		GGGAAGGGCAGGGAAGGGG	0.535464535	4	0.263157894736842	0.0526315789473684	0	3	19	2	2	2	1	58	GGGHHGGGHHGGGHHGGG	FALSE	-1991.5	chr1	32133183	32138827	5645	-	HAVANA	ENSG00000084636.11	ENST00000479100.1	protein_coding	KNOWN	COL16A1	retained_intron	KNOWN	COL16A1-011	2	OTTHUMG00000003883.4	OTTHUMT00000011067.1	NA	NA	NA	32138827	1	3185	1140	FALSE	t
9989	1	32154292	32154318	26	+	GGGGCAGCACAGGGACGGAGGGAGGG		GGGGCAGCACAGGGACGGAGGGAGGG	0.521978022	4	0.230769230769231	0.153846153846154	0	3	26	7	5	1	1	47	GGGHNNNNNHGGGHNNNHGGGHGGG	FALSE	797	chr1	32149309	32155102	5794	-	HAVANA	ENSG00000084636.11	ENST00000474000.1	protein_coding	KNOWN	COL16A1	processed_transcript	KNOWN	COL16A1-014	2	OTTHUMG00000003883.4	OTTHUMT00000011070.1	NA	NA	NA	32155102	1	3187	1140	FALSE	t
9990	1	32154350	32154373	23	-	CCCCTCCCTCCTGATCCCTGCCC	GGGCAGGGATCAGGAGGGAGGGG	GGGCAGGGATCAGGAGGGAGGGG	0.521978022	4	0.217391304347826	0.0869565217391304	0.0434782608695652	3	23	2	7	1	1	14	GGGHHGGGHNNNNNHGGGHGGG	FALSE	740.5	chr1	32149309	32155102	5794	-	HAVANA	ENSG00000084636.11	ENST00000474000.1	protein_coding	KNOWN	COL16A1	processed_transcript	KNOWN	COL16A1-014	2	OTTHUMG00000003883.4	OTTHUMT00000011070.1	NA	NA	NA	32155102	1	3187	1140	FALSE	nt
10020	1	32197022	32197047	25	+	GGGGGCAGGAGTGGGAGGGAGGGGG		GGGGGCAGGAGTGGGAGGGAGGGGG	0.58991009	4	0.16	0.04	0.04	3	25	7	1	1	1	43	GGGHNNNNNHGGGHGGGHGGG	FALSE	-128.5	chr1	32192718	32196906	4189	-	HAVANA	ENSG00000121753.8	ENST00000465239.1	protein_coding	KNOWN	BAI2	processed_transcript	KNOWN	BAI2-003	2	OTTHUMG00000003885.4	OTTHUMT00000011086.1	NA	NA	NA	32196906	1	3194	1141	FALSE	t
10023	1	32198002	32198022	20	-	CCCAATCCCTGTCCCAACCC	GGGTTGGGACAGGGATTGGG	GGGTTGGGACAGGGATTGGG	0.597902098	4	0.15	0.05	0.2	3	20	2	3	3	1	108	GGGHHGGGHNHGGGHNHGGG	FALSE	-1106	chr1	32192718	32196906	4189	-	HAVANA	ENSG00000121753.8	ENST00000465239.1	protein_coding	KNOWN	BAI2	processed_transcript	KNOWN	BAI2-003	2	OTTHUMG00000003885.4	OTTHUMT00000011086.1	NA	NA	NA	32196906	1	3194	1141	FALSE	nt
10024	1	32198088	32198109	21	-	CCCAGGCCCTGCCCAGGCCCC	GGGGCCTGGGCAGGGCCTGGG	GGGGCCTGGGCAGGGCCTGGG	0.593906094	4	0.0476190476190476	0.238095238095238	0.0952380952380952	3	21	3	2	3	1	114	GGGHNHGGGHHGGGHNHGGG	FALSE	-1192.5	chr1	32192718	32196906	4189	-	HAVANA	ENSG00000121753.8	ENST00000465239.1	protein_coding	KNOWN	BAI2	processed_transcript	KNOWN	BAI2-003	2	OTTHUMG00000003885.4	OTTHUMT00000011086.1	NA	NA	NA	32196906	1	3194	1141	FALSE	nt
10028	1	32200997	32201017	20	+	GGGTTAGGGTGGGTGAGGGG		GGGTTAGGGTGGGTGAGGGG	0.586913087	4	0.1	0	0.2	3	20	3	1	3	1	113	GGGHNHGGGHGGGHNHGGG	FALSE	-59	chr1	32192771	32200948	8178	-	HAVANA	ENSG00000121753.8	ENST00000530999.1	protein_coding	KNOWN	BAI2	retained_intron	KNOWN	BAI2-019	2	OTTHUMG00000003885.4	OTTHUMT00000381839.1	NA	NA	NA	32200948	1	3195	1141	FALSE	t
10029	1	32201117	32201135	18	-	CCCATGTCCCTCCCTCCC	GGGAGGGAGGGACATGGG	GGGAGGGAGGGACATGGG	0.586413586	4	0.222222222222222	0.0555555555555556	0.0555555555555556	3	18	1	1	4	1	148	GGGHGGGHGGGHNNHGGG	FALSE	-178	chr1	32192771	32200948	8178	-	HAVANA	ENSG00000121753.8	ENST00000530999.1	protein_coding	KNOWN	BAI2	retained_intron	KNOWN	BAI2-019	2	OTTHUMG00000003885.4	OTTHUMT00000381839.1	NA	NA	NA	32200948	1	3195	1141	FALSE	nt
10032	1	32202329	32202348	19	+	GGGAGAGGGAATGGGAGGG		GGGAGAGGGAATGGGAGGG	0.621378621	4	0.263157894736842	0	0.0526315789473684	3	19	3	3	1	1	17	GGGHNHGGGHNHGGGHGGG	FALSE	-1390.5	chr1	32192771	32200948	8178	-	HAVANA	ENSG00000121753.8	ENST00000530999.1	protein_coding	KNOWN	BAI2	retained_intron	KNOWN	BAI2-019	2	OTTHUMG00000003885.4	OTTHUMT00000381839.1	NA	NA	NA	32200948	1	3195	1141	FALSE	t
10044	1	32221664	32221689	25	+	GGGGCTGGGCCCCCGGGCACCAGGG		GGGGCTGGGCCCCCGGGCACCAGGG	0.610889111	4	0.08	0.36	0.04	3	25	2	5	5	1	208	GGGHHGGGHNNNHGGGHNNNHGGG	FALSE	2.5	chr1	32207730	32221679	13950	-	HAVANA	ENSG00000121753.8	ENST00000473952.1	protein_coding	KNOWN	BAI2	processed_transcript	KNOWN	BAI2-004	2	OTTHUMG00000003885.4	OTTHUMT00000091507.1	NA	NA	NA	32221679	1	3202	1141	FALSE	t
10045	1	32224318	32224340	22	-	CCCCACCCTCCTCCCAAGACCC	GGGTCTTGGGAGGAGGGTGGGG	GGGTCTTGGGAGGAGGGTGGGG	0.560939061	4	0.0909090909090909	0.0454545454545455	0.181818181818182	3	22	4	4	1	1	25	GGGHNNHGGGHNNHGGGHGGG	FALSE	-1927	chr1	32193012	32222402	29391	-	HAVANA	ENSG00000121753.8	ENST00000398538.1	protein_coding	KNOWN	BAI2	protein_coding	NOVEL	BAI2-010	2	OTTHUMG00000003885.4	OTTHUMT00000313757.1	NA	NA	NA	32222402	1	3204	1141	FALSE	nt
10052	1	32229563	32229585	22	+	GGGGACCGGGCCGGGCGCAGGG		GGGGACCGGGCCGGGCGCAGGG	0.675824176	4	0.0909090909090909	0.272727272727273	0	3	22	3	2	4	1	163	GGGHNHGGGHHGGGHNNHGGG	FALSE	-51	chr1	32192718	32229523	36806	-	HAVANA	ENSG00000121753.8	ENST00000398547.1	protein_coding	KNOWN	BAI2	protein_coding	NOVEL	BAI2-009	2	OTTHUMG00000003885.4	OTTHUMT00000313756.2	NA	NA	NA	32229523	1	3209	1141	FALSE	t
10055	1	32229971	32229991	20	+	GGGCCGGGCCCGGGAGGGGG		GGGCCGGGCCCGGGAGGGGG	0.655344655	4	0.05	0.25	0	3	20	2	3	1	1	10	GGGHHGGGHNHGGGHGGG	FALSE	-458	chr1	32192718	32229523	36806	-	HAVANA	ENSG00000121753.8	ENST00000398547.1	protein_coding	KNOWN	BAI2	protein_coding	NOVEL	BAI2-009	2	OTTHUMG00000003885.4	OTTHUMT00000313756.2	NA	NA	NA	32229523	1	3209	1141	FALSE	t
10050	1	32228691	32228715	24	+	GGGGTGGGAGGATAGGGATGGGGG		GGGGTGGGAGGATAGGGATGGGGG	0.653846154	4	0.166666666666667	0	0.125	3	24	1	6	2	1	55	GGGHGGGHNNNNHGGGHHGGG	FALSE	820	chr1	32192718	32229523	36806	-	HAVANA	ENSG00000121753.8	ENST00000398547.1	protein_coding	KNOWN	BAI2	protein_coding	NOVEL	BAI2-009	2	OTTHUMG00000003885.4	OTTHUMT00000313756.2	NA	NA	NA	32229523	1	3209	1141	FALSE	t
10051	1	32228748	32228776	28	+	GGGAGTCAGGGATGCGGGTCCAGTCGGG		GGGAGTCAGGGATGCGGGTCCAGTCGGG	0.665334665	4	0.142857142857143	0.178571428571429	0.142857142857143	3	28	5	4	7	1	326	GGGHNNNHGGGHNNHGGGHNNNNNHGGG	FALSE	761	chr1	32192718	32229523	36806	-	HAVANA	ENSG00000121753.8	ENST00000398547.1	protein_coding	KNOWN	BAI2	protein_coding	NOVEL	BAI2-009	2	OTTHUMG00000003885.4	OTTHUMT00000313756.2	NA	NA	NA	32229523	1	3209	1141	FALSE	t
10067	1	32253387	32253410	23	+	GGGCTCCAGGGAGGGAGGAAGGG		GGGCTCCAGGGAGGGAGGAAGGG	0.549450549	4	0.217391304347826	0.130434782608696	0.0434782608695652	3	23	5	1	5	1	225	GGGHNNNHGGGHGGGHNNNHGGG	FALSE	-1332.5	chr1	32254731	32256923	2193	+	HAVANA	ENSG00000254545.1	ENST00000527035.1	processed_transcript	PUTATIVE	RP11-84A19.3	processed_transcript	PUTATIVE	RP11-84A19.3-001	2	OTTHUMG00000165113.1	OTTHUMT00000381911.1	NA	NA	NA	32254731	1	3214	1142	FALSE	nt
10074	1	32264278	32264299	21	+	GGGTGGGCGGCAGGGTCTGGG		GGGTGGGCGGCAGGGTCTGGG	0.59040959	4	0.0476190476190476	0.142857142857143	0.142857142857143	3	21	1	5	3	1	103	GGGHGGGHNNNHGGGHNHGGG	FALSE	-72.5	chr1	32256029	32264216	8188	-	HAVANA	ENSG00000134668.7	ENST00000473361.1	protein_coding	KNOWN	SPOCD1	retained_intron	KNOWN	SPOCD1-005	2	OTTHUMG00000003879.4	OTTHUMT00000011208.1	NA	NA	NA	32264216	1	3215	1143	FALSE	t
10077	1	32265546	32265572	26	-	CCCCACTCCCACGTCCTCCCTGACCC	GGGTCAGGGAGGACGTGGGAGTGGGG	GGGTCAGGGAGGACGTGGGAGTGGGG	0.593406593	4	0.153846153846154	0.0769230769230769	0.115384615384615	3	26	3	7	3	1	119	GGGHNHGGGHNNNNNHGGGHNHGGG	FALSE	-1343	chr1	32256029	32264216	8188	-	HAVANA	ENSG00000134668.7	ENST00000473361.1	protein_coding	KNOWN	SPOCD1	retained_intron	KNOWN	SPOCD1-005	2	OTTHUMG00000003879.4	OTTHUMT00000011208.1	NA	NA	NA	32264216	1	3215	1143	FALSE	nt
10078	1	32267146	32267170	24	+	GGGGGAGGGCAGGCTGGGTGGGGG		GGGGGAGGGCAGGCTGGGTGGGGG	0.480519481	4	0.0833333333333333	0.0833333333333333	0.0833333333333333	3	24	1	6	1	1	6	GGGHGGGHNNNNHGGGHGGG	FALSE	-1665	chr1	32259828	32265493	5666	-	HAVANA	ENSG00000134668.7	ENST00000531039.1	protein_coding	KNOWN	SPOCD1	retained_intron	KNOWN	SPOCD1-012	2	OTTHUMG00000003879.4	OTTHUMT00000381917.1	NA	NA	NA	32265493	1	3221	1143	FALSE	t
10106	1	32480406	32480430	24	+	GGGGAGGGACCGTGGGAGGAAGGG		GGGGAGGGACCGTGGGAGGAAGGG	0.544455544	4	0.208333333333333	0.0833333333333333	0.0416666666666667	3	24	1	5	5	1	201	GGGHGGGHNNNHGGGHNNNHGGG	FALSE	988	chr1	32479430	32509483	30054	+	HAVANA	ENSG00000121774.11	ENST00000327300.7	protein_coding	KNOWN	KHDRBS1	protein_coding	KNOWN	KHDRBS1-001	2	OTTHUMG00000003921.6	OTTHUMT00000011199.4	NA	CCDS	CCDS350.1	32479430	1	3251	1150	FALSE	nt
10111	1	32540351	32540373	22	+	GGGGCGGGTGGTAGAGGGTGGG		GGGGCGGGTGGTAGAGGGTGGG	0.47952048	4	0.0909090909090909	0.0454545454545455	0.136363636363636	3	22	1	7	1	1	7	GGGHGGGHNNNNNHGGGHGGG	FALSE	1859	chr1	32538503	32568462	29960	+	HAVANA	ENSG00000121775.12	ENST00000336294.5	protein_coding	KNOWN	TMEM39B	protein_coding	KNOWN	TMEM39B-001	2	OTTHUMG00000004020.8	OTTHUMT00000011489.2	NA	CCDS	CCDS351.2	32538503	1	3256	1151	FALSE	nt
10128	1	32666244	32666270	26	+	GGGAGGAGAGGGCGGAGGGCGGAGGG		GGGAGGAGAGGGCGGAGGGCGGAGGG	0.582417582	4	0.192307692307692	0.0769230769230769	0	3	26	6	4	4	1	186	GGGHNNNNHGGGHNNHGGGHNNHGGG	FALSE	270	chr1	32665987	32670988	5002	+	HAVANA	ENSG00000160050.10	ENST00000373602.5	protein_coding	KNOWN	CCDC28B	protein_coding	KNOWN	CCDC28B-002	2	OTTHUMG00000005738.7	OTTHUMT00000015723.4	NA	CCDS	CCDS354.2	32665987	1	3282	1159	FALSE	nt
10135	1	32671920	32671943	23	+	GGGAAGGAGGGACTTGGGCAGGG		GGGAAGGAGGGACTTGGGCAGGG	0.593906094	4	0.217391304347826	0.0869565217391304	0.0869565217391304	3	23	5	4	2	1	81	GGGHNNNHGGGHNNHGGGHHGGG	FALSE	695.5	chr1	32671236	32674288	3053	+	HAVANA	ENSG00000160051.7	ENST00000537469.1	protein_coding	KNOWN	IQCC	protein_coding	KNOWN	IQCC-001	2	OTTHUMG00000005739.3	OTTHUMT00000015731.3	NA	NA	NA	32671236	1	3287	1160	FALSE	nt
10142	1	32705439	32705458	19	+	GGGCCTGGGAGAGGGTGGG		GGGCCTGGGAGAGGGTGGG	0.58041958	4	0.105263157894737	0.105263157894737	0.105263157894737	3	19	3	3	1	1	17	GGGHNHGGGHNHGGGHGGG	FALSE	574.5	chr1	32697261	32706023	8763	-	HAVANA	ENSG00000220785.3	ENST00000403496.2	pseudogene	KNOWN	MTMR9LP	processed_transcript	KNOWN	MTMR9LP-004	2	OTTHUMG00000007461.5	OTTHUMT00000019611.3	NA	NA	NA	32706023	1	3312	1169	FALSE	t
10145	1	32716845	32716866	21	+	GGGTGGGACGTGGGCGCGGGG		GGGTGGGACGTGGGCGCGGGG	0.572927073	4	0.0476190476190476	0.142857142857143	0.0952380952380952	3	21	1	4	3	1	102	GGGHGGGHNNHGGGHNHGGG	FALSE	15.5	chr1	32716840	32751766	34927	+	HAVANA	ENSG00000182866.11	ENST00000336890.5	protein_coding	KNOWN	LCK	protein_coding	KNOWN	LCK-001	2	OTTHUMG00000007463.5	OTTHUMT00000019616.4	NA	CCDS	CCDS359.1	32716840	1	3318	1173	FALSE	nt
10146	1	32716944	32716969	25	+	GGGGCCAGAGGGCTCCCGGGCTGGG		GGGGCCAGAGGGCTCCCGGGCTGGG	0.572427572	4	0.08	0.28	0.08	3	25	5	5	2	1	82	GGGHNNNHGGGHNNNHGGGHHGGG	FALSE	116.5	chr1	32716840	32751766	34927	+	HAVANA	ENSG00000182866.11	ENST00000336890.5	protein_coding	KNOWN	LCK	protein_coding	KNOWN	LCK-001	2	OTTHUMG00000007463.5	OTTHUMT00000019616.4	NA	CCDS	CCDS359.1	32716840	1	3318	1173	FALSE	nt
10161	1	32792392	32792408	16	+	GGGTGGGAGGGAGGGG		GGGTGGGAGGGAGGGG	0.49000999	4	0.125	0	0.0625	3	16	1	1	1	1	1	GGGHGGGHGGGHGGG	FALSE	-390	chr1	32792790	32797382	4593	+	HAVANA	ENSG00000116478.7	ENST00000490081.1	protein_coding	KNOWN	HDAC1	processed_transcript	KNOWN	HDAC1-004	2	OTTHUMG00000007529.4	OTTHUMT00000019819.2	NA	mRNA_end_NF	NA	32792790	1	3340	1177	FALSE	nt
10164	1	32797845	32797871	26	+	GGGTTTGGGTTCAGCTGGGACTTGGG		GGGTTTGGGTTCAGCTGGGACTTGGG	0.532467532	4	0.0769230769230769	0.115384615384615	0.307692307692308	3	26	3	7	4	1	168	GGGHNHGGGHNNNNNHGGGHNNHGGG	FALSE	721	chr1	32797137	32798680	1544	+	HAVANA	ENSG00000116478.7	ENST00000471488.1	protein_coding	KNOWN	HDAC1	processed_transcript	PUTATIVE	HDAC1-009	2	OTTHUMG00000007529.4	OTTHUMT00000020046.3	NA	NA	NA	32797137	1	3344	1177	FALSE	nt
10165	1	32798153	32798180	27	+	GGGCTCACTGGGAGGACCAGGGATGGG		GGGCTCACTGGGAGGACCAGGGATGGG	0.529470529	4	0.185185185185185	0.185185185185185	0.111111111111111	3	27	6	7	2	1	91	GGGHNNNNHGGGHNNNNNHGGGHHGGG	FALSE	1029.5	chr1	32797137	32798680	1544	+	HAVANA	ENSG00000116478.7	ENST00000471488.1	protein_coding	KNOWN	HDAC1	processed_transcript	PUTATIVE	HDAC1-009	2	OTTHUMG00000007529.4	OTTHUMT00000020046.3	NA	NA	NA	32797137	1	3344	1177	FALSE	nt
10174	1	32802811	32802831	20	-	CCCAGCCCAGCTTCCCACCC	GGGTGGGAAGCTGGGCTGGG	GGGTGGGAAGCTGGGCTGGG	0.624375624	4	0.1	0.1	0.15	3	20	1	5	2	1	54	GGGHGGGHNNNHGGGHHGGG	FALSE	-841	chr1	32799433	32801980	2548	-	HAVANA	ENSG00000175130.6	ENST00000329421.7	protein_coding	KNOWN	MARCKSL1	protein_coding	KNOWN	MARCKSL1-001	2	OTTHUMG00000007589.3	OTTHUMT00000020059.3	NA	CCDS	CCDS361.1	32801980	1	3345	1178	FALSE	nt
10212	1	33168886	33168909	23	+	GGGGGCGGGCTGGGTGGCTGGGG		GGGGGCGGGCTGGGTGGCTGGGG	0.636363636	4	0	0.130434782608696	0.130434782608696	3	23	1	2	5	1	198	GGGHGGGHHGGGHNNNHGGG	FALSE	-536.5	chr1	33145507	33168361	22855	-	ENSEMBL	ENSG00000162520.10	ENST00000373484.3	protein_coding	KNOWN	SYNC	protein_coding	KNOWN	SYNC-201	3	OTTHUMG00000008087.3	NA	NA	NA	NA	33168361	1	3400	1197	FALSE	t
10234	1	33232496	33232518	22	+	GGGGCCAGGGCCAGGGCCAGGG		GGGGCCAGGGCCAGGGCCAGGG	0.543956044	4	0.136363636363636	0.272727272727273	0	3	22	3	3	3	1	115	GGGHNHGGGHNHGGGHNHGGG	FALSE	1272	chr1	33231235	33238798	7564	+	HAVANA	ENSG00000162522.6	ENST00000294521.3	protein_coding	KNOWN	KIAA1522	protein_coding	NOVEL	KIAA1522-005	2	OTTHUMG00000008088.6	OTTHUMT00000382044.1	NA	NA	NA	33231235	1	3408	1199	FALSE	nt
10250	1	33335499	33335524	25	+	GGGGGCTGGGCCTGGGACCTGAGGG		GGGGGCTGGGCCTGGGACCTGAGGG	0.63986014	4	0.08	0.2	0.12	3	25	2	3	6	1	255	GGGHHGGGHNHGGGHNNNNHGGG	FALSE	778.5	chr1	33327869	33336290	8422	-	HAVANA	ENSG00000160097.9	ENST00000373470.1	protein_coding	KNOWN	FNDC5	protein_coding	KNOWN	FNDC5-002	2	OTTHUMG00000004015.1	OTTHUMT00000011468.1	NA	NA	NA	33336290	1	3438	1206	FALSE	t
10265	1	33350669	33350691	22	+	GGGCTGGGAAGGGCCCTCTGGG		GGGCTGGGAAGGGCCCTCTGGG	0.586913087	4	0.0909090909090909	0.227272727272727	0.136363636363636	3	22	2	2	6	1	254	GGGHHGGGHHGGGHNNNNHGGG	FALSE	-915	chr1	33351595	33359664	8070	+	HAVANA	ENSG00000121905.5	ENST00000470166.1	protein_coding	KNOWN	HPCA	processed_transcript	KNOWN	HPCA-003	2	OTTHUMG00000004017.2	OTTHUMT00000092190.1	NA	NA	NA	33351595	1	3442	1207	FALSE	nt
10266	1	33351398	33351420	22	+	GGGGAGGGAGGAAGGGAGGGGG		GGGGAGGGAGGAAGGGAGGGGG	0.638861139	4	0.227272727272727	0	0	3	22	1	5	1	1	5	GGGHGGGHNNNHGGGHGGG	FALSE	-186	chr1	33351595	33359664	8070	+	HAVANA	ENSG00000121905.5	ENST00000470166.1	protein_coding	KNOWN	HPCA	processed_transcript	KNOWN	HPCA-003	2	OTTHUMG00000004017.2	OTTHUMT00000092190.1	NA	NA	NA	33351595	1	3442	1207	FALSE	nt
10267	1	33352022	33352044	22	-	CCCTCGCAGTCCCGCCCGCCCC	GGGGCGGGCGGGACTGCGAGGG	GGGGCGGGCGGGACTGCGAGGG	0.642357642	4	0.0909090909090909	0.181818181818182	0.0454545454545455	3	22	1	1	7	1	295	GGGHGGGHGGGHNNNNNHGGG	FALSE	438	chr1	33351595	33359664	8070	+	HAVANA	ENSG00000121905.5	ENST00000470166.1	protein_coding	KNOWN	HPCA	processed_transcript	KNOWN	HPCA-003	2	OTTHUMG00000004017.2	OTTHUMT00000092190.1	NA	NA	NA	33351595	1	3442	1207	FALSE	t
10282	1	33362766	33362785	19	-	CCCATCCCAGCCCTGTCCC	GGGACAGGGCTGGGATGGG	GGGACAGGGCTGGGATGGG	0.526473526	4	0.157894736842105	0.105263157894737	0.105263157894737	3	19	3	2	2	1	65	GGGHNHGGGHHGGGHHGGG	FALSE	-1587.5	chr1	33360195	33361188	994	-	HAVANA	ENSG00000121900.12	ENST00000482771.1	protein_coding	KNOWN	TMEM54	processed_transcript	KNOWN	TMEM54-003	2	OTTHUMG00000004016.2	OTTHUMT00000011476.1	NA	NA	NA	33361188	1	3447	1208	FALSE	nt
10285	1	33366959	33366980	21	-	CCCACTTCCCGCCCGGAGCCC	GGGCTCCGGGCGGGAAGTGGG	GGGCTCCGGGCGGGAAGTGGG	0.632367632	4	0.0952380952380952	0.19047619047619	0.0952380952380952	3	21	4	1	4	1	169	GGGHNNHGGGHGGGHNNHGGG	FALSE	-16.5	chr1	33360342	33366953	6612	-	HAVANA	ENSG00000121900.12	ENST00000474144.1	protein_coding	KNOWN	TMEM54	processed_transcript	KNOWN	TMEM54-004	2	OTTHUMG00000004016.2	OTTHUMT00000011477.1	NA	NA	NA	33366953	1	3450	1208	FALSE	nt
10287	1	33367121	33367138	17	-	CCCCGCCCGGCCCGCCC	GGGCGGGCCGGGCGGGG	GGGCGGGCCGGGCGGGG	0.635864136	4	0	0.235294117647059	0	3	17	1	2	1	1	2	GGGHGGGHHGGGHGGG	FALSE	-176.5	chr1	33360342	33366953	6612	-	HAVANA	ENSG00000121900.12	ENST00000474144.1	protein_coding	KNOWN	TMEM54	processed_transcript	KNOWN	TMEM54-004	2	OTTHUMG00000004016.2	OTTHUMT00000011477.1	NA	NA	NA	33366953	1	3450	1208	FALSE	nt
10322	1	33547676	33547701	25	+	GGGGGCGGGTTGTGACGGGATTGGG		GGGGGCGGGTTGTGACGGGATTGGG	0.586913087	4	0.08	0.08	0.2	3	25	1	7	3	1	105	GGGHGGGHNNNNNHGGGHNHGGG	FALSE	983.5	chr1	33546705	33559001	12297	+	HAVANA	ENSG00000142920.11	ENST00000478635.1	protein_coding	KNOWN	ADC	processed_transcript	KNOWN	ADC-009	2	OTTHUMG00000004130.2	OTTHUMT00000011874.1	NA	NA	NA	33546705	1	3471	1217	FALSE	nt
10325	1	33549866	33549890	24	+	GGGGTCTCAAGGGATGAGGGAGGG		GGGGTCTCAAGGGATGAGGGAGGG	0.461538462	4	0.208333333333333	0.0833333333333333	0.125	3	24	6	4	1	1	39	GGGHNNNNHGGGHNNHGGGHGGG	FALSE	1371	chr1	33548507	33586122	37616	+	HAVANA	ENSG00000142920.11	ENST00000478204.1	protein_coding	KNOWN	ADC	processed_transcript	KNOWN	ADC-005	2	OTTHUMG00000004130.2	OTTHUMT00000011870.1	NA	NA	NA	33548507	1	3485	1217	FALSE	nt
10359	1	33648436	33648460	24	+	GGGTGGGCTGGAGGGCATTGTGGG		GGGTGGGCTGGAGGGCATTGTGGG	0.533966034	4	0.0833333333333333	0.0833333333333333	0.208333333333333	3	24	1	5	6	1	250	GGGHGGGHNNNHGGGHNNNNHGGG	FALSE	-1181	chr1	33611003	33647267	36265	-	HAVANA	ENSG00000116525.7	ENST00000291416.5	protein_coding	KNOWN	TRIM62	protein_coding	KNOWN	TRIM62-001	2	OTTHUMG00000004132.3	OTTHUMT00000011890.1	NA	CCDS	CCDS376.1	33647267	1	3489	1218	FALSE	t
10381	1	33745776	33745797	21	+	GGGCGCGGGCACGGGCACGGG		GGGCGCGGGCACGGGCACGGG	0.500999001	4	0.0952380952380952	0.285714285714286	0	3	21	3	3	3	1	115	GGGHNHGGGHNHGGGHNHGGG	FALSE	-164.5	chr1	33745951	33747574	1624	+	HAVANA	ENSG00000160094.9	ENST00000477934.1	protein_coding	KNOWN	ZNF362	processed_transcript	KNOWN	ZNF362-004	2	OTTHUMG00000004124.3	OTTHUMT00000011860.1	NA	NA	NA	33745951	1	3499	1219	FALSE	nt
10384	1	33746207	33746229	22	-	CCCCACCCACATCCCAAGTCCC	GGGACTTGGGATGTGGGTGGGG	GGGACTTGGGATGTGGGTGGGG	0.542457542	4	0.0909090909090909	0.0454545454545455	0.227272727272727	3	22	4	4	1	1	25	GGGHNNHGGGHNNHGGGHGGG	FALSE	267	chr1	33745951	33747574	1624	+	HAVANA	ENSG00000160094.9	ENST00000477934.1	protein_coding	KNOWN	ZNF362	processed_transcript	KNOWN	ZNF362-004	2	OTTHUMG00000004124.3	OTTHUMT00000011860.1	NA	NA	NA	33745951	1	3499	1219	FALSE	t
10403	1	33782244	33782269	25	+	GGGGCTGTCAGGGAGGGCACATGGG		GGGGCTGTCAGGGAGGGCACATGGG	0.482517483	4	0.16	0.16	0.12	3	25	6	1	5	1	232	GGGHNNNNHGGGHGGGHNNNHGGG	FALSE	1960.5	chr1	33780296	33791644	11349	+	HAVANA	ENSG00000225313.1	ENST00000457957.1	processed_transcript	PUTATIVE	RP11-415J8.3	processed_transcript	PUTATIVE	RP11-415J8.3-001	2	OTTHUMG00000004126.1	OTTHUMT00000011862.1	NA	NA	NA	33780296	1	3503	1222	FALSE	nt
10416	1	33815267	33815288	21	+	GGGGTCCCGGGCCCGGGCGGG		GGGGTCCCGGGCCCGGGCGGG	0.651848152	4	0	0.333333333333333	0.0476190476190476	3	21	4	3	1	1	24	GGGHNNHGGGHNHGGGHGGG	FALSE	-26.5	chr1	33795672	33815251	19580	-	HAVANA	ENSG00000134686.11	ENST00000486897.1	protein_coding	KNOWN	PHC2	processed_transcript	KNOWN	PHC2-005	2	OTTHUMG00000004133.1	OTTHUMT00000011899.1	NA	NA	NA	33815251	1	3506	1225	FALSE	t
10415	1	33815204	33815232	28	+	GGGCCCGGCTGGGCCTGGCCGGGCGGGG		GGGCCCGGCTGGGCCTGGCCGGGCGGGG	0.64985015	4	0	0.321428571428571	0.0714285714285714	3	28	7	7	1	1	49	GGGHNNNNNHGGGHNNNNNHGGGHGGG	FALSE	33	chr1	33795672	33815251	19580	-	HAVANA	ENSG00000134686.11	ENST00000486897.1	protein_coding	KNOWN	PHC2	processed_transcript	KNOWN	PHC2-005	2	OTTHUMG00000004133.1	OTTHUMT00000011899.1	NA	NA	NA	33815251	1	3506	1225	FALSE	t
10425	1	33840001	33840024	23	+	GGGGCTAGGGACAAGGGTAGGGG		GGGGCTAGGGACAAGGGTAGGGG	0.493506494	4	0.217391304347826	0.0869565217391304	0.0869565217391304	3	23	3	4	2	1	67	GGGHNHGGGHNNHGGGHHGGG	FALSE	1181.5	chr1	33789224	33841194	51971	-	ENSEMBL	ENSG00000134686.11	ENST00000431992.1	protein_coding	KNOWN	PHC2	protein_coding	KNOWN	PHC2-204	3	OTTHUMG00000004133.1	NA	NA	NA	NA	33841194	1	3515	1227	FALSE	t
10441	1	33975808	33975829	21	+	GGGAGAGGGAGAGGGAGAGGG		GGGAGAGGGAGAGGGAGAGGG	0.581418581	4	0.285714285714286	0	0	3	21	3	3	3	1	115	GGGHNHGGGHNHGGGHNHGGG	FALSE	-1789.5	chr1	33977608	33978343	736	+	HAVANA	ENSG00000235907.1	ENST00000424879.1	pseudogene	KNOWN	RP4-580O19.2	processed_pseudogene	KNOWN	RP4-580O19.2-001	2	OTTHUMG00000004175.1	OTTHUMT00000012030.1	PGO:0000004	NA	NA	33977608	1	3527	1231	FALSE	nt
10557	1	34629466	34629492	26	+	GGGGTGCTGTGGGTAAAGCGGGAGGG		GGGGTGCTGTGGGTAAAGCGGGAGGG	0.635864136	4	0.153846153846154	0.0769230769230769	0.153846153846154	3	26	6	6	1	1	41	GGGHNNNNHGGGHNNNNHGGGHGGG	FALSE	1396	chr1	33979613	34630875	651263	-	ENSEMBL	ENSG00000121904.12	ENST00000373381.4	protein_coding	KNOWN	CSMD2	protein_coding	KNOWN	CSMD2-201	3	OTTHUMG00000011135.9	NA	NA	NA	NA	34630875	1	3545	1237	FALSE	t
10560	1	34630416	34630438	22	+	GGGGGGAGGGACTGGGACCGGG		GGGGGGAGGGACTGGGACCGGG	0.65034965	4	0.136363636363636	0.136363636363636	0.0454545454545455	3	22	1	3	3	1	101	GGGHGGGHNHGGGHNHGGG	FALSE	448	chr1	33979613	34630875	651263	-	ENSEMBL	ENSG00000121904.12	ENST00000373381.4	protein_coding	KNOWN	CSMD2	protein_coding	KNOWN	CSMD2-201	3	OTTHUMG00000011135.9	NA	NA	NA	NA	34630875	1	3545	1237	FALSE	t
10569	1	34643509	34643534	25	-	CCCCTGCGCCCTGGGCCCATTCCCC	GGGGAATGGGCCCAGGGCGCAGGGG	GGGGAATGGGCCCAGGGCGCAGGGG	0.554445554	4	0.16	0.2	0.04	3	25	3	4	4	1	165	GGGHNHGGGHNNHGGGHNNHGGG	FALSE	-1971.5	chr1	34641467	34641550	84	-	ENSEMBL	ENSG00000221053.1	ENST00000408126.1	miRNA	NOVEL	AC115286.1	miRNA	NOVEL	AC115286.1-201	3	NA	NA	NA	NA	NA	34641550	1	3548	1239	FALSE	nt
10665	1	35257062	35257088	26	-	CCCTCAGGGACCCGGCCCTGGGGCCC	GGGCCCCAGGGCCGGGTCCCTGAGGG	GGGCCCCAGGGCCGGGTCCCTGAGGG	0.539460539	4	0.0769230769230769	0.346153846153846	0.0769230769230769	3	26	5	2	7	1	324	GGGHNNNHGGGHHGGGHNNNNNHGGG	FALSE	-1524	chr1	35258599	35261348	2750	+	HAVANA	ENSG00000187513.7	ENST00000342280.4	protein_coding	KNOWN	GJA4	protein_coding	KNOWN	GJA4-001	2	OTTHUMG00000004050.1	OTTHUMT00000011556.1	NA	CCDS	CCDS30669.1	35258599	1	3558	1247	FALSE	t
10714	1	35391343	35391370	27	+	GGGGCCTTTGGGAGCTGGGAGCTTGGG		GGGGCCTTTGGGAGCTGGGAGCTTGGG	0.534965035	4	0.0740740740740741	0.148148148148148	0.222222222222222	3	27	5	4	5	1	228	GGGHNNNHGGGHNNHGGGHNNNHGGG	FALSE	-261.5	chr1	35370766	35391095	20330	-	HAVANA	ENSG00000116544.6	ENST00000495979.1	protein_coding	KNOWN	DLGAP3	processed_transcript	KNOWN	DLGAP3-002	2	OTTHUMG00000004049.1	OTTHUMT00000011555.1	NA	NA	NA	35391095	1	3569	1250	FALSE	t
10716	1	35393214	35393234	20	-	CCCTAGCCCTCCCAGCTCCC	GGGAGCTGGGAGGGCTAGGG	GGGAGCTGGGAGGGCTAGGG	0.506993007	4	0.15	0.1	0.1	3	20	4	1	3	1	120	GGGHNNHGGGHGGGHNHGGG	FALSE	1962	chr1	35331037	35395186	64150	-	HAVANA	ENSG00000116544.6	ENST00000373347.1	protein_coding	KNOWN	DLGAP3	protein_coding	KNOWN	DLGAP3-001	2	OTTHUMG00000004049.1	OTTHUMT00000011554.1	NA	CCDS	CCDS30670.1	35395186	1	3570	1250	FALSE	nt
10718	1	35394760	35394780	20	+	GGGCGAGGGCTGGGCCGGGG		GGGCGAGGGCTGGGCCGGGG	0.682317682	4	0.05	0.2	0.05	3	20	3	2	2	1	65	GGGHNHGGGHHGGGHHGGG	FALSE	416	chr1	35331037	35395186	64150	-	HAVANA	ENSG00000116544.6	ENST00000373347.1	protein_coding	KNOWN	DLGAP3	protein_coding	KNOWN	DLGAP3-001	2	OTTHUMG00000004049.1	OTTHUMT00000011554.1	NA	CCDS	CCDS30670.1	35395186	1	3570	1250	FALSE	t
10720	1	35395119	35395142	23	+	GGGCAGGCGGGCAGGGACCGGGG		GGGCAGGCGGGCAGGGACCGGGG	0.712787213	4	0.130434782608696	0.217391304347826	0	3	23	5	2	3	1	128	GGGHNNNHGGGHHGGGHNHGGG	FALSE	55.5	chr1	35331037	35395186	64150	-	HAVANA	ENSG00000116544.6	ENST00000373347.1	protein_coding	KNOWN	DLGAP3	protein_coding	KNOWN	DLGAP3-001	2	OTTHUMG00000004049.1	OTTHUMT00000011554.1	NA	CCDS	CCDS30670.1	35395186	1	3570	1250	FALSE	t
10730	1	35442395	35442418	23	+	GGGCCCGGGCCCGGGCCAGAGGG		GGGCCCGGGCCCGGGCCAGAGGG	0.589410589	4	0.0869565217391304	0.347826086956522	0	3	23	3	3	5	1	213	GGGHNHGGGHNHGGGHNNNHGGG	FALSE	1900.5	chr1	35441300	35444307	3008	-	HAVANA	ENSG00000241014.1	ENST00000311990.4	processed_transcript	NOVEL	RP11-244H3.1	processed_transcript	KNOWN	RP11-244H3.1-001	2	OTTHUMG00000004046.3	OTTHUMT00000011545.3	NA	NA	NA	35444307	1	3572	1252	FALSE	t
10732	1	35444247	35444267	20	-	CCCCACCCTGACCCATCCCC	GGGGATGGGTCAGGGTGGGG	GGGGATGGGTCAGGGTGGGG	0.517982018	4	0.1	0.05	0.15	3	20	2	3	1	1	10	GGGHHGGGHNHGGGHGGG	FALSE	50	chr1	35441300	35444307	3008	-	HAVANA	ENSG00000241014.1	ENST00000311990.4	processed_transcript	NOVEL	RP11-244H3.1	processed_transcript	KNOWN	RP11-244H3.1-001	2	OTTHUMG00000004046.3	OTTHUMT00000011545.3	NA	NA	NA	35444307	1	3572	1252	FALSE	nt
10762	1	35907577	35907602	25	-	CCCCCACCTTGCCCTGCTCCCGCCC	GGGCGGGAGCAGGGCAAGGTGGGGG	GGGCGGGAGCAGGGCAAGGTGGGGG	0.48001998	4	0.16	0.12	0.04	3	25	1	4	6	1	249	GGGHGGGHNNHGGGHNNNNHGGG	FALSE	1266.5	chr1	35907868	35908856	989	-	HAVANA	ENSG00000142687.11	ENST00000473423.1	protein_coding	KNOWN	KIAA0319L	retained_intron	KNOWN	KIAA0319L-012	2	OTTHUMG00000004370.3	OTTHUMT00000012695.1	NA	NA	NA	35908856	1	3613	1268	FALSE	nt
10778	1	36031289	36031314	25	+	GGGGCGGGCAGAGAGGGAAGGAGGG		GGGGCGGGCAGAGAGGGAAGGAGGG	0.597902098	4	0.24	0.08	0	3	25	1	6	5	1	202	GGGHGGGHNNNNHGGGHNNNHGGG	FALSE	685.5	chr1	36030616	36032007	1392	+	ENSEMBL	ENSG00000020129.10	ENST00000397922.3	protein_coding	KNOWN	NCDN	protein_coding	KNOWN	NCDN-201	3	OTTHUMG00000059204.1	NA	NA	NA	NA	36030616	1	3639	1275	FALSE	nt
10780	1	36037116	36037141	25	+	GGGGTTGAGGGAGGGAGGAACAGGG		GGGGTTGAGGGAGGGAGGAACAGGG	0.477022977	4	0.24	0.04	0.08	3	25	4	1	7	1	316	GGGHNNHGGGHGGGHNNNNNHGGG	FALSE	-1842.5	chr1	36038971	36060929	21959	+	HAVANA	ENSG00000116819.6	ENST00000373235.3	protein_coding	KNOWN	TFAP2E	protein_coding	KNOWN	TFAP2E-001	2	OTTHUMG00000004388.1	OTTHUMT00000012732.1	NA	CCDS	CCDS393.2	36038971	1	3640	1276	FALSE	nt
10781	1	36038013	36038033	20	+	GGGGAGGGTTGGGTTTGGGG		GGGGAGGGTTGGGTTTGGGG	0.515484515	4	0.05	0	0.25	3	20	1	2	3	1	100	GGGHGGGHHGGGHNHGGG	FALSE	-948	chr1	36038971	36060929	21959	+	HAVANA	ENSG00000116819.6	ENST00000373235.3	protein_coding	KNOWN	TFAP2E	protein_coding	KNOWN	TFAP2E-001	2	OTTHUMG00000004388.1	OTTHUMT00000012732.1	NA	CCDS	CCDS393.2	36038971	1	3640	1276	FALSE	nt
10783	1	36039656	36039679	23	-	CCCTACTTCCCGCCGCCCTACCC	GGGTAGGGCGGCGGGAAGTAGGG	GGGTAGGGCGGCGGGAAGTAGGG	0.677322677	4	0.173913043478261	0.0869565217391304	0.0869565217391304	3	23	2	4	5	1	207	GGGHHGGGHNNHGGGHNNNHGGG	FALSE	696.5	chr1	36038971	36060929	21959	+	HAVANA	ENSG00000116819.6	ENST00000373235.3	protein_coding	KNOWN	TFAP2E	protein_coding	KNOWN	TFAP2E-001	2	OTTHUMG00000004388.1	OTTHUMT00000012732.1	NA	CCDS	CCDS393.2	36038971	1	3640	1276	FALSE	t
10784	1	36040021	36040041	20	+	GGGATCCGGGATGGGTCGGG		GGGATCCGGGATGGGTCGGG	0.667332667	4	0.1	0.15	0.15	3	20	4	2	2	1	72	GGGHNNHGGGHHGGGHHGGG	FALSE	1060	chr1	36038971	36060929	21959	+	HAVANA	ENSG00000116819.6	ENST00000373235.3	protein_coding	KNOWN	TFAP2E	protein_coding	KNOWN	TFAP2E-001	2	OTTHUMG00000004388.1	OTTHUMT00000012732.1	NA	CCDS	CCDS393.2	36038971	1	3640	1276	FALSE	nt
10813	1	36273358	36273380	22	+	GGGGTGGGAGGAGGGAGGAGGG		GGGGTGGGAGGAGGGAGGAGGG	0.64035964	4	0.181818181818182	0	0.0454545454545455	3	22	1	4	4	1	151	GGGHGGGHNNHGGGHNNHGGG	FALSE	-404	chr1	36273773	36323491	49719	+	HAVANA	ENSG00000134698.10	ENST00000373210.3	protein_coding	KNOWN	EIF2C4	protein_coding	KNOWN	EIF2C4-001	2	OTTHUMG00000004243.4	OTTHUMT00000012213.3	NA	CCDS	CCDS397.1	36273773	1	3655	1284	FALSE	nt
10822	1	36350595	36350610	15	-	CCCTCCCACCCTCCC	GGGAGGGTGGGAGGG	GGGAGGGTGGGAGGG	0.460539461	4	0.133333333333333	0	0.0666666666666667	3	15	1	1	1	1	1	GGGHGGGHGGGHGGG	FALSE	1792.5	chr1	36348810	36389900	41091	+	HAVANA	ENSG00000092847.5	ENST00000373204.3	protein_coding	KNOWN	EIF2C1	protein_coding	KNOWN	EIF2C1-002	2	OTTHUMG00000007381.2	OTTHUMT00000019337.2	NA	CCDS	CCDS398.1	36348810	1	3660	1287	FALSE	t
10829	1	36397105	36397127	22	-	CCCTGCTCCTCCCGCCCGGCCC	GGGCCGGGCGGGAGGAGCAGGG	GGGCCGGGCGGGAGGAGCAGGG	0.558941059	4	0.136363636363636	0.181818181818182	0	3	22	2	1	7	1	302	GGGHHGGGHGGGHNNNNNHGGG	FALSE	797	chr1	36396319	36449010	52692	+	HAVANA	ENSG00000126070.12	ENST00000324350.5	protein_coding	KNOWN	EIF2C3	protein_coding	KNOWN	EIF2C3-201	2	OTTHUMG00000007533.4	OTTHUMT00000019829.1	NA	NA	NA	36396319	1	3661	1288	FALSE	t
10833	1	36476531	36476546	15	+	GGGAGGGAGGGAGGG		GGGAGGGAGGGAGGG	0.411088911	4	0.2	0	0	3	15	1	1	1	1	1	GGGHGGGHGGGHGGG	FALSE	1556.5	chr1	36474982	36479231	4250	+	HAVANA	ENSG00000126070.12	ENST00000479395.1	protein_coding	KNOWN	EIF2C3	processed_transcript	KNOWN	EIF2C3-006	2	OTTHUMG00000007533.4	OTTHUMT00000091356.1	NA	NA	NA	36474982	1	3667	1288	FALSE	nt
10837	1	36550282	36550299	17	+	GGGGACGGGAGGGAGGG		GGGGACGGGAGGGAGGG	0.588411588	4	0.176470588235294	0.0588235294117647	0	3	17	2	1	1	1	8	GGGHHGGGHGGGHGGG	FALSE	614.5	chr1	36549676	36553876	4201	+	HAVANA	ENSG00000092850.7	ENST00000207457.3	protein_coding	KNOWN	TEKT2	protein_coding	KNOWN	TEKT2-001	2	OTTHUMG00000007629.3	OTTHUMT00000020200.1	NA	CCDS	CCDS401.1	36549676	1	3671	1291	FALSE	nt
10838	1	36553808	36553825	17	+	GGGCAGGGTTGGGTGGG		GGGCAGGGTTGGGTGGG	0.645354645	4	0.0588235294117647	0.0588235294117647	0.176470588235294	3	17	2	2	1	1	9	GGGHHGGGHHGGGHGGG	FALSE	-659.5	chr1	36554476	36559533	5058	+	HAVANA	ENSG00000116863.8	ENST00000373178.4	protein_coding	KNOWN	ADPRHL2	protein_coding	KNOWN	ADPRHL2-001	2	OTTHUMG00000007628.2	OTTHUMT00000020199.1	NA	CCDS	CCDS402.1	36554476	1	3673	1292	FALSE	nt
10846	1	36563983	36564012	29	-	CCCGTGAAACCCGGCTCACCCTTGGGCCC	GGGCCCAAGGGTGAGCCGGGTTTCACGGG	GGGCCCAAGGGTGAGCCGGGTTTCACGGG	0.677322677	4	0.137931034482759	0.241379310344828	0.137931034482759	3	29	5	6	6	1	279	GGGHNNNHGGGHNNNNHGGGHNNNNHGGG	FALSE	1852.5	chr1	36560837	36565850	5014	-	HAVANA	ENSG00000171812.5	ENST00000303143.4	protein_coding	KNOWN	COL8A2	protein_coding	KNOWN	COL8A2-001	2	OTTHUMG00000007665.5	OTTHUMT00000020390.2	NA	CCDS	CCDS403.1	36565850	1	3677	1293	FALSE	nt
10847	1	36564135	36564165	30	-	CCCTGCCTCACCCTTAGGCCCAGGGGGCCC	GGGCCCCCTGGGCCTAAGGGTGAGGCAGGG	GGGCCCCCTGGGCCTAAGGGTGAGGCAGGG	0.686813187	4	0.133333333333333	0.266666666666667	0.1	3	30	6	5	7	1	334	GGGHNNNNHGGGHNNNHGGGHNNNNNHGGG	FALSE	1700	chr1	36560837	36565850	5014	-	HAVANA	ENSG00000171812.5	ENST00000303143.4	protein_coding	KNOWN	COL8A2	protein_coding	KNOWN	COL8A2-001	2	OTTHUMG00000007665.5	OTTHUMT00000020390.2	NA	CCDS	CCDS403.1	36565850	1	3677	1293	FALSE	nt
10882	1	36620943	36620970	27	+	GGGCTGGGAAGCAGGGCTACTTTGGGG		GGGCTGGGAAGCAGGGCTACTTTGGGG	0.623376623	4	0.148148148148148	0.148148148148148	0.185185185185185	3	27	2	5	7	1	306	GGGHHGGGHNNNHGGGHNNNNNHGGG	FALSE	-223.5	chr1	36621180	36640609	19430	+	HAVANA	ENSG00000116871.10	ENST00000429533.2	protein_coding	KNOWN	MAP7D1	protein_coding	PUTATIVE	MAP7D1-005	2	OTTHUMG00000007714.4	OTTHUMT00000023449.3	NA	cds_end_NF	NA	36621180	1	3685	1295	FALSE	nt
10886	1	36621912	36621930	18	+	GGGCCGGGCCGGGCCGGG		GGGCCGGGCCGGGCCGGG	0.696303696	4	0	0.333333333333333	0	3	18	2	2	2	1	58	GGGHHGGGHHGGGHHGGG	FALSE	741	chr1	36621180	36640609	19430	+	HAVANA	ENSG00000116871.10	ENST00000429533.2	protein_coding	KNOWN	MAP7D1	protein_coding	PUTATIVE	MAP7D1-005	2	OTTHUMG00000007714.4	OTTHUMT00000023449.3	NA	cds_end_NF	NA	36621180	1	3685	1295	FALSE	nt
10888	1	36622533	36622556	23	-	CCCGTACCCTCAGGCCCTGGCCC	GGGCCAGGGCCTGAGGGTACGGG	GGGCCAGGGCCTGAGGGTACGGG	0.681818182	4	0.130434782608696	0.217391304347826	0.0869565217391304	3	23	3	5	3	1	117	GGGHNHGGGHNNNHGGGHNHGGG	FALSE	1364.5	chr1	36621180	36640609	19430	+	HAVANA	ENSG00000116871.10	ENST00000429533.2	protein_coding	KNOWN	MAP7D1	protein_coding	PUTATIVE	MAP7D1-005	2	OTTHUMG00000007714.4	OTTHUMT00000023449.3	NA	cds_end_NF	NA	36621180	1	3685	1295	FALSE	t
10892	1	36623341	36623364	23	+	GGGGCCAATGGGCTGTGGGTGGG		GGGGCCAATGGGCTGTGGGTGGG	0.583916084	4	0.0869565217391304	0.130434782608696	0.173913043478261	3	23	5	4	1	1	32	GGGHNNNHGGGHNNHGGGHGGG	FALSE	1786.5	chr1	36621566	36646450	24885	+	HAVANA	ENSG00000116871.10	ENST00000316156.4	protein_coding	KNOWN	MAP7D1	protein_coding	KNOWN	MAP7D1-001	2	OTTHUMG00000007714.4	OTTHUMT00000020762.1	NA	NA	NA	36621566	1	3686	1295	FALSE	nt
10900	1	36640327	36640348	21	-	CCCCCCCACCCTCCCTCTCCC	GGGAGAGGGAGGGTGGGGGGG	GGGAGAGGGAGGGTGGGGGGG	0.535964036	4	0.142857142857143	0	0.0476190476190476	3	21	3	1	1	1	15	GGGHNHGGGHGGGHGGG	FALSE	-190.5	chr1	36640528	36646448	5921	+	ENSEMBL	ENSG00000116871.10	ENST00000373153.2	protein_coding	KNOWN	MAP7D1	protein_coding	KNOWN	MAP7D1-201	3	OTTHUMG00000007714.4	NA	NA	NA	NA	36640528	1	3693	1295	FALSE	t
10931	1	36786728	36786746	18	+	GGGTGGGCCTGGGAAGGG		GGGTGGGCCTGGGAAGGG	0.632367632	4	0.111111111111111	0.111111111111111	0.111111111111111	3	18	1	3	2	1	52	GGGHGGGHNHGGGHHGGG	FALSE	1880	chr1	36784857	36786352	1496	+	HAVANA	ENSG00000214193.5	ENST00000508854.1	protein_coding	KNOWN	SH3D21	processed_transcript	KNOWN	SH3D21-006	2	OTTHUMG00000007868.5	OTTHUMT00000359559.1	NA	NA	NA	36784857	1	3710	1299	FALSE	nt
10968	1	36929703	36929729	26	-	CCCTGTTTCCCTACGCCCGCCGTCCC	GGGACGGCGGGCGTAGGGAAACAGGG	GGGACGGCGGGCGTAGGGAAACAGGG	0.523976024	4	0.230769230769231	0.153846153846154	0.0384615384615385	3	26	5	4	5	1	228	GGGHNNNHGGGHNNHGGGHNNNHGGG	FALSE	230	chr1	36921375	36929946	8572	-	HAVANA	ENSG00000116898.7	ENST00000462067.1	protein_coding	KNOWN	MRPS15	processed_transcript	KNOWN	MRPS15-002	2	OTTHUMG00000008042.4	OTTHUMT00000022053.2	NA	NA	NA	36929946	1	3741	1308	FALSE	nt
10971	1	36933806	36933829	23	+	GGGGCATGGGAGGGAGCTATGGG		GGGGCATGGGAGGGAGCTATGGG	0.549450549	4	0.173913043478261	0.0869565217391304	0.130434782608696	3	23	3	1	6	1	260	GGGHNHGGGHGGGHNNNNHGGG	FALSE	-407.5	chr1	36932830	36933410	581	-	HAVANA	ENSG00000119535.13	ENST00000466138.1	protein_coding	KNOWN	CSF3R	retained_intron	KNOWN	CSF3R-010	2	OTTHUMG00000008010.5	OTTHUMT00000091349.1	NA	NA	NA	36933410	1	3743	1309	FALSE	t
10972	1	36935209	36935231	22	-	CCCTTTGTCCCTGGCCCTGCCC	GGGCAGGGCCAGGGACAAAGGG	GGGCAGGGCCAGGGACAAAGGG	0.485514486	4	0.272727272727273	0.181818181818182	0	3	22	2	3	5	1	206	GGGHHGGGHNHGGGHNNNHGGG	FALSE	-1810	chr1	36932830	36933410	581	-	HAVANA	ENSG00000119535.13	ENST00000466138.1	protein_coding	KNOWN	CSF3R	retained_intron	KNOWN	CSF3R-010	2	OTTHUMG00000008010.5	OTTHUMT00000091349.1	NA	NA	NA	36933410	1	3743	1309	FALSE	nt
10977	1	36950075	36950094	19	-	CCCCTTCCCTCCCACTCCC	GGGAGTGGGAGGGAAGGGG	GGGAGTGGGAGGGAAGGGG	0.452547453	4	0.210526315789474	0	0.0526315789473684	3	19	3	1	2	1	64	GGGHNHGGGHGGGHHGGG	FALSE	-1584.5	chr1	36942584	36948500	5917	-	HAVANA	ENSG00000119535.13	ENST00000526980.1	protein_coding	KNOWN	CSF3R	processed_transcript	KNOWN	CSF3R-020	2	OTTHUMG00000008010.5	OTTHUMT00000393184.1	NA	NA	NA	36948500	1	3752	1309	FALSE	nt
11037	1	37095093	37095120	27	+	GGGAGACATGGGCAGGGAGGAGAAGGG		GGGAGACATGGGCAGGGAGGAGAAGGG	0.527972028	4	0.296296296296296	0.0740740740740741	0.037037037037037	3	27	6	2	7	1	331	GGGHNNNNHGGGHHGGGHNNNNNHGGG	FALSE	-829.5	chr1	37095936	37096458	523	+	HAVANA	ENSG00000230214.1	ENST00000453860.1	pseudogene	KNOWN	FTLP18	processed_pseudogene	KNOWN	FTLP18-001	1	OTTHUMG00000004186.1	OTTHUMT00000012050.1	PGO:0000004	pseudo_consens	NA	37095936	1	3755	1310	FALSE	nt
11180	1	37500862	37500886	24	-	CCCGCTCCCTCTCAGCCCTCTCCC	GGGAGAGGGCTGAGAGGGAGCGGG	GGGAGAGGGCTGAGAGGGAGCGGG	0.631868132	4	0.208333333333333	0.0833333333333333	0.0416666666666667	3	24	3	6	3	1	118	GGGHNHGGGHNNNNHGGGHNHGGG	FALSE	-1148	chr1	37261128	37499726	238599	-	HAVANA	ENSG00000163873.5	ENST00000373091.3	protein_coding	KNOWN	GRIK3	protein_coding	KNOWN	GRIK3-001	2	OTTHUMG00000004189.1	OTTHUMT00000012053.1	NA	CCDS	CCDS416.1	37499726	1	3759	1312	FALSE	nt
11231	1	37729992	37730019	27	-	CCCTCTCTACCCACCTTCCCTACTCCC	GGGAGTAGGGAAGGTGGGTAGAGAGGG	GGGAGTAGGGAAGGTGGGTAGAGAGGG	0.479020979	4	0.259259259259259	0	0.111111111111111	3	27	4	5	6	1	271	GGGHNNHGGGHNNNHGGGHNNNNHGGG	FALSE	381.5	chr1	37730278	37730387	110	-	ENSEMBL	ENSG00000252368.1	ENST00000516559.1	rRNA	NOVEL	5S_rRNA.427	rRNA	NOVEL	5S_rRNA.427-201	3	NA	NA	NA	NA	NA	37730387	1	3762	1314	FALSE	nt
11293	1	37940242	37940267	25	+	GGGGAGGGTGCGGGCCTCGGCGGGG		GGGGAGGGTGCGGGCCTCGGCGGGG	0.621878122	4	0.04	0.2	0.08	3	25	1	3	7	1	297	GGGHGGGHNHGGGHNNNNNHGGG	FALSE	-242.5	chr1	37920480	37940012	19533	-	HAVANA	ENSG00000233621.1	ENST00000424989.1	processed_transcript	PUTATIVE	RP11-422J8.1	processed_transcript	PUTATIVE	RP11-422J8.1-001	2	OTTHUMG00000004224.1	OTTHUMT00000012168.1	NA	NA	NA	37940012	1	3765	1317	FALSE	t
11295	1	37941399	37941426	27	-	CCCCTGCCCTCAGCTCCCTCTAGTCCC	GGGACTAGAGGGAGCTGAGGGCAGGGG	GGGACTAGAGGGAGCTGAGGGCAGGGG	0.600899101	4	0.222222222222222	0.111111111111111	0.0740740740740741	3	27	6	6	2	1	90	GGGHNNNNHGGGHNNNNHGGGHHGGG	FALSE	-1400.5	chr1	37920480	37940012	19533	-	HAVANA	ENSG00000233621.1	ENST00000424989.1	processed_transcript	PUTATIVE	RP11-422J8.1	processed_transcript	PUTATIVE	RP11-422J8.1-001	2	OTTHUMG00000004224.1	OTTHUMT00000012168.1	NA	NA	NA	37940012	1	3765	1317	FALSE	nt
11314	1	38027876	38027900	24	-	CCCCCTGCCCTGCGACCCAGCCCC	GGGGCTGGGTCGCAGGGCAGGGGG	GGGGCTGGGTCGCAGGGCAGGGGG	0.536963037	4	0.0833333333333333	0.166666666666667	0.0833333333333333	3	24	2	5	2	1	61	GGGHHGGGHNNNHGGGHHGGG	FALSE	1749	chr1	38026139	38032457	6319	+	HAVANA	ENSG00000163879.8	ENST00000497858.1	protein_coding	KNOWN	DNALI1	processed_transcript	KNOWN	DNALI1-002	2	OTTHUMG00000004222.3	OTTHUMT00000012160.1	NA	NA	NA	38026139	1	3791	1323	FALSE	t
11351	1	38155608	38155633	25	+	GGGGAGGCACTGGGTCGAGGGTGGG		GGGGAGGCACTGGGTCGAGGGTGGG	0.522977023	4	0.12	0.12	0.12	3	25	7	4	1	1	46	GGGHNNNNNHGGGHNNHGGGHGGG	FALSE	-259.5	chr1	38148408	38155361	6954	-	HAVANA	ENSG00000116922.9	ENST00000464178.1	protein_coding	KNOWN	C1orf109	processed_transcript	KNOWN	C1orf109-005	2	OTTHUMG00000004323.2	OTTHUMT00000012490.1	NA	NA	NA	38155361	1	3808	1326	FALSE	t
11354	1	38158279	38158306	27	-	CCCCGTCCGCCCTCCTCGTCCCTACCC	GGGTAGGGACGAGGAGGGCGGACGGGG	GGGTAGGGACGAGGAGGGCGGACGGGG	0.607392607	4	0.185185185185185	0.111111111111111	0.037037037037037	3	27	2	7	5	1	210	GGGHHGGGHNNNNNHGGGHNNNHGGG	FALSE	-415.5	chr1	38151974	38157877	5904	-	HAVANA	ENSG00000116922.9	ENST00000477060.1	protein_coding	KNOWN	C1orf109	processed_transcript	KNOWN	C1orf109-008	2	OTTHUMG00000004323.2	OTTHUMT00000012493.1	NA	NA	NA	38157877	1	3814	1326	FALSE	nt
11360	1	38182521	38182550	29	-	CCCCCTCCAGCCCACCTACCCACTGACCC	GGGTCAGTGGGTAGGTGGGCTGGAGGGGG	GGGTCAGTGGGTAGGTGGGCTGGAGGGGG	0.583916084	4	0.103448275862069	0.0689655172413793	0.172413793103448	3	29	5	5	5	1	229	GGGHNNNHGGGHNNNHGGGHNNNHGGG	FALSE	-1843.5	chr1	38179565	38180692	1128	-	HAVANA	ENSG00000183317.11	ENST00000444950.1	protein_coding	KNOWN	EPHA10	retained_intron	KNOWN	EPHA10-007	2	OTTHUMG00000004325.2	OTTHUMT00000091274.1	NA	NA	NA	38180692	1	3820	1328	FALSE	nt
11365	1	38188540	38188564	24	+	GGGACTTTCTGGGTGGAGGGTGGG		GGGACTTTCTGGGTGGAGGGTGGG	0.560939061	4	0.0833333333333333	0.0833333333333333	0.25	3	24	7	4	1	1	46	GGGHNNNNNHGGGHNNHGGGHGGG	FALSE	-1023	chr1	38186351	38187529	1179	-	HAVANA	ENSG00000183317.11	ENST00000453577.1	protein_coding	KNOWN	EPHA10	retained_intron	KNOWN	EPHA10-004	2	OTTHUMG00000004325.2	OTTHUMT00000012498.1	NA	NA	NA	38187529	1	3821	1328	FALSE	t
11375	1	38205522	38205539	17	+	GGGAGGGCCAGGGTGGG		GGGAGGGCCAGGGTGGG	0.446553447	4	0.117647058823529	0.117647058823529	0.0588235294117647	3	17	1	3	1	1	3	GGGHGGGHNHGGGHGGG	FALSE	-1804.5	chr1	38203627	38203726	100	-	ENSEMBL	ENSG00000200421.1	ENST00000363551.1	misc_RNA	NOVEL	Y_RNA.165	misc_RNA	NOVEL	Y_RNA.165-201	3	NA	NA	NA	NA	NA	38203726	1	3822	1329	FALSE	t
11376	1	38218443	38218460	17	+	GGGGTGGGTGGGTGGGG		GGGGTGGGTGGGTGGGG	0.629370629	4	0	0	0.176470588235294	3	17	1	1	1	1	1	GGGHGGGHGGGHGGG	FALSE	126.5	chr1	38179561	38218578	39018	-	ENSEMBL	ENSG00000183317.11	ENST00000540011.1	protein_coding	KNOWN	EPHA10	protein_coding	KNOWN	EPHA10-203	3	OTTHUMG00000004325.2	NA	NA	NA	NA	38218578	1	3824	1331	FALSE	t
11388	1	38268191	38268218	27	+	GGGAACTAGGGTACAAGAGGGAAGGGG		GGGAACTAGGGTACAAGAGGGAAGGGG	0.454045954	4	0.333333333333333	0.0740740740740741	0.0740740740740741	3	27	5	7	2	1	84	GGGHNNNHGGGHNNNNNHGGGHHGGG	FALSE	-1653.5	chr1	38265392	38266551	1160	-	HAVANA	ENSG00000233728.1	ENST00000433474.1	processed_transcript	PUTATIVE	RP11-109P14.9	processed_transcript	PUTATIVE	RP11-109P14.9-001	2	OTTHUMG00000037488.1	OTTHUMT00000091275.1	NA	NA	NA	38266551	1	3834	1335	FALSE	t
11398	1	38325148	38325176	28	-	CCCGCGCCTCCCGGTAAGTCCCAAGCCC	GGGCTTGGGACTTACCGGGAGGCGCGGG	GGGCTTGGGACTTACCGGGAGGCGCGGG	0.56043956	4	0.107142857142857	0.214285714285714	0.142857142857143	3	28	3	7	6	1	266	GGGHNHGGGHNNNNNHGGGHNNNNHGGG	FALSE	-951	chr1	38323021	38324211	1191	-	HAVANA	ENSG00000188786.6	ENST00000468190.1	protein_coding	KNOWN	MTF1	processed_transcript	KNOWN	MTF1-002	2	OTTHUMG00000004439.1	OTTHUMT00000012985.1	NA	NA	NA	38324211	1	3845	1342	FALSE	nt
11399	1	38328831	38328855	24	-	CCCACTGGCTCCCAGCCCTCTCCC	GGGAGAGGGCTGGGAGCCAGTGGG	GGGAGAGGGCTGGGAGCCAGTGGG	0.493006993	4	0.166666666666667	0.125	0.0833333333333333	3	24	3	2	7	1	310	GGGHNHGGGHHGGGHNNNNNHGGG	FALSE	1678	chr1	38328012	38330521	2510	-	HAVANA	ENSG00000204084.6	ENST00000487328.1	protein_coding	KNOWN	INPP5B	processed_transcript	KNOWN	INPP5B-005	2	OTTHUMG00000004436.1	OTTHUMT00000012970.1	NA	NA	NA	38330521	1	3849	1344	FALSE	nt
11436	1	38473058	38473083	25	+	GGGGGACGGGAGGGCAAAGGTGGGG		GGGGGACGGGAGGGCAAAGGTGGGG	0.497002997	4	0.2	0.08	0.04	3	25	2	1	7	1	302	GGGHHGGGHGGGHNNNNNHGGG	FALSE	-1896.5	chr1	38462442	38471174	8733	-	HAVANA	ENSG00000183386.5	ENST00000485803.1	protein_coding	KNOWN	FHL3	processed_transcript	KNOWN	FHL3-002	2	OTTHUMG00000004434.2	OTTHUMT00000012959.1	NA	NA	NA	38471174	1	3872	1350	FALSE	t
11456	1	38512878	38512896	18	-	CCCGCCCGCATCCCGCCC	GGGCGGGATGCGGGCGGG	GGGCGGGATGCGGGCGGG	0.737262737	4	0.0555555555555556	0.166666666666667	0.0555555555555556	3	18	1	4	1	1	4	GGGHGGGHNNHGGGHGGG	FALSE	-437	chr1	38509523	38512450	2928	-	HAVANA	ENSG00000185668.5	ENST00000373012.2	protein_coding	KNOWN	POU3F1	protein_coding	KNOWN	POU3F1-001	2	OTTHUMG00000000485.1	OTTHUMT00000001213.1	NA	CCDS	CCDS30679.1	38512450	1	3880	1352	FALSE	nt
11602	1	39407321	39407344	23	-	CCCTCCACTCCCTCCCAGCTCCC	GGGAGCTGGGAGGGAGTGGAGGG	GGGAGCTGGGAGGGAGTGGAGGG	0.531468531	4	0.173913043478261	0.0434782608695652	0.0869565217391304	3	23	4	1	6	1	267	GGGHNNHGGGHGGGHNNNNHGGG	FALSE	123.5	chr1	39351479	39407456	55978	-	HAVANA	ENSG00000158315.6	ENST00000372990.1	protein_coding	KNOWN	RHBDL2	protein_coding	KNOWN	RHBDL2-001	2	OTTHUMG00000000487.2	OTTHUMT00000001216.1	NA	CCDS	CCDS30680.1	39407456	1	3907	1371	FALSE	nt
11624	1	39550143	39550169	26	+	GGGTGTGAGGGAGGAATGGGCCAGGG		GGGTGTGAGGGAGGAATGGGCCAGGG	0.464035964	4	0.192307692307692	0.0769230769230769	0.115384615384615	3	26	5	6	3	1	132	GGGHNNNHGGGHNNNNHGGGHNHGGG	FALSE	1122	chr1	39549034	39952789	403756	+	ENSEMBL	ENSG00000127603.15	ENST00000545844.1	protein_coding	KNOWN	MACF1	protein_coding	KNOWN	MACF1-207	3	OTTHUMG00000007754.8	NA	NA	CCDS	CCDS435.1	39549034	1	3918	1376	FALSE	nt
11646	1	39733807	39733826	19	-	CCCGGGCCCTTCCCTTCCC	GGGAAGGGAAGGGCCCGGG	GGGAAGGGAAGGGCCCGGG	0.441058941	4	0.210526315789474	0.157894736842105	0	3	19	2	2	3	1	107	GGGHHGGGHHGGGHNHGGG	FALSE	-320.5	chr1	39734137	39792897	58761	+	HAVANA	ENSG00000127603.15	ENST00000496804.1	protein_coding	KNOWN	MACF1	nonsense_mediated_decay	KNOWN	MACF1-002	2	OTTHUMG00000007754.8	OTTHUMT00000020987.2	NA	NA	NA	39734137	1	3930	1381	FALSE	t
11655	1	39874451	39874477	26	+	GGGGCGCGGTGGGCGTGGGCTGCGGG		GGGGCGCGGTGGGCGTGGGCTGCGGG	0.630869131	4	0	0.192307692307692	0.115384615384615	3	26	6	3	4	1	185	GGGHNNNNHGGGHNHGGGHNNHGGG	FALSE	-1687	chr1	39876151	39882154	6004	+	HAVANA	ENSG00000255103.1	ENST00000530275.1	protein_coding	NOVEL	KIAA0754	protein_coding	KNOWN	KIAA0754-001	2	OTTHUMG00000166964.1	OTTHUMT00000392100.1	NA	NA	NA	39876151	1	3940	1384	FALSE	nt
11685	1	39990876	39990900	24	+	GGGGAGGGAGGCCAGGGTGTGGGG		GGGGAGGGAGGCCAGGGTGTGGGG	0.610889111	4	0.125	0.0833333333333333	0.0833333333333333	3	24	1	6	3	1	104	GGGHGGGHNNNNHGGGHNHGGG	FALSE	-340	chr1	39987952	39990548	2597	-	HAVANA	ENSG00000182109.3	ENST00000441741.1	processed_transcript	NOVEL	RP11-69E11.4	processed_transcript	KNOWN	RP11-69E11.4-002	2	OTTHUMG00000008392.3	OTTHUMT00000023077.1	NA	NA	NA	39990548	1	3956	1391	FALSE	t
11690	1	40025228	40025251	23	-	CCCCGCCCACTCTGCCCACCCCC	GGGGGTGGGCAGAGTGGGCGGGG	GGGGGTGGGCAGAGTGGGCGGGG	0.513486513	4	0.0869565217391304	0.0869565217391304	0.0869565217391304	3	23	1	6	1	1	6	GGGHGGGHNNNNHGGGHGGG	FALSE	-860.5	chr1	39997510	40024379	26870	-	HAVANA	ENSG00000243970.1	ENST00000427240.1	pseudogene	KNOWN	PPIEL	unprocessed_pseudogene	KNOWN	PPIEL-001	2	OTTHUMG00000008393.2	OTTHUMT00000023078.2	PGO:0000005	NA	NA	40024379	1	3963	1392	FALSE	nt
11693	1	40042550	40042574	24	-	CCCGCCCACTCGGCCCGGGGGCCC	GGGCCCCCGGGCCGAGTGGGCGGG	GGGCCCCCGGGCCGAGTGGGCGGG	0.585414585	4	0.0416666666666667	0.333333333333333	0.0416666666666667	3	24	5	6	1	1	34	GGGHNNNHGGGHNNNNHGGGHGGG	FALSE	-637	chr1	40026488	40041925	15438	-	HAVANA	ENSG00000090621.8	ENST00000372862.3	protein_coding	KNOWN	PABPC4	protein_coding	NOVEL	PABPC4-003	2	OTTHUMG00000009097.3	OTTHUMT00000025222.1	NA	NA	NA	40041925	1	3982	1397	FALSE	nt
11694	1	40042709	40042727	18	-	CCCTCCCACCCATCACCC	GGGTGATGGGTGGGAGGG	GGGTGATGGGTGGGAGGG	0.572927073	4	0.111111111111111	0	0.166666666666667	3	18	4	1	1	1	22	GGGHNNHGGGHGGGHGGG	FALSE	-793	chr1	40026488	40041925	15438	-	HAVANA	ENSG00000090621.8	ENST00000372862.3	protein_coding	KNOWN	PABPC4	protein_coding	NOVEL	PABPC4-003	2	OTTHUMG00000009097.3	OTTHUMT00000025222.1	NA	NA	NA	40041925	1	3982	1397	FALSE	nt
11704	1	40100669	40100691	22	-	CCCAGCCCAAGGGTCCCAACCC	GGGTTGGGACCCTTGGGCTGGG	GGGTTGGGACCCTTGGGCTGGG	0.491508492	4	0.0454545454545455	0.181818181818182	0.227272727272727	3	22	2	6	2	1	62	GGGHHGGGHNNNNHGGGHHGGG	FALSE	1592	chr1	40099088	40099575	488	+	HAVANA	ENSG00000225903.1	ENST00000424418.1	processed_transcript	PUTATIVE	RP1-144F13.3	processed_transcript	PUTATIVE	RP1-144F13.3-001	2	OTTHUMG00000037279.1	OTTHUMT00000090748.1	NA	NA	NA	40099088	1	3989	1399	FALSE	t
11716	1	40137095	40137119	24	-	CCCCCAGCCCAGGGCCCAGGACCC	GGGTCCTGGGCCCTGGGCTGGGGG	GGGTCCTGGGCCCTGGGCTGGGGG	0.598901099	4	0	0.25	0.166666666666667	3	24	4	4	2	1	74	GGGHNNHGGGHNNHGGGHHGGG	FALSE	603	chr1	40124793	40137710	12918	-	HAVANA	ENSG00000116981.3	ENST00000235628.1	protein_coding	KNOWN	NT5C1A	protein_coding	KNOWN	NT5C1A-001	2	OTTHUMG00000009244.1	OTTHUMT00000025626.1	NA	CCDS	CCDS440.1	40137710	1	3991	1401	FALSE	nt
11722	1	40150024	40150052	28	-	CCCAGGGTGCCCTGCCTCCCTCACCCCC	GGGGGTGAGGGAGGCAGGGCACCCTGGG	GGGGGTGAGGGAGGCAGGGCACCCTGGG	0.58991009	4	0.142857142857143	0.178571428571429	0.0714285714285714	3	28	3	5	6	1	264	GGGHNHGGGHNNNHGGGHNNNNHGGG	FALSE	237	chr1	40144662	40150275	5614	-	ENSEMBL	ENSG00000116983.7	ENST00000450300.2	protein_coding	KNOWN	HPCAL4	protein_coding	KNOWN	HPCAL4-201	3	OTTHUMG00000009246.1	NA	NA	NA	NA	40150275	1	3992	1402	FALSE	nt
11724	1	40157508	40157534	26	-	CCCCCCCCCACACCCATATCCCACCC	GGGTGGGATATGGGTGTGGGGGGGGG	GGGTGGGATATGGGTGTGGGGGGGGG	0.652847153	4	0.0769230769230769	0	0.192307692307692	3	26	1	4	3	1	102	GGGHGGGHNNHGGGHNHGGG	FALSE	-160	chr1	40144320	40157361	13042	-	HAVANA	ENSG00000116983.7	ENST00000372844.3	protein_coding	KNOWN	HPCAL4	protein_coding	KNOWN	HPCAL4-001	2	OTTHUMG00000009246.1	OTTHUMT00000025640.1	NA	CCDS	CCDS441.1	40157361	1	3993	1402	FALSE	nt
11725	1	40157561	40157585	24	+	GGGGAGGAGCTGGGTGGGAGAGGG		GGGGAGGAGCTGGGTGGGAGAGGG	0.651848152	4	0.166666666666667	0.0416666666666667	0.0833333333333333	3	24	7	1	3	1	141	GGGHNNNNNHGGGHGGGHNHGGG	FALSE	-212	chr1	40144320	40157361	13042	-	HAVANA	ENSG00000116983.7	ENST00000372844.3	protein_coding	KNOWN	HPCAL4	protein_coding	KNOWN	HPCAL4-001	2	OTTHUMG00000009246.1	OTTHUMT00000025640.1	NA	CCDS	CCDS441.1	40157361	1	3993	1402	FALSE	t
11730	1	40206318	40206339	21	+	GGGGGTGGGTGAGGGCGGGGG		GGGGGTGGGTGAGGGCGGGGG	0.410589411	4	0.0476190476190476	0.0476190476190476	0.0952380952380952	3	21	1	3	1	1	3	GGGHGGGHNHGGGHGGG	FALSE	1777.5	chr1	40204551	40208153	3603	+	HAVANA	ENSG00000084072.12	ENST00000485507.1	protein_coding	KNOWN	PPIE	retained_intron	KNOWN	PPIE-012	2	OTTHUMG00000009248.3	OTTHUMT00000025653.1	NA	NA	NA	40204551	1	3997	1406	FALSE	nt
11735	1	40226654	40226677	23	-	CCCACACCCTGGCCTCCCTCCCC	GGGGAGGGAGGCCAGGGTGTGGG	GGGGAGGGAGGCCAGGGTGTGGG	0.610889111	4	0.130434782608696	0.0869565217391304	0.0869565217391304	3	23	1	6	3	1	104	GGGHGGGHNNNNHGGGHNHGGG	FALSE	-205.5	chr1	40226871	40229586	2716	+	HAVANA	ENSG00000084072.12	ENST00000467741.2	protein_coding	KNOWN	PPIE	processed_transcript	KNOWN	PPIE-014	2	OTTHUMG00000009248.3	OTTHUMT00000025655.2	NA	NA	NA	40226871	1	4005	1406	FALSE	t
11741	1	40235309	40235337	28	-	CCCCTGGGGAACCCGGTGGCACCCGCCC	GGGCGGGTGCCACCGGGTTCCCCAGGGG	GGGCGGGTGCCACCGGGTTCCCCAGGGG	0.522977023	4	0.0714285714285714	0.321428571428571	0.107142857142857	3	28	1	7	7	1	301	GGGHGGGHNNNNNHGGGHNNNNNHGGG	FALSE	1694	chr1	40235215	40237017	1803	-	ENSEMBL	ENSG00000198754.4	ENST00000542949.1	protein_coding	KNOWN	OXCT2	protein_coding	KNOWN	OXCT2-201	3	OTTHUMG00000009249.1	NA	NA	NA	NA	40237017	1	4006	1407	FALSE	nt
11767	1	40367445	40367469	24	-	CCCGCGCCCGTGCCCTGGCCACCC	GGGTGGCCAGGGCACGGGCGCGGG	GGGTGGCCAGGGCACGGGCGCGGG	0.687812188	4	0.0833333333333333	0.25	0.0416666666666667	3	24	6	3	3	1	136	GGGHNNNNHGGGHNHGGGHNHGGG	FALSE	97	chr1	40362899	40367554	4656	-	HAVANA	ENSG00000116990.9	ENST00000372816.2	protein_coding	KNOWN	MYCL1	protein_coding	KNOWN	MYCL1-004	2	OTTHUMG00000009243.4	OTTHUMT00000277004.1	NA	CCDS	CCDS30682.1	40367554	1	4026	1414	FALSE	nt
11777	1	40421887	40421910	23	+	GGGGTGGAGGGCGATGGGTCGGG		GGGGTGGAGGGCGATGGGTCGGG	0.571928072	4	0.0869565217391304	0.0869565217391304	0.130434782608696	3	23	4	4	2	1	74	GGGHNNHGGGHNNHGGGHHGGG	FALSE	1096.5	chr1	40420802	40435638	14837	+	HAVANA	ENSG00000168389.13	ENST00000372811.5	protein_coding	KNOWN	MFSD2A	protein_coding	KNOWN	MFSD2A-001	2	OTTHUMG00000009293.2	OTTHUMT00000025755.1	NA	CCDS	CCDS446.1	40420802	1	4032	1416	FALSE	nt
11778	1	40422082	40422102	20	+	GGGTGGGAGCCTGGGCTGGG		GGGTGGGAGCCTGGGCTGGG	0.551948052	4	0.05	0.15	0.15	3	20	1	5	2	1	54	GGGHGGGHNNNHGGGHHGGG	FALSE	1290	chr1	40420802	40435638	14837	+	HAVANA	ENSG00000168389.13	ENST00000372811.5	protein_coding	KNOWN	MFSD2A	protein_coding	KNOWN	MFSD2A-001	2	OTTHUMG00000009293.2	OTTHUMT00000025755.1	NA	CCDS	CCDS446.1	40420802	1	4032	1416	FALSE	nt
11779	1	40423643	40423663	20	+	GGGCTGGGCCTTGGGTGGGG		GGGCTGGGCCTTGGGTGGGG	0.513486513	4	0	0.15	0.2	3	20	2	4	1	1	11	GGGHHGGGHNNHGGGHGGG	FALSE	160	chr1	40423493	40432841	9349	+	HAVANA	ENSG00000168389.13	ENST00000469745.1	protein_coding	KNOWN	MFSD2A	processed_transcript	KNOWN	MFSD2A-005	2	OTTHUMG00000009293.2	OTTHUMT00000025759.1	NA	NA	NA	40423493	1	4037	1416	FALSE	nt
11784	1	40431696	40431717	21	+	GGGCAGGGCAGGGATTTGGGG		GGGCAGGGCAGGGATTTGGGG	0.544955045	4	0.142857142857143	0.0952380952380952	0.142857142857143	3	21	2	2	4	1	156	GGGHHGGGHHGGGHNNHGGG	FALSE	1823.5	chr1	40429883	40435638	5756	+	HAVANA	ENSG00000168389.13	ENST00000480630.1	protein_coding	KNOWN	MFSD2A	processed_transcript	KNOWN	MFSD2A-009	2	OTTHUMG00000009293.2	OTTHUMT00000090747.1	NA	NA	NA	40429883	1	4039	1418	FALSE	nt
11785	1	40433225	40433250	25	+	GGGGTTCTGGGAAGGGCAGGAGGGG		GGGGTTCTGGGAAGGGCAGGAGGGG	0.553446553	4	0.16	0.08	0.12	3	25	4	2	5	1	219	GGGHNNHGGGHHGGGHNNNHGGG	FALSE	903.5	chr1	40432334	40434364	2031	+	HAVANA	ENSG00000168389.13	ENST00000491515.1	protein_coding	KNOWN	MFSD2A	processed_transcript	KNOWN	MFSD2A-006	2	OTTHUMG00000009293.2	OTTHUMT00000090744.1	NA	NA	NA	40432334	1	4040	1418	FALSE	nt
11798	1	40536356	40536373	17	-	CCCATCCCAACCCACCC	GGGTGGGTTGGGATGGG	GGGTGGGTTGGGATGGG	0.449050949	4	0.0588235294117647	0	0.235294117647059	3	17	1	2	2	1	51	GGGHGGGHHGGGHHGGG	FALSE	1126.5	chr1	40535238	40537317	2080	+	HAVANA	ENSG00000131236.10	ENST00000461993.1	protein_coding	KNOWN	CAP1	processed_transcript	KNOWN	CAP1-015	2	OTTHUMG00000004493.1	OTTHUMT00000013107.1	NA	NA	NA	40535238	1	4061	1419	FALSE	t
11815	1	40768417	40768448	31	-	CCCATCATGCCCACCGCACCCAGGGCTTCCC	GGGAAGCCCTGGGTGCGGTGGGCATGATGGG	GGGAAGCCCTGGGTGCGGTGGGCATGATGGG	0.570929071	4	0.129032258064516	0.161290322580645	0.161290322580645	3	31	7	6	6	1	293	GGGHNNNNNHGGGHNNNNHGGGHNNNNHGGG	FALSE	1740.5	chr1	40768293	40770173	1881	-	HAVANA	ENSG00000049089.9	ENST00000427563.1	protein_coding	KNOWN	COL9A2	protein_coding	PUTATIVE	COL9A2-011	2	OTTHUMG00000005761.3	OTTHUMT00000019142.1	NA	cds_end_NF	NA	40770173	1	4085	1430	FALSE	nt
11817	1	40768999	40769024	25	+	GGGCAGGGCCAAGGGCTTACTTGGG		GGGCAGGGCCAAGGGCTTACTTGGG	0.641858142	4	0.16	0.2	0.16	3	25	2	4	7	1	305	GGGHHGGGHNNHGGGHNNNNNHGGG	FALSE	1161.5	chr1	40768293	40770173	1881	-	HAVANA	ENSG00000049089.9	ENST00000427563.1	protein_coding	KNOWN	COL9A2	protein_coding	PUTATIVE	COL9A2-011	2	OTTHUMG00000005761.3	OTTHUMT00000019142.1	NA	cds_end_NF	NA	40770173	1	4085	1430	FALSE	t
11830	1	40782355	40782380	25	+	GGGAGACGTGGGTAGGCGGGCAGGG		GGGAGACGTGGGTAGGCGGGCAGGG	0.665834166	4	0.16	0.12	0.08	3	25	6	5	2	1	89	GGGHNNNNHGGGHNNNHGGGHHGGG	FALSE	-1257.5	chr1	40773375	40781110	7736	-	HAVANA	ENSG00000049089.9	ENST00000488463.1	protein_coding	KNOWN	COL9A2	retained_intron	KNOWN	COL9A2-009	2	OTTHUMG00000005761.3	OTTHUMT00000019140.1	NA	NA	NA	40781110	1	4087	1430	FALSE	t
11831	1	40782960	40782978	18	+	GGGCAGGGTGGGCTGGGG		GGGCAGGGTGGGCTGGGG	0.629370629	4	0.0555555555555556	0.111111111111111	0.111111111111111	3	18	2	1	2	1	57	GGGHHGGGHGGGHHGGG	FALSE	-1859	chr1	40773375	40781110	7736	-	HAVANA	ENSG00000049089.9	ENST00000488463.1	protein_coding	KNOWN	COL9A2	retained_intron	KNOWN	COL9A2-009	2	OTTHUMG00000005761.3	OTTHUMT00000019140.1	NA	NA	NA	40781110	1	4087	1430	FALSE	t
11827	1	40779882	40779912	30	-	CCCGGGCTTCCCGTCTGGCCCATCTGGCCC	GGGCCAGATGGGCCAGACGGGAAGCCCGGG	GGGCCAGATGGGCCAGACGGGAAGCCCGGG	0.564435564	4	0.2	0.266666666666667	0.0333333333333333	3	30	6	6	6	1	286	GGGHNNNNHGGGHNNNNHGGGHNNNNHGGG	FALSE	1213	chr1	40773375	40781110	7736	-	HAVANA	ENSG00000049089.9	ENST00000488463.1	protein_coding	KNOWN	COL9A2	retained_intron	KNOWN	COL9A2-009	2	OTTHUMG00000005761.3	OTTHUMT00000019140.1	NA	NA	NA	40781110	1	4087	1430	FALSE	nt
11849	1	40955927	40955959	32	-	CCCCCATGACCCAACACTTCCCACCAGGCCCC	GGGGCCTGGTGGGAAGTGTTGGGTCATGGGGG	GGGGCCTGGTGGGAAGTGTTGGGTCATGGGGG	0.41008991	4	0.09375	0.09375	0.21875	3	32	6	7	4	1	189	GGGHNNNNHGGGHNNNNNHGGGHNNHGGG	FALSE	1125	chr1	40954818	40956828	2011	+	HAVANA	ENSG00000187815.5	ENST00000482712.1	protein_coding	KNOWN	ZNF642	processed_transcript	KNOWN	ZNF642-003	2	OTTHUMG00000007303.1	OTTHUMT00000019084.1	NA	NA	NA	40954818	1	4107	1436	FALSE	t
11857	1	41060428	41060462	34	-	CCCTGGACTGCCCTGTTTCTCCCTGTCCTTCCCC	GGGGAAGGACAGGGAGAAACAGGGCAGTCCAGGG	GGGGAAGGACAGGGAGAAACAGGGCAGTCCAGGG	0.466533467	4	0.323529411764706	0.147058823529412	0.0294117647058824	3	34	7	7	7	1	343	GGGHNNNNNHGGGHNNNNNHGGGHNNNNNHGGG	FALSE	-420	chr1	41059305	41060025	721	-	HAVANA	ENSG00000233910.1	ENST00000445825.1	pseudogene	KNOWN	GTF2F2P2	processed_pseudogene	KNOWN	GTF2F2P2-001	1	OTTHUMG00000007456.1	OTTHUMT00000019594.1	PGO:0000004	pseudo_consens	NA	41060025	1	4127	1443	FALSE	nt
11858	1	41072908	41072927	19	-	CCCTCCCTTCCCTCTGCCC	GGGCAGAGGGAAGGGAGGG	GGGCAGAGGGAAGGGAGGG	0.483016983	4	0.263157894736842	0.0526315789473684	0	3	19	4	2	1	1	23	GGGHNNHGGGHHGGGHGGG	FALSE	-278.5	chr1	41072472	41072639	168	-	ENSEMBL	ENSG00000243241.1	ENST00000467952.1	scRNA_pseudogene	NOVEL	AL031289.1	scRNA_pseudogene	NOVEL	AL031289.1-201	3	NA	NA	NA	NA	NA	41072639	1	4128	1444	FALSE	nt
11884	1	41131680	41131700	20	-	CCCCCTGCCCTGCCCTGCCC	GGGCAGGGCAGGGCAGGGGG	GGGCAGGGCAGGGCAGGGGG	0.588411588	4	0.15	0.15	0	3	20	2	2	2	1	58	GGGHHGGGHHGGGHHGGG	FALSE	-573	chr1	41091886	41131117	39232	-	HAVANA	ENSG00000117016.5	ENST00000372683.1	protein_coding	KNOWN	RIMS3	protein_coding	KNOWN	RIMS3-002	2	OTTHUMG00000007453.1	OTTHUMT00000019586.1	NA	CCDS	CCDS30687.1	41131117	1	4129	1445	FALSE	nt
11898	1	41248574	41248601	27	+	GGGATTCTGTGGGCCTTGGGTAGGGGG		GGGATTCTGTGGGCCTTGGGTAGGGGG	0.62987013	4	0.0740740740740741	0.111111111111111	0.259259259259259	3	27	7	4	2	1	95	GGGHNNNNNHGGGHNNHGGGHHGGG	FALSE	-1096.5	chr1	41249684	41306124	56441	+	HAVANA	ENSG00000117013.10	ENST00000347132.5	protein_coding	KNOWN	KCNQ4	protein_coding	KNOWN	KCNQ4-001	2	OTTHUMG00000007730.3	OTTHUMT00000020812.1	NA	CCDS	CCDS456.1	41249684	1	4158	1453	FALSE	nt
11902	1	41250241	41250265	24	-	CCCGACCCTAAGCCCTGATCTCCC	GGGAGATCAGGGCTTAGGGTCGGG	GGGAGATCAGGGCTTAGGGTCGGG	0.705794206	4	0.166666666666667	0.125	0.166666666666667	3	24	6	4	2	1	88	GGGHNNNNHGGGHNNHGGGHHGGG	FALSE	569	chr1	41249684	41306124	56441	+	HAVANA	ENSG00000117013.10	ENST00000347132.5	protein_coding	KNOWN	KCNQ4	protein_coding	KNOWN	KCNQ4-001	2	OTTHUMG00000007730.3	OTTHUMT00000020812.1	NA	CCDS	CCDS456.1	41249684	1	4158	1453	FALSE	t
11905	1	41250719	41250741	22	-	CCCTGCCTGCCCTGCCCTACCC	GGGTAGGGCAGGGCAGGCAGGG	GGGTAGGGCAGGGCAGGCAGGG	0.650849151	4	0.181818181818182	0.136363636363636	0.0454545454545455	3	22	2	2	6	1	254	GGGHHGGGHHGGGHNNNNHGGG	FALSE	1046	chr1	41249684	41306124	56441	+	HAVANA	ENSG00000117013.10	ENST00000347132.5	protein_coding	KNOWN	KCNQ4	protein_coding	KNOWN	KCNQ4-001	2	OTTHUMG00000007730.3	OTTHUMT00000020812.1	NA	CCDS	CCDS456.1	41249684	1	4158	1453	FALSE	t
11920	1	41283078	41283105	27	+	GGGCTGGGAGTCCGGGACTGAGGGGGG		GGGCTGGGAGTCCGGGACTGAGGGGGG	0.57042957	4	0.111111111111111	0.148148148148148	0.111111111111111	3	27	2	5	5	1	208	GGGHHGGGHNNNHGGGHNNNHGGG	FALSE	-1544.5	chr1	41284636	41306123	21488	+	HAVANA	ENSG00000117013.10	ENST00000506017.1	protein_coding	KNOWN	KCNQ4	processed_transcript	KNOWN	KCNQ4-002	2	OTTHUMG00000007730.3	OTTHUMT00000020813.2	NA	NA	NA	41284636	1	4160	1453	FALSE	nt
11921	1	41283125	41283152	27	+	GGGCTGGGAGTCCGGGACTGAAGGGGG		GGGCTGGGAGTCCGGGACTGAAGGGGG	0.574925075	4	0.148148148148148	0.148148148148148	0.111111111111111	3	27	2	5	6	1	257	GGGHHGGGHNNNHGGGHNNNNHGGG	FALSE	-1497.5	chr1	41284636	41306123	21488	+	HAVANA	ENSG00000117013.10	ENST00000506017.1	protein_coding	KNOWN	KCNQ4	processed_transcript	KNOWN	KCNQ4-002	2	OTTHUMG00000007730.3	OTTHUMT00000020813.2	NA	NA	NA	41284636	1	4160	1453	FALSE	nt
11922	1	41283172	41283199	27	+	GGGCTGGGAGTCCGGGACTGAGGGGGG		GGGCTGGGAGTCCGGGACTGAGGGGGG	0.576923077	4	0.111111111111111	0.148148148148148	0.111111111111111	3	27	2	5	5	1	208	GGGHHGGGHNNNHGGGHNNNHGGG	FALSE	-1450.5	chr1	41284636	41306123	21488	+	HAVANA	ENSG00000117013.10	ENST00000506017.1	protein_coding	KNOWN	KCNQ4	processed_transcript	KNOWN	KCNQ4-002	2	OTTHUMG00000007730.3	OTTHUMT00000020813.2	NA	NA	NA	41284636	1	4160	1453	FALSE	nt
11945	1	41327175	41327202	27	+	GGGTGCAGGGTCCGGCGGGCAGTCGGG		GGGTGCAGGGTCCGGCGGGCAGTCGGG	0.676823177	4	0.0740740740740741	0.222222222222222	0.111111111111111	3	27	4	6	5	1	223	GGGHNNHGGGHNNNNHGGGHNNNHGGG	FALSE	829.5	chr1	41326729	41328018	1290	-	HAVANA	ENSG00000179862.5	ENST00000372638.2	protein_coding	KNOWN	CITED4	protein_coding	KNOWN	CITED4-001	2	OTTHUMG00000007728.1	OTTHUMT00000020795.1	NA	CCDS	CCDS458.1	41328018	1	4161	1454	FALSE	t
11976	1	41472353	41472379	26	+	GGGTGACAGGGATGTAAAGGGAAGGG		GGGTGACAGGGATGTAAAGGGAAGGG	0.489010989	4	0.307692307692308	0.0384615384615385	0.115384615384615	3	26	5	7	2	1	84	GGGHNNNHGGGHNNNNNHGGGHHGGG	FALSE	630	chr1	41471736	41477426	5691	+	HAVANA	ENSG00000171793.8	ENST00000498694.1	protein_coding	KNOWN	CTPS	processed_transcript	KNOWN	CTPS-013	2	OTTHUMG00000005712.1	OTTHUMT00000015641.1	NA	NA	NA	41471736	1	4179	1458	FALSE	nt
11982	1	41487337	41487365	28	-	CCCTGAGCTCCCATAGCCTCCCGACCCC	GGGGTCGGGAGGCTATGGGAGCTCAGGG	GGGGTCGGGAGGCTATGGGAGCTCAGGG	0.573426573	4	0.142857142857143	0.142857142857143	0.142857142857143	3	28	2	7	6	1	259	GGGHHGGGHNNNNNHGGGHNNNNHGGG	FALSE	36	chr1	41481269	41487387	6119	-	HAVANA	ENSG00000171790.11	ENST00000302946.8	protein_coding	KNOWN	SLFNL1	protein_coding	KNOWN	SLFNL1-001	2	OTTHUMG00000005719.1	OTTHUMT00000015648.1	NA	CCDS	CCDS460.1	41487387	1	4180	1459	FALSE	nt
11998	1	41707335	41707354	19	-	CCCCGGCCCACCCGGCCCC	GGGGCCGGGTGGGCCGGGG	GGGGCCGGGTGGGCCGGGG	0.653846154	4	0	0.210526315789474	0.0526315789473684	3	19	2	1	2	1	57	GGGHHGGGHGGGHHGGG	FALSE	437.5	chr1	41492874	41707782	214909	-	HAVANA	ENSG00000010803.12	ENST00000337495.5	protein_coding	KNOWN	SCMH1	protein_coding	KNOWN	SCMH1-003	2	OTTHUMG00000005720.1	OTTHUMT00000015654.1	NA	NA	NA	41707782	1	4195	1462	FALSE	nt
12002	1	41732129	41732147	18	+	GGGCTGGGCTGGGCTGGG		GGGCTGGGCTGGGCTGGG	0.444055944	4	0	0.166666666666667	0.166666666666667	3	18	2	2	2	1	58	GGGHHGGGHHGGGHHGGG	FALSE	-1604	chr1	41730220	41730534	315	-	HAVANA	ENSG00000213987.3	ENST00000427711.1	pseudogene	KNOWN	RP11-399E6.2	processed_pseudogene	KNOWN	RP11-399E6.2-001	1	OTTHUMG00000005711.1	OTTHUMT00000015628.1	PGO:0000004	pseudo_consens	NA	41730534	1	4201	1464	FALSE	t
12027	1	41827537	41827558	21	-	CCCGGAGCCGCCCGCCCACCC	GGGTGGGCGGGCGGCTCCGGG	GGGTGGGCGGGCGGCTCCGGG	0.71028971	4	0	0.238095238095238	0.0952380952380952	3	21	1	1	7	1	295	GGGHGGGHGGGHNNNNNHGGG	FALSE	-46.5	chr1	41827594	41849262	21669	+	HAVANA	ENSG00000204060.4	ENST00000372591.1	protein_coding	KNOWN	FOXO6	protein_coding	KNOWN	FOXO6-001	2	OTTHUMG00000005713.1	OTTHUMT00000015642.1	NA	NA	NA	41827594	1	4202	1465	FALSE	t
12049	1	41842736	41842758	22	+	GGGAGGGAGGGATGGAGCGGGG		GGGAGGGAGGGATGGAGCGGGG	0.547452547	4	0.181818181818182	0.0454545454545455	0.0454545454545455	3	22	1	1	7	1	295	GGGHGGGHGGGHNNNNNHGGG	FALSE	-1406	chr1	41840676	41841341	666	-	HAVANA	ENSG00000229901.1	ENST00000429109.1	processed_transcript	PUTATIVE	RP11-399E6.4	processed_transcript	PUTATIVE	RP11-399E6.4-001	2	OTTHUMG00000005714.1	OTTHUMT00000015643.1	NA	NA	NA	41841341	1	4203	1466	FALSE	t
12047	1	41840984	41841000	16	+	GGGAGGGTAGGGCGGG		GGGAGGGTAGGGCGGG	0.511488511	4	0.125	0.0625	0.0625	3	16	1	2	1	1	2	GGGHGGGHHGGGHGGG	FALSE	349	chr1	41840676	41841341	666	-	HAVANA	ENSG00000229901.1	ENST00000429109.1	processed_transcript	PUTATIVE	RP11-399E6.4	processed_transcript	PUTATIVE	RP11-399E6.4-001	2	OTTHUMG00000005714.1	OTTHUMT00000015643.1	NA	NA	NA	41841341	1	4203	1466	FALSE	t
12106	1	41934492	41934509	17	-	CCCTCTCCCACCCTCCC	GGGAGGGTGGGAGAGGG	GGGAGGGTGGGAGAGGG	0.518481518	4	0.176470588235294	0	0.0588235294117647	3	17	1	1	3	1	99	GGGHGGGHGGGHNHGGG	FALSE	-1801.5	chr1	41932608	41932699	92	-	ENSEMBL	ENSG00000252563.1	ENST00000516754.1	rRNA	NOVEL	5S_rRNA.447	rRNA	NOVEL	5S_rRNA.447-201	3	NA	NA	NA	NA	NA	41932699	1	4204	1467	FALSE	nt
12194	1	42165477	42165496	19	-	CCCCACCCTCCCACACCCC	GGGGTGTGGGAGGGTGGGG	GGGGTGTGGGAGGGTGGGG	0.545954046	4	0.0526315789473684	0	0.157894736842105	3	19	3	1	1	1	15	GGGHNHGGGHGGGHGGG	FALSE	1185.5	chr1	41975684	42166672	190989	-	HAVANA	ENSG00000127124.9	ENST00000247584.5	protein_coding	KNOWN	HIVEP3	protein_coding	KNOWN	HIVEP3-001	2	OTTHUMG00000006361.1	OTTHUMT00000016977.1	NA	CCDS	CCDS463.1	42166672	1	4212	1471	FALSE	nt
12260	1	42504583	42504606	23	-	CCCTCCCTGCTCCCATCCAGCCC	GGGCTGGATGGGAGCAGGGAGGG	GGGCTGGATGGGAGCAGGGAGGG	0.433566434	4	0.173913043478261	0.0869565217391304	0.0869565217391304	3	23	6	4	1	1	39	GGGHNNNNHGGGHNNHGGGHGGG	FALSE	-1673.5	chr1	42506268	42507400	1133	+	HAVANA	ENSG00000227538.1	ENST00000391730.2	pseudogene	KNOWN	RP1-21K4.1	processed_pseudogene	KNOWN	RP1-21K4.1-001	1	OTTHUMG00000006363.1	OTTHUMT00000016988.1	PGO:0000004	pseudo_consens	NA	42506268	1	4218	1472	FALSE	t
12277	1	42620658	42620687	29	-	CCCTGTCCCACTGGCTCCCAGGACTCCCC	GGGGAGTCCTGGGAGCCAGTGGGACAGGG	GGGGAGTCCTGGGAGCCAGTGGGACAGGG	0.58991009	4	0.172413793103448	0.172413793103448	0.103448275862069	3	29	6	7	3	1	140	GGGHNNNNHGGGHNNNNNHGGGHNHGGG	FALSE	1580.5	chr1	42619092	42621495	2404	+	HAVANA	ENSG00000044012.3	ENST00000372581.1	protein_coding	KNOWN	GUCA2B	protein_coding	KNOWN	GUCA2B-001	2	OTTHUMG00000007024.1	OTTHUMT00000018307.1	NA	CCDS	CCDS464.1	42619092	1	4220	1474	FALSE	t
12302	1	42800688	42800712	24	-	CCCGCCGCCCAGGCCCGGCCGCCC	GGGCGGCCGGGCCTGGGCGGCGGG	GGGCGGCCGGGCCTGGGCGGCGGG	0.612387612	4	0	0.291666666666667	0.0416666666666667	3	24	5	3	4	1	178	GGGHNNNHGGGHNHGGGHNNHGGG	FALSE	-64	chr1	42642210	42800636	158427	-	HAVANA	ENSG00000198815.4	ENST00000372572.1	protein_coding	KNOWN	FOXJ3	protein_coding	KNOWN	FOXJ3-002	2	OTTHUMG00000007026.2	OTTHUMT00000018310.1	NA	CCDS	CCDS30689.1	42800636	1	4226	1478	FALSE	nt
12310	1	42922505	42922531	26	-	CCCCTATGCCCACCGCTTCCCACCCC	GGGGTGGGAAGCGGTGGGCATAGGGG	GGGGTGGGAAGCGGTGGGCATAGGGG	0.581918082	4	0.153846153846154	0.0769230769230769	0.115384615384615	3	26	1	7	4	1	154	GGGHGGGHNNNNNHGGGHNNHGGG	FALSE	-836	chr1	42902092	42921682	19591	-	HAVANA	ENSG00000066185.8	ENST00000461083.1	protein_coding	KNOWN	ZMYND12	processed_transcript	KNOWN	ZMYND12-003	2	OTTHUMG00000007333.1	OTTHUMT00000019172.1	NA	NA	NA	42921682	1	4235	1482	FALSE	nt
12309	1	42921501	42921522	21	+	GGGAAAGGGAGAGAGGGAGGG		GGGAAAGGGAGAGAGGGAGGG	0.562937063	4	0.333333333333333	0	0	3	21	3	5	1	1	19	GGGHNHGGGHNNNHGGGHGGG	FALSE	170.5	chr1	42902092	42921682	19591	-	HAVANA	ENSG00000066185.8	ENST00000461083.1	protein_coding	KNOWN	ZMYND12	processed_transcript	KNOWN	ZMYND12-003	2	OTTHUMG00000007333.1	OTTHUMT00000019172.1	NA	NA	NA	42921682	1	4235	1482	FALSE	t
12313	1	43008959	43008979	20	-	CCCCTCCTTCCCTCCCTCCC	GGGAGGGAGGGAAGGAGGGG	GGGAGGGAGGGAAGGAGGGG	0.438061938	4	0.25	0	0	3	20	1	1	5	1	197	GGGHGGGHGGGHNNNHGGG	FALSE	509	chr1	43008460	43119852	111393	+	ENSEMBL	ENSG00000186409.9	ENST00000390640.4	protein_coding	KNOWN	CCDC30	protein_coding	KNOWN	CCDC30-202	3	OTTHUMG00000007334.5	NA	NA	NA	NA	43008460	1	4263	1490	FALSE	t
12331	1	43206080	43206099	19	+	GGGATAGGGAAGGGAGGGG		GGGATAGGGAAGGGAGGGG	0.610889111	4	0.263157894736842	0	0.0526315789473684	3	19	3	2	1	1	16	GGGHNHGGGHHGGGHGGG	FALSE	-278.5	chr1	43200666	43205811	5146	-	HAVANA	ENSG00000164007.6	ENST00000372539.3	protein_coding	KNOWN	CLDN19	protein_coding	KNOWN	CLDN19-002	2	OTTHUMG00000007524.1	OTTHUMT00000019789.1	NA	CCDS	CCDS44125.1	43205811	1	4278	1497	FALSE	t
12334	1	43213498	43213521	23	-	CCCTTCCCTGCCTCCCTTTCCCC	GGGGAAAGGGAGGCAGGGAAGGG	GGGGAAAGGGAGGCAGGGAAGGG	0.561938062	4	0.304347826086957	0.0434782608695652	0	3	23	3	5	2	1	68	GGGHNHGGGHNNNHGGGHHGGG	FALSE	-262.5	chr1	43212202	43213247	1046	-	HAVANA	ENSG00000117385.10	ENST00000472802.1	protein_coding	KNOWN	LEPRE1	retained_intron	KNOWN	LEPRE1-006	2	OTTHUMG00000007525.5	OTTHUMT00000019996.2	NA	NA	NA	43213247	1	4280	1498	FALSE	nt
12336	1	43215116	43215137	21	+	GGGAATGTGGGTGGGCGAGGG		GGGAATGTGGGTGGGCGAGGG	0.531968032	4	0.142857142857143	0.0476190476190476	0.142857142857143	3	21	5	1	3	1	127	GGGHNNNHGGGHGGGHNHGGG	FALSE	-1879.5	chr1	43212202	43213247	1046	-	HAVANA	ENSG00000117385.10	ENST00000472802.1	protein_coding	KNOWN	LEPRE1	retained_intron	KNOWN	LEPRE1-006	2	OTTHUMG00000007525.5	OTTHUMT00000019996.2	NA	NA	NA	43213247	1	4280	1498	FALSE	t
12343	1	43223261	43223286	25	-	CCCCACACTCCCTCCCTGTGCTCCC	GGGAGCACAGGGAGGGAGTGTGGGG	GGGAGCACAGGGAGGGAGTGTGGGG	0.45004995	4	0.2	0.08	0.08	3	25	6	1	5	1	232	GGGHNNNNHGGGHGGGHNNNHGGG	FALSE	1387.5	chr1	43221886	43222881	996	+	HAVANA	ENSG00000234866.1	ENST00000436098.1	processed_transcript	NOVEL	RP5-994D16.7	processed_transcript	KNOWN	RP5-994D16.7-001	2	OTTHUMG00000007567.1	OTTHUMT00000020000.1	NA	NA	NA	43221886	1	4285	1499	FALSE	t
12371	1	43398224	43398245	21	-	CCCAACCCATCCCAACACCCC	GGGGTGTTGGGATGGGTTGGG	GGGGTGTTGGGATGGGTTGGG	0.539460539	4	0.0476190476190476	0	0.285714285714286	3	21	4	2	2	1	72	GGGHNNHGGGHHGGGHHGGG	FALSE	-1438.5	chr1	43394819	43396796	1978	-	HAVANA	ENSG00000117394.12	ENST00000439722.1	protein_coding	KNOWN	SLC2A1	protein_coding	KNOWN	SLC2A1-005	2	OTTHUMG00000007657.3	OTTHUMT00000020362.1	NA	cds_end_NF	NA	43396796	1	4324	1514	FALSE	nt
12369	1	43396653	43396680	27	+	GGGACTCCCTGGGCAGGAGGGCATGGG		GGGACTCCCTGGGCAGGAGGGCATGGG	0.571928072	4	0.148148148148148	0.222222222222222	0.111111111111111	3	27	7	5	3	1	145	GGGHNNNNNHGGGHNNNHGGGHNHGGG	FALSE	129.5	chr1	43394819	43396796	1978	-	HAVANA	ENSG00000117394.12	ENST00000439722.1	protein_coding	KNOWN	SLC2A1	protein_coding	KNOWN	SLC2A1-005	2	OTTHUMG00000007657.3	OTTHUMT00000020362.1	NA	cds_end_NF	NA	43396796	1	4324	1514	FALSE	t
12421	1	43637679	43637702	23	-	CCCCCTCTCCCACGCCCAGCCCC	GGGGCTGGGCGTGGGAGAGGGGG	GGGGCTGGGCGTGGGAGAGGGGG	0.514485514	4	0.0869565217391304	0.0869565217391304	0.0869565217391304	3	23	2	3	3	1	108	GGGHHGGGHNHGGGHNHGGG	FALSE	-898.5	chr1	43630017	43636792	6776	-	HAVANA	ENSG00000117395.5	ENST00000463906.1	protein_coding	KNOWN	EBNA1BP2	processed_transcript	KNOWN	EBNA1BP2-002	2	OTTHUMG00000007284.1	OTTHUMT00000019016.1	NA	NA	NA	43636792	1	4340	1519	FALSE	nt
12434	1	43726433	43726454	21	+	GGGCTTCTGGGTCGGGTGGGG		GGGCTTCTGGGTCGGGTGGGG	0.447552448	4	0	0.142857142857143	0.238095238095238	3	21	5	2	1	1	30	GGGHNNNHGGGHHGGGHGGG	FALSE	1137.5	chr1	43647353	43727581	80229	-	HAVANA	ENSG00000117395.5	ENST00000466927.1	protein_coding	KNOWN	EBNA1BP2	processed_transcript	KNOWN	EBNA1BP2-007	2	OTTHUMG00000007284.1	OTTHUMT00000019021.1	NA	NA	NA	43727581	1	4354	1526	FALSE	t
12450	1	43772691	43772711	20	+	GGGTAGGGTGGGAGGCTGGG		GGGTAGGGTGGGAGGCTGGG	0.579420579	4	0.1	0.05	0.15	3	20	2	1	5	1	204	GGGHHGGGHGGGHNNNHGGG	FALSE	-112	chr1	43772813	43774716	1904	+	HAVANA	ENSG00000066056.7	ENST00000480269.1	protein_coding	KNOWN	TIE1	processed_transcript	KNOWN	TIE1-005	2	OTTHUMG00000007282.3	OTTHUMT00000019479.1	NA	NA	NA	43772813	1	4366	1529	FALSE	nt
12451	1	43773055	43773085	30	-	CCCAGGGGCCCACAGAGGCCCATACACCCC	GGGGTGTATGGGCCTCTGTGGGCCCCTGGG	GGGGTGTATGGGCCTCTGTGGGCCCCTGGG	0.587412587	4	0.0333333333333333	0.233333333333333	0.233333333333333	3	30	5	7	5	1	231	GGGHNNNHGGGHNNNNNHGGGHNNNHGGG	FALSE	257	chr1	43772813	43774716	1904	+	HAVANA	ENSG00000066056.7	ENST00000480269.1	protein_coding	KNOWN	TIE1	processed_transcript	KNOWN	TIE1-005	2	OTTHUMG00000007282.3	OTTHUMT00000019479.1	NA	NA	NA	43772813	1	4366	1529	FALSE	t
12458	1	43780732	43780759	27	-	CCCACACCCTTCTGTCCCTCAGGCCCC	GGGGCCTGAGGGACAGAAGGGTGTGGG	GGGGCCTGAGGGACAGAAGGGTGTGGG	0.490509491	4	0.185185185185185	0.111111111111111	0.111111111111111	3	27	5	6	3	1	132	GGGHNNNHGGGHNNNNHGGGHNHGGG	FALSE	1900.5	chr1	43778845	43779821	977	+	HAVANA	ENSG00000066056.7	ENST00000471187.1	protein_coding	KNOWN	TIE1	processed_transcript	KNOWN	TIE1-007	2	OTTHUMG00000007282.3	OTTHUMT00000019481.1	NA	NA	NA	43778845	1	4369	1529	FALSE	t
12459	1	43784610	43784632	22	+	GGGGATGGGAAGAGGGAGGGGG		GGGGATGGGAAGAGGGAGGGGG	0.558941059	4	0.227272727272727	0	0.0454545454545455	3	22	2	4	1	1	11	GGGHHGGGHNNHGGGHGGG	FALSE	1020	chr1	43783601	43785153	1553	+	HAVANA	ENSG00000066056.7	ENST00000492599.1	protein_coding	KNOWN	TIE1	processed_transcript	KNOWN	TIE1-009	2	OTTHUMG00000007282.3	OTTHUMT00000019483.1	NA	NA	NA	43783601	1	4372	1529	FALSE	nt
12460	1	43785776	43785807	31	-	CCCCAACACTCCCTTGATTCCCTCCACCCCC	GGGGGTGGAGGGAATCAAGGGAGTGTTGGGG	GGGGGTGGAGGGAATCAAGGGAGTGTTGGGG	0.525474525	4	0.193548387096774	0.032258064516129	0.161290322580645	3	31	4	6	6	1	272	GGGHNNHGGGHNNNNHGGGHNNNNHGGG	FALSE	657.5	chr1	43785134	43786094	961	+	HAVANA	ENSG00000066056.7	ENST00000492874.1	protein_coding	KNOWN	TIE1	processed_transcript	KNOWN	TIE1-010	2	OTTHUMG00000007282.3	OTTHUMT00000019484.1	NA	NA	NA	43785134	1	4373	1529	FALSE	t
12471	1	43831662	43831692	30	-	CCCTTCCTCACCCGAGTCCCTCACCTCCCC	GGGGAGGTGAGGGACTCGGGTGAGGAAGGG	GGGGAGGTGAGGGACTCGGGTGAGGAAGGG	0.571928072	4	0.2	0.0666666666666667	0.1	3	30	6	4	7	1	333	GGGHNNNNHGGGHNNHGGGHNNNNNHGGG	FALSE	-792	chr1	43830018	43830885	868	-	HAVANA	ENSG00000066322.7	ENST00000478481.1	protein_coding	KNOWN	ELOVL1	processed_transcript	KNOWN	ELOVL1-002	2	OTTHUMG00000007422.1	OTTHUMT00000019497.1	NA	NA	NA	43830885	1	4383	1533	FALSE	nt
12472	1	43832060	43832080	20	-	CCCCGCCCTCTGCCCGCCCC	GGGGCGGGCAGAGGGCGGGG	GGGGCGGGCAGAGGGCGGGG	0.602897103	4	0.1	0.15	0	3	20	1	4	1	1	4	GGGHGGGHNNHGGGHGGG	FALSE	-1185	chr1	43830018	43830885	868	-	HAVANA	ENSG00000066322.7	ENST00000478481.1	protein_coding	KNOWN	ELOVL1	processed_transcript	KNOWN	ELOVL1-002	2	OTTHUMG00000007422.1	OTTHUMT00000019497.1	NA	NA	NA	43830885	1	4383	1533	FALSE	nt
12473	1	43832094	43832116	22	+	GGGGGTGGAGGGTGGGTCCGGG		GGGGGTGGAGGGTGGGTCCGGG	0.606393606	4	0.0454545454545455	0.0909090909090909	0.136363636363636	3	22	4	1	3	1	120	GGGHNNHGGGHGGGHNHGGG	FALSE	-1220	chr1	43830018	43830885	868	-	HAVANA	ENSG00000066322.7	ENST00000478481.1	protein_coding	KNOWN	ELOVL1	processed_transcript	KNOWN	ELOVL1-002	2	OTTHUMG00000007422.1	OTTHUMT00000019497.1	NA	NA	NA	43830885	1	4383	1533	FALSE	t
12470	1	43830714	43830736	22	-	CCCTTCCCAGCCATCCCTCCCC	GGGGAGGGATGGCTGGGAAGGG	GGGGAGGGATGGCTGGGAAGGG	0.521478521	4	0.181818181818182	0.0454545454545455	0.0909090909090909	3	22	1	6	2	1	55	GGGHGGGHNNNNHGGGHHGGG	FALSE	160	chr1	43830018	43830885	868	-	HAVANA	ENSG00000066322.7	ENST00000478481.1	protein_coding	KNOWN	ELOVL1	processed_transcript	KNOWN	ELOVL1-002	2	OTTHUMG00000007422.1	OTTHUMT00000019497.1	NA	NA	NA	43830885	1	4383	1533	FALSE	nt
12481	1	43833935	43833957	22	-	CCCGGGGCCCGGCCCTGTCCCC	GGGGACAGGGCCGGGCCCCGGG	GGGGACAGGGCCGGGCCCCGGG	0.625374625	4	0.0909090909090909	0.318181818181818	0	3	22	3	2	4	1	163	GGGHNHGGGHHGGGHNNHGGG	FALSE	-1946	chr1	43830213	43832000	1788	-	HAVANA	ENSG00000066322.7	ENST00000479439.1	protein_coding	KNOWN	ELOVL1	processed_transcript	KNOWN	ELOVL1-014	2	OTTHUMG00000007422.1	OTTHUMT00000019509.1	NA	NA	NA	43832000	1	4385	1533	FALSE	nt
12507	1	43919372	43919397	25	-	CCCGAGCTGCCCGCGGCCCGCACCC	GGGTGCGGGCCGCGGGCAGCTCGGG	GGGTGCGGGCCGCGGGCAGCTCGGG	0.573426573	4	0.04	0.28	0.08	3	25	3	4	6	1	263	GGGHNHGGGHNNHGGGHNNNNHGGG	FALSE	-1973.5	chr1	43916824	43917411	588	-	HAVANA	ENSG00000178922.11	ENST00000483618.1	protein_coding	KNOWN	HYI	processed_transcript	KNOWN	HYI-007	2	OTTHUMG00000007502.2	OTTHUMT00000019724.1	NA	NA	NA	43917411	1	4413	1539	FALSE	nt
12504	1	43917277	43917299	22	+	GGGGATTGAAAGGGTGGGAGGG		GGGGATTGAAAGGGTGGGAGGG	0.576923077	4	0.227272727272727	0	0.136363636363636	3	22	7	1	1	1	43	GGGHNNNNNHGGGHGGGHGGG	FALSE	123	chr1	43916824	43917411	588	-	HAVANA	ENSG00000178922.11	ENST00000483618.1	protein_coding	KNOWN	HYI	processed_transcript	KNOWN	HYI-007	2	OTTHUMG00000007502.2	OTTHUMT00000019724.1	NA	NA	NA	43917411	1	4413	1539	FALSE	t
12524	1	43998061	43998083	22	+	GGGGCCACAGGGCAGGGCCGGG		GGGGCCACAGGGCAGGGCCGGG	0.589410589	4	0.136363636363636	0.272727272727273	0	3	22	5	2	2	1	79	GGGHNNNHGGGHHGGGHHGGG	FALSE	1525	chr1	43996547	44089337	92791	+	HAVANA	ENSG00000142949.11	ENST00000359947.4	protein_coding	KNOWN	PTPRF	protein_coding	KNOWN	PTPRF-001	2	OTTHUMG00000007501.3	OTTHUMT00000019710.1	NA	CCDS	CCDS489.2	43996547	1	4427	1542	FALSE	nt
12526	1	44005336	44005355	19	+	GGGGAGGGTGGGTGTAGGG		GGGGAGGGTGGGTGTAGGG	0.527472527	4	0.105263157894737	0	0.157894736842105	3	19	1	1	4	1	148	GGGHGGGHGGGHNNHGGG	FALSE	1476.5	chr1	44003869	44045749	41881	+	HAVANA	ENSG00000142949.11	ENST00000372405.1	protein_coding	KNOWN	PTPRF	protein_coding	KNOWN	PTPRF-004	2	OTTHUMG00000007501.3	OTTHUMT00000019713.1	NA	NA	NA	44003869	1	4430	1542	FALSE	nt
12558	1	44058475	44058494	19	-	CCCTCCCTGCTCCCTGCCC	GGGCAGGGAGCAGGGAGGG	GGGCAGGGAGCAGGGAGGG	0.580919081	4	0.210526315789474	0.105263157894737	0	3	19	2	4	1	1	11	GGGHHGGGHNNHGGGHGGG	FALSE	1363.5	chr1	44057121	44088513	31393	+	ENSEMBL	ENSG00000142949.11	ENST00000422171.2	protein_coding	KNOWN	PTPRF	protein_coding	KNOWN	PTPRF-203	3	OTTHUMG00000007501.3	NA	NA	NA	NA	44057121	1	4434	1542	FALSE	t
12559	1	44058503	44058525	22	-	CCCCTCCTCCCGCCCATGCCCC	GGGGCATGGGCGGGAGGAGGGG	GGGGCATGGGCGGGAGGAGGGG	0.575424575	4	0.136363636363636	0.0909090909090909	0.0454545454545455	3	22	3	1	4	1	162	GGGHNHGGGHGGGHNNHGGG	FALSE	1393	chr1	44057121	44088513	31393	+	ENSEMBL	ENSG00000142949.11	ENST00000422171.2	protein_coding	KNOWN	PTPRF	protein_coding	KNOWN	PTPRF-203	3	OTTHUMG00000007501.3	NA	NA	NA	NA	44057121	1	4434	1542	FALSE	t
12565	1	44071765	44071791	26	+	GGGGCAGTGGGTTGGGCAGGTGTGGG		GGGGCAGTGGGTTGGGCAGGTGTGGG	0.604895105	4	0.0769230769230769	0.0769230769230769	0.192307692307692	3	26	4	2	7	1	317	GGGHNNHGGGHHGGGHNNNNNHGGG	FALSE	525	chr1	44071253	44072539	1287	+	HAVANA	ENSG00000142949.11	ENST00000463041.1	protein_coding	KNOWN	PTPRF	processed_transcript	KNOWN	PTPRF-012	2	OTTHUMG00000007501.3	OTTHUMT00000019932.1	NA	NA	NA	44071253	1	4436	1542	FALSE	nt
12566	1	44072380	44072406	26	-	CCCAGGGTAACCCAGACCCAGAGCCC	GGGCTCTGGGTCTGGGTTACCCTGGG	GGGCTCTGGGTCTGGGTTACCCTGGG	0.584415584	4	0.0384615384615385	0.230769230769231	0.269230769230769	3	26	4	3	7	1	318	GGGHNNHGGGHNHGGGHNNNNNHGGG	FALSE	1140	chr1	44071253	44072539	1287	+	HAVANA	ENSG00000142949.11	ENST00000463041.1	protein_coding	KNOWN	PTPRF	processed_transcript	KNOWN	PTPRF-012	2	OTTHUMG00000007501.3	OTTHUMT00000019932.1	NA	NA	NA	44071253	1	4436	1542	FALSE	t
12580	1	44116289	44116315	26	+	GGGAAGGGTGCGGGAGTCCGAGGGGG		GGGAAGGGTGCGGGAGTCCGAGGGGG	0.53046953	4	0.153846153846154	0.115384615384615	0.0769230769230769	3	26	2	3	7	1	304	GGGHHGGGHNHGGGHNNNNNHGGG	FALSE	497	chr1	44115805	44170411	54607	+	ENSEMBL	ENSG00000066135.7	ENST00000439179.2	protein_coding	KNOWN	KDM4A	protein_coding	KNOWN	KDM4A-201	3	OTTHUMG00000007560.2	NA	NA	NA	NA	44115805	1	4438	1543	FALSE	nt
12586	1	44173452	44173472	20	+	GGGTCCCGGGCTGGGCGGGG		GGGTCCCGGGCTGGGCGGGG	0.575424575	4	0	0.25	0.1	3	20	4	2	1	1	23	GGGHNNHGGGHHGGGHGGG	FALSE	1967	chr1	44171495	44303918	132424	+	HAVANA	ENSG00000126091.14	ENST00000532911.1	protein_coding	KNOWN	ST3GAL3	nonsense_mediated_decay	KNOWN	ST3GAL3-021	2	OTTHUMG00000007561.6	OTTHUMT00000020692.2	NA	NA	NA	44171495	1	4446	1545	FALSE	nt
12592	1	44257583	44257604	21	+	GGGGTACTGGGCTGGGCAGGG		GGGGTACTGGGCTGGGCAGGG	0.439060939	4	0.0952380952380952	0.142857142857143	0.142857142857143	3	21	4	2	2	1	72	GGGHNNHGGGHHGGGHHGGG	FALSE	-185.5	chr1	44257779	44386176	128398	+	HAVANA	ENSG00000126091.14	ENST00000461375.1	protein_coding	KNOWN	ST3GAL3	processed_transcript	KNOWN	ST3GAL3-022	2	OTTHUMG00000007561.6	OTTHUMT00000020693.1	NA	NA	NA	44257779	1	4460	1553	FALSE	nt
12596	1	44317487	44317511	24	-	CCCAGACCCGCTGACCCAATGCCC	GGGCATTGGGTCAGCGGGTCTGGG	GGGCATTGGGTCAGCGGGTCTGGG	0.500999001	4	0.0833333333333333	0.166666666666667	0.208333333333333	3	24	4	5	3	1	124	GGGHNNHGGGHNNNHGGGHNHGGG	FALSE	-94	chr1	44315974	44317405	1432	-	HAVANA	ENSG00000224751.1	ENST00000419974.1	pseudogene	KNOWN	SHMT1P1	processed_pseudogene	KNOWN	SHMT1P1-001	1	OTTHUMG00000007558.1	OTTHUMT00000019958.1	PGO:0000004	pseudo_consens	NA	44317405	1	4461	1554	FALSE	nt
12610	1	44364250	44364276	26	+	GGGACTGAGGGCCTGGGTGGCGGGGG		GGGACTGAGGGCCTGGGTGGCGGGGG	0.561438561	4	0.0769230769230769	0.153846153846154	0.115384615384615	3	26	5	3	4	1	178	GGGHNNNHGGGHNHGGGHNNHGGG	FALSE	-997	chr1	44365260	44395848	30589	+	HAVANA	ENSG00000126091.14	ENST00000490502.1	protein_coding	KNOWN	ST3GAL3	protein_coding	PUTATIVE	ST3GAL3-024	2	OTTHUMG00000007561.6	OTTHUMT00000020695.2	NA	cds_end_NF	NA	44365260	1	4462	1555	FALSE	nt
12616	1	44386285	44386304	19	+	GGGTGGGTGGTGGGTGGGG		GGGTGGGTGGTGGGTGGGG	0.566433566	4	0	0	0.210526315789474	3	19	1	4	1	1	4	GGGHGGGHNNHGGGHGGG	FALSE	499.5	chr1	44385795	44396115	10321	+	HAVANA	ENSG00000126091.14	ENST00000495482.1	protein_coding	KNOWN	ST3GAL3	retained_intron	KNOWN	ST3GAL3-023	2	OTTHUMG00000007561.6	OTTHUMT00000020694.1	NA	NA	NA	44385795	1	4463	1555	FALSE	nt
12619	1	44399137	44399159	22	-	CCCGCCCTCGGCCCGGCCTCCC	GGGAGGCCGGGCCGAGGGCGGG	GGGAGGCCGGGCCGAGGGCGGG	0.606893107	4	0.0909090909090909	0.227272727272727	0	3	22	5	4	1	1	32	GGGHNNNHGGGHNNHGGGHGGG	FALSE	156	chr1	44398992	44402913	3922	+	HAVANA	ENSG00000117407.12	ENST00000372359.5	protein_coding	KNOWN	ARTN	protein_coding	KNOWN	ARTN-001	2	OTTHUMG00000007705.2	OTTHUMT00000020713.2	NA	CCDS	CCDS501.1	44398992	1	4464	1556	FALSE	t
12623	1	44402619	44402646	27	-	CCCCAGAGCCCTCACCCTGCGGATCCC	GGGATCCGCAGGGTGAGGGCTCTGGGG	GGGATCCGCAGGGTGAGGGCTCTGGGG	0.633366633	4	0.111111111111111	0.185185185185185	0.148148148148148	3	27	7	3	4	1	192	GGGHNNNNNHGGGHNHGGGHNNHGGG	FALSE	1601.5	chr1	44401031	44402479	1449	+	HAVANA	ENSG00000117407.12	ENST00000372354.3	protein_coding	KNOWN	ARTN	protein_coding	KNOWN	ARTN-002	2	OTTHUMG00000007705.2	OTTHUMT00000020714.1	NA	CCDS	CCDS501.1	44401031	1	4472	1556	FALSE	t
12624	1	44403092	44403114	22	+	GGGGCAGGGCGGGCAGCAAGGG		GGGGCAGGGCGGGCAGCAAGGG	0.568431568	4	0.181818181818182	0.181818181818182	0	3	22	2	1	6	1	253	GGGHHGGGHGGGHNNNNHGGG	FALSE	1624	chr1	44401479	44402437	959	+	HAVANA	ENSG00000117407.12	ENST00000438616.3	protein_coding	KNOWN	ARTN	protein_coding	NOVEL	ARTN-010	2	OTTHUMG00000007705.2	OTTHUMT00000020722.2	NA	NA	NA	44401479	1	4473	1556	FALSE	nt
12630	1	44426006	44426030	24	-	CCCTGACCCTTGCCCTCCGCTCCC	GGGAGCGGAGGGCAAGGGTCAGGG	GGGAGCGGAGGGCAAGGGTCAGGG	0.510989011	4	0.208333333333333	0.125	0.0416666666666667	3	24	6	3	3	1	136	GGGHNNNNHGGGHNHGGGHNHGGG	FALSE	95	chr1	44425923	44433641	7719	+	HAVANA	ENSG00000117408.5	ENST00000483886.1	protein_coding	KNOWN	IPO13	processed_transcript	KNOWN	IPO13-007	2	OTTHUMG00000008297.2	OTTHUMT00000022852.1	NA	NA	NA	44425923	1	4482	1558	FALSE	t
12636	1	44434040	44434062	22	+	GGGGGGTGGGTGGGTGGCAGGG		GGGGGGTGGGTGGGTGGCAGGG	0.502997003	4	0.0454545454545455	0.0454545454545455	0.136363636363636	3	22	1	1	5	1	197	GGGHGGGHGGGHNNNHGGG	FALSE	1219	chr1	44432832	44433335	504	+	HAVANA	ENSG00000117408.5	ENST00000486876.1	protein_coding	KNOWN	IPO13	processed_transcript	KNOWN	IPO13-008	2	OTTHUMG00000008297.2	OTTHUMT00000022853.1	NA	NA	NA	44432832	1	4484	1558	FALSE	nt
12639	1	44436712	44436734	22	-	CCCTCCAGCCCGCCCACTGCCC	GGGCAGTGGGCGGGCTGGAGGG	GGGCAGTGGGCGGGCTGGAGGG	0.581418581	4	0.0909090909090909	0.136363636363636	0.0909090909090909	3	22	4	1	5	1	218	GGGHNNHGGGHGGGHNNNHGGG	FALSE	1051	chr1	44435672	44436685	1014	+	HAVANA	ENSG00000132768.9	ENST00000471934.1	protein_coding	KNOWN	DPH2	processed_transcript	KNOWN	DPH2-003	2	OTTHUMG00000008295.2	OTTHUMT00000022834.1	NA	NA	NA	44435672	1	4485	1559	FALSE	t
12640	1	44440777	44440804	27	+	GGGTGAGGCCGGGTCCTGGCGGGCGGG		GGGTGAGGCCGGGTCCTGGCGGGCGGG	0.617382617	4	0.037037037037037	0.222222222222222	0.111111111111111	3	27	7	7	1	1	49	GGGHNNNNNHGGGHNNNNNHGGGHGGG	FALSE	631.5	chr1	44440159	44442495	2337	+	HAVANA	ENSG00000117410.8	ENST00000472505.2	protein_coding	KNOWN	ATP6V0B	protein_coding	KNOWN	ATP6V0B-013	2	OTTHUMG00000008298.2	OTTHUMT00000386638.1	NA	alternative_5_UTR	NA	44440159	1	4497	1560	FALSE	nt
12649	1	44449529	44449558	29	+	GGGCTGGGCAGGTCAGGGTTCCCGAGGGG		GGGCTGGGCAGGTCAGGGTTCCCGAGGGG	0.575424575	4	0.103448275862069	0.206896551724138	0.137931034482759	3	29	2	7	7	1	308	GGGHHGGGHNNNNNHGGGHNNNNNHGGG	FALSE	-993.5	chr1	44450537	44451878	1342	+	HAVANA	ENSG00000117411.12	ENST00000481924.1	protein_coding	KNOWN	B4GALT2	processed_transcript	KNOWN	B4GALT2-006	2	OTTHUMG00000008296.1	OTTHUMT00000022845.1	NA	NA	NA	44450537	1	4517	1561	FALSE	nt
12652	1	44451356	44451384	28	-	CCCCAAGTGGCCCAATCCCTGATCCCCC	GGGGGATCAGGGATTGGGCCACTTGGGG	GGGGGATCAGGGATTGGGCCACTTGGGG	0.556443556	4	0.142857142857143	0.142857142857143	0.178571428571429	3	28	4	3	6	1	269	GGGHNNHGGGHNHGGGHNNNNHGGG	FALSE	833	chr1	44450537	44451878	1342	+	HAVANA	ENSG00000117411.12	ENST00000481924.1	protein_coding	KNOWN	B4GALT2	processed_transcript	KNOWN	B4GALT2-006	2	OTTHUMG00000008296.1	OTTHUMT00000022845.1	NA	NA	NA	44450537	1	4517	1561	FALSE	t
12657	1	44458657	44458679	22	+	GGGCTGGGCTAGGGAGGCAGGG		GGGCTGGGCTAGGGAGGCAGGG	0.544955045	4	0.136363636363636	0.136363636363636	0.0909090909090909	3	22	2	3	5	1	206	GGGHHGGGHNHGGGHNNNHGGG	FALSE	1637	chr1	44457031	44462196	5166	+	HAVANA	ENSG00000159214.8	ENST00000486064.1	protein_coding	KNOWN	CCDC24	processed_transcript	KNOWN	CCDC24-002	2	OTTHUMG00000008299.2	OTTHUMT00000022866.1	NA	NA	NA	44457031	1	4518	1562	FALSE	nt
12687	1	44496688	44496711	23	-	CCCCCCACTTCCCTCTCCCTCCC	GGGAGGGAGAGGGAAGTGGGGGG	GGGAGGGAGAGGGAAGTGGGGGG	0.687812188	4	0.217391304347826	0	0.0434782608695652	3	23	1	3	4	1	150	GGGHGGGHNHGGGHNNHGGG	FALSE	332.5	chr1	44457503	44497032	39530	-	HAVANA	ENSG00000196517.7	ENST00000372306.3	protein_coding	KNOWN	SLC6A9	protein_coding	PUTATIVE	SLC6A9-009	2	OTTHUMG00000008294.2	OTTHUMT00000386658.1	NA	NA	NA	44497032	1	4533	1563	FALSE	nt
12694	1	44510014	44510045	31	+	GGGGGTGACTCAGGGTTTGAGGGACATGGGG		GGGGGTGACTCAGGGTTTGAGGGACATGGGG	0.535964036	4	0.161290322580645	0.0967741935483871	0.193548387096774	3	31	7	5	4	1	194	GGGHNNNNNHGGGHNNNHGGGHNNHGGG	FALSE	429.5	chr1	44509600	44570647	61048	+	HAVANA	ENSG00000230615.1	ENST00000434244.1	lincRNA	NOVEL	RP5-1198O20.4	processed_transcript	KNOWN	RP5-1198O20.4-001	2	OTTHUMG00000008300.1	OTTHUMT00000022875.1	NA	NA	NA	44509600	1	4538	1564	FALSE	nt
12700	1	44584273	44584299	26	+	GGGGTGGAATGGGTCGGTTGGGTGGG		GGGGTGGAATGGGTCGGTTGGGTGGG	0.526973027	4	0.0769230769230769	0.0384615384615385	0.230769230769231	3	26	6	6	1	1	41	GGGHNNNNHGGGHNNNNHGGGHGGG	FALSE	-1223	chr1	44582770	44583063	294	-	ENSEMBL	ENSG00000239560.1	ENST00000472003.1	scRNA_pseudogene	NOVEL	AL139220.1	scRNA_pseudogene	NOVEL	AL139220.1-201	3	NA	NA	NA	NA	NA	44583063	1	4544	1566	FALSE	t
12699	1	44582710	44582728	18	-	CCCTCCCTCCCTACCCCC	GGGGGTAGGGAGGGAGGG	GGGGGTAGGGAGGGAGGG	0.453546454	4	0.166666666666667	0	0.0555555555555556	3	18	2	1	1	1	8	GGGHHGGGHGGGHGGG	FALSE	344	chr1	44582770	44583063	294	-	ENSEMBL	ENSG00000239560.1	ENST00000472003.1	scRNA_pseudogene	NOVEL	AL139220.1	scRNA_pseudogene	NOVEL	AL139220.1-201	3	NA	NA	NA	NA	NA	44583063	1	4544	1566	FALSE	nt
12713	1	44686390	44686412	22	+	GGGAAGGGTGGGCAAGGAGGGG		GGGAAGGGTGGGCAAGGAGGGG	0.588911089	4	0.227272727272727	0.0454545454545455	0.0454545454545455	3	22	2	1	6	1	253	GGGHHGGGHGGGHNNNNHGGG	FALSE	1309	chr1	44685092	44686353	1262	+	HAVANA	ENSG00000178028.8	ENST00000494092.1	protein_coding	KNOWN	DMAP1	processed_transcript	KNOWN	DMAP1-015	2	OTTHUMG00000007577.3	OTTHUMT00000020114.1	NA	NA	NA	44685092	1	4567	1574	FALSE	nt
12732	1	44723385	44723405	20	-	CCCTCCCTCTAACCCAGCCC	GGGCTGGGTTAGAGGGAGGG	GGGCTGGGTTAGAGGGAGGG	0.4995005	4	0.15	0.05	0.15	3	20	2	5	1	1	12	GGGHHGGGHNNNHGGGHGGG	FALSE	-802	chr1	44687265	44722593	35329	-	HAVANA	ENSG00000117419.9	ENST00000462341.1	protein_coding	KNOWN	ERI3	processed_transcript	KNOWN	ERI3-009	2	OTTHUMG00000007637.3	OTTHUMT00000021286.1	NA	NA	NA	44722593	1	4571	1576	FALSE	nt
12747	1	44799140	44799157	17	+	GGGAAGGGAAGGGTGGG		GGGAAGGGAAGGGTGGG	0.472527473	4	0.235294117647059	0	0.0588235294117647	3	17	2	2	1	1	9	GGGHHGGGHHGGGHGGG	FALSE	-298.5	chr1	44798777	44798850	74	-	ENSEMBL	ENSG00000252146.1	ENST00000516337.1	miRNA	NOVEL	AL390776.1	miRNA	NOVEL	AL390776.1-201	3	NA	NA	NA	NA	NA	44798850	1	4573	1577	FALSE	t
12781	1	44967158	44967179	21	-	CCCATTTCCCTTCCCGGGCCC	GGGCCCGGGAAGGGAAATGGG	GGGCCCGGGAAGGGAAATGGG	0.530969031	4	0.238095238095238	0.142857142857143	0.0476190476190476	3	21	3	2	4	1	163	GGGHNHGGGHHGGGHNNHGGG	FALSE	1836.5	chr1	44964642	44969005	4364	-	ENSEMBL	ENSG00000250809.1	ENST00000511004.1	lincRNA	KNOWN	AL596225.1	lincRNA	KNOWN	AL596225.1-201	3	NA	NA	NA	NA	NA	44969005	1	4589	1581	FALSE	nt
12826	1	45097499	45097522	23	+	GGGCGGTGGGAGGGACCCCGGGG		GGGCGGTGGGAGGGACCCCGGGG	0.584415584	4	0.0869565217391304	0.217391304347826	0.0434782608695652	3	23	4	1	5	1	218	GGGHNNHGGGHGGGHNNNHGGG	FALSE	-123.5	chr1	45097634	45115629	17996	+	HAVANA	ENSG00000187147.9	ENST00000440132.1	protein_coding	KNOWN	RNF220	protein_coding	KNOWN	RNF220-013	2	OTTHUMG00000007697.4	OTTHUMT00000021583.1	NA	cds_end_NF	NA	45097634	1	4592	1582	FALSE	nt
12839	1	45189465	45189488	23	-	CCCGTAAAGACCCAGCCCTTCCC	GGGAAGGGCTGGGTCTTTACGGG	GGGAAGGGCTGGGTCTTTACGGG	0.593906094	4	0.130434782608696	0.130434782608696	0.217391304347826	3	23	2	2	7	1	303	GGGHHGGGHHGGGHNNNNNHGGG	FALSE	-1902.5	chr1	45187458	45187574	117	-	ENSEMBL	ENSG00000199377.1	ENST00000362507.1	snRNA	KNOWN	RNU5F	snRNA	KNOWN	RNU5F-201	3	NA	NA	NA	NA	NA	45187574	1	4621	1585	FALSE	nt
12840	1	45189934	45189958	24	+	GGGGCTGCCTGGGCCACGGGAGGG		GGGGCTGCCTGGGCCACGGGAGGG	0.62037962	4	0.0833333333333333	0.25	0.0833333333333333	3	24	6	4	1	1	39	GGGHNNNNHGGGHNNHGGGHGGG	FALSE	489	chr1	45189457	45190099	643	+	HAVANA	ENSG00000198520.5	ENST00000427321.1	protein_coding	KNOWN	C1orf228	retained_intron	KNOWN	C1orf228-011	2	OTTHUMG00000007834.5	OTTHUMT00000023123.1	NA	NA	NA	45189457	1	4622	1586	FALSE	nt
12860	1	45268249	45268270	21	+	GGGCCAGGCGGGTGGGCGGGG		GGGCCAGGCGGGTGGGCGGGG	0.575424575	4	0.0476190476190476	0.19047619047619	0.0476190476190476	3	21	6	1	1	1	36	GGGHNNNNHGGGHGGGHGGG	FALSE	953.5	chr1	45267306	45269293	1988	+	HAVANA	ENSG00000173846.7	ENST00000476731.1	protein_coding	KNOWN	PLK3	processed_transcript	KNOWN	PLK3-007	2	OTTHUMG00000008491.2	OTTHUMT00000090771.1	NA	NA	NA	45267306	1	4658	1601	FALSE	nt
12862	1	45269578	45269597	19	-	CCCTTTCCCTGCCCAACCC	GGGTTGGGCAGGGAAAGGG	GGGTTGGGCAGGGAAAGGG	0.596903097	4	0.210526315789474	0.0526315789473684	0.105263157894737	3	19	2	2	3	1	107	GGGHHGGGHHGGGHNHGGG	FALSE	647.5	chr1	45268940	45271622	2683	+	HAVANA	ENSG00000173846.7	ENST00000492398.1	protein_coding	KNOWN	PLK3	processed_transcript	KNOWN	PLK3-003	2	OTTHUMG00000008491.2	OTTHUMT00000023431.1	NA	NA	NA	45268940	1	4659	1601	FALSE	t
12863	1	45269748	45269778	30	+	GGGGCGAGAGGGAAGGAGTGGGCAGAGGGG		GGGGCGAGAGGGAAGGAGTGGGCAGAGGGG	0.593406593	4	0.233333333333333	0.0666666666666667	0.0333333333333333	3	30	5	7	4	1	182	GGGHNNNHGGGHNNNNNHGGGHNNHGGG	FALSE	823	chr1	45268940	45271622	2683	+	HAVANA	ENSG00000173846.7	ENST00000492398.1	protein_coding	KNOWN	PLK3	processed_transcript	KNOWN	PLK3-003	2	OTTHUMG00000008491.2	OTTHUMT00000023431.1	NA	NA	NA	45268940	1	4659	1601	FALSE	nt
12864	1	45271074	45271105	31	+	GGGAAGGTCTGGGAGGCCCAGGGTGCTGGGG		GGGAAGGTCTGGGAGGCCCAGGGTGCTGGGG	0.607392607	4	0.129032258064516	0.161290322580645	0.129032258064516	3	31	7	7	4	1	196	GGGHNNNNNHGGGHNNNNNHGGGHNNHGGG	FALSE	1199.5	chr1	45269890	45270793	904	+	HAVANA	ENSG00000173846.7	ENST00000461769.1	protein_coding	KNOWN	PLK3	processed_transcript	KNOWN	PLK3-005	2	OTTHUMG00000008491.2	OTTHUMT00000023433.1	NA	NA	NA	45269890	1	4661	1601	FALSE	nt
12865	1	45273131	45273150	19	-	CCCTCCCAGGATCCCTCCC	GGGAGGGATCCTGGGAGGG	GGGAGGGATCCTGGGAGGG	0.595904096	4	0.157894736842105	0.105263157894737	0.105263157894737	3	19	1	5	1	1	5	GGGHGGGHNNNHGGGHGGG	FALSE	-793.5	chr1	45271585	45272347	763	-	HAVANA	ENSG00000188396.2	ENST00000339355.2	protein_coding	NOVEL	TCTEX1D4	protein_coding	KNOWN	TCTEX1D4-001	2	OTTHUMG00000008586.1	OTTHUMT00000023733.1	NA	CCDS	CCDS30699.1	45272347	1	4663	1602	FALSE	nt
12867	1	45276114	45276140	26	+	GGGGCCTGGGTGGGAGAGGTGGGGGG		GGGGCCTGGGTGGGAGAGGTGGGGGG	0.539460539	4	0.0769230769230769	0.0769230769230769	0.115384615384615	3	26	3	1	6	1	260	GGGHNHGGGHGGGHNNNNHGGG	FALSE	1973	chr1	45274154	45279801	5648	+	ENSEMBL	ENSG00000222009.4	ENST00000450269.1	protein_coding	KNOWN	BTBD19	protein_coding	KNOWN	BTBD19-201	3	OTTHUMG00000008493.3	NA	NA	NA	NA	45274154	1	4665	1603	FALSE	nt
12869	1	45279208	45279233	25	+	GGGGGTACAGGGCGCTGGGAGGGGG		GGGGGTACAGGGCGCTGGGAGGGGG	0.605394605	4	0.12	0.12	0.08	3	25	4	4	1	1	25	GGGHNNHGGGHNNHGGGHGGG	FALSE	1868.5	chr1	45277352	45279637	2286	+	HAVANA	ENSG00000222009.4	ENST00000495433.1	protein_coding	KNOWN	BTBD19	retained_intron	KNOWN	BTBD19-002	2	OTTHUMG00000008493.3	OTTHUMT00000023436.1	NA	NA	NA	45277352	1	4671	1603	FALSE	nt
12884	1	45309109	45309137	28	+	GGGGCCCCAGGGAGGAGGAGGGAGGGGG		GGGGCCCCAGGGAGGAGGAGGGAGGGGG	0.585414585	4	0.178571428571429	0.142857142857143	0	3	28	5	7	1	1	35	GGGHNNNHGGGHNNNNNHGGGHGGG	FALSE	-507	chr1	45285516	45308616	23101	-	ENSEMBL	ENSG00000117425.9	ENST00000447098.2	protein_coding	KNOWN	PTCH2	protein_coding	KNOWN	PTCH2-201	3	OTTHUMG00000008490.4	NA	NA	NA	NA	45308616	1	4675	1605	FALSE	t
12898	1	45475205	45475226	21	-	CCCACCCACCCTGTCCTGCCC	GGGCAGGACAGGGTGGGTGGG	GGGCAGGACAGGGTGGGTGGG	0.565934066	4	0.142857142857143	0.0952380952380952	0.0952380952380952	3	21	7	1	1	1	43	GGGHNNNNNHGGGHGGGHGGG	FALSE	-992.5	chr1	45468212	45474223	6012	-	HAVANA	ENSG00000126107.9	ENST00000372168.3	protein_coding	KNOWN	HECTD3	protein_coding	KNOWN	HECTD3-002	2	OTTHUMG00000008587.1	OTTHUMT00000023735.1	NA	NA	NA	45474223	1	4694	1613	FALSE	nt
12917	1	45672398	45672413	15	-	CCCGCCCGCCCGCCC	GGGCGGGCGGGCGGG	GGGCGGGCGGGCGGG	0.601398601	4	0	0.2	0	3	15	1	1	1	1	1	GGGHGGGHGGGHGGG	FALSE	-177.5	chr1	45482071	45672228	190158	-	HAVANA	ENSG00000162415.6	ENST00000359600.5	protein_coding	KNOWN	ZSWIM5	protein_coding	KNOWN	ZSWIM5-001	2	OTTHUMG00000008950.2	OTTHUMT00000024823.2	NA	CCDS	CCDS41319.1	45672228	1	4718	1616	FALSE	nt
12935	1	45798735	45798759	24	-	CCCATGACCCTTCCCTTCCTCCCC	GGGGAGGAAGGGAAGGGTCATGGG	GGGGAGGAAGGGAAGGGTCATGGG	0.562437562	4	0.25	0.0416666666666667	0.0833333333333333	3	24	5	2	4	1	177	GGGHNNNHGGGHHGGGHNNHGGG	FALSE	-992	chr1	45794945	45797755	2811	-	HAVANA	ENSG00000132781.11	ENST00000482094.1	protein_coding	KNOWN	MUTYH	retained_intron	KNOWN	MUTYH-027	2	OTTHUMG00000007682.4	OTTHUMT00000020554.1	NA	NA	NA	45797755	1	4723	1621	FALSE	nt
12946	1	45956893	45956913	20	-	CCCCTCCCTCAAGCCCTCCC	GGGAGGGCTTGAGGGAGGGG	GGGAGGGCTTGAGGGAGGGG	0.543456543	4	0.15	0.05	0.1	3	20	1	5	1	1	5	GGGHGGGHNNNHGGGHGGG	FALSE	-88	chr1	45809971	45956815	146845	-	ENSEMBL	ENSG00000070759.11	ENST00000538496.1	protein_coding	KNOWN	TESK2	protein_coding	KNOWN	TESK2-204	3	OTTHUMG00000007680.2	NA	NA	NA	NA	45956815	1	4763	1632	FALSE	nt
12948	1	45964178	45964199	21	+	GGGCTTGGGCTTGGGCTTGGG		GGGCTTGGGCTTGGGCTTGGG	0.531968032	4	0	0.142857142857143	0.285714285714286	3	21	3	3	3	1	115	GGGHNHGGGHNHGGGHNHGGG	FALSE	108.5	chr1	45959609	45964297	4689	-	HAVANA	ENSG00000236624.4	ENST00000502793.2	protein_coding	KNOWN	CCDC163P	processed_transcript	KNOWN	CCDC163P-003	2	OTTHUMG00000007741.8	OTTHUMT00000020863.2	NA	NA	NA	45964297	1	4768	1633	FALSE	t
12958	1	46087881	46087901	20	+	GGGATGGGATAGGGTTGGGG		GGGATGGGATAGGGTTGGGG	0.618881119	4	0.15	0	0.2	3	20	2	3	2	1	59	GGGHHGGGHNHGGGHHGGG	FALSE	554	chr1	46086666	46088445	1780	-	HAVANA	ENSG00000159588.10	ENST00000464739.1	protein_coding	KNOWN	CCDC17	processed_transcript	KNOWN	CCDC17-004	2	OTTHUMG00000007822.7	OTTHUMT00000021514.1	NA	NA	NA	46088445	1	4809	1641	FALSE	t
12967	1	46152619	46152638	19	-	CCCTCCCACAGCCCGCCCC	GGGGCGGGCTGTGGGAGGG	GGGGCGGGCTGTGGGAGGG	0.568431568	4	0.0526315789473684	0.105263157894737	0.105263157894737	3	19	1	4	1	1	4	GGGHGGGHNNHGGGHGGG	FALSE	-420.5	chr1	46092976	46152208	59233	-	HAVANA	ENSG00000159592.6	ENST00000290795.3	protein_coding	KNOWN	GPBP1L1	protein_coding	KNOWN	GPBP1L1-001	2	OTTHUMG00000040990.1	OTTHUMT00000098375.1	NA	CCDS	CCDS528.1	46152208	1	4826	1645	FALSE	nt
12968	1	46153998	46154019	21	+	GGGATGGGAGGGCACCAAGGG		GGGATGGGAGGGCACCAAGGG	0.481518482	4	0.238095238095238	0.142857142857143	0.0476190476190476	3	21	2	1	6	1	253	GGGHHGGGHGGGHNNNNHGGG	FALSE	-1800.5	chr1	46092976	46152208	59233	-	HAVANA	ENSG00000159592.6	ENST00000290795.3	protein_coding	KNOWN	GPBP1L1	protein_coding	KNOWN	GPBP1L1-001	2	OTTHUMG00000040990.1	OTTHUMT00000098375.1	NA	CCDS	CCDS528.1	46152208	1	4826	1645	FALSE	t
12969	1	46154410	46154434	24	+	GGGGCTCAGGTGGGTGGGTGTGGG		GGGGCTCAGGTGGGTGGGTGTGGG	0.480519481	4	0.0416666666666667	0.0833333333333333	0.208333333333333	3	24	7	1	3	1	141	GGGHNNNNNHGGGHGGGHNHGGG	FALSE	-1617	chr1	46126089	46152805	26717	-	HAVANA	ENSG00000159592.6	ENST00000488278.1	protein_coding	KNOWN	GPBP1L1	processed_transcript	KNOWN	GPBP1L1-006	2	OTTHUMG00000040990.1	OTTHUMT00000098380.1	NA	NA	NA	46152805	1	4829	1645	FALSE	t
12995	1	46424173	46424190	17	-	CCCTCTCCCTCCCTCCC	GGGAGGGAGGGAGAGGG	GGGAGGGAGGGAGAGGG	0.416583417	4	0.235294117647059	0	0	3	17	1	1	3	1	99	GGGHGGGHGGGHNHGGG	FALSE	-876.5	chr1	46425058	46476781	51724	+	HAVANA	ENSG00000086015.13	ENST00000482881.1	protein_coding	KNOWN	MAST2	processed_transcript	KNOWN	MAST2-007	2	OTTHUMG00000008007.2	OTTHUMT00000021983.1	NA	NA	NA	46425058	1	4846	1654	FALSE	t
13016	1	46650191	46650224	33	+	GGGGGGGGGATTAGGGCAAGGAGGGCATGAGGG		GGGGGGGGGATTAGGGCAAGGAGGGCATGAGGG	0.541458541	4	0.212121212121212	0.0606060606060606	0.0909090909090909	3	33	4	6	5	1	223	GGGHNNHGGGHNNNNHGGGHNNNHGGG	FALSE	1102.5	chr1	46649105	46650980	1876	+	HAVANA	ENSG00000117472.4	ENST00000464786.1	protein_coding	KNOWN	TSPAN1	processed_transcript	KNOWN	TSPAN1-007	2	OTTHUMG00000007602.1	OTTHUMT00000020141.1	NA	NA	NA	46649105	1	4871	1663	FALSE	nt
13026	1	46660526	46660556	30	-	CCCACGAAGGCCCATGTGTCCCTCCAGCCC	GGGCTGGAGGGACACATGGGCCTTCGTGGG	GGGCTGGAGGGACACATGGGCCTTCGTGGG	0.526973027	4	0.133333333333333	0.2	0.166666666666667	3	30	5	6	7	1	328	GGGHNNNHGGGHNNNNHGGGHNNNNNHGGG	FALSE	-1069	chr1	46655789	46659472	3684	-	HAVANA	ENSG00000085998.9	ENST00000485714.1	protein_coding	KNOWN	POMGNT1	processed_transcript	KNOWN	POMGNT1-004	2	OTTHUMG00000007604.2	OTTHUMT00000020149.1	NA	NA	NA	46659472	1	4877	1664	FALSE	nt
13030	1	46687068	46687099	31	-	CCCCTGTCTTACCCTGTCCCTGTGTTGCCCC	GGGGCAACACAGGGACAGGGTAAGACAGGGG	GGGGCAACACAGGGACAGGGTAAGACAGGGG	0.5004995	4	0.32258064516129	0.161290322580645	0.032258064516129	3	31	7	3	7	1	339	GGGHNNNNNHGGGHNHGGGHNNNNNHGGG	FALSE	-1120.5	chr1	46654354	46685963	31610	-	ENSEMBL	ENSG00000085998.9	ENST00000396420.3	protein_coding	KNOWN	POMGNT1	protein_coding	KNOWN	POMGNT1-202	3	OTTHUMG00000007604.2	NA	NA	NA	NA	46685963	1	4885	1666	FALSE	nt
13087	1	46915475	46915494	19	+	GGGGCAGGGAGGGAAGGGG		GGGGCAGGGAGGGAAGGGG	0.527472527	4	0.210526315789474	0.0526315789473684	0	3	19	2	1	2	1	57	GGGHHGGGHGGGHHGGG	FALSE	-108.5	chr1	46912345	46915376	3032	-	HAVANA	ENSG00000224863.1	ENST00000416581.1	lincRNA	NOVEL	RP5-1109J22.2	processed_transcript	KNOWN	RP5-1109J22.2-001	2	OTTHUMG00000007814.1	OTTHUMT00000021455.1	NA	NA	NA	46915376	1	4933	1677	FALSE	t
13088	1	46916118	46916142	24	-	CCCCCTGCCCTGTTCCCTCAGCCC	GGGCTGAGGGAACAGGGCAGGGGG	GGGCTGAGGGAACAGGGCAGGGGG	0.526973027	4	0.208333333333333	0.125	0.0416666666666667	3	24	4	4	2	1	74	GGGHNNHGGGHNNHGGGHHGGG	FALSE	-754	chr1	46912345	46915376	3032	-	HAVANA	ENSG00000224863.1	ENST00000416581.1	lincRNA	NOVEL	RP5-1109J22.2	processed_transcript	KNOWN	RP5-1109J22.2-001	2	OTTHUMG00000007814.1	OTTHUMT00000021455.1	NA	NA	NA	46915376	1	4933	1677	FALSE	nt
13089	1	46916531	46916551	20	+	GGGCACCAGGGCTGGGTGGG		GGGCACCAGGGCTGGGTGGG	0.528471528	4	0.1	0.2	0.1	3	20	5	2	1	1	30	GGGHNNNHGGGHHGGGHGGG	FALSE	-1165	chr1	46912345	46915376	3032	-	HAVANA	ENSG00000224863.1	ENST00000416581.1	lincRNA	NOVEL	RP5-1109J22.2	processed_transcript	KNOWN	RP5-1109J22.2-001	2	OTTHUMG00000007814.1	OTTHUMT00000021455.1	NA	NA	NA	46915376	1	4933	1677	FALSE	t
13084	1	46913440	46913464	24	+	GGGAGCAGGTGGGAGGGACTCGGG		GGGAGCAGGTGGGAGGGACTCGGG	0.594405594	4	0.166666666666667	0.125	0.0833333333333333	3	24	7	1	4	1	190	GGGHNNNNNHGGGHGGGHNNHGGG	FALSE	1924	chr1	46912345	46915376	3032	-	HAVANA	ENSG00000224863.1	ENST00000416581.1	lincRNA	NOVEL	RP5-1109J22.2	processed_transcript	KNOWN	RP5-1109J22.2-001	2	OTTHUMG00000007814.1	OTTHUMT00000021455.1	NA	NA	NA	46915376	1	4933	1677	FALSE	t
13128	1	46972430	46972457	27	-	CCCAGAGCCCTAAACCCACACTGGCCC	GGGCCAGTGTGGGTTTAGGGCTCTGGG	GGGCCAGTGTGGGTTTAGGGCTCTGGG	0.493506494	4	0.0740740740740741	0.148148148148148	0.259259259259259	3	27	7	4	4	1	193	GGGHNNNNNHGGGHNNHGGGHNNHGGG	FALSE	-225.5	chr1	46972669	46979898	7230	+	HAVANA	ENSG00000197587.5	ENST00000360032.3	protein_coding	KNOWN	DMBX1	protein_coding	KNOWN	DMBX1-001	2	OTTHUMG00000007982.1	OTTHUMT00000021895.1	NA	CCDS	CCDS536.1	46972669	1	4935	1679	FALSE	t
13152	1	47015733	47015756	23	+	GGGTGGGCTGGGAGCCTGAGGGG		GGGTGGGCTGGGAGCCTGAGGGG	0.576923077	4	0.0869565217391304	0.130434782608696	0.130434782608696	3	23	1	2	7	1	296	GGGHGGGHHGGGHNNNNNHGGG	FALSE	-339.5	chr1	47013021	47015405	2385	-	HAVANA	ENSG00000162456.5	ENST00000524908.1	protein_coding	KNOWN	KNCN	processed_transcript	PUTATIVE	KNCN-004	2	OTTHUMG00000007987.3	OTTHUMT00000387142.1	NA	NA	NA	47015405	1	4939	1682	FALSE	t
13172	1	47080402	47080419	17	+	GGGGAAGGGAGGGTGGG		GGGGAAGGGAGGGTGGG	0.534965035	4	0.176470588235294	0	0.0588235294117647	3	17	2	1	1	1	8	GGGHHGGGHGGGHGGG	FALSE	394.5	chr1	47073391	47080805	7415	-	HAVANA	ENSG00000142961.10	ENST00000271139.8	protein_coding	KNOWN	MOBKL2C	protein_coding	KNOWN	MOBKL2C-001	2	OTTHUMG00000007989.1	OTTHUMT00000021925.1	NA	CCDS	CCDS539.1	47080805	1	4968	1684	FALSE	t
13184	1	47132089	47132118	29	+	GGGGTAGAGAGGGCAAGGGACAGCCTGGG		GGGGTAGAGAGGGCAAGGGACAGCCTGGG	0.438061938	4	0.241379310344828	0.137931034482759	0.0689655172413793	3	29	6	3	7	1	332	GGGHNNNNHGGGHNHGGGHNNNNNHGGG	FALSE	-576.5	chr1	47100998	47131527	30530	-	HAVANA	ENSG00000123472.7	ENST00000529214.1	protein_coding	KNOWN	ATPAF1	nonsense_mediated_decay	KNOWN	ATPAF1-009	2	OTTHUMG00000007988.2	OTTHUMT00000387159.1	NA	NA	NA	47131527	1	4974	1687	FALSE	t
13186	1	47134038	47134066	28	-	CCCGCGGCCCGCGCGCCCGCTCCATCCC	GGGATGGAGCGGGCGCGCGGGCCGCGGG	GGGATGGAGCGGGCGCGCGGGCCGCGGG	0.591908092	4	0.0714285714285714	0.25	0.0357142857142857	3	28	7	5	4	1	194	GGGHNNNNNHGGGHNNNHGGGHNNHGGG	FALSE	-1970	chr1	47131584	47132082	499	-	HAVANA	ENSG00000233647.1	ENST00000419476.1	pseudogene	KNOWN	RP11-8J9.1	processed_pseudogene	KNOWN	RP11-8J9.1-001	1	OTTHUMG00000007990.1	OTTHUMT00000021928.1	PGO:0000004	pseudo_consens	NA	47132082	1	4975	1688	FALSE	nt
13206	1	47276519	47276544	25	-	CCCACCAGTTCCCGTATGCCCACCC	GGGTGGGCATACGGGAACTGGTGGG	GGGTGGGCATACGGGAACTGGTGGG	0.501998002	4	0.16	0.12	0.16	3	25	1	5	7	1	299	GGGHGGGHNNNHGGGHNNNNNHGGG	FALSE	-213.5	chr1	47276745	47284514	7770	+	HAVANA	ENSG00000142973.8	ENST00000452782.2	protein_coding	KNOWN	CYP4B1	protein_coding	PUTATIVE	CYP4B1-011	2	OTTHUMG00000007984.6	OTTHUMT00000398197.1	NA	NA	NA	47276745	1	5001	1695	FALSE	t
13207	1	47278018	47278046	28	+	GGGTGAGGGCATGGAGGGCAATACTGGG		GGGTGAGGGCATGGAGGGCAATACTGGG	0.53046953	4	0.214285714285714	0.107142857142857	0.142857142857143	3	28	3	6	7	1	314	GGGHNHGGGHNNNNHGGGHNNNNNHGGG	FALSE	1287	chr1	47276745	47284514	7770	+	HAVANA	ENSG00000142973.8	ENST00000452782.2	protein_coding	KNOWN	CYP4B1	protein_coding	PUTATIVE	CYP4B1-011	2	OTTHUMG00000007984.6	OTTHUMT00000398197.1	NA	NA	NA	47276745	1	5001	1695	FALSE	nt
13208	1	47278141	47278165	24	-	CCCTCTCTCTCCCATCCCTTCCCC	GGGGAAGGGATGGGAGAGAGAGGG	GGGGAAGGGATGGGAGAGAGAGGG	0.532467532	4	0.291666666666667	0	0.0416666666666667	3	24	2	2	7	1	303	GGGHHGGGHHGGGHNNNNNHGGG	FALSE	1408	chr1	47276745	47284514	7770	+	HAVANA	ENSG00000142973.8	ENST00000452782.2	protein_coding	KNOWN	CYP4B1	protein_coding	PUTATIVE	CYP4B1-011	2	OTTHUMG00000007984.6	OTTHUMT00000398197.1	NA	NA	NA	47276745	1	5001	1695	FALSE	t
13209	1	47283689	47283713	24	-	CCCGACCCTGAGGTACCCTTTCCC	GGGAAAGGGTACCTCAGGGTCGGG	GGGAAAGGGTACCTCAGGGTCGGG	0.509490509	4	0.208333333333333	0.166666666666667	0.125	3	24	3	7	2	1	70	GGGHNHGGGHNNNNNHGGGHHGGG	FALSE	981	chr1	47282720	47284687	1968	+	HAVANA	ENSG00000142973.8	ENST00000497005.1	protein_coding	KNOWN	CYP4B1	processed_transcript	PUTATIVE	CYP4B1-004	2	OTTHUMG00000007984.6	OTTHUMT00000021914.1	NA	NA	NA	47282720	1	5004	1695	FALSE	t
13220	1	47406936	47406953	17	+	GGGAGGGAGGGCACGGG		GGGAGGGAGGGCACGGG	0.469030969	4	0.176470588235294	0.117647058823529	0	3	17	1	1	3	1	99	GGGHGGGHGGGHNHGGG	FALSE	152.5	chr1	47399625	47407097	7473	-	ENSEMBL	ENSG00000187048.8	ENST00000457840.2	protein_coding	KNOWN	CYP4A11	protein_coding	KNOWN	CYP4A11-202	3	OTTHUMG00000008020.2	NA	NA	NA	NA	47407097	1	5009	1698	FALSE	t
13230	1	47489435	47489455	20	-	CCCACCCTCTCCCGCGCCCC	GGGGCGCGGGAGAGGGTGGG	GGGGCGCGGGAGAGGGTGGG	0.488011988	4	0.1	0.1	0.05	3	20	3	3	1	1	17	GGGHNHGGGHNHGGGHGGG	FALSE	205	chr1	47489240	47516423	27184	+	HAVANA	ENSG00000186377.6	ENST00000371901.3	protein_coding	KNOWN	CYP4X1	protein_coding	KNOWN	CYP4X1-001	2	OTTHUMG00000008017.1	OTTHUMT00000022017.1	NA	CCDS	CCDS544.1	47489240	1	5016	1699	FALSE	t
13242	1	47603309	47603326	17	-	CCCGTGCCCTCCCTCCC	GGGAGGGAGGGCACGGG	GGGAGGGAGGGCACGGG	0.474525475	4	0.176470588235294	0.117647058823529	0	3	17	1	1	3	1	99	GGGHGGGHGGGHNHGGG	FALSE	210.5	chr1	47603107	47614536	11430	+	HAVANA	ENSG00000162365.7	ENST00000490948.1	protein_coding	KNOWN	CYP4A22	processed_transcript	KNOWN	CYP4A22-004	2	OTTHUMG00000007845.2	OTTHUMT00000091331.1	NA	NA	NA	47603107	1	5021	1703	FALSE	t
13243	1	47603369	47603393	24	+	GGGGGAGTGGGAGGGCAAGGAGGG		GGGGGAGTGGGAGGGCAAGGAGGG	0.473526474	4	0.208333333333333	0.0416666666666667	0.0416666666666667	3	24	3	1	6	1	260	GGGHNHGGGHGGGHNNNNHGGG	FALSE	274	chr1	47603107	47614536	11430	+	HAVANA	ENSG00000162365.7	ENST00000490948.1	protein_coding	KNOWN	CYP4A22	processed_transcript	KNOWN	CYP4A22-004	2	OTTHUMG00000007845.2	OTTHUMT00000091331.1	NA	NA	NA	47603107	1	5021	1703	FALSE	nt
13248	1	47646776	47646798	22	-	CCCACCAGGCCCAGCCCACCCC	GGGGTGGGCTGGGCCTGGTGGG	GGGGTGGGCTGGGCCTGGTGGG	0.574425574	4	0	0.136363636363636	0.181818181818182	3	22	1	2	6	1	247	GGGHGGGHHGGGHNNNNHGGG	FALSE	1865	chr1	47644922	47645829	908	+	HAVANA	ENSG00000224805.1	ENST00000429328.1	processed_transcript	NOVEL	RP1-18D14.4	processed_transcript	KNOWN	RP1-18D14.4-001	2	OTTHUMG00000007850.1	OTTHUMT00000021648.1	NA	NA	NA	47644922	1	5025	1705	FALSE	t
13258	1	47656338	47656359	21	-	CCCATGCCCAGGCCCTGACCC	GGGTCAGGGCCTGGGCATGGG	GGGTCAGGGCCTGGGCATGGG	0.582917083	4	0.0952380952380952	0.19047619047619	0.142857142857143	3	21	3	3	3	1	115	GGGHNHGGGHNHGGGHNHGGG	FALSE	-669.5	chr1	47649265	47655679	6415	-	HAVANA	ENSG00000162366.3	ENST00000489919.1	protein_coding	KNOWN	PDZK1IP1	processed_transcript	KNOWN	PDZK1IP1-004	2	OTTHUMG00000007852.2	OTTHUMT00000091333.1	NA	NA	NA	47655679	1	5028	1707	FALSE	nt
13259	1	47656578	47656603	25	-	CCCTGAAGCCCTGGGCCCGTCACCC	GGGTGACGGGCCCAGGGCTTCAGGG	GGGTGACGGGCCCAGGGCTTCAGGG	0.572927073	4	0.12	0.24	0.12	3	25	4	4	5	1	221	GGGHNNHGGGHNNHGGGHNNNHGGG	FALSE	-911.5	chr1	47649265	47655679	6415	-	HAVANA	ENSG00000162366.3	ENST00000489919.1	protein_coding	KNOWN	PDZK1IP1	processed_transcript	KNOWN	PDZK1IP1-004	2	OTTHUMG00000007852.2	OTTHUMT00000091333.1	NA	NA	NA	47655679	1	5028	1707	FALSE	nt
13256	1	47655002	47655022	20	+	GGGAGGTGGGCAGGGTGGGG		GGGAGGTGGGCAGGGTGGGG	0.571428571	4	0.1	0.05	0.1	3	20	4	2	1	1	23	GGGHNNHGGGHHGGGHGGG	FALSE	667	chr1	47649265	47655679	6415	-	HAVANA	ENSG00000162366.3	ENST00000489919.1	protein_coding	KNOWN	PDZK1IP1	processed_transcript	KNOWN	PDZK1IP1-004	2	OTTHUMG00000007852.2	OTTHUMT00000091333.1	NA	NA	NA	47655679	1	5028	1707	FALSE	t
13257	1	47655496	47655521	25	-	CCCCTGGGTCTCCCGTGCCCAGCCC	GGGCTGGGCACGGGAGACCCAGGGG	GGGCTGGGCACGGGAGACCCAGGGG	0.581918082	4	0.16	0.24	0.04	3	25	2	3	7	1	304	GGGHHGGGHNHGGGHNNNNNHGGG	FALSE	170.5	chr1	47649265	47655679	6415	-	HAVANA	ENSG00000162366.3	ENST00000489919.1	protein_coding	KNOWN	PDZK1IP1	processed_transcript	KNOWN	PDZK1IP1-004	2	OTTHUMG00000007852.2	OTTHUMT00000091333.1	NA	NA	NA	47655679	1	5028	1707	FALSE	nt
13266	1	47690350	47690373	23	-	CCCTCACCCACCCTAAGCTCCCC	GGGGAGCTTAGGGTGGGTGAGGG	GGGGAGCTTAGGGTGGGTGAGGG	0.602397602	4	0.130434782608696	0.0434782608695652	0.173913043478261	3	23	6	1	3	1	134	GGGHNNNNHGGGHGGGHNHGGG	FALSE	-613.5	chr1	47684360	47689748	5389	-	HAVANA	ENSG00000162367.6	ENST00000459729.1	protein_coding	KNOWN	TAL1	processed_transcript	KNOWN	TAL1-004	2	OTTHUMG00000007847.1	OTTHUMT00000021642.1	NA	NA	NA	47689748	1	5031	1708	FALSE	nt
13290	1	47875991	47876013	22	+	GGGAATCAGGGAACAGGGAGGG		GGGAATCAGGGAACAGGGAGGG	0.506993007	4	0.318181818181818	0.0909090909090909	0.0454545454545455	3	22	5	4	1	1	32	GGGHNNNHGGGHNNHGGGHGGG	FALSE	-1853	chr1	47846600	47874149	27550	-	HAVANA	ENSG00000225762.1	ENST00000420876.1	processed_transcript	NOVEL	RP11-511I2.2	processed_transcript	KNOWN	RP11-511I2.2-001	2	OTTHUMG00000007965.2	OTTHUMT00000021847.2	NA	NA	NA	47874149	1	5052	1713	FALSE	t
13294	1	47882141	47882163	22	-	CCCCCACGCCCGCGCCCGGCCC	GGGCCGGGCGCGGGCGTGGGGG	GGGCCGGGCGCGGGCGTGGGGG	0.684315684	4	0	0.227272727272727	0.0454545454545455	3	22	2	3	3	1	108	GGGHHGGGHNHGGGHNHGGG	FALSE	408	chr1	47881744	47883723	1980	+	HAVANA	ENSG00000186790.4	ENST00000335071.2	protein_coding	KNOWN	FOXE3	protein_coding	KNOWN	FOXE3-001	2	OTTHUMG00000007954.1	OTTHUMT00000021836.1	NA	CCDS	CCDS550.1	47881744	1	5053	1714	FALSE	t
13303	1	47900379	47900406	27	-	CCCGCGGTGGCCCTTCTCCCAGTCCCC	GGGGACTGGGAGAAGGGCCACCGCGGG	GGGGACTGGGAGAAGGGCCACCGCGGG	0.549450549	4	0.185185185185185	0.222222222222222	0.037037037037037	3	27	3	4	7	1	312	GGGHNHGGGHNNHGGGHNNNNNHGGG	FALSE	-79.5	chr1	47897805	47900313	2509	-	HAVANA	ENSG00000237424.1	ENST00000445551.1	processed_transcript	PUTATIVE	RP11-511I2.5	processed_transcript	PUTATIVE	RP11-511I2.5-001	2	OTTHUMG00000007949.2	OTTHUMT00000021830.2	NA	NA	NA	47900313	1	5054	1715	FALSE	nt
13301	1	47898665	47898691	26	-	CCCTCAACCCAGGCGCACCCTCACCC	GGGTGAGGGTGCGCCTGGGTTGAGGG	GGGTGAGGGTGCGCCTGGGTTGAGGG	0.577422577	4	0.0769230769230769	0.115384615384615	0.192307692307692	3	26	3	7	4	1	168	GGGHNHGGGHNNNNNHGGGHNNHGGG	FALSE	1635	chr1	47897805	47900313	2509	-	HAVANA	ENSG00000237424.1	ENST00000445551.1	processed_transcript	PUTATIVE	RP11-511I2.5	processed_transcript	PUTATIVE	RP11-511I2.5-001	2	OTTHUMG00000007949.2	OTTHUMT00000021830.2	NA	NA	NA	47900313	1	5054	1715	FALSE	nt
13453	1	48461393	48461412	19	+	GGGATGGGTGGGTTGTGGG		GGGATGGGTGGGTTGTGGG	0.508991009	4	0.0526315789473684	0	0.263157894736842	3	19	2	1	4	1	155	GGGHHGGGHGGGHNNHGGG	FALSE	-1130.5	chr1	48459703	48460272	570	-	HAVANA	ENSG00000239802.1	ENST00000435576.1	pseudogene	KNOWN	RP4-683M8.1	processed_pseudogene	KNOWN	RP4-683M8.1-001	2	OTTHUMG00000007951.1	OTTHUMT00000021832.1	PGO:0000004	NA	NA	48460272	1	5064	1725	FALSE	t
13476	1	48555814	48555837	23	-	CCCCCTGTGCCCACCCAGGGCCC	GGGCCCTGGGTGGGCACAGGGGG	GGGCCCTGGGTGGGCACAGGGGG	0.451548452	4	0.0869565217391304	0.217391304347826	0.0869565217391304	3	23	4	1	4	1	169	GGGHNNHGGGHGGGHNNHGGG	FALSE	785.5	chr1	48555040	48555306	267	+	HAVANA	ENSG00000237180.1	ENST00000414953.1	pseudogene	KNOWN	RP11-193P11.1	processed_pseudogene	KNOWN	RP11-193P11.1-001	1	OTTHUMG00000007962.1	OTTHUMT00000021844.1	PGO:0000004	pseudo_consens	NA	48555040	1	5068	1728	FALSE	t
13484	1	48633297	48633320	23	-	CCCCTCCCTGTGCCCACGTGCCC	GGGCACGTGGGCACAGGGAGGGG	GGGCACGTGGGCACAGGGAGGGG	0.396103896	4	0.173913043478261	0.173913043478261	0.0434782608695652	3	23	5	4	1	1	32	GGGHNNNHGGGHNNHGGGHGGG	FALSE	-812.5	chr1	48630301	48632496	2196	-	HAVANA	ENSG00000242267.1	ENST00000401057.2	pseudogene	KNOWN	RP5-1024N4.1	transcribed_unprocessed_pseudogene	KNOWN	RP5-1024N4.1-001	2	OTTHUMG00000007955.2	OTTHUMT00000021837.1	PGO:0000019	NA	NA	48632496	1	5070	1730	FALSE	nt
13494	1	48687172	48687194	22	+	GGGGATAGGGTGTGGGACAGGG		GGGGATAGGGTGTGGGACAGGG	0.506993007	4	0.181818181818182	0.0454545454545455	0.136363636363636	3	22	3	3	3	1	115	GGGHNHGGGHNHGGGHNHGGG	FALSE	-1174	chr1	48688357	48713273	24917	+	HAVANA	ENSG00000117834.8	ENST00000425816.1	protein_coding	KNOWN	SLC5A9	nonsense_mediated_decay	KNOWN	SLC5A9-006	2	OTTHUMG00000007959.6	OTTHUMT00000346644.1	NA	NA	NA	48688357	1	5073	1732	FALSE	nt
13510	1	48790706	48790726	20	-	CCCCATTCCCACCCAATCCC	GGGATTGGGTGGGAATGGGG	GGGATTGGGTGGGAATGGGG	0.427572428	4	0.15	0	0.2	3	20	3	1	3	1	113	GGGHNHGGGHGGGHNHGGG	FALSE	1079	chr1	48790762	48791795	1034	-	HAVANA	ENSG00000224986.1	ENST00000452549.1	pseudogene	KNOWN	RP11-252A4.2	processed_pseudogene	KNOWN	RP11-252A4.2-001	1	OTTHUMG00000007792.1	OTTHUMT00000021345.1	PGO:0000004	pseudo_consens	NA	48791795	1	5081	1734	FALSE	nt
13526	1	48914538	48914562	24	+	GGGGACTGGGAGGTGGGCACAGGG		GGGGACTGGGAGGTGGGCACAGGG	0.349150849	4	0.166666666666667	0.125	0.0833333333333333	3	24	3	4	4	1	165	GGGHNHGGGHNNHGGGHNNHGGG	FALSE	942	chr1	48913608	48913714	107	+	ENSEMBL	ENSG00000223175.1	ENST00000411243.1	snRNA	NOVEL	U4.74	snRNA	NOVEL	U4.74-201	3	NA	NA	NA	NA	NA	48913608	1	5087	1738	FALSE	nt
13595	1	49618689	49618715	26	+	GGGGAGAGGTGGGAAGGAAGGGAGGG		GGGGAGAGGTGGGAAGGAAGGGAGGG	0.384115884	4	0.269230769230769	0	0.0384615384615385	3	26	6	6	1	1	41	GGGHNNNNHGGGHNNNNHGGGHGGG	FALSE	1638	chr1	49617064	49617175	112	+	ENSEMBL	ENSG00000239144.1	ENST00000458796.1	snoRNA	NOVEL	snoU13.419	snoRNA	NOVEL	snoU13.419-201	3	NA	NA	NA	NA	NA	49617064	1	5106	1744	FALSE	nt
13649	1	50489628	50489648	20	+	GGGCGGGAGGGACGCCTGGG		GGGCGGGAGGGACGCCTGGG	0.549450549	4	0.1	0.2	0.05	3	20	1	1	6	1	246	GGGHGGGHGGGHNNNNHGGG	FALSE	-66	chr1	49283179	50489572	1206394	-	HAVANA	ENSG00000186094.11	ENST00000371836.1	protein_coding	KNOWN	AGBL4	protein_coding	KNOWN	AGBL4-003	2	OTTHUMG00000007793.5	OTTHUMT00000022135.1	NA	NA	NA	50489572	1	5116	1753	FALSE	t
13659	1	50576882	50576901	19	+	GGGGGAAGGGAGGGTAGGG		GGGGGAAGGGAGGGTAGGG	0.396603397	4	0.210526315789474	0	0.0526315789473684	3	19	2	1	2	1	57	GGGHHGGGHGGGHHGGG	FALSE	1593.5	chr1	50575298	50668726	93429	+	HAVANA	ENSG00000162374.12	ENST00000371821.1	protein_coding	KNOWN	ELAVL4	protein_coding	KNOWN	ELAVL4-005	2	OTTHUMG00000007877.3	OTTHUMT00000021713.1	NA	NA	NA	50575298	1	5124	1754	FALSE	nt
13702	1	50888529	50888560	31	-	CCCCATAAGGCCCAAGCAGGCCCAGCTCCCC	GGGGAGCTGGGCCTGCTTGGGCCTTATGGGG	GGGGAGCTGGGCCTGCTTGGGCCTTATGGGG	0.590909091	4	0.0645161290322581	0.193548387096774	0.225806451612903	3	31	4	7	6	1	273	GGGHNNHGGGHNNNNNHGGGHNNNNHGGG	FALSE	-1240.5	chr1	50883222	50887304	4083	-	HAVANA	ENSG00000142700.7	ENST00000418121.1	protein_coding	KNOWN	DMRTA2	protein_coding	KNOWN	DMRTA2-001	2	OTTHUMG00000007884.3	OTTHUMT00000021723.3	NA	CCDS	CCDS44141.1	50887304	1	5136	1763	FALSE	nt
13730	1	51312060	51312086	26	-	CCCCGCCATCCCTGCCATCCCGCCCC	GGGGCGGGATGGCAGGGATGGCGGGG	GGGGCGGGATGGCAGGGATGGCGGGG	0.441058941	4	0.115384615384615	0.115384615384615	0.0769230769230769	3	26	1	6	5	1	202	GGGHGGGHNNNNHGGGHNNNHGGG	FALSE	-67	chr1	51312140	51312509	370	+	HAVANA	ENSG00000237130.1	ENST00000381143.4	pseudogene	KNOWN	MRPS6P2	processed_pseudogene	KNOWN	MRPS6P2-001	1	OTTHUMG00000007929.1	OTTHUMT00000021806.1	PGO:0000004	pseudo_consens	NA	51312140	1	5146	1770	FALSE	t
13742	1	51435106	51435137	31	+	GGGCTGCCGGGAGTCCCGGGACCTGGCGGGG		GGGCTGCCGGGAGTCCCGGGACCTGGCGGGG	0.607392607	4	0.0645161290322581	0.290322580645161	0.0967741935483871	3	31	5	6	7	1	328	GGGHNNNHGGGHNNNNHGGGHNNNNNHGGG	FALSE	754.5	chr1	51434367	51440305	5939	+	ENSEMBL	ENSG00000123080.6	ENST00000396148.1	protein_coding	KNOWN	CDKN2C	protein_coding	KNOWN	CDKN2C-201	3	OTTHUMG00000008046.2	NA	NA	CCDS	CCDS555.1	51434367	1	5153	1772	FALSE	nt
13759	1	51735526	51735549	23	-	CCCCTCCCAGGGCTCCCTTTCCC	GGGAAAGGGAGCCCTGGGAGGGG	GGGAAAGGGAGCCCTGGGAGGGG	0.385614386	4	0.217391304347826	0.130434782608696	0.0434782608695652	3	23	3	6	1	1	20	GGGHNHGGGHNNNNHGGGHGGG	FALSE	-52.5	chr1	51735590	51737208	1619	+	HAVANA	ENSG00000123091.4	ENST00000486691.1	protein_coding	KNOWN	RNF11	processed_transcript	PUTATIVE	RNF11-003	2	OTTHUMG00000008190.2	OTTHUMT00000091259.1	NA	NA	NA	51735590	1	5169	1784	FALSE	t
13762	1	51762334	51762358	24	+	GGGCCTGGGTCGGGTCAGCTCGGG		GGGCCTGGGTCGGGTCAGCTCGGG	0.586913087	4	0.0416666666666667	0.25	0.166666666666667	3	24	3	2	7	1	310	GGGHNHGGGHHGGGHNNNNNHGGG	FALSE	186	chr1	51755764	51762532	6769	-	HAVANA	ENSG00000085831.11	ENST00000525906.1	protein_coding	KNOWN	TTC39A	protein_coding	KNOWN	TTC39A-018	2	OTTHUMG00000008193.4	OTTHUMT00000387470.1	NA	alternative_5_UTR	NA	51762532	1	5170	1785	FALSE	t
13770	1	51768868	51768885	17	+	GGGGATGGGAGGGTGGG		GGGGATGGGAGGGTGGG	0.591408591	4	0.117647058823529	0	0.117647058823529	3	17	2	1	1	1	8	GGGHHGGGHGGGHGGG	FALSE	-46.5	chr1	51767065	51768830	1766	-	HAVANA	ENSG00000085831.11	ENST00000524442.1	protein_coding	KNOWN	TTC39A	processed_transcript	KNOWN	TTC39A-016	2	OTTHUMG00000008193.4	OTTHUMT00000387471.1	NA	NA	NA	51768830	1	5173	1785	FALSE	t
13772	1	51770506	51770528	22	-	CCCTTCACACCCACACCCACCC	GGGTGGGTGTGGGTGTGAAGGG	GGGTGGGTGTGGGTGTGAAGGG	0.531468531	4	0.0909090909090909	0	0.227272727272727	3	22	1	3	6	1	248	GGGHGGGHNHGGGHNNNNHGGG	FALSE	-1687	chr1	51767065	51768830	1766	-	HAVANA	ENSG00000085831.11	ENST00000524442.1	protein_coding	KNOWN	TTC39A	processed_transcript	KNOWN	TTC39A-016	2	OTTHUMG00000008193.4	OTTHUMT00000387471.1	NA	NA	NA	51768830	1	5173	1785	FALSE	nt
13773	1	51770681	51770705	24	-	CCCCACCCTGTGCAGCCCAGCCCC	GGGGCTGGGCTGCACAGGGTGGGG	GGGGCTGGGCTGCACAGGGTGGGG	0.538461538	4	0.0833333333333333	0.166666666666667	0.125	3	24	2	7	1	1	14	GGGHHGGGHNNNNNHGGGHGGG	FALSE	-1863	chr1	51767065	51768830	1766	-	HAVANA	ENSG00000085831.11	ENST00000524442.1	protein_coding	KNOWN	TTC39A	processed_transcript	KNOWN	TTC39A-016	2	OTTHUMG00000008193.4	OTTHUMT00000387471.1	NA	NA	NA	51768830	1	5173	1785	FALSE	nt
13782	1	51791675	51791700	25	-	CCCTCCTTCCCTCCCACAAGCACCC	GGGTGCTTGTGGGAGGGAAGGAGGG	GGGTGCTTGTGGGAGGGAAGGAGGG	0.535964036	4	0.16	0.04	0.16	3	25	7	1	5	1	239	GGGHNNNNNHGGGHGGGHNNNHGGG	FALSE	-62.5	chr1	51775071	51791625	16555	-	HAVANA	ENSG00000085831.11	ENST00000532836.1	protein_coding	KNOWN	TTC39A	protein_coding	PUTATIVE	TTC39A-015	2	OTTHUMG00000008193.4	OTTHUMT00000387474.1	NA	cds_end_NF	NA	51791625	1	5177	1785	FALSE	nt
13783	1	51792686	51792709	23	+	GGGAGCTAGAGGGTGGGAGGGGG		GGGAGCTAGAGGGTGGGAGGGGG	0.52047952	4	0.173913043478261	0.0434782608695652	0.0869565217391304	3	23	7	1	1	1	43	GGGHNNNNNHGGGHGGGHGGG	FALSE	-1072.5	chr1	51775071	51791625	16555	-	HAVANA	ENSG00000085831.11	ENST00000532836.1	protein_coding	KNOWN	TTC39A	protein_coding	PUTATIVE	TTC39A-015	2	OTTHUMG00000008193.4	OTTHUMT00000387474.1	NA	cds_end_NF	NA	51791625	1	5177	1785	FALSE	t
13785	1	51795387	51795412	25	-	CCCCCTGCCCTGCCCACTGGGGCCC	GGGCCCCAGTGGGCAGGGCAGGGGG	GGGCCCCAGTGGGCAGGGCAGGGGG	0.618881119	4	0.12	0.24	0.04	3	25	7	2	2	1	93	GGGHNNNNNHGGGHHGGGHHGGG	FALSE	73.5	chr1	51795326	51800996	5671	+	HAVANA	ENSG00000228298.1	ENST00000413652.1	processed_transcript	NOVEL	RP11-275F13.1	ambiguous_orf	KNOWN	RP11-275F13.1-002	2	OTTHUMG00000008189.1	OTTHUMT00000022418.1	NA	NA	NA	51795326	1	5179	1786	FALSE	t
13786	1	51795508	51795528	20	+	GGGATGTGGGTAGGGTTGGG		GGGATGTGGGTAGGGTTGGG	0.642357642	4	0.1	0	0.25	3	20	4	2	2	1	72	GGGHNNHGGGHHGGGHHGGG	FALSE	192	chr1	51795326	51800996	5671	+	HAVANA	ENSG00000228298.1	ENST00000413652.1	processed_transcript	NOVEL	RP11-275F13.1	ambiguous_orf	KNOWN	RP11-275F13.1-002	2	OTTHUMG00000008189.1	OTTHUMT00000022418.1	NA	NA	NA	51795326	1	5179	1786	FALSE	nt
13796	1	51810802	51810819	17	+	GGGGCGGGCAGGGCGGG		GGGGCGGGCAGGGCGGG	0.614385614	4	0.0588235294117647	0.176470588235294	0	3	17	1	2	1	1	2	GGGHGGGHHGGGHGGG	FALSE	-22.5	chr1	51752930	51810788	57859	-	HAVANA	ENSG00000085831.11	ENST00000413473.2	protein_coding	KNOWN	TTC39A	protein_coding	KNOWN	TTC39A-001	2	OTTHUMG00000008193.4	OTTHUMT00000022431.2	NA	CCDS	CCDS44143.1	51810788	1	5188	1787	FALSE	t
13803	1	51982629	51982652	23	+	GGGAGAGTGGGCAGGGTGGGGGG		GGGAGAGTGGGCAGGGTGGGGGG	0.36013986	4	0.130434782608696	0.0434782608695652	0.0869565217391304	3	23	5	2	1	1	30	GGGHNNNHGGGHHGGGHGGG	FALSE	-1340.5	chr1	51983981	52026633	42653	+	HAVANA	ENSG00000227070.1	ENST00000415031.1	processed_transcript	NOVEL	RP11-191G24.1	processed_transcript	PUTATIVE	RP11-191G24.1-002	2	OTTHUMG00000008232.1	OTTHUMT00000022579.1	NA	NA	NA	51983981	1	5197	1793	FALSE	nt
13806	1	51984995	51985011	16	+	GGGGCGGGCGGGCGGG		GGGGCGGGCGGGCGGG	0.57992008	4	0	0.1875	0	3	16	1	1	1	1	1	GGGHGGGHGGGHGGG	FALSE	1022	chr1	51983981	52026633	42653	+	HAVANA	ENSG00000227070.1	ENST00000415031.1	processed_transcript	NOVEL	RP11-191G24.1	processed_transcript	PUTATIVE	RP11-191G24.1-002	2	OTTHUMG00000008232.1	OTTHUMT00000022579.1	NA	NA	NA	51983981	1	5197	1793	FALSE	nt
13820	1	52174704	52174725	21	-	CCCTCCCTCCCTCCGCTGCCC	GGGCAGCGGAGGGAGGGAGGG	GGGCAGCGGAGGGAGGGAGGG	0.434065934	4	0.19047619047619	0.0952380952380952	0	3	21	7	1	1	1	43	GGGHNNNNNHGGGHGGGHGGG	FALSE	-905.5	chr1	52172810	52173809	1000	-	HAVANA	ENSG00000236973.2	ENST00000426454.2	pseudogene	KNOWN	GAPDHP51	processed_pseudogene	KNOWN	GAPDHP51-001	1	OTTHUMG00000008961.2	OTTHUMT00000024854.2	PGO:0000004	pseudo_consens	NA	52173809	1	5211	1799	FALSE	nt
13825	1	52195244	52195265	21	+	GGGTCGCGGGTCTGGGCGGGG		GGGTCGCGGGTCTGGGCGGGG	0.558941059	4	0	0.19047619047619	0.142857142857143	3	21	4	3	1	1	24	GGGHNNHGGGHNHGGGHGGG	FALSE	279.5	chr1	52194975	52226412	31438	+	HAVANA	ENSG00000117859.14	ENST00000534040.1	protein_coding	KNOWN	OSBPL9	nonsense_mediated_decay	KNOWN	OSBPL9-018	2	OTTHUMG00000008234.6	OTTHUMT00000387381.1	NA	NA	NA	52194975	1	5215	1803	FALSE	nt
13835	1	52279815	52279836	21	+	GGGAGAAGGGCGGGAGGAGGG		GGGAGAAGGGCGGGAGGAGGG	0.369130869	4	0.238095238095238	0.0476190476190476	0	3	21	4	1	4	1	169	GGGHNNHGGGHGGGHNNHGGG	FALSE	471.5	chr1	52275963	52280297	4335	-	HAVANA	ENSG00000078618.13	ENST00000483007.1	protein_coding	KNOWN	NRD1	processed_transcript	KNOWN	NRD1-007	2	OTTHUMG00000008278.4	OTTHUMT00000023050.1	NA	NA	NA	52280297	1	5235	1806	FALSE	t
13841	1	52344437	52344458	21	-	CCCTCGTCCCTCCGCCCTCCC	GGGAGGGCGGAGGGACGAGGG	GGGAGGGCGGAGGGACGAGGG	0.518981019	4	0.19047619047619	0.0952380952380952	0	3	21	1	4	4	1	151	GGGHGGGHNNHGGGHNNHGGG	FALSE	-756.5	chr1	52254884	52343691	88808	-	ENSEMBL	ENSG00000078618.13	ENST00000539524.1	protein_coding	KNOWN	NRD1	protein_coding	KNOWN	NRD1-202	3	OTTHUMG00000008278.4	NA	NA	NA	NA	52343691	1	5242	1811	FALSE	nt
13843	1	52454624	52454646	22	-	CCCCAACCCACCCACCTCCCCC	GGGGGAGGTGGGTGGGTTGGGG	GGGGGAGGTGGGTGGGTTGGGG	0.494005994	4	0.0454545454545455	0	0.181818181818182	3	22	4	1	2	1	71	GGGHNNHGGGHGGGHHGGG	FALSE	1780	chr1	52382848	52456415	73568	-	ENSEMBL	ENSG00000169213.5	ENST00000537650.1	protein_coding	KNOWN	RAB3B	protein_coding	KNOWN	RAB3B-201	3	OTTHUMG00000008627.1	NA	NA	CCDS	CCDS560.1	52456415	1	5251	1814	FALSE	nt
13861	1	52607593	52607622	29	+	GGGCCGCGGGCTACGCAGGGAGCACGGGG		GGGCCGCGGGCTACGCAGGGAGCACGGGG	0.592407592	4	0.137931034482759	0.275862068965517	0.0344827586206897	3	29	4	7	5	1	224	GGGHNNHGGGHNNNNNHGGGHNNNHGGG	FALSE	-438.5	chr1	52608046	52729719	121674	+	HAVANA	ENSG00000157077.10	ENST00000361625.1	protein_coding	KNOWN	ZFYVE9	protein_coding	KNOWN	ZFYVE9-003	2	OTTHUMG00000008061.1	OTTHUMT00000022085.1	NA	CCDS	CCDS565.1	52608046	1	5267	1822	FALSE	nt
13878	1	52831778	52831808	30	-	CCCGGCACCGCCCTGGGCTCCCGCGGGCCC	GGGCCCGCGGGAGCCCAGGGCGGTGCCGGG	GGGCCCGCGGGAGCCCAGGGCGGTGCCGGG	0.593906094	4	0.0666666666666667	0.333333333333333	0.0333333333333333	3	30	5	6	7	1	328	GGGHNNNHGGGHNNNNHGGGHNNNNNHGGG	FALSE	35	chr1	52818204	52831828	13625	-	HAVANA	ENSG00000154222.7	ENST00000491136.1	protein_coding	KNOWN	CC2D1B	processed_transcript	KNOWN	CC2D1B-005	2	OTTHUMG00000008102.2	OTTHUMT00000022193.2	NA	NA	NA	52831828	1	5283	1832	FALSE	nt
13905	1	53163659	53163684	25	-	CCCCAGTCCCTAACCCAAAAGCCCC	GGGGCTTTTGGGTTAGGGACTGGGG	GGGGCTTTTGGGTTAGGGACTGGGG	0.528971029	4	0.08	0.08	0.28	3	25	5	3	3	1	129	GGGHNNNHGGGHNHGGGHNHGGG	FALSE	68.5	chr1	53153234	53163740	10507	-	HAVANA	ENSG00000162377.4	ENST00000486918.1	protein_coding	KNOWN	C1orf163	processed_transcript	KNOWN	C1orf163-002	2	OTTHUMG00000008505.2	OTTHUMT00000092198.1	NA	NA	NA	53163740	1	5319	1841	FALSE	nt
13910	1	53192955	53192981	26	+	GGGAGCTGTAGGGCGGGCAGATAGGG		GGGAGCTGTAGGGCGGGCAGATAGGG	0.506993007	4	0.192307692307692	0.115384615384615	0.115384615384615	3	26	7	1	6	1	288	GGGHNNNNNHGGGHGGGHNNNNHGGG	FALSE	842	chr1	53192126	53287401	95276	+	ENSEMBL	ENSG00000162378.8	ENST00000443756.2	protein_coding	KNOWN	ZYG11B	protein_coding	KNOWN	ZYG11B-201	3	OTTHUMG00000008938.1	NA	NA	NA	NA	53192126	1	5323	1844	FALSE	nt
13925	1	53380240	53380270	30	-	CCCAGGGCTCCCGTGTGTGCCCAGGAGCCC	GGGCTCCTGGGCACACACGGGAGCCCTGGG	GGGCTCCTGGGCACACACGGGAGCCCTGGG	0.507992008	4	0.133333333333333	0.333333333333333	0.1	3	30	5	7	6	1	280	GGGHNNNHGGGHNNNNNHGGGHNNNNHGGG	FALSE	-1753	chr1	53364846	53378502	13657	-	HAVANA	ENSG00000121310.11	ENST00000487866.1	protein_coding	KNOWN	ECHDC2	retained_intron	KNOWN	ECHDC2-008	2	OTTHUMG00000008927.8	OTTHUMT00000024718.1	NA	NA	NA	53378502	1	5340	1850	FALSE	nt
13927	1	53387105	53387123	18	+	GGGAGGGAGGGACTGGGG		GGGAGGGAGGGACTGGGG	0.563936064	4	0.166666666666667	0.0555555555555556	0.0555555555555556	3	18	1	1	3	1	99	GGGHGGGHGGGHNHGGG	FALSE	1037	chr1	53386077	53386269	193	+	HAVANA	ENSG00000230953.1	ENST00000420575.1	pseudogene	KNOWN	RP4-631H13.6	processed_pseudogene	KNOWN	RP4-631H13.6-001	2	OTTHUMG00000057523.1	OTTHUMT00000127841.1	PGO:0000004	NA	NA	53386077	1	5344	1851	FALSE	nt
13943	1	53540962	53540984	22	-	CCCGCCCACAGCACCCAGACCC	GGGTCTGGGTGCTGTGGGCGGG	GGGTCTGGGTGCTGTGGGCGGG	0.585914086	4	0	0.136363636363636	0.227272727272727	3	22	3	6	1	1	20	GGGHNHGGGHNNNNHGGGHGGG	FALSE	-1911	chr1	53538782	53539062	281	-	HAVANA	ENSG00000227644.1	ENST00000438361.1	pseudogene	KNOWN	RP11-334A14.6	processed_pseudogene	KNOWN	RP11-334A14.6-001	1	OTTHUMG00000008922.1	OTTHUMT00000024696.1	PGO:0000004	pseudo_consens	NA	53539062	1	5382	1864	FALSE	nt
13947	1	53545166	53545192	26	+	GGGCTTTGGGATGGGAGGCAGAGGGG		GGGCTTTGGGATGGGAGGCAGAGGGG	0.584915085	4	0.153846153846154	0.0769230769230769	0.153846153846154	3	26	4	2	7	1	317	GGGHNNHGGGHHGGGHNNNNNHGGG	FALSE	896	chr1	53544283	53547766	3484	+	HAVANA	ENSG00000174348.8	ENST00000471285.1	protein_coding	KNOWN	PODN	processed_transcript	KNOWN	PODN-003	2	OTTHUMG00000008934.2	OTTHUMT00000024737.1	NA	NA	NA	53544283	1	5383	1865	FALSE	nt
13948	1	53545711	53545727	16	+	GGGAGGGAGGGTGGGG		GGGAGGGAGGGTGGGG	0.557442557	4	0.125	0	0.0625	3	16	1	1	1	1	1	GGGHGGGHGGGHGGG	FALSE	1436	chr1	53544283	53547766	3484	+	HAVANA	ENSG00000174348.8	ENST00000471285.1	protein_coding	KNOWN	PODN	processed_transcript	KNOWN	PODN-003	2	OTTHUMG00000008934.2	OTTHUMT00000024737.1	NA	NA	NA	53544283	1	5383	1865	FALSE	nt
13966	1	53581990	53582018	28	-	CCCTGTGCCTCCCACTGTCCCTGCCCCC	GGGGGCAGGGACAGTGGGAGGCACAGGG	GGGGGCAGGGACAGTGGGAGGCACAGGG	0.57042957	4	0.214285714285714	0.142857142857143	0.0357142857142857	3	28	2	5	7	1	306	GGGHHGGGHNNNHGGGHNNNNNHGGG	FALSE	1756	chr1	53580248	53584281	4034	+	HAVANA	ENSG00000235563.1	ENST00000439621.1	processed_transcript	PUTATIVE	RP11-334A14.8	processed_transcript	PUTATIVE	RP11-334A14.8-001	2	OTTHUMG00000008925.1	OTTHUMT00000024709.1	NA	NA	NA	53580248	1	5387	1868	FALSE	t
13977	1	53609454	53609476	22	+	GGGTGGGAGGTAAAGGGTGGGG		GGGTGGGAGGTAAAGGGTGGGG	0.481518482	4	0.181818181818182	0	0.136363636363636	3	22	1	7	1	1	7	GGGHGGGHNNNNNHGGGHGGG	FALSE	-1216	chr1	53552855	53608249	55395	-	HAVANA	ENSG00000162383.7	ENST00000371494.4	protein_coding	KNOWN	SLC1A7	protein_coding	KNOWN	SLC1A7-001	2	OTTHUMG00000008937.1	OTTHUMT00000024746.1	NA	CCDS	CCDS574.1	53608249	1	5388	1869	FALSE	t
13975	1	53607920	53607948	28	-	CCCCAGATCCCTCAGGCCCACACGCCCC	GGGGCGTGTGGGCCTGAGGGATCTGGGG	GGGGCGTGTGGGCCTGAGGGATCTGGGG	0.550949051	4	0.0714285714285714	0.142857142857143	0.178571428571429	3	28	5	5	4	1	180	GGGHNNNHGGGHNNNHGGGHNNHGGG	FALSE	315	chr1	53552855	53608249	55395	-	HAVANA	ENSG00000162383.7	ENST00000371494.4	protein_coding	KNOWN	SLC1A7	protein_coding	KNOWN	SLC1A7-001	2	OTTHUMG00000008937.1	OTTHUMT00000024746.1	NA	CCDS	CCDS574.1	53608249	1	5388	1869	FALSE	nt
13976	1	53608179	53608204	25	+	GGGGGCACAGGGTCTGGGCTGAGGG		GGGGGCACAGGGTCTGGGCTGAGGG	0.548951049	4	0.12	0.16	0.12	3	25	4	3	4	1	171	GGGHNNHGGGHNHGGGHNNHGGG	FALSE	57.5	chr1	53552855	53608249	55395	-	HAVANA	ENSG00000162383.7	ENST00000371494.4	protein_coding	KNOWN	SLC1A7	protein_coding	KNOWN	SLC1A7-001	2	OTTHUMG00000008937.1	OTTHUMT00000024746.1	NA	CCDS	CCDS574.1	53608249	1	5388	1869	FALSE	t
14000	1	53758807	53758830	23	-	CCCCCCAAAAACCCTGCCCTCCC	GGGAGGGCAGGGTTTTTGGGGGG	GGGAGGGCAGGGTTTTTGGGGGG	0.512487512	4	0.0869565217391304	0.0434782608695652	0.217391304347826	3	23	1	2	5	1	198	GGGHGGGHHGGGHNNNHGGG	FALSE	-1008.5	chr1	53757463	53757810	348	-	HAVANA	ENSG00000225030.1	ENST00000450469.1	processed_transcript	PUTATIVE	RP4-784A16.3	processed_transcript	PUTATIVE	RP4-784A16.3-001	2	OTTHUMG00000008933.1	OTTHUMT00000024734.1	NA	NA	NA	53757810	1	5409	1879	FALSE	nt
14052	1	53905064	53905084	20	-	CCCACCCTGCCCTCCGCCCC	GGGGCGGAGGGCAGGGTGGG	GGGGCGGAGGGCAGGGTGGG	0.61988012	4	0.1	0.1	0.05	3	20	4	2	1	1	23	GGGHNNHGGGHHGGGHGGG	FALSE	-28	chr1	53904047	53905046	1000	-	HAVANA	ENSG00000236253.1	ENST00000443844.1	pseudogene	KNOWN	RP4-796B4.1	processed_pseudogene	KNOWN	RP4-796B4.1-001	1	OTTHUMG00000008078.1	OTTHUMT00000022108.1	PGO:0000004	pseudo_consens	NA	53905046	1	5420	1885	FALSE	nt
14146	1	54152922	54152948	26	-	CCCAGCTCCCAAGGCCCTTCATACCC	GGGTATGAAGGGCCTTGGGAGCTGGG	GGGTATGAAGGGCCTTGGGAGCTGGG	0.579420579	4	0.153846153846154	0.115384615384615	0.192307692307692	3	26	6	4	4	1	186	GGGHNNNNHGGGHNNHGGGHNNHGGG	FALSE	1550	chr1	54154422	54154485	64	-	ENSEMBL	ENSG00000239007.1	ENST00000459222.1	snRNA	NOVEL	U7.51	snRNA	NOVEL	U7.51-201	3	NA	NA	NA	NA	NA	54154485	1	5424	1887	FALSE	nt
14169	1	54303826	54303843	17	-	CCCGCCCGGCCCGACCC	GGGTCGGGCCGGGCGGG	GGGTCGGGCCGGGCGGG	0.51048951	4	0	0.235294117647059	0.0588235294117647	3	17	2	2	1	1	9	GGGHHGGGHHGGGHGGG	FALSE	105.5	chr1	54233310	54303940	70631	-	ENSEMBL	ENSG00000058804.9	ENST00000537333.1	protein_coding	KNOWN	TMEM48	protein_coding	KNOWN	TMEM48-203	3	OTTHUMG00000008073.1	NA	NA	NA	NA	54303940	1	5428	1891	FALSE	nt
14186	1	54412525	54412551	26	+	GGGGGAAGGGAATGGGATTTTAGGGG		GGGGGAAGGGAATGGGATTTTAGGGG	0.614385614	4	0.230769230769231	0	0.192307692307692	3	26	2	3	6	1	255	GGGHHGGGHNHGGGHNNNNHGGG	FALSE	-1263	chr1	54405356	54411275	5920	-	HAVANA	ENSG00000081870.6	ENST00000488884.1	protein_coding	KNOWN	HSPB11	processed_transcript	KNOWN	HSPB11-003	2	OTTHUMG00000008408.3	OTTHUMT00000023216.1	NA	NA	NA	54411275	1	5450	1895	FALSE	t
14188	1	54412931	54412953	22	+	GGGGTGGGCGAAGGGAGTGGGG		GGGGTGGGCGAAGGGAGTGGGG	0.538461538	4	0.136363636363636	0.0454545454545455	0.0909090909090909	3	22	1	4	3	1	102	GGGHGGGHNNHGGGHNHGGG	FALSE	-1667	chr1	54405356	54411275	5920	-	HAVANA	ENSG00000081870.6	ENST00000488884.1	protein_coding	KNOWN	HSPB11	processed_transcript	KNOWN	HSPB11-003	2	OTTHUMG00000008408.3	OTTHUMT00000023216.1	NA	NA	NA	54411275	1	5450	1895	FALSE	t
14194	1	54479854	54479872	18	-	CCCTCCCATGCCCTCCCC	GGGGAGGGCATGGGAGGG	GGGGAGGGCATGGGAGGG	0.563436563	4	0.166666666666667	0.0555555555555556	0.0555555555555556	3	18	1	3	1	1	3	GGGHGGGHNHGGGHGGG	FALSE	-1464	chr1	54481327	54481616	290	+	ENSEMBL	ENSG00000197015.2	ENST00000358975.2	pseudogene	NOVEL	AL353898.1	pseudogene	NOVEL	AL353898.1-201	3	NA	NA	NA	NA	NA	54481327	1	5461	1901	FALSE	t
14198	1	54568246	54568273	27	+	GGGGTTGGGCATAGCAGGGCCAGAGGG		GGGGTTGGGCATAGCAGGGCCAGAGGG	0.475524476	4	0.185185185185185	0.148148148148148	0.111111111111111	3	27	2	7	5	1	210	GGGHHGGGHNNNNNHGGGHNNNHGGG	FALSE	-1708.5	chr1	54569968	54571750	1783	+	ENSEMBL	ENSG00000212670.1	ENST00000391366.1	protein_coding	KNOWN	AL161915.1	protein_coding	KNOWN	AL161915.1-201	3	NA	NA	NA	NA	NA	54569968	1	5481	1908	FALSE	nt
14212	1	54603838	54603858	20	+	GGGCTGGGAGAGGGCCTGGG		GGGCTGGGAGAGGGCCTGGG	0.525474525	4	0.1	0.15	0.1	3	20	2	3	3	1	108	GGGHHGGGHNHGGGHNHGGG	FALSE	1674	chr1	54598747	54605522	6776	-	HAVANA	ENSG00000157211.10	ENST00000530059.1	protein_coding	KNOWN	CDCP2	processed_transcript	PUTATIVE	CDCP2-003	2	OTTHUMG00000155307.5	OTTHUMT00000394342.1	NA	NA	NA	54605522	1	5482	1909	FALSE	t
14215	1	54617805	54617828	23	+	GGGATGGGCAGCAGGGTCTCGGG		GGGATGGGCAGCAGGGTCTCGGG	0.528471528	4	0.130434782608696	0.173913043478261	0.130434782608696	3	23	2	5	4	1	159	GGGHHGGGHNNNHGGGHNNHGGG	FALSE	1626.5	chr1	54604668	54619443	14776	-	HAVANA	ENSG00000157211.10	ENST00000371330.1	protein_coding	KNOWN	CDCP2	protein_coding	NOVEL	CDCP2-001	2	OTTHUMG00000155307.5	OTTHUMT00000022209.2	NA	CCDS	CCDS588.2	54619443	1	5483	1909	FALSE	t
14219	1	54639417	54639443	26	+	GGGGCACTGGGTTCCTGGGATAGGGG		GGGGCACTGGGTTCCTGGGATAGGGG	0.515984016	4	0.115384615384615	0.153846153846154	0.192307692307692	3	26	4	5	3	1	124	GGGHNNHGGGHNNNHGGGHNHGGG	FALSE	-1433	chr1	54635333	54637997	2665	-	ENSEMBL	ENSG00000248835.2	ENST00000536061.1	protein_coding	KNOWN	AL357673.1	protein_coding	KNOWN	AL357673.1-201	3	NA	NA	NA	NA	NA	54637997	1	5484	1910	FALSE	t
14228	1	54690307	54690328	21	-	CCCTCTGTCTCCCACCCACCC	GGGTGGGTGGGAGACAGAGGG	GGGTGGGTGGGAGACAGAGGG	0.504995005	4	0.19047619047619	0.0476190476190476	0.0952380952380952	3	21	1	1	7	1	295	GGGHGGGHGGGHNNNNNHGGG	FALSE	838.5	chr1	54690181	54691156	976	-	HAVANA	ENSG00000231581.1	ENST00000422758.1	processed_transcript	NOVEL	RP5-997D24.5	processed_transcript	KNOWN	RP5-997D24.5-001	2	OTTHUMG00000008366.1	OTTHUMT00000023028.1	NA	NA	NA	54691156	1	5502	1916	FALSE	nt
14239	1	54705305	54705333	28	+	GGGGCAGGAGGGAGAGGCAGGGATGGGG		GGGGCAGGAGGGAGAGGCAGGGATGGGG	0.523976024	4	0.214285714285714	0.0714285714285714	0.0357142857142857	3	28	5	7	2	1	84	GGGHNNNHGGGHNNNNNHGGGHHGGG	FALSE	1609	chr1	54703710	54704736	1027	+	HAVANA	ENSG00000198711.4	ENST00000361350.4	protein_coding	KNOWN	C1orf191	protein_coding	KNOWN	C1orf191-001	2	OTTHUMG00000008365.1	OTTHUMT00000023027.1	NA	NA	NA	54703710	1	5504	1918	FALSE	nt
14269	1	54792019	54792042	23	-	CCCGGAATACCCTCCCGCATCCC	GGGATGCGGGAGGGTATTCCGGG	GGGATGCGGGAGGGTATTCCGGG	0.497502498	4	0.130434782608696	0.130434782608696	0.173913043478261	3	23	4	1	6	1	267	GGGHNNHGGGHGGGHNNNNHGGG	FALSE	-918.5	chr1	54693928	54791112	97185	-	HAVANA	ENSG00000157216.10	ENST00000426150.1	protein_coding	KNOWN	SSBP3	processed_transcript	KNOWN	SSBP3-004	2	OTTHUMG00000008264.3	OTTHUMT00000022723.2	NA	NA	NA	54791112	1	5508	1921	FALSE	nt
14270	1	54793737	54793760	23	+	GGGAGTGGGAGGGAGAATGAGGG		GGGAGTGGGAGGGAGAATGAGGG	0.507992008	4	0.260869565217391	0	0.0869565217391304	3	23	3	1	7	1	309	GGGHNHGGGHGGGHNNNNNHGGG	FALSE	-1603.5	chr1	54708862	54792145	83284	-	HAVANA	ENSG00000157216.10	ENST00000533209.1	protein_coding	KNOWN	SSBP3	retained_intron	KNOWN	SSBP3-008	2	OTTHUMG00000008264.3	OTTHUMT00000388324.1	NA	NA	NA	54792145	1	5509	1921	FALSE	t
14281	1	54822685	54822712	27	+	GGGTGGAGGGAACAGGGCTCACAGGGG		GGGTGGAGGGAACAGGGCTCACAGGGG	0.543956044	4	0.222222222222222	0.148148148148148	0.0740740740740741	3	27	4	4	6	1	270	GGGHNNHGGGHNNHGGGHNNNNHGGG	FALSE	-207.5	chr1	54692196	54822491	130296	-	HAVANA	ENSG00000157216.10	ENST00000326956.6	protein_coding	KNOWN	SSBP3	processed_transcript	KNOWN	SSBP3-012	2	OTTHUMG00000008264.3	OTTHUMT00000388320.1	NA	NA	NA	54822491	1	5511	1921	FALSE	t
14295	1	54871537	54871554	17	-	CCCCCGCCCGCCCGCCC	GGGCGGGCGGGCGGGGG	GGGCGGGCGGGCGGGGG	0.729270729	4	0	0.176470588235294	0	3	17	1	1	1	1	1	GGGHGGGHGGGHGGG	FALSE	-1239.5	chr1	54692320	54870306	177987	-	HAVANA	ENSG00000157216.10	ENST00000533946.1	protein_coding	KNOWN	SSBP3	processed_transcript	KNOWN	SSBP3-011	2	OTTHUMG00000008264.3	OTTHUMT00000388323.1	NA	NA	NA	54870306	1	5512	1921	FALSE	nt
14304	1	54879750	54879771	21	-	CCCCTTCACCCTCCCTTCCCC	GGGGAAGGGAGGGTGAAGGGG	GGGGAAGGGAGGGTGAAGGGG	0.531468531	4	0.238095238095238	0	0.0476190476190476	3	21	2	1	4	1	155	GGGHHGGGHGGGHNNHGGG	FALSE	-621.5	chr1	54878381	54879139	759	-	HAVANA	ENSG00000157216.10	ENST00000448572.1	protein_coding	KNOWN	SSBP3	processed_transcript	PUTATIVE	SSBP3-015	2	OTTHUMG00000008264.3	OTTHUMT00000388327.1	NA	NA	NA	54879139	1	5517	1921	FALSE	nt
14350	1	55013852	55013871	19	+	GGGCGGGCGGGAGCTGGGG		GGGCGGGCGGGAGCTGGGG	0.579420579	4	0.0526315789473684	0.157894736842105	0.0526315789473684	3	19	1	1	4	1	148	GGGHGGGHGGGHNNHGGG	FALSE	-31.5	chr1	55013893	55064531	50639	+	HAVANA	ENSG00000162390.12	ENST00000498228.1	protein_coding	KNOWN	ACOT11	processed_transcript	KNOWN	ACOT11-004	2	OTTHUMG00000009891.1	OTTHUMT00000027353.1	NA	NA	NA	55013893	1	5525	1927	FALSE	nt
14379	1	55064156	55064178	22	+	GGGTTGGGTGGCAGTGGGTGGG		GGGTTGGGTGGCAGTGGGTGGG	0.495004995	4	0.0454545454545455	0.0454545454545455	0.227272727272727	3	22	2	7	1	1	14	GGGHHGGGHNNNNNHGGGHGGG	FALSE	1230	chr1	55062937	55065331	2395	+	HAVANA	ENSG00000162390.12	ENST00000479837.1	protein_coding	KNOWN	ACOT11	processed_transcript	KNOWN	ACOT11-005	2	OTTHUMG00000009891.1	OTTHUMT00000027354.1	NA	NA	NA	55062937	1	5527	1927	FALSE	nt
[truncated: 16,846 more rows]
[truncated: 1 more columns]
